# Supplementary material for: Coordination Chemistry at the Hard–Soft Interface: Phosphine Oxide-Based Rare Earth/Transition Metal Complexes
Source: ACS Omega. 2026 Feb 22;11(9):15462–75. doi: 10.1021/acsomega.5c13312 (PMC12980413; doi:10.1021/acsomega.5c13312)
Supplement: Supplementary file 2 [file ao5c13312_si_002.cif]

data_rp060
_audit_creation_date               2025-09-04
_audit_creation_method
;
Olex2 1.5
(compiled 2025.07.13 svn.rb7424aed for OlexSys, GUI svn.r7314)
;
_shelx_SHELXL_version_number       '2019/3'
_audit_contact_author_address      ?
_audit_contact_author_email        ?
_audit_contact_author_name         ''
_audit_contact_author_phone        ?
_publ_contact_author_id_orcid      ?
_publ_section_references
;
Dolomanov, O.V., Bourhis, L.J., Gildea, R.J, Howard, J.A.K. & Puschmann, H.
 (2009), J. Appl. Cryst. 42, 339-341.

Sheldrick, G.M. (2015). Acta Cryst. C71, 3-8.
;
_chemical_name_common              ?
_chemical_name_systematic          ?
_chemical_formula_moiety           'C24 H20 Al Cl3 O P2'
_chemical_formula_sum              'C24 H20 Al Cl3 O P2'
_chemical_formula_weight           519.67
_chemical_absolute_configuration   ad
_chemical_melting_point            ?
loop_
  _atom_type_symbol
  _atom_type_description
  _atom_type_scat_dispersion_real
  _atom_type_scat_dispersion_imag
  _atom_type_scat_source
 'C' 'C' 0.0033 0.0016 'International Tables Vol C Tables 4.2.6.8 and 6.1.1.4'
 'H' 'H' 0.0000 0.0000 'International Tables Vol C Tables 4.2.6.8 and 6.1.1.4'
 'Al' 'Al' 0.0645 0.0514 'International Tables Vol C Tables 4.2.6.8 and 6.1.1.4'
 'Cl' 'Cl' 0.1484 0.1585 'International Tables Vol C Tables 4.2.6.8 and 6.1.1.4'
 'O' 'O' 0.0106 0.0060 'International Tables Vol C Tables 4.2.6.8 and 6.1.1.4'
 'P' 'P' 0.1023 0.0942 'International Tables Vol C Tables 4.2.6.8 and 6.1.1.4'

_shelx_space_group_comment
;
The symmetry employed for this shelxl refinement is uniquely defined
by the following loop, which should always be used as a source of
symmetry information in preference to the above space-group names.
They are only intended as comments.
;
_space_group_crystal_system        'triclinic'
_space_group_IT_number             1
_space_group_name_H-M_alt          'P 1'
_space_group_name_Hall             'P 1'
loop_
  _space_group_symop_operation_xyz
 'x, y, z'

_cell_length_a                     7.2911(4)
_cell_length_b                     9.7964(5)
_cell_length_c                     9.9718(5)
_cell_angle_alpha                  100.625(4)
_cell_angle_beta                   108.269(4)
_cell_angle_gamma                  108.669(4)
_cell_volume                       607.82(6)
_cell_formula_units_Z              1
_cell_measurement_reflns_used      23422
_cell_measurement_temperature      100
_cell_measurement_theta_max        31.23
_cell_measurement_theta_min        2.27
_shelx_estimated_absorpt_T_max     0.921
_shelx_estimated_absorpt_T_min     0.756
_exptl_absorpt_coefficient_mu      0.560
_exptl_absorpt_correction_T_max    0.9194
_exptl_absorpt_correction_T_min    0.7449
_exptl_absorpt_correction_type     multi-scan
_exptl_absorpt_process_details
;
STOE X-Red32, absorption correction by Gaussian integration, analogous to
P. Coppens, "The Evaluation of Absorption and Extinction in Single-Crystal
Structure Analysis", published in: F. R. Ahmed (Editor), "Crystallographic
Computing", Munksgaard, Copenhagen (1970), 255 - 270. Afterwards scaling of
reflection intensities was performed within STOE LANA. J. Koziskova, F. Hahn,
J. Richter, J. Kozisek, Acta Chimica Slovaca, vol. 9, no. 2, 2016, pp. 136-140.
;
_exptl_absorpt_special_details     ?
_exptl_crystal_colour              colourless
_exptl_crystal_density_diffrn      1.420
_exptl_crystal_density_meas        ?
_exptl_crystal_density_method      'not measured'
_exptl_crystal_description         chunk
_exptl_crystal_F_000               266
loop_
  _exptl_crystal_face_index_h
  _exptl_crystal_face_index_k
  _exptl_crystal_face_index_l
  _exptl_crystal_face_perp_dist
 -1 -7 -4 0.1240
 1 2 1 0.1160
 5 -3 -2 0.3060
 -6 3 2 0.2200
 0 -3 4 0.0750
 0 3 -4 0.0750
 3 5 -6 0.1430
 -4 3 -5 0.1290
 -1 5 3 0.1960
 5 3 1 0.1730
 -6 -1 0 0.1940

_exptl_crystal_size_max            0.53
_exptl_crystal_size_mid            0.31
_exptl_crystal_size_min            0.15
_exptl_transmission_factor_max     ?
_exptl_transmission_factor_min     ?
_diffrn_reflns_av_R_equivalents    0.0218
_diffrn_reflns_av_unetI/netI       0.0265
_diffrn_reflns_Laue_measured_fraction_full  1.000
_diffrn_reflns_Laue_measured_fraction_max  0.998
_diffrn_reflns_limit_h_max         9
_diffrn_reflns_limit_h_min         -9
_diffrn_reflns_limit_k_max         12
_diffrn_reflns_limit_k_min         -12
_diffrn_reflns_limit_l_max         13
_diffrn_reflns_limit_l_min         -13
_diffrn_reflns_number              12034
_diffrn_reflns_point_group_measured_fraction_full  0.982
_diffrn_reflns_point_group_measured_fraction_max  0.963
_diffrn_reflns_theta_full          25.242
_diffrn_reflns_theta_max           27.868
_diffrn_reflns_theta_min           2.267
_diffrn_ambient_temperature        100
_diffrn_detector                   Pilatus200K
_diffrn_detector_area_resol_mean   5.81
_diffrn_detector_type              'DECTRIS PILATUS 200K'
_diffrn_measured_fraction_theta_full  1.000
_diffrn_measured_fraction_theta_max  0.998
_diffrn_measurement_details
;
 982 frames, detector distance = 40 mm
;
_diffrn_measurement_device         'Eulerian 4-circle diffractometer'
_diffrn_measurement_device_type    'STOE STADIVARI'
_diffrn_measurement_method         'rotation method, \w scans'
_diffrn_radiation_collimation      '0.5 mm diameter, monocapillary'
_diffrn_radiation_monochromator    'plane graphite'
_diffrn_radiation_polarisn_norm    0
_diffrn_radiation_probe            x-ray
_diffrn_radiation_type             'Mo K\a'
_diffrn_radiation_wavelength       0.71073
_diffrn_source                     'Mo Genix 3D HF'
_diffrn_source_current             1.00
_diffrn_source_power               0.050
_diffrn_source_voltage             50
_reflns_Friedel_coverage           0.931
_reflns_Friedel_fraction_full      0.964
_reflns_Friedel_fraction_max       0.929
_reflns_number_gt                  5401
_reflns_number_total               5605
_reflns_special_details
;
 Reflections were merged by SHELXL according to the crystal
 class for the calculation of statistics and refinement.
 
 _reflns_Friedel_fraction is defined as the number of unique
 Friedel pairs measured divided by the number that would be
 possible theoretically, ignoring centric projections and
 systematic absences.
;
_reflns_threshold_expression       'I > 2\s(I)'
_computing_cell_refinement
;
X-Area Recipe 2.0.2 (STOE, 2024)
;
_computing_data_collection
;
X-Area Pilatus3_SV 1.31.194.0 (STOE, 2023)
;
_computing_data_reduction
;
X-Area Integrate 2.5.18.0 (STOE, 2024)
X-Area LANA 2.8.4 (STOE, 2024)
;
_computing_molecular_graphics      'Diamond 4 (Crystal Impact, 2017)'
_computing_publication_material    'Olex2 1.5 (Dolomanov et al., 2009)'
_computing_structure_refinement    'SHELXL 2019/3 (Sheldrick, 2015)'
_computing_structure_solution      'SHELXT (Sheldrick, 2015)'
_refine_diff_density_max           0.340
_refine_diff_density_min           -0.214
_refine_diff_density_rms           0.054
_refine_ls_abs_structure_details
;
 Flack x determined using 2495 quotients [(I+)-(I-)]/[(I+)+(I-)]
 (Parsons, Flack and Wagner, Acta Cryst. B69 (2013) 249-259).
;
_refine_ls_abs_structure_Flack     -0.01(4)
_refine_ls_extinction_coef         .
_refine_ls_extinction_method       none
_refine_ls_goodness_of_fit_ref     1.038
_refine_ls_hydrogen_treatment      constr
_refine_ls_matrix_type             full
_refine_ls_number_parameters       280
_refine_ls_number_reflns           5605
_refine_ls_number_restraints       3
_refine_ls_R_factor_all            0.0303
_refine_ls_R_factor_gt             0.0287
_refine_ls_restrained_S_all        1.038
_refine_ls_shift/su_max            0.000
_refine_ls_shift/su_mean           0.000
_refine_ls_structure_factor_coef   Fsqd
_refine_ls_weighting_details      
 'w=1/[\s^2^(Fo^2^)+(0.0557P)^2^] where P=(Fo^2^+2Fc^2^)/3'
_refine_ls_weighting_scheme        calc
_refine_ls_wR_factor_gt            0.0734
_refine_ls_wR_factor_ref           0.0743
_refine_special_details            ?
_olex2_refinement_description
;
1. Fixed Uiso
 At 1.2 times of:
  All C(H) groups
2.a Aromatic/amide H refined with riding coordinates:
 C2(H2), C3(H3), C4(H4), C5(H5), C6(H6), C8(H8), C9(H9), C10(H10), C11(H11),
 C12(H12), C14(H14), C15(H15), C16(H16), C17(H17), C18(H18), C20(H20), C21(H21),
  C22(H22), C23(H23), C24(H24)
;
_atom_sites_solution_hydrogens     geom
_atom_sites_solution_primary       'intrinisic phasing'
_atom_sites_solution_secondary     difmap
loop_
  _atom_site_label
  _atom_site_type_symbol
  _atom_site_fract_x
  _atom_site_fract_y
  _atom_site_fract_z
  _atom_site_U_iso_or_equiv
  _atom_site_adp_type
  _atom_site_occupancy
  _atom_site_site_symmetry_order
  _atom_site_calc_flag
  _atom_site_refinement_flags_posn
  _atom_site_refinement_flags_adp
  _atom_site_refinement_flags_occupancy
  _atom_site_disorder_assembly
  _atom_site_disorder_group
 Cl1 Cl 0.56691(10) 1.00528(7) 0.76548(7) 0.02352(15) Uani 1 1 d . . . . .
 Cl2 Cl 0.32837(10) 0.71065(8) 0.88767(7) 0.02321(15) Uani 1 1 d . . . . .
 Cl3 Cl 0.86340(10) 0.82083(8) 0.93596(8) 0.02508(15) Uani 1 1 d . . . . .
 P1 P 0.41921(9) 0.49627(7) 0.54612(7) 0.01435(14) Uani 1 1 d . . . . .
 P2 P 0.71899(9) 0.48571(7) 0.55228(7) 0.01578(14) Uani 1 1 d . . . . .
 Al1 Al 0.55625(11) 0.79525(9) 0.79987(8) 0.01609(16) Uani 1 1 d . . . . .
 O1 O 0.4741(3) 0.6637(2) 0.6242(2) 0.0193(4) Uani 1 1 d . . . . .
 C1 C 0.2256(4) 0.4432(3) 0.3616(3) 0.0165(5) Uani 1 1 d . . . . .
 C2 C 0.1790(4) 0.5564(3) 0.3096(3) 0.0193(5) Uani 1 1 d . . . . .
 H2 H 0.232451 0.656294 0.375961 0.023 Uiso 1 1 calc R U . . .
 C3 C 0.0533(5) 0.5213(4) 0.1596(3) 0.0246(6) Uani 1 1 d . . . . .
 H3 H 0.021216 0.597506 0.123121 0.030 Uiso 1 1 calc R U . . .
 C4 C -0.0249(5) 0.3750(4) 0.0636(3) 0.0252(6) Uani 1 1 d . . . . .
 H4 H -0.108123 0.352188 -0.038859 0.030 Uiso 1 1 calc R U . . .
 C5 C 0.0171(4) 0.2613(3) 0.1155(3) 0.0226(6) Uani 1 1 d . . . . .
 H5 H -0.040282 0.160932 0.049264 0.027 Uiso 1 1 calc R U . . .
 C6 C 0.1432(4) 0.2949(3) 0.2644(3) 0.0183(5) Uani 1 1 d . . . . .
 H6 H 0.173456 0.217887 0.300211 0.022 Uiso 1 1 calc R U . . .
 C7 C 0.3261(4) 0.3766(3) 0.6478(3) 0.0173(5) Uani 1 1 d . . . . .
 C8 C 0.4706(4) 0.3918(3) 0.7860(3) 0.0207(5) Uani 1 1 d . . . . .
 H8 H 0.613906 0.461152 0.821856 0.025 Uiso 1 1 calc R U . . .
 C9 C 0.4049(5) 0.3058(4) 0.8709(3) 0.0248(6) Uani 1 1 d . . . . .
 H9 H 0.503234 0.315921 0.964972 0.030 Uiso 1 1 calc R U . . .
 C10 C 0.1958(5) 0.2048(4) 0.8188(4) 0.0276(6) Uani 1 1 d . . . . .
 H10 H 0.151582 0.144942 0.876742 0.033 Uiso 1 1 calc R U . . .
 C11 C 0.0513(5) 0.1908(4) 0.6828(4) 0.0280(6) Uani 1 1 d . . . . .
 H11 H -0.092024 0.122057 0.648285 0.034 Uiso 1 1 calc R U . . .
 C12 C 0.1144(4) 0.2769(3) 0.5960(3) 0.0219(6) Uani 1 1 d . . . . .
 H12 H 0.014876 0.267973 0.502936 0.026 Uiso 1 1 calc R U . . .
 C13 C 0.6171(4) 0.2949(3) 0.4197(3) 0.0176(5) Uani 1 1 d . . . . .
 C14 C 0.6256(4) 0.2640(3) 0.2801(3) 0.0206(5) Uani 1 1 d . . . . .
 H14 H 0.682307 0.345267 0.245678 0.025 Uiso 1 1 calc R U . . .
 C15 C 0.5518(5) 0.1150(4) 0.1913(3) 0.0264(6) Uani 1 1 d . . . . .
 H15 H 0.555850 0.094758 0.095569 0.032 Uiso 1 1 calc R U . . .
 C16 C 0.4721(5) -0.0045(3) 0.2416(4) 0.0275(6) Uani 1 1 d . . . . .
 H16 H 0.418719 -0.106322 0.179493 0.033 Uiso 1 1 calc R U . . .
 C17 C 0.4705(5) 0.0247(3) 0.3821(4) 0.0261(6) Uani 1 1 d . . . . .
 H17 H 0.419435 -0.057316 0.417334 0.031 Uiso 1 1 calc R U . . .
 C18 C 0.5430(4) 0.1730(3) 0.4719(3) 0.0215(5) Uani 1 1 d . . . . .
 H18 H 0.542690 0.192275 0.568767 0.026 Uiso 1 1 calc R U . . .
 C19 C 0.7797(4) 0.6214(3) 0.4523(3) 0.0173(5) Uani 1 1 d . . . . .
 C20 C 0.6591(4) 0.6046(3) 0.3052(3) 0.0194(5) Uani 1 1 d . . . . .
 H20 H 0.532343 0.516309 0.248541 0.023 Uiso 1 1 calc R U . . .
 C21 C 0.7228(5) 0.7151(4) 0.2418(3) 0.0229(6) Uani 1 1 d . . . . .
 H21 H 0.641705 0.701555 0.141170 0.027 Uiso 1 1 calc R U . . .
 C22 C 0.9062(5) 0.8467(4) 0.3252(4) 0.0259(6) Uani 1 1 d . . . . .
 H22 H 0.949700 0.923083 0.281719 0.031 Uiso 1 1 calc R U . . .
 C23 C 1.0251(5) 0.8659(3) 0.4721(3) 0.0234(6) Uani 1 1 d . . . . .
 H23 H 1.149577 0.955803 0.529044 0.028 Uiso 1 1 calc R U . . .
 C24 C 0.9628(4) 0.7543(3) 0.5361(3) 0.0194(5) Uani 1 1 d . . . . .
 H24 H 1.044371 0.768179 0.636694 0.023 Uiso 1 1 calc R U . . .

loop_
  _atom_site_aniso_label
  _atom_site_aniso_U_11
  _atom_site_aniso_U_22
  _atom_site_aniso_U_33
  _atom_site_aniso_U_23
  _atom_site_aniso_U_13
  _atom_site_aniso_U_12
 Cl1 0.0299(3) 0.0156(3) 0.0213(3) 0.0049(2) 0.0058(3) 0.0095(3)
 Cl2 0.0242(3) 0.0293(4) 0.0193(3) 0.0081(3) 0.0111(2) 0.0121(3)
 Cl3 0.0202(3) 0.0287(4) 0.0231(3) 0.0078(3) 0.0041(2) 0.0104(3)
 P1 0.0162(3) 0.0135(3) 0.0130(3) 0.0031(2) 0.0057(2) 0.0063(2)
 P2 0.0158(3) 0.0167(3) 0.0147(3) 0.0055(2) 0.0056(2) 0.0066(2)
 Al1 0.0190(4) 0.0150(4) 0.0129(3) 0.0027(3) 0.0050(3) 0.0075(3)
 O1 0.0251(10) 0.0160(9) 0.0152(9) 0.0023(7) 0.0080(8) 0.0079(8)
 C1 0.0161(11) 0.0193(13) 0.0133(11) 0.0035(10) 0.0054(9) 0.0077(10)
 C2 0.0225(12) 0.0183(13) 0.0195(13) 0.0059(10) 0.0089(11) 0.0109(11)
 C3 0.0251(13) 0.0331(16) 0.0225(14) 0.0127(12) 0.0100(11) 0.0177(12)
 C4 0.0225(13) 0.0344(16) 0.0167(13) 0.0050(11) 0.0056(10) 0.0129(12)
 C5 0.0172(12) 0.0246(14) 0.0195(13) -0.0004(11) 0.0048(10) 0.0069(11)
 C6 0.0164(11) 0.0174(12) 0.0197(13) 0.0042(10) 0.0071(10) 0.0062(10)
 C7 0.0235(12) 0.0162(12) 0.0175(12) 0.0063(10) 0.0107(10) 0.0116(10)
 C8 0.0237(13) 0.0210(13) 0.0182(13) 0.0069(11) 0.0085(11) 0.0094(11)
 C9 0.0327(15) 0.0285(15) 0.0208(14) 0.0108(12) 0.0132(12) 0.0174(13)
 C10 0.0375(16) 0.0270(15) 0.0334(16) 0.0179(13) 0.0240(14) 0.0172(13)
 C11 0.0257(14) 0.0293(15) 0.0341(16) 0.0128(13) 0.0180(13) 0.0099(12)
 C12 0.0208(13) 0.0262(14) 0.0231(14) 0.0103(11) 0.0110(11) 0.0112(11)
 C13 0.0164(11) 0.0200(13) 0.0186(12) 0.0054(10) 0.0072(10) 0.0103(10)
 C14 0.0232(13) 0.0218(14) 0.0225(13) 0.0106(11) 0.0119(11) 0.0112(11)
 C15 0.0331(15) 0.0297(16) 0.0204(14) 0.0054(12) 0.0140(12) 0.0157(13)
 C16 0.0313(15) 0.0171(13) 0.0307(16) 0.0006(12) 0.0129(13) 0.0093(12)
 C17 0.0303(15) 0.0212(14) 0.0326(16) 0.0097(12) 0.0184(13) 0.0109(12)
 C18 0.0257(13) 0.0221(13) 0.0225(14) 0.0089(11) 0.0128(11) 0.0127(11)
 C19 0.0185(12) 0.0174(12) 0.0191(13) 0.0078(10) 0.0093(10) 0.0081(10)
 C20 0.0172(12) 0.0211(13) 0.0193(13) 0.0061(11) 0.0068(10) 0.0077(10)
 C21 0.0233(13) 0.0299(15) 0.0203(13) 0.0127(12) 0.0091(11) 0.0136(12)
 C22 0.0288(15) 0.0213(14) 0.0314(15) 0.0135(12) 0.0139(13) 0.0101(12)
 C23 0.0218(13) 0.0199(13) 0.0261(14) 0.0060(11) 0.0097(11) 0.0062(11)
 C24 0.0188(12) 0.0179(12) 0.0195(13) 0.0034(10) 0.0072(10) 0.0068(10)

_geom_special_details
;
 All esds (except the esd in the dihedral angle between two l.s. planes)
 are estimated using the full covariance matrix.  The cell esds are taken
 into account individually in the estimation of esds in distances, angles
 and torsion angles; correlations between esds in cell parameters are only
 used when they are defined by crystal symmetry.  An approximate (isotropic)
 treatment of cell esds is used for estimating esds involving l.s. planes.
;
loop_
  _geom_bond_atom_site_label_1
  _geom_bond_atom_site_label_2
  _geom_bond_distance
  _geom_bond_site_symmetry_2
  _geom_bond_publ_flag
 Cl1 Al1 2.1287(10) . ?
 Cl2 Al1 2.1242(10) . ?
 Cl3 Al1 2.1283(10) . ?
 P1 P2 2.2034(8) . ?
 P1 O1 1.5394(19) . ?
 P1 C1 1.788(3) . ?
 P1 C7 1.796(3) . ?
 P2 C13 1.838(3) . ?
 P2 C19 1.829(3) . ?
 Al1 O1 1.762(2) . ?
 C1 C2 1.399(4) . ?
 C1 C6 1.402(4) . ?
 C2 H2 0.9500 . ?
 C2 C3 1.395(4) . ?
 C3 H3 0.9500 . ?
 C3 C4 1.387(4) . ?
 C4 H4 0.9500 . ?
 C4 C5 1.390(5) . ?
 C5 H5 0.9500 . ?
 C5 C6 1.389(4) . ?
 C6 H6 0.9500 . ?
 C7 C8 1.394(4) . ?
 C7 C12 1.397(4) . ?
 C8 H8 0.9500 . ?
 C8 C9 1.384(4) . ?
 C9 H9 0.9500 . ?
 C9 C10 1.386(5) . ?
 C10 H10 0.9500 . ?
 C10 C11 1.382(5) . ?
 C11 H11 0.9500 . ?
 C11 C12 1.394(4) . ?
 C12 H12 0.9500 . ?
 C13 C14 1.394(4) . ?
 C13 C18 1.408(4) . ?
 C14 H14 0.9500 . ?
 C14 C15 1.388(4) . ?
 C15 H15 0.9500 . ?
 C15 C16 1.387(5) . ?
 C16 H16 0.9500 . ?
 C16 C17 1.382(5) . ?
 C17 H17 0.9500 . ?
 C17 C18 1.387(4) . ?
 C18 H18 0.9500 . ?
 C19 C20 1.401(4) . ?
 C19 C24 1.401(4) . ?
 C20 H20 0.9500 . ?
 C20 C21 1.379(4) . ?
 C21 H21 0.9500 . ?
 C21 C22 1.395(4) . ?
 C22 H22 0.9500 . ?
 C22 C23 1.389(4) . ?
 C23 H23 0.9500 . ?
 C23 C24 1.389(4) . ?
 C24 H24 0.9500 . ?

loop_
  _geom_angle_atom_site_label_1
  _geom_angle_atom_site_label_2
  _geom_angle_atom_site_label_3
  _geom_angle
  _geom_angle_site_symmetry_1
  _geom_angle_site_symmetry_3
  _geom_angle_publ_flag
 O1 P1 P2 105.84(8) . . ?
 O1 P1 C1 107.72(11) . . ?
 O1 P1 C7 111.16(11) . . ?
 C1 P1 P2 113.46(9) . . ?
 C1 P1 C7 111.64(13) . . ?
 C7 P1 P2 106.92(9) . . ?
 C13 P2 P1 99.77(8) . . ?
 C19 P2 P1 97.04(9) . . ?
 C19 P2 C13 107.00(12) . . ?
 Cl2 Al1 Cl1 110.78(4) . . ?
 Cl2 Al1 Cl3 112.83(4) . . ?
 Cl3 Al1 Cl1 109.98(4) . . ?
 O1 Al1 Cl1 107.22(7) . . ?
 O1 Al1 Cl2 107.45(7) . . ?
 O1 Al1 Cl3 108.35(7) . . ?
 P1 O1 Al1 142.72(13) . . ?
 C2 C1 P1 118.7(2) . . ?
 C2 C1 C6 120.3(2) . . ?
 C6 C1 P1 120.4(2) . . ?
 C1 C2 H2 120.3 . . ?
 C3 C2 C1 119.4(3) . . ?
 C3 C2 H2 120.3 . . ?
 C2 C3 H3 120.0 . . ?
 C4 C3 C2 119.9(3) . . ?
 C4 C3 H3 120.0 . . ?
 C3 C4 H4 119.6 . . ?
 C3 C4 C5 120.8(3) . . ?
 C5 C4 H4 119.6 . . ?
 C4 C5 H5 120.1 . . ?
 C6 C5 C4 119.8(3) . . ?
 C6 C5 H5 120.1 . . ?
 C1 C6 H6 120.2 . . ?
 C5 C6 C1 119.7(3) . . ?
 C5 C6 H6 120.2 . . ?
 C8 C7 P1 117.7(2) . . ?
 C8 C7 C12 120.2(3) . . ?
 C12 C7 P1 122.0(2) . . ?
 C7 C8 H8 120.1 . . ?
 C9 C8 C7 119.9(3) . . ?
 C9 C8 H8 120.1 . . ?
 C8 C9 H9 120.0 . . ?
 C8 C9 C10 120.1(3) . . ?
 C10 C9 H9 120.0 . . ?
 C9 C10 H10 119.9 . . ?
 C11 C10 C9 120.3(3) . . ?
 C11 C10 H10 119.9 . . ?
 C10 C11 H11 119.8 . . ?
 C10 C11 C12 120.5(3) . . ?
 C12 C11 H11 119.8 . . ?
 C7 C12 H12 120.5 . . ?
 C11 C12 C7 119.1(3) . . ?
 C11 C12 H12 120.5 . . ?
 C14 C13 P2 125.1(2) . . ?
 C14 C13 C18 118.9(3) . . ?
 C18 C13 P2 115.8(2) . . ?
 C13 C14 H14 119.8 . . ?
 C15 C14 C13 120.3(3) . . ?
 C15 C14 H14 119.8 . . ?
 C14 C15 H15 119.9 . . ?
 C16 C15 C14 120.3(3) . . ?
 C16 C15 H15 119.9 . . ?
 C15 C16 H16 120.0 . . ?
 C17 C16 C15 120.0(3) . . ?
 C17 C16 H16 120.0 . . ?
 C16 C17 H17 119.8 . . ?
 C16 C17 C18 120.4(3) . . ?
 C18 C17 H17 119.8 . . ?
 C13 C18 H18 120.0 . . ?
 C17 C18 C13 120.0(3) . . ?
 C17 C18 H18 120.0 . . ?
 C20 C19 P2 126.1(2) . . ?
 C20 C19 C24 119.1(3) . . ?
 C24 C19 P2 114.7(2) . . ?
 C19 C20 H20 119.7 . . ?
 C21 C20 C19 120.6(2) . . ?
 C21 C20 H20 119.7 . . ?
 C20 C21 H21 120.0 . . ?
 C20 C21 C22 120.1(3) . . ?
 C22 C21 H21 120.0 . . ?
 C21 C22 H22 120.1 . . ?
 C23 C22 C21 119.9(3) . . ?
 C23 C22 H22 120.1 . . ?
 C22 C23 H23 119.8 . . ?
 C24 C23 C22 120.3(3) . . ?
 C24 C23 H23 119.8 . . ?
 C19 C24 H24 120.0 . . ?
 C23 C24 C19 120.0(3) . . ?
 C23 C24 H24 120.0 . . ?

loop_
  _geom_torsion_atom_site_label_1
  _geom_torsion_atom_site_label_2
  _geom_torsion_atom_site_label_3
  _geom_torsion_atom_site_label_4
  _geom_torsion
  _geom_torsion_site_symmetry_1
  _geom_torsion_site_symmetry_2
  _geom_torsion_site_symmetry_3
  _geom_torsion_site_symmetry_4
  _geom_torsion_publ_flag
 Cl1 Al1 O1 P1 -177.38(18) . . . . ?
 Cl2 Al1 O1 P1 -58.2(2) . . . . ?
 Cl3 Al1 O1 P1 63.9(2) . . . . ?
 P1 P2 C13 C14 112.0(2) . . . . ?
 P1 P2 C13 C18 -74.0(2) . . . . ?
 P1 P2 C19 C20 -62.7(2) . . . . ?
 P1 P2 C19 C24 115.82(19) . . . . ?
 P1 C1 C2 C3 170.3(2) . . . . ?
 P1 C1 C6 C5 -170.6(2) . . . . ?
 P1 C7 C8 C9 177.9(2) . . . . ?
 P1 C7 C12 C11 -177.9(2) . . . . ?
 P2 P1 O1 Al1 -88.7(2) . . . . ?
 P2 P1 C1 C2 -107.56(19) . . . . ?
 P2 P1 C1 C6 64.0(2) . . . . ?
 P2 P1 C7 C8 46.9(2) . . . . ?
 P2 P1 C7 C12 -136.5(2) . . . . ?
 P2 C13 C14 C15 177.2(2) . . . . ?
 P2 C13 C18 C17 -177.5(2) . . . . ?
 P2 C19 C20 C21 -179.6(2) . . . . ?
 P2 C19 C24 C23 -180.0(2) . . . . ?
 O1 P1 C1 C2 9.2(2) . . . . ?
 O1 P1 C1 C6 -179.2(2) . . . . ?
 O1 P1 C7 C8 -68.2(2) . . . . ?
 O1 P1 C7 C12 108.4(2) . . . . ?
 C1 P1 O1 Al1 149.6(2) . . . . ?
 C1 P1 C7 C8 171.5(2) . . . . ?
 C1 P1 C7 C12 -11.9(3) . . . . ?
 C1 C2 C3 C4 0.3(4) . . . . ?
 C2 C1 C6 C5 0.9(4) . . . . ?
 C2 C3 C4 C5 1.2(4) . . . . ?
 C3 C4 C5 C6 -1.6(4) . . . . ?
 C4 C5 C6 C1 0.6(4) . . . . ?
 C6 C1 C2 C3 -1.3(4) . . . . ?
 C7 P1 O1 Al1 27.0(2) . . . . ?
 C7 P1 C1 C2 131.5(2) . . . . ?
 C7 P1 C1 C6 -56.9(2) . . . . ?
 C7 C8 C9 C10 -0.1(4) . . . . ?
 C8 C7 C12 C11 -1.4(4) . . . . ?
 C8 C9 C10 C11 -0.8(5) . . . . ?
 C9 C10 C11 C12 0.6(5) . . . . ?
 C10 C11 C12 C7 0.5(5) . . . . ?
 C12 C7 C8 C9 1.2(4) . . . . ?
 C13 P2 C19 C20 39.8(3) . . . . ?
 C13 P2 C19 C24 -141.7(2) . . . . ?
 C13 C14 C15 C16 -1.1(4) . . . . ?
 C14 C13 C18 C17 -3.1(4) . . . . ?
 C14 C15 C16 C17 -1.5(5) . . . . ?
 C15 C16 C17 C18 1.7(5) . . . . ?
 C16 C17 C18 C13 0.6(4) . . . . ?
 C18 C13 C14 C15 3.4(4) . . . . ?
 C19 P2 C13 C14 11.4(3) . . . . ?
 C19 P2 C13 C18 -174.54(19) . . . . ?
 C19 C20 C21 C22 -1.5(4) . . . . ?
 C20 C19 C24 C23 -1.4(4) . . . . ?
 C20 C21 C22 C23 0.3(5) . . . . ?
 C21 C22 C23 C24 0.3(5) . . . . ?
 C22 C23 C24 C19 0.2(4) . . . . ?
 C24 C19 C20 C21 2.0(4) . . . . ?

_shelx_res_file
;
TITL rp060_a.res in P1
    rp060.res
    created by SHELXL-2019/3 at 16:15:13 on 04-Sep-2025
REM Old TITL
REM SHELXT solution in P1: R1 0.083, Rweak 0.038, Alpha 0.000
REM <I/s> 0.000 for 0 systematic absences, Orientation as input
REM Flack x = 0.077 ( 0.158 ) from 2255 Parsons' quotients
REM Formula found by SHELXT: C24 Al Cl4 O P
CELL 0.71073 7.2911 9.7964 9.9718 100.625 108.269 108.669
ZERR 1 0.0004 0.0005 0.0005 0.004 0.004 0.004
LATT -1
SFAC C H Al Cl O P
UNIT 24 20 1 3 1 2

L.S. 16
PLAN  20
SIZE 0.53 0.31 0.15
TEMP -173.15
CONF
BOND
MORE -1
BOND $H
fmap 2 53
acta
SHEL 20 0.76
OMIT 3 -5 10
REM <olex2.extras>
REM <HklSrc "%.\\RP060.hkl">
REM </olex2.extras>

WGHT    0.055700
FVAR       1.12944
CL1   4    0.566910    1.005278    0.765476    11.00000    0.02991    0.01556 =
         0.02134    0.00487    0.00585    0.00949
CL2   4    0.328366    0.710647    0.887671    11.00000    0.02418    0.02928 =
         0.01933    0.00812    0.01113    0.01206
CL3   4    0.863396    0.820828    0.935955    11.00000    0.02017    0.02867 =
         0.02305    0.00781    0.00414    0.01043
P1    6    0.419212    0.496272    0.546119    11.00000    0.01619    0.01353 =
         0.01296    0.00313    0.00569    0.00631
P2    6    0.718994    0.485713    0.552284    11.00000    0.01579    0.01670 =
         0.01468    0.00553    0.00557    0.00657
AL1   3    0.556248    0.795254    0.799868    11.00000    0.01900    0.01505 =
         0.01286    0.00265    0.00502    0.00753
O1    5    0.474149    0.663681    0.624242    11.00000    0.02507    0.01604 =
         0.01516    0.00227    0.00797    0.00788
C1    1    0.225630    0.443151    0.361613    11.00000    0.01614    0.01934 =
         0.01331    0.00347    0.00537    0.00773
C2    1    0.178990    0.556398    0.309643    11.00000    0.02246    0.01833 =
         0.01947    0.00592    0.00888    0.01086
AFIX  43
H2    2    0.232451    0.656294    0.375961    11.00000   -1.20000
AFIX   0
C3    1    0.053266    0.521294    0.159553    11.00000    0.02513    0.03315 =
         0.02255    0.01272    0.01002    0.01772
AFIX  43
H3    2    0.021216    0.597506    0.123121    11.00000   -1.20000
AFIX   0
C4    1   -0.024866    0.375005    0.063607    11.00000    0.02247    0.03439 =
         0.01669    0.00503    0.00563    0.01287
AFIX  43
H4    2   -0.108123    0.352188   -0.038859    11.00000   -1.20000
AFIX   0
C5    1    0.017133    0.261339    0.115506    11.00000    0.01715    0.02464 =
         0.01946   -0.00045    0.00485    0.00691
AFIX  43
H5    2   -0.040282    0.160932    0.049264    11.00000   -1.20000
AFIX   0
C6    1    0.143200    0.294930    0.264392    11.00000    0.01644    0.01741 =
         0.01975    0.00421    0.00710    0.00616
AFIX  43
H6    2    0.173456    0.217887    0.300211    11.00000   -1.20000
AFIX   0
C7    1    0.326133    0.376612    0.647831    11.00000    0.02345    0.01617 =
         0.01752    0.00626    0.01073    0.01158
C8    1    0.470624    0.391835    0.786029    11.00000    0.02365    0.02104 =
         0.01815    0.00695    0.00848    0.00944
AFIX  43
H8    2    0.613906    0.461152    0.821856    11.00000   -1.20000
AFIX   0
C9    1    0.404901    0.305778    0.870881    11.00000    0.03269    0.02848 =
         0.02085    0.01080    0.01323    0.01741
AFIX  43
H9    2    0.503234    0.315921    0.964972    11.00000   -1.20000
AFIX   0
C10   1    0.195772    0.204789    0.818772    11.00000    0.03748    0.02705 =
         0.03335    0.01792    0.02402    0.01724
AFIX  43
H10   2    0.151582    0.144942    0.876742    11.00000   -1.20000
AFIX   0
C11   1    0.051293    0.190823    0.682814    11.00000    0.02566    0.02925 =
         0.03415    0.01275    0.01801    0.00986
AFIX  43
H11   2   -0.092024    0.122057    0.648285    11.00000   -1.20000
AFIX   0
C12   1    0.114399    0.276932    0.596003    11.00000    0.02077    0.02620 =
         0.02305    0.01029    0.01099    0.01117
AFIX  43
H12   2    0.014876    0.267973    0.502936    11.00000   -1.20000
AFIX   0
C13   1    0.617086    0.294911    0.419722    11.00000    0.01637    0.02001 =
         0.01864    0.00544    0.00725    0.01031
C14   1    0.625639    0.263954    0.280133    11.00000    0.02315    0.02177 =
         0.02253    0.01057    0.01189    0.01120
AFIX  43
H14   2    0.682307    0.345267    0.245678    11.00000   -1.20000
AFIX   0
C15   1    0.551800    0.114974    0.191268    11.00000    0.03308    0.02970 =
         0.02038    0.00543    0.01404    0.01575
AFIX  43
H15   2    0.555850    0.094758    0.095569    11.00000   -1.20000
AFIX   0
C16   1    0.472143   -0.004486    0.241571    11.00000    0.03134    0.01714 =
         0.03075    0.00065    0.01286    0.00931
AFIX  43
H16   2    0.418719   -0.106322    0.179493    11.00000   -1.20000
AFIX   0
C17   1    0.470519    0.024692    0.382073    11.00000    0.03032    0.02121 =
         0.03257    0.00970    0.01845    0.01094
AFIX  43
H17   2    0.419435   -0.057316    0.417334    11.00000   -1.20000
AFIX   0
C18   1    0.543017    0.172980    0.471936    11.00000    0.02566    0.02215 =
         0.02249    0.00888    0.01277    0.01265
AFIX  43
H18   2    0.542690    0.192275    0.568767    11.00000   -1.20000
AFIX   0
C19   1    0.779700    0.621378    0.452281    11.00000    0.01848    0.01744 =
         0.01910    0.00778    0.00929    0.00809
C20   1    0.659145    0.604616    0.305164    11.00000    0.01724    0.02113 =
         0.01925    0.00611    0.00677    0.00772
AFIX  43
H20   2    0.532343    0.516309    0.248541    11.00000   -1.20000
AFIX   0
C21   1    0.722804    0.715088    0.241775    11.00000    0.02326    0.02986 =
         0.02026    0.01265    0.00905    0.01359
AFIX  43
H21   2    0.641705    0.701555    0.141170    11.00000   -1.20000
AFIX   0
C22   1    0.906201    0.846727    0.325234    11.00000    0.02878    0.02132 =
         0.03141    0.01354    0.01386    0.01014
AFIX  43
H22   2    0.949700    0.923083    0.281719    11.00000   -1.20000
AFIX   0
C23   1    1.025078    0.865921    0.472097    11.00000    0.02182    0.01990 =
         0.02608    0.00601    0.00971    0.00620
AFIX  43
H23   2    1.149577    0.955803    0.529044    11.00000   -1.20000
AFIX   0
C24   1    0.962811    0.754341    0.536099    11.00000    0.01883    0.01789 =
         0.01951    0.00338    0.00720    0.00680
AFIX  43
H24   2    1.044371    0.768179    0.636694    11.00000   -1.20000
AFIX   0
HKLF 4


REM  rp060_a.res in P1
REM wR2 = 0.0743, GooF = S = 1.038, Restrained GooF = 1.038 for all data
REM R1 = 0.0287 for 5401 Fo > 4sig(Fo) and 0.0303 for all 5605 data
REM 280 parameters refined using 3 restraints

END

WGHT      0.0557      0.0000

REM Highest difference peak  0.340,  deepest hole -0.214,  1-sigma level  0.054
Q1    1   0.5570  0.9088  0.7880  11.00000  0.05    0.34
Q2    1   0.3004  0.4660  0.4511  11.00000  0.05    0.34
Q3    1   0.3450  0.4365  0.6043  11.00000  0.05    0.32
Q4    1   0.8852  0.6845  0.4805  11.00000  0.05    0.30
Q5    1   0.7397  0.5608  0.4952  11.00000  0.05    0.29
Q6    1   0.7189  0.7851  0.8355  11.00000  0.05    0.29
Q7    1   0.5013  0.6004  0.5988  11.00000  0.05    0.29
Q8    1   0.2169  0.6289  0.8715  11.00000  0.05    0.27
Q9    1   0.1432  0.3632  0.3022  11.00000  0.05    0.27
Q10   1   0.6206  0.3840  0.4873  11.00000  0.05    0.27
Q11   1   0.5717  0.2331  0.4463  11.00000  0.05    0.26
Q12   1   0.2100  0.4992  0.3270  11.00000  0.05    0.26
Q13   1   0.4182  0.7889  0.8557  11.00000  0.05    0.26
Q14   1   0.9625  0.8958  0.9230  11.00000  0.05    0.25
Q15   1   0.5621  0.4982  0.5167  11.00000  0.05    0.25
Q16   1   0.0378  0.3411  0.0929  11.00000  0.05    0.25
Q17   1   0.5713  0.7057  0.7214  11.00000  0.05    0.24
Q18   1   0.7168  0.4019  0.4631  11.00000  0.05    0.24
Q19   1   0.7103  0.6575  0.2859  11.00000  0.05    0.24
Q20   1   0.8228  0.7615  0.2853  11.00000  0.05    0.23
;
_shelx_res_checksum                60659
_shelx_hkl_file
;
  -5  -3   7   21.15    1.15   0
  -4   3   6  162.27    4.65   0
  -3   4   5  832.94   10.04   0
  -1 -11   5   52.92    5.75   0
  -1  -3   1  199.05    3.62   0
   0  -3   0  119.42    3.12   0
   0   3   1 1985.88   11.68   0
   3  -4  -2  821.46    8.32   0
   4 -11   0  535.50   12.53   0
   5 -10  -1  163.70    7.22   0
   5   2  -1  100.29    3.20   0
   5   3   0  300.85    6.83   0
   7  -9  -2  103.54    6.06   0
   8  -9  -2   66.39    4.86   0
  -3  -5   4  272.18    5.27   0
  -2  -6   3  729.21    9.68   0
  -2   3   3  178.59    4.00   0
  -1 -10   4  313.69    9.58   0
   0  -7   1 1227.90   13.50   0
   1  -9   1  323.37    8.63   0
   2  -6  -1  596.95    8.85   0
   2   3   0  557.78    6.67   0
   3 -10   0  113.53    6.88   0
   3  -1  -2 1076.17    4.21   0
   4   2  -1  109.99    3.05   0
   5  -8  -2  188.64    6.46   0
   6 -11  -1   61.62    5.96   0
   6  -9  -2  527.06   11.12   0
  -3 -10   7   34.73    4.63   0
  -1  -7   2  380.70    7.81   0
  -1  -4   1 1067.85    9.38   0
  -1   3   2  588.14    6.68   0
   0  -4   0 1629.56   11.51   0
   0   4   2   84.83    3.51   0
   1  -7   0   99.90    4.61   0
   2  -9   0  436.10   10.28   0
   2   1  -1 2284.61    7.59   0
   2   4   1  164.34    4.74   0
   3  -5  -2 1229.43   11.45   0
   3   4   1  862.25   11.87   0
   4  -7  -2   88.60    4.60   0
   6  -5  -3  402.25    6.60   0
   6  -4  -3  236.76    4.48   0
   7  -6  -3  615.67    8.97   0
   7  -4  -3   19.89    2.10   0
   8 -10  -2  183.28    8.23   0
  -5   0   7   79.74    2.22   0
  -5   2   8   83.28    3.72   0
  -4  -6   6  229.08    5.37   0
  -3  -9   6  202.31    7.42   0
  -2 -11   6   54.70    5.46   0
  -2   4   4    1.14    2.13   0
  -1  -9   3  536.74   10.97   0
  -1   4   3  402.39    6.69   0
   1 -11   2   65.99    5.59   0
   1  -3  -1 1615.50   10.02   0
   1   2   0 1959.98    9.56   0
   2 -11   1  163.98    7.87   0
   4 -10  -1  343.50    9.73   0
   4   3   0  228.76    5.41   0
   5 -11  -1   96.52    6.50   0
   5   0  -2  149.85    2.04   0
   6  -6  -3   80.01    4.09   0
   7 -10  -2  112.33    6.72   0
   7  -1  -2  693.84    4.55   0
  -4  -8   7  363.49    8.29   0
  -4   0   5  477.74    3.73   0
  -2 -10   5  275.31    8.99   0
   0 -11   3    5.49    3.96   0
   1  -4  -1  236.91    4.84   0
   2  -7  -1   60.14    3.52   0
   3 -11   0  101.29    6.95   0
   3  -9  -1   11.21    3.90   0
   3  -6  -2  210.66    5.68   0
   4  -8  -2  248.70    7.43   0
   5  -9  -2  483.63   10.79   0
   5  -4  -3  414.30    5.92   0
   6 -10  -2   -2.10    4.31   0
   7  -7  -3  265.30    6.84   0
   8  -7  -3   70.74    4.30   0
   8  -6  -3   62.09    3.64   0
   8  -5  -3   88.13    3.41   0
  -3  -8   5  141.55    6.04   0
  -3  -6   4  295.24    6.24   0
  -2  -7   3   44.42    3.38   0
  -2  -4   2  325.18    5.12   0
  -1 -11   4   13.89    4.52   0
  -1  -5   1  210.11    4.98   0
   0 -10   2  375.87    9.75   0
   0  -5   0  150.78    4.49   0
   1 -10   1  137.37    6.83   0
   1  -8   0   57.35    4.55   0
   5  -5  -3 1446.38   12.26   0
   6  -7  -3  326.40    7.40   0
   6   1  -1   31.02    2.25   0
   7  -8  -3   75.40    5.49   0
  -3   3   5   45.87    2.77   0
  -1  -8   2  591.74   10.59   0
   1  -5  -1  971.48   10.26   0
   1   3   1  144.50    3.84   0
   2 -10   0   70.36    5.51   0
   2  -8  -1  393.22    9.03   0
   3  -7  -2   36.40    3.50   0
   4 -11  -1  266.62    9.52   0
   5 -10  -2   90.22    5.75   0
   5  -6  -3 1062.12   11.97   0
   8  -8  -3   14.55    3.18   0
  -5  -1   7  132.16    2.13   0
  -2  -5   2  284.06    5.66   0
  -2   4   5  160.73    5.01   0
  -1 -10   3   39.54    4.84   0
   0  -6   0 1163.65   12.32   0
   1  -1  -1  102.12    1.68   0
   3 -10  -1  519.39   11.94   0
   4  -9  -2  148.82    6.62   0
   5  -7  -3  507.94    9.27   0
   6 -11  -2   20.61    5.24   0
   6  -8  -3  636.84   11.01   0
   7  -9  -3    6.32    4.45   0
   8  -9  -3   16.37    4.31   0
  -5   1   8  317.89    5.40   0
  -3 -10   6  136.47    6.49   0
  -2 -11   5   18.03    4.53   0
  -2   2   3  181.72    3.50   0
  -1   4   4   14.27    2.63   0
   0  -9   1   73.06    5.21   0
   0   2   1 2408.56   10.89   0
   0   4   3  720.11    9.41   0
   1  -9   0  355.94    9.17   0
   1  -6  -1  658.01    9.44   0
   2  -4  -2  220.94    4.78   0
   4  -5  -3  326.06    6.36   0
  -4  -5   5   30.37    2.34   0
  -3  -9   5  412.56   10.05   0
  -3  -7   4  131.19    5.13   0
  -2 -10   4   96.47    6.25   0
  -2   3   4  100.02    3.51   0
  -1  -9   2  126.91    6.34   0
   0 -11   2   83.98    6.19   0
   0   3   2  700.94    7.74   0
   1 -11   1   39.67    4.76   0
   2 -11   0   13.27    4.44   0
   2  -3  -2    7.49    1.75   0
   2   3   1   39.51    2.99   0
   3  -8  -2  151.39    6.11   0
   4  -6  -3  709.36    9.95   0
   4   3   1   87.79    4.03   0
   5 -11  -2  152.60    8.10   0
   5  -8  -3    5.35    3.63   0
   5   2   0   92.58    3.66   0
   6  -9  -3   72.81    5.57   0
   7 -10  -3   55.34    5.49   0
   8 -10  -3   41.45    5.06   0
  -3  -4   3  398.04    5.52   0
  -3   3   6 1082.46   11.51   0
  -2  -6   2  136.96    4.59   0
  -1   2   2 2786.97   12.17   0
  -1   3   3 1286.25   10.51   0
   0  -7   0   28.54    3.66   0
   1  -7  -1   56.16    3.93   0
   1   4   3  636.62    9.43   0
   2  -6  -2  467.27    8.17   0
   2   2   0  219.91    3.80   0
   3 -11  -1  324.29   10.46   0
   3   3   1  299.72    6.24   0
   4 -10  -2  182.24    7.46   0
   4  -3  -3   72.40    2.50   0
  -4  -8   6  382.21    8.63   0
  -1 -11   3  177.92    8.42   0
   1 -10   0  520.74   11.88   0
   3  -9  -2   74.27    5.62   0
   3   1  -1   50.77    1.70   0
   4  -7  -3  740.30   11.13   0
   5  -9  -3   39.17    4.79   0
   6 -10  -3  290.23    9.36   0
  -4   1   6  196.08    3.78   0
  -3 -11   6   11.17    4.39   0
  -3  -8   4  131.82    5.72   0
  -3  -5   3 1162.47   10.69   0
  -3   2   5  448.42    6.17   0
   0 -10   1  798.55   14.07   0
   0  -8   0  132.70    5.69   0
   2 -10  -1   24.03    5.32   0
   2  -7  -2  409.65    8.46   0
   3   2   0  528.69    6.29   0
   4 -11  -2   73.87    6.27   0
   4  -8  -3   14.75    3.60   0
   4   1  -1  289.65    4.11   0
   5  -2  -3  255.19    2.78   0
  -5   0   8  108.21    3.17   0
  -3 -10   5   12.71    3.83   0
  -2 -11   4   55.58    5.61   0
  -2  -7   2   15.80    2.67   0
  -1 -10   2    2.61    4.06   0
   1  -8  -1  191.35    6.72   0
   1   3   2 2720.24   16.08   0
   5 -10  -3   30.12    5.10   0
   6   1   0   66.26    3.39   0
   7  -7  -4   98.45    5.12   0
  -4   2   8  180.46    5.40   0
  -3  -6   3  626.08    9.07   0
  -2   3   5    7.85    2.12   0
   1 -11   0    0.68    4.21   0
   2  -8  -2  183.04    6.75   0
   3 -10  -2  545.67   12.28   0
   3  -6  -3  392.34    7.69   0
   3  -5  -3  714.83    9.21   0
   3  -4  -3 3504.93   17.75   0
   3   3   2  532.45    8.74   0
   4  -9  -3   13.09    3.92   0
   5   2   1   35.25    3.18   0
   6  -7  -4  259.01    6.88   0
   6  -6  -4 1421.40   13.60   0
   6  -2  -3  241.78    1.96   0
   7  -8  -4   57.64    4.88   0
   7  -6  -4  325.52    6.64   0
   8  -8  -4   50.55    4.62   0
   8  -7  -4   18.50    3.13   0
  -4  -9   6   77.27    4.87   0
  -4  -7   5  189.16    5.54   0
  -3  -9   4    5.69    3.95   0
  -2 -10   3   45.58    5.02   0
  -2  -8   2  173.00    6.79   0
   0  -4  -1  435.71    6.57   0
   0   3   3  341.23    6.06   0
   1  -9  -1  300.17    8.90   0
   2   3   2   15.23    2.35   0
   3  -7  -3   76.87    4.64   0
   6  -8  -4   48.52    4.43   0
   6  -5  -4  139.24    4.29   0
   7  -9  -4   30.83    4.56   0
   7  -5  -4  119.01    3.89   0
   8  -9  -4    7.68    3.56   0
   8  -6  -4   50.79    3.23   0
  -3  -7   3  199.91    6.10   0
  -1  -9   1   16.28    3.95   0
  -1  -3   0  752.70    7.13   0
   0  -3  -1 1916.20   11.54   0
   1   1   0 1012.56    5.56   0
   1   2   1  433.98    5.40   0
   2  -9  -2  263.68    8.53   0
   3  -8  -3   16.13    3.86   0
   3  -3  -3  849.49    7.83   0
   4 -10  -3   17.00    4.47   0
   5  -7  -4   35.66    3.69   0
   5  -6  -4  495.37    8.55   0
   5  -5  -4  301.93    6.19   0
   6  -9  -4  391.32   10.09   0
   7 -10  -4  201.53    8.06   0
   8 -10  -4   11.08    3.91   0
  -2  -4   1  163.16    4.21   0
  -2   2   4  384.05    5.54   0
  -1  -6   0 1136.84   12.58   0
   1 -10  -1   13.86    4.28   0
   1  -6  -2  435.58    8.17   0
   1  -5  -2 2658.31   17.70   0
   1  -4  -2 3090.09   16.99   0
   4   2   1   59.79    3.55   0
   5  -8  -4   55.09    4.70   0
   6 -10  -4  243.88    9.08   0
   6   0  -1   20.17    1.94   0
  -5   0   9   89.83    3.59   0
  -4  -8   5   32.28    3.82   0
  -2  -9   2   79.76    5.91   0
  -2  -5   1  299.35    5.95   0
  -1  -7   0   17.47    3.49   0
  -1   3   5  111.51    4.22   0
   0 -10   0  478.05   11.67   0
   0  -7  -1  145.96    5.80   0
   1  -7  -2  184.36    6.43   0
   1   3   3   64.02    3.45   0
   2 -10  -2  512.07   12.10   0
   2   3   3  109.34    4.65   0
   3  -9  -3  195.52    7.53   0
   5  -9  -4  173.34    7.35   0
   6  -4  -4   78.03    2.88   0
  -3 -10   4    7.36    3.88   0
  -3  -8   3   50.41    4.16   0
  -2  -6   1   75.62    4.03   0
  -2   1   3  333.68    3.73   0
  -1 -10   1   25.50    4.82   0
   0   2   2  416.10    5.35   0
   0   3   4  250.08    5.93   0
   2  -6  -3  695.06   10.34   0
   2  -5  -3  692.52    9.30   0
   2   2   1  583.75    6.83   0
   3   2   1    7.12    1.97   0
   4  -7  -4  434.43    9.33   0
   4  -6  -4  200.76    5.79   0
   5 -10  -4   29.53    5.09   0
   5   1   0   43.66    2.63   0
   8  -5  -4   34.75    2.35   0
  -5  -2   7  481.98    3.35   0
  -4  -6   4   11.18    2.52   0
  -3   2   7  978.93   11.11   0
  -2  -7   1  313.11    7.53   0
   1  -8  -2   44.37    4.40   0
   2  -7  -3   71.86    4.65   0
   3 -10  -3   56.90    5.76   0
   4  -8  -4    5.61    3.55   0
   4  -5  -4  768.77    9.86   0
   7  -4  -4  319.92    4.72   0
  -5  -5   6   64.73    2.54   0
  -5  -1   8   47.63    2.13   0
  -4  -9   5  290.02    8.15   0
  -4   0   6  212.29    3.48   0
  -4   1   8  221.33    5.50   0
  -3  -9   3   41.10    4.97   0
  -3   1   5  687.33    6.67   0
  -2 -10   2    5.52    4.12   0
   1  -9  -2   73.98    5.68   0
   2  -8  -3   99.90    5.62   0
   4  -9  -4  225.59    8.14   0
   4   2   2  340.22    7.24   0
   6  -1  -2  194.39    2.62   0
  -4  -7   4    9.20    3.00   0
  -4   1   9  520.06    8.72   0
  -3  -6   2  290.07    6.72   0
  -3  -5   2  323.12    5.99   0
  -3  -4   2 1200.15    9.89   0
  -2  -8   1  116.24    5.73   0
  -1  -9   0   57.76    5.11   0
   4 -10  -4   29.17    4.57   0
   4  -4  -4  202.17    4.61   0
   6  -8  -5  187.62    7.35   0
   7  -9  -5  100.41    6.21   0
   7  -8  -5  275.31    8.19   0
   7  -7  -5  297.01    7.82   0
   8  -9  -5    7.19    4.20   0
   8  -8  -5  218.82    7.37   0
  -1   1   2 1328.32    7.07   0
   0 -10  -1    5.86    3.71   0
   0   1   1  989.85    5.74   0
   1 -10  -2   42.77    5.22   0
   1   2   2  326.46    5.42   0
   2  -9  -3  288.02    9.01   0
   2  -3  -3  163.99    3.94   0
   3  -8  -4    0.80    4.10   0
   3  -7  -4  196.00    6.69   0
   3  -6  -4  452.16    8.63   0
   3   2   2  970.81   10.93   0
   4   1   0  654.70    7.12   0
   5   1   1   73.32    3.91   0
   6  -9  -5  382.48   10.25   0
   6  -7  -5  199.43    6.44   0
   7 -10  -5  129.68    7.06   0
   7  -1  -1   42.73    2.25   0
   8 -10  -5    8.61    4.02   0
  -5  -1   9   83.09    3.15   0
  -4  -8   4  205.57    7.03   0
  -3 -10   3  105.49    6.83   0
  -3  -7   2   40.80    3.75   0
  -3  -3   2  373.09    4.82   0
  -1 -10   0  248.84    9.06   0
   0  -6  -2   72.65    4.28   0
   2 -10  -3  290.32    9.57   0
   2   1   0  331.15    3.94   0
   2   2   2  229.34    5.03   0
   3  -5  -4 1472.45   13.96   0
   5  -8  -5   50.16    5.15   0
   5  -7  -5   55.77    4.33   0
   6 -10  -5   17.04    4.65   0
   6  -6  -5  982.53   11.76   0
   7  -6  -5  437.03    8.11   0
   8  -7  -5  196.20    6.28   0
  -3  -8   2  209.13    7.38   0
  -1  -7  -1  194.55    6.91   0
   0  -7  -2  315.08    8.14   0
   0  -5  -2  532.38    8.49   0
   1  -6  -3  124.03    5.14   0
   3  -9  -4  215.28    8.08   0
   3   1   0 2033.44   10.89   0
   5  -9  -5   80.06    6.16   0
   5  -6  -5  483.48    8.67   0
   5  -3  -4  201.15    3.65   0
   5   0  -1  102.46    2.65   0
   6   0   0  191.48    4.67   0
  -5  -1  10    7.73    1.96   0
  -4   0   7  269.50    4.68   0
  -2 -10   1    2.41    4.51   0
  -1  -4  -1   21.72    2.46   0
   0  -8  -2   75.46    5.29   0
   1  -8  -3   55.29    4.94   0
   1  -7  -3  101.49    5.52   0
   1  -5  -3  712.89    9.87   0
   3  -4  -4  186.69    4.79   0
   4  -3  -4    7.07    1.71   0
   6  -5  -5  294.61    6.14   0
  -4  -9   4  258.13    8.18   0
  -3  -9   2   25.22    4.20   0
  -2  -7   0   48.41    4.12   0
  -2  -6   0  373.13    7.72   0
  -2  -5   0  229.16    5.74   0
  -1  -8  -1   21.60    4.18   0
   0  -9  -2  234.34    8.49   0
   1  -4  -3  404.53    6.91   0
   1   2   3  503.09    7.19   0
   2  -7  -4  551.46   10.65   0
   2  -6  -4  202.88    6.54   0
   2   2   3  201.77    5.34   0
   4  -9  -5  155.44    7.53   0
   4  -8  -5  258.22    8.29   0
   4  -7  -5   80.65    4.84   0
   4  -6  -5  311.20    7.84   0
   5  -5  -5  204.77    5.43   0
  -4  -6   3  133.99    4.69   0
  -4  -5   3  103.76    3.75   0
  -4   0   8  286.46    5.57   0
  -3   1   8  701.17    9.92   0
  -2  -8   0  246.65    8.14   0
  -2   1   4 1384.24    8.94   0
  -1  -9  -1  382.05   10.23   0
  -1  -3  -1  140.82    3.79   0
  -1   2   6   44.28    3.32   0
   1  -9  -3   21.16    4.43   0
   2  -8  -4  115.09    6.40   0
   2  -5  -4  938.09   11.52   0
   4   1   1  718.22    8.74   0
   7  -5  -5  104.22    3.78   0
   7  -1   0   11.19    2.25   0
  -4  -7   3  208.09    6.36   0
   0   2   5 1302.33   12.83   0
   2  -9  -4   76.07    6.26   0
   4  -5  -5  285.67    6.52   0
   7  -9  -6   31.51    4.68   0
   7  -8  -6   72.20    5.57   0
  -5  -6   5   99.18    3.67   0
  -4  -8   3  185.00    7.05   0
  -4  -4   3 1059.77    8.86   0
  -4  -2   4  570.89    2.90   0
  -3 -10   2   67.14    5.92   0
  -3  -6   1  126.41    4.76   0
  -3  -5   1  615.59    8.72   0
  -2  -9   0  154.48    7.43   0
  -2  -3   0  525.75    6.64   0
  -1  -1   0  889.50    4.96   0
   3  -8  -5  115.72    6.36   0
   3  -7  -5  420.76    9.61   0
   3  -3  -4  371.31    5.68   0
   4   1   2  155.79    4.92   0
   6  -9  -6   76.06    6.02   0
   6  -8  -6  251.31    8.31   0
  -5  -7   5  155.51    4.96   0
  -5  -2   8   37.14    1.90   0
  -3  -8   1    8.89    4.00   0
   1   1   1  226.80    3.58   0
   3  -9  -5   66.42    5.82   0
   3  -6  -5   -0.43    3.08   0
   3   1   1 1834.11   12.04   0
   4   0  -1 1787.89    8.76   0
   5  -9  -6   78.82    6.26   0
   5  -8  -6  133.90    6.81   0
   5  -4  -5  377.90    6.36   0
   6  -7  -6  188.44    6.71   0
   7  -7  -6   19.11    3.55   0
  -4  -9   3   99.18    5.96   0
  -3  -4   1  466.45    6.78   0
  -1  -7  -2  186.85    6.81   0
  -1  -6  -2  132.72    5.57   0
  -1   1   3  623.19    6.02   0
   0  -8  -3  456.85   10.80   0
   0  -6  -3  105.49    5.20   0
   1  -7  -4  196.81    7.31   0
   3  -5  -5  659.17   10.16   0
   4  -4  -5  731.14    9.26   0
   5  -7  -6   60.18    5.16   0
   5   0   0   58.04    2.72   0
   6  -6  -6   99.65    4.87   0
   6  -4  -5   25.77    2.27   0
   7  -2  -2   42.53    1.80   0
  -3  -9   1  305.11    9.53   0
  -2  -6  -1  141.07    5.97   0
  -2   1   6  604.89    8.02   0
  -1  -8  -2   17.46    4.16   0
   0  -9  -3  228.26    8.78   0
   0  -5  -3 1492.64   14.81   0
   0   1   2 5067.39   15.84   0
   1  -9  -4   30.21    4.73   0
   1  -8  -4  117.39    6.83   0
   1  -6  -4  420.07    9.20   0
   4  -8  -6  164.00    7.39   0
   5  -6  -6  208.06    6.54   0
   7  -6  -6   21.31    3.08   0
  -3   0   5  818.44    6.51   0
  -2  -8  -1  288.56    8.99   0
  -2  -7  -1   91.46    5.23   0
  -2  -5  -1  541.43    8.94   0
  -1  -9  -2  146.13    7.19   0
  -1  -4  -2  189.58    5.20   0
   0  -4  -3  677.51    9.26   0
   1  -5  -4   80.38    4.30   0
   2  -8  -5   51.40    5.37   0
   2  -7  -5  305.41    8.77   0
   2  -3  -4   90.90    3.75   0
   3   1   2   40.31    2.77   0
   4  -9  -6   24.66    5.20   0
   4  -7  -6  197.24    7.45   0
   6  -1  -1  950.43    8.11   0
  -4  -7   2  184.14    6.49   0
  -4  -6   2  457.79    8.16   0
  -4  -1   6   68.58    2.01   0
  -3  -3   1 1126.48    9.12   0
  -2  -9  -1  113.94    6.82   0
  -1   1   4  286.09    4.96   0
   2  -6  -5  184.61    6.59   0
   3  -4  -5  792.52    9.97   0
   3   1   3 1344.58   12.97   0
   4  -6  -6  167.32    6.20   0
   5   0   1  205.52    5.09   0
  -5  -7   4    5.48    2.83   0
  -4  -8   2   23.51    3.86   0
  -4  -5   2   46.72    3.00   0
  -3  -7   0   47.43    4.84   0
  -3   0   6 1386.81   10.13   0
  -3   0   8   65.55    3.61   0
  -2  -2   0  192.99    3.70   0
  -1   1   5   99.05    3.62   0
  -1   1   6  252.05    5.89   0
   1  -4  -4    9.19    2.53   0
   1   1   2   94.75    3.04   0
   2  -5  -5   20.88    3.15   0
   2   1   2  535.57    6.83   0
   3  -8  -6  124.53    7.02   0
   5  -5  -6  113.72    4.67   0
   5   0   2   63.33    3.63   0
   6  -9  -7  131.48    7.41   0
   6  -5  -6  297.29    6.56   0
   7  -9  -7   49.36    5.39   0
   7  -4  -5  226.75    4.12   0
  -5  -6   4   31.48    2.74   0
  -4  -9   2   98.68    6.91   0
  -4  -1   7  155.02    3.57   0
  -3  -8   0  119.47    6.47   0
   0   1   3 1778.49   11.26   0
   0   1   6  283.18    6.71   0
   2   1   3  223.25    5.19   0
   2   1   4  690.86    9.59   0
   3  -7  -6   72.46    5.55   0
   4  -5  -6  263.83    6.94   0
   5  -1  -2  400.04    3.35   0
   6  -8  -7   37.98    5.10   0
   7  -8  -7   20.03    4.16   0
  -4  -4   2  308.97    5.52   0
  -3  -9   0  141.58    7.21   0
  -1  -7  -3   92.23    5.85   0
  -1  -3  -2 2518.50   15.76   0
   0  -8  -4  237.56    8.72   0
   0  -7  -4   88.75    5.80   0
   0  -6  -4  220.42    7.44   0
   0   1   4  579.41    7.44   0
   0   1   5  128.02    4.34   0
   1   1   4  974.84   10.43   0
   1   1   5 1010.81   11.55   0
   3  -6  -6  687.48   11.87   0
   3  -2  -4  244.36    4.20   0
   4  -3  -5  592.41    7.40   0
   4   0   0   19.51    1.79   0
   5  -8  -7    4.46    4.43   0
   5  -3  -5  545.86    6.50   0
   6  -7  -7  349.22    9.21   0
   6  -2  -3  247.80    2.11   0
   7  -7  -7  114.49    6.06   0
   7  -5  -6  570.33    8.30   0
  -3  -4   0  259.15    5.87   0
  -2  -7  -2  100.83    5.71   0
  -1  -5  -3  716.57   11.33   0
   1  -8  -5    0.24    4.14   0
   1  -7  -5   42.45    4.97   0
   1  -6  -5  176.18    6.68   0
   2  -4  -5  150.75    5.12   0
   5  -7  -7  155.63    7.14   0
  -2  -8  -2   25.02    4.62   0
  -2  -6  -2  284.36    7.97   0
  -2   0   3 2002.90    7.49   0
   2  -8  -6  134.32    7.33   0
   2  -7  -6  196.65    7.91   0
   3  -5  -6  155.29    5.82   0
   3  -3  -5   47.49    2.85   0
   4  -8  -7  158.85    7.44   0
   4  -7  -7   27.26    4.33   0
   5  -6  -7   33.72    4.61   0
   6  -6  -7   18.18    4.13   0
  -4  -8   1   82.51    5.57   0
  -4  -7   1  133.70    5.91   0
  -4  -6   1   44.23    3.80   0
  -1  -4  -3  616.39    9.60   0
   1  -5  -5  122.70    5.61   0
   2  -6  -6   70.92    5.15   0
   2  -2  -4  388.91    5.86   0
   3  -1  -3  108.90    1.86   0
   4  -4  -6  455.90    7.95   0
   4   0   1  732.35    8.18   0
   4   0   2  122.38    4.22   0
   4   0   3  647.78    9.49   0
   5  -4  -6  164.49    4.81   0
   7  -2   0   84.65    3.76   0
  -5  -7   3   10.93    2.93   0
  -4  -9   1  139.22    6.98   0
  -4  -5   1  672.90    9.71   0
  -3  -8  -1  127.91    6.92   0
  -2   0   7  236.76    5.78   0
   0  -4  -4  921.26   11.80   0
   3  -8  -7   87.65    6.71   0
   4  -6  -7  980.72   14.51   0
   6  -4  -6   75.03    3.33   0
   7  -6  -7   96.41    4.85   0
  -5  -6   3  100.51    4.23   0
  -5  -4   4  503.33    5.64   0
  -4  -3   2  228.55    4.20   0
  -3  -5  -1  489.52    9.48   0
  -2  -4  -2  372.85    7.57   0
  -2   0   6  757.25    8.79   0
   0  -7  -5   61.63    5.52   0
   1  -4  -5  176.67    5.70   0
   2  -5  -6    5.65    3.26   0
   2  -3  -5    6.72    2.25   0
   3  -7  -7    5.96    4.01   0
   3  -4  -6 1164.19   13.16   0
   6  -8  -8  187.75    8.44   0
   7  -8  -8    6.22    4.48   0
  -5  -5   3  255.55    5.51   0
  -2   0   4 1768.90    9.32   0
  -2   0   5 1028.71    8.69   0
  -1  -7  -4  124.88    6.51   0
  -1  -6  -4  105.71    5.96   0
  -1   0   7  165.91    5.29   0
   0  -6  -5  592.54   12.15   0
   1  -7  -6  136.73    7.39   0
   3  -6  -7  926.42   14.62   0
   3   0   4  169.34    5.56   0
   4  -5  -7   91.57    5.57   0
   5  -8  -8    0.36    4.62   0
   5  -5  -7   72.75    4.42   0
   6  -7  -8   23.33    4.76   0
   6  -5  -7  181.04    5.95   0
  -5  -3   8  303.70    4.36   0
  -4  -4   1  172.25    4.87   0
  -3  -1   8  119.18    4.32   0
  -2  -2  -1  550.06    6.89   0
  -1  -3  -3   63.27    3.54   0
   0  -3  -4  242.69    5.95   0
   3   0   3  334.58    6.60   0
   5  -7  -8   81.00    6.01   0
   7  -7  -8   48.86    5.17   0
  -5  -3   7   22.42    1.36   0
  -4  -8   0   15.46    4.09   0
  -4  -7   0  177.05    7.09   0
  -4  -6   0   25.82    3.96   0
  -3  -4  -1  849.79   11.21   0
  -2  -5  -3   72.71    5.11   0
  -2  -3  -2   12.91    2.40   0
  -1   0   6  899.06   10.12   0
   0  -5  -5  313.06    8.48   0
   0   0   6  377.08    7.26   0
   2  -7  -7   39.65    5.03   0
   2  -4  -6  825.84   11.76   0
   3  -5  -7  176.97    6.71   0
   3   0   1  403.55    5.67   0
   3   0   2 1239.63   11.14   0
   4  -7  -8  416.85   11.34   0
   5  -1  -1  106.15    2.65   0
   5  -1   2  444.34    8.08   0
  -5  -7   2   -0.52    2.81   0
  -4  -2   3  766.96    4.66   0
  -4  -2   8  160.56    4.23   0
  -3  -7  -2   76.34    5.78   0
  -3  -6  -2  310.41    9.25   0
   1  -5  -6  416.22    9.89   0
   1  -3  -5   92.75    4.25   0
   2  -6  -7   78.92    5.78   0
   2   0   4  563.15    8.52   0
   4  -3  -6  167.62    4.57   0
   5  -6  -8    3.93    3.91   0
   5  -1   0  300.08    5.08   0
   5  -1   1  668.87    8.89   0
   6  -6  -8   81.77    5.96   0
   7  -5  -7  457.92    8.19   0
  -5  -6   2  217.00    6.15   0
  -4  -5   0  188.57    5.88   0
  -2  -1   8  128.21    4.83   0
  -1  -4  -4  697.33   11.09   0
  -1   0   5  241.02    4.92   0
   1   0   5 1363.45   12.97   0
   3  -7  -8  287.49   10.31   0
   3  -3  -6 1075.49   11.84   0
   3  -2  -5  436.53    6.23   0
   4  -6  -8  186.79    8.08   0
   7  -4  -6   44.55    2.50   0
  -3  -5  -2   63.80    4.77   0
  -3  -3  -1  299.47    6.41   0
  -1  -7  -5   14.89    4.78   0
  -1  -6  -5  189.48    7.87   0
   1  -4  -6  458.42    9.64   0
   2  -5  -7   19.35    3.95   0
   2   0   3 1952.73   13.80   0
   3  -4  -7    1.67    3.30   0
   4  -2  -5  101.55    2.98   0
   7  -6  -8  301.83    8.41   0
  -5  -5   2  131.70    4.81   0
  -4  -7  -1  102.70    6.70   0
  -4  -4   0  226.72    6.12   0
  -4  -3   1  529.52    7.14   0
  -3  -2   0  493.94    6.27   0
  -3  -2   9   21.19    3.22   0
  -2  -6  -4   99.81    6.29   0
  -1  -2  -3  486.00    7.39   0
  -1   0   4  341.44    5.10   0
   0  -6  -6  221.55    8.47   0
   2  -3  -6  510.34    8.80   0
   2  -2  -5  344.79    6.14   0
   2   0   0 1666.96    7.60   0
   3  -6  -8  141.30    7.05   0
   5  -5  -8   17.16    4.38   0
  -5  -7   1    2.63    3.50   0
  -4  -6  -1  134.80    6.29   0
  -3  -4  -2  446.79    9.05   0
  -2  -1   7   26.94    2.99   0
  -1  -3  -4  630.08    9.96   0
  -1   0   3  529.52    5.25   0
   0  -3  -5 1279.91   14.13   0
   0  -2  -4  877.04   10.03   0
   0   0   4  627.44    7.42   0
   1  -6  -7    3.33    4.42   0
   2   0   1 1305.28    8.66   0
   2   0   2  698.02    7.51   0
   4  -5  -8  411.52    9.88   0
   5  -7  -9   50.53    5.71   0
   6  -7  -9   16.73    4.79   0
   6  -5  -8  114.85    6.11   0
   6  -4  -7  114.24    4.42   0
   6  -2   1    9.23    2.84   0
  -5  -6   1   31.03    4.30   0
  -3  -7  -3   53.32    5.89   0
  -3  -6  -3  248.02    8.99   0
  -3  -1   5 1034.54    7.32   0
  -2  -5  -4   16.02    4.28   0
  -2  -3  -3  111.11    4.68   0
  -2  -2  -2  220.52    5.12   0
   1  -5  -7  191.25    7.87   0
   1   0   3  853.84    8.45   0
   2  -6  -8  246.07    9.33   0
   2  -4  -7  179.74    6.74   0
   3  -5  -8  275.20    8.84   0
   7  -7  -9    6.76    3.95   0
  -4  -5  -1  276.17    7.79   0
  -4  -3   9  632.47    9.21   0
  -1  -4  -5  133.35    6.19   0
  -1  -1  -2   93.88    3.10   0
  -1  -1   7  111.21    4.52   0
   0  -4  -6  150.98    6.70   0
   0  -1  -3 1709.70   11.25   0
   0   0   3 2175.84   11.82   0
   1  -3  -6  259.95    7.04   0
   1  -2  -5  484.36    7.84   0
   4  -1   2  311.00    6.68   0
   5  -6  -9   15.42    4.64   0
   6  -6  -9  235.72    8.76   0
   6  -2  -2    6.72    1.45   0
   6  -2   0  483.20    7.20   0
  -5  -5   1  214.17    6.36   0
  -5  -4   2  115.89    4.04   0
  -5  -3   4  241.16    2.94   0
  -4  -2   6  840.84    6.54   0
  -3  -5  -3  120.60    6.40   0
  -3  -2   8  415.63    7.70   0
  -1  -6  -6   81.97    6.57   0
   1   0   2 1197.57    8.59   0
   2  -5  -8  425.59   11.16   0
   3  -3  -7  264.66    6.88   0
   3  -1   4   93.23    4.38   0
   4  -6  -9  110.04    6.82   0
   4  -4  -8   79.08    5.49   0
   4  -3  -7   87.85    4.06   0
   6  -3  -6   43.87    2.40   0
   6  -2  -1  725.98    7.65   0
   7  -5  -8   10.35    3.17   0
  -5  -7   0   -0.46    4.09   0
  -4  -7  -2  152.59    8.08   0
  -4  -6  -2   46.91    5.78   0
  -4  -4  -1  666.47   10.72   0
  -4  -3   0  203.27    5.05   0
  -3  -3  -2  493.79    8.66   0
  -2  -6  -5  106.63    6.88   0
  -2  -1   6  904.39    9.34   0
   1  -4  -7   88.23    5.38   0
   1  -1  -4  292.43    5.18   0
   2  -1   5  152.95    5.27   0
   3  -6  -9   77.35    6.90   0
   3  -4  -8  368.02    9.57   0
   3  -2  -6 1129.49   11.30   0
   5  -4  -8  287.43    7.59   0
   7  -6  -9  188.66    7.48   0
  -5  -6   0    0.43    4.16   0
  -3  -2  -1    4.33    1.94   0
  -2  -5  -5   71.43    5.90   0
  -2  -1  -1  162.07    3.62   0
  -1  -3  -5  293.63    8.02   0
   0  -2  -5 1249.89   13.28   0
   0   0   2  837.38    6.20   0
   1   0   0 2396.14    6.61   0
   1   0   1 2651.33   10.28   0
   2  -3  -7  197.37    6.63   0
   2  -2  -6  101.32    4.25   0
   4  -5  -9   16.52    5.13   0
   4  -2  -6  659.24    8.12   0
   4  -1   1  223.66    4.69   0
   5  -5  -9   65.99    5.47   0
   5  -3  -7   27.42    2.70   0
  -4  -5  -2  113.29    6.24   0
  -3  -6  -4    3.57    4.66   0
  -2  -3  -4  779.25   12.02   0
  -1  -1   6  631.93    8.41   0
   0  -3  -6  751.64   12.32   0
   1  -5  -8    0.82    4.78   0
   2  -4  -8  218.93    8.20   0
   3  -5  -9   44.05    5.50   0
   6  -5  -9   30.84    5.11   0
   6  -4  -8  160.43    5.79   0
   7  -4  -7  493.48    7.36   0
   7  -3  -1   71.76    3.17   0
  -5  -5   0   32.14    4.35   0
  -5  -4   1   17.54    2.65   0
  -4  -3   8  134.03    4.29   0
  -4  -2   1  109.33    3.12   0
  -3  -5  -4  111.31    6.84   0
  -2  -4  -5    2.08    3.79   0
  -1  -4  -6  157.48    7.35   0
  -1  -1  -3  854.03    9.18   0
   0  -4  -7  466.50   11.67   0
   1  -3  -7   57.48    4.78   0
   1  -2  -6   48.80    3.67   0
   1  -1   5   97.58    4.23   0
   2  -1   4  285.72    6.42   0
   5  -6 -10   87.74    7.17   0
   7  -3  -2  392.67    5.64   0
  -5  -7  -1    4.64    4.21   0
  -5  -4   8   15.91    1.84   0
  -4  -4  -2  379.45    9.46   0
  -4  -3  -1  100.47    4.53   0
  -3  -3  -3   70.88    4.63   0
   0  -1  -4  541.21    7.70   0
   2  -5  -9  170.83    8.32   0
   6  -6 -10  114.36    7.17   0
  -5  -6  -1    9.99    4.72   0
  -4  -6  -3  145.02    7.99   0
  -3  -4  -4   57.62    5.38   0
  -3  -2  -2  981.23   11.39   0
  -2  -1  -2  506.50    7.05   0
  -2  -1   5  514.92    6.13   0
   0  -1   5  491.31    7.56   0
   1  -4  -8   53.06    5.09   0
   2  -1  -5 1186.66   10.57   0
   3  -4  -9   82.48    6.42   0
   3  -3  -8  491.62   10.30   0
   3  -1   2  443.15    6.84   0
   4  -4  -9  212.90    8.16   0
   4  -3  -8    3.37    2.91   0
   5  -4  -9   48.01    5.31   0
  -4  -5  -3   70.71    6.31   0
  -2  -5  -6   22.72    5.01   0
  -2  -3  -5  161.54    6.75   0
  -2  -2  -4  671.23   10.84   0
  -1  -3  -6    9.31    3.94   0
  -1  -1   5   26.11    2.50   0
   0  -3  -7   23.83    4.37   0
   0  -2  -6  612.34   10.52   0
   2  -3  -8  112.02    6.00   0
   2  -2  -7  383.78    8.26   0
   3  -2  -7 1003.41   12.16   0
   4  -5 -10  113.33    7.44   0
  -2  -6   6    9.71    4.86   0
  -2  -3  -3  109.97    4.85   0
  -1  -6  -7   13.92    6.00   0
   1  -3   6  192.20    8.81   0
   3   1  -8  119.57    7.87   0
   5  -2   4   31.04    6.25   0
   5   0 -11   94.22   10.49   0
   6   1  -9  206.14   11.96   0
   7   0 -11   45.20    9.45   0
   7   1  -7  435.88   12.44   0
   7   1  -6  114.06    7.43   0
  -2  -4   4  442.75    8.75   0
  -1  -4  -7  230.63   11.46   0
   0  -5  -9   90.05    9.88   0
   0  -1  -7  543.18   14.27   0
   0   0  -5  252.43    8.11   0
   1  -3 -10   61.27    9.73   0
   2  -1 -10   19.14    8.16   0
   2   0  -9   12.28    6.84   0
   2   1  -7   23.68    5.23   0
   3  -1 -11  149.21   12.42   0
   4  -1   3  190.33    7.15   0
   4   1  -9   49.18    7.83   0
   6   1  -3  308.79    4.63   0
   7   1  -8  278.03   11.96   0
  -3  -7   2   38.86    2.94   0
   0  -4  -9  209.90   12.81   0
   0  -2  -8  150.40    9.97   0
   1  -1  -9   79.34    8.29   0
   1   1  -5   26.64    4.57   0
   4   0 -11   42.70    8.03   0
   5   1 -10   10.55    8.00   0
   6   1 -10   27.50    9.34   0
   7   1  -9   74.64    9.13   0
   7   1  -5  138.66    5.76   0
  -2  -7   6   58.31    6.10   0
  -1  -3  -7  324.73   12.51   0
   0  -3  -9   10.35    7.58   0
   1  -2 -10  542.38   18.37   0
   1  -1   3 2630.19   19.51   0
   1   0  -8 1213.68   21.42   0
   4   1 -10   88.22    8.91   0
  -3  -7   1  212.96    4.08   0
  -2  -4  -5    7.55    4.91   0
  -1  -5   6  223.77    8.89   0
  -1  -3   4 2180.75   19.42   0
  -1  -1  -5  941.91   15.10   0
   0  -4   6 2167.88   24.80   0
   0  -3   5  523.86   11.30   0
   0   0  -6  345.23   10.21   0
   1   1  -6  627.23   12.97   0
   2  -1 -11    2.22    7.78   0
   2   1  -8  121.27    8.15   0
   3   0 -11  153.47   12.24   0
   4   0   1  725.71    9.14   0
   7   1 -10   25.91    7.81   0
  -3  -6  -1   68.16    2.55   0
  -1  -5  -8    8.67    7.04   0
   0  -2  -9  280.84   13.95   0
   0  -1  -8  244.69   11.16   0
   1  -1 -10  542.95   18.28   0
   1   0   1 2898.51   12.60   0
   2  -1   3 1209.69   14.44   0
   3   1 -10  162.06   10.66   0
   3   2  -6  281.83    9.34   0
   4   2  -7   71.98    5.79   0
   4   2  -6  809.12   13.63   0
   4   2  -5  217.51    6.93   0
   5   1 -11  189.29   13.11   0
   6   1 -11   40.44    9.27   0
  -1  -4  -8   22.97    7.60   0
  -1  -2  -7  358.28   12.86   0
   0   0  -7   84.06    6.91   0
   1  -2   4   61.31    4.65   0
   1   0  -9  366.84   13.88   0
   3   2  -7  520.88   12.85   0
   4   1 -11  243.04   13.83   0
   4   2  -8  183.59    9.30   0
   5   2  -8   51.95    6.54   0
   5   2  -7  462.18   11.96   0
   5   2  -6   61.99    5.66   0
   7   1 -11   60.08   10.57   0
  -2  -5  -6   14.82    5.91   0
  -1  -3  -8  270.60   13.07   0
  -1  -1  -6  275.79    9.98   0
   0  -3 -10   91.98   11.86   0
   0  -1   2  222.40    5.16   0
   1  -3   5   40.56    4.76   0
   2   0 -11   15.13    8.77   0
   3  -3   5  615.84   14.79   0
   3  -2   4   93.90    6.42   0
   3   2  -8  474.01   13.79   0
   4   2  -9  675.32   17.49   0
   5   2  -9  175.76   10.23   0
  -2  -7   5    9.82    5.00   0
   0  -1  -9   10.03    7.35   0
   1   1  -8   59.05    7.99   0
   2  -3   5 2260.93   25.74   0
   2  -2   4  310.90    8.90   0
   2   1 -10  255.81   12.52   0
   2   2  -6  190.86    7.70   0
   3   1 -11   99.98   11.04   0
   3   2  -4  509.96    8.48   0
   4   2  -4  686.22    9.62   0
   5  -2   3  261.16    9.88   0
   5   2 -10   37.81    9.41   0
   5   2  -5  186.85    6.29   0
   6  -1   1  134.07    5.76   0
   6   2  -9  463.30   15.76   0
   6   2  -8  239.12   10.15   0
  -1  -5  -9   20.28    8.46   0
  -1  -2  -8  158.49   10.93   0
  -1  -1  -7  528.51   14.43   0
  -1   0  -4 2179.82   20.01   0
  -1   0  -3  887.73   10.98   0
   0  -2 -10  203.68   13.91   0
   0   0  -8  555.55   15.50   0
   0   1  -5  472.66   10.81   0
   0   1  -4 1746.38   17.08   0
   1  -1 -11  248.91   14.61   0
   1   0 -10   45.22    7.93   0
   2   2  -7  732.80   15.11   0
   3   0   1  414.88    6.55   0
   3   2  -9   22.09    6.53   0
   4   2 -10  174.45   11.31   0
   6   2 -10   45.60    9.61   0
  -2  -8   5   86.63    6.18   0
  -2  -3  -6   67.49    7.02   0
  -1  -5   5  583.40   12.65   0
  -1  -4  -9   45.74    8.64   0
  -1   0  -5 1414.37   18.33   0
   0  -4   5 1104.51   16.75   0
   0   1  -6  417.40   11.16   0
   1   1  -9  543.35   16.76   0
   2   2  -8  639.06   15.83   0
   3   2 -10    8.67    7.50   0
   5   0   0   63.16    3.32   0
   5   2 -11  161.89   11.91   0
   6   2  -6  407.20   10.04   0
  -2  -6   4   50.92    4.82   0
  -2  -5  -7  135.27    9.53   0
  -1  -3  -9    3.77    7.31   0
   0  -2   3  715.91   10.11   0
   0  -1 -10  242.88   13.62   0
   0   0  -9  287.16   13.49   0
   0   1  -7  755.12   16.15   0
   1   0 -11  154.42   12.01   0
   2   0   1 1324.17   10.06   0
   4  -1   2  304.59    7.71   0
   4   2 -11  220.33   13.02   0
   6  -2   2  721.21   14.39   0
   6   2 -11   92.58   11.20   0
   7   2 -10   89.37   10.56   0
   7   2  -9  212.01   11.29   0
  -2  -4  -7  127.92    9.33   0
  -1  -2  -9   83.30   10.12   0
  -1  -1  -8   12.76    6.94   0
  -1   0  -6   75.30    6.19   0
   1   2  -7  617.59   14.49   0
   1   2  -5  590.27   11.57   0
   7   2 -11  142.37   12.64   0
   7   2  -8  127.75    8.03   0
  -2  -3  -7   40.11    7.41   0
  -2  -2  -6  240.70    9.73   0
  -1  -3   3 4473.47   24.46   0
  -1   0  -7   24.02    5.51   0
   0   1  -8  155.08    9.46   0
   1  -4   5  244.33    9.17   0
   1   2  -8  162.43    9.81   0
   2   2 -10    2.44    7.76   0
   4  -2   3  771.98   14.05   0
   7   2  -7   28.21    4.98   0
  -3  -5  -3  105.47    4.90   0
  -2  -7   4   52.84    4.99   0
  -2  -5   3  109.07    4.69   0
  -2  -1  -4  678.93   11.93   0
  -1  -6   5  192.12    8.27   0
   0   0 -10  121.31   10.61   0
   1   2  -4  918.76   12.38   0
   2  -4   5   51.90    5.89   0
   4   3  -9  752.73   18.91   0
   4   3  -8  144.35    9.61   0
   7   0  -2   40.15    2.39   0
  -2  -4  -8   -3.69    7.11   0
  -2  -2  -7   80.30    8.05   0
  -2  -1  -5  178.71    7.40   0
  -1  -2 -10   13.67    8.94   0
  -1  -1  -9    0.76    7.98   0
  -1   0  -8   29.06    6.57   0
   0  -5   5   21.73    4.63   0
   0   1  -9  289.33   13.01   0
   1  -3   4    7.57    3.74   0
   1   1 -11   66.78    8.85   0
   3  -1   2  439.45    8.28   0
   3   3  -9  271.92   12.06   0
   3   3  -8  500.17   14.11   0
   3   3  -7  287.81    9.99   0
   4   3 -10  671.51   19.59   0
   4   3  -7  560.82   13.08   0
   5   3 -10  145.78   11.84   0
   5   3  -9   94.79    8.69   0
   5   3  -8  338.65   11.91   0
   6   2  -5  103.31    4.98   0
  -2  -3  -8   42.98    8.86   0
   0   0 -11   56.95    9.57   0
   1  -2   3  298.89    7.34   0
   1   2 -10  379.81   15.33   0
   2  -3   4  538.84   11.92   0
   2  -1   2 1338.10   13.68   0
   3  -2   3  606.42   11.80   0
   3   3 -10  267.56   13.49   0
   4   3 -11   13.12    7.99   0
   5   3 -11   26.38    9.14   0
  -1  -5   4  579.34   11.31   0
  -1  -1 -10   73.47   10.74   0
  -1   0  -9  267.82   13.70   0
  -1   1  -6   66.25    5.95   0
   0   1 -10   -5.05    7.31   0
   0   2  -6  247.01    9.18   0
   2  -2   3  428.88    9.21   0
   2   3  -9  167.90   10.14   0
   2   3  -8  861.76   17.61   0
   2   3  -7  104.79    7.07   0
   3   3 -11  138.38   11.00   0
   3   3  -6   66.09    5.13   0
   4   3  -6  196.98    7.46   0
   5  -1   1  677.13   10.79   0
   5   3  -7   28.08    5.21   0
   6   3 -11    2.49    7.50   0
   6   3 -10   24.99    7.47   0
   6   3  -9   60.46    8.04   0
  -2  -6   3  746.16   11.15   0
  -2  -2  -8  314.60   13.54   0
  -2  -1  -7   83.53    7.79   0
  -1   1  -7   64.70    6.71   0
  -1   1  -4 1041.05   14.02   0
   0  -4   4  616.53   11.73   0
   0   2  -8   58.25    7.60   0
   1  -5   5  437.15   12.00   0
   1   1  -1 1201.41    5.71   0
   1   2 -11   61.74   10.08   0
   2   3 -10   97.79    9.68   0
   2   3  -6 1326.86   18.07   0
   4   3 -12   95.59   11.43   0
   5  -3   3   33.26    5.61   0
   5  -2   2   61.82    5.45   0
   6   3  -8   67.23    6.92   0
   7   2  -6   -0.73    3.23   0
  -3  -4  -5   40.38    5.44   0
  -2  -3  -9   17.81   10.99   0
  -2  -3   1    8.91    1.51   0
  -1   1  -8  308.66   12.74   0
   0   1 -11   76.57    9.86   0
   0   2  -9  299.76   12.82   0
   2   3 -11   89.68    9.95   0
  -3  -3  -4  227.32    8.00   0
  -2  -1  -8   33.73    7.64   0
  -2   0  -6  336.45   11.33   0
  -2   0  -5  241.72    8.43   0
  -1   0 -10  182.87   12.32   0
   0   2  -4 1178.45   14.38   0
   1   3  -9  177.11   11.17   0
   1   3  -7  754.51   15.45   0
   2   3  -5 1206.65   15.54   0
   3   3  -5  429.62    8.96   0
   5   3  -6  126.01    6.09   0
   7   3 -11  129.82   11.77   0
  -3  -3  -5  454.37   11.86   0
  -2  -8   3  103.77    6.01   0
  -2  -2  -9    9.81    8.51   0
  -2   0  -7  165.80    9.81   0
  -2   0  -4  522.10   10.48   0
  -1   0  -1 2655.69   11.29   0
  -1   1  -9   15.04    6.90   0
  -1   1  -3 2737.32   19.18   0
   0  -3   3 1085.74   13.12   0
   0   2 -10  557.47   17.59   0
   1   3 -10  169.06   11.60   0
   6  -1   0  145.25    5.59   0
   6   3  -7  260.88    9.20   0
  -2  -1  -9  309.64   14.74   0
  -1   1 -10   96.46   11.01   0
   0   2 -11   97.04   10.31   0
   1  -4   4  121.81    6.07   0
   1   3 -11  214.27   13.48   0
   3   4 -10  379.28   15.08   0
   3   4  -9   29.38    6.39   0
   4   3  -5  366.68    8.08   0
   4   4 -11  533.14   18.68   0
   4   4 -10  391.15   15.55   0
   4   4  -9   98.03    8.78   0
   6  -3   2  111.62    6.84   0
   6  -2   1   14.32    3.84   0
  -3  -3  -6   29.06    5.48   0
  -3  -2  -4   43.53    4.77   0
  -2   0  -8   20.72    7.37   0
  -2   0  -3 1928.75   16.92   0
  -1  -7   4  575.97   12.41   0
  -1   2  -8   38.96    6.97   0
  -1   2  -7   24.98    5.17   0
  -1   2  -6  466.33   12.09   0
   0   3  -8 2233.42   29.20   0
   0   3  -7 1872.34   24.50   0
   1   3  -5  163.41    6.75   0
   2  -4   4  519.12   11.61   0
   2   4  -9   17.66    6.12   0
   3   4 -11  228.31   13.15   0
   3   4  -8  689.54   16.00   0
   4   4 -12  107.67   11.70   0
   4   4  -8  406.45   12.76   0
   5   4 -12  113.26   12.58   0
   5   4 -11   49.20    8.99   0
   5   4 -10   34.74    7.61   0
  -3  -2  -6   36.48    5.70   0
  -3  -2  -5  522.93   11.98   0
  -2  -5   2  285.15    5.89   0
  -2   0  -9   25.30    8.01   0
  -1  -8   4  539.83   12.87   0
  -1   2  -9  175.68   11.21   0
   0  -2   2 1817.09   13.20   0
   0   3  -9  379.22   13.81   0
   0   3  -6    4.32    4.41   0
   2   4 -11  252.86   13.71   0
   2   4 -10  380.60   14.16   0
   2   4  -8   47.31    6.75   0
   4  -1   1  227.97    5.93   0
   5   4  -9   60.06    7.35   0
   6   4 -11   54.32    9.01   0
   7  -3   1   96.52    7.57   0
  -3  -3  -7  139.08    8.86   0
  -3  -2  -3  537.13    8.94   0
  -2  -1 -10   73.40    9.60   0
  -2   1  -7   13.38    5.80   0
  -2   1  -6  209.60    8.89   0
  -1  -3   2  167.15    4.54   0
   0   2  -3  729.20    9.84   0
   0   3 -10   99.53    9.97   0
   1  -3   3  248.83    6.87   0
   2   4  -7  137.46    7.35   0
   3  -3   3   25.38    4.14   0
   3   4  -7  455.78   12.10   0
   6   4 -10  123.82   10.33   0
  -3  -2  -7  270.46   11.92   0
  -2   0 -10   88.83    9.92   0
  -2   1  -8   71.79    8.31   0
  -2   1  -5  149.51    7.01   0
  -1  -5   3 1207.79   14.16   0
  -1   2 -10   37.74    7.46   0
   0   3 -11  551.99   19.57   0
   1   4 -10  389.05   15.29   0
   1   4  -9  184.97   10.32   0
   2  -3   3 1316.44   15.85   0
   2   3  -4  237.98    6.14   0
   4   4  -7  888.34   15.46   0
   5   4  -8   18.83    4.89   0
  -3  -1  -6  289.97   10.63   0
  -3  -1  -5  362.97   10.03   0
  -2  -6   2  135.43    4.94   0
  -2   1  -9  117.24   10.27   0
  -1   2  -4   64.61    4.99   0
   0  -6   4   70.39    5.33   0
   0   3  -5  592.46   11.69   0
   1  -5   4 1063.93   15.63   0
   1   3  -4 2190.79   18.32   0
   1   4 -11    9.24    7.54   0
   1   4  -7  138.00    7.66   0
   3  -5   4 1148.95   18.16   0
   3   3  -4  514.56    8.00   0
   6   4  -9   15.46    6.16   0
  -3  -2  -8  463.93   16.03   0
  -3  -1  -7   84.08    7.67   0
  -3  -1  -4  608.24   11.61   0
  -2  -7   2   13.27    3.05   0
  -1   3  -9   85.78    8.63   0
  -1   3  -8  139.81    9.27   0
  -1   3  -7  262.60   10.42   0
   0  -4   3 1223.59   13.86   0
   2  -5   4  859.45   15.07   0
   2   4  -6  124.99    6.39   0
   3  -2   2 1234.67   14.01   0
   3   4  -6  239.73    8.11   0
   5   3  -5  375.92    7.31   0
   6   3  -6  502.66    9.80   0
  -3  -1  -8  296.28   13.03   0
  -2   1 -10   41.89    8.69   0
  -2   2  -7  666.86   15.49   0
  -1  -6   3  696.19   12.08   0
  -1   3 -10   46.45    8.91   0
  -1   3  -6  219.09    8.60   0
   0  -7   4  503.93   11.73   0
   0   4 -10   56.78    8.96   0
   0   4  -9  358.43   13.52   0
   0   4  -8 1193.98   21.11   0
   1  -2   2  227.26    5.51   0
   1   4  -6  140.01    6.87   0
   2   2  -2  387.49    4.67   0
   2   5 -11  128.09   10.84   0
   2   5 -10  226.44   11.84   0
   3   1  -1   52.29    1.14   0
   3   5 -11   55.47    8.51   0
   3   5 -10  148.49   10.63   0
   4  -4   3  315.54    9.87   0
   4   5 -11  416.66   16.36   0
   4   5 -10   14.68    7.58   0
   5   1  -2   49.41    1.59   0
  -3   0  -7  829.04   18.05   0
  -3   0  -6  480.88   12.88   0
  -2   2  -9    9.08    6.66   0
  -2   2  -8   16.49    6.11   0
  -2   2  -6   65.73    5.81   0
   0   4 -11  110.62   10.68   0
   0   4  -7  268.90   10.24   0
   2  -2   2  530.97    8.59   0
   2   5  -9   57.23    7.62   0
   3  -1   1  500.13    7.42   0
   3   5  -9  126.79    8.73   0
   5  -2   1  136.07    5.79   0
   5   4  -7  280.54    8.83   0
   5   5 -11   26.18    7.57   0
   6   4  -8   97.59    6.85   0
  -3  -1  -9  215.23   12.22   0
  -3   0  -8   38.40    7.79   0
  -3   0  -5  289.16    9.10   0
  -2   2 -10    4.26    7.01   0
  -1  -8   3  557.08   11.90   0
  -1  -7   3  177.85    6.91   0
   0   3  -4  123.37    5.56   0
   1   5 -11  191.73   12.13   0
   1   5 -10  110.75    9.80   0
   2  -6   4  127.35    7.17   0
   2   5  -8  116.28    8.42   0
   4   4  -6  154.81    6.63   0
   4   5  -9  184.12    9.51   0
   5   5 -10   41.19    7.41   0
  -3   0  -9   65.19    9.24   0
  -2   2  -5  454.26   10.95   0
  -1   2  -3  297.18    6.91   0
  -1   3  -5   44.89    4.86   0
   0   4  -6 2438.04   24.86   0
   1  -4   3  309.10    7.61   0
   1   5  -9  417.44   13.79   0
   3  -4   3  884.89   14.05   0
   3   5  -8  199.65    9.12   0
   6  -3   1  381.28   10.64   0
  -3   0  -4  172.65    6.35   0
  -3   1  -7  146.44    9.38   0
  -2   3  -8    7.94    5.61   0
  -1  -2   1  633.02    5.29   0
  -1   4 -10  248.31   13.45   0
  -1   4  -8  291.29   11.71   0
   0  -5   3 1198.08   14.21   0
   0   1  -1 2703.20   10.26   0
   1   4  -5  580.75   10.91   0
   1   5  -8 1055.85   19.31   0
   2  -4   3 1727.30   18.06   0
   2   4  -5 1313.98   15.38   0
   3   0   0   28.86    1.87   0
   4  -3   2   98.27    5.45   0
   4   5  -8  221.54    9.42   0
   5  -1   0  294.39    6.38   0
   5   5  -9  142.88    9.33   0
  -3   1  -9   14.05    7.34   0
  -3   1  -8  260.91   12.00   0
  -3   1  -6   19.63    4.85   0
  -2  -4   1  161.40    3.43   0
  -2   3 -10  276.33   13.56   0
  -2   3  -9   14.03    5.69   0
  -1  -4   2  586.30    7.85   0
  -1   4  -7  158.44    8.97   0
   0   5 -11   29.34    7.91   0
   0   5 -10  121.08   11.00   0
   0   5  -9  237.35   11.79   0
   2  -1   1 1026.52    9.11   0
   2   5  -7    5.91    3.90   0
   3   4  -5  286.38    7.13   0
  -3   1  -5  789.98   14.13   0
  -2   2  -4  330.40    8.46   0
  -2   3  -6  247.24    9.09   0
   0  -3   2 1762.88   13.15   0
   0   5  -8  123.01    8.47   0
   1  -1   1 5578.29   18.11   0
   1   5  -7   15.99    4.91   0
   2   6 -11   57.65    8.54   0
   3   5  -7  124.21    6.76   0
   3   6 -11  261.20   13.79   0
   4   6 -11  162.17   11.01   0
   5  -4   2    4.24    3.73   0
   6  -2   0  501.25    9.78   0
  -3   2  -8  795.30   18.62   0
  -2  -8   1  100.03    4.54   0
  -1   4  -6  166.96    7.73   0
   0  -6   3  212.01    6.95   0
   0   4  -5 1132.68   15.46   0
   1  -5   3   43.98    4.15   0
   1   3  -3 4475.75   21.84   0
   1   6 -11  277.78   13.65   0
   2   6 -10   49.58    7.80   0
   3  -5   3  743.69   13.13   0
   3   6 -10  116.03    9.66   0
  -3   0  -3  320.40    7.03   0
  -3   2  -9  128.84   10.26   0
  -3   2  -7   30.09    6.01   0
  -3   2  -6   95.50    6.96   0
  -2   4 -10   58.33    8.87   0
  -2   4  -9  260.09   12.24   0
  -1   5 -10   72.92    9.02   0
   0  -8   3   31.72    5.29   0
   0  -7   3  316.53    8.67   0
   0   5  -7 1137.76   18.61   0
   1   6 -10   63.27    8.42   0
   2  -5   3  601.33   11.19   0
   2   6  -9   52.01    7.40   0
   3  -3   2 2054.36   18.56   0
   4  -2   1  344.43    7.37   0
   4   6 -10    6.09    6.60   0
   5   4  -6  539.00    9.53   0
   5   5  -8   64.46    6.00   0
   5   6 -11   20.21    6.80   0
   6   4  -7    4.67    3.47   0
  -4  -2  -6  111.52    6.86   0
  -4  -2  -5    8.77    3.91   0
  -3   1  -4   91.87    5.08   0
  -2   3  -5 2380.23   23.68   0
  -2   4  -8  321.25   11.84   0
  -1  -5   2 1398.60   12.79   0
  -1   5  -8  109.79    8.88   0
   0   3  -3 1145.53   12.27   0
   1   5  -6  219.20    7.98   0
   2   5  -6   96.04    5.49   0
   3   2  -2   61.60    1.50   0
   4   5  -7   61.69    4.89   0
   6  -1  -1 1001.24   11.25   0
   7  -2  -1  276.31    7.72   0
  -4  -1  -7   41.58    6.10   0
  -4  -1  -6   25.83    5.40   0
  -2  -6   1   79.86    3.62   0
  -2   4  -7    4.43    5.23   0
   0   6 -10  541.43   17.04   0
   1  -6   3  137.01    6.44   0
   1  -3   2 1051.60   10.98   0
   2  -3   2  562.46    9.02   0
   2   6  -8   83.94    6.95   0
   4  -4   2  279.97    8.15   0
   4   4  -5  217.84    5.93   0
   4   6  -9  311.85   12.08   0
   5  -3   1   77.29    5.51   0
   6  -4   1 1813.10   21.87   0
  -4  -3  -4  169.47    5.54   0
  -4  -1  -5  534.91   11.49   0
  -4   0  -7  348.76   12.80   0
  -3  -6  -1   78.76    2.44   0
  -3   3  -8   65.09    7.81   0
  -3   3  -7  172.30    8.99   0
  -2   2  -3  467.14    8.55   0
  -1  -7   2  351.87    8.07   0
  -1  -6   2   51.61    3.33   0
  -1   5  -7  614.45   14.76   0
   0   5  -6  943.70   15.61   0
   1  -7   3  296.74    9.16   0
   1   4  -4 2027.60   17.34   0
   3   5  -6  222.56    7.49   0
   3   6  -8   39.95    6.47   0
   5   6 -10   55.93    7.20   0
  -4   0  -8   10.65    5.19   0
  -4   0  -6  362.46   10.77   0
  -2   4  -6  730.73   14.75   0
  -2   5 -10  290.81   13.81   0
  -2   5  -9  566.68   16.66   0
  -1   6 -10  122.92   10.40   0
   0  -4   2  577.91    8.37   0
   0   6  -8   67.77    7.77   0
   2   4  -4  460.86    7.94   0
   2   7 -11  216.70   13.06   0
   3   7 -11   35.30    7.34   0
   7  -1  -2  616.72    9.55   0
  -4   0  -5   35.70    4.70   0
  -4   1  -8   17.98    6.33   0
  -4   1  -7   84.20    8.33   0
  -3   3  -6  514.97   12.92   0
  -2   0  -1 1147.26    7.74   0
  -2   3  -4  558.10   10.66   0
  -2   5  -8   71.22    7.51   0
  -1   5  -6 1302.10   18.73   0
  -1   6  -9   19.16    7.44   0
   1   7 -10   62.50    7.66   0
   2   0   0 1637.45    7.72   0
   2   7 -10   29.21    7.28   0
   4   7 -11  163.89   12.05   0
   6   0  -2   55.05    2.87   0
  -4  -1  -4  255.95    7.11   0
  -4   1  -9    7.21    6.52   0
  -4   1  -6   37.25    5.34   0
  -3   2  -4  121.06    5.68   0
  -3   4  -8  330.35   12.52   0
  -1   3  -3  248.43    6.45   0
  -1   6  -8  834.87   18.02   0
   1   5  -5  663.05   11.82   0
   1   6  -7   86.48    6.63   0
   3  -4   2  521.25    9.51   0
   3  -2   1 2274.27   15.74   0
   3   7 -10  428.87   14.56   0
   4  -5   2  157.24    6.99   0
   4   6  -8  122.99    7.64   0
   5   5  -7   19.92    4.23   0
   5   6  -9   29.87    6.45   0
  -4   2  -9   31.12    7.28   0
  -4   2  -8  170.87    9.98   0
  -4   2  -7   37.63    6.87   0
  -3  -2  -1    6.35    1.01   0
  -3   3  -5  718.39   13.59   0
  -3   4  -7  711.73   16.14   0
  -2   4  -5   57.83    5.42   0
  -2   5  -7   15.05    5.59   0
  -1  -9   1   13.81    4.35   0
  -1   4  -4  138.88    6.01   0
   0   5  -5   21.64    4.21   0
   0   6  -7   42.11    5.93   0
   0   7 -10   19.14    6.73   0
   1  -4   2 1660.93   14.48   0
   1   7  -9  304.34   12.41   0
   2  -4   2 2018.78   17.14   0
   6  -3   0 1128.89   15.36   0
   6   1  -3  308.09    3.96   0
   7   0  -3  386.90    6.32   0
  -4   0  -4  491.58    9.69   0
  -4   1  -5  245.87    8.31   0
  -2   6  -9   85.36    9.55   0
   0  -8   2  879.32   13.83   0
   0  -5   2 1773.64   15.27   0
   0   7  -9  121.67    9.55   0
   2   5  -5   50.60    4.01   0
   3   4  -4  143.28    4.27   0
   3   6  -7   56.99    5.28   0
   3   7  -9  274.97   11.67   0
   4  -3   1 1911.92   16.95   0
   4   5  -6   96.21    5.14   0
   4   7 -10  233.15   11.52   0
   5  -4   1  173.90    6.77   0
   5  -2   0   36.10    2.89   0
  -4  -2  -3    4.93    2.28   0
  -4   2  -6  297.07   10.08   0
  -4   3  -9  191.82   11.77   0
  -4   3  -8   86.43    8.74   0
  -3   4  -6  391.93   11.79   0
  -3   5  -9  346.11   13.85   0
  -2   5  -6 1074.39   17.59   0
  -1  -3   1  221.36    3.85   0
  -1   5  -5  465.99   10.64   0
  -1   6  -7  119.37    7.69   0
  -1   7 -10   94.73    9.29   0
   0  -7   2 1042.05   14.06   0
   0  -6   2  123.68    4.98   0
   3  -5   2 1604.99   17.25   0
   7  -3  -1   74.38    5.26   0
  -4   3  -7  307.92   11.90   0
  -3   5  -8   52.55    7.45   0
  -2   6  -8   32.85    6.36   0
  -1  -8   1  218.94    6.98   0
  -1   7  -9  296.37   12.97   0
   0  -2   1 1512.69    9.13   0
   0   6  -6   12.70    4.38   0
   0   7  -8  586.76   15.13   0
   1  -5   2   46.06    3.70   0
   1   6  -6  428.31   10.44   0
   1   7  -8   53.90    6.45   0
   2  -2   1 5511.99   21.73   0
   2   7  -8  121.88    7.97   0
  -4   1  -4  498.90   10.34   0
  -4   2  -5   97.63    6.05   0
  -3   2  -3  640.20   10.34   0
  -3   3  -4  190.70    7.00   0
  -3   5  -7   11.10    5.77   0
  -2  -7   0   45.29    3.29   0
  -2   3  -3 1411.17   14.51   0
  -2   4  -4  506.46   10.31   0
   1   8 -10  436.91   15.42   0
   2  -5   2   64.73    4.21   0
   2   6  -6    2.85    3.30   0
   3  -6   2  790.80   13.30   0
   3   5  -5  472.61    8.66   0
   3   8 -11  157.03   10.66   0
   4   7  -9   43.93    7.16   0
  -4   4  -8   91.65    8.96   0
  -3   4  -5  218.40    8.27   0
  -3   6  -9  176.24   10.34   0
  -2   2  -2  498.35    7.47   0
  -1  -7   1  770.52   11.06   0
  -1   6  -6  140.31    7.25   0
  -1   7  -8   98.19    8.65   0
   0   8 -10  393.34   14.68   0
   1  -7   2  802.18   12.93   0
   2  -6   2  596.28   10.79   0
   2   8 -10  106.04    9.03   0
   3   7  -8   42.24    6.15   0
   4   6  -7   70.37    5.45   0
   5  -5   1   15.36    4.05   0
   5   3  -4  279.34    3.32   0
   5   6  -8  171.52    7.50   0
   6  -4   0  214.77    7.77   0
   6  -2  -1  684.19   10.54   0
  -4   0  -3  630.52    9.28   0
  -4   4  -7 1172.66   20.99   0
  -3   6  -8  150.02    9.69   0
  -2   5  -5  198.74    7.87   0
   0   4  -3 1214.09   12.47   0
   0   7  -7  151.67    8.21   0
   1   7  -7  174.31    8.29   0
   1   8  -9  109.33    8.15   0
   3  -3   1  537.00    8.59   0
   3   8 -10  154.92   10.18   0
   4   8 -11   21.25    6.88   0
  -4   3  -5  256.71    9.28   0
  -4   5  -9    4.00    7.39   0
  -3   1  -2  398.04    6.57   0
  -2   6  -6   60.43    6.55   0
  -2   7  -8  110.62    9.08   0
  -1  -6   1 1017.42   11.17   0
  -1  -4   1 1045.40    8.93   0
  -1   7  -7  263.62   10.47   0
   0   8  -9  263.91   11.76   0
   1   0   0 2271.08    6.36   0
   1   4  -3  464.67    7.35   0
   1   5  -4  617.70   10.11   0
   2   7  -7   57.11    6.53   0
   2   8  -9   26.05    6.66   0
   4   0  -1 1807.38   10.26   0
  -5   0  -6    8.34    4.40   0
  -5   1  -7   30.59    6.36   0
  -5   2  -8   81.37    8.32   0
  -4   2  -4   57.82    4.35   0
  -4   4  -6  623.99   14.52   0
  -4   5  -8  174.94   10.35   0
  -3   6  -7  542.13   14.79   0
  -1  -5   1  220.67    4.78   0
  -1   4  -3  316.47    7.27   0
  -1   8  -9  126.86    9.60   0
   0   6  -5  291.03    8.47   0
   3   6  -6  674.03   11.43   0
   5  -3   0  263.42    6.92   0
   5  -1  -1   94.67    3.73   0
   7  -2  -2   37.24    4.12   0
  -5   1  -6   11.57    4.89   0
  -5   2  -7   20.94    6.11   0
  -4   5  -7  287.95   11.68   0
  -3  -1  -1 1637.90    8.26   0
  -3   4  -4  478.67   10.48   0
  -3   7  -9  113.83    9.30   0
  -1   3  -2  972.64   10.12   0
   0  -8   1  400.17    9.23   0
   0   8  -8   16.42    6.28   0
   1   6  -5  214.39    7.04   0
   1   8  -8   95.49    7.93   0
   3  -1   0 1813.24   11.28   0
   3   8  -9   60.01    7.87   0
   4  -5   1  429.31    9.24   0
   4  -2   0 1500.63   12.87   0
   4   7  -8   62.68    6.07   0
   4   8 -10   30.12    6.84   0
  -5   3  -8   37.05    7.17   0
  -4   1  -3  191.04    5.54   0
  -3   5  -5  408.32   10.83   0
  -1   8  -8  268.21   11.52   0
   0   7  -6   39.64    4.94   0
   1   9 -10   43.67    8.43   0
   2  -3   1  262.65    5.61   0
   5   5  -6   74.65    4.06   0
  -5   0  -5   42.59    4.38   0
  -5   2  -6   93.01    7.41   0
  -4   6  -8  224.17   11.60   0
  -2   5  -4  901.69   13.82   0
  -2   6  -5  259.49    8.78   0
  -1  -8   0  243.13    7.06   0
  -1   7  -6  217.31    9.05   0
   0  -7   1 1189.86   14.15   0
   0  -3   1  567.24    6.51   0
   1   7  -6  234.64    8.27   0
   2   5  -4  716.24    9.69   0
   2   8  -8  187.22    9.21   0
   2   9 -10   12.94    6.39   0
   3  -4   1  188.97    5.89   0
   3   7  -7  337.67    9.78   0
  -5   1  -5    3.20    3.45   0
  -5   4  -8   35.85    7.03   0
  -4   5  -6   90.30    7.10   0
  -2   8  -8  276.45   12.21   0
   0   9  -9   74.57    7.86   0
   1  -3   1  943.42    9.04   0
   2   6  -5   12.43    3.11   0
   5  -4   0  365.48    8.57   0
   6  -3  -1   11.71    3.38   0
  -5   2  -5   93.15    6.55   0
  -5   3  -6    4.51    5.03   0
  -5   4  -7   33.99    7.18   0
  -4   2  -3  770.98   11.38   0
  -4   6  -7    7.45    6.21   0
  -3   2  -2 1216.74   12.06   0
  -3   7  -7    6.41    5.62   0
  -2   3  -2  524.99    8.13   0
  -2   7  -6  306.90   10.79   0
  -1   8  -7  430.89   13.07   0
  -1   9  -9   41.66    7.52   0
   0  -4   1  918.62    9.17   0
   0   8  -7   41.84    6.00   0
   1   9  -9   99.57    8.79   0
   3  -5   1 1422.08   15.27   0
   3   9 -10   91.56    9.15   0
   4   5  -5   34.69    3.21   0
   4   8  -9   37.44    6.30   0
   6  -1  -2  189.56    5.04   0
  -5   5  -8   63.31    8.34   0
  -4   7  -8    4.13    5.11   0
   0   2  -1 1378.22    8.23   0
   1  -7   1   62.03    4.55   0
   1   8  -7   60.09    6.30   0
   2  -4   1   31.60    3.16   0
   2   7  -6   78.77    5.55   0
   2   9  -9   15.03    6.05   0
   3  -6   1  951.75   13.45   0
   3   8  -8  645.22   15.20   0
   5  -5   0  445.80   10.18   0
   5   6  -7  118.59    5.45   0
   7  -3  -2  382.32    9.56   0
   7  -1  -3  305.87    7.06   0
  -5   0  -4  259.48    7.07   0
  -5   1  -4  142.55    6.22   0
  -5   5  -7   71.39    8.15   0
  -4   0  -2  116.26    3.91   0
  -4   5  -5  557.56   13.08   0
  -3   4  -3  933.34   12.88   0
  -3   6  -5  543.31   12.89   0
  -3   7  -6   89.59    7.32   0
  -3   8  -8  217.05   10.92   0
  -2   8  -7  394.62   12.79   0
  -1  -7   0   21.32    3.35   0
  -1   6  -4  629.90   11.56   0
   0   6  -4   77.32    5.30   0
   0   9  -8  364.10   12.74   0
   1  -6   1  236.70    6.42   0
   1  -4   1 1497.92   12.86   0
   2  -7   1  529.83   10.37   0
   2  -6   1  373.76    8.28   0
   2  -5   1 1120.19   12.72   0
   4  -3   0  117.65    4.62   0
   4   6  -6  251.08    6.78   0
  -4   7  -7  257.67   11.08   0
  -1   5  -3   43.11    4.08   0
  -1   9  -8  100.89    7.91   0
   0   7  -5  234.72    7.97   0
   1  -5   1  340.62    7.05   0
   1   9  -8  609.50   16.02   0
   2   8  -7   39.10    5.49   0
   5  -2  -1   67.50    3.62   0
  -4   3  -3  503.93    9.71   0
  -3   8  -7   23.70    7.22   0
  -2   6  -4  139.10    6.57   0
  -2   7  -5   38.45    5.31   0
  -2   9  -8   12.12    6.99   0
  -1   8  -6  570.95   14.16   0
   0  -8   0  125.59    5.85   0
   0   8  -6  594.33   13.37   0
  -2   5  -3  560.40    9.93   0
  -2   2  -5  450.22    4.31   0
   3  -3  -6 1085.37   11.84   0
   4  -3  -9  842.58   12.47   0
   4  -3  -1   24.09    2.78   0
   5  -4  -7  103.21    5.50   0
   5  -2   1  140.93    4.33   0
   6  -3 -12   78.22    6.68   0
   9  -4  -4  191.68    8.91   0
   9  -3  -2   25.66    5.34   0
   9  -2  -1   15.51    4.81   0
  -2   5   3  677.95    8.87   0
   2  -1 -10   15.77    2.55   0
   3  -3  -3  860.66    9.44   0
   5  -4  -6  152.53    6.21   0
   5  -4  -4  188.19    6.14   0
   6  -4  -3  229.65    7.23   0
   7  -4 -10  226.01   10.11   0
   7  -1   1   57.03    4.37   0
  -2   2  -1 5017.55   15.71   0
  -1   5   4   84.09    3.67   0
   3  -3  -5   49.58    3.03   0
   4  -2 -11   39.62    4.67   0
   5  -3 -10  143.81    6.91   0
   5  -3  -1  260.61    6.42   0
   6  -4  -8  158.15    7.09   0
   7  -4  -9   37.46    5.52   0
   7  -2   0   96.67    5.43   0
   8  -4  -4   10.19    4.52   0
   8  -3  -2   66.27    5.91   0
   9  -4  -6   13.09    5.52   0
   9  -4  -5   92.56    6.84   0
   9  -3  -3   29.66    5.91   0
   0   0  -7   85.19    1.91   0
   0   2   3  161.59    2.72   0
   4  -3  -8    2.61    2.39   0
   5  -2 -12   99.39    6.90   0
   6  -4  -7  107.23    5.81   0
   6  -4  -6   76.04    5.37   0
   6  -4  -5   31.19    4.28   0
   6  -3 -11  271.07    9.74   0
   6  -2 -13   47.21    5.83   0
   7  -4  -8   79.91    6.39   0
   8  -4  -9   10.20    4.51   0
   8  -4  -5   16.87    4.72   0
   8  -1   0   28.09    4.60   0
   9  -4  -7   40.51    5.27   0
   9  -2  -2   58.83    6.39   0
   9  -1  -1    2.93    4.23   0
  -4   5  -3   55.73    3.20   0
  -3   5   2 1228.06   12.17   0
  -1   1   0  871.07    5.00   0
   2  -2  -6   98.71    3.46   0
   3  -2  -9  332.52    6.97   0
   4  -3  -2 1249.17   11.94   0
   7  -4  -6   40.94    5.64   0
   8  -4  -8   64.83    5.85   0
   8  -4  -7   56.51    5.81   0
   8  -4  -6   60.92    6.26   0
   8  -2  -1   69.77    5.58   0
  -3   4   1  124.70    3.93   0
  -1   2   2 2896.93   11.64   0
   0   6   5  522.70    8.31   0
   3  -1 -11  155.11    5.52   0
   4  -3  -7   87.29    4.36   0
   5  -3  -9   33.60    4.46   0
   6  -3 -10    6.06    4.46   0
   6  -2   0  493.98    8.80   0
   6  -1   1  147.41    5.15   0
   7  -3 -11  305.08   11.58   0
   9  -3  -4   19.26    4.53   0
  -4   5  -5  444.14    7.68   0
  -3   3  -3   26.72    2.09   0
  -3   3  -2 2241.69   12.64   0
  -2   4   3   71.85    3.05   0
   1   5   5  337.19    5.31   0
   2  -2  -5  334.89    5.49   0
   4  -3  -6  174.19    5.41   0
   4  -3  -3   74.70    3.71   0
   4  -2 -10  262.47    7.79   0
   4  -2   0 1446.19   11.51   0
   5  -3  -2    6.73    2.73   0
   5  -2   0   39.69    2.83   0
   7   0   1   44.65    4.08   0
   9  -3  -5  124.66    7.80   0
   9  -2  -3  131.37    8.32   0
   9   0  -1   38.84    5.52   0
  -3   3  -4  200.84    3.76   0
  -2   2  -6   68.11    1.57   0
  -2   2   0  714.28    6.18   0
  -1   4   4   10.47    1.75   0
   3  -2  -8  542.29    8.54   0
   4  -3  -5  603.42    9.08   0
   4  -3  -4    7.76    2.61   0
   4  -1 -12  145.71    6.44   0
   4   1   3   99.25    2.51   0
   5  -3  -8   85.64    4.97   0
   5  -2 -11  473.43   11.10   0
   5  -1 -13   47.72    5.02   0
   5   0   2   67.06    2.92   0
   6  -3  -9    8.42    3.79   0
   6  -2 -12  232.03    9.26   0
   7  -3 -10  129.58    7.68   0
   7  -3  -3  182.13    7.16   0
   7  -2  -1  271.42    7.90   0
   7  -1   0   14.62    3.64   0
   8  -3 -10   27.32    5.17   0
   8  -3  -4   57.78    5.75   0
   8  -2  -2  109.77    7.01   0
   9  -3  -6  117.37    7.71   0
   9  -1  -2   40.34    5.53   0
  -3   3  -1  514.21    6.32   0
  -2   5   4  979.30   10.52   0
   0   5   5  351.76    5.84   0
   1  -1  -1  103.41    1.99   0
   2   0 -11   11.55    2.43   0
   5  -3  -7   26.92    3.70   0
   5  -3  -3  593.17    9.33   0
   5  -1   1  643.00    8.28   0
   6  -3  -3  628.59   10.48   0
   6   1   2  156.83    4.90   0
   7  -3  -9   26.20    4.91   0
   8  -3  -9   25.89    5.00   0
   8  -3  -5  123.79    7.09   0
   9  -3  -7   28.47    5.20   0
   5  -3  -6  308.81    7.43   0
   5  -3  -5  547.31    9.43   0
   6  -3  -8  150.07    6.60   0
   6  -3  -4   52.14    4.44   0
   6  -2  -1  721.58   10.61   0
   8  -3  -8   50.23    5.60   0
   8  -3  -7  191.87    8.53   0
   9  -2  -4   74.58    6.55   0
   2   0   2  683.90    3.98   0
   3  -2  -7 1042.82   10.95   0
   3   0 -12   82.10    4.74   0
   4  -2  -9  101.34    4.80   0
   5  -2 -10   99.58    5.69   0
   6  -3  -7  162.85    6.45   0
   6  -3  -6   45.37    4.36   0
   6  -3  -5    7.61    3.63   0
   6  -2 -11   74.63    6.11   0
   6  -1 -13   14.33    4.17   0
   7  -3  -7  359.81   10.20   0
   7  -3  -6   29.15    4.75   0
   7  -3  -5  152.23    6.54   0
   7  -2  -2   50.57    4.31   0
   8  -2  -3  161.11    7.39   0
   9  -2  -5    7.67    4.13   0
   9  -1  -3   13.84    4.78   0
  -3   3   0   64.58    2.78   0
   3  -1 -10  215.75    5.84   0
   4   0 -13   83.78    5.32   0
   5  -2  -1   69.76    3.48   0
   5  -1 -12   91.14    5.87   0
   6  -1   0  140.11    5.13   0
   6   0   1  541.84    8.56   0
   7  -2 -11   49.03    5.74   0
   9  -2  -6   66.57    5.85   0
   9   0  -2    4.14    3.95   0
  -4   4  -3  329.15    5.84   0
  -4   4  -2  296.66    5.61   0
  -4   4  -1  506.06    7.35   0
  -1   5   5  133.81    4.15   0
   0   1  -9  308.74    3.87   0
   1  -1  -5  103.09    2.58   0
   1   4   5  153.39    2.99   0
   2  -1  -8   96.99    3.47   0
   3  -2  -6 1157.87   11.00   0
   3   1   3 1318.24    6.40   0
   4  -2  -8  192.21    6.18   0
   4  -1 -11   24.44    3.75   0
   6  -2 -10  165.05    7.41   0
   7  -1  -1   43.59    3.82   0
   7   0   0  340.60    8.52   0
   8  -2 -10   84.80    6.70   0
   8  -2  -4  148.44    7.39   0
   8  -1  -2  217.97    8.36   0
   8   0  -1  187.05    7.73   0
   9  -2  -7   73.14    6.93   0
  -4   4  -4  105.84    3.69   0
   0   0  -6  346.95    3.37   0
   3   0   2 1255.67    7.34   0
   5  -2  -9  113.91    5.45   0
   6  -2  -2    3.36    2.65   0
   6  -1 -12    4.67    4.15   0
   7  -2 -10   18.33    4.25   0
   7  -2  -3   69.92    4.74   0
   8  -2  -9   85.12    6.60   0
   8  -2  -5  240.58    8.82   0
   9  -1  -4   90.10    7.51   0
  -3   3   1 2204.59   13.11   0
  -2   3   3  177.86    4.01   0
   0   4   5  469.33    5.73   0
   1  -1  -2 1349.85    6.60   0
   2   1 -12   18.03    2.58   0
   3  -2  -5  450.48    6.76   0
   4  -2  -2  285.65    5.62   0
   5  -2  -2  394.93    7.28   0
   5  -1   0  282.26    5.85   0
   5   0 -13  126.22    7.61   0
   6  -2  -9  368.79    9.74   0
   6   2   2   46.78    3.14   0
   7  -2  -9  378.16   10.68   0
   7  -1 -12   90.36    6.72   0
   8  -2  -8   29.58    4.94   0
   8  -2  -7    4.95    4.48   0
   8  -2  -6  122.54    7.25   0
   8  -1  -3  494.52   12.23   0
   9  -1  -5   54.93    5.89   0
   9   0  -3   39.50    5.55   0
  -3   4   3 3589.70   19.25   0
   1  -1  -4  286.40    3.64   0
   1  -1  -3  622.67    4.93   0
   2   0 -10  131.11    4.38   0
   3  -1  -9  260.50    6.03   0
   4  -2  -7  570.92    9.00   0
   4  -1 -10  217.05    6.84   0
   5  -1 -11  169.74    7.10   0
   7  -2  -8  396.75   10.73   0
   7  -2  -5  178.16    7.05   0
   9  -1  -6    9.40    3.89   0
  -4   4  -5  475.72    6.57   0
  -4   4   1  645.76    8.42   0
  -2   5   5   21.86    2.49   0
  -1   1   1  109.06    1.97   0
   2  -1  -7  348.31    5.68   0
   3   0 -11  156.90    5.69   0
   4  -2  -6  673.96    9.40   0
   4  -2  -3  884.54    9.74   0
   4   0 -12   89.04    5.42   0
   5  -2  -7   27.51    3.70   0
   6  -2  -8  126.47    6.08   0
   6  -1 -11  189.38    8.23   0
   6   0 -13   22.99    4.85   0
   7  -2  -7   53.83    5.41   0
   7  -2  -6  561.94   11.68   0
   7  -1 -11   24.60    4.81   0
   7  -1  -2  659.75   11.66   0
   8  -1  -4  173.58    8.39   0
   8   0  -2   65.08    5.72   0
   9  -1  -7   61.49    6.70   0
   9   0  -4   11.51    4.93   0
  -1   2   3  983.22    6.97   0
   4  -1   0  928.16    8.69   0
   5  -2  -6  350.70    7.71   0
   5  -2  -4  540.05    8.87   0
   5   1 -14   49.70    5.45   0
   6  -2  -7   68.21    4.92   0
   6  -2  -6  230.58    7.34   0
   6  -2  -5  391.60    8.97   0
   6   1   1   25.78    3.15   0
   7   1   0   25.94    3.59   0
   8  -1 -10   81.23    7.00   0
   9   1  -3   17.13    5.15   0
   5  -2  -5  290.88    6.88   0
   5  -1 -10  147.50    6.29   0
   5   0 -12   38.79    5.19   0
   6  -1 -10  248.44    8.75   0
   6   0   0  197.55    5.67   0
   7  -1 -10  118.72    7.07   0
   7  -1  -3  344.41    8.84   0
   8  -1  -9   11.28    4.59   0
   8  -1  -5  225.99    8.71   0
   9   0  -5   29.98    5.14   0
  -2   2   2 5643.28   18.13   0
   3  -1  -8  808.36    9.75   0
   4  -1  -9  638.24   10.03   0
   4   1 -13   93.33    5.68   0
   5  -1  -1  107.83    4.03   0
   6  -1  -2  197.62    5.90   0
   6   0 -12   16.73    4.78   0
   8  -1  -8   60.63    5.61   0
   8  -1  -7   25.20    4.91   0
   8  -1  -6   13.69    4.34   0
   8   0  -3  237.08    8.89   0
   8   1  -2   36.80    5.38   0
   8   2  -1   11.34    3.50   0
   9   0  -6   50.58    5.71   0
   9   1  -4   68.00    6.77   0
   9   2  -3   83.42    6.98   0
   1   1 -10   62.74    2.88   0
   2  -1  -6  650.97    7.15   0
   3   1 -12   92.89    5.06   0
   4   0 -11   50.90    4.65   0
   5  -1  -9  678.25   11.77   0
   7  -1  -9   91.66    6.08   0
   7  -1  -4  155.97    6.68   0
   2   0  -9   14.37    2.38   0
   2   1 -11   71.50    3.89   0
   3   3   4  235.73    2.59   0
   5   1 -13  113.18    6.84   0
   6  -1  -9    9.49    3.65   0
   6  -1  -3  298.28    7.80   0
   7  -1  -8  154.29    7.44   0
   7  -1  -7  703.79   13.67   0
   7  -1  -6  477.47   10.94   0
   7   0 -11   46.86    4.98   0
   8   0  -4  174.95    7.93   0
   9   1  -5    2.85    4.22   0
  -4   3  -1 1810.59   12.55   0
  -3   2  -1 2357.28   11.72   0
  -1   5   6  404.54    6.86   0
   0   0  -5  249.82    2.69   0
   0   5   6 1022.44    9.42   0
   3  -1  -7  167.77    4.55   0
   4  -1  -8  232.16    6.16   0
   5  -1  -2  403.84    7.19   0
   5   0 -11  133.37    6.31   0
   5   0   0   65.52    3.33   0
   5   2   2  218.37    5.02   0
   6  -1  -8   76.22    5.11   0
   6   0 -11   33.89    4.87   0
   6   0  -1   21.40    2.66   0
   6   1 -13   43.33    5.98   0
   6   2   1   39.37    3.44   0
   7   1  -1  451.88    9.88   0
   8   0  -9  145.87    7.66   0
   8   0  -5   55.71    5.69   0
   8   1  -3   39.13    5.40   0
  -4   3  -2  122.33    3.48   0
  -4   3   0  132.80    3.83   0
  -3   2  -3  670.83    5.82   0
  -3   2   0  445.07    5.49   0
   5  -1  -8  333.52    8.11   0
   5   2 -14   37.15    4.79   0
   6  -1  -7 1201.68   15.63   0
   6  -1  -4  421.19    8.76   0
   6   1   0   66.46    4.03   0
   7   0 -10   95.97    6.26   0
   8   0  -8   18.86    4.79   0
   8   0  -7   99.62    6.88   0
   8   0  -6  440.17   11.44   0
   8   2  -2   24.98    4.61   0
   3  -1  -6  900.15    9.47   0
   3   2 -13  140.15    6.06   0
   4  -1  -7   93.08    4.21   0
   4   0 -10  474.38    9.44   0
   4   1 -12   19.85    3.88   0
   5  -1  -7   29.03    3.45   0
   5   1   1   74.87    3.33   0
   6  -1  -6 1050.25   14.26   0
   8   1  -4  150.47    8.29   0
  -4   3   1   23.50    2.30   0
  -2   1  -2 1432.17    6.55   0
  -2   1  -1  988.29    5.97   0
   0   3   5 1435.12    8.24   0
   2   2 -12  110.79    4.60   0
   5  -1  -6    7.48    2.84   0
   5  -1  -4   76.95    4.03   0
   5   0 -10   65.33    5.05   0
   5   1 -12   10.55    4.06   0
   6   0 -10  120.73    6.45   0
   6   1 -12   32.41    5.13   0
   7   0  -9   56.88    5.68   0
   7   0  -4  410.64    9.83   0
   7   1  -2  297.76    8.63   0
   8   3  -2    2.76    3.74   0
  -5   4  -3    9.80    2.40   0
  -3   4   5  838.73    9.75   0
   1   2 -11   62.50    3.22   0
   2   0  -8   37.62    2.58   0
   3  -1  -5  758.79    8.38   0
   3   0  -9  494.47    8.08   0
   4  -1  -6  188.65    5.20   0
   4  -1  -3  237.23    5.19   0
   4   2 -13   28.43    4.43   0
   5  -1  -5  202.63    5.82   0
   6   0  -9   10.06    4.57   0
   7   0  -8   15.71    4.65   0
   7   0  -7  162.99    7.23   0
   7   0  -6  252.92    8.34   0
   7   0  -5  188.30    7.23   0
   7   1 -11   82.57    6.34   0
   7   2  -1   73.84    4.91   0
   8   1  -9   47.06    5.03   0
   8   1  -5   35.89    5.28   0
   8   2  -3   40.00    5.05   0
  -4   3  -4   95.45    2.90   0
  -1   3   5  106.82    2.93   0
   3  -1  -4 1009.31    9.18   0
   3  -1  -3  111.14    3.40   0
   4  -1  -5  135.95    4.43   0
   4   0  -9  218.20    6.61   0
   5   0  -9  127.77    5.89   0
   5   0  -1   99.02    3.76   0
   5   2 -13   25.07    4.77   0
   6   3   1   22.27    2.88   0
   8   1  -8   66.06    6.42   0
   8   1  -7   65.92    5.83   0
   8   1  -6   70.09    5.69   0
  -3   3  -7  180.56    2.29   0
  -3   3   4  355.27    5.96   0
  -2   1   0 7125.93   16.75   0
   1   1  -9  571.90    6.79   0
   4   1 -11  231.49    7.47   0
   4   3 -14   33.72    4.31   0
   5   1 -11  179.49    8.03   0
   5   3   2   47.76    3.01   0
   6   0  -8  165.68    6.85   0
   6   1 -11   37.92    5.29   0
   6   1  -1   25.81    2.94   0
   6   2   0  132.47    5.09   0
   7   1 -10   42.45    5.05   0
   7   1  -3    4.38    3.40   0
   8   3  -3   41.16    5.29   0
  -5   4  -4  196.18    4.98   0
  -3   2   2 2042.76   12.01   0
  -1   4   6  452.37    6.16   0
   3   0  -8   79.05    3.77   0
   3   2 -12  115.04    5.90   0
   6   0  -7  352.01    8.98   0
   6   0  -4  532.38    9.67   0
   7   1  -9   73.96    5.90   0
   7   2  -2  288.93    8.42   0
   7   3  -1   99.37    5.72   0
   8   2  -5   82.08    6.72   0
  -4   3   3   73.36    3.37   0
  -2   3   5    8.07    1.62   0
   3   1   2   36.60    1.55   0
   4   0  -8  315.82    7.04   0
   5   0  -8  112.01    5.35   0
   5   1   0   41.88    2.73   0
   6   0  -6  174.34    6.63   0
   6   0  -5 1368.13   15.63   0
   6   1 -10   29.39    4.54   0
   6   2 -12   16.32    4.07   0
   7   1  -8  315.02    9.75   0
   8   2  -8  140.72    7.45   0
   8   2  -6   60.95    5.51   0
  -2   1   1 6837.62   17.20   0
   2   0  -7  261.23    4.77   0
   3   1 -10  160.61    5.14   0
   3   2   3  500.11    4.32   0
   3   3 -13  129.61    6.32   0
   4   1   1  747.30    7.46   0
   4   2 -12  585.98   11.58   0
   5   0  -7   78.80    4.71   0
   5   1 -10    8.62    3.59   0
   5   2 -12  120.53    6.86   0
   5   2   1   37.44    2.58   0
   7   1  -7  512.90   11.72   0
   7   1  -6  134.42    6.83   0
   7   1  -5  161.12    7.06   0
   8   2  -7    2.76    3.46   0
   8   3  -4   17.91    5.02   0
   8   4  -3    6.43    4.10   0
   2   2 -11   97.11    4.29   0
   4   0  -1 1753.03   12.08   0
   4   1 -10   77.37    4.60   0
   5   0  -6   53.05    3.92   0
   5   3 -13   11.71    4.30   0
   6   1  -9  218.15    7.82   0
   6   2 -11   96.38    6.37   0
   7   2 -10  113.00    6.78   0
   7   2  -3    4.34    3.91   0
   8   3  -5   62.80    6.06   0
  -3   2   3  482.58    6.26   0
   2   1  -9  324.05    5.98   0
   3   0  -7  434.16    6.87   0
   4   0  -7  297.01    6.48   0
   4   3 -13  112.20    6.34   0
   4   4 -14    5.97    3.97   0
   5   0  -5   73.82    4.11   0
   5   0  -4  398.42    7.45   0
   6   1  -8  286.79    8.33   0
   6   3   0  399.68    8.17   0
   7   2  -9  207.39    8.26   0
   7   3  -2  265.79    8.34   0
   8   3  -6   21.72    4.46   0
   8   4  -4   49.20    5.78   0
  -5   3  -1   69.33    3.03   0
  -3   3   5   45.55    2.63   0
   3   2 -11    9.06    3.08   0
   4   0  -6  216.19    5.45   0
   4   0  -2 1111.48    9.92   0
   5   1  -9   95.02    5.15   0
   5   1  -1  226.58    5.30   0
   5   2 -11  160.63    7.18   0
   6   3 -12  251.36    9.37   0
   7   2  -8  129.49    6.82   0
   7   2  -4  218.87    7.68   0
  -4   2  -1  306.26    4.93   0
  -4   2   0 1404.95   10.10   0
   1   1  -8   59.89    2.43   0
   1   2 -10  385.78    6.04   0
   2   3 -12  151.30    5.55   0
   3   0  -6 1401.47   11.56   0
   3   1  -9  379.07    7.07   0
   4   1  -9   48.86    3.62   0
   4   2 -11  208.93    7.07   0
   6   1  -7   25.68    4.23   0
   6   1  -6 1100.74   14.32   0
   6   1  -5  466.60    9.42   0
   6   1  -4  132.11    5.50   0
   6   2 -10   46.02    4.85   0
   7   2  -7   36.90    4.69   0
   7   2  -6    0.58    3.65   0
   7   2  -5  433.45   10.32   0
   7   3  -3  507.92   10.92   0
   7   4  -2  129.14    7.09   0
  -5   3  -2  111.21    3.64   0
   4   0  -5  484.77    7.38   0
   4   0  -3 1261.13   10.84   0
   5   1  -8   47.04    4.08   0
   5   3 -12    9.09    4.11   0
   6   2  -2   55.90    3.69   0
   7   3 -10   16.12    4.80   0
  -3  -1   5 1002.78    9.84   0
   0   9  -4  129.95    5.51   0
   0  11  -4  150.28    6.98   0
   0  12  -4   71.79    5.66   0
   1  -3   2 1051.17    6.44   0
   2   8  -5   86.75    5.24   0
   2  10  -5  259.35    8.65   0
   2  11  -5   22.66    4.65   0
   3   3  -4  516.39    7.82   0
   3   6  -5   58.55    4.68   0
   5   0  -3  223.62    4.94   0
   5   4  -5  489.81    9.98   0
   6   4  -5  350.13    9.44   0
   7   5  -5    8.12    4.38   0
  -1  -1   2 5899.64   15.34   0
  -1  13  -3  125.92    6.50   0
   0  -3   3 1100.14    8.08   0
   0   5  -3 1179.09    9.86   0
   0  10  -4  148.49    6.08   0
   1   6  -4  383.58    7.06   0
   2   9  -5   62.66    4.93   0
   5   2  -4  267.41    6.43   0
   5   5  -5  303.03    8.43   0
   6   0  -3   77.80    3.89   0
   6   5  -5   28.56    4.75   0
   7   0  -3  429.30    8.28   0
   7   2  -4  220.56    7.85   0
   8  -1  -2  221.42    6.55   0
   8   3  -4   27.35    5.03   0
   9   2  -3   91.12    6.84   0
  -2  13  -2   89.37    5.39   0
  -1  -2   3  479.08    5.44   0
  -1   8  -3   88.88    3.60   0
  -1  12  -3   48.34    4.46   0
   0   3  -2 1519.89    8.50   0
   1  12  -4   22.04    4.42   0
   3   7  -5  129.95    6.03   0
   3   8  -5  149.69    6.96   0
   3   9  -5  446.06   10.87   0
   3  10  -5   11.82    4.15   0
   4   6  -5  459.48   10.08   0
   5   6  -5  114.19    6.18   0
   6   6  -5    8.30    4.21   0
   8   1  -3   36.35    4.81   0
   9   0  -2    3.75    3.26   0
  -5   2   5  253.22    5.19   0
  -2   8  -2  137.95    3.86   0
  -1   0   1  937.51    4.45   0
  -1   9  -3    3.59    2.00   0
  -1  10  -3   92.87    4.78   0
  -1  11  -3   12.99    3.64   0
   1   7  -4  636.03    9.54   0
   1  11  -4   12.94    4.61   0
   2  -6   5  228.65    4.98   0
   2   5  -4  724.68    9.48   0
   4   3  -4 1200.83   12.48   0
   4   7  -5  182.50    7.55   0
   4   8  -5   42.82    5.04   0
   4   9  -5  289.14    9.87   0
   5  -6   3  210.84    2.68   0
   5   7  -5  178.51    7.73   0
   7   3  -4   35.04    4.90   0
   8  -2  -1   71.01    3.73   0
  -2  12  -2   46.74    4.10   0
  -1  -3   4 2129.16   12.92   0
   1   4  -3  471.31    6.38   0
   1   8  -4  584.74    9.88   0
   1   9  -4  121.82    5.85   0
   1  10  -4  275.99    8.43   0
   3  -6   4  475.74    5.77   0
   3   4  -4  140.36    4.79   0
   4  -7   5   30.82    2.30   0
   4  -5   2  170.23    1.98   0
   4   1  -3  379.34    6.08   0
   5   3  -4  271.86    6.94   0
   6   3  -4  333.01    8.36   0
   7  -1  -2  659.79    8.98   0
   7   4  -4  365.64   10.48   0
   8  -3   0  112.86    4.00   0
   8   2  -3   31.91    4.75   0
   9   1  -2   41.89    4.85   0
  -5   3   4  205.66    3.94   0
  -4   0   5  453.09    6.70   0
  -4   1   4 2286.13   12.90   0
  -2  -1   3 2942.22   13.02   0
  -2   5  -1 1017.51    6.07   0
  -2   9  -2  149.72    4.19   0
  -2  10  -2  186.14    5.29   0
  -2  11  -2  120.94    4.89   0
  -1   3  -1  832.63    4.63   0
   0  -4   4  593.88    6.97   0
   0   6  -3  209.38    4.72   0
   0  12  -3  114.70    6.54   0
   2   6  -4   62.51    3.89   0
   2  11  -4   56.79    5.30   0
   6  -1  -2  180.48    4.41   0
   7   1  -3    8.10    3.36   0
   7   5  -4   96.94    6.45   0
   8   0  -2   67.12    4.89   0
  -6   4   5   30.29    2.33   0
  -3   9  -1  521.27    6.50   0
  -3  10  -1  118.57    3.94   0
  -3  11  -1  131.69    4.50   0
  -2  -2   4  541.16    6.66   0
  -1  13  -2   81.80    6.08   0
   2  -4   2 1976.55    8.30   0
   2   3  -3 1111.51    9.59   0
   2  10  -4   87.87    5.90   0
   3   2  -3 1547.72   11.48   0
   3   5  -4  257.67    6.49   0
   4   4  -4   39.43    3.46   0
   5   1  -3  337.48    6.33   0
   6   4  -4  193.62    7.23   0
  -1  -4   5  523.33    7.48   0
   0   7  -3  317.90    6.16   0
   0  11  -3    2.55    3.86   0
   1  -5   4 1027.00    8.90   0
   2   7  -4   64.31    4.29   0
   2   8  -4   53.04    4.46   0
   2   9  -4  184.11    7.02   0
   3  10  -4    3.98    3.64   0
   6   5  -4   37.80    4.74   0
   6   6  -4   41.10    4.77   0
   7   2  -3    6.44    3.73   0
  -4   2   3  822.52    6.57   0
  -2  -3   5 1109.72   10.34   0
  -1  12  -2   30.96    4.66   0
   0  -5   5   20.35    2.33   0
   0   8  -3   28.45    2.89   0
   0   9  -3  484.53    8.73   0
   0  10  -3  209.75    6.74   0
   3   6  -4  279.52    7.40   0
   3   7  -4  118.58    5.77   0
   3   8  -4  135.80    6.53   0
   3   9  -4    4.65    3.32   0
   4   5  -4   40.98    4.21   0
   4   6  -4    9.03    3.58   0
   4   8  -4  236.76    8.49   0
   5   5  -4  245.86    7.58   0
   5   6  -4   32.49    4.76   0
   5   7  -4   12.43    4.13   0
   6  -2  -1  685.36    7.29   0
   7   3  -3  515.04   11.36   0
   8  -1  -1   13.32    2.87   0
   8   1  -2   32.68    4.19   0
   9   1  -1   27.32    4.78   0
  -2  13  -1   52.99    4.44   0
  -1   6  -2  473.86    5.87   0
   1  11  -3  166.46    7.30   0
   2  -5   3  586.34    5.63   0
   4   2  -3  875.26    9.63   0
   4   7  -4   14.29    3.76   0
   7  -3   0  222.57    4.48   0
   7   4  -3  162.61    7.50   0
   7   5  -3   34.10    4.83   0
   8   2  -2   25.66    4.43   0
  -3  -2   5  273.43    5.60   0
  -3  -1   4  336.21    5.30   0
  -1  11  -2   61.46    4.37   0
   1  10  -3   25.13    3.94   0
   2   4  -3  512.23    7.17   0
   2  11  -3   34.04    4.49   0
   3  -7   5 1203.59   10.67   0
   3   3  -3  677.76    8.28   0
   5   2  -3   95.52    4.05   0
   6   0  -2   54.69    3.23   0
   8   3  -2    4.30    4.29   0
  -3   0   3 1563.04    9.49   0
  -1   7  -2  845.70    8.49   0
  -1  10  -2   56.04    4.24   0
   1   6  -3  785.67    9.40   0
   1   9  -3  518.76    9.69   0
   2  10  -3   47.99    4.43   0
   4  -6   3  374.26    3.95   0
   5   0  -2  150.02    3.88   0
   6   3  -3   56.66    4.34   0
   6   4  -3   72.17    5.28   0
   6   6  -3   43.43    5.13   0
   7   1  -2  303.66    7.41   0
   8  -2   0   56.61    3.67   0
   8   0  -1  187.36    6.77   0
  -5   1   5  179.67    4.34   0
  -3   3   1 2292.54    5.12   0
  -1   8  -2  274.07    5.50   0
  -1   9  -2  464.44    7.68   0
  -1  13  -1   73.78    5.38   0
   1   7  -3  210.51    5.55   0
   1   8  -3  545.89    9.47   0
   2  -6   4  143.41    3.57   0
   4   3  -3    4.54    2.40   0
   5   3  -3    3.51    2.86   0
   6   5  -3   94.41    5.77   0
   7  -1  -1   44.69    3.08   0
  -6   3   5    7.57    1.95   0
  -2  11  -1  136.14    4.98   0
   0  11  -2   87.63    5.62   0
   2   5  -3  104.63    4.02   0
   2   9  -3   82.05    5.40   0
   3   4  -3  401.04    7.03   0
   3   9  -3   41.63    4.62   0
   4   8  -3  223.08    8.03   0
   5  -7   4  171.50    2.88   0
   5   6  -3  109.32    5.76   0
   5   7  -3    6.75    3.96   0
   7   2  -2  297.72    8.10   0
   8   1  -1   92.28    5.47   0
  -2  10  -1    2.81    2.58   0
  -2  13   0    9.42    3.40   0
  -1  12  -1   12.28    3.36   0
   0   5  -2 1785.10   11.32   0
   2   6  -3  755.30   10.05   0
   2   7  -3   45.91    3.91   0
   2   8  -3  131.68    5.52   0
   3   8  -3   56.63    5.10   0
   4   4  -3 1125.16   12.50   0
   4   5  -3  119.20    5.28   0
   4   7  -3  235.76    7.94   0
   5   5  -3  264.46    7.61   0
   6   1  -2  246.05    6.02   0
   8   2  -1   12.61    4.01   0
  -4   0   4  882.12    8.20   0
  -3   6   0  230.99    2.75   0
  -2   7  -1  511.98    5.82   0
   0   2  -1 1436.05    6.07   0
   0  10  -2  352.52    8.23   0
   2  -7   5   39.71    2.84   0
   3   6  -3  682.56   10.58   0
   3   7  -3  212.47    6.84   0
   4   1  -2 1120.83    9.91   0
   4   6  -3  136.88    5.93   0
   6  -1  -1  995.82    9.63   0
   8  -1   0   22.97    3.17   0
  -3   1   2 1081.10    6.45   0
  -2  -3   4  241.61    4.79   0
  -2   8  -1  283.50    4.92   0
  -2   9  -1  165.74    4.28   0
  -1  -4   4 1991.21   12.77   0
  -1  -3   3 4786.64   17.39   0
   0  -4   3 1212.68    8.70   0
   0   6  -2  130.48    3.89   0
   0   9  -2  462.83    8.49   0
   0  12  -1   -4.01    3.90   0
   1  10  -2    4.55    3.49   0
   2  10  -2    1.88    3.02   0
   4  -7   4   57.46    2.12   0
   6  -4   1 1865.95    8.49   0
   6   5  -2  131.66    6.61   0
   6   6  -2   91.72    6.02   0
   7  -2   0   94.54    3.63   0
  -2  12   0  259.20    7.51   0
  -1   4  -1 1386.24    7.18   0
  -1  11  -1   28.07    3.95   0
   0  -5   4  422.45    6.02   0
   0   7  -2 1090.77   10.68   0
   0   8  -2  877.55   10.76   0
   5  -1  -1   98.30    2.99   0
   5   7  -2    1.53    3.79   0
   6   3  -2  151.79    5.92   0
   6   4  -2   33.66    4.60   0
   8   0   0   75.20    4.78   0
  -2  -2   3  945.28    7.89   0
   0  -3   2 1776.82    8.85   0
   0  11  -1  100.13    5.99   0
   1   4  -2  591.94    6.67   0
   1   9  -2  130.77    5.56   0
   2   9  -2   91.09    5.41   0
   3  -6   3  150.26    2.78   0
   3   2  -2   64.68    2.81   0
   3   9  -2   23.76    3.83   0
   4   8  -2   16.37    3.93   0
   5   2  -2  117.77    4.35   0
   5   6  -2  248.25    8.02   0
   7   2  -1   71.33    5.12   0
   7   3  -1   99.77    6.25   0
   7   4  -1  551.86   12.46   0
   8  -2   1   15.55    2.88   0
   8   1   0   31.22    3.95   0
   8   2   0   82.81    5.80   0
  -5   7   2   43.72    0.99   0
  -5  10   2   76.48    2.57   0
  -4   1   3  220.65    3.70   0
  -4  10   1  301.87    5.16   0
  -3  -2   4  490.92    6.67   0
  -3   8   0  684.32    6.65   0
  -3   9   0  702.27    7.58   0
  -2  13   1    6.49    3.62   0
  -1  -2   2  549.11    5.11   0
  -1  10  -1  145.59    5.29   0
   1  -5   3   44.64    2.06   0
   1   1  -1 1210.13    5.80   0
   1   8  -2  569.52    9.43   0
   1  11  -1    8.99    3.50   0
   2   3  -2   40.51    2.44   0
   3  -5   2 1615.64    6.63   0
   3   8  -2  230.38    7.69   0
   4   2  -2    6.84    1.99   0
   5  -4   1  163.47    2.03   0
   5   3  -2   49.20    3.75   0
   5   4  -2  120.93    5.38   0
   5   5  -2  171.13    6.59   0
   6  -5   2  877.13    4.89   0
   6   0  -1   19.68    2.25   0
  -6   2   5  325.15    5.66   0
  -2  11   0    6.48    3.17   0
   0  12   0    6.42    3.94   0
   1  -6   4  574.03    7.04   0
   1   5  -2 1394.62   11.06   0
   1   6  -2   59.95    3.16   0
   1   7  -2  371.86    7.04   0
   2   8  -2  177.95    6.26   0
   3  -7   4  171.14    3.62   0
   3   7  -2   47.76    4.40   0
   4  -8   5   18.92    1.89   0
   4   3  -2  255.10    5.83   0
   6  -2   0  491.41    6.22   0
   7  -3   1  114.56    3.60   0
   7  -1   0   15.11    2.48   0
   8  -1   1   36.91    3.80   0
  -5   3   3  578.58    5.13   0
  -4   9   1   55.77    2.24   0
  -3  -1   3 1424.71    9.60   0
  -1   9  -1  288.86    6.26   0
   0  10  -1  803.70   12.06   0
   1  -4   2 1641.89    8.32   0
   2   7  -2   14.80    3.37   0
   2  10  -1    7.05    3.55   0
   3   3  -2  422.76    6.48   0
   3   6  -2  303.29    7.49   0
   4   5  -2   61.26    4.40   0
   5   7  -1    7.04    3.99   0
   6  -6   3  125.50    1.55   0
   6   1  -1   27.69    2.78   0
   6   5  -1  232.70    8.13   0
   8   0   1   40.17    4.54   0
  -5   1   4   72.36    2.71   0
  -5   8   2  172.28    2.44   0
  -2  -1   2  365.49    4.28   0
  -1   8  -1  232.35    5.07   0
   2   5  -2  285.53    5.87   0
   2   6  -2  127.68    4.63   0
   3   5  -2  336.41    7.04   0
   3   9  -1  335.95    9.61   0
   4   8  -1   87.58    5.56   0
   5   0  -1   98.52    3.25   0
   6   2  -1  227.64    6.47   0
   6   3  -1  140.58    6.01   0
   6   4  -1  251.38    8.08   0
   7   3   0  114.99    6.80   0
   7   4   0  179.69    7.19   0
   8   1   1    9.69    3.46   0
  -2  10   0   72.54    3.57   0
  -2  12   1  109.52    5.40   0
  -1   7  -1   50.14    2.50   0
  -1  11   0    1.49    3.42   0
   0   9  -1   56.16    3.73   0
   0  11   0   94.14    5.79   0
   1  11   0    8.15    3.83   0
   2   9  -1  255.94    7.86   0
   3  -8   5   18.66    2.12   0
   4   0  -1 1749.45   10.77   0
   5   6  -1   36.42    4.57   0
   7  -4   2   20.73    1.99   0
   7   1   0   30.25    3.90   0
   7   2   0  135.39    6.01   0
   0   3  -1  555.07    4.68   0
   1   9  -1   21.89    3.73   0
   3   8  -1    9.73    3.65   0
   4   7  -1  149.93    6.71   0
   5   5  -1  220.43    7.48   0
   6  -1   0  153.02    4.28   0
   6   5   0    4.01    3.35   0
  -2   9   0  415.94    6.82   0
   0   8  -1  426.26    7.52   0
   2  -7   4    9.52    1.86   0
   2  -6   3  104.39    2.78   0
   2   8  -1  124.46    5.94   0
   2  10   0   53.83    5.18   0
   4   6  -1   46.48    4.59   0
   5   2  -1   98.48    4.08   0
   5   3  -1  170.83    5.58   0
   8   0   2   33.61    4.09   0
   8   1   2    8.90    3.90   0
  -7   4   5  177.58    3.96   0
  -6   3   4   50.98    2.24   0
  -4  11   2   71.59    3.42   0
  -3  12   2   46.97    3.97   0
  -2  11   1   23.00    3.83   0
  -1  -4   3  451.96    5.98   0
   0  -6   4   79.33    3.27   0
   0  -2   1 1514.09    6.46   0
   0   7  -1 1163.67   11.30   0
   0  10   0  540.75   10.45   0
   1   8  -1  249.99    6.70   0
   1  10   0  269.47    8.23   0
   3   7  -1  253.63    7.75   0
   3   9   0  116.76    6.25   0
   6  -3   1  359.90    4.86   0
   6   4   0  135.75    6.43   0
   7  -1   1   58.30    4.07   0
   7   3   1   35.17    5.02   0
  -4   0   3 1283.22    9.10   0
  -2  -3   3 1111.21    9.11   0
  -2   8   0  825.30    8.67   0
   1   2  -1  576.27    4.91   0
   2   7  -1  339.45    7.86   0
   2   9   0  156.62    6.68   0
   4   5  -1  674.24   10.83   0
   5   6   0    3.40    3.10   0
   6   0   0  197.02    5.11   0
   6   1   0   70.50    4.14   0
   6   2   0  128.03    5.77   0
   6   3   0  421.43    9.45   0
   7   0   1   54.22    4.44   0
   7   1   1   55.61    4.53   0
  -5   0   4  370.35    5.86   0
  -3   0   2 2683.06   11.25   0
  -2  12   2   47.82    4.16   0
  -1  -1   1 1289.50    6.17   0
  -1   9   0  357.43    7.05   0
   0  -5   3 1175.75    9.21   0
   0   5  -1  358.37    5.16   0
   0   6  -1  904.91    8.89   0
   0  11   1  189.79    7.75   0
   1   7  -1  802.66   10.17   0
   2  -5   2   70.24    1.84   0
   3   8   0  124.28    6.25   0
   4   2  -1  112.99    3.83   0
   4   3  -1  617.79    8.78   0
   4   7   0  163.73    7.12   0
   5   5   0   43.18    4.46   0
   7  -3   2  196.30    4.86   0
  -4   2   2  252.90    3.15   0
  -2   7   0  269.02    4.50   0
   0   9   0  272.31    7.02   0
   1   6  -1 1114.81   11.06   0
   1   9   0   54.47    4.48   0
   2   6  -1   99.84    4.42   0
   3   5  -1  676.24    9.93   0
   5  -1   0  284.80    4.80   0
   6   4   1   75.74    5.66   0
  -7   3   5  131.21    3.79   0
  -3  -2   3 1471.48   10.54   0
  -3   9   1   12.19    1.83   0
  -2  10   1   32.59    3.04   0
  -1  -3   2  163.27    3.30   0
   1  -7   4   16.73    1.81   0
   1   5  -1  209.21    4.65   0
   1  10   1   98.98    5.93   0
   2   5  -1  324.89    6.37   0
   2   8   0  249.27    7.76   0
   3   2  -1  175.65    4.07   0
   3   7   0   53.83    4.41   0
   4   6   0   26.91    4.21   0
   5   4   0    3.56    3.56   0
   5   6   1   15.12    3.86   0
  -6   2   4   91.57    3.13   0
  -3  12   3   82.28    4.89   0
  -1   8   0   51.36    3.07   0
  -1  10   1    6.08    3.54   0
   0  -4   2  588.76    5.73   0
   0  10   1    1.36    3.64   0
   1  -6   3  143.15    3.43   0
   1   4  -1 1021.24    8.61   0
   1   8   0  275.48    7.41   0
   2   4  -1  155.87    4.19   0
   2   9   1  135.69    6.49   0
   4   7   1  118.14    6.28   0
   5   0   0   62.22    3.09   0
   5   3   0  308.57    7.60   0
   6  -2   1   11.12    1.77   0
   6   3   1   17.72    3.81   0
   7  -2   2   86.38    3.95   0
   7   1   2  104.57    6.12   0
  -2  -2   2  386.50    4.93   0
  -2  11   2   36.10    4.01   0
  -2  12   3   59.52    4.93   0
  -1  11   2   86.18    5.47   0
   0   8   0  142.08    4.89   0
   3   8   1  137.42    6.73   0
   4   5   0  191.92    6.49   0
   5   1   0   48.71    2.87   0
   5   5   1   39.64    4.17   0
   6   2   1   47.67    4.19   0
   6   4   2   32.50    4.54   0
  -4  11   3  170.47    5.60   0
  -3   8   1  397.70    5.44   0
  -1   7   0  108.50    3.63   0
   1   9   1  391.15    9.38   0
   1  10   2   32.03    4.28   0
   2   7   0   57.65    4.23   0
   3  -8   4  494.34    6.12   0
   3   6   0  325.98    7.87   0
   4  -8   4  260.48    3.89   0
   6   0   1  554.88    8.56   0
   7  -4   3   11.13    1.97   0
   7   2   3   56.79    5.08   0
  -4  -1   3  352.22    5.36   0
  -2   0   1  537.79    4.13   0
   1   7   0   16.34    3.20   0
   2   8   1  294.00    8.57   0
   2   9   2   77.52    5.42   0
   3  -9   5  189.29    4.67   0
   3   7   1   83.08    5.23   0
   4   6   1  142.81    6.32   0
   5   4   1  223.20    7.36   0
   6   3   2   52.18    4.74   0
   7   1   3   19.79    4.40   0
  -5   1   3  405.83    5.40   0
  -3  12   4   45.44    4.35   0
  -2  -4   3  506.10    6.81   0
   0   7   0   31.92    2.86   0
   1  -5   2   42.47    1.90   0
   2  -8   4  332.68    5.66   0
   3  -7   3  519.86    5.18   0
   4   3   0  228.44    5.81   0
   5   5   2   12.30    3.65   0
   7  -3   3   66.33    3.43   0
  -6   1   4  390.07    5.93   0
  -3  -3   3  616.32    7.38   0
  -3  -1   2   61.77    2.32   0
  -3  11   3   65.96    4.32   0
  -2  11   3   85.94    5.09   0
  -1   6   0  322.48    4.94   0
  -1  10   2   35.35    4.43   0
  -1  11   3   67.52    5.45   0
   1   8   1   23.62    3.58   0
   4   0   0   21.01    1.77   0
   4   1   0  691.14    7.95   0
   4   2   0  204.46    5.04   0
   4   5   1  286.09    7.97   0
   5   3   1  140.66    5.57   0
   6   2   2   50.12    4.53   0
   7   0   3   34.13    3.97   0
  -3  -9   8  102.68    9.69   0
  -3  -6   6  606.12   13.14   0
  -2  -8  10   82.15   11.66   0
  -2  -5   8  104.30    8.18   0
  -2  -3   5 1070.98   15.47   0
  -1  -6  10   55.10   10.17   0
   1  -6  11    5.92    8.06   0
   1  -2   7   17.77    6.22   0
   2  -2   7  553.88   17.31   0
   5   1  -4   48.08    3.62   0
   6  -2   5  306.44   15.07   0
  -2  -9  10    1.19    9.78   0
  -2  -4  -2  353.77    8.44   0
  -1  -5   9  394.25   16.28   0
  -1  -4   8  142.92    9.76   0
  -1  -2   5  579.08   12.21   0
  -1  -1   2 5588.27   19.71   0
   0  -7  11  165.98   14.05   0
   0  -1  -4  573.18   11.46   0
   1  -5  10   59.55   11.32   0
   1  -4   9  113.83   11.39   0
   2  -5  10  229.57   16.18   0
   3  -5  10   19.21   10.00   0
   3  -4   9   18.81    9.54   0
   3  -3   8   50.52    9.64   0
   3  -1   5  723.93   16.99   0
   3   1  -4  362.73    8.09   0
   5  -3   7   64.17   10.77   0
   5  -1   4  128.15    8.92   0
   6  -1   3   48.18    6.48   0
  -2 -10  10   25.85   10.27   0
  -2  -7   9   28.93    7.80   0
  -1  -9  11  235.19   17.34   0
   0  -2   6  245.90   10.01   0
   2  -4   9  231.91   15.15   0
   2  -1   5  146.90    8.14   0
   2   0  -6  825.74   15.86   0
   4  -2   6  237.70   13.36   0
   4   1  -5 1754.94   19.46   0
   5   1  -5  442.95    9.89   0
   6  -3   6   63.96   12.13   0
  -3  -9   7   -1.41    5.39   0
  -3  -7   6  134.84    7.58   0
  -3  -6   5   60.05    4.87   0
  -2  -6   8   75.58    8.75   0
  -2  -4   6  106.02    6.93   0
  -1  -1  -1  241.86    4.67   0
   0  -6  10  457.50   19.68   0
   1  -7  11   25.58   10.15   0
   2   1  -2  358.20    5.13   0
   6  -4   7  104.70   13.48   0
   7  -3   5   61.03    9.92   0
  -2  -5  -3   70.93    5.84   0
  -2  -5   7    8.07    5.02   0
  -1  -6   9  563.34   18.73   0
  -1  -3   6  667.00   15.01   0
   0  -8  11   60.65   11.09   0
   0  -5   9  195.65   13.92   0
   0  -4   8 1142.10   24.03   0
   0  -3   7 1787.10   26.68   0
   1  -2   6  453.60   13.88   0
   2   1  -3 3101.35   19.07   0
   3  -2   6   81.18   10.20   0
   3   1  -5 1014.24   14.91   0
   4  -4   8   81.53   12.28   0
   4  -3   7  264.99   15.05   0
   6  -5   8  127.63   15.84   0
   7  -4   6   96.03   12.40   0
  -3  -8   6   51.60    6.37   0
  -2  -9   9   10.94    8.41   0
  -1  -8  10  404.61   18.99   0
  -1  -5   8  985.49   21.76   0
  -1  -4   7  122.34    9.04   0
   1  -6  10  113.68   11.80   0
   1   0   2 1248.43   12.07   0
   2  -6  10  139.17   13.69   0
   4  -1   4  464.30   13.05   0
   4   1  -6   76.69    6.13   0
   5  -2   5   82.98    9.04   0
   5   1  -6   38.18    5.04   0
   7  -5   7   48.49   12.14   0
  -3  -7   5  102.88    6.58   0
  -2 -10   9   37.84    9.82   0
  -2  -4  -3   43.13    5.74   0
  -1  -2  -4  116.46    6.42   0
  -1  -1   1 1218.75    5.55   0
   0  -9  11   12.82   10.15   0
   0  -1  -5  128.62    7.14   0
   1  -5   9   75.96   11.68   0
   1  -4   8  280.57   14.44   0
   1  -3   7  237.94   12.13   0
   2  -5   9  555.38   21.51   0
   2  -3   7   23.50    8.17   0
   3  -4   8  295.70   16.26   0
   3  -3   7  175.69   12.19   0
   5  -3   6    5.20   10.23   0
   6  -2   4   16.44    7.35   0
   6   1  -5  429.89    9.75   0
   7  -2   3   24.72    7.24   0
  -2  -4   5 1292.65   18.02   0
  -2  -3  -2   10.43    3.16   0
  -1  -9  10   32.77   11.76   0
  -1  -7   9  280.87   15.37   0
  -1  -1  -2   90.55    4.48   0
   0  -2   5 2086.58   23.84   0
   1  -1   4 1056.42   15.82   0
   3   1  -6  311.67    9.93   0
   5  -5   8   49.24   13.13   0
   5  -4   7   23.37   10.35   0
   6   1  -6  982.14   17.07   0
   7  -1   1   53.12    5.91   0
  -2  -8   8  149.34   10.97   0
  -2  -5   6   87.58    6.49   0
  -1 -11  10   20.70    9.97   0
  -1 -10  10   48.69   12.19   0
   0  -8  10  315.74   17.62   0
   0  -6   9   45.88    9.53   0
   2  -7  10  143.66   13.81   0
   2  -1   4  279.26    9.71   0
   3  -7  10  184.91   16.30   0
   4  -6   9   15.43    9.89   0
   4  -2   5  100.60    8.75   0
   6  -3   5   10.37    9.27   0
   6  -1   2  962.83   17.40   0
  -3  -6   3  621.96    8.26   0
  -2  -9   8  118.73   11.85   0
  -2  -3   3 1098.70   11.33   0
  -1  -8   9   91.66   12.63   0
   0  -5   8  135.80   11.35   0
   0  -4   7  269.64   12.49   0
   1  -6   9   18.28    9.12   0
   6  -5   7  254.56   17.95   0
   6  -4   6   77.67   11.24   0
   7  -3   4   74.84   10.90   0
  -2 -10   8   29.41    8.50   0
  -1  -5   7   22.19    6.37   0
  -1  -4   6  136.04    8.98   0
  -1  -1  -3  877.94   12.95   0
   1  -8  10   60.37   11.77   0
   1  -2   5   56.45    6.76   0
   2  -6   9   81.81   12.62   0
   2   1  -6  912.11   16.70   0
   3  -6   9  165.71   14.41   0
   3  -2   5  150.06    9.11   0
   4  -4   7 1026.12   26.92   0
   7  -5   6   75.51   12.68   0
   7  -4   5  217.39   16.33   0
  -2  -3  -3  118.44    6.66   0
  -1  -9   9   87.58   12.72   0
   0 -10  10    8.36   11.35   0
   0  -7   9  113.77   11.30   0
   2  -5   8   59.28   10.42   0
   3  -5   8   54.84   11.27   0
   3  -3   6  527.59   17.99   0
   5  -2   4   33.43    7.17   0
  -3  -6   2  282.46    4.50   0
  -2  -8   7   18.52    7.64   0
  -2  -6   6    7.20    5.30   0
  -1 -12   9   35.64    9.99   0
  -1 -11   9   64.95   11.76   0
  -1 -10   9  243.15   16.57   0
  -1  -7   8   57.60    8.98   0
  -1  -1  -4  985.96   15.81   0
   1  -9  10   16.56    9.51   0
   1  -7   9  255.18   16.65   0
   1  -4   7  175.80   12.20   0
   1  -3   6  197.78    9.20   0
   1   1  -3  556.25    9.16   0
   2  -4   7    3.33    8.23   0
   2  -3   6  242.79   11.65   0
   3  -4   7  659.46   21.29   0
   4  -7   9  275.37   17.94   0
   4  -1   3  192.86    8.51   0
  -3  -7   3  170.20    5.54   0
  -2  -9   7  191.09   11.80   0
  -2  -5   5   47.79    5.49   0
  -1  -2   3  500.33    8.73   0
   0  -8   9  235.58   16.01   0
   0  -6   8   59.67    9.69   0
   1   1  -4  152.71    6.68   0
   2  -7   9   47.47   11.62   0
   3  -7   9   90.07   12.39   0
   5  -5   7   70.51   12.15   0
   5  -4   6   68.91   11.49   0
   5  -3   5  114.46   10.44   0
   6  -2   3  154.17    9.77   0
   7  -2   2   81.44    8.36   0
  -2 -10   7   37.72    7.44   0
  -2  -3  -4  776.02   16.08   0
  -1  -6   7   74.21    7.99   0
   0  -5   7 1186.77   23.37   0
   1   1  -5   30.17    5.46   0
   4  -6   8  191.73   15.20   0
   6  -6   7   48.04   12.68   0
   7   0  -2   41.20    2.75   0
  -3  -5   0 1406.00   10.03   0
  -2  -7   6   65.30    7.11   0
  -2  -2  -2  221.96    6.57   0
  -1  -9   8  533.11   20.27   0
  -1  -1  -5  959.41   17.94   0
   1  -8   9  109.52   13.25   0
   1  -6   8  822.53   22.90   0
   1   1  -2 6091.35   22.61   0
   2  -6   8   30.76   10.66   0
   3  -6   8  158.14   14.21   0
   3  -1   3   62.80    5.66   0
   4  -5   7  240.24   16.13   0
   4  -2   4   47.17    6.36   0
   5  -7   8   72.03   11.70   0
   6  -5   6   65.33   12.53   0
   6  -4   5  126.17   12.56   0
   6  -3   4  323.94   15.54   0
  -2  -2  -3  205.82    8.15   0
  -1 -12   8   16.59    9.15   0
  -1 -11   8  103.24   12.58   0
  -1 -10   8   80.18   12.95   0
  -1  -5   6  220.76    9.99   0
  -1  -4   5  546.61   13.29   0
   0 -11   9  167.75   16.15   0
   0 -10   9  166.46   15.67   0
   0  -7   8  561.94   19.17   0
   1  -5   7  617.58   18.63   0
   1   0   1 2571.18   13.14   0
   2  -8   9   79.14   12.42   0
   3  -8   9  443.60   21.10   0
   4  -4   6  616.71   19.61   0
   4  -3   5  248.58   12.21   0
   7  -6   6   30.32   11.10   0
   7  -3   3   53.25    8.54   0
  -3  -5  -1  486.02    8.61   0
  -2  -8   6  278.52   11.60   0
  -2  -3   2   38.23    2.50   0
  -1  -7   7  173.57   10.24   0
   1  -9   9   35.37   10.34   0
   2  -5   7   22.15    8.85   0
   3  -2   4  119.71    7.86   0
   3   2  -6  272.79    9.98   0
   4  -7   8    4.26    9.29   0
   4   2  -6  844.10   15.22   0
   5  -6   7   34.99   10.68   0
   6  -1   1  146.43    7.29   0
   7  -5   5   12.99   10.15   0
   7  -4   4  154.14   12.62   0
   8  -6   5   81.10   12.89   0
   8  -5   4   19.22   11.87   0
   8  -4   3   45.44   10.05   0
  -2 -10   6   66.30    8.73   0
  -2  -9   6  150.45   10.39   0
  -2  -6   5   18.29    4.11   0
   0  -8   8    7.74    9.01   0
   0  -1   2  216.35    5.77   0
   1 -10   9   97.55   11.69   0
   1  -4   6  161.02    9.57   0
   1  -3   5   37.78    6.24   0
   2  -9   9  223.43   16.67   0
   2  -4   6  746.52   18.61   0
   2  -2   4  311.41   10.69   0
   3  -9   9  203.77   15.21   0
   3  -7   8  221.26   16.79   0
   3  -4   6  389.40   15.67   0
   3  -3   5  656.91   17.39   0
   3   0   1  397.38    7.41   0
   3   2  -5  296.80    8.52   0
   5  -2   3  254.12   11.02   0
   5   0   0   61.19    3.74   0
   5   2  -7  436.19   13.35   0
   6  -7   7   94.51   13.14   0
  -3  -7   2   40.21    2.91   0
  -3  -5  -2   57.49    4.79   0
   1 -11   9    7.06    9.94   0
   2  -7   8   88.18   12.31   0
   2  -3   5 2334.42   29.37   0
   4  -6   7    8.30    8.39   0
   5  -8   8   82.39   12.31   0
   5  -5   6  180.89   14.35   0
   5  -4   5  149.81   12.39   0
   5   2  -6   62.82    5.56   0
  -2  -4   3  489.36    8.55   0
  -1 -12   7   13.93    9.03   0
  -1  -9   7  205.17   13.87   0
  -1   0  -4 2167.12   23.01   0
  -1   0  -3  876.77   13.02   0
   0  -9   8  323.33   16.53   0
   0  -5   6  894.25   19.04   0
   1  -8   8  255.60   15.53   0
   2 -10   9   16.73   10.09   0
   2   2  -6  185.99    8.19   0
   4  -8   8  150.84   14.19   0
   5  -3   4   64.64    7.54   0
   6  -6   6  164.33   16.00   0
   6   0  -1   19.85    2.97   0
   7  -7   6   66.93   12.64   0
  -2  -7   5    7.58    3.69   0
  -1 -11   7   54.18    9.78   0
  -1 -10   7   45.42    9.21   0
  -1   0  -5 1356.44   20.48   0
   0 -12   8    2.89   10.15   0
   0 -11   8  105.48   12.24   0
   0 -10   8  115.99   13.26   0
   0  -7   7  144.59   10.63   0
   2  -8   8  240.41   16.01   0
   2  -6   7  150.51   12.05   0
   3  -8   8  215.58   15.76   0
   3  -6   7  539.17   19.89   0
   3   2  -4  528.12    8.96   0
   4  -5   6   90.45   10.33   0
   4  -1   2  294.57    8.82   0
   5  -7   7  123.16   14.19   0
   6  -5   5  167.49   14.53   0
   6  -2   2  768.88   17.27   0
   6   2  -7  222.18    9.58   0
  -1   0  -2 1240.33   12.56   0
   0  -4   5 1147.31   18.73   0
   0   1  -3 1607.38   15.82   0
   1  -9   8   73.23   11.76   0
   2   2  -4  544.36   10.36   0
   5   2  -5  195.92    6.38   0
   6  -4   4  593.89   18.95   0
   6  -3   3  319.06   13.80   0
   7  -6   5  103.03   13.23   0
   7  -2   1  167.91    9.36   0
  -3  -4  -1  898.86   10.53   0
  -2  -9   5   58.60    7.43   0
  -1  -7   6  214.02   10.07   0
   0  -8   7   27.50    9.38   0
   0  -3   4  117.49    6.72   0
   1 -10   8   30.72   11.71   0
   1  -5   6 1287.39   23.04   0
   2  -9   8   25.85    9.18   0
   2  -5   6 1015.68   22.45   0
   3  -5   6   74.32    9.58   0
   4  -9   8   20.99    9.41   0
   4  -7   7  195.28   16.35   0
   4  -4   5  494.74   16.67   0
   4  -3   4   94.67    7.88   0
   4  -2   3  747.27   15.61   0
   4   2  -4  693.58    9.53   0
   5  -6   6    1.29    9.02   0
   7  -5   4   35.06   10.12   0
   8  -6   4   69.20   12.06   0
   8  -3   1   34.88    7.19   0
  -3  -4  -3   79.15    6.09   0
  -2  -6   4   57.54    4.84   0
  -2  -1  -4  684.57   14.11   0
  -2  -1  -3  213.24    7.38   0
  -1  -2   2  544.38    7.12   0
   1 -12   8   20.56   10.67   0
   1 -11   8   88.11   13.44   0
   1   2  -6  591.01   13.66   0
   1   2  -5  595.74   12.52   0
   3  -9   8   63.83   10.89   0
   3  -7   7   10.88    9.79   0
   5  -8   7   65.09   11.57   0
   6  -7   6   60.67   12.47   0
   6   2  -6  373.01   10.03   0
   7  -4   3    9.61    8.43   0
   7  -3   2  197.57   11.05   0
   8  -5   3   90.73   11.60   0
   8  -4   2  152.13   12.62   0
  -2  -1  -2  504.60    9.22   0
  -1 -12   6   55.53    8.74   0
  -1  -8   6  207.72   11.03   0
   0 -13   7   37.13    9.66   0
   0  -9   7  350.13   16.30   0
   1  -1   2 2270.28   16.91   0
   2 -10   8   81.27   11.45   0
   2  -7   7   20.95    8.86   0
   3 -10   8  125.78   13.70   0
   3  -4   5  189.96   10.66   0
   5  -5   5   58.46    9.03   0
   5  -1   1  657.61   12.49   0
  -1 -11   6   56.65    9.21   0
  -1 -10   6  173.53   12.09   0
  -1  -9   6  122.66   10.58   0
   0 -12   7   26.73    9.97   0
   0 -11   7  181.39   14.28   0
   0 -10   7   26.33    9.70   0
   1  -8   7  377.26   16.82   0
   1   2  -4  954.06   13.56   0
   2 -11   8    2.22    8.83   0
   3  -3   4  201.23    9.46   0
   3  -2   3  596.68   13.04   0
   4  -8   7  101.44   12.46   0
   4  -6   6  438.47   17.54   0
   6  -6   5  336.89   18.27   0
   7  -7   5   31.86   11.18   0
  -2  -7   4   57.19    5.28   0
   0  -7   6   41.33    7.51   0
   0  -5   5   16.40    5.23   0
   0   1  -2  207.54    5.76   0
   1  -6   6  135.51    9.60   0
   2  -8   7  352.60   17.15   0
   2  -2   3  436.08   10.64   0
   3  -8   7    5.31    9.73   0
   3  -6   6  232.05   13.11   0
   5  -9   7   78.98   11.71   0
   5  -7   6   84.11   11.45   0
   5  -4   4  191.87   11.17   0
   5  -2   2   63.45    6.28   0
   6  -8   6   87.53   12.06   0
  -3  -3  -4  223.63    9.95   0
  -1   1  -5   96.09    7.12   0
   1  -9   7  286.04   15.75   0
   2  -6   6   76.87    9.56   0
   4  -9   7   51.73   10.96   0
   4  -5   5  476.85   16.89   0
   4   0   0   23.67    2.67   0
   4   3  -7  582.20   14.51   0
   6  -5   4   20.31    8.79   0
   7  -6   4   21.44   10.35   0
   8  -7   4   -1.10   10.13   0
   9  -7   3   88.03   12.31   0
  -2  -9   4  154.04    8.35   0
  -2  -8   4   59.72    5.86   0
  -1  -7   5  156.77    8.79   0
   0 -13   6    3.03    9.22   0
   0  -8   6  506.34   16.68   0
   0   2  -5 2035.27   22.99   0
   1 -12   7   82.98   12.19   0
   1 -11   7   27.62   10.73   0
   1 -10   7   41.32   10.24   0
   2  -9   7   16.34    9.58   0
   2   2  -3  967.71   10.30   0
   3  -9   7  161.89   14.17   0
   4  -7   6  215.82   14.54   0
  -2   0  -4  513.99   11.89   0
  -1  -5   4  592.51   11.76   0
  -1   0  -1 2753.96   13.94   0
   0 -12   6   72.22   10.95   0
   0  -4   4  616.50   12.68   0
   1  -7   6  194.50   10.88   0
   1  -5   5  454.84   13.36   0
   2 -10   7  168.15   14.19   0
   2   3  -6 1272.06   18.79   0
   3  -5   5  356.30   13.44   0
   3   3  -6   69.33    5.51   0
   4 -10   7  118.48   13.38   0
   4  -4   4   95.04    7.81   0
   5  -8   6  228.49   15.02   0
   5  -6   5  136.11   11.14   0
   6  -9   6   14.05    9.41   0
   6  -7   5   24.95    9.90   0
   6  -4   3  237.64   12.21   0
   6  -2   1   12.88    5.08   0
   7  -8   5   58.62   11.56   0
   7  -5   3  335.48   16.39   0
   8  -6   3   97.30   12.79   0
   9  -6   2  244.78   15.88   0
  -2  -1  -1  183.34    4.44   0
  -1  -8   5  599.97   15.34   0
  -1   1  -3 2810.67   21.57   0
   0 -11   6   66.71    9.90   0
   0 -10   6  123.39   11.79   0
   0  -9   6   57.38    8.03   0
   0  -6   5  259.21   10.37   0
   2 -12   7  126.27   13.99   0
   2 -11   7  196.32   14.53   0
   2  -7   6  296.54   13.95   0
   2  -5   5  205.55    9.96   0
   3 -10   7  600.23   21.83   0
   3  -7   6   79.25    9.76   0
   4   3  -6  197.12    7.80   0
   5   3  -7   22.19    5.56   0
   6  -3   2  114.94    8.27   0
   8  -8   4   17.19   11.42   0
   8  -5   2   87.45   11.50   0
   8  -2  -1   65.15    6.00   0
  -3  -3  -1  305.72    5.91   0
  -3  -2  -4   37.01    5.57   0
  -3  -2  -3  519.43   11.53   0
  -2   0  -3 1928.22   19.45   0
  -1 -10   5  245.78   11.71   0
  -1  -9   5   19.54    6.52   0
   1  -8   6  521.56   17.16   0
   1   2  -3  497.81    8.37   0
   3 -11   7   42.49    9.24   0
   4  -8   6   69.65   11.47   0
   4  -6   5   88.46    9.27   0
   4  -3   3  488.68   13.14   0
   5  -9   6  226.94   14.81   0
   5  -5   4   47.71    7.99   0
   7  -4   2   31.83    7.16   0
   7  -2   0   89.74    6.91   0
   8  -4   1  104.72   10.37   0
  -2  -4   2  328.37    5.47   0
   1 -13   6   -4.19    8.77   0
   1  -4   4  120.56    6.96   0
   1   3  -6  695.86   14.33   0
   2  -8   6   81.18    9.47   0
   2   3  -5 1203.90   16.03   0
   3  -8   6  138.48   11.37   0
   3  -4   4  453.80   13.06   0
   4  -2   2 1049.98   15.80   0
   5  -7   5   69.37    9.64   0
   6  -8   5  177.20   13.09   0
   6  -6   4   16.11    7.91   0
   7  -7   4  163.20   14.81   0
   8  -3   0  104.97    8.24   0
  -1  -6   4  373.89   10.19   0
   0 -13   5   19.68    8.11   0
   1 -12   6    2.24    9.08   0
   1 -11   6    9.53    9.42   0
   1 -10   6   98.48   10.14   0
   1  -9   6  486.40   16.63   0
   1  -6   5  477.05   13.67   0
   2  -4   4  519.02   12.78   0
   3  -6   5  488.20   15.79   0
   3   3  -5  423.82    9.15   0
   4  -9   6  103.44   11.41   0
   5 -10   6    6.34    9.70   0
   8  -7   3    9.04    9.87   0
   9  -7   2   -4.75    9.60   0
  -3  -2  -2  985.12   12.31   0
  -1   2  -5   63.67    6.03   0
   0 -12   5  214.86   13.42   0
   2  -9   6  212.92   13.07   0
   2  -6   5  231.41   10.93   0
   3  -9   6  170.64   13.10   0
   3  -3   3   23.11    4.80   0
   5  -4   3    9.40    5.18   0
   7  -6   3  150.31   13.17   0
  -3  -1  -4  627.77   13.53   0
   0  -8   5  745.62   17.05   0
   0  -5   4  439.27   10.87   0
   0  -2   2 1711.33   12.98   0
   2 -12   6   31.03    8.82   0
   2 -11   6   82.82   11.26   0
   2 -10   6  435.15   17.64   0
   3 -10   6   80.88   10.77   0
   4 -10   6   23.19    9.19   0
   4  -7   5   25.37    8.29   0
   4  -5   4  855.49   18.53   0
   5  -8   5  240.72   14.53   0
   6  -9   5   25.67    9.07   0
   6  -5   3   47.63    7.46   0
   7  -8   4  119.51   13.10   0
  -2   3  -3 1400.31   12.16   0
  -2   3  -2  577.17    7.61   0
   2   1   4  662.70    6.25   0
   5  -5  -2  210.86    6.93   0
   6  -5  -9   28.55    4.56   0
   6   0   4   92.90    6.30   0
   7  -6  -7   94.06    7.05   0
   7  -5   0   66.82    6.67   0
   8  -6  -9   52.90    6.74   0
   8  -5   0   96.82    7.45   0
   8  -4   1  132.02    8.43   0
   8  -3   2   95.94    8.44   0
   8  -1   3    9.19    7.21   0
   3  -2   2 1239.24   11.69   0
   4  -3 -10  369.14    6.59   0
   5  -5  -6  107.10    5.00   0
   5  -3   2  119.58    5.65   0
   6  -5  -1  478.51   11.11   0
   6  -2   3  146.06    7.26   0
   7  -6  -6   15.40    4.89   0
   7  -6  -5  428.43   11.67   0
   7  -6  -4  329.21   10.33   0
   7  -4   1 1157.80   18.64   0
   8  -6  -8  112.55    8.18   0
   8  -6  -3   64.13    6.89   0
   9  -6  -3   86.83    7.76   0
   9  -5  -1  247.89   11.06   0
  -2   3  -5 2264.85   16.38   0
  -2   3  -1  258.96    4.96   0
  -2   4   1  393.02    6.15   0
  -1   1  -2 2300.87   10.04   0
  -1   2   1 9999.99   20.23   0
   3  -3   0   64.70    3.50   0
   3  -1   3   64.64    3.08   0
   4  -4  -7  154.60    4.82   0
   4   0   4  448.10    8.14   0
   5  -5  -5  202.92    6.47   0
   5  -5  -4  308.33    7.87   0
   5  -5  -3 1448.07   16.34   0
   5   0   4  222.97    7.28   0
   6  -3   2  113.91    6.27   0
   7  -5 -10   51.69    4.98   0
   7  -5  -1  465.80   11.97   0
   7  -1   3  297.92   11.29   0
   8  -6  -7   45.08    6.51   0
   8  -6  -4   54.59    6.46   0
   8  -5  -1  128.17    8.20   0
   9  -6  -8   14.61    6.01   0
   9  -6  -4  161.09    9.49   0
   9  -4   0   29.69    6.15   0
  -2   5   2  651.16    8.18   0
  -1   1  -4 1049.70    7.67   0
  -1   7   4  209.93    5.09   0
   4  -3   1 2009.34   16.70   0
   6  -5  -8  113.64    6.13   0
   6  -5  -2  284.53    8.74   0
   6   1   4   53.29    5.10   0
   8  -6  -6   57.55    6.49   0
   8  -6  -5   18.69    5.32   0
   8  -2   2   35.22    6.03   0
   9  -6  -7   43.22    6.12   0
   9  -6  -6  218.65   10.37   0
   9  -6  -5  119.06    8.75   0
   9  -5  -2    8.68    5.57   0
  -2   7   3   68.90    3.75   0
   4  -4  -2 1754.36   15.26   0
   5  -4  -9   44.01    3.83   0
   6  -1   3   48.43    5.40   0
   7  -5  -9  134.64    7.50   0
   7  -5  -2   27.23    4.96   0
   8  -5  -2  144.19    7.99   0
   8  -4   0  122.51    8.00   0
   8  -3   1   41.26    6.57   0
  -2   3  -6  244.86    5.98   0
  -1   6   4  433.76    6.07   0
   2   0   3 1927.93   10.54   0
   4  -4  -6  449.37    7.38   0
   4  -2   2 1062.03   11.89   0
   6  -5  -7  175.89    6.73   0
   6  -5  -3  384.53    9.70   0
   6  -4   0  230.29    7.86   0
   7  -4   0  213.75    8.37   0
   7  -3   1  107.40    7.04   0
   7   0   3   31.25    4.97   0
   8  -5 -10    9.65    4.24   0
   8  -1   2   24.85    5.78   0
   9  -5  -3  202.13    9.67   0
   9  -4  -1  219.29   10.23   0
   9  -3   0   26.78    5.75   0
  -3   6   1 1327.21   13.28   0
  -2   3   0  582.46    6.98   0
  -2   6   3  789.35    9.37   0
  -1   1  -1 5007.10   13.41   0
  -1   2  -8   37.58    2.65   0
   3  -3  -1 2142.35   14.15   0
   4  -4  -5  757.36    9.74   0
   4  -4  -3  168.67    5.11   0
   4   1   4  258.12    6.01   0
   5  -4  -1  932.21   12.74   0
   5  -3   1   77.13    4.63   0
   6  -5  -6  299.17    8.19   0
   6  -5  -5  295.00    8.25   0
   7  -5  -8    8.79    4.72   0
   7  -5  -3   54.79    5.50   0
   8  -5  -3   89.39    6.97   0
  -3   5   0 1653.32   14.07   0
   4  -4  -4  214.25    5.44   0
   5  -2   2   66.82    4.24   0
   6  -4 -10   83.16    4.83   0
   7  -5  -4  121.51    6.66   0
   7  -4 -11  114.06    6.42   0
   7   1   3   19.25    4.28   0
   8  -5  -9  102.87    7.19   0
   8  -4  -1   45.47    6.21   0
   8  -2   1   15.60    5.09   0
   8   0   2   24.56    5.27   0
   9  -5  -4  147.58    8.79   0
  -2   3  -7   27.03    2.95   0
   2  -2  -7  386.41    3.99   0
   3  -2   1 2205.57   14.34   0
   5  -4  -8  270.55    6.59   0
   5  -4  -2  674.01   10.62   0
   5   2   4   91.55    4.88   0
   6   0   3  196.16    7.46   0
   7  -5  -7  479.98   11.30   0
   7  -5  -6  553.29   11.96   0
   7  -4  -1   30.80    4.76   0
   7  -1   2   83.67    6.16   0
   8  -5  -8    6.22    4.48   0
   8  -5  -5   90.34    6.92   0
   8  -5  -4   38.16    5.31   0
   8  -3   0   97.34    7.17   0
   9  -5  -8   27.44    5.53   0
   9  -5  -5   37.72    5.87   0
   9  -4  -2  101.85    7.69   0
   9  -3  -1   10.50    4.82   0
   9  -2   0   12.31    5.22   0
  -3   4  -4  460.92    7.88   0
  -3   4  -2  542.40    8.12   0
  -2   4   2  213.75    4.28   0
   1  -1   0  812.13    4.78   0
   3  -3  -2  646.88    7.70   0
   7  -3   0  218.12    8.25   0
   7  -2   1  178.51    7.97   0
   8  -5  -7   59.64    6.35   0
   8  -5  -6  126.81    7.68   0
   8  -4  -2  112.57    7.16   0
   8   1   2    7.14    4.95   0
   9  -5  -7   31.74    5.64   0
   9  -5  -6   91.32    7.07   0
  -3   4  -1  191.00    4.93   0
  -3   5   1   44.94    2.96   0
  -3   6   2  187.87    5.41   0
   5  -4  -3  406.85    8.22   0
   5   0   3  749.62   11.38   0
   6  -4  -9  120.94    5.49   0
   6  -4  -2   77.83    5.36   0
   6  -1   2  974.39   14.18   0
   7  -4 -10  238.00    8.93   0
   7  -4  -2  162.03    7.42   0
   8  -4 -11    9.16    4.23   0
   8  -1   1   41.63    5.56   0
   9  -4  -3   12.88    5.52   0
  -2   2  -4  329.09    5.43   0
  -2   2  -2  515.70    6.08   0
  -2   3   1  374.83    5.18   0
  -2   5   3  681.94    7.64   0
  -2   8   4  114.15    4.72   0
  -1   5   4   86.85    2.44   0
   2  -2  -1 1174.48    8.08   0
   4  -2   1  351.41    6.83   0
   5  -4  -6  152.08    5.40   0
   5  -4  -4  194.92    5.88   0
   6  -2   1   10.32    3.43   0
   6   1   3  321.69    8.96   0
   7   0   2   83.21    6.22   0
   8  -4  -3  272.23    9.85   0
   8  -3  -1   82.80    6.42   0
   8  -2   0   55.71    5.77   0
   9  -4  -4  179.18    8.72   0
   9  -3  -2   33.19    5.48   0
   4  -3  -1   24.87    2.93   0
   5  -4  -5  385.45    7.75   0
   5  -2   1  139.46    5.31   0
   5  -1   2  435.47    8.46   0
   6  -4  -8  158.23    6.29   0
   6  -4  -3  230.85    7.10   0
   7  -4  -3   17.78    4.31   0
   8  -4 -10   24.76    5.29   0
   9  -2  -1   25.80    5.20   0
  -3   4   0  901.41    9.63   0
  -2   7   4  529.51    7.97   0
   4  -3  -8    5.25    2.20   0
   6  -4  -4   77.40    4.64   0
   6  -3 -11  225.01    7.91   0
   6   2   3   97.61    5.93   0
   7  -4  -9   45.82    4.81   0
   7  -3  -1   77.53    5.52   0
   8  -4  -9    6.17    5.22   0
   8  -4  -4   13.88    4.80   0
   8   0   1   40.73    5.71   0
   9  -4  -6   23.95    5.05   0
   9  -4  -5   94.01    6.86   0
  -2   2  -1 5268.88   18.04   0
   2  -1   1  954.86    7.30   0
   4   3   4  198.04    5.46   0
   5   1   3  290.13    7.18   0
   6  -4  -5   23.14    3.76   0
   6  -3  -1   11.47    3.37   0
   6   0   2   57.45    4.96   0
   7  -4  -8   80.34    5.97   0
   7  -4  -4  330.21    9.12   0
   7   1   2   99.99    6.27   0
   8  -4  -8   64.56    7.08   0
   8  -4  -5   15.70    4.77   0
   8  -3  -2   76.60    6.30   0
   8  -1   0   24.52    5.88   0
   9  -4  -8  152.23    9.14   0
   9  -4  -7   52.69    6.13   0
   9  -3  -3   33.56    5.05   0
  -3   5   2 1215.55   11.17   0
  -1   1   0  949.69    5.55   0
   2  -2  -6   98.46    2.29   0
   4  -3  -2 1304.12   12.21   0
   7  -4  -7  445.48   11.17   0
   7  -4  -6   47.89    4.68   0
   7  -4  -5  229.37    7.78   0
   8  -4  -7   46.26    5.83   0
   8  -4  -6   61.58    6.05   0
   8  -2  -1   72.58    6.19   0
   8   1   1   10.47    4.47   0
   9  -2  -2   54.50    6.27   0
  -3   3  -3   28.46    2.73   0
  -2   6   4  209.36    4.67   0
   4  -3  -7   86.30    3.58   0
   5  -3  -9   37.03    3.45   0
   6  -1   1  131.62    5.78   0
   7  -3 -11  300.03    9.43   0
   7   2   2    3.20    3.64   0
   8  -3  -3  121.10    7.24   0
   8   2   1   23.86    5.24   0
   9  -3  -4   20.19    4.66   0
  -3   3  -4  181.12    4.76   0
  -3   3  -2 2248.19   14.56   0
   2   1   3  222.76    3.53   0
   4  -3  -3   76.19    3.58   0
   4  -2   0 1502.21   12.97   0
   4   1   3  106.08    3.91   0
   5  -3  -2    6.21    2.76   0
   5  -2   0   41.07    3.51   0
   5   0   2   61.46    3.94   0
   5   2   3  142.36    5.58   0
   6  -3 -10   10.94    3.22   0
   6  -3  -2  392.25    8.97   0
   7  -2  -1  289.93    8.84   0
   8  -3 -11   57.86    5.96   0
   8   0   0   71.46    6.74   0
   9  -3  -5  160.72    8.66   0
   9  -2  -3  127.60    7.92   0
  -2   4   3   69.29    2.78   0
   4  -3  -6  171.97    4.51   0
   6   1   2  179.58    7.07   0
   7  -3 -10  132.63    6.93   0
   7  -3  -3  180.22    7.34   0
   7  -1   0   13.83    4.13   0
   8  -3 -10   34.27    6.02   0
   8  -3  -4   59.91    5.98   0
   8  -2  -2  132.77    7.61   0
   8  -1  -1   11.21    4.67   0
   9  -3  -6  129.29    7.92   0
   9  -1  -2   40.18    5.80   0
  -2   3   2    8.98    1.73   0
   2  -2  -5  345.19    4.11   0
   2  -2  -3  163.24    3.09   0
   4  -3  -5  606.42    8.14   0
   4  -2 -10  261.34    5.62   0
   4  -1   1  224.12    5.37   0
   4   0   2  126.18    4.43   0
   5  -3  -3  602.02    9.50   0
   6  -3  -9    5.72    3.54   0
   6  -3  -3  640.04   10.91   0
   7   1   1   51.11    5.43   0
   8  -3  -5  134.97    7.35   0
   9  -3  -8   61.72    6.17   0
   9  -3  -7   27.53    5.18   0
   9  -2  -4   63.06    6.77   0
   1  -1  -1   97.75    1.75   0
   2  -2  -4  395.38    4.41   0
   5  -2 -11  454.46    8.62   0
   5   3   3   85.53    4.54   0
   6   0   1  569.15   10.70   0
   7  -3  -9   29.19    4.86   0
   7  -3  -4  111.20    6.12   0
   8  -3  -9   28.19    5.46   0
   8  -3  -8   55.87    6.33   0
   8  -3  -7  185.87    8.69   0
   8  -3  -6   53.20    5.86   0
   8  -2  -3  169.51    8.25   0
   8   1   0   23.54    5.11   0
   9  -1  -3   11.33    4.36   0
  -3   3  -6  537.81    8.22   0
  -3   5   3  753.51    8.96   0
  -2   2  -7  635.55    7.55   0
  -1   4   4   12.29    1.17   0
   2   3   4  807.99    6.22   0
   4  -2  -1  119.29    4.28   0
   5  -3  -6  310.90    7.15   0
   5  -3  -5  561.85    9.14   0
   6  -3  -8  138.93    5.81   0
   6  -3  -4   54.60    4.17   0
   6  -1   0  153.51    6.04   0
   6   2   2   49.28    4.80   0
   7  -3  -8 1063.19   16.38   0
   7  -3  -5  147.75    6.80   0
   7  -2 -12   60.51    5.03   0
   8  -2 -12   27.92    4.97   0
   8  -1  -2  226.58    9.38   0
   9  -2  -5    0.71    4.31   0
  -3   4   2  884.68    9.10   0
   5   1   2  444.47    8.51   0
   5   4   3   45.14    4.02   0
   6  -3  -6   37.07    3.68   0
   6  -3  -5   12.91    3.44   0
   7  -3  -6   34.44    4.45   0
   7   2   1  286.64   10.40   0
   8  -2  -4  130.69    7.40   0
   9  -2  -6   71.61    6.72   0
   2  -1  -9   13.71    1.44   0
   3   4   4   53.24    2.72   0
   6  -2 -11   79.77    4.89   0
   6   3   2   53.40    4.81   0
   7  -2 -11   50.25    5.64   0
   7  -2  -3   57.61    5.34   0
   7   3   1   36.02    5.28   0
   8  -2 -11    0.15    4.20   0
   9  -2  -7   78.97    6.80   0
   9  -1  -4   91.07    7.42   0
  -3   6   4  474.43    7.59   0
  -2   2   1 1372.50    8.79   0
  -1   6   5  162.49    3.06   0
   5  -2 -10   87.48    4.44   0
   5   0   1  204.70    6.03   0
   6   1   1   25.10    4.22   0
   6   4   2   24.90    4.23   0
   8  -2 -10   80.73    7.14   0
   8  -2  -5  220.41    8.98   0
   8  -1  -3  566.95   13.38   0
   8   1  -1   97.69    7.14   0
  -3   3   1 2069.17   13.21   0
  -1   1  -8  312.63    4.09   0
   1   0   1 2427.72    7.68   0
   4  -1   0  914.21   10.07   0
   4   1   2  158.86    4.83   0
   6  -1  -1 1041.11   13.92   0
   6   0   0  202.75    6.93   0
   7  -2  -4  127.18    6.61   0
   7   0  -1  175.33    7.81   0
   8  -2  -9   77.33    7.19   0
   8  -2  -6  134.90    7.50   0
   8   0  -2   56.64    6.34   0
   9  -1  -5   62.02    5.97   0
  -2   1  -3 1357.42    9.12   0
   3   5   4   96.94    3.51   0
   4   3   3  140.54    4.72   0
   5   2   2  231.82    6.58   0
   6  -2 -10  172.10    6.68   0
   7  -2 -10   21.81    4.54   0
   8  -2  -8   25.50    5.16   0
   8  -2  -7    6.48    4.30   0
   8  -1  -4  206.91    8.55   0
   9  -1  -6    6.63    4.29   0
  -4   4   1  635.32    8.74   0
  -3   2  -3  632.38    7.66   0
  -2   1  -4  278.13    4.29   0
  -2   1  -2 1391.95    8.88   0
   4  -2  -8  192.23    4.98   0
   5  -2  -3  260.38    6.40   0
   6  -2  -4  106.09    5.39   0
   6   2   1   44.91    4.50   0
   7  -2  -9  358.52   10.58   0
   7  -2  -5  179.64    7.38   0
   7   2   0  137.29    7.16   0
   8  -1 -12   21.52    5.42   0
   8   3  -1   24.73    5.75   0
  -3   2  -2 1245.11   10.28   0
  -3   4   3 3745.48   18.28   0
   3  -1 -10  213.19    4.47   0
   4  -2  -3  872.19    9.71   0
   4  -1 -11   19.98    2.63   0
   5  -1  -1  108.50    4.57   0
   5   1   1   71.76    4.39   0
   6  -2  -9  361.31    8.78   0
   6  -1 -12    4.75    3.52   0
   6  -1  -2  198.04    6.88   0
   7  -2  -8  364.82   10.33   0
   7  -2  -7   51.79    5.24   0
   7  -1 -12   91.34    6.34   0
   8  -1 -11   93.79    7.77   0
   8  -1  -5  227.96    9.34   0
   8   0  -3  246.35    9.36   0
  -3   2  -1 2286.34   13.54   0
  -3   7   5  396.40    7.24   0
  -1   1   1  112.89    2.07   0
   1  -1  -2 1317.95    5.47   0
   2   2   3  208.61    3.53   0
   4  -2  -7  583.31    8.20   0
   4  -2  -4  626.26    8.35   0
   4   4   3  228.41    6.11   0
   5  -2  -8   90.21    4.34   0
   5  -2  -4  537.80    8.91   0
   5   0   0   61.59    3.80   0
   6  -2  -8  127.68    5.60   0
   6  -2  -5  372.13    8.57   0
   6   1   0   67.54    4.69   0
   6   3   1   16.95    4.71   0
   7   0  -2   38.66    4.73   0
   7   1  -1  452.67   11.41   0
   7   3   0  126.33    7.18   0
  -3   2  -5  140.52    4.10   0
  -2   1  -1  895.27    7.02   0
   1  -1  -6  237.10    2.25   0
   2  -1  -1 7433.13   18.78   0
   2   0   1 1255.21    7.94   0
   4  -2  -6  647.73    8.57   0
   4  -1  -1 4708.27   22.12   0
   5  -2  -7   26.06    2.77   0
   5  -2  -5  281.96    6.63   0
   6  -2  -7   65.41    4.61   0
   6   0  -1   18.37    3.79   0
   7  -1 -11   26.68    4.71   0
   7  -1  -4  156.08    6.89   0
   7   4   0  157.30    8.99   0
   8  -1 -10   91.95    7.40   0
   8  -1  -9    7.87    5.07   0
   8  -1  -7   31.86    5.05   0
   8  -1  -6   20.55    4.32   0
   8   0  -4  173.91    8.07   0
   8   2  -2   27.60    5.16   0
  -4   4   2 1640.07   13.69   0
  -2   4   4    2.62    1.26   0
   4   2   2  345.53    6.56   0
   4   5   3   61.29    3.83   0
   5  -2  -6  345.47    7.26   0
   5  -1 -11  160.90    5.64   0
   5   4   2  385.52    9.03   0
   6  -1 -11  188.87    7.52   0
   6  -1  -3  296.41    8.00   0
   6   4   1   71.21    5.86   0
   7   0 -13  158.61    7.97   0
   7   2  -1   76.55    6.23   0
   7   5   0   15.38    4.55   0
   8  -1  -8   70.86    6.16   0
   8   1  -3   36.07    5.00   0
   8   3  -2    3.25    4.26   0
  -3   2  -6   98.70    3.74   0
  -3   2   0  456.08    6.22   0
   3   3   3   72.78    2.94   0
   6   5   1  136.88    7.09   0
   7  -1 -10  145.54    7.46   0
   7  -1  -5   34.59    4.82   0
   8   0  -5   60.16    5.75   0
  -2   2   2 5527.72   17.04   0
   2  -1  -8   95.77    2.43   0
   4  -1 -10  192.65    5.30   0
   4   0   0   21.52    2.56   0
   4   1   1  741.37    9.34   0
   5   2   1   33.17    3.29   0
   5   5   2   13.85    3.16   0
   6  -1 -10  255.12    8.23   0
   6  -1  -4  407.54    9.15   0
   6   0  -2   55.20    4.68   0
   7  -1  -9   89.17    6.38   0
   7  -1  -7  685.62   13.38   0
   7  -1  -6  476.47   11.04   0
   8   0  -6  421.68   11.56   0
   8   1  -4  150.32    7.76   0
   8   2  -3   41.09    4.98   0
  -3   6   5    2.58    2.16   0
  -1   0  -2 1214.84    5.76   0
   1   1   2   89.79    1.59   0
   3  -1  -9  253.96    4.69   0
   4  -1  -2 1093.92   10.67   0
   5  -1 -10  129.31    5.48   0
   5  -1  -3  458.84    8.34   0
   5   0  -1  101.68    4.46   0
   5   1   0   48.91    3.50   0
   7  -1  -8  143.77    6.70   0
   7   0 -12   67.12    5.87   0
   7   0  -4  385.40   10.08   0
   7   3  -1  102.37    6.71   0
   8   0 -10    8.02    3.96   0
   8   0  -7  132.90    6.99   0
  -4   3   1   19.22    2.58   0
  -2   1   0 7059.46   18.60   0
   6  -1  -9   11.50    3.59   0
   6  -1  -5   11.32    3.53   0
   6   0 -12   17.09    4.22   0
   6   3   0  424.93   10.10   0
   7   4  -1  555.76   13.53   0
   8   0  -9  142.27    7.82   0
   8   0  -8   24.99    4.81   0
   8   1  -5   34.72    5.33   0
   8   3  -3   40.47    5.62   0
  -4   4   3  151.02    4.41   0
  -4   5   4  842.97    9.94   0
  -3   2   1  910.26    8.32   0
   5   3   1  136.74    5.34   0
   6  -1  -8   59.70    4.55   0
   6  -1  -7 1136.85   14.62   0
   6  -1  -6  965.26   13.39   0
   6   0  -3   84.23    5.14   0
   7   0 -11   44.77    5.38   0
   7   0  -5  208.00    7.93   0
   7   1  -3    5.98    3.83   0
   7   5  -1   94.07    6.95   0
   8   2  -4   23.47    4.87   0
  -1  -6   2   62.97    3.18   0
  -1  -5  10   88.29    3.47   0
   0  -5  12  157.44    6.40   0
   0  -2  10  585.48   11.15   0
   0   1   2 4998.01   16.04   0
   0   1   5  134.27    4.47   0
   1  -2  11  170.86    8.21   0
   1  -1  10  121.73    7.24   0
   1   0   9  279.09    9.17   0
   1   2   0 1932.16    9.69   0
   1   2   5 1540.34   15.90   0
   3   0  -6 1437.40    9.70   0
   3   2   7  293.19   10.38   0
   3   3   5  513.65   12.44   0
   4   3   5  161.36    8.02   0
   4   4  -1  169.27    5.20   0
   4   4   0  240.41    6.98   0
   4   4   1  638.60   11.66   0
   5   4   2  403.25   11.16   0
   6   4  -3   54.87    4.18   0
   6   4   1   76.97    6.53   0
   7   4  -2  125.16    7.04   0
   7   4  -1  485.77   12.54   0
   0   0   7   91.52    4.44   0
   0   1   4  615.17    7.72   0
   1   1   7  583.51   11.16   0
   2   1   8   33.31    5.33   0
   2   2   6  244.13    8.17   0
   2   3   3  112.03    4.95   0
   5   4  -2  120.57    4.74   0
   5   4  -1   19.07    3.85   0
   5   4   0    1.68    4.27   0
   5   4   1  205.85    8.27   0
   6   4  -2   37.14    4.53   0
   6   4  -1  251.30    8.54   0
   6   4   0  135.26    6.97   0
  -1  -7   2  377.84    7.00   0
  -1  -4   9  168.78    4.39   0
  -1  -3   8  407.05    6.18   0
   0  -1  -1 1030.36    5.99   0
   1  -4  12   14.40    4.63   0
   1  -3  -4  792.98    9.37   0
   1   2   4  124.18    4.83   0
   2   0   9   28.26    5.11   0
   2   3   2   13.38    2.78   0
   3   1   8  317.68   10.60   0
   4   3   4  203.20    8.53   0
   5   3  -5  368.51    4.30   0
   5   3   4   49.31    5.55   0
   0  -3  10   73.07    4.76   0
   0  -1   8  153.58    5.41   0
   1   0   8   27.90    4.12   0
   1   2   3  532.83    7.80   0
   2  -2  11   54.12    6.12   0
   2  -1  10   53.41    5.83   0
   3   0   9   67.72    6.33   0
   3   2   6   35.41    5.22   0
   3   3   3   72.82    5.09   0
   4   2   6  120.20    7.38   0
   6   3   3   59.11    6.03   0
  -1  -5   1  224.19    4.54   0
   0  -3  -2  728.19    7.99   0
   0  -2   9  310.02    7.33   0
   0   0   6  370.99    6.83   0
   1  -3  11  198.17    7.80   0
   1  -2  10   32.93    4.87   0
   1  -1   9    6.74    4.01   0
   1   1   6  305.60    7.35   0
   2   1   7  102.40    6.14   0
   2   2   5  359.93    8.79   0
   4  -1  -8  221.53    5.42   0
   5   3   3   86.53    6.41   0
  -1  -6   1 1031.80   10.46   0
   0  -5  11   35.07    3.62   0
   1  -5  12   13.96    3.58   0
   2  -4  12   81.25    6.62   0
   3  -1  -7  159.64    4.41   0
   3   1   7   76.38    6.15   0
   4   1   7   38.32    4.94   0
   4   3   3  139.07    6.36   0
   5  -1  -9  580.68    8.63   0
   5   2   5   52.15    5.71   0
   8   3  -1   20.60    4.26   0
   0  -2  -2  393.13    5.20   0
   0  -1   7  752.33    9.82   0
   0   0   5  280.89    5.28   0
   1   0   7   20.61    3.55   0
   1   1   5 1044.40   11.69   0
   2  -3  11  100.64    6.59   0
   2  -2  -6   98.19    3.79   0
   2   0  -5 1040.26    7.44   0
   2   0   8   15.21    4.64   0
   2   2   4  687.41   10.37   0
   3   2   5  587.78   11.20   0
   3   3  -1 1101.05    9.76   0
   3   3   1  305.02    6.51   0
   4   2   5    6.89    4.45   0
   4   3   2  167.46    6.38   0
   5   3   2   46.02    5.02   0
   6   3  -5    4.50    1.89   0
   7   3  -5   27.30    2.54   0
   8   3  -2    7.96    3.41   0
  -1  -2   5  589.41    4.79   0
   0  -6  11   97.58    4.32   0
   1  -4  11   22.56    4.16   0
   2  -2  10   -1.01    4.39   0
   2  -1   9  102.50    6.21   0
   2   1   6   90.33    5.36   0
   3   0   8   47.03    5.15   0
   3   3   0  264.89    5.53   0
   4   0   8    4.44    4.55   0
   4   1  -7  168.83    2.82   0
   6   2   4  172.17    8.32   0
   6   3   1   21.00    4.72   0
   7   3   0  123.71    7.03   0
  -1  -5   0  225.42    5.18   0
   0  -3   9  356.79    7.17   0
   0  -2   8   63.14    3.43   0
   1  -6  12   31.40    3.57   0
   1  -3  10   48.01    4.59   0
   1  -2   9  196.28    6.68   0
   1  -1   8  314.37    7.78   0
   2  -5  12   96.51    6.50   0
   3  -2  10  111.36    6.79   0
   3  -1   9   21.73    4.38   0
   3   1   6  298.69    8.91   0
   5   1   6  170.75    8.40   0
   5   2   4  100.87    6.38   0
   7   3  -4   30.92    3.27   0
   7   3  -2  252.86    8.38   0
   7   3  -1  107.41    6.23   0
   1   1   4  989.88   10.31   0
   2  -1  -6  616.13    7.34   0
   2   0   7  190.98    6.68   0
   4   0  -8  294.55    4.95   0
   4   1   6   39.52    4.74   0
   4   2   4  163.27    6.97   0
   4   3  -2  249.30    4.88   0
   5   1  -8   46.08    1.69   0
   5   3   0  304.10    7.64   0
   6   2  -7  206.39    2.32   0
   6   2   3  104.63    6.59   0
   7   2   2    3.70    4.07   0
   0  -5  10  113.88    4.38   0
   0  -3  -3  369.34    6.14   0
   0  -1   6  410.17    6.32   0
   1  -5  11   55.05    4.43   0
   1   0   6   74.23    3.91   0
   2  -4  11  238.98    8.55   0
   3   0   7  863.08   14.10   0
   4   0   7  351.48   10.25   0
   4   3  -1  584.28    8.03   0
   5   0  -9  100.03    3.23   0
   5   3  -3    3.01    1.89   0
   5   3  -1  141.02    5.10   0
   6   3  -3   59.06    3.41   0
   6   3  -2  135.55    5.35   0
   6   3  -1  144.27    5.90   0
  -1  -2   4  875.18    4.17   0
   1   1   3  893.69    8.72   0
   2  -6  12   76.15    5.60   0
   2  -3  10  289.40    8.94   0
   2  -2   9    7.76    3.84   0
   2  -1   8   79.17    4.98   0
   3  -4  11   18.84    4.94   0
   3   0  -7  441.15    5.73   0
   3   1  -6  318.76    3.46   0
   3   2   3  550.83    9.30   0
   4   2   3    1.12    3.39   0
   5   1   5  174.92    7.69   0
   5   2   3  142.79    6.88   0
   5   3  -2   47.79    2.93   0
   8   2   0   88.24    6.56   0
  -1  -3   6  652.28    5.33   0
   0  -4   9  370.31    6.76   0
   0  -2  -3  157.74    3.89   0
   0  -2   7  598.98    7.91   0
   1  -4  10  219.16    6.94   0
   1  -1   7   73.62    3.95   0
   2   2  -1  302.29    3.87   0
   2   2   1  570.47    7.02   0
   3  -3  10  301.32   10.18   0
   3  -2   9  123.97    6.97   0
   3  -1   8  261.54    8.53   0
   3   1   5  350.29    8.54   0
   4  -2   9   16.67    4.41   0
   4  -1   8   23.95    4.09   0
   4   1   5  546.59   11.61   0
   6   1   4   73.39    5.67   0
   6   2   2   52.04    5.20   0
   7   2   1  310.25   10.11   0
   8   2  -1    9.59    4.33   0
  -1  -4  -1   23.85    2.20   0
  -1  -4   7  128.89    2.71   0
  -1  -2   1  628.82    4.22   0
   0  -3   8 2222.26   15.36   0
   1  -6  11    6.00    3.04   0
   1  -3   9   81.91    4.47   0
   1  -2   8   48.57    3.35   0
   2  -5  11   32.59    4.12   0
   2   0   6  376.77    7.98   0
   2   1   4  707.32    9.53   0
   3   2   2 1006.98   11.36   0
   5   0   6   12.90    4.26   0
   5   2   2  203.46    7.03   0
   0  -6  10  458.02    7.48   0
   0   0   2  836.80    5.03   0
   3  -5  11   53.37    5.64   0
   3   0   6  511.99   10.27   0
   4   0   6  394.57   10.13   0
   4   2   2  353.20    7.69   0
   5  -1   7   35.37    4.42   0
   5   1   4  328.70    9.40   0
   6   2   1   43.19    4.58   0
   7   2   0  131.40    6.65   0
   8   2  -2   21.75    3.94   0
  -1  -3  -1  155.57    3.74   0
   1  -1  -5  101.50    3.14   0
   1   0  -4  379.83    4.29   0
   2  -4  10   68.96    5.15   0
   2  -1   7   16.06    3.45   0
   2   0  -6  814.03    7.25   0
   3   1   4  692.40   10.56   0
   3   2   1    9.08    2.06   0
   6   0   5   85.99    6.90   0
   6   1   3  326.98    9.49   0
   8   1   1   14.68    4.36   0
   8   2  -4   24.26    3.39   0
   1  -5  10   62.59    3.89   0
   1  -1   6   57.03    3.23   0
   1   1   1  228.96    3.42   0
   2  -6  11   -0.14    3.74   0
   2  -3   9   12.12    3.82   0
   2  -2   8   12.24    3.40   0
   2   1   3  230.30    5.21   0
   3  -4  10   97.37    6.63   0
   3  -3   9  389.23   11.20   0
   3  -2   8  734.55   13.09   0
   3  -1   7  154.67    6.39   0
   4  -3   9  177.11    8.03   0
   4  -2   8  161.55    7.19   0
   4  -1   7   99.77    5.82   0
   4   2   1   58.03    3.41   0
   5   2   1   34.34    3.61   0
   6   2   0  130.96    5.50   0
   9   1  -1   20.00    4.67   0
  -2  -7   4   57.10    2.51   0
   0  -7  10   12.41    2.14   0
   0  -5   9  205.76    4.89   0
   1   0   4 2199.10   13.63   0
   2   0   5  231.43    5.95   0
   3   2   0  513.71    6.71   0
   5   0   5   48.35    4.69   0
   5   1   3  268.44    8.00   0
   7   2  -2  247.94    7.35   0
   9   1  -2   50.44    5.18   0
  -2  -8   4   48.86    2.75   0
  -2  -7   3   40.65    2.77   0
  -2  -7   5    5.67    1.33   0
  -2  -6   3  732.00    7.33   0
  -1  -6   8   35.80    1.64   0
   0  -2   6  242.25    4.46   0
   0  -1  -3 1780.21   10.07   0
   1  -4   9  117.12    4.69   0
   1  -3   8  141.23    4.96   0
   1  -2   7   18.56    2.50   0
   3  -6  11   21.48    4.22   0
   3   0   5  314.22    7.72   0
   4   0  -9  194.45    4.36   0
   4   2   0  202.24    5.22   0
   5  -1   6    6.50    4.11   0
   5   2   0   88.87    4.17   0
   6   0   4   97.47    6.11   0
   6   1   2  168.25    6.90   0
   6   2  -1  224.14    6.35   0
   7   1   1   57.46    5.52   0
   7   2  -6    2.26    1.60   0
   7   2  -3    3.33    2.90   0
  -2  -6   2  135.51    3.83   0
   0  -3   7 1853.63   12.31   0
   1   1  -1 1171.09    3.76   0
   2  -5  10  273.70    8.17   0
   2  -1   6  224.72    5.95   0
   2   1  -5  540.57    4.14   0
   3   0  -8   75.70    3.13   0
   5  -2   7   32.41    4.60   0
   7   0   3   31.64    4.64   0
   7   2  -5  396.06    6.67   0
   9   1  -3   20.33    4.12   0
  -2  -5   2  271.53    4.67   0
  -2  -5   3  112.78    2.68   0
   1  -6  10  121.70    4.85   0
   1  -1  -6  263.77    5.12   0
   2  -7  11  291.08    8.27   0
   2  -4   9  268.76    7.23   0
   2  -2   7  598.75   10.10   0
   2   1   2  555.91    6.87   0
   3  -1   6   19.23    3.56   0
   3   2  -3 1509.07    6.79   0
   4  -4   9    9.00    4.08   0
   4  -1   6   50.77    4.64   0
   4   1  -8  742.97    5.92   0
   5  -3   8   31.97    4.46   0
   5   1   2  429.20    9.05   0
   6  -1   5  104.03    6.34   0
   6   2  -2   56.51    3.48   0
   8   1  -1   91.88    5.93   0
  -2  -6   5   18.19    1.22   0
  -2  -5   1  274.00    5.34   0
  -1  -3   5  153.66    2.08   0
   1  -1   5   93.30    3.41   0
   1   0  -5  235.89    4.02   0
   2  -3   8    6.26    2.78   0
   2   0   4  544.19    7.83   0
   3  -7  11   78.31    5.65   0
   3  -4   9   11.86    3.97   0
   3  -3   8   60.39    4.39   0
   3  -2   7   30.72    3.83   0
   4  -3   8   83.70    5.50   0
   4  -2   7   21.93    4.33   0
   4   2  -5  210.03    2.11   0
   4   2  -1  105.19    3.40   0
   6  -2   6   61.21    5.03   0
   6   1   1   24.70    3.65   0
   6   2  -3   18.84    2.62   0
   7  -1   4   19.58    4.45   0
   7   1   0   26.33    4.39   0
   8   0   1   35.49    5.37   0
  -2  -5   4  699.13    5.17   0
  -1  -5   7   25.42    1.32   0
   0   0  -1 1688.09    5.11   0
   1  -5   9   78.25    4.03   0
   2   0  -7  254.55    4.62   0
   3   0   4  168.91    5.36   0
   3   1  -7  497.31    4.69   0
   3   1   2   38.61    2.87   0
   4   0   4  486.96    9.41   0
   4   1   2  155.68    5.09   0
   5  -1   5    5.35    3.85   0
   5   2  -2  117.76    3.63   0
   6   0   3  219.00    7.84   0
   6   2  -5   99.79    3.15   0
   6   2  -4  141.82    3.96   0
   7   0   2   77.06    5.85   0
   8   1  -2   36.73    4.24   0
   9   0  -1   39.22    5.41   0
  -1  -4   6  140.31    2.25   0
  -1  -2  -2  344.48    5.17   0
   2  -8  11  255.46    7.76   0
   2  -6  10  130.21    5.91   0
   3  -6  10   48.71    4.73   0
   4  -6  10   29.16    4.93   0
   4   2  -2    4.45    1.41   0
   5   1  -9   91.47    2.16   0
  -2  -7   6   68.34    1.44   0
  -2  -4   1  165.83    3.58   0
  -2  -4   2  331.96    4.37   0
   1  -7  10   73.29    3.86   0
   1  -3   7  236.24    5.54   0
   1  -2   6  456.60    6.79   0
   3  -8  11  182.67    7.37   0
   4  -1   5  259.63    7.48   0
   5  -4   8   36.92    4.68   0
   5  -2   6  104.00    5.69   0
   5   0   3  769.40   11.99   0
   5   1   1   73.58    3.95   0
   5   2  -3   90.15    2.87   0
   6  -1   4   47.94    4.64   0
   6   1   0   68.54    4.06   0
   7   1  -1  467.36    9.55   0
   8  -1   2   26.38    4.53   0
   8   0   0   74.29    5.93   0
  -2  -4   0  550.58    6.90   0
  -1  -7   8   55.54    1.73   0
   0   0  -2  899.45    5.22   0
   2  -5   9  575.25   10.00   0
   3  -5   9  367.22    9.23   0
   3  -1   5  788.55   10.72   0
   4  -5   9    3.64    3.72   0
   4  -4   8   72.76    5.64   0
   4   1   1  731.73    9.28   0
   4   2  -4  694.80    5.05   0
   6  -2   5  312.07    9.68   0
   6   0   2   55.55    4.69   0
   7  -1   3  327.81    9.91   0
   7   0   1   52.93    5.03   0
   9   0  -2    2.76    3.37   0
  -1  -2  -3  493.63    6.66   0
   0  -4   7  279.23    4.63   0
   2  -7  10  135.41    5.96   0
   2  -4   8  268.38    6.61   0
   2  -3   7   24.18    2.82   0
   2  -2   6   68.10    3.50   0
   2   0   3 1984.00   12.95   0
   2   1  -6  937.74    6.35   0
   3  -4   8  322.11    8.16   0
   3  -2   6  112.02    4.93   0
   3   0  -9  474.28    6.83   0
   3   0   3  340.11    6.37   0
   3   1   1 1819.14   12.31   0
   4  -7  10   14.05    4.19   0
   4  -3   7  286.93    8.30   0
   6  -3   6   88.64    5.84   0
   7  -2   4  225.02    8.32   0
   7   1  -2  289.62    7.11   0
   0  -1   3 1513.31    6.94   0
   0   0  -3 2118.55    9.51   0
   1  -8  10   59.59    3.54   0
   1  -6   9   20.94    2.58   0
   1  -1   4 1002.56    8.36   0
   2   0  -8   34.12    2.56   0
   3  -7  10  184.38    7.01   0
   3  -3   7  171.20    5.95   0
   5   1   0   45.29    3.11   0
   6   1  -1   25.36    3.12   0
   8   0  -1  189.28    7.25   0
   8   1  -5   36.81    3.04   0
   9   0  -3   40.53    4.47   0
   4  -6   9   15.85    4.29   0
   4  -1   4  491.81    9.13   0
   5  -5   8   44.43    4.78   0
   5  -2   5   78.88    5.37   0
   5   0   2   63.77    4.38   0
   7  -1   2   75.35    5.77   0
   7   0   0  353.07    8.77   0
   7   1  -3    5.36    2.67   0
  -2  -3   1    8.89    1.60   0
  -1  -1  -1  224.60    3.28   0
   1   1  -3  568.76    2.98   0
   2  -6   9   88.36    4.51   0
   3  -6   9  154.43    6.33   0
   3   1  -8  120.13    2.87   0
   4   1  -9   48.41    1.91   0
   4   1   0  663.22    7.83   0
   5  -4   7   22.53    4.00   0
   5  -3   6    6.46    3.64   0
   6   0   1  516.55    9.67   0
   9  -1  -1    0.59    3.55   0
   9   0  -4   10.94    3.53   0
  10  -1  -3  111.46    6.57   0
  -2  -3  -1   42.06    2.44   0
  -1  -1  -2   97.55    2.64   0
   0   0  -4  656.65    6.12   0
   1  -5   8  114.45    3.98   0
   1  -2   5   54.91    2.50   0
   2  -8  10   15.10    3.02   0
   2  -1   4  266.41    5.18   0
   3  -8  10   26.19    3.68   0
   3  -1   4   90.37    3.84   0
   4  -8  10   -0.99    3.38   0
   4  -5   8  149.60    6.37   0
   4  -2   5  102.33    4.98   0
   4   0   2  118.93    4.23   0
   5   1  -1  229.97    5.26   0
   6  -2   4   15.79    4.08   0
   6   1  -2  234.52    5.69   0
   7  -2   3   30.12    4.07   0
   8  -2   2   26.20    4.31   0
  -1  -1  -3  870.47    7.78   0
   0  -6   8   62.34    2.53   0
   1  -4   7  171.69    4.30   0
   1  -3   6  193.58    4.41   0
   1   0  -7  156.10    3.94   0
   2  -5   8   65.38    3.64   0
   2   0   2  725.63    6.91   0
   3  -2   5  142.95    4.70   0
   3   0   2 1221.29   10.36   0
   4  -4   7 1002.75   14.02   0
   4  -3   6  361.32    8.19   0
   5  -1   3  221.46    6.69   0
   6  -4   6   65.57    5.39   0
   6  -3   5    6.47    3.82   0
   7   1  -4  176.64    4.79   0
   8  -1   0   28.51    4.34   0
   2  -2   5  468.36    6.91   0
   2   1  -7   25.48    1.54   0
   3  -4   7  637.20    9.93   0
   3  -3   6  492.69    8.36   0
   4  -7   9  267.28    8.58   0
   5  -6   8   33.20    4.04   0
   5   0   1  202.33    5.54   0
   6  -1   2  932.38   13.13   0
   7  -3   4   99.32    5.72   0
   7  -1   1   64.75    4.78   0
   7   0  -1  178.36    5.95   0
   9  -2   0   19.74    3.90   0
   9  -1  -2   39.39    4.77   0
  -9   7   5  204.34   10.43   0
  -6   3   3  550.50    8.40   0
  -4   6   8  191.15   10.16   0
  -3   1   2 1052.60    8.05   0
  -2   8   8    1.46    5.86   0
  -1   0  -2 1211.74    7.06   0
  -1   0  -1 2806.37    7.47   0
   0   0  -4  639.95    7.65   0
   1   0  -5  222.38    5.30   0
   1   4   5  136.85    5.68   0
   1   7   6    6.97    5.51   0
   1   8   6    8.84    5.01   0
   2   0  -2 5786.39   17.42   0
   2   7   5   16.89    5.22   0
   3   4   3   97.10    4.18   0
   5   2  -3   86.00    3.37   0
  -8   7   7   39.65    6.82   0
  -7   4   4  292.90    8.03   0
  -7   5   6  587.22   13.45   0
  -7   7   8   45.67    7.42   0
  -6   5   7  157.45    8.58   0
  -4   2   4  600.91    8.95   0
  -3   3   6 1074.96   14.85   0
  -3   6   8  122.31    8.56   0
  -2   3   6  515.82   10.29   0
  -2   7   8   11.30    6.29   0
  -1   5   7  175.84    8.23   0
   0   8   7   26.75    6.38   0
   2   0  -4 1717.19   13.04   0
   2   6   5   78.56    6.41   0
   4   1  -3  377.83    5.86   0
   4   3   1   91.06    2.04   0
  -9   6   3   66.81    5.59   0
  -8   5   4   33.31    4.35   0
  -8   6   6   56.37    6.39   0
  -6   4   6   68.61    5.71   0
  -6   6   8   79.94    7.84   0
  -4   4   7  150.43    7.77   0
  -3   1  -3   61.59    2.17   0
  -3   2   5  467.30    8.77   0
  -2   1  -5  145.20    4.24   0
  -2   2   5  364.18    7.76   0
  -2   4   7  166.39    7.86   0
  -2   6   8  263.86   11.09   0
   0   4   6  167.88    6.77   0
   0   7   7  414.63   13.71   0
   1   0  -4  370.94    6.19   0
   1   6   6   87.14    6.67   0
   4   1  -4  256.62    5.94   0
  -6   3   4   48.59    3.66   0
  -5   2   3  222.61    5.32   0
  -5   5   8   26.83    6.01   0
  -5   7   9   33.19    6.50   0
  -4   7   9  181.97   10.46   0
  -3   2  -6   93.46    4.31   0
  -3   5   8  262.33   10.95   0
  -1   1  -6   63.19    3.67   0
  -1   2   5  509.70    8.83   0
  -1   3   6  285.53    7.90   0
  -1   8   8    8.83    6.74   0
   0   0  -3 2075.97   11.83   0
   0   6   7  216.71    9.73   0
   2   5   5   84.05    5.47   0
   5   2  -5  185.65    6.13   0
   5   2  -4  265.52    6.46   0
  -9   6   4  141.10    7.12   0
  -8   5   5   88.60    6.44   0
  -8   7   8   96.10    9.02   0
  -7   6   8  274.05   11.70   0
  -4   2  -4   53.61    2.60   0
  -3   7   9  298.85   12.47   0
  -2   5   8  436.05   12.48   0
  -1   4   7   99.62    6.41   0
  -1   7   8   88.48    8.84   0
   1   0  -3  525.06    6.33   0
   1   0  -1 1011.00    5.47   0
   1   2   4  127.53    4.21   0
   1   3   5  306.74    7.46   0
   1   5   6  350.92   10.03   0
  -9   6   5  116.88    8.08   0
  -8   6   7   62.70    7.40   0
  -7   5   7  464.93   13.13   0
  -6   5   8  115.38    8.53   0
  -5   3   6  280.31    8.45   0
  -5   6   9   11.97    5.66   0
  -4   2   5  106.78    5.04   0
  -4   6   9   91.26    8.35   0
  -1   6   8  275.56   11.91   0
   0   5   7  358.51   11.36   0
   1   0  -2 2222.94   10.65   0
   3   5   4  104.68    5.30   0
   4   4   2  343.86    5.36   0
  -9   7   7  141.89    9.62   0
  -6   6   9  254.86   11.82   0
  -5   2   4  511.74    8.50   0
  -4   4   8   69.46    6.82   0
  -3   3   7  249.58    8.62   0
  -3   4   8  382.48   11.52   0
  -3   6   9   76.83    7.76   0
  -2   1   4 1370.41   12.22   0
  -2   3   7  227.04    8.14   0
  -2   7   9    1.97    6.13   0
  -1   1   4  273.34    5.89   0
   0   0  -2  854.62    6.50   0
   0   1  -6  410.35    7.76   0
   0   2   5 1345.99   13.80   0
   0   3   6  810.51   12.65   0
  -8   5   6  131.28    8.02   0
  -7   4   6   49.13    5.46   0
  -5   4   8  277.26   10.80   0
  -4   5   9   10.63    6.30   0
  -3   2   6 1113.65   14.46   0
  -2   2   6   99.94    5.34   0
  -2   4   8  240.95    9.51   0
  -1   5   8   -0.21    5.25   0
   1   4   6  183.88    7.38   0
   1   7   7   30.57    6.32   0
   3   1  -5 1011.18   12.04   0
  -7   5   8   11.08    5.79   0
  -7   6   9  180.08   10.72   0
  -6   3   6   42.80    5.50   0
  -5   3   7   24.96    5.26   0
  -5   5   9   58.14    7.04   0
  -3   1   4  978.40   10.67   0
  -3   5   9   50.98    6.98   0
  -2   6   9   78.79    7.88   0
  -1   1  -5   98.09    3.81   0
  -1   2   6   45.57    4.31   0
  -1   3   7   71.31    5.36   0
   0   4   7  461.38   11.74   0
   0   7   8  197.19   11.46   0
   1   6   7   13.26    5.95   0
   3   2   2  976.90    7.09   0
   5   3  -2   45.96    2.52   0
  -8   5   7   60.95    7.08   0
  -6   4   8  161.86    9.29   0
  -6   5   9   37.15    6.76   0
  -5   2   5  249.17    7.10   0
  -4   1   2 1047.19    8.29   0
  -4   2   6  639.01   11.47   0
  -4   6  10  205.44   11.08   0
  -3   2  -5  132.25    4.60   0
  -1   7   9   18.39    7.80   0
   0   6   8  204.94   11.00   0
   2   6   6   14.57    4.90   0
  -9   6   7   36.36    6.80   0
  -8   4   3  252.05    7.04   0
  -7   3   3  158.81    5.16   0
  -7   4   7  496.76   12.74   0
  -5   3  -4   70.13    2.90   0
  -4   3   8    7.91    5.26   0
  -4   4   9  191.41   10.09   0
  -3   3   8  506.86   12.87   0
  -3   6  10   97.06    9.63   0
  -2   1   5 1225.46   13.13   0
  -2   2  -6   68.73    3.94   0
  -2   5   9  175.53    9.72   0
  -1   6   9   23.98    7.95   0
   1   5   7  237.93   10.13   0
   2   1   2  546.72    5.04   0
   3   1  -4  365.01    6.71   0
   3   4   4   60.82    3.93   0
 -10   7   7   -2.35    6.35   0
  -9   5   4  136.34    6.47   0
  -8   4   5   13.68    4.60   0
  -8   6   9   71.08    8.27   0
  -7   3   4   90.09    5.03   0
  -7   5   9  135.31    9.46   0
  -6   3   7  143.46    7.59   0
  -3   2   7 1016.26   15.38   0
  -2   2   7  399.48    9.83   0
  -2   3   8  114.78    7.33   0
  -1   1   5  105.38    4.67   0
   0   1  -5  495.34    7.82   0
   0   5   8    7.09    5.49   0
   1   2   5 1551.24   14.75   0
   1   3   6    9.87    3.70   0
   2   1  -5  531.20    8.64   0
   2   5   6   22.33    4.64   0
   4   2  -5  208.64    6.15   0
   5   3  -3    2.05    2.31   0
  -9   6   8    9.62    6.17   0
  -8   5   8   11.22    5.95   0
  -7   4   8   85.12    8.01   0
  -5   2   6  331.12    8.92   0
  -5   3   8   98.39    7.21   0
  -5   5  10   68.91    7.56   0
  -4   2   7  602.82   12.46   0
  -4   5  10  104.19    8.51   0
  -3   5  10   24.32    6.90   0
  -2   4   9   61.80    7.48   0
  -1   5   9   92.74    8.82   0
   0   2   6  612.78   10.66   0
   0   3   7   22.85    4.52   0
   1   1  -5   27.39    3.15   0
   2   3   5  175.54    6.12   0
   3   1  -2   76.86    2.69   0
   4   2  -1  112.65    2.50   0
   5   3  -4  268.59    6.90   0
  -8   4   6   62.66    6.51   0
  -7   3   1   72.76    2.68   0
  -6   2   3  260.25    5.77   0
  -6   2   4   97.54    4.67   0
  -6   4   9  132.77    8.85   0
  -6   5  10  200.22   11.04   0
  -1   0   1  855.77    4.55   0
  -1   1  -4 1042.60    9.93   0
  -1   2   7  522.54   11.06   0
  -1   3   8   21.58    4.95   0
   0   0   1 1383.89    5.38   0
   0   4   8   19.14    6.73   0
   1   4   7  249.98    9.36   0
   4   2  -4  717.04    9.89   0
  -8   5   9  108.43    9.66   0
  -7   3   6   34.33    5.17   0
  -7   5  10   50.53    7.07   0
  -6   2   5  335.76    8.43   0
  -6   3   8  146.71    8.32   0
  -4   4  10   79.52    7.56   0
  -3   3   9  421.99   12.50   0
  -2   1  -3 1321.51    9.31   0
  -2   1   6  673.61   11.06   0
  -2   5  10  142.11   10.40   0
  -1   0   2 2043.69    9.98   0
  -1   2  -6  474.68    8.88   0
   0   1   5  132.05    4.92   0
   2   1  -4  179.61    5.00   0
   2   4   6  130.10    6.79   0
  -9   5   7   41.93    6.64   0
  -8   4   7   59.90    6.67   0
  -7   4   9   40.85    7.26   0
  -5   3   9   41.67    7.15   0
  -5   4  10  121.54    9.20   0
  -4   2   8  188.30    8.69   0
  -4   3  -5  251.00    5.97   0
  -3   1   6  916.79   12.95   0
  -3   2   8  564.22   12.71   0
  -3   4  10   13.61    5.73   0
  -1   4   9   24.80    7.45   0
   0   6   9   46.67    7.16   0
   1   6   8  149.21    9.57   0
   4   2  -2    6.93    1.72   0
  -7   3   7  359.55   10.83   0
  -6   2   6  230.99    7.65   0
  -6   4  10   80.74    8.61   0
  -2   2  -5  461.94    7.99   0
  -2   2   8   24.42    5.32   0
  -2   3   9   19.11    5.81   0
   0   0   2  858.20    6.46   0
   0   5   9   90.73    9.24   0
   1   5   8   14.68    6.29   0
  -9   5   8   32.19    6.67   0
  -6   3   9    0.08    5.96   0
  -5   2   8   81.00    6.86   0
  -4   1   6  198.02    6.85   0
  -2   0   2 5547.62   16.76   0
  -2   4  10   45.99    7.91   0
  -1   5  10   55.86    8.81   0
   0   2  -6  250.31    6.65   0
   0   2   7   85.36    5.42   0
   0   3   8  495.52   12.66   0
   1   1  -4  154.35    4.48   0
   1   2   6  531.46   10.22   0
   1   3   7  330.63    9.56   0
   3   2  -5  316.80    7.13   0
   5   4  -1   20.31    1.77   0
  -7   3   8 1092.00   19.17   0
  -7   4  10  266.32   11.95   0
  -6   2   7   52.37    5.72   0
  -5   1   4   70.46    4.03   0
  -5   3  10  138.23    9.63   0
  -5   4  -5  150.35    5.23   0
  -5   4  11   22.45    5.99   0
  -4   3  10  387.39   13.99   0
  -4   4  11  290.49   13.40   0
  -3   1   7  164.97    7.08   0
  -3   3  10  205.65   10.48   0
  -2   1   7  347.92    9.12   0
  -1   2   8  223.76    8.75   0
  -1   3   9  288.82   10.84   0
   0   1   6  284.16    7.89   0
   2   1   3  220.24    4.20   0
   3   2   3  534.98    6.48   0
   3   4   5   55.40    4.28   0
  -9   5   9   90.81    9.47   0
  -6   4  11  219.78   12.66   0
  -5   1   5  181.20    5.97   0
  -4   1   7   98.35    5.96   0
  -4   2   9   92.19    7.52   0
  -3   2   9  339.50   11.16   0
  -3   4  11   63.49    8.20   0
  -1   1   7 1148.56   15.48   0
   0   0   3 2085.40   12.20   0
   0   4   9  258.74   11.37   0
   1   1   5 1017.02   11.71   0
   1   4   8   38.87    6.40   0
   2   1  -3 3187.19   16.14   0
   2   2   5  366.80    7.47   0
   2   3   6   79.23    4.93   0
   5   4  -4  470.71    9.81   0
  -9   4   6   19.05    4.98   0
  -8   3   5  116.14    5.88   0
  -8   3   6   60.65    6.15   0
  -7   3   9   30.84    6.70   0
  -6   2   8  126.77    8.04   0
  -6   3  10    1.83    5.87   0
  -5   1   6    2.34    3.44   0
  -2   2   9  314.22   11.01   0
  -2   3  10  214.74   11.03   0
  -1   4  10   45.78    7.17   0
   4   3   2  158.79    2.78   0
   5   4  -3  202.16    5.81   0
   5   4  -2  112.29    3.94   0
  -9   4   5   84.03    5.76   0
  -9   4   7   48.52    6.89   0
  -8   3   7  194.73    9.17   0
  -8   4  10   23.84    7.38   0
  -4   3  11   40.16    7.01   0
  -3   0   4  239.53    5.63   0
  -2   0   5 1032.91   12.01   0
  -2   1   8  108.82    6.59   0
  -2   4  11    9.56    7.06   0
  -1   0   5  250.09    6.35   0
  -1   1  -3 2766.30   13.90   0
  -1   2  -5   64.37    3.64   0
   0   2   8  189.93    7.93   0
   2   2  -5  699.62   10.22   0
   2   4   7  149.97    7.67   0
  -9   4   8  155.36    9.96   0
  -8   3   8   60.00    7.26   0
  -7   2   5  169.13    6.48   0
  -7   2   6  547.08   11.33   0
  -7   3  10  154.20   10.09   0
  -6   2   9  351.41   12.31   0
  -5   1   7   29.13    5.01   0
  -5   3  -3   41.14    2.49   0
  -5   3  11   69.64    7.69   0
  -4   2  10  300.32   12.18   0
  -3   2  10  387.00   13.01   0
  -3   3  11   55.01    7.49   0
  -1   2   9  544.08   13.73   0
  -1   3  10   68.98    8.66   0
   0   1   7  555.41   11.57   0
   0   3   9    3.65    5.85   0
   0   5  10    9.06    6.20   0
   1   2   7  409.64   10.09   0
   1   3   8  289.68   10.56   0
   1   5   9   43.30    7.36   0
   4   3  -4 1224.87   13.83   0
  -9   4   9   43.13    8.10   0
  -7   2   4  129.90    5.23   0
  -7   2   7   47.28    5.83   0
  -5   1   8  319.54   10.52   0
  -5   2  10   84.95    8.17   0
  -3   0   6 1460.39   15.92   0
  -3   3  -5  703.12   10.10   0
  -2   0   6  839.00   12.09   0
  -2   2  10  166.09    9.64   0
  -1   1   8  551.31   12.29   0
   0   2  -5 2047.51   16.17   0
   1   0   2 1183.63    7.29   0
   1   1   6  313.42    8.02   0
   1   2  -5  607.83    9.40   0
   3   3   5  523.84    9.37   0
  -8   3   9   28.66    7.24   0
  -7   2   8  347.19   12.26   0
  -6   2  10  162.93    9.91   0
  -4   1   9  590.38   14.56   0
  -4   3  -4   95.66    3.85   0
  -3   0   2 2640.99   12.08   0
  -3   1   9  258.97   10.29   0
  -2   1   9   20.55    5.60   0
  -2   3  11   87.12    9.25   0
  -1   0   6  964.47   12.79   0
  -1   4  11   25.05    7.92   0
   0   0   5  278.60    6.51   0
   0   1  -3 1668.38   11.29   0
   0   4  10   95.68    8.87   0
   1   4   9   46.47    7.64   0
   2   1  -2  356.14    4.98   0
   2   2   6  252.25    7.31   0
   2   3   7   48.28    5.32   0
  -7   2   9  385.10   13.26   0
  -7   3  11  320.46   14.25   0
  -6   1   5    5.61    3.40   0
  -5   1   9  668.18   15.29   0
  -5   2  11  510.01   16.33   0
  -4   0   5  473.00    8.91   0
  -4   2  11   43.34    7.31   0
  -3   0   7  448.78   10.18   0
  -2   0   7  286.32    8.27   0
  -2   2  -4  341.79    6.14   0
   0   2   9  323.52   11.89   0
   1   0   3  870.93    7.92   0
   4   3  -3    3.53    2.89   0
  -8   3  10   34.82    7.61   0
  -6   1   7 1075.11   16.59   0
  -6   4  -3  229.33    4.82   0
  -4   0   4  863.61   10.10   0
  -4   0   6  215.32    7.01   0
  -3   2  11  323.90   12.85   0
  -2   1  -2 1458.76    8.33   0
  -1   0   7  185.06    6.96   0
  -1   1   9   81.56    7.81   0
  -1   2  10  549.66   15.64   0
   0   1   8  236.99    8.73   0
   0   3  10  138.52   10.02   0
   1   2   8  169.61    8.38   0
   2   2  -4  568.57    8.49   0
  -7   2  10   23.12    7.52   0
  -6   1   4  377.71    7.28   0
  -6   1   8   65.79    6.17   0
  -6   2  11   63.21    8.37   0
  -4   0   7  290.24    8.75   0
  -4   1  10  212.68    9.96   0
  -3   0   8   71.18    6.06   0
  -3   1  10  216.63   10.33   0
  -2   0   8   31.21    5.13   0
  -2   2  11  359.24   13.95   0
  -1   3  11  141.83   10.71   0
   0   0   6  387.48    8.36   0
   1   1   7  568.85   11.45   0
   1   3   9    2.52    6.23   0
   2   1   5  173.45    5.49   0
  -6   1   9    2.91    5.86   0
  -5   1  10  163.69    9.41   0
  -5   2  12  104.34    8.63   0
  -4   2  12   61.58    8.94   0
  -4   4  -5  472.55    9.32   0
  -2   1  10   17.30    6.41   0
  -9   3   6  118.16    6.86   0
  -9   3   9   12.08    7.35   0
  -8   2   7    0.95    5.22   0
  -7   2  11   42.18    7.88   0
  -5   4  -4  196.58    5.42   0
  -4   1  11   41.47    7.24   0
  -3   0   9  444.43   12.72   0
  -3   2  12  212.49   12.01   0
  -2   3  -5 2330.47   18.01   0
  -1   0   8 1252.94   17.73   0
  -1   2  -4   63.49    3.58   0
   0   0   7   86.92    5.51   0
   0   4  11   31.71    7.35   0
   1   0   5 1417.97   13.70   0
   2   2   7   83.42    5.71   0
   3   3   6   25.15    4.09   0
  -9   3  10   33.01    7.86   0
  -6   1  10  235.82   10.86   0
  -5   0   5   66.53    4.54   0
  -5   0   6   47.11    4.29   0
  -5   0   7   74.95    5.53   0
  -5   0   8  111.93    7.76   0
  -5   1  11  170.82   10.65   0
  -4   0   9  219.09    9.77   0
  -3   1  11  155.00    9.33   0
  -2   0   9   14.61    5.68   0
  -1   1  10  612.27   15.41   0
  -1   2  11  104.16   10.41   0
   0   1   9   16.91    5.80   0
   0   2  10  249.97   11.37   0
   2   3  -5 1225.47   13.79   0
   2   3   8   48.01    5.64   0
   3   2   5  592.58    9.39   0
   4   3   3  135.24    3.17   0
  -8   2  10   77.30    8.90   0
  -7   1   7  658.95   13.57   0
  -7   1   8  125.12    7.97   0
  -6   1  11  204.10   11.21   0
  -2   1  11    5.81    6.48   0
  -2   2  12   20.15    7.10   0
   0   2  -4 1183.59   11.39   0
   0   3  11   18.43    6.91   0
   1   0   6   71.33    4.93   0
   1   1   8   18.68    4.86   0
   1   2   9   77.93    7.35   0
   2   1   6   85.93    5.05   0
  -8   2  11   -1.31    5.94   0
  -7   1   6  431.14   10.02   0
  -7   1   9   90.34    7.98   0
  -5   0   9   94.60    7.76   0
  -5   1   1   95.10    1.94   0
  -5   1  12   87.80    9.71   0
  -4   0  10  489.45   14.49   0
  -4   1  12  150.53   10.73   0
  -3   0  10   33.72    6.39   0
  -2  -1   5  504.53    8.77   0
  -2  -1   6  906.43   12.62   0
  -2   0  10  136.15    8.70   0
  -1   0   9  370.37   11.03   0
   0   0   8  578.65   12.31   0
   1   1  -2 6140.58   18.75   0
   1   3  10    0.83    5.81   0
  -7   1  10  126.03    9.48   0
  -6   1  12   -1.39    6.73   0
  -5   0  10   73.22    7.95   0
  -3  -1   6  315.80    7.99   0
  -3  -1   7  489.02   10.57   0
  -3   1  -1  539.99    3.75   0
  -3   1  12   65.80    7.66   0
  -3   3  -4  182.95    5.21   0
  -2  -1   7   23.76    4.42   0
  -1  -1   5   28.99    3.03   0
  -1  -1   6  656.42   10.70   0
  -1   1  11  265.17   12.76   0
   0   1  10  251.90   11.75   0
   0   3  -5  578.55    9.51   0
   1   3  -5  165.01    5.24   0
   2   2   8  308.18   10.30   0
   4   3  -1  605.04    6.79   0
   4   4  -3 1164.52   13.56   0
  -7   1  11   13.55    7.01   0
  -6   0   7  300.76    9.02   0
  -6   0   8  148.88    7.78   0
  -6   0   9   13.76    5.86   0
  -4   0  11   37.19    7.72   0
  -3  -1   5 1038.05   12.13   0
  -3  -1   8  124.77    7.05   0
  -3   0  11  156.16    9.98   0
  -2  -1   8  146.90    7.34   0
  -2   1  12   80.79    8.71   0
  -1  -1   7  103.22    5.94   0
  -1   0  10   50.06    7.35   0
  -1   2  12   70.19    9.42   0
   0   2  11   79.77    8.93   0
   1   0   7   15.42    3.85   0
  -9   2   9   10.44    6.29   0
  -6   0  10  119.44    8.72   0
  -5   0  11  129.22    9.11   0
  -4  -1   7  149.37    6.84   0
  -3  -1   9  403.05   12.14   0
  -2   0  11    8.05    6.45   0
   0  -1   6  414.49    9.06   0
   0   0   9  309.86   10.43   0
   1   1   9   26.02    6.08   0
   1   2  10    8.22    6.01   0
   2   1   7  103.12    5.49   0
   3   1   2   38.37    1.42   0
   3   1   3 1356.04    9.08   0
   3   2   6   39.76    4.16   0
  -9   2   8   18.96    5.12   0
  -9   2  10   23.04    7.43   0
  -8   1   9    4.18    6.53   0
  -4  -1   6   67.36    4.71   0
  -4  -1   8  734.62   14.03   0
  -4  -1   9   45.37    6.27   0
  -4   0  12   92.94    8.50   0
  -3   0  12   81.11    8.86   0
  -2  -1   9  339.64   10.90   0
  -2   2  -3  468.51    6.51   0
  -1  -1   8   69.88    5.77   0
   2   0   3 1905.58   11.34   0
   3   3  -3  677.07    9.55   0
  -8   1   8   80.59    7.03   0
  -8   1  10   77.57    8.70   0
  -8   1  11   97.96    9.90   0
  -6   0  11   34.02    6.38   0
  -5   0  12   37.04    7.48   0
  -4  -1  10   71.76    7.54   0
  -4   3  -3  499.67    7.01   0
  -3  -1  10  177.90    9.84   0
  -1  -1   9  583.41   13.63   0
  -1   0  11  165.73   10.50   0
  -1   1  12    8.19    7.69   0
   0  -1   7  740.51   12.59   0
   0   1  11  296.52   13.37   0
   1   0   8   31.96    4.36   0
   2   0   5  234.59    5.88   0
   4   3   0  222.05    3.90   0
  -8   1   7   27.03    5.01   0
  -7   0   9   59.48    7.49   0
  -7   1   4  131.99    5.02   0
  -6   0  12   17.66    6.82   0
  -5  -1   8   49.36    5.86   0
  -5  -1   9   95.81    7.53   0
  -4  -1   5 1765.19   16.02   0
  -2  -1  10  268.15   10.65   0
  -2   0  12    0.56    6.18   0
   0  -1   8  173.57    7.78   0
   0   0  10  125.30    9.03   0
   1   1  10   81.95    8.01   0
   2   1   8   37.62    5.77   0
   2   2   9   49.88    6.22   0
   3   4  -4  136.70    5.31   0
   4   4  -2  303.35    6.79   0
  -7   0   8   16.34    5.29   0
  -7   0  10   76.71    8.30   0
  -7   0  11   35.63    8.32   0
  -5  -1  10   15.13    6.09   0
  -4  -1  11  243.20   12.28   0
  -4   4  -4   98.44    4.60   0
  -3  -1  11  122.18    8.93   0
  -2   4  -5   53.99    3.93   0
  -1  -1  10   52.90    6.61   0
   1   0   9  252.31   10.71   0
   1   2  -3  515.48    7.22   0
   1   2  11   75.60    8.01   0
   2   0   2  712.27    5.41   0
   2   0   6  377.09    8.08   0
   3   1   5  356.44    7.03   0
   3   2  -1  176.81    3.55   0
   3   2   7  299.59    8.68   0
   4   5  -3  102.04    5.54   0
  -8   1   6   18.39    4.21   0
  -7   0   7  152.73    7.45   0
  -6   1   2  147.38    3.27   0
  -5  -1   6   44.86    4.19   0
  -5  -1  11  196.30   10.65   0
  -5   3  -2  118.07    3.38   0
  -2  -1  11   74.95    8.08   0
  -1   0  12   55.41    8.44   0
   0  -1   9  303.41   10.16   0
   0   1  12  150.88   11.57   0
   1  -1   5   93.40    4.36   0
   1  -1   6   53.81    4.27   0
   1   3  -4 2183.97   16.88   0
  -6  -1   9  177.80    9.62   0
  -5  -1  12    4.82    5.63   0
  -5   5  -4   39.81    4.08   0
  -4  -1   4  250.06    6.05   0
  -4  -1  12   15.87    6.64   0
  -3  -1  12  101.39    9.32   0
  -2  -2   7  726.86   12.78   0
  -1   2  -3  286.58    5.32   0
  -1   4  -5  249.61    6.78   0
   0   0  11   61.94    7.97   0
   0   2  -3  710.84    8.21   0
   1  -1   7   76.22    5.19   0
   2   0   7  180.66    6.87   0
   2   1   9  289.57   11.38   0
  -9   1  10    3.84    7.83   0
  -7   0   6  222.86    7.53   0
  -6  -1   8  245.01    9.27   0
  -6  -1  10   23.50    6.96   0
  -6  -1  11   34.56    6.86   0
  -5   4  -3   10.88    2.56   0
  -3  -2   7  518.03   10.92   0
  -3  -2   8  438.33   11.36   0
  -2  -2   6  175.94    6.43   0
  -2  -2   8  565.23   12.56   0
  -2  -2   9   68.59    6.94   0
  -2  -1  12   13.33    6.53   0
  -1  -2   7  586.47   11.62   0
  -1  -1  11   46.24    7.85   0
   0  -1  10    1.56    5.95   0
   0   3  -4  126.23    4.90   0
   0   4  -5 1133.32   13.42   0
   1   0  10  176.00    9.89   0
   1   1  11  130.21    9.79   0
   3   1   6  306.30    7.75   0
  -9   1   9   10.10    7.27   0
  -8   0  10   10.05    6.48   0
  -8   0  11   12.10    7.40   0
  -6  -1   7   22.33    4.96   0
  -6  -1  12   14.00    6.85   0
  -6   5  -3   49.90    3.72   0
  -5  -1   5  431.54    8.64   0
  -4  -2   8  165.62    8.16   0
  -4  -2   9  694.97   14.98   0
  -3  -2  10    7.79    5.99   0
  -2  -2  10   -2.02    5.69   0
  -1  -2   6  619.78   10.77   0
  -1  -2   8  162.86    7.53   0
  -1  -2   9   73.70    6.91   0
   1  -1   8  299.80    9.28   0
   2   0   8   23.77    5.06   0
   4   4  -1  178.75    4.90   0
  -9   1   8   70.44    7.24   0
  -8   0   9  135.61    9.09   0
  -6   4  -2  311.53    5.68   0
  -4  -2   7   61.85    5.42   0
  -4  -2  10  167.60    9.53   0
  -4  -2  11  200.68   10.41   0
  -3  -2   6  279.07    7.73   0
  -3  -2  11    1.53    6.56   0
  -2  -2   5  629.64    9.88   0
  -1  -2   5  571.26    9.41   0
  -1  -1  12  298.13   13.33   0
   0   0  12  177.88   11.96   0
   2   3  -3 1132.68   11.57   0
   2   4  -4  467.17    8.70   0
   3   4  -3  406.09    8.09   0
   4   5  -2   54.48    4.33   0
  -8   0   8   15.95    6.01   0
  -8   1   5  190.82    6.28   0
  -7  -1  10   32.70    7.15   0
  -7  -1  11   95.57    9.14   0
  -5  -2   9  167.70    9.24   0
  -5  -2  10   29.51    6.86   0
  -3  -2  12  120.40    9.51   0
  -2  -2  11   89.89    9.04   0
  -2  -1   2  324.99    4.72   0
  -1  -2  10  387.63   12.57   0
   0  -2   7  611.48   11.68   0
   0  -2   8   57.68    5.53   0
   0  -1  11   60.57    8.40   0
   1  -1   9   17.48    5.03   0
   1   0  11   41.25    7.63   0
   2   1  10   82.86    7.79   0
   3   1   7   76.69    5.28   0
  -7  -1   9   73.24    7.36   0
  -6  -1   6 1009.11   14.05   0
  -5  -2   8   37.86    5.67   0
  -5  -2  11  149.85    9.67   0
  -4  -2  12  515.03   16.50   0
  -3  -2   5  282.75    7.04   0
  -3   3  -3   25.91    2.88   0
  -2  -2  12  114.70    8.84   0
  -1  -2  11   62.28    7.34   0
   0  -2   5 1911.14   16.71   0
   0  -2   9  309.68   10.43   0
   1   1  12   61.16    8.30   0
   2   0   9   25.76    5.50   0
  -7  -1   8  263.34   10.64   0
  -7   0   5  179.41    6.23   0
  -5  -2  12  128.23    9.53   0
   0  -2  10  588.45   15.39   0
   0  -1  12  218.95   12.70   0
   1  -1  10  115.29    8.58   0
   2  -1   5  150.59    5.24   0
   2  -1   6  210.69    6.47   0
  -8   0   7   97.25    6.34   0
  -6  -2  10   59.99    7.66   0
  -6  -2  11  101.98    9.54   0
  -6  -2  12    9.01    6.89   0
  -5  -1   4   51.59    3.49   0
  -2  -2  13   77.66    9.03   0
  -1  -2  12   65.05    8.61   0
   1   0  12  112.25   10.49   0
   1   4  -4 2006.17   17.16   0
   2  -1   7   23.82    3.59   0
   3   1   8  289.05    9.32   0
  -9   0  10   20.29    7.00   0
  -8  -1  11   20.47    7.64   0
  -6  -2   9  468.97   13.76   0
  -4   5  -4  759.06   11.18   0
  -3  -3   9  263.33   10.67   0
  -3  -3  10  272.74   11.42   0
  -3  -3  11  122.61    9.77   0
  -2  -3   8  769.98   14.83   0
  -2  -3   9  143.88    8.46   0
  -2  -3  10   77.71    7.70   0
   0  -2  11   86.87    9.19   0
   1  -2   6  441.41    9.23   0
   1  -2   8   46.66    4.98   0
   1  -1  11   44.87    7.31   0
   2  -1   8   71.29    5.84   0
   2   0  10   94.98    7.91   0
   3   0   6  510.11    9.20   0
   3   5  -3 1203.38   14.32   0
   4   2   4  156.95    3.44   0
   4   4   0  242.99    5.10   0
  -8  -1  10   57.80    7.91   0
  -7  -1   7  422.76   11.05   0
  -6  -2   8  229.05    9.92   0
  -5   0   2  129.72    2.99   0
  -4  -3   9  679.66   15.38   0
  -4  -3  10  649.93   16.12   0
  -4  -3  11    0.79    6.41   0
  -4  -2   5  227.72    6.42   0
  -3  -3   8  492.05   12.14   0
  -3  -3  12   58.50    7.40   0
  -2  -3   7   98.94    6.11   0
  -2  -3  11   96.85    8.94   0
  -1  -3   8  385.62   10.96   0
  -1  -3   9  194.57    9.23   0
  -1  -3  10  161.70    9.14   0
   1  -2   5   54.46    4.00   0
   1  -2   9  175.72    8.67   0
   1   3  -3 4670.22   22.30   0
   3   0   7  828.75   12.89   0
  -8  -1   9   44.65    7.43   0
  -7  -2  11  161.23   10.76   0
  -6  -1   5  453.28    8.56   0
  -5  -2   6   53.61    4.66   0
  -4  -3   8  142.27    7.75   0
  -4  -3  12  115.05    9.73   0
  -3  -3   7  250.51    8.45   0
  -2  -3  12  190.13   10.80   0
  -1  -3   7  702.50   12.47   0
  -1  -3  11  194.13   10.84   0
   0  -2  12   20.86    7.23   0
   1  -2  10   34.66    7.38   0
   1   2  -2  567.92    6.79   0
   2  -1   9  134.25    7.33   0
   3   4  -2 1137.74   12.25   0
  -8   0   6  322.45    8.89   0
  -7  -2  10   87.65    8.79   0
  -5  -3  10  127.30    9.24   0
  -5  -3  11   27.15    7.22   0
  -5  -3  12   10.21    6.53   0
  -2  -3   6 1205.22   15.17   0
  -1  -3   6  640.80   11.38   0
   0  -3   7 1825.66   20.24   0
   0  -3   8 2235.86   24.26   0
   0  -3   9  378.96   11.58   0
   1  -1  12   22.66    7.09   0
   2   4  -3  487.05    8.41   0
   3   0   8   33.04    5.15   0
   3   2   0  524.77    5.26   0
   3   3  -1 1119.88    9.98   0
  -7  -2   9  216.02   10.70   0
  -6  -2   7  242.58    8.58   0
  -5  -3   9   83.72    7.02   0
  -4  -3   7  478.53   11.86   0
  -1  -3  12   29.39    7.11   0
   0   3  -3 1114.31   11.00   0
   1  -2  11  170.43   10.24   0
   2  -1  10   54.33    6.81   0
  -8  -1   8   52.53    6.23   0
  -7  -1   6  123.92    6.12   0
  -6  -3  11   10.17    6.77   0
  -6  -3  12  276.12   12.72   0
  -5  -3   8  298.99   10.81   0
  -3  -3   6   74.52    5.10   0
  -2   1  -1  961.10    5.69   0
  -2   2  -2  490.21    5.93   0
  -1   3  -3  244.35    5.57   0
   0  -3   6    6.53    3.71   0
   0  -3  11  563.87   16.55   0
   2  -1   3 1214.60    9.58   0
   2   3  -2   40.20    3.06   0
   3   0   3  332.07    4.51   0
   4   5   0  164.84    5.25   0
  -6  -3  10   14.81    7.15   0
  -4   3  -2  119.11    3.56   0
  -3  -4  10  356.27   13.05   0
  -3  -4  11  237.46   11.54   0
  -2  -4   9    5.55    6.08   0
  -2  -4  10  392.91   13.43   0
  -2  -4  11  231.13   11.81   0
  -1  -3   5  155.37    5.94   0
   0  -3  12   98.78   10.18   0
   1  -3   8  134.28    8.12   0
   1  -2  12   46.07    8.10   0
   2  -2   6   70.35    4.47   0
   2  -2   8   14.51    4.63   0
   2  -1  11  176.09   10.53   0
   3   5  -2  303.84    7.62   0
  -8  -2  11  100.66    9.65   0
  -7  -2   8  134.66    8.08   0
  -6  -3   9   58.65    7.71   0
  -5  -2   5  179.41    5.89   0
  -4  -4  10  368.77   12.84   0
  -4  -4  11  484.59   15.19   0
  -4  -4  12  108.99    9.29   0
  -4  -2   4  619.24    9.28   0
  -3  -4   9   24.55    6.36   0
  -3  -4  12  148.01    9.91   0
  -2  -4  12   68.72    8.46   0
  -1  -4   9  173.95    9.42   0
  -1  -4  10  388.42   13.38   0
  -1  -4  11    5.08    6.14   0
   0   2  -2 1742.53   11.25   0
   1  -3   7  240.48    8.23   0
   1  -3   9   75.93    6.76   0
   1  -3  10   52.76    8.11   0
   2  -2   9    7.76    4.96   0
   3  -1   6   17.94    3.51   0
   3  -1   7  146.65    6.50   0
   4   4   1  586.39    7.47   0
  -8  -2  10  193.03   10.93   0
  -6  -2   6  385.98    9.45   0
  -5  -4  12   94.43    9.69   0
  -5  -3   7   21.91    4.28   0
  -4  -4   9   88.40    8.29   0
  -4  -3   6  196.30    7.05   0
  -3  -4   8  650.59   14.42   0
  -2  -4   8   31.40    5.17   0
  -1  -4   8  152.94    8.20   0
  -1  -4  12   34.42    7.24   0
  -1   2  -2  219.86    4.42   0
   0  -3   5  539.49    9.64   0
   1  -3   6  195.85    6.99   0
   1   4  -3  463.79    8.19   0
   2  -2   5  458.35    8.44   0
   2  -2  10    3.40    6.02   0
   2   1   0  361.09    3.22   0
   3  -1   8  259.85    8.91   0
   4   3   2  159.76    2.93   0
  -7  -3  11  149.88   10.75   0
  -5  -4  11   50.24    7.31   0
  -5   4  -2   -0.45    2.53   0
  -4   2  -1  332.61    4.26   0
  -3  -3   5  364.17    8.28   0
  -2  -4   7  127.45    6.93   0
   0  -4   9  365.86   11.97   0
   0  -4  10   54.36    7.48   0
   1  -3  11  222.77   11.89   0
   3  -1   5  778.53   10.14   0
  -8  -2   9    8.33    6.35   0
  -7  -3  10   24.98    6.70   0
  -6  -3   8   63.88    6.96   0
  -5  -4  10   23.58    6.79   0
  -4  -4   8  392.09   11.45   0
   0  -4   8 1127.76   17.91   0
   0  -4  11  103.91    9.12   0
   0   1  -1 2710.71   10.02   0
   1  -3  12  147.84   11.22   0
   2  -2  11   58.71    7.41   0
   3  -1   9   16.17    5.82   0
   3   4  -1  477.31    7.69   0
  -7  -2   7   25.47    4.92   0
  -6  -4  11   55.51    8.73   0
  -5  -4   9   57.03    7.18   0
  -3  -4   7  471.03   11.57   0
   0  -4  12    6.52    7.11   0
   1  -3   5   36.76    4.02   0
   2  -3   8    5.96    5.39   0
  -7  -3   9   59.67    7.49   0
  -7  -1   5  146.56    5.60   0
  -5  -3   6  115.00    6.50   0
  -4  -5  12   37.48    7.83   0
  -3  -5  10  125.36    9.95   0
  -3  -5  11   48.51    7.71   0
  -3  -5  12  128.01   10.03   0
  -2  -5  10  209.79   10.92   0
  -2  -5  11  140.36    9.96   0
  -2  -5  12   80.54    8.89   0
  -2  -3   4  246.13    6.37   0
  -2   4  -3 1802.40   14.96   0
  -1  -4   6  140.68    6.46   0
   1  -4   9  114.77    7.74   0
   2  -3   9   21.04    5.44   0
   2  -3  10  304.11   12.42   0
   2  -2  12   73.05    8.43   0
   2   4  -2  308.00    6.75   0
  -8  -3  11  130.83   10.56   0
  -6  -4  10  121.88    9.99   0
  -6  -3   7  240.82    9.25   0
  -4  -5  11  368.38   13.99   0
  -4  -4   7  769.75   14.62   0
  -4  -3   5  342.33    7.94   0
  -2  -5   9   61.46    7.18   0
  -2  -4   6  108.93    5.93   0
  -1  -5  10  103.05    9.33   0
  -1  -5  11  208.33   11.01   0
  -1  -5  12  127.58   10.18   0
   1   3  -2  164.69    4.58   0
   1   5  -3 1199.37   13.74   0
   3  -2   8  721.94   14.16   0
   3   5  -1  622.89   10.43   0
  -8  -2   8  124.31    7.93   0
  -5  -5  12   47.67    8.18   0
  -5  -4   8   12.85    4.98   0
  -5   3  -1   73.01    2.88   0
  -4  -5  10   30.84    7.11   0
  -3  -5   9  125.82    8.20   0
  -3  -4   6  232.20    7.87   0
  -3   3  -2 2178.60   13.90   0
  -1  -5   9  378.12   12.37   0
   0  -4   6 2183.21   20.78   0
   1  -4  12   12.63    7.36   0
   2  -3   6  243.97    7.55   0
   2  -3  11  105.29    9.38   0
   3  -2   7   36.51    4.25   0
   3  -2   9  119.77    8.13   0
  -8  -1   6   52.66    4.46   0
  -7  -4  11    8.65    6.93   0
  -6  -4   9   20.50    6.15   0
  -6  -2   5  111.24    5.31   0
  -5  -5  11   34.00    7.32   0
  -5  -2   4  269.02    6.29   0
  -3  -3   4  485.71    8.90   0
  -2  -5   8   97.83    7.40   0
  -1  -5   8  978.26   17.41   0
   0  -5  11   32.81    6.98   0
   0  -1   1 2387.11    8.84   0
   2  -3  12  119.08    9.92   0
   2   5  -2  254.97    6.73   0
   3  -2   6   97.21    4.98   0
   3  -2  10  110.43    8.23   0
   3   3   0  257.50    4.83   0
  -8  -3  10   31.40    6.80   0
  -7  -3   8  162.29    8.81   0
  -7  -2   6    3.27    3.55   0
  -5  -5  10   49.28    8.12   0
  -4  -5   9  165.73    9.44   0
  -3  -5   8  180.59    8.68   0
  -3   5  -3  680.82   10.35   0
  -1  -4   5  534.95   10.17   0
  -1  -2   2  570.41    6.87   0
   0   5  -3 1163.42   13.73   0
   1  -4   6  152.76    6.78   0
  -3  -6  12   63.76    8.89   0
  -2  -6  11   49.29    8.02   0
  -2  -6  12   53.40    7.73   0
  -2  -5   7    3.09    4.91   0
  -2  -4   5 1286.49   15.30   0
  -1  -5   7   26.38    5.24   0
   0  -4   5 1160.30   14.57   0
   2  -4  10   75.32    8.41   0
   2  -3   5 2388.41   19.72   0
  -8   9   7   20.10    4.69   0
  -8  10   5    3.16    3.86   0
  -6   4   8  151.54    6.66   0
  -6   5   5  282.83    6.84   0
  -6   7   2   86.78    3.70   0
  -4   1   8  229.53    6.73   0
  -4   1  11   23.26    4.57   0
  -3   0   7  428.71    7.63   0
  -3   0  12   85.72    6.02   0
  -2  -1   7   24.25    2.82   0
  -2  -1  11   65.72    5.24   0
  -1  -2   8  183.42    5.02   0
  -1  -2   9   63.39    3.75   0
  -1  -2  10  375.52    8.45   0
   5  -3   1   61.73    2.13   0
  -8   9   6  144.60    7.23   0
  -7   6   7   97.25    5.89   0
  -7   7   5  294.36    7.48   0
  -6   4   7  107.99    5.70   0
  -6   6   3   72.76    3.69   0
  -5   2   9  104.46    5.82   0
  -5   2  11  518.94   11.85   0
  -4   1   7  100.89    4.62   0
  -4   1  12  127.96    7.25   0
  -2  -1  12    8.80    4.62   0
  -1  -2   7  600.26    7.96   0
  -1  -2  11   54.22    5.23   0
   0   6  -6   12.84    2.12   0
   1  -3  11  170.86    6.72   0
   3  -4   8  271.71    4.80   0
   6  -3   1  364.38    5.17   0
  -8   8   8   -1.36    3.88   0
  -7   5  10   48.58    4.99   0
  -5   2  12  100.89    6.99   0
  -5   3   5  518.29    8.05   0
  -4   2   4  616.12    7.53   0
  -3   0  13   90.10    6.59   0
  -2   2   0  692.17    3.49   0
  -1   6  -5  473.26    5.37   0
   0  -2   4 1085.71    7.01   0
   0  -2  13   66.72    5.82   0
   4  -1  -2 1078.68    8.71   0
   6  -2  -1  693.89    8.25   0
  -8   8   7   30.94    4.88   0
  -8  10   4    5.19    3.22   0
  -7   5   9  124.89    6.69   0
  -7   6   6   16.75    4.15   0
  -7   9   2   86.69    3.65   0
  -6   3  10   -1.43    3.97   0
  -6   3  11  281.54    9.38   0
  -6   4   6   70.21    4.44   0
  -5   2   7   26.36    3.78   0
  -5   4   3  392.80    6.12   0
  -2  -1  13    1.50    4.22   0
  -1  -2  12   57.64    5.05   0
   0  -3  10   72.14    4.40   0
   2   0  -2 5819.52   15.86   0
   3  -4   6  368.44    3.67   0
  -8   9   5    1.82    3.22   0
  -7   5   8   11.97    4.19   0
  -7   7   4   89.06    4.39   0
  -6   3   9    7.45    3.67   0
  -3   8  -4  553.66    4.19   0
  -1  -2   6  645.70    7.34   0
  -1  -2  13   49.09    5.87   0
   0  -3   8 2282.87   15.00   0
   0  -3  11  518.49   10.51   0
  -8   7   8  103.00    6.61   0
  -7   5   7  460.95    9.90   0
  -4   0   9  236.83    6.99   0
  -4   0  10  478.44   10.11   0
  -4   0  11   43.14    4.96   0
  -4   0  12   92.43    5.75   0
  -3  -1   9  423.41    8.63   0
  -3  -1  10  153.30    6.13   0
  -3  -1  11  105.01    5.94   0
  -1   8  -6  482.01    6.85   0
   0  -3   7 1859.55   12.36   0
   2  -4   8  277.23    5.00   0
   2  -4   9  236.55    5.25   0
   4   0  -3 1315.13   10.18   0
   5  -1  -2  365.57    5.77   0
  -8   7   7   40.93    4.80   0
  -7   4  10  249.05    8.74   0
  -7   6   5  434.35    8.66   0
  -6   3   7  145.45    5.94   0
  -6   4   5   26.10    3.04   0
  -5   1  10  160.00    6.96   0
  -5   1  11  153.63    7.19   0
  -5   1  12   86.75    6.16   0
  -5   2   6  337.80    7.05   0
  -5   3   4  196.95    4.86   0
  -4   0  13   88.48    6.26   0
  -3  -1   8  129.98    5.11   0
  -3  -1  12   79.88    5.81   0
  -3   0   5  792.76    8.55   0
  -2  -2   9   79.26    4.25   0
  -2  -2  10   -1.77    2.86   0
  -2  -2  11   80.16    5.43   0
  -2  -1   5  515.78    6.51   0
  -2   8  -5  321.21    4.49   0
  -1  -1   3  513.12    4.74   0
   0  -3  12   92.19    5.44   0
   0   5  -5   20.40    1.78   0
   1   4  -5  558.13    6.43   0
   2   1  -3 3270.21   13.21   0
   2   2  -4  554.28    6.27   0
  -8   6   9   69.35    5.89   0
  -8   9   4   12.40    3.33   0
  -7   4   9   44.46    4.81   0
  -6   2  11   59.74    5.37   0
  -5   1   9  658.41   11.36   0
  -4   0   8  290.95    7.22   0
  -4   1   5  128.09    4.12   0
  -3  -1  13    8.25    3.76   0
  -2  -2   8  600.00    8.95   0
  -2  -2  12  127.86    6.33   0
   1   0  -1 1014.39    4.73   0
   4  -3   2  109.47    1.91   0
   4  -2   0 1459.10    8.23   0
  -8   6   8  128.84    7.08   0
  -8   7   6   93.02    5.90   0
  -7   4   8   87.84    5.59   0
  -6   2  10  158.09    7.01   0
  -6   6   2   17.15    2.25   0
  -2  -2  13   70.36    6.30   0
  -1  -3  10  164.70    5.69   0
  -1  -3  11  181.56    6.83   0
  -1  -2   5  559.32    6.18   0
  -1   5  -4 1040.88    6.66   0
   0  -3   6    8.21    1.78   0
   0  -3  13   49.91    4.77   0
   3  -1  -1 1705.21    8.61   0
  -7   7   3  218.42    5.43   0
  -6   3   6   41.31    3.76   0
  -6   5   3  344.54    6.14   0
  -3  -1   7  492.94    7.54   0
  -3   3   0   63.77    1.44   0
  -1  -3   9  188.39    5.38   0
  -1  -3  12   38.64    4.49   0
   1  -4   9  110.58    3.79   0
   1  -4  10  221.65    5.76   0
   1   3  -4 2186.73   11.13   0
   5  -3   2  109.72    2.47   0
   5  -2   0   35.92    1.93   0
  -8   6   7   51.40    4.92   0
  -7   3  10  148.07    7.00   0
  -7   4   7  505.38    9.86   0
  -7   6   4  309.52    6.53   0
  -6   2   8  120.19    5.65   0
  -5   2   5  252.73    5.64   0
  -5   4   2  617.28    6.69   0
  -4  -1  11  240.84    7.85   0
  -4  -1  12   17.46    4.27   0
  -2  -2   7  695.18    8.72   0
  -2   1   1 6852.38   13.81   0
  -1  -3   8  394.28    6.62   0
   0   4  -4  619.17    5.66   0
   1  -4   8  283.46    4.98   0
   1  -4  11   18.36    3.17   0
  -9   9   6   63.49    5.31   0
  -8   5   9  114.30    6.13   0
  -7   5   5   93.94    4.38   0
  -6   4   4   63.42    3.36   0
  -5   0  10   69.91    5.38   0
  -5   0  11  118.39    6.29   0
  -5   0  12   35.02    4.60   0
  -4  -1  10   85.38    5.05   0
  -4  -1  13   88.23    6.00   0
  -3  -2  11    8.53    3.61   0
  -3  -2  12  137.08    6.86   0
  -3   0   4  243.20    4.60   0
  -1  -3  13   32.50    4.36   0
   1   1  -2 5999.94   13.90   0
   1   2  -3  530.86    4.95   0
   2  -4   6  660.61    5.24   0
   3   0  -2 2766.07   12.23   0
   3   2  -4  504.34    6.62   0
  -9   8   7   63.98    5.24   0
  -8   5   8    4.30    3.99   0
  -8   7   5  188.82    6.34   0
  -8   8   4   41.58    3.60   0
  -8   9   3   15.12    2.66   0
  -6   1  11  177.85    7.33   0
  -6   2   7   55.06    4.25   0
  -5   3   3  576.65    7.07   0
  -4  -1   9   46.13    4.25   0
  -4   0   6  222.44    5.41   0
  -4   1   4 2334.11   13.88   0
  -3  -2  10    9.53    3.24   0
  -3  -2  13  148.35    7.72   0
  -3  -1   6  326.91    6.00   0
  -3   2   1  922.55    5.91   0
  -2  -1   4  164.01    3.62   0
  -1  -3  14   41.66    5.20   0
  -1   7  -5  464.94    5.72   0
   1  -3   4    7.93    0.99   0
   3   1  -3 1462.90   10.07   0
   4  -1  -1 4590.21   16.28   0
   6  -3   3  265.35    4.30   0
  -8   6   6   61.59    4.74   0
  -7   3   8 1033.71   14.27   0
  -7   4   6   45.42    3.74   0
  -6   1  10  248.75    7.88   0
  -6   3   5   10.59    2.36   0
  -5   1   6    4.44    2.57   0
  -3  -2   9   26.57    3.39   0
  -2  -3  10   70.93    4.68   0
  -2  -3  11   99.82    5.41   0
  -2  -3  12  158.12    6.82   0
  -2  -2   6  176.49    4.32   0
  -1  -3   7  743.66    8.37   0
  -1   0   1  909.86    4.15   0
   0  -4  10   48.47    3.31   0
   0  -4  11  101.55    4.79   0
   1  -4   7  176.35    3.66   0
   5  -1  -1   94.04    3.07   0
  -7   2  11   45.48    5.42   0
  -6   1   9    4.57    4.06   0
  -5   0   8  109.48    5.13   0
  -4  -1   8  775.17   10.70   0
  -2  -3  13  137.64    7.25   0
  -2   9  -5  482.91    5.86   0
  -1   4  -3  328.09    3.20   0
   0  -4   9  361.42    6.35   0
   0  -4  12   17.05    3.20   0
   4   0  -2 1124.38    8.93   0
   4   1  -3  378.68    5.93   0
   6  -2   1    9.82    1.98   0
  -9   8   6   56.85    4.56   0
  -8   4   9    7.74    3.35   0
  -7   2  10   19.98    3.70   0
  -5   2   4  507.21    7.10   0
  -2  -3   9  146.50    5.08   0
  -2  -3  14   49.72    5.16   0
   0  -4   8 1153.22   10.23   0
   2   3  -4  240.81    4.38   0
  -7   2   9  368.00    9.28   0
  -7   5   4  108.75    4.24   0
  -7   6   3  559.13    7.69   0
  -6   0  12   15.33    4.51   0
  -6   1   8   62.39    4.89   0
  -6   2   6  228.91    6.18   0
  -5  -1  11  198.38    7.29   0
  -5  -1  12    4.51    3.44   0
  -5   7  -1  255.90    2.45   0
  -4  -2  11  189.50    7.16   0
  -4  -2  12  519.39   11.46   0
  -4  -2  13   30.13    4.26   0
  -2   0   2 5570.61   14.60   0
  -2   7  -4    8.00    1.20   0
  -1  -4  11   10.99    3.66   0
  -1  -4  12   30.80    4.11   0
  -9   6   8   13.10    4.07   0
  -8   3  10   34.70    4.28   0
  -8   4   8   73.89    5.50   0
  -8   6   5   12.42    3.28   0
  -8   7   4   25.28    3.05   0
  -7   4   5  188.83    5.61   0
  -6   0  11   37.71    4.43   0
  -6   4   3  217.30    4.88   0
  -6   5   2  262.94    4.78   0
  -5  -1  10   11.26    3.87   0
  -5   0   7   76.32    4.33   0
  -4  -2  10  178.39    6.35   0
  -4   0   5  460.80    6.86   0
  -3  -3  12   53.22    5.38   0
  -3  -1   5 1001.43    9.39   0
  -2  -3   8  837.82    9.93   0
  -1  -4  10  361.08    7.44   0
  -1  -4  13  108.66    6.15   0
  -1  -3   6  665.43    7.17   0
   3  -2   1 2237.38    7.54   0
   5  -2   1  132.10    3.18   0
  -8   5   6  137.60    5.83   0
  -8   8   3    8.12    2.20   0
  -7   1  11   18.18    3.97   0
  -6   0  10  122.84    6.23   0
  -6   3   4   52.58    3.40   0
  -3  -3  11  129.18    5.88   0
  -3  -3  13  138.19    7.02   0
  -3  -2   7  498.20    7.72   0
  -3   9  -4  585.87    5.36   0
   2  -1   0 7115.89   12.56   0
   2   2  -3  931.28    7.44   0
   5  -3   3   35.00    1.63   0
  -9   7   6   99.32    5.41   0
  -9   8   5   69.77    4.50   0
  -8   3   9   25.45    4.28   0
  -8   4   7   58.06    5.19   0
  -7   1  10  108.54    5.93   0
  -7   3   6   38.14    3.51   0
  -5  -1   9   89.67    5.03   0
  -4  -2   9  709.63   10.81   0
  -3  -3  10  245.80    6.92   0
  -2  -2   5  624.12    6.99   0
  -1   8  -5  329.54    5.32   0
   1   4  -4 1959.54   10.97   0
   6  -2   2  720.80    8.33   0
  -9   6   7   31.86    4.65   0
  -6   0   9   14.59    3.93   0
  -6   2   5  348.57    7.00   0
  -4   1   3  227.41    4.28   0
  -3  -3   9  270.08    6.91   0
  -2  -4  11  223.65    7.11   0
  -2  -4  12   63.80    4.91   0
  -2  -4  13   99.15    5.97   0
  -2  -3   7  103.72    3.73   0
  -1   6  -4  610.42    5.58   0
   1  -5  10   57.20    3.10   0
   1  -5  11   44.23    3.24   0
   2  -4   5   51.20    1.38   0
   5  -1   0  288.46    4.96   0
  -9   5   8   31.64    4.56   0
  -7   1   9   79.68    5.23   0
  -7   2   7   48.90    4.03   0
  -6  -1  12   24.98    4.67   0
  -5  -2  12  112.98    6.29   0
  -5  -1   8   45.75    4.01   0
  -4  -1   6   67.24    3.58   0
  -4   9  -3  249.27    2.81   0
  -3   7  -3  526.01    3.69   0
  -2  -4  10  357.88    7.99   0
  -2  -4  14    5.48    3.84   0
  -1  -4   8  146.53    4.19   0
  -1  -1   2 5905.33   13.20   0
   0   5  -4  387.59    4.79   0
   2   0  -1  569.98    4.49   0
   3   2  -3 1511.45   10.44   0
  -8   5   5   93.20    4.85   0
  -8   6   4   46.55    3.65   0
  -6  -1  11   37.55    4.63   0
  -6   0   8  163.82    5.96   0
  -5  -2  11  163.75    6.71   0
  -4  -3  12  111.41    6.01   0
  -4  -3  13   89.03    6.13   0
  -3  -2   6  291.83    5.70   0
   0  -5  12  175.81    6.20   0
   1  -5   9   79.60    3.19   0
   2   4  -4  445.54    6.09   0
   4   1  -2 1118.34    9.48   0
  -9   6   6  226.54    7.54   0
  -9   7   5  203.25    7.26   0
  -8   4   6   67.07    4.87   0
  -7   0  11   37.29    4.09   0
  -7   4   4  295.72    6.17   0
  -7   5   3   48.01    2.86   0
  -6  -1  10   24.09    4.34   0
  -6   1   6  962.70   11.53   0
  -5  -2  10   26.51    4.46   0
  -4  -3  11    6.58    3.49   0
  -4   0   4  873.07    8.63   0
  -3  -3   8  505.09    8.29   0
  -3  -1   4  343.92    5.29   0
  -2  -4   9   10.22    2.51   0
  -1  -3   5  158.18    3.48   0
   0  -5  10  105.89    4.07   0
   3  -1   0 1803.32    8.21   0
   3   1  -2   71.59    2.48   0
   4  -1   0  932.19    7.17   0
   4   0  -1 1823.06   10.87   0
  -9   5   7   45.58    4.63   0
  -8   2   9   68.44    5.36   0
  -7   1   8  125.28    6.16   0
  -7   3   5  129.50    4.78   0
  -7   6   2  109.22    3.48   0
  -5   1   4   71.44    3.19   0
  -4  -3  10  684.10   11.39   0
  -4   5  -1  375.86    2.41   0
  -3  -4  12  176.79    6.96   0
  -3  -4  13   17.55    4.03   0
  -2  -3   6 1241.01   10.50   0
  -1  -5  12  115.39    5.59   0
  -1  -5  13   57.76    5.08   0
   0  -4   6 2158.18   11.51   0
   1  -5   8  119.21    3.33   0
   1   3  -3 4615.18   14.88   0
   3   0  -1 1069.91    7.23   0
   4  -3   3  484.63    3.69   0
 -10   7   7   -0.20    3.48   0
  -9   4   8  188.23    7.46   0
  -7   0  10   72.37    5.09   0
  -7   2   6  547.39    9.23   0
  -6   0   7  343.04    7.76   0
  -5  -2   9  175.29    6.18   0
  -5  -1   7  124.96    4.99   0
  -4  -2   7   61.23    3.61   0
  -3  -4  11  253.81    7.43   0
  -2   8  -4  310.21    4.28   0
  -1  -5  11  169.06    5.92   0
   0  -5   9  192.74    4.65   0
  -8   1  10   84.27    5.61   0
  -8   2   8   26.65    4.06   0
  -6  -1   9  177.12    6.76   0
  -6   2   4   94.73    3.69   0
  -6   3   3  575.64    7.31   0
  -6   4   2   69.25    2.81   0
  -5   0   5   70.03    3.45   0
  -4  -1   5 1877.47   13.44   0
  -3  -4  10  356.82    8.00   0
  -2  -4   8   43.49    3.16   0
  -2  -2   4  513.48    5.90   0
  -1  -5  10   95.32    4.43   0
  -7   0   9   59.69    4.83   0
  -6  -2  11   86.20    5.60   0
  -5  -3  12    6.45    3.50   0
  -4  -4  13   91.83    5.94   0
  -3  -3   7  278.50    5.94   0
  -2  -5  12   77.00    4.88   0
  -2  -5  13   50.46    4.38   0
  -2  -5  14   52.39    5.37   0
  -1   7  -4   16.48    1.80   0
   0  -5   8  133.57    3.79   0
   5  -3   4   63.83    2.06   0
   5  -1   1  663.74    7.48   0
  -9   4   7   57.11    5.27   0
  -9   5   6  120.09    5.66   0
  -9   6   5  122.41    5.32   0
  -8   3   6   55.43    4.53   0
  -8   4   5   15.98    2.96   0
  -8   5   4   32.82    3.07   0
  -7  -1  11   63.02    4.94   0
  -6  -1   8  259.89    7.23   0
  -6   1   5    9.15    2.76   0
  -5  -3  11   33.46    4.23   0
  -4  -4  12   89.61    5.99   0
  -3  -4   9   26.54    3.30   0
  -2  -5  11  135.84    5.62   0
  -1  -5   9  382.79    6.76   0
   0   4  -3 1196.93    7.16   0
 -10   6   7   32.64    4.27   0
  -9   3   8   68.32    5.40   0
  -9   7   4   53.37    3.83   0
  -8   1   9    3.70    3.05   0
  -7   0   8   18.09    3.90   0
  -6  -2  10   46.91    4.47   0
  -6   5   1  444.82    5.13   0
  -5  -1   6   35.58    3.27   0
  -4  -4  11  516.40   10.69   0
  -4  -2   6  844.29    9.84   0
  -2   6  -3  104.99    2.02   0
  -2   9  -4  181.49    4.20   0
   1  -5   7  547.73    5.67   0
   1   2  -2  586.27    4.83   0
   3  -5   7   15.01    0.99   0
  -8   2   7    3.64    3.31   0
  -7  -1  10   31.16    4.57   0
  -7   2   5  176.22    5.34   0
  -7   3   4   83.42    3.71   0
  -7   4   3   17.69    2.29   0
  -6   0   6  174.20    5.49   0
  -5  -3  10  136.37    5.94   0
  -4   1   2  987.18    7.74   0
  -3  -5  12  125.94    6.44   0
  -3  -5  13   36.17    4.67   0
  -2  -5  10  192.12    5.99   0
  -2  -4   7  134.74    4.14   0
  -1  -4   6  137.84    3.53   0
  -1   5  -3   40.60    1.53   0
   0  -1   1 2338.70    4.78   0
   3   2  -2   66.38    2.67   0
  -8   1   8   66.03    4.58   0
  -7   1   6  438.06    8.57   0
  -4  -4  10  396.19    9.00   0
  -4   0   3 1279.16    9.71   0
  -3  -4   8  715.96    9.87   0
  -3  -3   6   80.63    3.47   0
  -2  -3   5 1095.73    9.36   0
  -1  -5   8  944.24    9.83   0
  -1   8  -4    5.94    1.82   0
   0  -6  11   93.72    4.43   0
   0  -6  12  124.71    5.04   0
   2   2  -2  377.66    4.61   0
   3  -3   3   27.65    0.77   0
   4  -2   2 1058.93    6.65   0
   4   1  -1  283.94    4.80   0
  -9   4   6   20.65    4.04   0
  -7  -1   9   75.09    5.01   0
  -7   5   2   19.19    2.11   0
  -6  -2   9  492.11    9.84   0
  -6  -1   7   27.06    3.66   0
  -5  -4  12   91.30    5.59   0
  -5  -3   9   96.92    5.30   0
  -5  -2   7  458.10    8.51   0
  -5   1   3  430.39    6.15   0
  -5   2   2  370.11    5.10   0
  -3  -5  11   56.71    4.59   0
  -3  -1   3 1412.76    9.54   0
  -2  -5   9   61.48    3.64   0
  -1  -6  12  106.39    5.45   0
  -1  -6  13   15.54    3.37   0
   0  -5   7 1061.87    8.79   0
   1  -6  10  104.86    3.73   0
   1   4  -3  462.12    5.26   0
   2   4  -3  513.00    6.34   0
   4   0   0   21.69    1.90   0
   5  -2   3  252.98    4.34   0
 -10   5   7   52.37    4.85   0
 -10   6   6  165.19    6.62   0
  -9   3   7   30.09    4.36   0
  -9   5   5   43.22    3.76   0
  -8   7   2   49.68    2.59   0
  -7   0   7  147.02    6.09   0
  -6  -3  11    8.24    3.46   0
  -5   0   4  368.96    6.21   0
  -4  -5  13   47.21    4.65   0
  -4  -4   9   99.20    4.93   0
  -4  -3   7  549.79    8.83   0
  -4  -1   4  260.85    5.07   0
  -3   8  -3 1024.19    6.53   0
  -1  -6  11  238.24    6.79   0
   0  -6  10  467.30    7.61   0
   4  -1   1  217.52    3.64   0
  -9   2   8   16.51    3.73   0
  -9   6   4  157.48    5.20   0
  -8   0   9  128.74    6.17   0
  -8   2   6  120.98    5.42   0
  -8   4   4   14.04    2.78   0
  -6   1   4  389.07    6.79   0
  -5  -4  11   46.02    4.44   0
  -5  -1   5  434.16    7.20   0
  -4  -5  12   35.91    4.51   0
  -3  -5  10  124.53    5.51   0
  -3  -2   4  496.46    6.38   0
  -2  -6  12   48.76    4.75   0
  -2  -6  13  111.06    5.68   0
  -2  -6  14   60.82    4.88   0
  -2   0   1  533.10    4.13   0
   1  -6   9   15.33    2.19   0
   3   1  -1   47.81    2.14   0
   5  -1   2  425.10    6.26   0
  -8   1   7   28.16    3.96   0
  -8   5   3   76.98    3.62   0
  -7  -2  10  101.94    5.69   0
  -7  -1   8  293.09    8.10   0
  -6  -3  10   25.39    3.92   0
  -6  -2   8  234.40    7.04   0
  -6   0   5 1172.94   12.23   0
  -6   3   2  363.75    5.35   0
  -4  -2   5  242.95    5.39   0
  -4   7  -2  159.75    1.57   0
  -3  -4   7  505.67    7.85   0
  -2  -5   8  105.58    4.09   0
  -2  -4   6  108.36    3.60   0
  -1  -6  10   59.11    3.55   0
  -1  -5   7   23.57    2.42   0
   0  -6   9   48.00    2.97   0
  -7   1   5   36.89    3.73   0
  -7   2   4  126.77    4.46   0
  -7   6   1  447.85    5.38   0
  -6  -1   6 1039.17   12.36   0
  -5  -4  10   33.11    3.83   0
  -5  -2   6   65.02    3.99   0
  -4  -5  11  356.56    9.53   0
  -4   3   0  129.16    2.17   0
  -3  -6  13    4.30    3.77   0
  -3  -5   9  118.53    4.93   0
  -2  -6  11   57.28    4.02   0
  -2  -2   3  937.65    7.33   0
   0   5  -3 1189.33    7.92   0
   2  -5   6  993.09    5.60   0
   2   1  -1 2275.54    9.67   0
 -10   4   7   31.02    4.13   0
 -10   5   6   15.12    3.63   0
  -9   3   6  125.98    6.02   0
  -8   0   8   19.54    3.83   0
  -7   0   6  236.49    6.67   0
  -4  -4   8  389.60    7.97   0
  -4  -3   6  217.58    5.57   0
  -3  -6  12   64.82    5.40   0
  -3  -3   5  411.38    6.32   0
  -2   7  -3   11.78    1.26   0
  -1  -4   5  528.57    6.10   0
   0   3  -2 1748.87    7.47   0
   1   5  -3 1186.27    8.99   0
   3   0   0   26.10    1.64   0
  -9   2   7   83.09    5.40   0
  -9   4   5   86.74    4.89   0
  -7  -2   9  206.87    7.49   0
  -6  -3   9   59.35    4.48   0
  -6  -2   7  236.28    6.87   0
  -6   4   1   42.79    2.05   0
  -5  -5  12   54.18    5.07   0
  -5  -4   9   59.21    4.39   0
  -4  -5  10   25.59    4.01   0
  -3   9  -3  122.46    2.85   0
  -2  -6  10   38.95    3.70   0
  -1  -6   9  565.51    8.20   0
  -1   6  -3  127.77    2.66   0
   0  -5   6  872.22    7.57   0
   2   3  -2   39.82    2.16   0
   4  -3   4  101.46    2.09   0
   5  -2   4   38.90    2.29   0
  -9   1   8   71.62    5.48   0
  -9   5   4  153.28    5.39   0
  -8  -1   9   47.46    4.44   0
  -8   1   6   17.05    3.60   0
  -8   2   5  216.39    6.42   0
  -7  -1   7  489.41    9.63   0
  -7   4   2  157.41    4.01   0
  -6  -4  11   52.67    4.70   0
  -3  -6  11  266.46    7.86   0
  -3  -5   8  186.75    5.53   0
  -3  10  -3  299.61    5.01   0
  -2  -5   7    4.50    2.44   0
   0  -6   8   65.46    2.93   0
   1   3  -2  161.53    3.01   0
   3  -1   1  474.37    4.22   0
  -8   0   7   95.10    5.43   0
  -8   3   4   60.46    3.52   0
  -7  -3  10   20.95    3.45   0
  -5  -5  11   26.57    3.94   0
  -5   0   3  231.52    4.82   0
  -4  -6  12  192.67    7.73   0
  -4  -5   9  173.96    6.02   0
  -4  -4   7  842.59   10.89   0
  -3  -4   6  248.04    5.55   0
  -2  -6   9   51.53    3.75   0
  -1  -7  12   92.13    5.18   0
   1  -4   4  123.06    2.09   0
   5  -1   3  209.72    4.65   0
 -10   3   7   37.31    4.78   0
  -8   4   3  262.41    6.02   0
  -7  -2   8  152.24    6.18   0
  -6  -4  10  122.97    6.17   0
  -6  -3   8   75.56    4.95   0
  -6   0   4  440.86    7.50   0
  -6   1   3  255.94    5.51   0
  -5  -1   4   53.99    3.20   0
  -5   1   2  374.67    5.57   0
  -4  -1   3  355.95    5.56   0
  -4   0   2 1035.26    8.28   0
  -3  -6  10  102.85    5.29   0
  -2  -7  13   78.55    5.26   0
  -2  -4   5 1333.37   10.58   0
  -2   8  -3   76.58    2.71   0
  -1  -6   8   32.03    2.49   0
  -1   7  -3  291.70    4.66   0
   0  -7  11  165.66    5.44   0
   2   0   0 1655.53    7.16   0
   4   0   1  750.75    7.25   0
 -10   4   6   27.04    3.54   0
  -9   2   6   66.00    5.14   0
  -9   6   3   73.89    3.75   0
  -8  -1   8   46.62    4.66   0
  -6  -1   5  461.28    8.13   0
  -5  -5  10   51.03    4.43   0
  -5  -4   8   18.16    3.73   0
  -4  -6  11  189.65    7.51   0
  -2  -7  12   71.55    4.85   0
  -1  -7  11   74.77    4.29   0
  -1  -2   2  525.00    4.49   0
   2   4  -2  313.07    5.06   0
   4  -2   3  760.73    6.06   0
   4  -1   2  297.95    4.40   0
 -10   5   5   11.89    3.13   0
  -9   1   7   65.57    5.23   0
  -9   3   5  150.60    5.75   0
  -7  -3   9   69.57    4.93   0
  -7  -1   6  131.12    5.62   0
  -7   0   5  198.25    5.92   0
  -7   1   4  138.70    4.76   0
  -6  -4   9   13.90    3.82   0
  -6  -2   6  399.53    8.23   0
  -6   2   2    5.80    1.61   0
  -5  -3   6  113.46    4.93   0
  -3  -7  13    2.56    3.32   0
  -3  -5   7  134.85    4.87   0
  -3  -2   3 1507.36   10.39   0
  -3  -1   2   62.18    2.40   0
  -2  -7  11  206.39    6.82   0
   0  -7  10   14.06    2.56   0
  -9   4   4  198.97    6.15   0
  -7   2   3   49.77    2.94   0
  -7   5   1  425.53    5.41   0
  -5   2   1   62.76    2.34   0
  -4  -6  10   15.22    3.26   0
  -4  -5   8  191.12    6.09   0
  -3  -7  12   11.17    3.74   0
  -3  -6   9  271.41    7.28   0
  -3  -3   4  529.78    6.91   0
  -2  -6   8   81.83    3.84   0
  -1  -7  10   61.58    3.98   0
  -1  -1   1 1284.45    5.62   0
  -1   4  -2 1695.24    6.82   0
   0  -6   7   39.88    2.37   0
   1  -7  10   70.68    3.19   0
   1  -6   7  114.46    2.87   0
   1   4  -2  628.16    6.11   0
   2   2  -1  310.81    4.19   0
   3   1   0 2060.09   10.89   0
  -8   0   6  421.32    9.15   0
  -8   1   5  219.78    6.75   0
  -8   2   4  145.89    5.48   0
  -8   5   2  128.35    3.91   0
  -7  -2   7   32.88    4.02   0
  -6  -3   7  247.76    7.22   0
  -5  -5   9  149.77    6.18   0
  -4  -4   6  152.68    5.14   0
  -2  -7  10   14.30    3.68   0
  -2  -5   6   89.19    3.47   0
  -1  -4   4 1977.59   11.09   0
   1   0   0 2326.15    6.03   0
 -10   3   6    1.98    3.15   0
  -8  -1   7   56.16    4.54   0
  -7  -3   8  170.42    6.59   0
  -6  -5  10    8.67    3.87   0
  -5  -6  11   11.59    3.45   0
  -5  -4   7  269.57    7.14   0
  -3  -7  11   26.57    3.99   0
  -3  -4   5  274.82    5.61   0
  -1  -6   7   78.91    3.17   0
   0  -7   9  115.25    4.02   0
   0  -5   5   19.05    1.78   0
   0   4  -2  583.82    5.08   0
 -10   4   5   16.74    3.27   0
  -9   0   7  143.31    6.73   0
  -9   1   6    6.60    3.60   0
  -9   5   3  221.49    5.65   0
  -8  -2   8  123.77    6.12   0
  -8   3   3  120.09    4.51   0
  -6  -4   8   93.10    5.35   0
  -6   3   1   14.88    1.56   0
  -4  -6   9  319.27    8.24   0
  -4   8  -2  212.53    2.76   0
  -3  -6   8   40.28    3.69   0
  -3   6  -2  805.90    4.25   0
  -1  -7   9  290.22    6.33   0
   1  -7   9  244.02    4.85   0
   1   5  -2 1425.48   10.04   0
   2  -1   1 1003.22    4.65   0
  -9   2   5   11.95    3.05   0
  -6  -2   5  108.47    4.74   0
  -6  -1   4  132.51    4.72   0
  -6   0   3   84.43    3.49   0
  -5  -6  10   53.17    4.75   0
  -5  -5   8   58.49    4.61   0
  -5  -1   3  350.56    6.09   0
  -4  -7  11  176.29    7.47   0
  -4  -5   7   66.12    4.11   0
  -3  -7  10  379.55    9.06   0
  -3  -5   6  213.23    5.38   0
  -2  -7   9   23.20    3.60   0
  -2  -6   7   82.64    3.59   0
  -2  -3   3 1085.22    8.50   0
  -2   5  -2   67.39    1.43   0
  -1  -8  12  110.07    5.32   0
  -1  -5   5  616.88    6.93   0
   1   2  -1  567.45    4.74   0
   2   3  -1    8.71    1.62   0
   3   0   1  411.97    4.73   0
  -9   3   4   21.02    3.22   0
  -7  -2   6    0.28    3.24   0
  -7  -1   5  144.33    5.48   0
  -7   0   4  368.98    7.42   0
  -6  -5   9   40.65    4.40   0
  -6  -3   6  594.67   10.21   0
  -5  -3   5  345.45    7.21   0
  -5   0   2  146.61    4.04   0
  -4   9  -2  374.04    4.48   0
  -2  -8  12   31.42    3.75   0
  -2  -4   4  462.79    6.26   0
   0   5  -2 1902.60   10.31   0
   4  -3   5  249.99    3.51   0
 -10   2   6   19.14    3.77   0
  -8  -1   6   57.49    4.75   0
  -8   0   5   59.37    4.50   0
  -7  -3   7   49.35    4.48   0
  -7   1   3  317.46    6.48   0
  -6   1   2  160.37    4.14   0
  -5  -4   6  521.93    9.25   0
  -4  -6   8  100.88    5.39   0
  -4  -3   4 1155.41   11.21   0
  -4  -1   2 1106.69    9.17   0
  -1  -8  11  115.74    5.09   0
  -1  -7   8   60.18    3.43   0
   0  -7   8  558.34    7.42   0
   0  -6   6   11.76    1.79   0
   4  -1   3  199.35    3.85   0
 -10   3   5   11.99    3.58   0
  -8  -2   7    2.51    3.14   0
  -8   1   4  198.30    6.22   0
  -8   4   2   91.57    3.37   0
  -7   4   1   27.62    2.05   0
  -6  -4   7    4.96    3.05   0
  -5  -6   9   33.57    3.98   0
  -4  -7  10  222.31    7.72   0
  -4  -4   5  180.25    5.27   0
  -3  -8  12   42.76    4.56   0
  -3  -7   9  243.17    7.17   0
  -3  -6   7   55.95    3.67   0
  -3   1   0 1729.49    7.66   0
  -2  -8  11   62.76    4.56   0
  -2  -5   5   48.29    2.83   0
  -1  -6   6  394.33    6.22   0
  -1   5  -2   43.82    1.59   0
   0   6  -2  122.29    3.17   0
   2   1   0  329.10    3.87   0
   4  -2   4   52.59    2.11   0
  -9   0   6   59.36    5.23   0
  -9   1   5   61.30    4.71   0
  -9   4   3   16.25    2.59   0
  -8   2   3  153.33    5.13   0
  -7  -4   8   51.31    4.59   0
  -7   2   2   47.48    3.07   0
  -5  -5   7   25.50    3.90   0
  -4  -5   6  100.80    4.69   0
  -3  -8  11  131.75    6.54   0
  -3  -3   3  629.85    7.37   0
  -3   7  -2  712.37    5.14   0
  -2  -7   8  112.93    4.42   0
  -1  -8  10  391.95    8.33   0
   1  -7   8  107.59    3.18   0
   3  -1   2  426.19    4.26   0
  -6  -5   8   37.58    4.16   0
  -5   1   1   92.39    2.81   0
  -4   0   1 1716.95   10.30   0
  -3  -4   4  144.14    4.16   0
  -3  -2   2   58.99    2.55   0
  -3   8  -2  405.82    4.77   0
  -3   9  -2  665.96    7.31   0
  -2  -8  10   89.31    4.99   0
  -2  -6   6    1.88    2.05   0
  -2   6  -2  561.56    4.68   0
  -1   0   0 2018.95    5.17   0
  -1   6  -2  498.62    5.26   0
  -1   7  -2  748.28    7.65   0
   0  -8  10  319.56    6.78   0
   3   1   1 1826.42   10.70   0
   4   0   3  635.42    7.39   0
 -10   4   4   39.77    3.88   0
  -9   2   4   58.53    4.33   0
  -7  -2   5  419.00    8.84   0
  -7  -1   4  191.29    6.14   0
  -6  -3   5    2.30    3.04   0
  -6  -2   4  155.74    5.31   0
  -6   2   1  687.87    7.33   0
  -5  -7  10   18.05    3.71   0
  -5  -6   8  183.13    6.72   0
  -4  -7   9   53.81    4.47   0
  -4  -6   7   69.61    4.38   0
  -3  -7   8   41.27    3.80   0
  -3  -5   5  454.81    7.47   0
  -2   7  -2  147.54    3.12   0
  -2   8  -2  126.71    3.40   0
  -8  -2   6   61.93    4.59   0
  -8  -1   5   42.93    4.06   0
  -7  -3   6   38.28    3.83   0
  -6  -4   6   88.45    4.99   0
  -6  -1   3  311.73    6.44   0
  -5  -4   5  460.18    8.59   0
  -5  -2   3   90.05    3.67   0
  -3  -8  10  155.33    6.41   0
  -1  -8   9   91.07    4.15   0
  -1  -7   7  170.26    4.60   0
  -1  -4   3  434.87    5.30   0
   0  -7   7  144.99    3.84   0
   1   4  -1 1053.74    8.15   0
   2  -2   2  542.02    2.64   0
   2   2   0  223.25    3.72   0
 -10   2   5  137.64    6.01   0
  -9   3   3   26.74    3.41   0
  -8  -3   7   55.42    4.77   0
  -8   0   4  167.11    5.93   0
  -8   3   2   72.47    3.32   0
  -7  -4   7   -0.87    2.98   0
  -7   0   3  436.55    7.67   0
  -6  -5   7   21.23    3.53   0
  -5  -5   6   66.75    4.65   0
  -3  -6   6  646.11    9.48   0
  -3  -1   1   48.83    2.15   0
  -2  -9  12   15.64    3.76   0
  -2  -8   9   38.26    3.61   0
  -2  -7   7   51.10    3.45   0
   0  -8   9  227.63    5.35   0
   0  -5   4  413.14    4.90   0
   0  -3   2 1740.51    7.38   0
   1   5  -1  203.99    4.19   0
   3  -2   3  606.28    4.63   0
   4  -1   4  434.39    6.18   0
  -9  -1   6   26.57    4.11   0
  -9   0   5   33.12    3.92   0
  -7   3   1   72.21    2.94   0
  -6   0   2   51.69    2.88   0
  -5  -7   9    4.77    3.17   0
  -5  -1   2   42.92    2.76   0
  -4  -8  10   26.76    3.93   0
  -4  -7   8   50.91    4.51   0
  -4  -5   5   27.51    3.43   0
  -4  -4   4   36.48    3.07   0
  -4  -3   3    5.07    2.22   0
  -3  -8   9   51.34    4.94   0
  -2  -4   3  515.29    6.46   0
  -1  -6   5  202.36    4.70   0
   1  -7   7  252.54    4.30   0
   2   3   0  541.44    6.29   0
   4  -2   5  101.64    2.95   0
 -10   3   4  113.50    5.61   0
  -9   1   4   95.62    5.32   0
  -8   1   3  512.00    8.85   0
  -7   1   2  640.22    8.65   0
  -6  -6   8   90.45    5.73   0
  -5  -6   7  119.09    5.67   0
  -3  -7   7  307.20    7.42   0
  -2  -9  11    1.46    2.77   0
  -2  -5   4  695.34    8.15   0
  -2  -3   2   38.18    2.17   0
  -2   0   0 1511.05    6.58   0
  -1  -9  11  230.35    7.01   0
   1  -8   9  112.98    3.61   0
   1  -4   3  310.87    3.00   0
   3  -4   5  195.13    1.87   0
   3   0   2 1248.42    8.35   0
  -7  -3   5   25.18    3.85   0
  -5   2   0   40.86    1.84   0
  -3  -9  11   31.82    4.07   0
  -2  -6   5   18.65    2.37   0
  -1  -8   8   80.23    3.92   0
   0  -8   8   19.21    2.36   0
   2   0   1 1313.48    6.68   0
   3  -3   4  202.44    2.33   0
 -10   1   5  123.59    6.37   0
  -8  -3   6   20.70    3.62   0
  -8  -2   5   68.93    5.00   0
  -7  -4   6   91.48    5.34   0
  -7  -2   4  227.73    6.79   0
  -6  -4   5  319.74    8.23   0
  -6  -3   4  329.86    7.62   0
  -6   1   1  924.69    9.14   0
  -5  -7   8   56.89    4.50   0
  -5   0   1   94.95    3.14   0
  -4  -8   9   31.26    4.26   0
  -3  -5   4  271.19    5.84   0
  -3  -4   3  401.17    6.46   0
  -1  -9  10   39.03    3.71   0
  -1  -7   6  218.42    5.03   0
   0  -7   6   47.27    2.67   0
   0   6  -1  936.91    8.54   0
   1   1   0  998.47    5.34   0
   3   1   2   37.78    2.03   0
  -9  -1   5    6.71    3.48   0
  -9   2   3  139.18    5.41   0
  -9   4   2  118.60    4.33   0
  -8  -1   4  147.63    6.24   0
  -8   2   2  125.93    4.41   0
  -7  -1   3    7.07    2.94   0
  -6  -5   6  115.34    5.39   0
  -6  -2   3   19.14    2.90   0
  -6   3   0 1111.37    8.07   0
  -5  -5   5  268.62    7.36   0
  -5  -4   4  501.25    8.86   0
  -5  -3   3    4.77    2.54   0
  -4  -7   7  166.40    6.34   0
  -4  -1   1  291.61    4.81   0
  -3  -9  10   88.47    5.61   0
  -3  -8   8  597.28   10.75   0
  -3  -6   5   56.27    3.76   0
  -3  -3   2  410.22    6.01   0
   0  -9  10   29.30    3.20   0
   0   4  -1  889.19    6.51   0
   4  -2   6  255.57    4.81   0
 -10   2   4   63.60    4.39   0
  -8   0   3  243.65    7.02   0
  -8   4   1   48.63    2.62   0
  -7   2   1  301.99    5.56   0
  -6  -6   7   60.24    4.79   0
  -6  -1   2  241.41    5.91   0
  -5  -6   6   37.34    4.06   0
  -3  -7   6  148.03    5.30   0
  -9   0   4   13.64    3.43   0
  -7   0   2   41.99    3.23   0
  -5  -2   2  109.16    3.95   0
  -4  -8   8   89.85    5.40   0
  -4  -5   4   34.06    3.54   0
  -2  -9   9   11.03    3.37   0
  -2  -8   7   23.83    3.24   0
  -1  -9   9   91.17    4.61   0
  -1  -8   7   61.86    3.41   0
   1  -8   8  256.52    4.86   0
   2   1   1  180.73    3.13   0
   3  -1   3   60.95    1.97   0
  -7  -4   5   26.77    3.86   0
  -5  -7   7   64.84    4.61   0
  -4  -6   5  426.71    8.46   0
  -3  -9   9  279.00    8.48   0
  -3  -8   7  439.13    9.42   0
  -3  -2   1  178.51    3.81   0
  -1  -6   4  358.64    6.06   0
  -1  -5   3 1237.39    9.65   0
   0  -9   9   60.59    3.73   0
   1   2   0 2000.89    9.07   0
   1   4   0  145.98    3.43   0
   2   3   1   40.94    2.43   0
  -9   1   3   13.50    3.37   0
  -9   3   2   31.47    2.88   0
  -8  -3   5   66.03    4.82   0
  -8  -2   4   23.63    4.39   0
  -8   1   2  232.68    6.45   0
  -7  -5   6   49.20    5.06   0
  -7  -3   4   31.58    4.11   0
  -6  -5   5   37.22    4.00   0
  -6  -4   4  194.43    6.60   0
  -5   1   0  287.84    4.59   0
  -4  -7   6  545.99   10.35   0
  -4  -3   2  239.35    5.31   0
  -4   9  -1  415.19    5.66   0
  -2 -10  11   10.94    3.28   0
  -2  -5   3  114.48    3.67   0
  -1  -7   5  160.15    4.70   0
  -1   6  -1  230.25    3.89   0
   1   3   0  829.84    6.77   0
   3   0   3  334.79    4.85   0
   3   1   3 1321.65   10.72   0
 -10   1   4   46.92    4.35   0
  -7  -2   3    5.63    3.10   0
  -6  -6   6   13.09    3.39   0
  -6  -3   3   57.88    3.96   0
  -6   0   1   19.61    2.14   0
  -5  -5   4  225.70    6.76   0
  -5  -1   1  230.37    5.03   0
  -4   0   0   24.92    1.74   0
  -2  -9   8  124.37    5.64   0
  -2  -4   2  338.75    5.38   0
  -1  -9   8  551.63    9.49   0
  -1  -4   2  624.43    6.30   0
   0  -6   4   74.86    2.63   0
   0  -5   3 1176.07    8.22   0
  -6   5  -1   87.01    4.71   0
  -6  10  -1  522.38   14.82   0
  -5   5   0  438.27    8.71   0
  -5   8   0  165.21    7.81   0
  -4  12  -1   63.99    7.30   0
  -3  -1  -2   43.51    1.84   0
  -3  12  -1   36.67    6.44   0
  -1  11  -1   26.41    6.89   0
   0  12  -2  199.79   11.60   0
   1  -4  -3  394.34    7.61   0
   1   6   0 1122.64   13.40   0
   1   9  -1   21.60    5.18   0
   1  11  -2  134.59    9.08   0
   2  -4  -3   79.02    4.21   0
   2  -3  -2    6.52    2.61   0
   3   0  -1 1089.80    5.37   0
   3  10  -3  112.92    8.05   0
   4   6  -2  498.37    8.75   0
   5   6  -3   93.89    4.32   0
  -8   9  -3    5.23    5.51   0
  -8  10  -3   27.10    6.57   0
  -7   6  -2   71.18    4.59   0
  -7  11  -2  116.69    9.59   0
  -5   9   0    3.99    5.34   0
  -5  12  -1   63.32    7.77   0
  -4  -1  -4  228.95    4.54   0
  -4  10   0  194.62   10.07   0
  -3  10   0  134.63    8.68   0
  -2   4   1  382.52    7.15   0
  -2   6   1  589.38   10.60   0
  -2  12  -1   21.10    6.01   0
  -1   9   0  369.21   11.00   0
   0   8   0  139.72    6.83   0
   1  -3  -2  618.94    8.01   0
   7  -1  -5   38.16    3.74   0
  -5  10   0   74.46    7.86   0
  -3   5   1   47.87    4.03   0
  -3   6   1 1329.52   15.70   0
  -3   7   1 1008.48   15.09   0
  -2   7   1   66.50    5.32   0
  -1   4   1  228.60    5.64   0
  -1   5   1  956.41   11.85   0
   1   7   0   19.09    4.06   0
   2   3   0  539.56    6.02   0
   4  -1  -2 1052.79    8.54   0
  -7   8  -1  315.23   10.46   0
  -7   9  -1   77.43    7.54   0
  -6   8   0  333.11   10.62   0
  -6  12  -1   80.76    8.48   0
  -5   4   0  358.24    6.73   0
  -4   7   1  289.41    8.77   0
  -4  11   0  523.23   15.43   0
  -3   8   1  414.19   11.21   0
  -3  11   0   96.27    8.22   0
  -1   6   1  710.33   11.40   0
  -1  10   0  513.95   13.98   0
  -1  12  -1    8.86    5.68   0
   1  10  -1   28.29    6.49   0
   2  12  -3    2.52    5.86   0
   3   6  -1  124.48    5.20   0
   5  -3  -4  193.80    6.10   0
  -7  10  -1  147.51    9.70   0
  -6   4  -1 1908.02   14.47   0
  -6   7   0   64.66    5.59   0
  -6   9   0   16.38    5.57   0
  -5  11   0   14.18    6.32   0
  -4   5   1  611.67   10.01   0
  -4   8   1   65.25    6.36   0
  -2   8   1  444.56   11.45   0
  -2  11   0    7.51    5.91   0
  -1   7   1   61.84    5.09   0
   0   9   0  280.96    9.89   0
   1  12  -2   86.12    8.66   0
   2   5   0  253.16    6.06   0
   3  -2  -2 2062.59   13.28   0
  -8  10  -2   15.34    6.13   0
  -8  11  -2   31.31    7.74   0
  -7  11  -1   28.82    7.53   0
  -6  10   0   50.64    7.30   0
  -4   9   1   53.14    6.54   0
  -4  12   0  124.02    8.69   0
  -3   9   1   17.21    5.91   0
   0   5   1  914.52   11.47   0
   1   8   0  283.74    8.88   0
   2  -1  -1 7469.67   18.19   0
   2   9  -1  264.56   10.05   0
   2  11  -2   54.70    7.17   0
   4   7  -2  188.83    6.46   0
   5  -1  -3  438.55    6.75   0
  -8   8  -2   -1.61    5.00   0
  -7   6  -1  177.51    6.80   0
  -6  11   0   43.68    6.79   0
  -5   2  -1  121.67    2.60   0
  -5   7   1  103.06    6.48   0
  -5   8   1   94.13    6.58   0
  -5  12   0   21.96    6.83   0
  -4   2   0 1419.56    9.07   0
  -4   4   1  627.07    9.33   0
  -3  -2  -5  516.43    8.49   0
  -3  12   0  108.97    8.95   0
  -2   9   1  288.84   10.13   0
  -1   8   1  218.41    8.10   0
  -1  11   0    6.54    6.43   0
   0   6   1  164.84    6.05   0
   2   6   0  429.18    8.62   0
   3   7  -1  257.64    7.60   0
  -5   6   1  253.99    7.65   0
  -5   9   1  153.02    8.34   0
  -4  10   1  289.99   12.01   0
  -3   0  -1  555.64    2.47   0
  -3  10   1  465.80   13.89   0
  -2  -2  -3  216.94    4.78   0
  -2  12   0  290.95   12.52   0
  -1  -3  -4  650.15    9.93   0
  -1  -2  -2  338.02    5.18   0
   0  -3  -3  356.20    6.70   0
   0   7   1  157.61    7.17   0
   1  11  -1    7.62    6.14   0
  -8   7  -2   29.41    4.48   0
  -7   8   0    7.73    5.33   0
  -5  10   1  163.10    9.61   0
  -4  11   1  269.63   11.86   0
  -2  10   1   29.48    6.79   0
  -1   2   1 9464.35   23.57   0
  -1   9   1  303.40   10.50   0
   1   9   0   53.61    6.30   0
   2  -3  -3  162.91    5.15   0
   4  -3  -4    7.49    2.98   0
   4  -2  -3  848.95    9.86   0
  -8  10  -1   74.78    7.45   0
  -8  11  -1   12.46    6.51   0
  -7   7   0  279.94    9.42   0
  -7  11   0    8.90    6.50   0
  -6   8   1   24.63    5.06   0
  -6   9   1  402.20   12.28   0
  -5  11   1  108.64    8.76   0
  -3  11   1  345.49   12.84   0
  -2   2   1 1319.40    9.23   0
  -1  12   0   71.90    8.62   0
   0   8   1  215.57    8.44   0
   1  -3  -3 1344.31   12.54   0
   2   7   0   55.76    4.64   0
   2  10  -1    8.75    5.99   0
   6   0  -4  454.83    7.34   0
  -7   5  -1  231.19    6.48   0
  -6  10   1  125.83    9.02   0
  -4  12   1   17.13    6.84   0
  -3   6   2  195.23    7.10   0
  -3   7   2   33.96    4.88   0
   0  11   0   88.63    8.70   0
   1   5   1  109.80    4.76   0
   2  -2  -2 5747.35   21.17   0
   3   8  -1    7.27    3.61   0
  -6   6   1  235.49    7.71   0
  -6  11   1   54.81    6.87   0
  -5  12   1    5.40    5.62   0
  -4   6   2  584.58   11.37   0
  -4   7   2   82.77    5.82   0
  -4   8   2  244.54    9.55   0
  -4   9   2  141.50    8.31   0
  -3   5   2 1253.71   14.39   0
  -3   8   2  150.49    7.90   0
  -3  12   1  135.41    9.67   0
  -2   5   2  650.96   10.53   0
  -2   6   2  446.96    9.40   0
  -2   7   2  434.80   10.58   0
  -1  -1  -1  241.75    3.23   0
   0  -2  -2  413.77    5.88   0
   0   2   1 2289.15   11.37   0
   0   9   1  191.67    9.21   0
   1   6   1  224.88    6.70   0
   1  12  -1  126.81    9.57   0
   2   8   0  255.03    8.59   0
   4   0  -2 1132.06    7.70   0
  -7   6   0 1191.53   15.20   0
  -6   4   0  210.72    5.47   0
  -5   4   1  892.65   11.00   0
  -5   8   2  199.85    8.85   0
  -3  -1  -3 1403.23    9.84   0
  -3   9   2   78.04    7.11   0
  -2  -2  -4  691.24    9.22   0
  -2   8   2  206.40    8.61   0
  -1   6   2  418.98    9.37   0
   0  -3  -4  238.01    6.22   0
   1  -2  -2 2842.81   14.87   0
   1   7   1  216.01    7.77   0
   5   0  -3  230.94    4.45   0
  -8   7  -1    3.40    3.67   0
  -8   9   0  157.11    9.62   0
  -8  10   0   78.66    8.13   0
  -8  11   0   76.53    8.34   0
  -7   8   1  169.25    8.85   0
  -5   7   2   48.53    5.17   0
  -5  10   2  100.45    8.29   0
  -4   5   2   46.63    4.25   0
  -4  10   2  198.68   10.04   0
  -3   2   1  943.53    8.14   0
  -3  10   2  586.79   15.53   0
  -2   4   2  218.76    6.02   0
  -2   9   2  273.65   10.17   0
  -2  12   1  113.93    9.30   0
  -1   5   2 3007.15   21.53   0
  -1   7   2  191.33    7.40   0
  -1  11   1   78.18    8.36   0
   0  12   0    1.14    6.91   0
   2  11  -1   19.64    5.68   0
   3   9  -1  339.75   10.70   0
   6  -1  -5   11.16    3.41   0
  -6   5   1  485.78    9.38   0
  -6   9   2  531.01   14.05   0
  -5   6   2  218.49    7.52   0
  -5  11   2  149.85    9.74   0
  -3   4   2  861.94   11.00   0
  -2  10   2  510.85   14.87   0
  -1   8   2   36.28    5.37   0
   0  10   1   -3.40    5.96   0
   1  -3  -4  793.19   10.50   0
   1   8   1   23.92    4.87   0
   1  11   0    8.30    6.18   0
   2   9   0  161.35    8.62   0
   3  -2  -3  487.66    7.44   0
   3  -1  -2 1105.05    8.73   0
  -8   8   0   -1.87    4.65   0
  -6   8   2   65.46    6.22   0
  -6  10   2   -5.60    5.62   0
  -6  11   2   21.78    5.78   0
  -3  11   2  157.01    9.52   0
  -2  -2  -5  318.62    7.21   0
  -1  -2  -3  511.87    7.09   0
  -1   9   2   73.27    6.70   0
  -1  12   1  120.46    9.52   0
  -8  11   1  165.24   10.60   0
  -4   4   2 1674.74   15.33   0
  -2  11   2   33.02    6.15   0
   0  -1  -1 1022.11    6.40   0
   0   6   2   87.84    5.00   0
   3   5   0 1347.00   12.29   0
   3   6   0  331.23    7.38   0
   4   6  -1   45.13    3.48   0
   5  -1  -4   71.78    3.60   0
   5   4  -2  116.77    2.12   0
   5   5  -2  144.32    3.44   0
  -8   6  -1   -1.20    3.02   0
  -8   7   0   49.51    5.40   0
  -8   9   1  143.55    8.67   0
  -8  10   1  135.20    9.15   0
  -7   5   0   67.59    4.30   0
  -7  11   2  128.66    9.87   0
  -4   8   3   11.34    5.58   0
  -3  -1  -4  693.73    8.34   0
  -3   7   3   75.84    6.14   0
  -3   8   3   25.64    5.73   0
  -1  10   2   35.77    6.61   0
   0   7   2  322.89    9.07   0
   1  12   0   32.52    7.03   0
   2  10   0   67.34    7.30   0
   4  -1  -3  240.46    5.05   0
  -9  10   0   35.55    7.02   0
  -6   6   2   19.03    3.77   0
  -5   9   3   51.23    7.40   0
  -5  10   3   32.30    6.96   0
  -4   7   3  804.12   14.86   0
  -4   9   3    3.90    5.43   0
  -4  10   3   16.31    6.88   0
  -3   6   3  393.23    9.82   0
  -3   9   3  198.17    9.80   0
   0   4   2   89.49    4.23   0
   0   8   2   70.84    5.88   0
   2  -2  -3  184.03    4.89   0
   2   5   1  589.96    9.09   0
   4   7  -1  149.75    5.55   0
  -8   8   1   44.72    6.00   0
  -5   1  -3  217.64    3.00   0
  -5   7   3  498.62   12.23   0
  -5  11   3   34.84    6.86   0
  -4   6   3  719.95   12.88   0
  -4  11   3  187.81   10.60   0
  -3  10   3   65.10    7.44   0
  -2   6   3  802.13   13.16   0
  -2   8   3  106.76    7.25   0
  -1  -2  -4  112.50    4.17   0
   0  -2  -3  160.62    4.42   0
   0   9   2  263.66   10.58   0
   0  12   1  115.29    9.87   0
   1   2   1  418.18    4.94   0
   2   6   1  150.57    5.55   0
   2   7   1  122.61    6.05   0
   3   3   0  263.36    3.95   0
   6   0  -5 1126.28   13.82   0
  -7   7   2  701.15   13.89   0
  -6   4   1   40.66    3.40   0
  -6   8   3  604.16   14.16   0
  -6   9   3   77.11    7.62   0
  -6  10   3  287.21   11.87   0
  -6  11   3  192.31   10.82   0
  -3   5   3  778.54   12.05   0
  -3  11   3   65.51    7.57   0
  -2   5   3  698.76   11.39   0
  -2   9   3  321.09   11.40   0
   1  -2  -3  995.48    9.88   0
   3   8   0  114.24    6.33   0
  -8  10   2  167.68   10.41   0
  -6   5   2  269.38    7.84   0
  -5   4   2  651.92    9.85   0
  -5   6   3 1136.35   16.14   0
  -4   0  -4  458.64    6.30   0
  -4   2   1  113.91    3.25   0
  -4   5   3  339.29    8.53   0
  -2  10   3  299.10   12.04   0
  -1   1   1   96.70    2.44   0
  -1   6   3  114.77    6.65   0
  -1   7   3  109.65    6.36   0
   0  10   2   69.47    8.10   0
   1  11   1    3.45    6.48   0
   2   8   1  303.10    9.69   0
   3  -2  -4  255.02    6.07   0
   5   1  -3  326.41    4.97   0
   6   2  -4  131.85    3.75   0
  -9  10   1   13.37    6.20   0
  -8   9   2   59.43    6.97   0
  -7   9   3   -0.21    5.60   0
  -7  10   3   59.45    7.31   0
  -7  11   3  121.33    9.67   0
  -6   7   3  298.51    9.83   0
  -4   0  -5   33.32    2.87   0
  -4   3   2 1226.57   11.76   0
  -2  11   3   86.54    9.08   0
  -1   8   3   59.18    6.33   0
  -1   9   3   17.29    5.87   0
   1   5   2  393.41    8.18   0
   1   6   2  121.66    5.50   0
   1   7   2  192.06    7.41   0
  -9   9   1   28.80    6.06   0
  -8   8   2   70.47    6.85   0
  -7   8   3   73.38    7.50   0
  -5   5   3 1399.64   16.86   0
  -3   4   3 3699.13   23.41   0
  -2   1   1 6739.66   16.26   0
  -2   4   3   67.52    4.38   0
  -1   5   3  720.31   11.48   0
   0  -2  -4  874.22   10.33   0
   0  11   2  198.66   11.41   0
   1   8   2   25.30    4.99   0
   2  -1  -2 1292.80    9.15   0
   2   9   1  137.09    8.01   0
   5   0  -4  375.28    6.87   0
  -6   6   3   79.64    5.80   0
  -5   8   4   49.62    6.82   0
  -5   9   4  168.27   10.04   0
  -5  10   4   43.87    6.99   0
  -4   7   4  457.01   12.14   0
  -4   8   4    6.94    5.58   0
  -4   9   4  253.80   10.76   0
  -4  10   4   31.79    6.88   0
  -3   8   4   13.70    5.53   0
  -3   9   4  239.91   10.84   0
  -2  -1  -3  221.57    4.34   0
  -1  10   3   35.96    7.15   0
   1  -2  -4 1814.61   14.62   0
   1   9   2  161.63    9.20   0
   2  -2  -4  378.15    6.94   0
   2   3   1   38.08    2.33   0
   3  -2  -5  448.31    8.65   0
   4  -1  -4 2354.52   16.84   0
  -9  10   2   10.55    7.61   0
  -8  10   3   34.84    8.04   0
  -7   7   3  235.99    9.31   0
  -6   9   4  384.60   13.09   0
  -6  10   4  230.88   11.43   0
  -5   7   4   25.48    5.39   0
  -4   4   3  150.95    5.66   0
  -4  11   4   94.60    8.81   0
  -3   7   4  214.32    8.77   0
  -3  10   4   66.22    7.34   0
  -1   4   3  399.52    8.01   0
   0   1   1  926.80    5.74   0
   0   6   3  106.65    6.11   0
   0   7   3    2.81    3.99   0
   1   4   2  207.17    5.36   0
   2  10   1   37.38    6.19   0
  -9   8   1  163.86    8.31   0
  -8   6   1   53.30    4.72   0
  -8   7   2   51.28    6.22   0
  -8   9   3   13.29    6.71   0
  -6   8   4   51.43    6.99   0
  -4   6   4  208.77    8.15   0
  -3   6   4  458.83   11.02   0
  -3  11   4  421.72   15.41   0
  -2   9   4   81.64    7.38   0
  -1  -1  -2  102.39    3.00   0
   0   8   3  498.19   12.82   0
   1  -2  -5  505.22    9.09   0
   1  10   2   35.79    7.20   0
   2  -2  -5  344.65    7.51   0
  -9   9   2   19.06    6.93   0
  -7   9   4   33.33    6.97   0
  -6   4   2   68.14    4.23   0
  -6   5   3  351.62    9.08   0
  -6   7   4  244.26    9.55   0
  -5   6   4  519.53   11.71   0
  -2  -1  -4  692.49    8.65   0
  -2   6   4  203.79    7.78   0
  -2  10   4   48.84    7.18   0
   0   5   3 1611.17   16.62   0
   0   9   3  245.86   10.27   0
   4   0  -3 1289.76   10.28   0
   4   1  -2 1152.48    7.09   0
  -8   8   3    8.08    5.43   0
  -7   5   2   23.56    3.91   0
  -7   8   4   65.63    7.67   0
  -5   3   2    5.70    2.06   0
  -5   4   3  406.25    8.43   0
  -3   3   3  902.44   10.90   0
  -3   5   4 1563.91   17.88   0
  -2  11   4  290.04   13.68   0
   0  10   3  166.67    9.81   0
   1  11   2  153.93   10.74   0
  -9  10   3   10.32    6.18   0
  -8  10   4   10.94    5.86   0
  -5   9   5   73.41    8.06   0
  -5  10   5   21.65    6.52   0
  -4   1   0  847.68    4.29   0
  -4   9   5  162.85    9.63   0
  -2   5   4  974.76   14.04   0
  -1   8   4  124.75    7.54   0
  -1   9   4   41.80    7.55   0
   0   4   3  737.49   10.56   0
   1  -1  -2 1341.12    8.97   0
   3   6   1   95.25    4.71   0
   4  -1  -5  119.17    4.78   0
   5   0  -5   61.46    4.27   0
  -9   8   2  264.12   10.28   0
  -8   6   2   34.21    4.68   0
  -8   7   3   71.25    6.64   0
  -8   9   4   15.57    6.38   0
  -7   7   4   86.28    6.79   0
  -6   6   4 1402.19   18.90   0
  -6  10   5   12.41    6.14   0
  -5   8   5   54.45    7.51   0
  -4   7   5   87.54    7.21   0
  -4  10   5   31.40    6.22   0
  -3   1   1 1611.92    8.20   0
  -3   8   5  137.84    9.11   0
  -3   9   5   63.58    7.00   0
  -1   3   3 1279.55   12.44   0
  -1   6   4  453.01   10.76   0
  -1  10   4   68.00    8.49   0
   0  -1  -2 4944.03   16.77   0
   0  11   3   88.71    9.05   0
   2   6   2  315.69    7.76   0
   2   7   2   96.26    5.57   0
   2   8   2   13.32    5.10   0
   3   0  -2 2765.49   12.09   0
   3   7   1   74.01    4.81   0
  -9   9   3  179.81    9.77   0
  -7   4   1   31.48    3.10   0
  -7  10   5  119.88    9.40   0
  -6   8   5  192.01    9.88   0
  -5   7   5   55.87    6.50   0
  -3   4   4  210.87    6.82   0
  -3  10   5  447.33   14.73   0
  -1  -1  -3  891.42    8.59   0
  -1   5   4   87.94    5.44   0
   1   6   3   64.87    5.21   0
   1   7   3  102.69    6.30   0
   1   8   3  117.01    7.66   0
   2  -1  -3  322.85    5.61   0
   2   5   2  375.30    7.69   0
   3  -1  -4  973.28   10.57   0
   3   5   1  530.63    7.99   0
  -8   8   4   47.55    7.03   0
  -7   9   5  100.44    8.54   0
  -6   7   5  180.16    9.69   0
  -4   4   4  202.22    6.87   0
  -4   6   5  324.51   10.25   0
   1   9   3    6.29    5.84   0
   2   9   2   81.28    6.52   0
   4   6   0   21.88    2.78   0
   5   2  -3   93.35    2.96   0
  -9   8   3   11.89    5.87   0
  -8   5   1  117.13    5.10   0
  -7   5   3   43.89    5.04   0
  -7   8   5  279.62   11.63   0
  -6   4   3  218.70    6.49   0
  -6   5   4  135.64    6.40   0
  -5   6   5  472.87   12.14   0
  -2   7   5  338.29   10.94   0
  -2   8   5   39.50    6.04   0
  -2   9   5   38.70    7.24   0
  -2  10   5  322.68   13.64   0
  -1  -1  -5  955.29   11.11   0
  -1  -1  -4  991.05   10.12   0
   0   7   4   87.60    6.23   0
   0   8   4  259.33   10.26   0
   1   5   3  747.47   11.25   0
  -9   7   2  102.36    6.55   0
  -9   9   4   16.40    7.05   0
  -5   9   6   74.22    7.56   0
  -3   0  -5  281.67    6.34   0
  -2   6   5  193.48    8.35   0
  -1   4   4   10.43    3.33   0
   0   3   3  348.94    6.71   0
   0   6   4  232.88    7.88   0
   0   9   4    9.68    6.13   0
   1  -1  -3  605.45    7.25   0
   1  10   3  332.05   12.92   0
   2   2   1  584.40    5.34   0
   2   4   2  396.52    7.03   0
   4   0  -4  840.62    9.71   0
  -8   6   3   61.85    5.47   0
  -8   7   4   26.60    5.52   0
  -7   7   5  314.21   11.33   0
  -6   6   5  881.77   16.35   0
  -5   3   3  585.37    8.96   0
  -5   8   6  135.32    9.17   0
  -4   5   5  285.67    9.20   0
  -4   8   6  163.50    9.68   0
  -3   0  -3  328.17    4.93   0
  -3   5   5  661.92   12.78   0
   0  -1  -3 1752.86   11.84   0
   0  10   4  257.29   12.11   0
   2  -1  -4 1435.55   12.55   0
  -7   9   6   40.41    6.89   0
  -6   8   6  241.28   11.03   0
  -5   5   5  209.92    8.00   0
  -5   7   6   51.18    7.04   0
  -4   1  -6   37.53    3.73   0
  -3   3   4  355.16    7.82   0
  -3   8   6  140.18    9.55   0
  -3   9   6   47.11    7.50   0
  -2   5   5   18.08    4.28   0
  -1   7   5   49.08    5.86   0
  -1   8   5    5.70    5.50   0
  -1   9   5  175.91   10.42   0
   0  -1  -5  128.40    4.57   0
   0  -1  -4  602.58    8.08   0
   0   5   4  169.13    6.42   0
   1   4   3  647.30    9.60   0
   2  -1  -5 1228.44   12.98   0
  -9   7   3   -0.44    4.86   0
  -9   8   4  144.32    8.89   0
  -3   7   6   77.33    7.68   0
  -2   3   4  100.59    4.83   0
  -1   6   5  169.64    7.89   0
  -1  10   5  146.55   10.13   0
   1  -1  -4  285.23    5.99   0
   1   2   2  325.98    5.14   0
   4   0  -5  470.87    8.35   0
   5   1  -5  406.18    8.32   0
  -9   9   5   28.12    8.05   0
  -7   5   4  104.14    6.15   0
  -7   6   5  419.76   12.04   0
  -7   8   6   75.54    7.81   0
  -6   4   4   70.26    5.14   0
  -6   5   5  272.00    9.46   0
  -5   6   6  216.15    9.40   0
  -2   1   2 1188.98    8.55   0
   6   3  -5    3.87    2.66   0
  -8   6   4   42.25    5.83   0
  -8   7   5  194.32    9.72   0
  -8   9   6  136.80   10.18   0
  -4   4   5  769.09   12.89   0
  -3   6   6  726.43   15.05   0
  -2   4   5  163.81    6.65   0
  -2   7   6  184.17    9.28   0
  -2   8   6  133.08    9.00   0
  -2   9   6   23.94    6.47   0
  -1   1   2 1286.58    8.80   0
  -1   3   4  774.34   10.72   0
  -1   5   5  131.45    6.43   0
   0   4   4 1009.47   13.10   0
   1   7   4  116.91    7.44   0
   1   8   4   49.36    6.46   0
   2   6   3  289.66    8.29   0
   2   7   3  200.46    7.61   0
   2   8   3    2.19    4.64   0
   3   0  -3 1598.94   11.32   0
   4   4   0  260.55    3.83   0
  -7   4   3   18.62    3.54   0
  -7   7   6   11.21    6.04   0
  -6   6   6   96.97    7.38   0
  -5   4   5  369.24    9.39   0
  -5   8   7    9.73    5.88   0
  -4   2   3  795.87    9.53   0
  -4   9   7  103.03    9.20   0
   0   8   5    0.70    6.38   0
   1   6   4  102.69    6.15   0
   1   9   4   77.21    7.57   0
   3   7   2   59.62    5.07   0
  -9   7   4   58.79    6.20   0
  -9   8   5   62.67    7.14   0
  -8   5   3   78.22    4.79   0
  -6   8   7   39.93    7.03   0
  -5   3   4  195.77    6.17   0
  -4   5   6  297.93    9.88   0
  -4   8   7  175.69   10.20   0
  -3   5   6  153.28    7.97   0
  -2   6   6   69.66    6.62   0
   0   7   5   71.44    6.80   0
   0   9   5  269.66   12.38   0
   0  10   5   50.27    8.95   0
   1   3   3   67.00    3.43   0
   2   5   3   76.75    4.79   0
   3   6   2  301.37    7.63   0
  -7   8   7   16.76    6.23   0
  -6   7   7  329.86   12.59   0
  -5   7   7  161.58    9.31   0
  -4   1  -4  475.62    6.96   0
  -4   7   7   26.16    6.88   0
  -3   1   2 1079.09    8.28   0
  -3   8   7   89.25    8.01   0
  -3   9   7   40.80    6.92   0
  -1   4   5  185.77    6.77   0
  -1   8   6   88.24    7.97   0
  -1   9   6   47.53    7.69   0
   0   6   5  603.63   12.88   0
   1   5   4   96.61    5.30   0
   3   3   1  286.96    4.38   0
   5   2  -4  266.06    5.78   0
  -8   6   5   14.47    5.22   0
  -7   3   0  203.56    3.33   0
  -6   4   5   31.61    4.82   0
  -6   5   6  267.86    9.79   0
  -3   3   5   48.22    4.43   0
  -3   7   7    7.01    6.02   0
  -2   0  -4  541.15    7.50   0
  -1   7   6  134.17    8.61   0
   0   3   4  254.18    6.49   0
   0   5   5  361.55   10.12   0
   2   0  -2 6005.35   17.70   0
   3   0  -5  814.01   10.73   0
   3   5   2   64.21    4.15   0
  -9   7   5  224.18   10.57   0
  -9   8   6   65.23    7.61   0
  -8   5   4   38.02    5.31   0
  -8   8   7   31.86    7.10   0
  -7   7   7  122.04    9.08   0
  -5   6   7   31.41    6.77   0
  -4   3   5  593.59   10.79   0
  -4   4   6  454.81   11.07   0
  -4   6   7  922.43   17.68   0
  -3   2   4  251.45    6.30   0
  -3   4   6 1157.64   16.89   0
  -2   3   5    8.81    3.44   0
  -1   6   6  131.88    7.50   0
   5   4  -2  113.92    2.31   0
  -6   8   8  194.10   11.59   0
  -5   2   3  214.11    5.35   0
  -5   4   6  171.85    7.80   0
  -5   8   8    2.44    5.18   0
  -3   6   7  904.18   17.57   0
  -2   7   7   26.71    6.35   0
  -2   8   7   41.76    7.51   0
  -2   9   7   39.35    6.73   0
   1   4   4  749.40   11.24   0
   2   4   3   50.68    3.70   0
   5   2  -5  173.43    6.16   0
   5   3  -3    3.48    1.87   0
  -9   6   4  140.81    7.43   0
  -7   5   6  556.84   13.78   0
  -6   3   4   48.21    3.71   0
  -5   3   5  532.64   10.50   0
  -5   5   7   66.00    6.74   0
  -5   7   8   69.44    8.33   0
  -4   2   4  608.17    9.26   0
  -4   5   7   98.20    8.01   0
  -4   8   8  264.35   12.37   0
  -2   0  -3 1974.62   11.73   0
  -2   4   6  911.21   14.67   0
  -1   0  -5 1363.89   12.97   0
  -1   2   4 1829.37   15.14   0
  -1   3   5  116.88    5.99   0
  -1   5   6  461.55   11.64   0
   0   4   5  470.26   10.31   0
   1   8   5   65.81    7.87   0
   4   1  -5 1766.07   15.89   0
  -9   7   6   98.51    8.18   0
  -8   7   7   30.53    7.30   0
  -7   6   7   95.74    8.27   0
  -6   7   8   17.43    6.80   0
  -4   7   8  418.28   14.39   0
  -3   5   7  200.09    9.10   0
  -2   6   7   77.75    7.55   0
   0   7   6  324.49   12.47   0
   0   8   6   89.32    8.12   0
   0   9   6   98.39    8.98   0
   1   7   5   12.48    5.72   0
   1   9   5   63.57    6.83   0
   2   0  -5  997.76   11.70   0
   2   0  -3 1932.42   12.31   0
   2   7   4  145.35    8.09   0
  -7   4   5  199.37    7.64   0
  -7   7   8   48.64    7.53   0
  -6   4   6   71.98    6.14   0
  -6   5   7  159.96    8.80   0
  -5   6   8    3.82    5.71   0
  -3   8   8   13.11    6.24   0
  -1   8   7  116.13    9.84   0
   0   0  -5  260.86    6.16   0
   0   6   6  198.47   10.02   0
   1   0  -1 1017.42    5.39   0
   1   6   5  202.79    8.61   0
   2   0  -4 1792.66   13.56   0
   2   6   4  104.96    6.48   0
  -9   6   5  118.42    8.00   0
  -6   2   0  420.55    2.95   0
  -4   1   2  987.25    8.03   0
  -4   3   6  159.32    7.05   0
  -4   4   7  149.02    8.04   0
  -4   6   8  202.41   10.68   0
  -3   1  -5  750.37   10.04   0
  -3   3   6 1120.91   15.76   0
  -3   7   8  289.84   12.13   0
  -2   5   7   14.01    5.42   0
  -1   0  -4 2076.88   14.48   0
  -1   4   6  454.58   10.70   0
  -1   7   7  222.76   11.81   0
   1   0  -5  230.04    6.00   0
   4   2  -2    6.03    1.33   0
  -8   4   3  250.72    6.87   0
  -8   6   7   58.59    7.62   0
  -7   3   3  157.13    5.09   0
  -7   5   7  474.80   13.88   0
  -6   2   1  665.07    5.88   0
  -5   2   4  507.16    8.58   0
  -5   4   7  100.14    7.13   0
  -3   2   5  459.49    8.97   0
  -3   4   7    1.11    5.05   0
  -3   6   8  125.50    9.18   0
  -2   2   5  366.26    8.11   0
  -2   3   6  520.44   10.98   0
  -2   8   8    4.16    5.96   0
  -1   6   7   14.32    5.98   0
   0   2   4  919.80   10.95   0
   0   5   6 1181.17   18.02   0
   1   0  -4  377.97    6.63   0
   1   3   4  671.96   10.00   0
   1   5   5  393.00    9.93   0
   2   2   2  235.86    4.26   0
   2   5   4   13.45    3.96   0
  -9   6   6  207.97   10.29   0
  -9   7   7  149.65    9.91   0
  -8   7   8   97.81    9.35   0
  -7   6   8  278.65   12.65   0
  -6   7   9   22.90    6.87   0
  -5   3   6  278.18    8.62   0
  -4   2   5  112.69    5.09   0
  -4   5   8  397.50   13.00   0
  -2   7   8    1.96    6.21   0
  -1   0  -3  867.46    8.23   0
   0   0  -4  647.05    8.31   0
   0   3   5 1379.76   15.61   0
   2   3   3  107.94    4.20   0
   3   6   3  246.22    7.60   0
  -8   4   4   10.66    3.58   0
  -7   4   6   46.05    5.28   0
  -6   4   7  113.00    7.77   0
  -6   5   8  120.77    8.93   0
  -4   1  -2  317.65    4.08   0
  -4   7   9  182.56   11.10   0
  -3   5   8  260.49   11.53   0
  -2   4   7  168.41    8.27   0
  -2   6   8  273.79   11.87   0
   1   0  -2 2189.85   10.92   0
   1   1   2   88.61    2.87   0
   3   1  -2   71.25    2.37   0
  -7   3   4   98.67    5.01   0
  -6   6   9  259.72   12.04   0
  -1   2   5  516.56    9.38   0
  -1   3   6  269.30    8.26   0
   0   0  -3 2186.47   13.03   0
   0   4   6  157.57    7.19   0
   0   8   7    9.11    7.30   0
   1   4   5  145.58    6.29   0
   1   7   6    4.33    6.49   0
   1   8   6   -3.51    6.07   0
   3   1  -5 1057.39   12.18   0
   3   5   3  125.22    5.40   0
  -9   6   7   30.99    7.34   0
  -8   4   5   14.08    4.46   0
  -8   5   7   59.06    7.11   0
  -7   5   8    9.75    6.32   0
  -6   2   3  254.61    5.63   0
  -6   3   6   38.21    4.61   0
  -4   3   7   89.64    6.86   0
  -4   4   8   83.22    7.48   0
  -4   6   9   96.99    8.56   0
  -3   1  -4   92.10    3.51   0
  -3   1   4  957.30   10.81   0
  -3   3   7  248.70    8.84   0
  -3   7   9  280.32   13.31   0
  -1   0  -2 1224.97    8.05   0
  -1   8   8   20.84    7.37   0
   0   7   7  407.63   15.02   0
   1   6   6   86.56    7.93   0
   2   4   4   76.74    4.63   0
   3   1  -4  366.91    6.71   0
   3   1  -3 1506.06   11.17   0
  -9   5   5   41.68    5.15   0
  -7   4   7  503.25   13.33   0
  -7   6   9  180.85   10.97   0
  -5   3   7   29.12    5.49   0
  -5   5   9   65.17    8.48   0
  -4   2   6  641.80   11.84   0
  -3   2   6 1089.66   14.77   0
  -3   4   8  379.92   12.24   0
  -3   6   9   72.75    8.36   0
  -1   1   4  273.05    6.19   0
  -1   4   7   97.66    6.76   0
  -1   7   8   84.08    9.39   0
   0   6   7  213.29   10.37   0
   2   7   5   38.08    5.46   0
   4   2  -3  897.26    8.77   0
 -10   7   7    4.49    5.87   0
  -7   3   5  140.76    6.17   0
  -6   2   4   94.11    4.65   0
  -6   4   8  159.65    9.44   0
  -6   5   9   31.28    7.09   0
  -5   2  -3  269.86    4.91   0
  -4   5   9   11.42    6.85   0
  -2   2   6  100.07    5.60   0
  -2   3   7  210.78    8.34   0
  -2   7   9    6.03    5.89   0
  -1   6   8  275.64   13.12   0
   0   0  -2  873.65    7.12   0
   1   5   6  390.19   11.43   0
   2   6   5   90.66    6.76   0
   4   2  -4  707.95    9.29   0
  -9   5   6  102.88    7.91   0
  -8   4   6   71.51    6.23   0
  -8   5   8   13.38    6.71   0
  -8   6   9   67.85    8.51   0
  -5   2   6  320.56    9.44   0
  -5   6  10   62.95    7.32   0
  -4   1   4 2301.85   16.71   0
  -2   4   8  242.81    9.99   0
  -1   0   1  853.84    4.50   0
   0   2   5 1337.44   14.75   0
   0   3   6  816.06   13.57   0
   1   2   4  123.98    4.59   0
   1   3   5  306.48    7.94   0
   5   4  -3  212.30    4.81   0
  -7   4   8   75.98    8.41   0
  -4   3   8    9.25    5.27   0
  -4   6  10  214.79   12.31   0
  -3   1   5  715.28   10.68   0
  -2   1   5 1213.10   13.64   0
  -2   6   9   63.20    8.07   0
  -1   5   8    9.72    6.05   0
   2   1  -5  523.64    8.84   0
   2   5   5   78.48    6.19   0
  -9   5   7   37.02    7.15   0
  -8   4   7   50.39    7.24   0
  -6   2   5  332.33    8.13   0
  -5   3   8   97.32    7.60   0
  -5   4   9   47.38    7.21   0
  -4   2   7  590.83   12.61   0
  -3   3   8  497.31   13.06   0
  -2   5   9  170.03    9.71   0
  -1   1  -5  100.16    4.30   0
   0   1   4  589.32    8.62   0
   0   4   7  456.08   12.28   0
   0   7   8  190.30   12.79   0
   1   4   6  172.83    8.32   0
   2   3   4  817.46   11.33   0
   5   4  -5  440.05    9.61   0
   5   4  -4  461.29    8.37   0
  -5   5  10   66.07    8.12   0
  -4   1   5  120.06    5.23   0
  -4   5  10   90.77    9.20   0
  -3   1  -3   60.60    2.66   0
  -3   4   9   59.00    8.18   0
  -3   6  10  116.02   10.16   0
  -2   2   7  361.27   10.05   0
  -2   3   8  116.19    7.97   0
  -1   1   5   99.21    4.94   0
  -1   4   8   39.26    6.36   0
   0   6   8  216.39   12.29   0
   1   1  -5   25.54    3.45   0
   1   7   7   30.57    6.39   0
   3   2   1    7.34    1.11   0
  -7   3   7  339.10   11.24   0
  -7   5  10   55.79    7.68   0
  -6   3   8  144.51    8.21   0
  -5   2   7   25.15    5.30   0
  -2   1  -4  286.40    5.77   0
  -1   0   2 2105.83   10.45   0
  -1   6   9   37.04    7.99   0
   0   1  -5  482.03    8.27   0
   1   6   7   10.03    6.20   0
   2   1  -4  187.47    5.11   0
   2   4   5    6.71    4.29   0
  -6   3  -3  293.94    5.54   0
  -5   3   9   38.63    8.01   0
  -4   2  -4   46.53    3.55   0
  -4   3   9  776.80   17.69   0
  -3   1   6  900.67   13.29   0
  -3   5  10   15.85    7.25   0
  -2   0   2 5521.69   16.64   0
  -2   4   9   82.73    7.93   0
   0   2   6  621.05   11.74   0
   0   5   8    2.05    6.64   0
   1   5   7  252.63   11.22   0
  -8   3   4   55.46    4.31   0
  -8   3   5  127.58    6.23   0
  -6   4  10   88.88    8.72   0
  -5   4  10  127.27    9.25   0
  -4   1   6  191.56    7.06   0
  -4   4  10   78.34    8.51   0
  -3   2  -5  138.03    5.51   0
  -3   2   8  534.50   13.28   0
  -3   3   9  445.66   14.01   0
  -2   1   6  637.90   11.36   0
  -1   2   7  506.14   11.59   0
  -1   5   9   80.39    9.32   0
   0   3   7   22.85    5.13   0
   1   2   5 1526.14   16.02   0
   2   6   6    8.82    5.10   0
   3   2  -5  306.55    7.20   0
   4   3  -5  366.47    8.68   0
  -9   5   9  100.22   10.48   0
  -8   3   6   54.14    5.97   0
  -7   3   8 1106.99   19.76   0
  -6   2   7   61.45    5.94   0
  -5   1   5  177.89    5.93   0
  -5   2   8   84.20    7.21   0
  -3   4  10    6.04    6.27   0
  -2   5  10  123.44   10.94   0
   0   0   1 1269.63    5.50   0
   0   4   8   14.99    7.10   0
   2   1  -3 3253.58   16.79   0
   2   5   6   21.14    5.47   0
  -8   4   9   14.08    6.92   0
  -7   2   4  125.75    4.98   0
  -7   2   5  175.89    6.61   0
  -7   4  10  246.05   12.58   0
  -3   1   7  169.52    7.42   0
  -2   2   8   24.54    6.12   0
  -1   1  -4 1026.64   10.62   0
  -1   1   6  262.37    7.81   0
  -1   4   9   33.12    7.22   0
   1   1  -4  153.72    4.80   0
   1   4   7  251.58   10.22   0
  -8   3   7  186.13    9.38   0
  -7   3   9   35.14    7.63   0
  -5   1   6    4.75    3.50   0
  -5   4  11   22.46    6.75   0
  -4   1   7   95.78    6.20   0
  -2   1   7  351.72    9.85   0
  -2   4  10   63.33    8.27   0
   0   0   2  862.46    7.07   0
   0   1  -4 1728.81   13.77   0
   0   6   9   55.67    8.52   0
   1   1   4  970.93   11.23   0
   2   3   5  185.03    6.61   0
   0  -7   5  194.15    3.28   0
   0  -6  -2   72.91    3.26   0
   0  -4  -3  682.60    8.61   0
   0  -2   4 1066.51    8.69   0
   1  -8  -4  120.96    5.71   0
   2 -11  -4  257.38    9.18   0
   2 -10  -5  299.52    9.99   0
   2  -9  -6   22.99    5.31   0
   2  -5  -8  418.33   10.82   0
   3  -4 -10    0.22    4.06   0
   3   4  -6  220.55    3.60   0
   5   1 -12    1.32    4.56   0
   6   1 -13   49.61    6.23   0
   0   0  -1 1529.98    5.20   0
   1  -7  -5   42.22    4.17   0
   1   0  -6  936.03   10.56   0
   1   0   4 2137.45   14.82   0
   2  -8  -7   60.85    6.19   0
   2  -6  -8  262.12    9.27   0
   3  -5 -10   28.54    5.08   0
   3   0 -10   25.39    4.30   0
   3   2  -9   25.33    3.31   0
   3   3  -8  529.00    7.79   0
   3   4  -1  480.77    5.51   0
   5   3 -11   34.08    4.32   0
   0  -6   5  251.56    3.94   0
   0  -5   5   17.44    1.76   0
   1  -6  -6  119.63    5.85   0
   2  -3  -9   23.80    4.92   0
   2  -2  -9  293.98    8.71   0
   2   1  -8  163.65    5.46   0
   2   3   0  535.79    5.53   0
   4  -2 -12   62.67    5.80   0
   4  -1 -12  149.96    7.66   0
   4   3 -10  672.61   10.61   0
   4   4   0  224.88    5.46   0
   5   0 -13  146.08    8.04   0
   5   2 -12  139.05    7.10   0
   5   4 -10   27.60    3.02   0
   6   2 -13    5.51    4.51   0
   6   3 -12  252.91    8.06   0
   0  -7  -2  309.74    6.25   0
   0  -6  -3  106.28    4.34   0
   1 -11  -1   58.00    3.61   0
   1  -9  -4   33.46    4.54   0
   1  -8  -5   -0.34    4.08   0
   1  -4  -7   87.65    5.19   0
   1  -3  -7   62.67    4.99   0
   1  -2  -7  475.83    9.28   0
   2  -7  -8   12.29    4.10   0
   2  -4  -9   61.36    5.76   0
   2  -1  -9   11.68    4.04   0
   3  -3 -11   44.45    5.31   0
   3  -2 -11  334.59   10.03   0
   4   0 -12  102.38    6.86   0
   0  -8  -1  197.25    4.69   0
   0  -4  -4  986.90   11.11   0
   0  -3   4  121.83    2.90   0
   0  -2  -4  900.90    9.72   0
   0   0  -2  852.65    5.65   0
   1 -10  -3   25.19    3.80   0
   1  -1  -7 1094.85   13.08   0
   1   1  -6  648.01    8.16   0
   1   1   2   95.28    2.96   0
   2 -11  -5   24.46    4.78   0
   2 -10  -6   55.77    5.82   0
   2  -9  -7   39.33    5.33   0
   2   0  -9   17.09    3.58   0
   3  -4 -11   67.22    5.62   0
   3  -1 -11  160.87    7.51   0
   3   3   1  287.75    5.76   0
   4   4  -9   96.57    3.98   0
   5   1 -13  112.69    7.46   0
   0  -5  -4  149.46    4.94   0
   0  -2   3  741.45    5.88   0
   0  -1  -4  609.23    7.41   0
   1  -7  -6  134.89    6.37   0
   1  -5  -7  181.13    6.98   0
   1  -2   5   50.92    3.08   0
   1   0  -7  171.02    5.30   0
   2  -8  -8    7.10    4.37   0
   2  -6  -9   62.45    5.64   0
   2   2  -8  643.88    9.04   0
   3   2 -10   13.91    2.98   0
   3   3  -9  266.07    6.43   0
   4   1 -12   15.55    4.69   0
   0  -7  -3    6.24    2.69   0
   1  -6  -7    7.14    4.17   0
   1   0   3  871.67    8.00   0
   2  -3 -10  211.19    8.40   0
   2  -2 -10  145.96    7.16   0
   2   1   3  227.33    5.01   0
   3   4  -2 1144.81    6.93   0
   5   3 -12    8.90    3.37   0
   0  -8  -2   73.31    3.51   0
   0  -6  -4  215.14    5.92   0
   0  -4  -5  425.57    7.97   0
   0  -4   4  603.43    5.49   0
   0  -3  -5 1292.22   13.03   0
   0  -2  -5 1279.09   12.30   0
   1 -10  -4   62.56    4.71   0
   1  -9  -5  159.21    6.77   0
   1  -8  -6   66.58    5.31   0
   1  -4  -8   44.32    4.99   0
   1  -3  -8   21.86    3.96   0
   1  -2  -8  225.26    7.19   0
   1  -1  -8  525.73    9.95   0
   2  -7  -9    8.70    4.33   0
   2  -4 -10   49.86    5.38   0
   2  -1 -10   18.18    4.49   0
   2   3  -7  102.27    3.30   0
   3   1 -11   95.37    5.87   0
   4   0 -13  101.24    6.87   0
   4   2 -12  563.52   11.78   0
   4   3 -11   -0.62    3.18   0
   5   2 -13   28.86    4.52   0
   5   4 -11   41.47    3.43   0
   0  -1  -5  123.96    4.09   0
   1  -7  -7  237.63    8.34   0
   1  -5   6 1247.51   11.00   0
   1   1  -7  114.57    4.21   0
   2  -5 -10  141.82    7.42   0
   2   0 -10  133.50    5.94   0
   3  -2 -12  215.27    8.75   0
   3  -1 -12   70.99    6.01   0
   3   4  -8  690.29    7.75   0
   4   4 -10  400.58    7.58   0
   0  -9  -1  161.66    4.37   0
   0  -8  -3  451.85    8.17   0
   0  -7  -4   89.92    4.47   0
   1  -3   5   32.92    2.31   0
   1   0  -8 1313.90   14.07   0
   1   2  -6  604.14    7.31   0
   2   2  -9   76.78    4.16   0
   2   3  -1    8.31    0.99   0
   3   0 -12   91.80    6.04   0
   3   2 -11    3.82    3.74   0
   3   3 -10  261.74    6.62   0
   4   1 -13  113.16    6.73   0
   4   5  -7   62.72    1.84   0
   0  -6  -5  566.15    9.84   0
   0  -5   4  398.09    4.12   0
   0  -4  -6  156.15    5.63   0
   0  -2  -6  606.47    9.28   0
   0   0  -5  244.65    5.12   0
   1  -9  -6   46.44    5.23   0
   1  -6  -8  301.95    9.18   0
   1  -3  -9  263.05    8.49   0
   1  -2  -9  511.31   10.84   0
   2  -3 -11   96.04    5.97   0
   2  -2 -11  351.56   10.07   0
   2  -1 -11    3.72    4.03   0
   2   1 -10  257.49    7.39   0
   2   3  -8  841.10    9.43   0
   5   3 -13    8.26    3.90   0
   0  -9  -2  229.33    5.67   0
   0  -5  -6 1083.15   13.85   0
   1 -10  -5  114.27    5.95   0
   1  -8  -7  125.56    6.74   0
   1  -4  -9   35.30    4.64   0
   1  -1  -9   88.67    5.16   0
   1   1   1  237.63    3.24   0
   2   0 -11    9.88    4.35   0
   3   1 -12   85.71    6.06   0
   3   4  -9   25.63    2.83   0
   4   2 -13   23.71    4.73   0
   4   3 -12  127.65    5.93   0
   5   2 -14   38.71    5.04   0
   5   4 -12  106.53    5.03   0
   0  -8  -4  245.23    6.90   0
   0  -7  -5   66.61    4.48   0
   0  -3   3 1090.96    6.28   0
   1  -7  -8   94.27    6.17   0
   1  -5  -9   74.20    5.66   0
   1  -2   4   56.00    2.56   0
   1   0  -9  369.28    8.60   0
   2   1   2  550.94    6.53   0
   2   2 -10    1.28    2.77   0
   4   4 -11  505.56    9.16   0
   4   4  -2  301.28    4.38   0
   0  -6  -6  219.41    7.35   0
   0  -4  -7  475.86    9.62   0
   0  -3  -7   25.13    3.65   0
   0  -2  -7   79.01    4.80   0
   0   1  -3 1640.17    8.47   0
   1  -9  -7    9.16    4.61   0
   1  -6  -9   38.33    4.70   0
   1  -4   5  229.69    4.50   0
   2   0   3 1919.35   12.90   0
   2   1 -11   77.89    5.26   0
   2   3  -9  158.10    4.81   0
   3   0 -13  114.65    6.87   0
   3   2 -12  128.44    6.65   0
   3   3 -11  132.03    5.51   0
   4   3   0  213.70    4.73   0
   0  -5  -7  372.92    9.15   0
   0  -1  -7  485.41    9.08   0
   0   1  -5  463.13    6.30   0
   1 -10  -6  120.39    6.42   0
   1  -4 -10   22.94    4.51   0
   1  -3 -10   68.94    5.47   0
   1  -2 -10  559.74   11.88   0
   1  -1 -10  596.05   11.68   0
   1  -1   3 2659.56   12.65   0
   1   0   2 1217.95    7.80   0
   1   1  -9  596.60   10.03   0
   2  -1 -12   91.43    5.95   0
   3   1 -13    9.69    4.03   0
   3   2   1    7.84    1.81   0
   3   4 -10  395.89    7.25   0
   4   3 -13  113.91    6.48   0
   4   5  -9  168.22    3.96   0
  -1  -5  -2  357.51    5.74   0
  -1  -4  -2  197.61    4.11   0
  -1  -3  -2 2494.27   13.03   0
   0 -10  -1    3.76    1.85   0
   0  -8  -5    3.43    3.26   0
   0  -7  -6  346.72    8.90   0
   0   1  -2  202.78    2.47   0
   1   0 -10   51.41    4.78   0
   2   0 -12    0.99    3.42   0
   2   2 -11   99.03    5.61   0
   2   4  -7  134.16    3.25   0
   2   4  -5 1320.20    6.22   0
   4   4 -12   94.79    5.23   0
  -1  -5  -3  697.56    8.85   0
  -1  -4  -3  622.69    7.85   0
  -1  -3  -3   59.93    2.85   0
   0 -10  -2   68.68    3.59   0
   0  -9  -4   14.13    3.11   0
   0  -6  -7  209.32    7.67   0
   0  -4  -8   14.66    4.03   0
   0  -3  -8  479.93   10.24   0
   0  -2  -8  171.69    6.38   0
   0  -1  -8  244.68    7.13   0
   0   1  -6  422.46    6.70   0
   1  -9   5  113.91    2.91   0
   1   3  -6  685.68    6.96   0
   1   3  -4 2227.73    8.42   0
   2   1 -12   15.16    3.95   0
   2   3 -10   86.08    4.49   0
   3   1   2   40.29    2.48   0
   3   2 -13  159.14    7.70   0
   3   3 -12   64.74    4.69   0
  -1  -6  -2  129.71    3.86   0
  -1  -6  -1  213.08    4.10   0
  -1  -5   0  225.43    3.23   0
  -1  -4   0  143.82    2.46   0
  -1  -3  -4  645.71    8.58   0
  -1  -2  -3  500.77    6.49   0
   0  -8  -6   75.71    5.38   0
   0  -5  -8    2.10    3.66   0
   1  -3   4    8.10    1.60   0
   1  -2 -11  134.76    6.51   0
   1  -1 -11  274.44    8.82   0
   1   1 -10   56.38    4.35   0
   1   2  -9   76.58    4.23   0
   1   3  -7  775.95    8.36   0
   2   4  -8   40.02    2.29   0
   3   4 -11  243.64    6.69   0
   4   5 -10   28.08    2.44   0
  -1  -6  -3   57.26    3.20   0
  -1  -5  -4   98.93    4.02   0
  -1  -2  -4  114.78    3.83   0
   0 -10  -3  133.31    4.95   0
   0  -9  -5  278.39    7.74   0
   0  -7  -7  463.67   11.08   0
   0  -6  -8  195.77    7.88   0
   0  -3  -9    1.85    3.18   0
   0  -2  -9  315.73    8.66   0
   0   0  -8  564.99    9.47   0
   0   1  -7  739.84    9.61   0
   1  -8   5  347.28    4.94   0
   1  -7   5  435.34    5.83   0
   1  -6   5  436.25    5.68   0
   1   0 -11  202.06    7.29   0
   2  -2   4  308.88    5.34   0
   2   2   0  216.39    3.18   0
   4   3 -14   32.80    4.56   0
  -1  -7  -2  192.75    4.62   0
  -1  -7  -1  199.19    4.13   0
  -1  -4  -5  136.17    4.88   0
  -1  -2  -5 1546.18   13.59   0
  -1  -2  -1  435.61    4.33   0
  -1  -1  -4  987.37    9.48   0
  -1  -1  -3  870.46    7.93   0
   0 -10  -4  255.67    6.94   0
   0  -4  -9  239.15    7.97   0
   0  -1  -9   19.78    4.28   0
   1   2 -10  382.68    8.63   0
   1   3  -8  387.08    6.74   0
   2   2 -12  125.11    6.39   0
   2   3 -11  105.36    5.31   0
   2   4  -9    7.48    2.02   0
   3   3 -13  148.70    6.85   0
   4   4 -13  103.94    5.49   0
   4   5 -11  367.94    7.19   0
  -1  -7  -3   88.45    4.10   0
  -1  -5  -5  356.17    7.64   0
  -1  -4  -6  159.71    6.00   0
  -1  -3  -6   11.17    3.03   0
  -1  -3   0  776.98    4.84   0
   0  -9  -6   93.35    5.62   0
   0  -8  -7   13.02    4.54   0
   0  -8   3   31.75    0.91   0
   0  -7  -8  219.64    8.36   0
   0  -5  -9   86.03    5.62   0
   0   0  -9  291.13    7.87   0
   0   1  -8  154.02    5.23   0
   0   2  -6  252.81    4.98   0
   0   2  -5 1958.90   11.84   0
   1   1 -11   66.03    4.85   0
   2  -1   3 1271.23    9.62   0
   2   1 -13   -0.66    3.78   0
   3   4 -12  176.63    6.49   0
   3   5  -9  123.15    3.64   0
   3   5  -8  161.03    3.42   0
   3   5  -7  130.08    2.47   0
   4   4  -3 1130.75    6.94   0
  -1  -7  -4  132.81    5.13   0
  -1  -5  -6  351.36    8.65   0
   0  -3 -10  148.42    6.76   0
   0  -2 -10  251.64    8.39   0
   0  -1 -10  243.45    8.04   0
   0   2  -7  618.96    8.41   0
   1  -2   3  305.82    4.13   0
   1   0 -12   65.48    5.25   0
   2   0   2  742.01    6.92   0
   2   1   1  175.61    3.24   0
   2   4 -10  408.64    7.55   0
  -1  -4  -7  232.89    7.47   0
  -1  -3  -7  327.08    7.99   0
  -1  -2  -7  418.19    8.64   0
  -1   0  -4 2108.29   13.04   0
   0   0 -10  119.55    5.93   0
   1  -4   4  125.86    2.95   0
   1   2 -11   60.52    4.82   0
   2   2 -13   92.75    5.83   0
   2   3 -12  180.63    6.93   0
   2   3  -2   42.99    1.05   0
   3   2   0  529.45    5.87   0
   3   5 -10  141.20    4.41   0
  -1  -8  -3  103.49    4.60   0
  -1  -8  -2   19.75    2.17   0
  -1  -8  -1   18.30    2.13   0
  -1  -7  -5   14.29    3.67   0
  -1  -6  -6   81.64    5.31   0
  -1  -5  -7  239.57    8.08   0
  -1  -5   1  192.28    2.10   0
  -1  -1  -7  544.19    9.47   0
  -1   0  -6   70.79    3.66   0
   0   2  -8   61.12    3.56   0
   1   1 -12  296.68    8.97   0
   1   3 -10  158.22    5.58   0
   2  -3   4  509.84    6.57   0
   2   4 -11  242.22    6.63   0
   3   3 -14  270.32    9.19   0
   3   4 -13   25.31    4.11   0
  -1  -8  -4   41.39    4.01   0
  -1  -3  -8  294.62    8.25   0
  -1  -2  -8  158.71    6.52   0
  -1   0  -7   30.78    3.36   0
   0  -1 -11  347.90    9.42   0
   0   1 -10    5.29    3.57   0
   0   2  -9  304.73    7.31   0
   0   2  -3  692.65    4.99   0
   1  -1   2 2282.19    9.61   0
   1   2 -12   68.10    5.08   0
   1   4  -7  146.14    3.64   0
   2   3 -13  172.55    7.23   0
   3   0   2 1239.01    9.91   0
   3   5 -11   57.14    3.71   0
  -1  -7  -6    5.35    3.52   0
  -1  -6  -7   15.95    4.04   0
  -1  -4  -8   35.54    4.11   0
  -1  -1  -8   14.23    3.39   0
   0   0 -11   52.55    4.87   0
   1  -5   4 1008.50    7.62   0
   1   1   0 1031.43    4.68   0
   1   3 -11  205.36    6.78   0
   1   4  -8  147.42    4.07   0
   2   4 -12   61.02    4.89   0
  -1  -8  -5   77.29    4.81   0
  -1  -3  -9    7.32    3.31   0
  -1  -2  -9   78.43    5.30   0
  -1  -1  -1  228.28    2.95   0
  -1   0  -8   31.49    3.70   0
  -1   1  -6   64.41    3.33   0
  -1   1  -5   97.57    3.50   0
   0   1 -11   76.96    5.07   0
   0   2 -10  608.03   10.69   0
   0   3  -7 1847.38   13.42   0
   0   3  -6    7.43    1.76   0
   1   0   1 2685.53    8.97   0
   1   4  -9  179.67    4.82   0
   2   5  -9   68.17    3.02   0
   2   5  -8  103.42    3.08   0
   3   4 -14   59.14    4.74   0
   3   5 -12  115.73    5.11   0
   5   3  -2   43.38    2.54   0
  -1  -9  -4   80.04    4.25   0
  -1  -9  -3   -0.93    2.30   0
  -1  -8  -6    2.47    3.36   0
  -1  -7  -7   27.95    4.15   0
  -1  -6  -8  147.19    6.92   0
  -1  -4  -9   60.56    4.79   0
  -1  -2   0 1897.99    6.42   0
  -1  -1  -9   20.75    3.68   0
  -1   1  -7   77.27    3.92   0
  -1   1  -4 1005.27    8.61   0
   0  -6   3  220.09    2.30   0
   0   3  -8 2277.63   16.59   0
   1   3 -12   39.54    4.37   0
   1   4 -10  367.91    7.54   0
   2  -2   3  430.34    5.51   0
   2   5 -10  198.01    5.17   0
  -1  -2 -10   11.76    3.69   0
  -1   0  -9  266.01    7.71   0
  -1   1  -8  322.94    7.52   0
   0   2 -11   98.62    5.47   0
   1  -9   4  198.50    3.20   0
   1  -6   4  575.45    5.66   0
   1  -3   3  244.31    3.56   0
   2   4 -13  115.32    5.79   0
   3   5 -13   36.95    4.11   0
   4   5  -6  102.68    1.29   0
  -2  -4  -5    3.73    2.70   0
  -2  -4  -4   75.56    3.62   0
  -2  -4  -3   47.74    2.81   0
  -2  -3  -5  159.89    5.22   0
  -2  -3  -4  776.12    9.64   0
  -2  -3  -3  116.60    4.02   0
  -2  -2  -5  343.42    7.39   0
  -1  -9  -5   58.94    4.24   0
  -1  -1 -10   74.64    5.38   0
  -1   0 -10  163.07    6.92   0
  -1   1  -9   15.61    3.69   0
   0   3 -10   81.40    4.50   0
   1  -8   4    5.79    1.32   0
   1  -7   4   16.27    1.42   0
   1   3 -13   42.06    4.74   0
   1   4 -11   11.82    3.21   0
   1   4  -5  564.17    4.66   0
   2   5 -11  141.58    4.96   0
   5   4  -4  455.85    5.10   0
  -2  -5  -5   73.42    4.47   0
  -2  -5  -4   13.71    2.55   0
  -2  -5  -3   68.15    3.22   0
  -2  -4  -6  110.87    5.46   0
  -2  -2  -6  245.17    6.68   0
  -2  -2  -4  672.06    8.88   0
  -1   2  -8   41.64    3.60   0
  -1   2  -7   20.20    2.71   0
  -1   2  -6  478.03    7.16   0
   0   2 -12    7.72    3.30   0
   1   4 -12   36.14    4.24   0
   2  -1   2 1337.95    8.57   0
   2   5 -12   72.34    4.77   0
  -2  -6  -3  262.38    6.04   0
  -2  -5  -6   21.76    3.88   0
  -2  -5  -2  332.08    5.46   0
  -2  -4  -7  137.18    6.59   0
  -2  -3  -7   43.12    4.30   0
  -2  -3  -2   15.44    1.76   0
  -2  -2  -7   76.32    4.84   0
  -2  -2  -3  207.73    4.63   0
  -2  -1  -6   76.94    4.33   0
  -2  -1  -5  182.75    5.11   0
  -1   1 -10  123.90    5.96   0
  -1   2  -9  193.29    6.23   0
  -1   2  -5   59.78    2.81   0
   0   3 -11  562.88   11.08   0
  -2  -6  -2  297.19    5.49   0
  -2  -5  -7  145.00    7.11   0
  -2  -3  -8   47.31    4.09   0
  -2  -2  -8  320.93    8.52   0
  -1  -8   1  213.45    2.54   0
   0   4  -9  363.47    7.26   0
   0   4  -8 1193.43   11.40   0
   0   4  -7  275.54    5.37   0
   1   5  -9  422.62    6.95   0
   2   2  -1  312.24    3.04   0
   2   5 -13   54.91    4.57   0
   3   6 -11  251.64    5.64   0
  -2  -7  -4  146.89    5.51   0
  -2  -7  -3  188.89    5.41   0
  -2  -6  -6   13.98    3.65   0
  -2  -5  -1  538.05    6.10   0
  -2  -4  -8    8.75    3.72   0
  -2  -1  -8   33.60    4.35   0
  -2  -1  -3  217.61    4.58   0
  -2   0  -5  236.63    5.65   0
  -1   1 -11   41.26    4.64   0
  -1   2 -10   45.98    4.38   0
  -1   2  -4   60.23    2.52   0
   0   3 -12   93.14    5.81   0
   0   4 -10   57.02    3.92   0
   1   4 -13  110.17    6.29   0
   1   5 -11  200.85    6.30   0
   1   5 -10  110.84    4.38   0
   1   5  -8 1008.56    9.15   0
   2  -3   3 1301.62    9.05   0
   2   0   1 1281.52    7.60   0
   3   0   1  410.18    5.27   0
   3   2  -1  176.18    3.08   0
   4   4  -4   38.78    1.50   0
  -2  -7  -5   35.50    3.92   0
  -2  -7  -2   96.51    3.70   0
  -2  -6  -7   78.42    5.35   0
  -2  -6  -1  141.04    3.43   0
  -2  -4  -1  146.76    3.18   0
  -2  -2  -9   64.01    4.90   0
  -2  -1  -9  338.86    9.16   0
  -2   0  -8   18.45    4.00   0
  -1   2 -11  161.18    6.73   0
  -1   3  -9   82.83    4.45   0
  -1   3  -8  146.49    5.06   0
  -1   3  -7  273.52    5.84   0
   0   4 -11  124.71    5.72   0
   0   4  -6 2308.35   12.70   0
   1  -2   2  218.88    3.10   0
   2   1   0  334.96    3.57   0
   2   5 -14   71.28    5.49   0
   2   5  -6   89.04    1.74   0
   3   6  -9  276.69    4.24   0
  -2  -7  -6    4.84    3.39   0
  -2   0  -9   25.11    3.87   0
  -2   1  -8   71.14    4.51   0
  -2   1  -7   18.85    3.30   0
  -2   1  -6  224.82    5.83   0
  -1   3 -10   54.79    4.53   0
  -1   3  -6  213.59    4.80   0
   1   5 -12  138.30    5.80   0
   1   5  -7   22.35    1.77   0
   2 -10   4  199.42    4.30   0
   5   3  -3    2.33    1.78   0
  -2  -8  -5   43.57    4.06   0
  -2  -8  -4   14.19    2.81   0
  -2  -8  -3    4.56    2.44   0
  -2  -1  -2  529.81    6.02   0
  -2   0 -10   98.41    5.57   0
  -2   0  -3 1960.52   12.41   0
  -2   1  -9  130.01    6.02   0
  -2   1  -5  150.63    4.22   0
  -1   0  -1 2676.14    8.53   0
  -1   1  -2 2244.88    9.26   0
   0   4 -12   21.32    4.13   0
   1   5 -13   69.55    5.40   0
   2  -7   4   10.21    1.55   0
   2   6 -12   46.96    4.01   0
   2   6 -11   51.85    3.46   0
   2   6 -10   45.92    2.97   0
  -2  -7  -1   96.86    3.12   0
  -2   1 -10   39.49    4.54   0
  -2   1  -4  278.57    5.30   0
  -2   2  -8   18.70    3.90   0
  -2   2  -7  694.31   10.23   0
  -1   3 -11  226.53    7.35   0
  -1   3  -5   42.30    2.38   0
   2  -9   4  214.52    4.32   0
   2   6  -9   55.83    2.67   0
  -2   2  -9    3.07    3.76   0
  -1   4  -9  116.43    4.92   0
  -1   4  -8  301.28    6.63   0
   0   5 -11   39.34    4.32   0
   0   5 -10  127.08    5.03   0
   0   5  -9  230.63    5.58   0
   0   5  -8  135.93    4.26   0
   2  -4   3 1767.70   10.47   0
   2  -2   2  524.70    5.46   0
   2   6 -13  117.74    5.33   0
   3  -2   2 1224.80    9.42   0
   3   4  -4  142.05    1.69   0
   5   2  -2  112.74    3.41   0
   6   3  -4  310.57    5.69   0
  -3  -4  -6  257.48    7.88   0
  -3  -4  -5   54.20    4.40   0
  -3  -4  -4   51.06    3.93   0
  -3  -3  -7  184.45    7.02   0
  -3  -3  -6   31.77    4.07   0
  -3  -3  -5  537.54    9.46   0
  -3  -2  -7  308.95    8.65   0
  -3  -2  -6   40.62    4.14   0
  -2   2 -10    2.69    3.45   0
  -1  -9   1   14.45    0.93   0
  -1   4 -11   32.63    4.42   0
  -1   4 -10  253.98    7.48   0
  -1   4  -7  180.85    4.83   0
   0   5 -12  219.84    7.95   0
   1 -10   3   75.80    2.00   0
   1  -5   3   43.28    1.62   0
   1   6 -11  265.47    7.08   0
   3   6  -8   37.45    1.49   0
  -3  -5  -6   88.22    5.55   0
  -3  -5  -5  173.01    6.51   0
  -3  -5  -4  111.61    5.11   0
  -3  -4  -7   73.86    5.61   0
  -3  -3  -8   15.76    4.07   0
  -3  -2  -8  534.26   11.51   0
  -3  -2  -4   43.62    3.54   0
  -3  -1  -8  315.44    9.00   0
  -3  -1  -7   79.97    5.18   0
  -2   3  -8   10.37    3.02   0
  -1  -1   0  897.65    4.01   0
   0   5  -7 1126.55    9.88   0
   1   6 -12  129.04    5.83   0
   1   6 -10   68.43    3.38   0
   4   3  -3    6.11    1.26   0
   5   4  -5  448.08    4.86   0
  -3  -6  -5   26.09    4.13   0
  -3  -5  -3  124.97    4.68   0
  -3  -4  -3   82.92    3.78   0
  -3  -3  -3   69.74    3.37   0
  -3  -2  -3  530.64    8.10   0
  -3  -1  -4  773.51    9.89   0
  -3   0  -8   44.85    4.62   0
  -3   0  -7  865.48   12.77   0
  -2   0  -2  724.72    6.72   0
  -2   1  -3 1356.15    9.98   0
  -2   3 -10  303.63    8.57   0
  -2   3  -9   16.92    3.45   0
  -2   3  -7   28.22    3.37   0
  -1   3  -4    7.67    1.57   0
  -1   4 -12   16.72    3.83   0
   0   5 -13   66.87    5.29   0
   1   4  -4 2018.54    6.33   0
   1   6 -13   24.39    3.68   0
   1   6  -9  562.72    7.49   0
  -3  -6  -6  168.85    6.93   0
  -3  -6  -4    1.26    2.91   0
  -3   0  -9   97.59    6.01   0
  -3   1  -8  280.13    8.36   0
  -3   1  -7  149.40    6.07   0
  -2   2  -4  330.71    5.61   0
  -2   3 -11  100.19    5.85   0
   0   3  -3 1106.74    5.63   0
   1  -1   1 5676.14   12.32   0
   2  -5   3  567.63    6.19   0
   3  -1   1  495.12    5.70   0
   4   0   0   22.97    1.86   0
  -3  -6  -3  240.17    6.13   0
  -3  -5  -2   63.62    3.29   0
  -3  -4  -2  435.30    6.70   0
  -3  -3  -2  516.50    7.30   0
  -3  -1  -3 1408.73   12.11   0
  -3   1  -9   20.84    3.83   0
  -3   1  -6   21.85    3.46   0
  -1   5 -11   46.67    4.93   0
  -1   5 -10   61.28    4.53   0
  -1   5  -9   87.04    4.23   0
   0   6 -11  135.19    5.86   0
   1  -9   3    1.44    1.06   0
   1   6  -8   31.02    2.28   0
   4   2  -2    7.41    1.35   0
  -3  -7  -5   64.21    4.70   0
  -3  -7  -4   13.84    3.01   0
  -3   2  -8  843.28   13.12   0
  -3   2  -7   32.31    3.84   0
  -2   4  -8  317.43    7.33   0
  -1   5 -12   22.17    3.94   0
  -1   5  -8  137.77    4.62   0
   0   5  -6  938.33    7.84   0
   0   6 -12  168.95    6.54   0
   0   6 -10  550.45    8.98   0
   0   6  -9   64.10    3.57   0
   1  -7   3  311.10    3.87   0
   1  -3   2 1077.25    6.16   0
   2  -1   1 1003.27    6.74   0
   3  -3   2 2085.06   12.50   0
  -3  -7  -3   47.18    3.42   0
  -3  -6  -2  301.05    5.89   0
  -3  -2  -2  976.41    9.45   0
  -2   4 -11  222.35    8.05   0
  -2   4  -7    8.11    2.82   0
  -1   4  -5  253.97    4.49   0
  -1   5  -7  607.37    8.25   0
   0   6 -13  121.78    6.19   0
   1  -8   3   94.47    2.27   0
   2  -3   2  576.51    5.67   0
   3   0   0   27.64    2.01   0
  -3   1  -4   95.71    3.91   0
   2  -6   3   99.82    2.80   0
   5   3  -4  276.96    4.43   0
  -4  -3  -6  230.41    8.17   0
  -4  -3  -5  175.69    6.90   0
  -4  -2  -7   86.35    5.79   0
  -4  -2  -6  146.85    6.59   0
  -4  -2  -5    8.83    3.43   0
  -4  -1  -7   54.66    4.62   0
  -4  -1  -6   40.86    4.41   0
  -3  -7  -2   71.08    3.46   0
  -3  -4  -1  955.76    8.70   0
  -3  -1  -2   42.39    2.51   0
  -3   3 -10  350.17    9.75   0
  -3   3  -9  526.78   10.96   0
  -3   3  -8   59.12    4.64   0
  -2   2  -3  466.17    5.90   0
  -1   6 -11    3.02    3.61   0
   0   4  -4  606.77    4.87   0
   0   6  -8   65.03    3.04   0
   1   7 -12  108.85    4.82   0
   1   7 -11   76.52    4.27   0
   2 -10   3  422.51    5.96   0
   6   3  -5    2.91    1.82   0
  -4  -4  -6  119.90    6.32   0
  -4  -4  -5  198.23    7.27   0
  -4  -3  -4  237.34    6.95   0
  -4  -2  -4  175.29    6.06   0
  -4  -1  -5  565.42   10.50   0
  -4   0  -8    6.81    3.63   0
  -4   0  -7  390.34    9.85   0
  -4   0  -6  415.59    9.43   0
  -3  -6  -1   80.26    3.20   0
  -3  -3  -1  298.29    4.84   0
  -3   3  -6  569.14    9.45   0
  -2  -2   0  195.68    2.87   0
  -2   3  -4  555.67    6.94   0
  -2   5 -11   25.54    4.24   0
  -2   5  -9  592.16   10.48   0
  -1   6 -12   28.07    4.38   0
  -1   6  -9   18.66    3.49   0
   2  -9   3   58.16    2.65   0
   2  -7   3    8.50    1.59   0
   2   7 -10   18.26    2.00   0
   3   1  -1   49.31    1.92   0
   3   3  -3  691.81    4.65   0
   5   1  -2   50.61    2.49   0
  -4  -5  -5  192.40    7.35   0
  -4  -4  -4   67.26    4.42   0
  -4   0  -5   36.24    3.83   0
  -3   4 -10  114.46    6.04   0
  -3   4  -9   12.66    3.56   0
  -2   5  -8   66.75    4.17   0
  -1   5  -6 1330.59   10.63   0
   0   7 -12   90.87    5.76   0
   2  -8   3   74.46    2.75   0
   2   0   0 1608.88    7.75   0
   2   6  -7   79.60    1.85   0
   3  -4   2  548.20    6.49   0
   3   2  -2   69.96    1.87   0
  -4  -5  -4  228.05    6.95   0
  -4  -4  -3  248.95    6.56   0
  -4  -3  -3  133.85    4.85   0
  -4   2  -8  155.97    6.80   0
  -3  -2  -1    5.57    1.57   0
  -3   0  -2 1264.36   10.15   0
  -3   2  -4  116.56    4.19   0
  -2   4  -5   61.21    3.08   0
  -2   5  -7   14.62    2.85   0
  -1   6  -8  782.82   10.25   0
   0   7 -13  135.92    6.23   0
   0   7 -11  206.22    6.31   0
   3  -2   1 2242.81   11.96   0
   4  -1   0  949.85    8.45   0
  -4  -6  -5   48.57    4.33   0
  -4  -6  -4  151.92    6.45   0
  -4  -5  -3   74.29    4.44   0
  -4  -2  -3    0.75    2.54   0
  -4   0  -4  526.82    9.00   0
  -4   1  -5  245.32    7.13   0
  -4   2  -7   36.08    4.48   0
  -3  -7  -1   68.48    2.99   0
  -3   4  -7  744.65   11.14   0
  -2  -6   1   80.70    1.76   0
  -1   1  -1 4958.11   11.19   0
   0   6  -7   41.52    2.17   0
   0   7 -10   15.58    2.93   0
   1   5  -5  626.58    4.25   0
   2  -4   2 1984.11   10.47   0
  -4  -1  -3  107.49    4.37   0
  -4   2  -6  287.38    7.73   0
  -4   3  -9  223.42    8.19   0
  -3   5 -10   59.10    4.85   0
  -2   6 -11   10.36    3.75   0
  -2   6 -10  143.99    6.33   0
  -2   6  -9   87.67    5.06   0
   1  -4   2 1649.29    7.72   0
   1   7  -9  304.19    5.41   0
  -4  -6  -3  136.59    5.36   0
  -4  -4  -2  363.76    6.78   0
  -4  -3  -2  158.49    4.63   0
  -4   3  -7  322.52    8.70   0
  -3  -1  -1 1794.62   11.15   0
  -3   5  -8   50.98    4.53   0
  -2   5  -6 1085.89   11.01   0
  -1   6  -7  121.93    4.07   0
  -1   7 -12    1.38    3.22   0
  -1   7 -11   22.32    3.80   0
  -1   7 -10   99.88    5.27   0
   0  -9   2  467.02    3.53   0
   0   7  -9  133.06    4.38   0
   1   0   0 2325.11    6.56   0
   2   7  -9   25.94    1.77   0
   3  -5   2 1582.50   10.95   0
   4   0  -1 1863.47   11.30   0
  -5  -2  -6   63.69    5.37   0
  -5  -1  -6  194.37    7.79   0
  -4  -5  -2  109.01    4.30   0
  -4  -2  -2  340.94    6.41   0
  -4   0  -3  639.77    9.09   0
  -4   3  -6  389.81    8.71   0
  -3  -5   0 1377.26    9.29   0
  -3  -4   0  264.42    4.14   0
  -3   2  -3  616.47    7.69   0
  -2  -7   1  302.38    3.04   0
  -2   6  -8   36.47    3.33   0
   2  -2   1 5056.83   15.16   0
  -5  -3  -5   48.60    4.99   0
  -5  -2  -5   57.72    4.77   0
  -5  -1  -5  180.57    7.09   0
  -5   0  -7   45.93    4.68   0
  -5   0  -6   15.12    4.06   0
  -5   1  -7   56.84    5.18   0
  -4  -6  -2   45.90    3.41   0
  -4  -1  -2  153.61    4.79   0
  -4   4  -9    4.21    3.44   0
  -4   4  -8  101.45    5.76   0
  -3  -6   0  295.47    4.57   0
  -3   1  -2  421.49    6.01   0
  -3   4  -5  204.41    5.50   0
  -3   5  -7   15.95    3.34   0
  -2  -1   0  325.01    3.52   0
  -2   3  -3 1427.94    9.83   0
  -1   5  -5  456.72    5.77   0
  -1   7  -9  283.72    6.74   0
   2   1  -1 2317.32    8.21   0
   4   1  -2 1133.09    8.71   0
  -5  -4  -5   13.24    4.06   0
  -5  -2  -4  101.20    5.74   0
  -5   0  -5   51.44    4.68   0
  -5   1  -6   13.86    3.66   0
  -4   1  -3  200.03    5.30   0
  -4   2  -4   56.82    3.97   0
  -4   4  -7 1178.56   15.31   0
  -3  -3   0  245.30    3.90   0
  -3   6 -10   53.06    4.90   0
  -3   6  -9  185.04    7.05   0
  -2   4  -4  513.19    6.56   0
  -2   6  -7  137.10    4.88   0
  -2   7 -11  384.58   10.04   0
   2  -5   2   67.26    2.29   0
   3  -6   2  797.26    8.10   0
   3  -3   1  524.90    6.00   0
   4   3  -4 1221.98    7.50   0
  -5  -4  -4   83.65    5.48   0
  -5  -3  -4   49.60    4.39   0
  -5  -1  -4  364.10    8.55   0
  -5   1  -5    5.42    3.19   0
  -5   2  -7   33.96    4.64   0
  -4  -4  -1  647.31    8.12   0
  -4   5  -9   10.02    3.50   0
  -3   0  -1  370.20    5.13   0
  -3   5  -6   60.66    3.80   0
  -2   7 -10  176.62    6.56   0
   0   6  -6    9.40    1.47   0
   0   7  -8  598.54    7.32   0
   0   8 -11   70.07    4.25   0
   1  -2   1  376.12    3.45   0
   1   7  -8   60.57    2.51   0
   4   2  -3  846.48    7.12   0
   6   3  -6  498.93    7.02   0
  -5  -3  -3   99.89    5.23   0
  -5   0  -4  282.96    7.56   0
  -4  -5  -1  277.67    5.61   0
  -4  -3  -1  102.70    3.52   0
  -4   0  -2  124.06    4.09   0
  -4   4  -6  602.67   10.47   0
  -4   5  -8  175.21    6.80   0
  -3   6  -8  152.99    6.02   0
  -2   5  -5  195.63    4.58   0
  -2   7  -9   42.91    4.08   0
  -1   6  -6  135.36    3.77   0
  -1   8 -12   20.49    4.03   0
   1  -5   2   43.95    1.51   0
   5   3  -5  372.93    5.06   0
  -5  -5  -4   67.33    4.87   0
  -5  -4  -3   57.89    4.46   0
  -5  -2  -3  163.74    5.90   0
  -5  -1  -3  284.77    7.10   0
  -5   1  -4  148.14    6.17   0
  -5   2  -5   95.36    5.65   0
  -5   3  -7   68.19    5.00   0
  -4  -2  -1   49.68    2.71   0
  -4   3  -4   98.26    4.36   0
  -4   5  -7  290.15    8.07   0
  -3   3  -3   25.30    2.41   0
  -1   8 -11   48.45    4.02   0
   0  -8   2  908.24    5.06   0
   2 -10   2  156.93    3.90   0
   5   2  -4  259.06    4.84   0
  -5  -5  -3   45.89    4.24   0
  -5   0  -3  754.98   11.02   0
  -4  -6  -1  123.82    3.98   0
  -4   2  -3  797.22    9.76   0
  -3   2  -2 1242.11    9.88   0
  -3   4  -4  482.30    7.26   0
  -3   6  -7  525.96    9.27   0
  -3   7 -10  199.01    7.63   0
  -2   6  -6   56.44    3.43   0
  -2   7  -8  106.88    4.85   0
  -1   0   0 2035.77    5.77   0
   0  -6   2  124.54    1.84   0
   2   2  -2  387.80    2.97   0
  -5  -3  -2   54.10    3.88   0
  -5   4  -7   34.40    4.21   0
  -4  -1  -1  773.20    8.48   0
  -4   1  -2  324.14    5.99   0
  -4   5  -6   94.78    5.30   0
  -4   6  -9   21.74    3.62   0
  -3   5  -5  390.38    7.04   0
  -2   8 -11  309.59    9.12   0
  -1   8 -10   73.84    4.24   0
   0  -7   2 1064.73    5.40   0
   1  -9   2  395.09    4.66   0
   1  -6   2  463.91    4.48   0
   2  -9   2  142.62    3.59   0
   2  -7   2  147.08    3.41   0
   3  -4   1  179.18    3.83   0
   3   0  -1 1119.94    7.44   0
   4  -1  -1 4548.70   17.70   0
  -6  -1  -5    2.24    3.43   0
  -6   1  -6  181.52    7.64   0
  -5  -4  -2  376.57    7.73   0
  -5  -2  -2  215.10    5.80   0
  -5   1  -3  221.65    6.25   0
  -5   2  -4   52.73    4.16   0
  -5   3  -5  111.91    5.81   0
  -5   4  -6   69.54    5.11   0
  -4   6  -8  232.48    7.78   0
  -2   8 -10   15.32    3.64   0
   1  -8   2  264.90    3.71   0
   2  -8   2  131.38    3.23   0
   4  -3   0  114.50    3.42   0
  -6   0  -5  108.60    6.15   0
  -5  -5  -2   11.95    3.24   0
  -5  -1  -2  437.03    7.88   0
  -5   5  -8   56.24    4.82   0
  -4   6  -7    3.77    3.56   0
  -3   1  -1  427.11    5.45   0
  -3   6  -6  220.68    5.77   0
  -3   7  -8  271.80    7.36   0
  -2   4  -3 1829.47   11.12   0
  -1   7  -7  264.16    5.11   0
  -1   8  -9  126.59    4.81   0
   0   7  -7  146.85    3.33   0
   0   8  -9  248.76    5.27   0
   1  -7   2  788.74    5.98   0
   2  -1   0 7071.20   16.30   0
  -6  -3  -4    6.75    4.07   0
  -6  -2  -4  196.17    7.41   0
  -6  -1  -4   79.18    5.43   0
  -6   0  -4   86.33    5.63   0
  -6   1  -5  107.03    5.88   0
  -6   2  -6   70.41    5.31   0
  -5   0  -2   69.58    3.90   0
  -5   3  -4   68.89    4.52   0
  -5   5  -7   74.98    5.30   0
  -4  -5   0  172.08    3.98   0
  -4  -3   0  204.29    4.26   0
  -4   0  -1  745.11    8.24   0
  -4   3  -3  490.79    7.71   0
  -4   5  -5  514.88    9.20   0
  -4   7  -9  315.15    9.31   0
  -2   0   0 1433.70    7.07   0
  -2   5  -4  880.90    8.33   0
  -2   7  -7   12.10    2.25   0
  -2   8  -9   98.99    4.96   0
  -1   3  -2  979.69    5.91   0
  -6   1  -4   39.01    4.71   0
  -6   2  -5  379.86    9.52   0
  -6   3  -6   93.07    5.90   0
  -5   2  -3  274.76    6.78   0
  -4   2  -2 1013.64   10.14   0
  -3   8 -10   31.09    4.41   0
  -6  -2  -3  116.55    5.50   0
  -6  -1  -3  319.59    8.41   0
  -5  -3  -1  123.10    4.30   0
  -5  -2  -1   38.60    2.85   0
  -5   6  -8   22.59    4.14   0
  -4  -2   0  194.76    4.01   0
  -4   6  -6  404.67    8.33   0
  -4   7  -8    1.26    3.22   0
  -3   4  -3  950.15    9.15   0
  -3   5  -4 1193.89   10.92   0
  -3   7  -7    7.01    2.74   0
  -1   6  -5  458.96    5.53   0
   3   1  -2   66.21    1.94   0
   4   0  -2 1076.83    8.25   0
  -6  -4   8   86.54    6.20   0
  -4  -6  10    9.04    5.98   0
  -3  -4   5  260.93    6.76   0
  -2  -7  11  207.22    9.83   0
  -2  -6   8   88.73    6.43   0
  -2  -5   6   90.05    5.10   0
  -2   2  -1 5313.89   16.13   0
  -2   4  -2 1949.44   13.62   0
  -1  -7  11   86.71    7.63   0
   0  -4   4  590.16    8.93   0
   1  -6   8  836.55   15.43   0
   2  -6  10  137.43    9.33   0
   2  -6  11    7.71    5.83   0
   3  -5   9  378.57   12.17   0
   3  -5  10   16.16    7.49   0
   3  -5  11   45.47    7.73   0
   3  -4   6  411.42    9.32   0
  -7   4   1   26.29    2.47   0
  -6  -5  10    6.23    4.87   0
  -6  -2   5  108.73    3.98   0
  -5  -6  11    6.60    5.95   0
  -3   5  -2 1480.02   13.47   0
  -1  -7  10   65.02    7.05   0
  -1  -4   4 1979.25   15.64   0
   0  -7  11  173.06    9.55   0
   1  -4   4  122.31    4.83   0
   3  -5   8   56.15    6.11   0
   3  -3   4  199.00    5.63   0
   4  -3   6  353.48    8.61   0
   4   4   1  585.97    7.09   0
  -5   3   0  267.31    4.47   0
  -5   5  -1   12.10    2.46   0
  -4  -6   9  327.51   10.96   0
  -3  -7  11   16.11    5.67   0
  -3  -6   8   37.89    5.70   0
  -2  -7  10   18.53    5.43   0
  -2  -2   2  378.54    4.79   0
  -1  -6   7   78.45    6.10   0
  -1   4  -2 1665.35   12.58   0
   0  -6   7   39.65    5.35   0
   0   4  -2  593.67    7.70   0
   1  -7  11   21.15    6.06   0
   1   2  -1  607.19    5.69   0
   1   5  -2 1377.61   12.81   0
   2   3  -1    9.04    1.55   0
   4  -4   9    2.28    5.15   0
   4  -4  10  134.50    8.74   0
  -7  -4   9  386.34   11.44   0
  -5  -6  10   57.07    6.79   0
  -5  -5   8   61.47    5.18   0
  -5  -3   5  350.67    6.76   0
  -4  -5   7   61.01    4.97   0
   0  -5   5   14.72    3.56   0
   1  -7  10   76.00    7.73   0
   1  -6   7  116.31    6.99   0
   2  -6   8   26.91    5.31   0
   3  -5   7   15.00    4.46   0
   4  -1   3  193.32    3.80   0
  -7  -5  11    8.81    4.91   0
  -6  -5   9   33.83    5.87   0
  -6  -3   6  531.55    9.02   0
  -4  -7  11  194.37   10.01   0
  -4   2   0 1433.78    8.11   0
  -3  -7  10  372.07   12.73   0
  -3  -5   6  185.71    6.66   0
  -3   3  -1  516.61    6.25   0
  -2  -7   9   24.05    5.85   0
  -2  -6   7   84.85    5.89   0
  -2  -4   4  449.26    7.62   0
  -1  -5   5  582.91   10.05   0
   1  -5   5  443.23    9.10   0
   2  -4   4  503.27    8.53   0
   3  -6  10   46.15    7.19   0
   3  -6  11   15.28    6.86   0
  -6  -6  11   18.44    6.02   0
  -1  -8  11  126.98    8.40   0
   0  -7   8  570.34   13.24   0
   0   5  -2 1828.04   14.56   0
   2  -7  11  309.57   12.85   0
   2  -6   7  140.48    7.16   0
   2   4  -1  157.06    4.42   0
   3  -6   9  177.88    9.51   0
   3   3   0  274.05    4.35   0
   4  -5  10  161.57    9.94   0
  -7  -3   7   37.52    3.82   0
  -5  -4   6  509.21    9.12   0
  -4  -7  10  228.00   10.69   0
  -4  -6   8  100.62    6.67   0
  -4  -4   5  181.54    5.63   0
  -3  -7   9  238.56   10.33   0
  -2  -8  11   60.13    7.10   0
  -2  -5   5   42.12    3.80   0
  -1  -7   8   55.14    6.13   0
  -1  -6   6  392.60    9.58   0
  -1   2  -1  352.03    4.55   0
  -1   5  -2   41.77    3.20   0
   0  -8  11   73.73    7.44   0
   0  -6   6   13.81    4.09   0
   1  -7   8  105.79    7.54   0
   1  -6   6  136.84    6.50   0
   2  -7   9   39.72    6.50   0
   2  -5   5  209.63    6.78   0
   3  -6   8  137.37    7.63   0
   3  -5   6   59.00    4.87   0
   4  -5   9    1.24    5.30   0
   4  -4   6  624.02   11.83   0
  -6  -4   7    6.38    3.12   0
  -5  -7  11   23.58    6.36   0
  -5  -6   9   38.20    5.59   0
  -4  -1   2 1000.54    5.52   0
  -3  -6   7   47.10    5.21   0
  -2  -7   8  115.58    6.99   0
  -1  -8  10  406.59   13.15   0
   1  -8  11   33.10    6.96   0
   2   5  -1  284.90    6.12   0
   3   4   0  266.69    5.17   0
   3   5   0 1276.53   13.05   0
   4  -5   8  177.49    8.71   0
   5  -2   6   98.22    4.89   0
  -6  -6  10    8.58    4.82   0
  -6   3   1   14.10    1.91   0
  -5  -5   7   27.48    4.62   0
  -3  -8  11  131.40    8.84   0
  -2  -8  10   92.87    7.69   0
   2  -7   8  101.89    7.58   0
   2  -6   6   71.88    5.32   0
   2   1   0  353.59    2.83   0
   3  -6   7  555.43   13.01   0
   5  -3   7   68.06    5.16   0
  -7  -4   8   45.79    4.68   0
  -6  -5   8   40.59    5.15   0
  -4  -7   9   52.09    6.89   0
  -4  -5   6   96.59    5.08   0
  -3  -4   4  130.26    4.74   0
  -2  -6   6    5.55    4.03   0
  -1  -7   7  176.95    7.85   0
   0  -5   4  433.30    8.36   0
   0  -4   3 1196.29   11.54   0
   1  -7   7  255.60    9.39   0
   1  -4   3  311.37    6.40   0
   3  -7   9  105.05    8.77   0
   3  -4   4  456.61    8.27   0
   4  -6  10   45.91    6.88   0
   4  -5   7  286.46    9.01   0
   5   0   4  241.43    3.77   0
  -5  -7  10   19.71    6.46   0
  -3  -8  10  147.99    9.31   0
  -3  -7   8   33.05    5.71   0
  -3  -5   5  436.43    8.96   0
  -2  -8   9   33.54    5.69   0
   1  -8   9  118.18    7.90   0
   1  -5   4 1032.22   12.73   0
   1   3  -1  210.18    4.11   0
   2  -8  10   15.63    5.88   0
   3  -5   5  375.20    8.94   0
   4  -4   5  522.52    9.98   0
   4  -3   4   99.94    4.23   0
   4   0   2  109.68    1.58   0
   5  -4   8   35.52    5.23   0
  -5  -6   8  163.16    8.07   0
  -4  -6   7   68.71    5.52   0
  -3   4  -1  181.62    4.49   0
  -2  -7   7   48.33    5.65   0
  -2   3  -1  245.68    4.48   0
  -1  -5   4  577.88    9.42   0
   0  -8   8   13.94    5.73   0
   0  -6   5  259.23    7.72   0
   1  -6   5  473.71    9.93   0
   2  -8   9   99.15    7.93   0
   2  -7   7   15.56    5.15   0
   3  -7   8  262.10   10.50   0
   3  -6   6  216.01    8.58   0
   4  -6   8  242.55   10.11   0
   4  -5   6   96.81    6.19   0
   5  -3   6    1.71    3.37   0
   5  -2   5   77.70    4.07   0
  -6  -6   9   44.52    6.38   0
  -3  -6   6  559.34   11.31   0
  -1  -9  10   43.13    6.68   0
  -1  -8   8   88.02    7.12   0
  -1  -6   5  200.13    6.67   0
   0  -9  10   31.80    6.20   0
   1   4  -1 1015.56    9.80   0
   1   5  -1  208.34    5.55   0
   2  -5   4  866.61   11.86   0
   2  -4   3 1822.95   14.60   0
   5  -4   7   27.22    4.89   0
  -4  -8  10   35.98    6.63   0
  -3  -8   9   57.39    7.27   0
  -3  -2   2   53.66    2.07   0
   0  -7   6   52.41    5.46   0
   0   3  -1  578.49    6.62   0
   1  -9  10   24.00    6.31   0
   1  -7   6  194.98    8.12   0
   2  -8   8  245.98   10.55   0
   2  -6   5  224.74    7.46   0
   3  -8  10   26.33    6.56   0
   3  -7   7    6.53    5.45   0
   4  -7  10   22.74    6.24   0
   4  -6   7    6.22    4.68   0
  -5  -7   9    9.24    5.06   0
  -4  -7   8   46.98    6.36   0
  -3  -7   7  303.69    9.47   0
  -3   5  -1 1299.43   12.34   0
  -2  -9  10    1.44    5.11   0
  -2  -8   8  144.82    8.26   0
  -2  -5   4  674.08   10.05   0
  -1  -7   6  209.40    8.09   0
  -1   3  -1  831.76    7.84   0
   0  -9   9   55.71    6.99   0
   2  -9  10   96.90    8.23   0
   2  -7   6  321.24   10.03   0
   3  -8   9  500.02   15.62   0
   5  -5   8   50.64    6.04   0
   5  -1   4  140.57    3.53   0
  -6  -4   6   77.41    4.55   0
  -5  -5   6   67.41    4.70   0
  -5  -4   5  427.61    7.95   0
  -2  -6   5   14.39    3.36   0
  -2   4  -1   31.57    2.74   0
  -1  -9   9   80.33    7.64   0
   0  -8   7   24.02    5.49   0
   1  -9   9   39.58    6.57   0
   1  -8   7  393.17   11.43   0
   3  -5   4 1188.34   14.42   0
   4  -7   8   -5.73    6.28   0
   4  -5   5  503.19   10.63   0
   5  -4   6   66.00    5.30   0
   5  -3   5  106.31    4.79   0
  -6  -7  10    9.50    4.99   0
  -6  -5   7   16.50    4.14   0
  -6   4   1   38.68    2.84   0
  -5   2   1   63.64    2.18   0
  -4  -8   9   26.82    6.90   0
  -4  -5   5   30.71    3.69   0
  -3  -9  10   97.69    8.11   0
  -3  -8   8  588.60   15.05   0
  -2  -9   9   14.02    5.60   0
  -2  -7   6   58.87    5.58   0
  -1  -8   7   60.36    5.98   0
   0   4  -1  858.31    9.07   0
   0   5  -1  355.53    6.76   0
   2  -9   9  262.51   11.28   0
   2  -8   7  381.02   11.55   0
   2   5   0  241.19    6.00   0
   3  -8   8  220.11   10.45   0
   3  -6   5  483.31   10.64   0
   3  -4   3  918.39   10.94   0
   4  -8  10    3.59    6.86   0
   4  -6   6  434.85   10.84   0
   4  -4   4  101.17    4.40   0
   5  -6   9    7.65    5.47   0
   5  -5   7   72.69    5.88   0
  -5  -8  10   17.27    6.11   0
  -5  -6   7  108.54    6.50   0
  -4  -6   6  229.09    7.87   0
  -4  -4   4   35.85    3.19   0
  -2   5  -1 1019.60   11.15   0
  -1   4  -1 1379.80   11.27   0
  -1   5  -1  349.04    6.81   0
   0  -9   8  346.97   11.81   0
   1  -9   8   84.94    7.81   0
   1  -6   4  577.44   10.41   0
   3  -7   6   86.19    6.29   0
   5  -6   8   31.77    6.12   0
  -6  -6   8   70.21    6.01   0
  -6  -2   4  124.55    3.20   0
  -2  -8   7   21.21    5.43   0
  -1  -9   8  551.78   14.49   0
   0  -7   5  193.92    7.51   0
   0  -5   3 1177.62   12.72   0
   1  -7   5  443.65   10.11   0
   2  -9   8   30.71    6.17   0
   2  -6   4  144.89    5.98   0
   2   2   0  212.81    3.34   0
   2   4   0  542.01    7.38   0
   3  -9   9  220.07   11.50   0
   3  -8   7   22.53    5.77   0
   4  -8   9   14.41    6.58   0
   4  -7   7  237.79   10.25   0
  -5  -7   8   44.07    5.96   0
  -4  -9  10   48.81    7.32   0
  -4  -7   7  174.83    8.02   0
  -3  -9   9  291.57   12.09   0
  -3  -6   5   60.44    4.32   0
  -3   2   0  442.67    4.86   0
  -1  -6   4  364.12    8.37   0
   0  -8   6  514.82   12.33   0
   1  -8   6  563.22   12.90   0
   2  -7   5   42.23    4.94   0
   2  -5   3  578.42    9.41   0
   2   3   0  535.92    6.26   0
   3   4   1  916.27    9.63   0
   4  -8   8  168.50   10.42   0
   4   2   2  334.25    4.00   0
   5  -7   9   47.65    7.73   0
   5  -6   7   48.77    6.50   0
   5  -5   6  220.75    7.82   0
   5  -4   5  173.24    6.18   0
  -6  -7   9    4.67    5.06   0
  -3  -7   6  141.84    6.66   0
  -2  -9   8  132.47    8.70   0
  -1 -10   9  257.19   11.36   0
  -1  -8   6  224.97    8.86   0
   0 -10   9  172.20    9.96   0
   1 -10   9   91.53    8.19   0
   1  -9   7  289.32   11.36   0
   2  -8   6   82.78    6.77   0
   3  -9   8   88.24    8.01   0
   4  -6   5   77.63    5.25   0
  -5  -8   9    9.87    5.55   0
  -4  -8   8   99.15    7.47   0
  -3  -8   7  460.30   12.68   0
   0  -9   7  375.26   11.96   0
   2 -10   9   34.15    6.60   0
   2  -9   7   16.04    6.56   0
   3  -7   5 1348.48   18.10   0
   3  -6   4  494.40   10.16   0
   3   3   1  290.74    4.82   0
   4  -9   9   13.73    7.15   0
   4  -7   6  225.98    8.92   0
   4  -5   4  812.19   12.05   0
   5  -7   8  107.60    8.04   0
  -2 -10   9   45.64    7.27   0
  -2  -7   5    8.29    3.60   0
  -2  -6   4   52.67    4.67   0
  -1  -9   7  240.25   10.34   0
   0 -10   8  130.14    9.05   0
   1 -10   8   39.06    6.41   0
   3 -10   9   12.71    6.31   0
   3  -8   6  144.62    8.01   0
   3  -5   3  758.08   11.16   0
   4  -8   7  136.53    9.34   0
   5  -6   6    9.36    4.75   0
  -4  -9   9  177.46   10.04   0
  -3  -9   8  153.85    9.55   0
  -2  -8   6  287.91    9.86   0
   1  -8   5  396.11   11.09   0
   1   5   0  235.02    5.80   0
   2 -10   8   79.02    7.78   0
   3  -9   7  198.68   10.33   0
   3   5   2   59.49    4.24   0
   4  -9   8   26.77    7.63   0
   4  -4   3  336.37    6.98   0
   5  -8   9   50.03    7.32   0
   5  -7   7  189.09    9.47   0
   5  -5   5   59.03    4.97   0
  -5  -6   6   25.37    4.36   0
  -2  -9   7  205.24    9.75   0
  -1 -10   8  119.47    8.62   0
   0  -8   5  775.57   14.48   0
   0  -7   4  508.00   10.60   0
   1  -9   6  494.57   13.45   0
   2  -8   5  350.85   10.58   0
   2  -7   4   11.49    3.99   0
   5  -8   8  114.53    9.54   0
  -6  -6   7   56.07    5.54   0
  -6  -5   6  100.31    5.24   0
  -6   2   2    6.55    1.67   0
  -5  -7   7   50.89    5.62   0
  -5  -5   5  256.16    7.03   0
  -4  -7   6  544.04   11.82   0
  -4  -6   5  434.50    9.54   0
  -3 -10   9  147.88    9.57   0
  -3   3   0   63.13    2.80   0
   0  -9   6   58.79    6.73   0
   0  -6   3  216.14    6.60   0
   1 -10   7   41.38    6.47   0
   1   4   0  143.55    4.28   0
   2  -9   6  214.83    9.98   0
   2  -6   3  102.05    5.27   0
   2   5   1  550.22    9.21   0
   3 -10   8  155.15    9.84   0
   3   2   1    8.00    1.30   0
   4  -8   6   61.79    7.02   0
   4  -7   5   35.50    4.95   0
   4  -6   4    4.36    4.15   0
   5  -4   4  206.08    6.12   0
  -5  -8   8    6.13    5.15   0
  -4  -8   7  379.30   11.55   0
  -3   4   0  880.88    9.49   0
  -2 -10   8   42.36    6.74   0
  -1  -9   6  135.87    8.27   0
  -1  -8   5  607.41   13.00   0
  -1  -7   4  600.62   11.42   0
   0 -10   7   27.47    6.26   0
   2 -10   7  209.57   10.44   0
   3  -9   6  209.75   10.14   0
   3  -8   5   17.73    5.15   0
   3  -7   4  182.80    7.77   0
   3  -4   2  520.34    8.17   0
   4  -9   7   43.65    7.58   0
   4  -2   2 1012.92    8.02   0
   5  -9   9   50.89    8.04   0
   5  -8   7   90.59    8.45   0
   5  -7   6   87.76    6.99   0
   5  -6   5  130.25    6.98   0
  -4  -9   8   22.05    6.10   0
  -4  -5   4   32.08    3.20   0
  -3  -8   6   69.59    6.31   0
  -3  -7   5  107.56    5.98   0
  -1 -10   7   40.03    6.77   0
   0   5   0  167.10    5.15   0
   1 -11   8   95.46    7.70   0
   1   3   0  838.56    8.13   0
   3 -10   7  614.79   16.44   0
   4 -10   8   88.13    9.01   0
  -7   2   3   49.10    2.44   0
  -5  -9   9  100.97    8.62   0
  -5  -4   4  473.31    7.50   0
  -4   1   1 4731.96   12.51   0
  -3  -9   7    1.22    5.45   0
  -3  -6   4  273.87    7.56   0
  -2   5   0  446.38    7.86   0
  -1  -6   3  749.31   11.50   0
  -1   5   0  423.12    7.92   0
   0 -11   8  104.05    8.73   0
   0  -5   2 1811.95   15.52   0
   2 -11   8    5.41    5.76   0
   2  -5   2   64.75    4.08   0
   3  -6   3  138.85    5.96   0
   3   4   2  425.23    7.55   0
   4  -5   3   56.72    3.88   0
   5  -9   8   51.32    8.08   0
   5  -5   4   36.92    4.30   0
  -3 -10   8    9.91    6.02   0
  -2  -9   6  191.99    9.14   0
  -2  -8   5   88.40    6.24   0
  -2  -2   1  271.93    3.74   0
  -2   2   0  768.27    6.46   0
  -1 -11   8  137.27    9.44   0
   0   4   0 1690.52   13.20   0
   1 -10   6  105.86    8.47   0
   1  -9   5  135.69    7.97   0
   1  -8   4    6.38    4.81   0
   1   1   0 1038.18    5.30   0
   1   2   0 2038.55   10.32   0
   2 -10   6  421.60   13.78   0
   2  -9   5  561.93   14.04   0
   2  -8   4  323.72   10.25   0
   2   4   1  153.02    4.76   0
   4  -9   6  115.22    8.50   0
   4  -8   5   22.42    5.23   0
   5  -8   6  282.46   11.29   0
   6  -5   6   78.94    5.29   0
  -6   3   2  364.41    6.11   0
  -4  -2   2    4.72    1.12   0
  -2 -10   7   35.72    7.59   0
  -2  -7   4   60.55    4.67   0
  -2   3   0  640.84    7.22   0
  -2   4   0  156.66    4.52   0
   0 -10   6  138.03    8.62   0
   0  -9   5   18.93    5.21   0
   0  -8   4  500.67   11.70   0
   1 -11   7   41.40    6.60   0
   1  -7   3  304.70    8.65   0
   2  -7   3   14.68    3.98   0
   3  -9   5  204.35    9.42   0
   4 -10   7  162.61   10.53   0
   4  -7   4   54.59    5.04   0
   5  -9   7   64.38    8.60   0
   5  -7   5   61.42    6.04   0
   5  -2   3  268.93    4.57   0
   6  -7   7  108.35    7.92   0
  -4  -4   3 1052.60   10.47   0
  -3  -5   3 1116.28   12.43   0
  -1  -5   2 1346.62   13.41   0
  -1   4   0 2203.74   14.97   0
   0 -11   7  243.46   11.05   0
   0  -7   3  317.47    8.60   0
   2 -11   7  214.25   10.97   0
   3 -10   6   99.89    8.37   0
   3  -8   4  507.72   12.34   0
   5 -10   8   69.50    9.15   0
   5  -6   4  766.25   13.39   0
   6  -6   6  193.69    7.96   0
  -6   4   2   69.53    3.72   0
  -5  -8   7   53.09    6.60   0
  -5  -7   6  271.31    9.41   0
  -4  -9   7   39.45    6.80   0
  -4  -8   6  384.31   11.72   0
  -3  -1   1   42.02    1.03   0
  -2  -6   3  711.36   11.21   0
  -1 -10   6  189.47   10.02   0
  -1  -9   5   25.05    5.16   0
  -1  -8   4  612.95   12.88   0
   0   3   0  136.24    3.87   0
   1   5   1   87.65    4.21   0
   2   5   2  349.44    8.12   0
   3 -11   7   32.63    6.39   0
   3  -7   3  523.53   11.22   0
   4  -6   3  394.74    9.06   0
   6  -4   5  111.78    5.18   0
  -5  -9   8   70.56    7.02   0
  -4 -10   8   93.45    9.26   0
  -4  -7   5  192.02    7.54   0
  -3  -9   6  192.83    9.31   0
  -3  -8   5  148.09    8.04   0
  -1 -11   7   70.75    7.91   0
  -1   3   0 3557.73   16.41   0
   1  -6   2  473.28    9.31   0
   2  -6   2  579.26   10.36   0
   4 -10   6   27.38    6.72   0
   4  -9   5  237.19   10.38   0
   4  -8   4  298.63   10.35   0
   4  -4   2  273.70    6.26   0
   5 -10   7    3.66    6.85   0
   5  -9   6  283.84   11.98   0
   5  -8   5  242.13   10.13   0
   5  -4   3    7.60    2.72   0
   6  -9   8  157.66   10.86   0
   6  -8   7  170.91    9.89   0
   6  -7   6   71.59    6.90   0
   6  -5   5  167.29    7.02   0
  -5  -6   5  101.85    5.41   0
  -3 -10   7   22.09    6.69   0
  -1  -7   3  205.00    7.23   0
  -1   1   0  926.09    5.19   0
  -1   2   0 1273.63    8.48   0
   0  -6   2  120.43    5.31   0
   0   2   0  714.04    6.51   0
   1 -11   6   12.34    5.80   0
   1 -10   5  161.73    9.56   0
   1  -9   4  223.40    9.54   0
   2 -11   6   87.25    8.43   0
   2 -10   5   23.59    6.15   0
   2  -9   4  251.61    9.90   0
   2   3   1   40.45    2.50   0
   4 -11   7   -1.32    5.79   0
   5  -7   4  190.91    8.19   0
  -4  -6   4   12.66    3.55   0
  -4   2   1  112.30    2.97   0
  -4   3   1   21.73    2.55   0
  -3  -7   4  120.70    6.08   0
  -2 -10   6   85.09    8.37   0
  -2  -9   5   57.17    6.91   0
   0 -11   6   77.49    7.84   0
   0 -10   5   41.04    6.56   0
   0  -9   4  113.03    7.62   0
   1  -8   3  103.06    6.40   0
   2  -8   3   84.52    6.16   0
   3 -11   6  134.50   10.01   0
   3 -10   5    6.07    5.82   0
   3  -9   4  744.43   15.75   0
   3  -6   2  822.15   12.46   0
   3   3   2  493.69    7.14   0
   4  -7   3   13.03    4.01   0
   5  -5   3  821.56   11.97   0
   6  -9   7  154.39   11.08   0
   6  -8   6  119.29    9.16   0
   6  -6   5  358.51    9.75   0
  -5  -3   3    5.47    1.65   0
  -2 -11   7   14.48    6.20   0
  -2  -8   4   56.55    5.24   0
  -2  -5   2  270.32    6.59   0
   0   5   1  926.92   11.55   0
   3  -8   3 1152.92   17.45   0
   3   4   3   93.98    4.89   0
   4 -10   5  143.67    8.93   0
   5 -10   6   10.87    6.79   0
   5  -9   5  494.62   14.69   0
  -5  -5   4  230.42    6.31   0
  -3   5   1   47.61    3.83   0
  -1 -11   6   64.82    8.05   0
  -1 -10   5  264.40   11.17   0
   0   1   0  969.62    5.30   0
   1   4   1   21.18    2.71   0
   4 -11   6   28.72    6.03   0
   4  -9   4  530.89   14.15   0
   4   2   3    2.67    1.73   0
   5  -8   4  131.87    8.42   0
   5  -6   3  204.21    7.43   0
   6  -7   5   26.85    5.06   0
  -3  -6   3  628.06   10.60   0
  -2  -7   3   44.72    4.44   0
  -2   5   1 1014.86   12.25   0
  -1  -9   4  130.18    7.42   0
  -1   5   1  961.70   12.13   0
   1 -11   5   71.77    7.21   0
   1  -5   1  341.10    7.44   0
   2 -12   6   21.66    5.88   0
   2 -11   5   52.27    7.50   0
   2 -10   4  250.59   11.21   0
   2  -7   2  151.11    6.62   0
   6 -10   7   25.18    6.91   0
   6  -9   6   18.02    6.42   0
   6  -5   4   33.36    3.88   0
   6  -4   4  580.14    9.54   0
  -5  -8   6   64.05    6.31   0
  -4 -10   7   16.09    5.88   0
  -4  -9   6   70.77    7.09   0
  -3 -11   7    1.86    6.92   0
  -3 -10   6  147.28    9.07   0
  -2  -3   1    5.11    1.66   0
   1 -12   6   12.21    7.10   0
   1 -10   4  199.61   10.19   0
   1   5   2  388.36    8.19   0
   2   4   2  394.88    7.59   0
   3 -11   5  121.38    8.79   0
   3 -10   4  208.04   10.35   0
   3  -7   2  749.00   13.12   0
   4  -8   3  476.54   12.09   0
   4  -6   2  143.34    6.03   0
   5 -11   6   12.48    6.91   0
   5 -10   5  357.03   14.61   0
   6  -8   5  181.38    9.41   0
   6  -6   4   11.84    4.32   0
  -4  -8   5   36.42    5.49   0
  -4  -5   3  100.20    4.31   0
  -3  -9   5  437.72   12.30   0
  -3   4   1  128.78    4.44   0
  -2 -11   6   51.11    8.21   0
  -2 -10   5  260.75   12.14   0
  -1  -8   3  554.36   12.28   0
   0 -12   6   77.93    8.33   0
   0 -11   5   60.35    7.57   0
   0 -10   4  157.96    9.35   0
   0  -7   2 1050.54   14.96   0
   0  -5   1  352.51    7.40   0
   1  -9   3    6.06    5.36   0
   2  -9   3   63.59    6.96   0
   3  -9   3  154.34    8.68   0
   4 -11   5   70.42    7.96   0
   5  -9   4  265.08   11.27   0
   5  -7   3  202.68    7.57   0
   6 -10   6    8.32    7.51   0
  -5  -7   5  154.91    7.20   0
  -3  -8   4  132.07    7.18   0
   0   4   1  456.28    7.66   0
   3  -5   1 1392.91   14.52   0
   4 -10   4   96.71    8.06   0
   6  -9   5   21.66    6.71   0
   6  -7   4  178.37    8.60   0
  -5   3   2    6.07    2.23   0
  -4  -7   4   11.52    4.11   0
  -2  -9   4  172.89    8.90   0
  -1 -11   5   47.59    8.29   0
   0  -9   3  440.17   12.21   0
   0  -1   0  827.28    4.50   0
   1  -8   2  271.94    9.49   0
   2 -12   5  147.01   10.10   0
   2  -8   2  125.41    7.18   0
   2  -6   1  360.21    8.53   0
   2   2   1  592.75    6.29   0
   3 -12   5   90.83    8.98   0
   4  -9   3  288.60   10.82   0
   4  -7   2  144.16    6.67   0
   5 -11   5  117.04   10.06   0
   5  -8   3  142.69    8.30   0
   5  -4   2   -0.08    2.31   0
  -6   4   3  210.74    6.51   0
  -3   3   1 2172.86   14.18   0
  -1 -10   4  281.01   11.50   0
  -1   4   1  229.83    5.77   0
   1 -12   5    8.47    6.35   0
   1 -11   4   30.02    7.00   0
   1  -6   1  221.70    6.97   0
   1  -1   0  800.25    4.55   0
   1   3   1  143.60    4.19   0
   2 -11   4  168.45    9.74   0
   3 -11   4   -1.87    6.12   0
   3  -8   2  441.02   11.22   0
   3   2   2 1008.47    8.77   0
   5 -10   4   55.87    7.23   0
   5  -5   2    9.90    3.13   0
   6 -11   6   34.18    8.73   0
   6 -10   5  112.34   10.94   0
   6  -8   4   74.87    7.02   0
  -5   1   2  366.26    4.74   0
  -5   2   2  357.19    5.53   0
  -3  -5   2  330.33    6.89   0
  -2  -8   3  114.24    6.40   0
   0 -12   5  212.12   12.15   0
   0   5   2  610.41   10.18   0
   1 -10   3   98.87    8.03   0
   1  -2   0 1143.94    7.87   0
   2 -10   3  453.10   13.72   0
   3 -10   3  418.11   13.49   0
   3  -6   1  935.52   13.28   0
   3   3   3   68.12    3.90   0
   4 -12   5   10.95    6.19   0
   4 -11   4   10.59    6.36   0
   4  -4   1  480.97    8.23   0
   5  -6   2  201.35    7.38   0
  -5  -6   4   27.94    3.72   0
  -4 -10   6   22.48    5.98   0
  -3 -11   6    4.56    6.76   0
  -3 -10   5   12.20    6.75   0
  -1  -9   3  481.61   12.68   0
   0 -11   4  161.58    9.86   0
   0  -6   1  888.62   12.72   0
   0  -2   0  639.12    6.06   0
   4 -10   3  125.02    9.38   0
   4  -8   2  256.96    9.38   0
   4  -5   1  428.66    8.78   0
   5  -9   3  359.03   12.25   0
   6  -9   4  354.15   12.66   0
   6  -6   3  149.63    6.75   0
   6  -5   3   52.23    4.46   0
  -6   3   3  552.00    8.98   0
  -4  -9   5  261.44   10.69   0
  -4  -6   3  124.00    5.52   0
  -2 -11   5   29.41    6.63   0
  -1   5   2 3015.72   22.16   0
   0 -10   3  212.23   10.12   0
   1  -9   2  431.37   12.75   0
   1  -7   1   57.05    5.04   0
   1   4   2  204.04    5.79   0
   2 -12   4   76.68    9.01   0
   2  -9   2  142.24    8.34   0
   2  -7   1  511.49   11.06   0
   2   3   2   11.10    2.57   0
   2   4   3   42.34    4.01   0
   3 -12   4  110.72    9.60   0
   3  -9   2  845.62   16.64   0
   5 -11   4   14.50    6.31   0
   5  -7   2  221.28    8.32   0
   6 -11   5  130.72   10.66   0
   6  -7   3  157.75    8.03   0
   6  -4   3  226.37    6.07   0
   7  -8   5   56.76    6.83   0
  -7   0   4  315.54    4.61   0
  -3  -9   4   -0.82    5.36   0
  -3   2   1  933.26    8.04   0
  -2 -10   4  103.25    8.22   0
  -2   5   2  643.03   10.50   0
  -1 -12   5    4.83    5.78   0
  -1  -8   2  577.95   13.03   0
   1 -12   4   24.95    6.83   0
   2 -11   3   53.54    7.80   0
   2  -2   0  688.32    6.45   0
   3 -11   3   25.56    6.71   0
   3  -7   1   53.14    5.15   0
   4 -12   4  118.85    9.95   0
   4  -9   2  470.71   13.15   0
   4  -6   1  109.93    5.58   0
   4  -2   1  336.47    4.50   0
   6 -10   4  179.30   10.94   0
   7  -9   5  111.04    9.64   0
  -6   0   3   86.21    2.38   0
  -6   2   3  246.92    5.41   0
  -4  -8   4  222.70    8.76   0
  -2  -7   2   13.31    3.42   0
  -2   3   1  375.73    6.29   0
  -1 -11   4   15.16    6.75   0
  -1  -6   1 1037.83   13.65   0
   1 -11   3   11.99    5.76   0
   4 -11   3   71.76    8.03   0
   5 -10   3   89.44    8.68   0
   5  -8   2   32.90    5.32   0
   5  -2   2   63.96    2.22   0
   6  -8   3   49.98    6.29   0
  -6   1   3  259.78    4.69   0
  -3  -8   3   53.93    5.93   0
  -3  -6   2  284.56    7.65   0
  -2  -9   3   81.14    6.76   0
  -1 -10   3   26.00    6.69   0
  -1   3   1 1709.40   12.71   0
   0 -12   4   73.03    7.99   0
   0  -9   2  433.74   12.45   0
   2 -10   2  204.82   10.18   0
   2  -8   1  319.60   10.02   0
   3 -10   2  173.57    9.72   0
   3  -8   1  146.90    7.62   0
   4  -7   1  113.31    6.41   0
   5 -12   4    4.51    6.35   0
   6 -11   4    7.89    7.46   0
   6  -9   3  560.29   15.61   0
   7 -10   5  102.82    8.89   0
  -3 -11   5   39.58    7.91   0
  -2  -5   1  286.23    6.63   0
   0 -11   3    5.20    6.71   0
   1 -10   2   37.40    6.88   0
   1  -8   1  224.16    8.50   0
   1  -5   0  415.73    8.40   0
   2  -5   0  454.84    8.83   0
   3   3   4  241.84    7.24   0
   4 -10   2   60.00    7.99   0
   4   1   3  108.39    3.23   0
   5 -11   3  337.89   13.94   0
   5  -9   2   21.25    5.78   0
   7  -8   4  127.08    8.46   0
   7  -7   4  155.48    8.37   0
  -4 -10   5   27.51    6.33   0
  -4   3   2 1213.19   11.66   0
  -3  -3   1 1045.81    8.75   0
  -1  -1   0  857.41    4.47   0
   2 -12   3   61.63    8.47   0
   3 -12   3   20.11    6.79   0
   4 -12   3  172.46   10.56   0
   4  -8   1   62.15    5.93   0
   6 -10   3  164.50   10.77   0
   6  -3   3  291.83    5.11   0
   7 -11   5   -5.45    7.41   0
   7  -9   4   24.68    6.19   0
  -5  -7   4    4.92    3.54   0
  -4  -7   3  193.07    7.68   0
  -3 -10   4   10.21    5.77   0
  -2 -11   4   53.60    7.85   0
  -2  -8   2  166.24    7.96   0
  -1 -12   4   13.26    7.25   0
  -1  -9   2  123.14    7.47   0
  -1  -7   1  803.92   13.57   0
   0  -8   1  406.01   10.91   0
   1 -12   3   40.93    7.08   0
   1   2   1  439.79    5.79   0
   1   4   3  650.34   10.77   0
   2  -9   1  168.16    8.93   0
   2  -6   0   86.88    5.23   0
   3 -11   2   47.73    7.21   0
   3  -9   1  563.95   14.33   0
   3  -5   0 1518.67   15.78   0
   5 -10   2  125.97    8.72   0
   5  -6   1  137.84    6.03   0
   5  -5   1   19.52    2.94   0
   6  -7   2  120.75    6.72   0
   6  -6   2   23.80    3.84   0
   7 -10   4   30.82    8.08   0
  -2 -10   3   46.32    7.72   0
  -1   4   2 2979.32   20.42   0
   0 -10   2  326.96   11.77   0
   1  -9   1  312.78   10.91   0
   1  -6   0  313.81    8.33   0
   2 -11   2  116.60    9.31   0
   3  -6   0  239.71    7.59   0
   4 -11   2   77.63    8.27   0
   4  -9   1  553.73   14.21   0
   5 -12   3   67.36    8.22   0
   5  -7   1  272.56    8.99   0
   6 -11   3  234.84   13.40   0
   6  -8   2   91.75    7.30   0
   6  -5   2  908.64   12.76   0
  -4  -9   4  263.03    9.87   0
  -3  -9   3   43.00    6.72   0
  -3  -7   2   42.13    4.93   0
  -2   2   1 1378.20   10.00   0
  -1 -11   3  155.18   10.64   0
   1 -11   2   67.74    7.89   0
   1   3   2 2713.99   17.97   0
   2  -7   0  310.69    9.26   0
   2   3   3  116.20    5.03   0
   3   2   3  551.70    8.05   0
   5  -8   1   47.69    5.87   0
   6  -9   2  171.01    9.39   0
   7 -11   4   32.33    7.85   0
   7  -8   3   33.40    6.17   0
   7  -7   3  145.23    7.61   0
  -5   3   3  556.15    9.16   0
  -4  -5   2   39.71    3.38   0
   0 -12   3  102.90    9.76   0
   0  -6   0 1085.88   14.56   0
   1  -7   0  105.40    6.18   0
   2 -10   1    5.79    5.72   0
   3 -10   1  132.53    9.16   0
   3  -7   0  777.96   14.08   0
   3  -2   0  435.73    5.38   0
   4  -6   0   47.90    5.34   0
   4  -5   0  421.38    8.75   0
   5 -11   2   89.61    8.87   0
   6 -12   3  199.13   13.01   0
   7  -9   3  163.67    9.77   0
  -6   3   4   54.21    4.50   0
  -4   2   2  248.04    5.19   0
  -4   4   3  151.90    5.63   0
  -1 -10   2    2.55    6.03   0
  -1  -8   1  218.47    8.51   0
   0 -11   2   89.25    8.97   0
   0  -9   1   56.15    6.53   0
   2 -12   2   47.27    7.87   0
   3 -12   2  130.07    9.44   0
   3  -8   0  680.78   14.33   0
   4 -12   2   21.88    6.88   0
   4 -10   1  420.92   13.73   0
   4  -7   0  424.47   10.81   0
   4  -4   0  449.25    8.20   0
   5  -9   1   25.08    5.95   0
   6 -10   2  360.97   13.83   0
   7 -10   3  157.56   10.63   0
   7  -6   3  147.30    6.77   0
  -4  -8   3  196.58    8.17   0
  -3 -11   4   54.99    7.51   0
  -3   3   2  631.37    8.70   0
  -2  -9   2   79.65    6.86   0
   0   2   1 2426.58   13.29   0
   0   4   3  728.65   11.29   0
   1 -10   1  124.60    9.17   0
   2  -8   0  850.27   15.58   0
   2   2   2  231.84    4.88   0
   5 -12   2    8.75    6.78   0
   5 -10   1  207.72   10.73   0
   6 -11   2  246.27   13.44   0
   7 -11   3  155.85   11.44   0
  -3  -5   1  635.39    9.52   0
  -2 -11   3   23.35    7.02   0
  -2  -7   1  305.64    8.68   0
  -1 -12   3   74.62    8.74   0
   0  -7   0   25.74    4.45   0
   1 -12   2   25.91    7.17   0
   1  -8   0   68.16    5.78   0
   2 -11   1  151.49    9.81   0
   3 -11   1  161.45   10.65   0
   3   1   2   37.78    2.14   0
   4 -11   1   90.50    8.89   0
   4  -8   0  345.80   11.07   0
   5  -3   1   68.56    3.09   0
   6  -8   1  289.90   10.78   0
   6  -7   1   87.39    5.91   0
  -4  -6   2  459.79    9.15   0
  -3 -10   3  139.22    9.13   0
  -3  -8   2  210.87    8.41   0
  -3   4   3 3535.00   23.61   0
  -1  -9   1   19.09    6.18   0
  -1  -6   0 1080.18   14.40   0
   0 -10   1  753.85   17.70   0
   0   3   2  704.90    9.32   0
   2  -9   0  397.53   12.40   0
   2   3   4  809.33   12.14   0
   3  -9   0  716.92   16.02   0
   4  -9   0  331.43   11.86   0
   4   1   4  248.61    5.66   0
   5 -11   1   55.06    7.69   0
   6 -12   2   16.78    6.86   0
   6  -9   1   97.04    7.91   0
   6  -6   1  145.25    6.34   0
   7  -9   2  221.42   11.17   0
   7  -8   2  317.62   11.84   0
  -5   2   3  208.46    5.51   0
  -2   3   2    9.60    2.93   0
  -2   4   3   69.81    4.55   0
  -1 -11   2  124.56   10.15   0
  -1   4   3  397.04    8.59   0
   0 -12   2  184.12   11.75   0
   0  -8   0  134.01    7.71   0
   1 -11   1   29.26    7.49   0
   1  -9   0  337.14   12.03   0
   5  -8   0  172.61    8.63   0
   5  -7   0  199.07    8.29   0
   5  -6   0  125.16    6.03   0
   6 -10   1  522.99   16.38   0
   7 -10   2   12.88    7.13   0
   7  -7   2   33.56    5.10   0
  -2 -10   2    1.30    6.14   0
  -2  -8   1  113.45    7.56   0
  -1   3   2  603.18    8.66   0
   2 -12   1   29.51    6.60   0
   2 -10   0   55.29    7.71   0
   2  -6  -1  537.10   11.03   0
   2  -5  -1  979.07   13.12   0
   2  -4  -1  385.34    7.72   0
   3 -12   1   27.09    7.21   0
   3 -10   0  119.90    9.49   0
   3   2   4   42.30    3.60   0
   4 -12   1   78.38    8.52   0
   4 -10   0  210.98   11.10   0
   5  -9   0    0.44    5.72   0
   5  -5   0  426.82    8.88   0
   6  -5   1   90.38    4.93   0
   7 -11   2  133.40   11.01   0
  -4  -9   3   89.51    6.97   0
  -3  -6   1  111.95    5.13   0
  -2  -2   0  183.88    3.34   0
   1  -5  -1  918.54   12.54   0
   3  -7  -1  988.67   16.07   0
   3  -6  -1 1286.39   16.62   0
   3  -5  -1   48.07    4.37   0
   5 -12   1   65.66    7.90   0
   6 -11   1   39.23    8.39   0
   7  -6   2   59.75    5.21   0
  -4  -7   2  175.80    6.83   0
  -3  -9   2   25.10    5.77   0
  -1 -10   1   28.57    6.62   0
   0 -11   1  106.79    9.56   0
   0  -9   0  257.65   10.33   0
   1 -12   1    9.73    6.34   0
   1 -10   0  495.48   14.65   0
   1  -6  -1  581.91   11.50   0
   2  -7  -1   55.27    4.64   0
   3 -11   0   73.42    8.44   0
   3  -4  -1  126.11    5.04   0
   4 -11   0  505.60   16.10   0
   5 -10   0   73.71    8.62   0
   6 -12   1   71.94    9.81   0
   8 -11   3   23.92    8.42   0
  -4   1   2 1043.19    8.46   0
  -3 -11   3   16.62    6.18   0
  -1 -12   2   76.74    9.00   0
   0  -5  -1  876.57   12.53   0
   0  -4  -1  408.54    7.77   0
   2 -11   0   13.71    6.46   0
   2  -8  -1  389.82   11.74   0
   3  -8  -1  349.11   11.59   0
   3   2   5  534.06   10.90   0
   4  -8  -1   57.39    6.83   0
   4  -7  -1  284.72    9.36   0
   4  -6  -1  640.05   12.35   0
   5 -11   0   25.24    6.93   0
   5  -4   0  343.24    7.22   0
   6  -9   0   26.09    6.14   0
   6  -8   0  324.10   11.18   0
   6  -7   0   56.50    6.12   0
   7 -10   1  147.16   11.37   0
   7  -9   1   78.59    8.05   0
   7  -8   1  270.61   11.35   0
  -3  -7   1  220.11    7.75   0
  -3   2   2 1946.19   13.35   0
  -2 -11   2   49.50    7.63   0
  -2  -9   1  225.35    9.78   0
  -2  -6   0  368.68    9.13   0
  -1  -8   0  239.96    9.08   0
   0  -6  -1  158.34    6.96   0
   3  -9  -1    8.02    5.93   0
   4 -12   0  112.53    9.23   0
   4  -9  -1   50.95    7.04   0
   4  -5  -1  558.10   10.46   0
   6 -10   0   49.55    7.87   0
   7 -11   1   22.35    8.33   0
   7  -7   1  132.96    7.67   0
  -3   3   3  867.92   11.02   0
   0 -12   1    3.36    6.30   0
   0 -10   0  479.92   14.88   0
   1  -8  -1  193.84    9.08   0
   1   2   2  336.69    5.98   0
   2  -9  -1  266.44   10.88   0
   3 -12   0   90.52    9.88   0
   5 -12   0   19.82    7.13   0
   6 -11   0   54.98    7.75   0
   6  -6   0  285.34    8.37   0
   8 -11   2   24.56    8.19   0
   8 -10   2   17.16    6.80   0
  -5  10  -3   93.82    6.40   0
  -5  10   1  144.22    7.63   0
  -5  11  -5  103.76    7.57   0
  -5  12   2   40.31    6.07   0
  -4   7  -4   53.72    4.25   0
  -4   9  -7   34.28    5.23   0
  -4  10   4   36.57    5.49   0
  -3   6   4  459.76    8.29   0
  -2   4   4    4.04    1.71   0
  -2   5   5   21.45    2.27   0
  -2   6  -9   78.93    3.31   0
   3   0 -10   24.91    2.28   0
   4  -3  -4    8.47    2.42   0
   4  -3   0  120.18    4.03   0
  -5   9  -2   24.62    4.48   0
  -5   9  -1   30.41    4.52   0
  -5   9   0    4.63    4.00   0
  -5  10  -4   57.38    5.83   0
  -5  10   2   75.47    6.82   0
  -4   8  -6   73.84    5.11   0
  -4  10  -8   91.90    6.19   0
  -3   5   3  741.10    9.49   0
  -3   7   5  403.23    8.66   0
  -1   7   7  219.44    6.47   0
   1   0  -6  967.93    5.72   0
   2  -1  -6  640.87    6.26   0
   3  -1  -8  764.95    8.85   0
   4  -3  -3   75.71    3.63   0
   4  -3  -1   20.30    2.53   0
   4  -1   4  436.41    6.63   0
   4   0   5   28.86    2.17   0
  -5   9  -3  364.29    9.80   0
  -5   9   1  132.01    6.95   0
  -5  10  -5  370.38   11.06   0
  -5  11  -6   18.06    5.07   0
  -5  11   3   30.65    4.70   0
  -4   6  -1  105.27    4.62   0
  -4   6   0   50.35    3.67   0
  -4   8   4   10.15    3.51   0
  -3   4   0  896.45    9.36   0
  -3   7  -8  259.24    6.42   0
  -3  10   6  237.56    9.57   0
  -3  11   6    1.54    4.23   0
  -2   6   6   72.65    4.02   0
   0   2   5 1306.43    6.19   0
   0   5   7  351.88    5.74   0
   3  -2  -5  461.73    6.55   0
  -5   9   2  468.36   11.04   0
  -5  10   3   34.54    5.09   0
  -4   6  -2  137.72    5.00   0
  -4   6   1  636.52    9.64   0
  -4   7  -5   25.91    3.08   0
  -4  10   5   28.22    4.93   0
  -4  11   5   34.67    5.99   0
  -3   4  -2  531.18    7.15   0
  -3   4   1  129.07    4.06   0
  -3   9   6   48.37    5.07   0
   0   3   6  792.96    5.88   0
   3  -2   1 2311.14   12.84   0
  -5   8  -2   33.41    4.25   0
  -5   8  -1   45.61    4.51   0
  -5   8   0  165.82    6.88   0
  -5   9  -4  231.24    8.20   0
  -4   6  -3  390.50    7.70   0
  -4   6   2  581.96    9.50   0
  -4   9  -8   23.94    4.20   0
  -3   6  -7  550.02    8.05   0
  -3   6   5    0.03    2.77   0
  -3   8   6  146.67    6.23   0
  -1   4  -9  108.72    2.24   0
  -1   6   7    8.33    2.49   0
   1   1  -8   68.23    1.88   0
   2   0  -8   38.17    1.95   0
   4  -2   2 1031.75    9.95   0
  -6  11  -2  239.08    9.41   0
  -6  11  -1   42.54    5.59   0
  -6  11   0   41.51    5.72   0
  -5   9   3   43.80    5.32   0
  -5  10  -6    4.89    4.71   0
  -5  11  -7   30.61    4.92   0
  -5  11   4   49.55    5.77   0
  -4   7   4  445.80    9.12   0
  -4   8  -7  131.23    5.94   0
  -3   4  -3  939.15    9.20   0
  -3   4   2  850.24    9.23   0
  -3   5   4 1558.82   13.62   0
  -2   8   7   48.89    4.04   0
   3  -2  -4  243.81    4.93   0
  -6  11  -3  247.21    9.52   0
  -6  11   1   51.09    5.54   0
  -5   8  -3  151.36    6.22   0
  -5   8   2  197.81    7.21   0
  -5   9  -5  505.72   11.29   0
  -4   6  -4   12.25    2.94   0
  -4   8   5  277.93    8.27   0
  -4  11   6   41.59    6.29   0
  -3   7   6   76.49    4.48   0
  -2   4   5  167.22    4.22   0
  -2   7   7   27.50    3.53   0
  -1   1  -1 4976.57   10.35   0
  -1   1   0  789.71    4.39   0
   3  -1   3   64.23    2.39   0
  -6  10   0   56.65    5.58   0
  -6  11  -4    5.55    4.56   0
  -6  11   2   22.91    4.91   0
  -5   8  -4  113.15    6.04   0
  -5   8   3    7.51    3.68   0
  -4   7  -6  233.43    6.46   0
  -4  10   6  125.73    7.13   0
  -2   5   6    2.32    1.62   0
   2   0   4  539.39    4.40   0
  -6  10  -3  156.85    8.12   0
  -6  10  -2  288.62    9.83   0
  -5   7   0  189.85    6.74   0
  -5   7   1   92.16    5.21   0
  -5   9  -6  245.88    8.64   0
  -5  10  -7    2.05    3.85   0
  -5  11  -8   48.16    5.44   0
  -5  11   5    0.78    4.91   0
  -4   5   0  415.14    7.49   0
  -4   5   1  623.76    9.03   0
  -4   7   5   83.23    5.19   0
  -4   9   6   26.68    4.81   0
  -3   5  -6   61.71    3.00   0
  -3   9   7   37.25    4.88   0
  -1   2   4 1781.10    8.68   0
  -1   5   7  183.78    4.50   0
   3  -2  -3  470.04    5.99   0
   3  -2  -2 2077.86   12.34   0
  -6  10   2   -0.44    3.71   0
  -6  11  -5  110.92    7.64   0
  -5   7  -2  203.12    6.42   0
  -5  10   5   32.92    5.06   0
  -4   5  -2  157.27    4.81   0
  -4   5   2   42.67    3.36   0
  -4   6   4  204.26    6.02   0
  -3   5   5  677.24    9.08   0
  -3   6   6  707.60   10.34   0
  -3   8   7   75.89    5.55   0
  -2   2  -1 4988.21   15.47   0
  -1   1   1   97.36    1.87   0
   4  -1   3  195.56    4.47   0
  -6   9  -2  171.64    7.16   0
  -6   9  -1  105.69    6.42   0
  -6   9   0   19.82    4.32   0
  -6  10  -4  171.08    8.30   0
  -6  10   3  274.51    9.46   0
  -5   7  -3  192.83    6.32   0
  -5   8  -5  263.09    7.87   0
  -5   8   4   57.91    4.87   0
  -5   9   5   74.89    5.74   0
  -4   6  -5   90.00    3.85   0
  -4   8  -8  175.72    6.13   0
  -2   6   7   69.04    3.84   0
   4  -2  -5  100.97    3.63   0
  -6   9   2  524.67   11.99   0
  -6  11   4   19.86    4.52   0
  -5   7   3  496.83    9.83   0
  -5  11   6   53.22    6.14   0
  -4   5  -3   63.96    3.62   0
  -4  10   7  215.75    9.41   0
   3   0   4  167.91    3.34   0
  -6   9  -3  471.38   11.63   0
  -6  10  -5  116.95    7.03   0
  -6  11  -6   33.60    5.36   0
  -5   8   5   49.71    4.36   0
  -5   9  -7   70.32    5.45   0
  -5  10  -8   57.49    5.06   0
  -5  10   6   54.83    5.99   0
  -4   6   5  306.72    7.16   0
  -4   7   6  191.13    6.88   0
  -3   7   7    6.87    2.92   0
  -2   2  -2  490.36    4.79   0
   2  -1  -4 1419.96    8.85   0
   4  -2  -4  590.42    7.75   0
   4  -2  -1  121.82    3.88   0
  -7  11  -2  115.85    7.15   0
  -7  11  -1   28.13    4.84   0
  -7  11   0   13.54    4.41   0
  -7  11   1   64.82    5.66   0
  -6   8  -1  268.74    8.18   0
  -6   8   1   19.34    4.64   0
  -5   6  -1  122.64    5.00   0
  -5   6   0  121.65    5.09   0
  -5   6   1  245.01    6.79   0
  -5   7  -4  185.63    6.08   0
  -5   8  -6  255.30    8.10   0
  -5   9   6   86.08    6.17   0
  -3   3  -1  514.21    6.40   0
  -2   4   6  911.39    8.91   0
   2  -1   1 1058.47    6.81   0
   3  -1   2  439.48    5.61   0
   4  -2  -3  885.17    9.30   0
   4  -2  -2  280.91    5.38   0
  -6   8  -2   86.24    5.34   0
  -6  10   5   16.49    4.58   0
  -5   6  -2  217.14    6.16   0
  -4   5  -4  808.78    9.61   0
  -4   5   4  839.29   10.57   0
  -4   6  -6  406.16    7.24   0
  -4   8   7  174.58    7.32   0
  -3   3   2  643.08    7.36   0
  -3   4  -5  192.11    4.17   0
  -3   5   6  151.45    4.78   0
   2   0  -7  253.35    4.05   0
   2   1  -9  328.90    4.79   0
   4  -1   2  298.73    5.53   0
  -7  10  -1  157.27    7.69   0
  -7  10   0  219.14    8.89   0
  -7  10   1    6.52    4.27   0
  -6   8   3  596.91   12.12   0
  -6  10  -6   12.29    4.19   0
  -6  11  -7   19.89    4.78   0
  -5   6   3 1100.53   13.39   0
  -5   7   5   52.30    4.42   0
  -4   4   0  465.08    7.24   0
  -4   4   1  620.17    8.38   0
  -3   5  -7   19.89    2.21   0
  -3   6   7  842.38   11.15   0
  -2   5   7   14.59    2.28   0
  -1   1   2 1289.03    5.92   0
   3   1 -10  157.62    4.41   0
  -7  10  -2   18.24    4.54   0
  -7  10   2  106.24    6.39   0
  -6   8  -3   55.63    4.97   0
  -6   8   4   49.24    5.27   0
  -6   9  -5   20.17    4.19   0
  -6   9   5  346.76   10.27   0
  -5   6  -3  186.72    6.00   0
  -5   8   6  127.60    6.52   0
  -5  10   7  104.89    6.79   0
  -4   4  -1  514.09    7.45   0
  -4   4   2 1616.44   13.33   0
  -4   6   6  187.09    5.77   0
  -3   4   5  831.31    9.17   0
  -2   2  -3  458.18    4.50   0
   2  -1  -3  331.16    4.30   0
   3   0  -8   72.41    3.25   0
  -7  10  -3  154.33    8.49   0
  -7  10   3   55.40    5.21   0
  -6   7   0   71.70    4.87   0
  -6   7   1  251.17    7.68   0
  -6   7   2   91.02    5.34   0
  -6  10   6   60.79    6.54   0
  -5   9   7    4.59    4.21   0
  -4   5   5  282.57    6.33   0
  -4   7   7   24.65    3.99   0
   2  -1   0 7222.82   17.63   0
   3  -1  -5  756.13    7.57   0
  -7   9  -1   83.20    5.99   0
  -7   9   0  247.63    9.04   0
  -7   9   1  229.38    8.81   0
  -7   9   2   90.84    6.42   0
  -7  10   4  169.16    8.00   0
  -6   7  -1   77.53    4.94   0
  -6   8  -4   71.35    5.16   0
  -6  10  -7   25.25    4.40   0
  -5   8  -7   77.77    4.59   0
  -4   4  -2  292.18    5.66   0
  -4   7  -8    0.94    2.12   0
  -4   9   8  201.47    7.82   0
   3  -1   1  487.02    5.80   0
  -7   9  -2  202.06    8.40   0
  -7   9   3   -0.24    4.10   0
  -7  10  -4   41.29    5.09   0
  -6   7  -2  119.05    5.73   0
  -6   9  -6   16.70    3.87   0
  -6   9   6   72.26    6.38   0
  -5   5   0  424.58    7.97   0
  -5   5   1  278.21    6.69   0
  -5   5   2  193.27    5.84   0
  -5   6  -4  804.79   11.05   0
  -5   6   5  458.13    9.18   0
  -5   7   6   49.16    4.31   0
  -4   5  -5  496.01    7.33   0
  -3   7   8  260.04    7.07   0
  -1   2   5  513.91    4.59   0
   2  -1  -1 7501.84   18.16   0
  -7   9   4   28.65    4.85   0
  -7  10   5   93.68    6.82   0
  -6   7   4  247.81    7.65   0
  -6  10   7  102.19    7.39   0
  -5   5  -1   14.64    2.70   0
  -5   5   3 1371.72   14.06   0
  -5   7  -6   91.64    4.55   0
  -5   8   7    7.75    3.76   0
  -5  10   8   86.32    6.47   0
  -4   6  -7    1.20    2.36   0
  -4   8   8  225.50    8.24   0
  -3   3   4  346.64    5.67   0
   1   2  -9   71.10    2.05   0
   3  -1  -4  984.80    8.43   0
  -7   8   0    4.21    3.98   0
  -7   8   1  160.07    7.20   0
  -7   8   2  143.11    7.32   0
  -7   9  -3  169.14    8.12   0
  -6   7  -3  160.38    6.43   0
  -6   8  -5  191.33    7.00   0
  -6   8   6  250.78    8.61   0
  -5   5  -2    8.53    2.98   0
  -4   6   7  929.82   12.09   0
  -3   4   6 1143.89   10.67   0
  -3   5   7  188.53    5.01   0
  -2   4  -8  266.24    3.40   0
   2   0  -6  826.58    6.95   0
   2   0   3 1977.00    8.66   0
   2   2 -10    1.53    1.38   0
   3  -1   0 1861.27   10.91   0
   3   0   3  345.16    4.80   0
   4  -1  -5  123.00    3.91   0
  -8  10   0   70.66    5.92   0
  -7   8  -1  312.49    9.16   0
  -7   8   3   67.90    5.78   0
  -7   9   5  119.83    6.68   0
  -7  10  -5   80.08    6.29   0
  -6   6   0  284.99    7.45   0
  -6   6   1  233.81    7.06   0
  -6   6   2   15.07    3.73   0
  -6   9   7  128.96    7.26   0
  -5   5   4  285.42    6.89   0
  -5   9   8   86.69    5.85   0
  -2   4   7  174.57    3.96   0
  -1   1   3  624.28    4.28   0
  -7   8  -2  341.79    9.56   0
  -7   8   4   62.49    5.40   0
  -7   9  -4   15.15    4.32   0
  -6   6  -1  141.56    5.73   0
  -6   6   3   71.38    4.87   0
  -6   9  -7  143.62    6.64   0
  -5   7   7  165.06    6.46   0
  -4   7   8  377.84    8.77   0
  -3   6   8  124.23    4.61   0
   1   1  -7  108.65    2.21   0
   3  -1  -2 1141.76    8.78   0
   3  -1  -1 1710.89   10.63   0
   3   1  -9  355.81    6.27   0
   4  -1  -4 2351.75   14.88   0
   4  -1  -1 4551.96   20.17   0
  -7   9   6   35.67    4.74   0
  -6   6   4 1308.30   15.60   0
  -6   7  -4  177.91    6.20   0
  -5   5  -3  753.32    9.93   0
  -5   5   5  199.20    6.23   0
  -5   8   8    1.32    4.06   0
  -4   4   5  748.48    9.45   0
  -4   5  -6   94.24    3.62   0
  -3   3   5   45.28    2.84   0
  -2   5   8  420.87    6.62   0
   2   1  -8  143.42    3.23   0
   4  -1  -2 1037.62    9.80   0
   4   0   2  113.16    3.75   0
  -8   9   0  147.73    7.71   0
  -8   9   1  141.53    7.32   0
  -8   9   2   59.21    5.65   0
  -7   7   1  173.06    7.01   0
  -7   7   2  677.72   12.71   0
  -7  10  -6  194.42    8.24   0
  -6   6  -2   18.69    3.27   0
  -6   7   6  193.08    7.34   0
  -6   8  -6  106.84    5.55   0
  -6   8   7   39.08    4.84   0
  -5   7  -7  159.05    5.63   0
  -4   3   0  128.23    3.91   0
  -4   3   1   21.96    2.41   0
  -4   3   2 1243.18   11.05   0
  -4   4  -4   95.25    3.51   0
   1   0  -4  376.11    3.44   0
  -8   9  -1   60.11    5.07   0
  -8   9   3   13.53    4.01   0
  -7   7   0  269.59    8.55   0
  -7   9  -5   97.02    6.16   0
  -6   6   5  875.34   13.05   0
  -6   9   8   43.97    5.51   0
  -5   4   0  357.60    6.91   0
  -5   4   1  887.11   10.64   0
  -5   4   2  635.25    9.23   0
  -5   6   7   33.57    4.22   0
  -4   3   3   72.99    3.32   0
  -4   5   7   95.91    4.17   0
   3   2   5  480.76    6.05   0
  -8   9   4    8.80    3.99   0
  -7   7  -1  142.10    6.53   0
  -7   7   4   97.17    6.09   0
  -7   8   6   71.42    5.85   0
  -7   9   7   45.83    5.67   0
  -6   6  -3  165.96    5.79   0
  -6   7  -5   25.85    4.08   0
  -5   4   3  389.22    7.53   0
  -5   5  -4   39.40    3.27   0
  -5   7   8   65.38    5.09   0
  -4   3  -1 1866.24   13.04   0
  -4   6   8  199.11    6.13   0
  -3   4   7    3.42    2.03   0
   3   0  -6 1381.22   10.36   0
  -8   8   2   65.10    5.64   0
  -8   9  -2   51.68    5.36   0
  -8   9   5    4.27    3.98   0
  -7   7  -2   37.13    4.57   0
  -7   7   5  294.12    8.94   0
  -7   8  -4  132.38    6.61   0
  -6   5   0  166.39    5.62   0
  -6   5   1  480.94    9.12   0
  -6   5   2  271.42    7.38   0
  -6   5   3  336.28    8.06   0
  -6   7   7  336.58    9.41   0
  -6   8   8  180.33    8.10   0
  -5   4  -1  180.99    5.09   0
  -5   4   4  166.12    5.21   0
  -5   5   6   94.03    4.59   0
  -5   6  -6    3.79    2.49   0
  -3   2   3  474.50    6.09   0
  -3   5   8  268.35    6.04   0
   2   0  -5  988.71    7.31   0
   3   0   2 1241.05    8.81   0
  -8   8   0    0.51    3.76   0
  -8   8   1   40.87    4.79   0
  -8   8   3   10.27    3.78   0
  -6   5   4  133.13    5.71   0
  -5   8   9   83.77    5.86   0
  -4   3  -2  120.45    3.59   0
  -4   3   4    6.85    2.09   0
  -1   3   7   69.24    2.00   0
   1   0   2 1254.15    4.75   0
   3   1  -8  121.03    3.67   0
  -8   8  -1   32.95    4.44   0
  -8   8   4   38.91    4.85   0
  -8   9  -3    8.53    4.35   0
  -7   6   1  467.34    9.96   0
  -7   6   2  110.25    5.70   0
  -7   6   3  551.28   10.89   0
  -7   7   6   10.38    4.22   0
  -7   8   7   17.68    4.80   0
  -7   9  -6    0.95    3.14   0
  -6   5  -1   85.93    4.64   0
  -6   6  -4   16.38    3.46   0
  -4   4  -5  498.12    6.61   0
  -3   3   6 1084.83    9.76   0
  -2   1   0 6879.92   16.41   0
  -2   1   1 6774.42   17.09   0
   2   0   2  711.07    5.40   0
  -8   8   5  228.29    8.65   0
  -7   6   0 1190.42   15.39   0
  -7   6   4  313.44    8.80   0
  -7   7  -3  153.39    6.61   0
  -7   8  -5   63.60    5.42   0
  -6   7   8   18.73    4.47   0
  -6   9   9   11.37    4.55   0
  -5   4   5  350.45    7.31   0
  -5   5   7   76.62    4.31   0
  -5   6   8   -0.33    3.46   0
  -4   3   5  574.63    8.24   0
  -3   2   4  245.39    4.59   0
  -2   1   2 1222.71    7.41   0
   3   0  -5  803.92    7.79   0
  -8   7   2   53.77    5.32   0
  -8   9  -4   10.32    4.73   0
  -7   6  -1  177.39    6.45   0
  -7   6   5  432.45   10.12   0
  -6   5  -2  935.24   12.17   0
  -6   6   7   20.59    3.73   0
  -6   7  -6   54.56    4.15   0
  -5   7   9   39.59    4.53   0
  -4   5   8  385.14    7.58   0
  -2   1  -1  904.68    5.97   0
  -1   1   4  284.02    2.93   0
  -1   4   8   40.70    1.79   0
   0   3  -9  369.66    3.46   0
   2   2  -9   74.55    2.82   0
   3   0   1  398.17    5.33   0
   4   0   0   19.22    2.03   0
  -8   7   1   16.58    4.02   0
  -8   7   3   74.41    5.61   0
  -8   7   4   26.07    4.22   0
  -8   8   6   13.80    3.96   0
  -7   7   7  128.75    6.74   0
  -7   8   8    7.46    4.42   0
  -6   5   6  287.37    7.60   0
  -6   8   9   44.34    4.96   0
  -5   4  -3    7.91    2.42   0
  -5   4   6  154.27    5.65   0
  -4   3  -3  482.51    6.40   0
   1   0  -3  547.81    3.88   0
   2   0  -4 1775.17    9.40   0
   4   0  -1 1802.16   12.91   0
  -8   7   0   49.56    5.12   0
  -8   7   5  190.10    7.78   0
  -8   8  -3   46.93    5.83   0
  -7   6  -2   67.17    5.09   0
  -7   6   6   10.38    4.09   0
  -7   7  -4  184.73    7.11   0
  -6   4   2   72.13    4.30   0
  -5   3   1  259.00    5.84   0
  -5   3   2    5.68    2.49   0
   3   0  -4  239.95    4.41   0
   3   1   3 1385.36    9.58   0
   4   0  -3 1269.26   11.10   0
   4   0  -2 1117.27   10.33   0
  -8   7  -1   -2.43    4.02   0
  -8   9  -5   29.42    5.08   0
  -7   5   2   24.09    3.86   0
  -7   5   3   47.62    4.51   0
  -6   4   4   70.81    4.58   0
  -6   5  -3   45.63    3.65   0
  -6   6  -5  345.14    7.67   0
  -6   6   8   68.72    5.37   0
  -5   3   3  564.90    8.28   0
  -5   6  -7   34.51    2.81   0
  -4   3   6  163.80    4.58   0
  -3   2   5  463.85    6.10   0
  -2   3  -7   28.23    1.13   0
   3   0   0   26.10    1.94   0
   3   1  -7  456.58    6.49   0
  -8   7   6   97.23    6.17   0
  -7   5   1  434.01    9.36   0
  -7   5   4  112.14    5.89   0
  -7   7   8   55.11    5.50   0
  -7   8   9  113.37    7.56   0
  -6   7   9   19.89    4.16   0
  -5   3   4  204.34    5.49   0
  -5   5   8   26.28    3.24   0
  -5   6   9   15.88    3.83   0
  -4   2   1  113.04    3.67   0
  -4   2   2  254.41    5.13   0
  -4   2   3  820.08    8.86   0
  -3   3   7  248.06    5.01   0
   1   1  -6  633.54    4.88   0
   1   2  -8  166.35    3.05   0
   2   0   1 1293.70    7.25   0
   2   3 -10   74.83    3.05   0
   3   0  -3 1677.94   10.86   0
  -8   6   2   40.79    4.77   0
  -8   6   3   61.51    5.34   0
  -8   6   4   43.07    4.54   0
  -8   7  -2   26.48    4.66   0
  -8   8  -4   10.43    4.41   0
  -7   5   5   98.11    5.55   0
  -7   6  -3  176.35    6.58   0
  -7   6   7   90.44    5.83   0
  -6   4  -1 1955.11   16.79   0
  -5   4   7   96.49    4.34   0
  -4   2   0 1391.88   11.00   0
  -3   5   9   46.32    2.92   0
   2   0  -3 1926.74    9.51   0
   3   0  -2 2800.07   13.76   0
   3   0  -1 1084.64    8.55   0
   3   2   4   44.20    2.29   0
   4   1   1  731.44    8.64   0
  -8   6   5   13.42    4.14   0
  -8   7   7   30.56    4.83   0
  -7   5  -1  221.89    7.41   0
  -7   7  -5   28.53    3.65   0
  -6   5  -4   26.88    3.34   0
  -5   3   5  521.36    8.48   0
  -5   5  -6  198.40    5.06   0
  -4   2   4  620.00    7.86   0
  -4   3  -4   95.60    3.18   0
  -4   4  -6  603.27    6.83   0
  -4   4   8   76.55    3.63   0
  -4   5   9   17.18    2.77   0
  -9   7   2  105.13    6.38   0
  -9   7   3    1.33    4.16   0
  -9   7   4   55.18    4.79   0
  -8   6   0  128.89    6.70   0
  -7   5   6  587.71   11.35   0
  -7   7   9   10.46    4.31   0
  -6   4   6   72.00    4.51   0
  -6   6   9  249.59    8.31   0
  -4   2  -1  360.89    5.64   0
   1   0  -2 2289.06    7.56   0
   1   0   1 2826.22    7.35   0
   2   0   0 1630.77    8.36   0
   3   1  -6  314.49    5.47   0
  -9   7   1    3.77    3.57   0
  -8   6   6   61.40    5.15   0
  -8   7  -3   18.67    4.12   0
  -8   7   8   94.53    6.47   0
  -7   6  -4   17.07    4.07   0
  -6   5   8  115.58    5.79   0
  -6   6  -6  177.98    5.89   0
  -5   3  -2  113.72    3.96   0
  -5   3   6  277.96    6.41   0
  -4   3   7   89.71    3.61   0
  -3   2   6 1106.76    9.30   0
   2   0  -1  590.33    5.26   0
   2   1  -6  886.40    7.39   0
   3   1   2   35.20    1.97   0
   4   1   0  682.44    8.22   0
  -9   7   0  123.89    6.85   0
  -8   6   7   57.53    5.16   0
  -7   4   2  153.07    6.12   0
  -7   4   3   16.96    3.72   0
  -7   5  -2  227.27    7.36   0
  -7   5   7  462.67   10.39   0
  -6   3   2  363.89    7.53   0
  -6   3   3  557.30    9.35   0
  -6   4   7  108.92    5.51   0
  -6   7  10    1.71    3.34   0
  -5   4   8  285.45    6.93   0
  -5   5   9   64.44    4.36   0
  -8   5   4   36.63    4.83   0
  -7   4   1   29.36    3.85   0
  -7   4   5  188.30    6.68   0
  -6   3   1   12.63    2.85   0
  -5   6  10   63.79    4.68   0
  -4   2  -2  987.90    9.00   0
  -3   1   3   95.83    2.80   0
   0   2  -7  638.68    4.09   0
   2   1   3  226.20    3.21   0
   4   1  -1  280.20    5.47   0
  -9   6   3   76.09    5.93   0
  -9   7  -1   94.37    6.17   0
  -8   5   1  132.77    6.39   0
  -8   5   5   87.91    5.81   0
  -8   6  -2  137.36    6.83   0
  -8   7  -4    3.91    3.18   0
  -8   7   9  117.30    7.67   0
  -7   4   0  202.74    6.83   0
  -7   6   9  181.00    8.04   0
  -6   3   5    9.92    3.14   0
  -6   5  -5  165.57    5.55   0
  -5   4  -5  163.86    4.49   0
  -3   3   8  506.06    6.70   0
   1   0   0 2333.71    6.99   0
   1   3  -9  177.79    3.61   0
   3   1  -5 1057.82    9.29   0
  -9   6   2   45.24    4.92   0
  -9   6   4  153.12    7.11   0
  -8   5   0   99.17    6.06   0
  -8   6   8  128.91    7.02   0
  -7   4   6   47.80    4.52   0
  -7   5  -3  317.11    8.19   0
  -7   5   8   11.97    4.21   0
  -7   7  10   98.56    6.73   0
  -6   3   0 1125.64   12.86   0
  -6   5   9   42.84    4.30   0
  -6   6  10  110.62    6.25   0
  -5   3  -3   38.14    2.50   0
  -4   4   9  181.60    5.25   0
  -3   1   4  928.91    8.18   0
  -3   4   9   61.77    2.97   0
  -1   1   5   92.64    1.70   0
   3   1   1 1850.26   11.53   0
   3   2   3  502.02    6.51   0
   3   3   4  239.33    5.15   0
  -9   6   1   51.94    5.12   0
  -9   6   6  225.07    8.96   0
  -9   7  -2   -0.14    3.88   0
  -7   6  -5  110.79    5.24   0
  -6   3   6   38.30    3.87   0
  -6   4   8  151.01    5.97   0
  -5   2   0   38.97    2.85   0
  -5   2   5  257.83    6.02   0
  -4   3  -5  263.81    4.45   0
  -4   3   8    4.40    1.90   0
  -9   6   0    2.62    3.71   0
  -8   5  -1   60.75    5.04   0
  -8   5   7   66.24    5.37   0
  -8   6  -3  100.14    6.01   0
  -7   4  -1 1069.87   13.76   0
  -7   4   7  519.00   10.67   0
  -6   3  -1  340.68    7.38   0
  -5   4   9   48.24    3.92   0
   1   1  -5   23.96    1.31   0
   2   1  -5  519.26    5.58   0
   3   1  -4  354.37    5.47   0
  -8   4   3  262.12    8.29   0
  -8   4   4   15.71    3.66   0
  -8   6   9   64.47    6.07   0
  -7   5   9  133.80    6.93   0
  -7   6  10   70.09    5.52   0
  -6   3   7  143.37    5.56   0
  -5   3   8   96.07    4.50   0
  -5   5  10   61.20    4.05   0
  -4   1   2 1022.83    9.51   0
  -4   1   3  228.40    4.82   0
  -4   2  -3  761.97    7.67   0
  -3   1   5  710.51    7.27   0
   2   2  -7  705.57    7.52   0
   2   2   4  670.09    5.89   0
   3   1   0 2050.30   12.04   0
  -9   5   3  237.81    8.62   0
  -9   5   4  150.17    7.52   0
  -9   5   5   45.57    4.57   0
  -9   6  -1   41.43    5.31   0
  -9   7  -3   94.34    6.18   0
  -8   4   5   18.59    4.20   0
  -8   5   8    6.23    3.83   0
  -7   3   2  395.55    8.79   0
  -7   3   3  161.59    6.25   0
  -7   3   4   92.38    5.20   0
  -7   3   5  135.18    5.81   0
  -7   4  -2   35.53    4.12   0
  -7   4   8   75.66    5.47   0
  -7   5  -4   46.77    4.21   0
  -6   4  -4  630.50    9.13   0
  -6   4   9  129.69    6.19   0
  -6   5  10  182.63    7.32   0
  -5   2  -1  136.23    4.28   0
  -5   2   6  329.15    6.81   0
  -4   1   1 4368.86   19.21   0
  -4   1   4 2380.49   14.77   0
  -4   2   7  590.47    7.92   0
   1   2  -7  612.22    5.45   0
   3   1  -3 1469.71   10.75   0
   3   1  -1   50.67    2.50   0
  -9   5   2    8.45    3.91   0
  -8   4   1   52.83    4.94   0
  -8   4   6   70.68    5.34   0
  -8   5  -2   75.96    5.28   0
  -8   6  -4   95.14    5.58   0
  -7   3   1   75.38    5.02   0
  -7   3   6   32.13    4.07   0
  -6   2   2    5.06    2.60   0
  -6   2   3  256.53    6.52   0
  -6   3  -2   97.96    4.24   0
  -4   1   0  932.59    8.81   0
  -1   0   1  979.87    4.48   0
   3   2   2  954.80    9.03   0
  -9   5   1  253.48    8.76   0
  -9   5   7   34.90    4.77   0
  -8   4   7   52.94    4.95   0
  -8   5   9  102.38    7.25   0
  -8   6  10   85.13    6.56   0
  -6   3   8  132.21    5.48   0
  -6   5  -6   67.48    3.56   0
  -5   2   7   21.93    3.14   0
  -4   1   5  116.93    3.78   0
   1   3   6   10.06    1.12   0
   2   1  -4  179.29    3.43   0
  -9   5   0  130.99    7.49   0
  -9   6  -2  264.58    9.56   0
  -8   4   0  101.99    6.03   0
  -7   3   0  237.26    6.87   0
  -7   3   7  362.30    8.88   0
  -7   4   9   40.76    5.05   0
  -7   5  10   46.78    5.29   0
  -6   2   6  230.72    6.61   0
  -5   2  -2   64.71    3.09   0
  -5   4  -6   65.07    2.98   0
  -4   3   9  762.09    9.43   0
  -3   1   6  884.51    8.21   0
  -1   0   2 2027.53    6.79   0
  -8   4   8   84.27    5.58   0
  -8   5  -3   86.40    6.06   0
  -7   4  -3   16.04    3.36   0
  -6   2   0  505.65    8.51   0
  -5   1   2  368.13    6.67   0
  -5   1   4   71.29    3.70   0
  -5   3   9   35.97    3.29   0
  -4   1  -1  217.65    4.41   0
  -3   3   9  398.10    6.01   0
  -2   0   1  555.79    4.86   0
  -2   0   2 5475.17   15.04   0
  -1   3   8   14.40    0.84   0
  -9   4   3   16.53    4.12   0
  -9   4   4  193.29    8.08   0
  -8   3   3  127.33    6.40   0
  -8   3   5  125.37    6.31   0
  -8   5  10   11.98    4.45   0
  -7   3  -1  115.65    5.20   0
  -7   5  -5    9.02    3.32   0
  -6   2   7   57.18    4.55   0
  -6   3  -3  316.02    6.60   0
  -6   4  -5  114.81    4.30   0
  -6   4  10   76.69    5.17   0
  -4   1   6  190.16    4.71   0
  -4   2  -4   50.83    2.34   0
  -3   2   8  506.55    6.33   0
   2   2  -6  184.60    3.98   0
   3   2  -5  313.53    5.47   0
   3   2   1    8.44    1.59   0
  -9   4   2  131.98    6.75   0
  -9   4   6   24.00    4.23   0
  -9   5  -1   18.15    4.52   0
  -9   6  -3   60.90    5.41   0
  -8   3   2   65.48    5.17   0
  -8   3   6   62.05    5.12   0
  -8   4   9   12.07    4.59   0
  -7   2   4  128.44    5.61   0
  -7   2   5  160.81    6.15   0
  -6   3   9    2.76    3.04   0
  -5   1   5  183.22    5.26   0
  -5   2   8   87.21    4.24   0
  -2   0   0 1600.31    7.78   0
   0   3  -8 2340.58    9.96   0
   1   3  -8  390.15    5.23   0
   2   1  -3 3151.70   13.02   0
   2   1   1  179.20    3.08   0
  -9   4   1  220.69    8.38   0
  -9   4   7   56.35    5.08   0
  -8   3   1   78.99    5.50   0
  -7   2   2   47.27    4.10   0
  -7   2   6  531.20   10.48   0
  -7   4  10  263.38    8.66   0
  -7   5  11   10.20    4.01   0
  -6   2  -1    7.78    2.34   0
  -5   1   0  282.06    5.77   0
  -5   1   6    3.52    2.40   0
  -5   2  -3  279.07    5.46   0
  -3   0   2 2772.61   13.20   0
  -3   0   3 1588.31   10.31   0
  -1   0   3  501.95    3.57   0
   1   1  -4  157.29    2.59   0
   2   4   5    6.45    1.61   0
   3   2  -4  546.20    7.12   0
  -8   4  -2  188.09    7.22   0
  -7   2   1  293.70    7.47   0
  -7   3  -2  207.89    6.66   0
  -7   4  -4  133.52    5.75   0
  -6   2   8  121.18    5.19   0
  -5   3  -5  110.35    3.63   0
  -4   1  -2  309.39    5.09   0
  -4   1   7   98.04    3.90   0
   2   1  -2  361.41    4.47   0
   2   1   0  353.42    4.25   0
   2   2   3  200.70    3.54   0
   3   2   0  531.27    6.64   0
   3   3   2  501.26    7.06   0
  -9   4   0   42.38    5.01   0
  -9   5  -2    8.50    3.81   0
  -8   3   0  128.66    6.34   0
  -8   3   8   58.48    5.06   0
  -8   4  10   44.42    5.09   0
  -8   5  -4   40.33    4.16   0
  -8   5  11    5.64    3.67   0
  -7   2   7   48.42    4.69   0
  -6   1   2  174.52    5.41   0
  -6   1   3  268.11    6.66   0
  -6   1   4  374.31    7.95   0
  -6   1   5   10.79    3.15   0
  -5   3  10  129.56    5.16   0
  -3   0   4  243.36    4.38   0
  -3   1   7  149.08    3.53   0
   1   1   3  890.53    4.67   0
   2   1  -1 2331.07   10.92   0
   2   3   4  785.32    7.32   0
   3   2  -2   68.99    2.92   0
  -9   3   4   22.97    4.38   0
  -9   3   5  142.68    6.85   0
  -9   3   6  122.89    6.40   0
  -7   2   0   93.06    4.72   0
  -6   1   6  959.14   12.41   0
  -6   2  -2  810.54   10.27   0
  -6   3  -4  362.90    6.81   0
  -6   4  11  189.57    7.28   0
  -5   1  -1  598.04    8.13   0
  -5   1   7   28.21    2.84   0
  -5   2   9  111.20    4.83   0
  -4   0   2 1041.02    9.57   0
  -4   0   3 1240.56   10.61   0
  -4   2   9   99.73    3.79   0
  -4   3  10  373.28    6.70   0
  -2   0  -1 1238.68    6.66   0
   1   2  -6  648.96    5.68   0
  -9   3   3   28.46    4.34   0
  -9   3   7   28.34    4.65   0
  -8   2   3  154.61    6.57   0
  -8   2   4  147.60    6.78   0
  -8   2   5  224.00    7.99   0
  -8   2   6  123.41    6.23   0
  -8   3   9   33.36    4.87   0
  -7   2   8  359.86    9.21   0
  -7   3  10  144.30    6.83   0
  -7   4  11  117.13    6.67   0
  -6   1   1  950.26   11.72   0
  -6   2   9  346.11    8.42   0
  -4   0   1 1700.07   11.95   0
  -3   0   5  794.31    7.65   0
  -2   3   9   20.69    1.42   0
   2   2  -5  666.31    6.81   0
   3   3   1  299.73    5.59   0
  -9   3   2   25.17    4.31   0
  -9   3   8   65.26    5.22   0
  -9   4  -1    7.68    3.97   0
  -9   5  -3    0.11    3.80   0
  -8   2   2  119.05    6.00   0
  -8   2   7    5.99    3.53   0
  -8   3  -1   47.21    4.53   0
  -8   4  -3   37.21    4.37   0
  -7   3  -3   78.67    5.01   0
  -6   1   7 1052.49   13.36   0
  -9   3   1    6.54    3.83   0
  -8   4  11    3.94    3.98   0
  -7   1   3  331.26    8.27   0
  -7   1   5   38.86    4.06   0
  -7   1   6  443.59    9.52   0
  -7   2  -1  181.72    6.14   0
  -7   2   9  374.25    9.63   0
  -6   1   0  137.27    4.84   0
  -5   0   3  240.36    5.58   0
  -5   0   4  371.27    6.87   0
  -5   1   8  307.60    6.70   0
  -5   2  -4   48.14    2.70   0
  -4   1   8  224.64    5.10   0
  -3   2   9  310.66    5.07   0
   2   2   2  235.55    3.94   0
  -8   2   1   71.95    5.08   0
  -8   2   8   28.72    4.29   0
  -8   3  10   30.59    4.93   0
  -7   1   2  671.32   10.88   0
  -6   1   8   67.22    4.28   0
  -5   0   2  139.17    4.55   0
  -5   0   5   66.02    3.61   0
  -5   1  -2  370.25    6.65   0
  -4   0   0   24.20    2.16   0
  -4   0   6  215.38    4.96   0
  -4   1  -3  193.35    3.82   0
  -1   0   4  341.72    3.02   0
   1   1  -3  548.21    4.51   0
   3   3   0  274.04    5.24   0
  -9   2   4   60.75    5.30   0
  -9   2   5    8.86    3.98   0
  -9   2   6   59.94    4.97   0
  -9   3   0   28.65    4.63   0
  -9   4  -2    8.48    3.55   0
  -8   3  -2  104.30    5.43   0
  -7   1   7  658.08   11.91   0
  -7   3  11  317.32    9.66   0
  -6   2  -3  163.36    4.82   0
  -6   2  10  159.48    6.35   0
  -6   3  11  288.79    7.82   0
  -5   0   1   97.82    3.78   0
  -5   0   6   53.81    3.44   0
  -5   2  10   84.57    4.42   0
  -3   0   6 1393.25   10.14   0
  -3   1   8  750.87    7.56   0
  -3   3  10  166.82    3.85   0
   0   1  -4 1760.39    5.49   0
   2   2  -4  557.94    6.09   0
   2   3  -6 1308.86   10.46   0
   2   4   4   61.12    2.91   0
   3   3  -1 1077.84   10.06   0
  -9   2   3  125.23    6.58   0
  -9   2   7   79.02    6.10   0
  -8   2   0   62.09    4.98   0
  -8   2   9   66.07    5.39   0
  -7   1   1   39.26    3.74   0
  -7   2  -2   84.95    4.98   0
  -7   2  10   22.44    4.40   0
  -6   0   3   87.70    4.38   0
  -6   0   4  431.90    8.47   0
  -6   0   5 1141.53   13.42   0
  -6   1  -1  154.89    4.97   0
  -6   3  -5    8.59    2.20   0
  -5   3  11   68.27    3.91   0
  -8   1   4  195.51    7.29   0
  -8   1   5  205.61    7.33   0
  -8   3  11   56.70    5.59   0
  -7   3  -4   89.49    4.57   0
  -6   0   2   46.91    4.11   0
  -6   0   6  168.69    5.83   0
  -6   1   9    8.11    2.93   0
  -5   0   7   77.57    3.90   0
  -5   1   9  650.69    9.58   0
  -4   0  -1  760.04    7.74   0
  -4   0   7  273.17    5.52   0
  -4   2  10  255.96    5.49   0
  -2   0  -2  718.03    4.86   0
   1   4  -8  154.41    4.02   0
   2   2  -3 1017.47    8.14   0
  -9   2   2   59.42    5.03   0
  -9   3  -1   59.85    5.17   0
  -8   1   3  516.26   10.92   0
  -8   1   7   30.94    4.20   0
  -8   2  10   80.22    6.22   0
  -7   1   0   15.56    3.10   0
  -5   0   0   62.62    3.22   0
   1   2  -5  599.21    5.46   0
  -5   4  -6   54.65    4.43   0
  -5   7  -6   92.55    7.33   0
  -5   9  -7   58.72    8.61   0
  -4   9  -5  229.85   10.33   0
  -3   5  -2 1579.62   15.83   0
  -3   8  -3 1128.54   17.73   0
  -2   4  -1   34.77    3.41   0
  -2   7  -2  141.05    6.48   0
  -2   9  -3   69.59    7.10   0
  -1  -4  -3  586.85    7.55   0
   0   6  -1  957.69   12.28   0
   0   8  -2  908.22   14.77   0
   1   6  -1 1087.15   12.89   0
   3  -2   0  435.43    6.13   0
  -5   8  -6  257.60   11.29   0
  -4   4  -3  317.34    7.27   0
  -4   8  -4  273.24   10.02   0
  -3   6  -2  823.25   12.68   0
  -3  11  -5  125.09    9.12   0
  -1  -3  -2 2604.19   12.97   0
  -1   6  -1  230.61    6.65   0
  -1   8  -2  280.51    9.23   0
   0  -3  -1 1921.02   11.71   0
   0  12  -5  242.97   12.63   0
   1  -4  -1  237.31    5.49   0
   1   8  -2  544.71   11.33   0
   2   9  -3   75.70    6.11   0
   3  -5  -1   54.40    4.01   0
   4   6  -2  500.09    8.28   0
  -5   5  -5   59.50    5.04   0
  -5   6  -5  117.91    6.47   0
  -5   7  -5   51.50    6.84   0
  -5   9  -6  240.89   11.91   0
  -5  10  -7    0.27    6.01   0
  -4   6  -3  354.08    9.22   0
  -4  10  -5  139.32    9.43   0
  -4  11  -6   26.24    6.78   0
  -3  10  -4  192.29   10.24   0
  -2  -3  -4  749.28    7.19   0
  -2   5  -1 1024.70   12.24   0
  -1  11  -4   41.49    7.13   0
  -1  12  -5   10.17    5.69   0
   0   3   0  128.62    3.51   0
   0  11  -4  162.80   10.09   0
   1  12  -5    1.89    7.06   0
   2  -2   0  702.79    6.98   0
   3   7  -2   49.42    4.10   0
   3  10  -4   -0.20    5.70   0
   3  11  -5   53.24    7.08   0
   5  -4  -1  830.23   11.59   0
  -5   4  -5  168.57    5.97   0
  -5   8  -5  221.12   10.44   0
  -4   7  -3   10.46    4.71   0
  -4   9  -4  583.03   14.43   0
  -3   9  -3  134.35    8.28   0
  -2  11  -4  173.55   10.17   0
  -2  12  -5  134.41    9.78   0
  -1  10  -3   89.50    7.27   0
   0  -4  -2   92.71    3.94   0
   0  10  -3  219.44    9.78   0
   1  -5  -2 2516.30   18.78   0
   1  11  -4   12.36    6.54   0
   2   6  -1   84.53    4.43   0
   2   8  -2  160.21    7.07   0
   3  -1   0 1796.91    9.95   0
   4   8  -3  207.74    7.60   0
   7  -2  -2   34.12    4.38   0
  -5  10  -6    1.31    6.44   0
  -4  11  -5   63.19    7.33   0
  -3   7  -2  704.31   12.34   0
  -3  12  -5  103.07    8.76   0
  -2   6  -1  360.08    8.27   0
  -2  10  -3  545.09   13.92   0
   0   7  -1 1172.60   14.72   0
   1  10  -3   25.80    6.19   0
   2  12  -5   36.15    7.27   0
   3   9  -3   35.38    5.55   0
   4   4  -1  171.19    3.34   0
   5  -3  -1  244.20    6.45   0
  -5   6  -4  697.76   13.12   0
  -5   9  -5  491.21   14.69   0
  -4   8  -3  454.34   11.79   0
  -4  10  -4  108.98    8.40   0
  -3  11  -4    0.87    5.88   0
  -1   7  -1   54.33    4.58   0
  -1   9  -2  454.14   11.89   0
   0   9  -2  495.44   12.00   0
   1   7  -1  804.13   12.22   0
   2  -4  -1  376.20    6.97   0
   2  11  -4   52.92    7.00   0
   4  -4  -1  587.51    9.45   0
  -6   8  -8    2.79    5.24   0
  -6   9  -8  138.68   10.37   0
  -5   5  -4   35.24    3.90   0
  -5   7  -4  182.00    7.81   0
  -5  10  -5  345.10   13.43   0
  -5  11  -6   15.01    6.70   0
  -3   8  -2  435.40   11.09   0
  -3  10  -3  411.69   13.13   0
  -2   9  -2  153.20    8.26   0
  -2  12  -4   67.15    7.26   0
  -1  12  -4   30.87    6.60   0
   0  12  -4   93.88    8.58   0
   1   9  -2  134.53    7.32   0
   2  10  -3   46.89    7.03   0
   3  -4  -1  127.82    4.90   0
  -6   7  -7   96.99    7.89   0
  -6   8  -7  198.64    9.89   0
  -6   9  -7  146.12   10.46   0
  -5   3  -5   99.54    4.25   0
  -5   8  -4  126.38    7.43   0
  -4   5  -2  158.01    5.71   0
  -4   6  -2  136.09    6.46   0
  -4   9  -3  290.80   10.52   0
  -4  12  -5   16.55    7.03   0
  -3   4  -1  182.74    5.29   0
  -2   7  -1  516.26   10.60   0
  -2  11  -3   60.61    7.64   0
  -1  -4  -4  698.74    8.78   0
  -1   2   0 1215.89    8.20   0
  -1  11  -3   23.00    6.32   0
   0  -5  -4  154.08    5.47   0
   0  11  -3   17.83    6.06   0
   1  12  -4   30.88    7.62   0
   2  -5  -2  637.69    9.89   0
   2  -1   0 7090.79   17.39   0
   5  -2  -1   69.78    3.70   0
  -6   8  -6  116.55    8.96   0
  -6  10  -7   18.63    7.13   0
  -5   4  -4  194.97    5.91   0
  -5   9  -4  236.79   10.48   0
  -5  11  -5  104.05    8.41   0
  -4   4  -2  300.04    6.56   0
  -4   7  -2  146.21    6.70   0
  -4  11  -4   12.33    5.83   0
  -3   5  -1 1349.55   14.26   0
  -3   6  -1  873.88   12.65   0
  -3   9  -2  832.99   15.94   0
  -3  12  -4  120.18    9.57   0
  -1   8  -1  243.27    8.05   0
  -1  10  -2   61.38    6.98   0
   0   5   0  168.91    4.98   0
   0   8  -1  440.60   10.11   0
   1  -3  -1 1813.75   12.03   0
   3   8  -2  223.48    7.53   0
  -6   7  -6   72.97    6.41   0
  -6   9  -6   16.34    6.31   0
  -5  10  -4   36.14    6.42   0
  -4  10  -3  135.06    8.94   0
  -3  11  -3   27.76    6.71   0
  -2  -2  -3  220.72    3.18   0
  -2   8  -1  306.73    9.16   0
  -2  10  -2  205.68    9.19   0
  -1   5   0  422.29    7.72   0
   0  10  -2  334.01   11.20   0
   1  -5  -3  695.98   10.22   0
   1  11  -3  196.08    9.80   0
   2   4   0  539.45    6.22   0
   2   7  -1  318.77    7.41   0
   2   9  -2   86.61    6.45   0
   3   6  -1  121.45    4.27   0
   4  -3  -1   21.97    2.81   0
   4   7  -2  191.89    5.87   0
   5   1  -1  233.69    3.49   0
  -6   6  -6  195.76    7.73   0
  -6  10  -6   11.38    6.82   0
  -5   5  -3  758.75   11.86   0
  -5   6  -3  203.95    7.12   0
  -5   7  -3  200.81    8.05   0
  -5   8  -3  147.84    7.62   0
  -4   8  -2  220.66    8.73   0
  -4  12  -4  125.60    9.06   0
  -3   7  -1   56.42    5.33   0
   1  -4  -2 3193.64   18.44   0
   1   8  -1  259.61    7.79   0
   2  12  -4   16.72    6.32   0
   5   0  -1   95.27    2.88   0
  -6   7  -5   25.26    5.32   0
  -6   8  -5  185.52    9.03   0
  -6   9  -5   20.71    6.21   0
  -5   3  -4   69.64    3.70   0
  -5   9  -3  364.61   11.63   0
  -5  11  -4   14.38    5.96   0
  -4   9  -2  435.72   12.24   0
  -4  11  -3   64.39    7.49   0
  -3  10  -2  198.17    9.84   0
  -2  12  -3   77.55    7.77   0
  -1   6   0  336.89    7.61   0
  -1   9  -1  320.74   10.34   0
  -1  12  -3   55.80    7.54   0
   0   6   0 1143.58   12.85   0
   0  12  -3  124.36    9.80   0
   1  10  -2    3.45    5.03   0
   2  -3  -1  338.22    5.81   0
   3  -3  -1 2277.01   15.03   0
  -6   5  -6   70.89    4.90   0
  -6   6  -5  324.51    9.48   0
  -6  10  -5  134.15    9.60   0
  -3   8  -1  158.98    7.62   0
  -3  12  -3   11.37    6.57   0
  -2   4   0  160.22    4.51   0
  -2   5   0  455.98    8.28   0
  -2   9  -1  175.39    8.11   0
  -2  11  -2  123.83    8.70   0
  -1  -3  -3   59.54    2.58   0
  -1  11  -2   67.63    7.27   0
   0  -2  -1 2429.99   10.86   0
   0   9  -1   72.10    5.75   0
   2  11  -3   29.78    5.60   0
   6  -2  -2    4.13    3.07   0
  -6   8  -4   72.90    7.15   0
  -6  11  -5   88.84    9.31   0
  -5   4  -3   10.66    2.31   0
  -5  10  -3   93.36    8.23   0
  -4  10  -2   57.21    7.19   0
  -3  11  -2   46.89    6.58   0
  -2  -3  -6   64.42    3.22   0
  -2   6   0   84.40    4.82   0
   0  11  -2  122.77    8.08   0
   1   6   0 1169.67   12.37   0
   1  12  -3   62.38    7.99   0
   4  -4  -2 1757.83   15.71   0
   4  -2  -1  116.48    4.06   0
   4   5  -1  643.74    6.75   0
  -6   5  -5  194.02    6.75   0
  -6   7  -4  170.81    7.74   0
  -6   9  -4  356.63   12.30   0
  -6  10  -4  173.55   10.60   0
  -5   6  -2  206.87    7.46   0
  -5   7  -2  197.08    7.56   0
  -4   5  -1  403.28    8.26   0
  -4   6  -1  106.78    5.43   0
  -4   7  -1  125.37    6.28   0
  -4  12  -3  158.43    9.76   0
  -3  -1  -4  764.52    4.27   0
  -3   9  -1  564.88   13.04   0
  -1  -4  -6  138.86    5.18   0
  -1   7   0  107.42    5.44   0
   0  -3  -2  741.92    7.56   0
   0   7   0   34.72    3.68   0
   1   9  -1   26.25    5.32   0
   2  -4  -2  221.95    5.61   0
   2   8  -1  123.70    5.52   0
   2  10  -2    4.12    4.99   0
   3   9  -2   21.02    4.44   0
  -6   6  -4   11.56    4.05   0
  -5   8  -2   23.93    5.17   0
  -5   9  -2   27.14    5.34   0
  -5  11  -3  330.12   12.41   0
  -4   8  -1   58.14    6.12   0
  -4  11  -2   79.29    7.50   0
  -2   7   0  271.26    7.76   0
  -2  10  -1   -0.25    4.93   0
  -1  10  -1  139.97    7.68   0
   1  11  -2  137.03    8.39   0
   3  -4  -2  793.15   10.13   0
  -7   9  -6   -0.87    5.90   0
  -6  11  -4    1.02    5.92   0
  -5   5  -2    5.85    2.97   0
  -5  12  -3   74.70    7.66   0
  -4   4  -1  507.60    8.20   0
  -4   9  -1  546.03   13.12   0
  -3   5   0 1618.27   15.26   0
  -3   6   0  255.66    7.31   0
  -3  10  -1  128.29    8.08   0
  -3  12  -2  142.02    9.11   0
  -2   2   0  733.09    6.72   0
  -2   8   0  955.24   14.71   0
  -2  12  -2   43.37    6.47   0
  -1   8   0   58.75    4.92   0
  -1  12  -2   39.29    7.47   0
   0  10  -1  823.45   15.82   0
   1   7   0   18.36    3.63   0
   3   3   0  263.94    2.78   0
  -7   8  -6   48.77    6.37   0
  -6   5  -4   33.86    3.89   0
  -6   7  -3  156.60    7.60   0
  -6   8  -3   56.51    6.19   0
  -6   9  -3  483.55   13.93   0
  -6  10  -3  149.58    9.38   0
  -5   3  -3   34.68    3.07   0
  -5  10  -2  129.18    8.85   0
  -3   4   0  891.20   10.37   0
  -3   7   0  829.32   13.36   0
  -1  -2  -2  338.24    4.05   0
   0  -4  -4  985.55   11.10   0
   0   8   0  137.10    6.01   0
   0  12  -2  201.27   11.09   0
   6   0  -2   53.84    3.02   0
   6   2  -2   57.87    2.23   0
   7  -1  -3  299.10    7.52   0
  -7   9  -5  115.48    8.49   0
  -7  10  -5   76.44    8.51   0
  -6   6  -3  163.88    7.01   0
  -6  11  -3  234.21   11.56   0
  -5  11  -2   97.33    7.94   0
  -4  10  -1  447.82   13.05   0
  -4  12  -2    8.65    6.80   0
  -3   8   0  739.83   13.44   0
  -3  11  -1  156.18    8.56   0
  -2  11  -1  152.95    9.18   0
   2   6   0  429.30    7.32   0
   3  -2  -1  932.90    8.76   0
   4  -1  -1 4431.02   18.23   0
   7   0  -3  386.68    7.92   0
  -7   8  -5   63.30    6.62   0
  -6   4  -5  108.80    4.50   0
  -5   4  -2    0.05    2.13   0
  -5   7  -1  276.67    8.52   0
  -5   8  -1   46.61    5.63   0
  -2   9   0  448.50   11.37   0
  -2  13  -2  104.50    8.89   0
  -1   9   0  377.79   10.25   0
   1  -2  -1 9538.25   23.53   0
   1  10  -1   33.16    5.41   0
   2   9  -1  254.68    8.03   0
   4  -3  -2 1234.55   12.34   0
   5  -2  -2  380.63    7.29   0
  -7   9  -4   12.90    5.94   0
  -7  10  -4   17.60    7.11   0
  -6   8  -2   90.94    6.41   0
  -6   9  -2  150.79    8.53   0
  -5   6  -1  124.45    5.91   0
  -5   9  -1   32.52    5.47   0
  -5  12  -2   10.59    5.45   0
  -4   6   0   43.23    4.30   0
  -4   7   0  424.10    9.98   0
  -4  11  -1   72.78    7.64   0
  -3   9   0  758.36   14.66   0
  -1  13  -2  115.76    9.67   0
   0  11  -1  104.43    8.08   0
   1  -3  -2  619.13    7.44   0
   1   8   0  284.91    7.93   0
   1  12  -2   96.67    7.70   0
   2  -2  -1 1229.43    9.36   0
   3   4   0  271.28    3.78   0
   3   8  -1    6.45    3.25   0
  -7   7  -5    5.60    4.29   0
  -7   8  -4  136.37    8.05   0
  -6   7  -2  118.68    6.61   0
  -6  10  -2  383.35   12.88   0
  -5  10  -1  229.15   10.31   0
  -4   5   0  425.16    8.36   0
  -4   8   0  343.81   10.07   0
  -3  12  -1   36.21    6.48   0
  -2  10   0   63.93    6.23   0
  -2  12  -1   20.69    6.55   0
  -1   6   1  709.07   10.73   0
   0  13  -2  104.67    8.93   0
   2  -4  -3   79.53    3.87   0
   3  -4  -3 3213.93   21.21   0
  -6   4  -4  551.09    8.92   0
  -6   6  -2   28.92    4.38   0
  -6  11  -2  258.46   11.34   0
  -5   5  -1   15.40    3.04   0
  -5  11  -1   70.63    7.24   0
  -4   9   0  333.17   10.71   0
  -4  12  -1   68.42    7.53   0
  -3  10   0  143.20    7.98   0
  -2   5   1 1011.11   11.76   0
  -2   6   1  576.79    9.95   0
  -1  10   0  530.00   12.73   0
  -1  12  -1   11.90    6.07   0
   0   5   1  913.63   10.21   0
   2  -3  -2    4.39    2.31   0
   2   7   0   57.32    4.03   0
   3  -3  -2  712.19    8.87   0
  -7   7  -4  174.44    7.99   0
  -7   9  -3  199.10    9.56   0
  -7  10  -3  153.13   10.19   0
  -7  11  -3  146.68    9.75   0
  -4  10   0  199.08    9.61   0
  -2   4   1  389.39    6.88   0
  -2   7   1   59.24    4.64   0
  -1   7   1   66.87    4.48   0
   0  -3  -3  367.05    5.79   0
   0   3   1 1959.91   11.20   0
   0   6   1  170.63    5.26   0
   1  11  -1    5.03    5.06   0
   2  10  -1   11.83    4.35   0
  -7   8  -3   28.25    5.46   0
  -6   8  -1  292.71    9.61   0
  -6   9  -1  112.12    7.69   0
  -5   3  -2  114.50    3.86   0
  -5   8   0  172.25    7.75   0
  -5  12  -1   56.12    6.47   0
  -4   4   0  471.07    7.98   0
  -3   6   1 1323.16   15.07   0
  -3   7   1 1069.63   14.62   0
  -3  11   0   86.68    7.66   0
  -2   8   1  430.17   10.13   0
  -2  13  -1   75.51    7.90   0
  -1   8   1  213.70    7.69   0
   0   7   1  175.44    6.11   0
   0  10   0  555.76   12.91   0
   0  12  -1   -1.18    5.15   0
   5  -1  -2  383.84    6.75   0
  -7   6  -4   18.90    3.94   0
  -7   7  -3  160.68    7.92   0
  -6   5  -2  955.84   12.77   0
  -6   7  -1   71.48    5.70   0
  -6  10  -1  515.23   13.98   0
  -6  11  -1   40.94    6.16   0
  -5   4  -1  183.85    5.25   0
  -5   7   0  212.17    7.44   0
  -5  10   0   76.86    7.12   0
  -4  11   0  538.04   14.45   0
  -3   5   1   51.11    3.91   0
  -1  11   0    6.32    5.62   0
  -1  13  -1  100.05    8.61   0
   2   8   0  262.16    7.25   0
   4  -2  -2  271.86    5.75   0
   4   0  -1 1805.62   10.17   0
  -7   9  -2  224.60   10.08   0
  -7  10  -2   20.15    6.55   0
  -6   4  -3  233.79    6.04   0
  -5   6   0  127.34    5.85   0
  -3   9   1   16.51    5.32   0
  -3  12   0  102.23    8.14   0
  -2   9   1  296.32    9.28   0
  -2  12   0  318.62   12.60   0
   1   6   1  225.48    5.74   0
   2  -4  -4    4.63    2.72   0
   3  -1  -1 1760.23   10.42   0
  -8  10  -4    9.75    6.49   0
  -7   8  -2  325.37   10.71   0
  -6   6  -1  139.07    6.15   0
  -5  11   0   23.21    5.44   0
  -4   6   1  663.97   11.28   0
  -4   7   1  287.46    8.58   0
  -4   8   1   49.58    6.00   0
  -4   9   1   57.33    5.97   0
  -4  12   0  123.53    8.63   0
  -3   4   1  131.74    4.64   0
  -2  -2  -5  338.51    5.21   0
  -2   1   0 6831.35   15.59   0
  -1   9   1  292.18    9.02   0
   0   8   1  178.83    6.71   0
   0  11   0   82.62    7.32   0
   1   3   1  140.16    3.02   0
   1  10   0  264.24    9.45   0
   4  -3  -3   77.76    4.15   0
  -8   9  -4   10.81    5.69   0
  -7   6  -3  161.64    7.10   0
  -7   7  -2   26.88    5.57   0
  -6   9   0   21.03    4.85   0
  -5   5   0  440.88    8.74   0
  -5  12   0   30.63    5.81   0
  -3  -1  -5  370.85    4.31   0
  -3  10   1  486.20   12.67   0
  -2  10   1   27.90    5.67   0
  -1  12   0   71.47    7.46   0
   0  13  -1    3.40    6.18   0
   1   7   1  233.88    6.47   0
  -8  10  -3   18.58    6.21   0
  -7  10  -1  150.36    8.95   0
  -6   8   0  328.28   10.14   0
  -6  10   0   51.10    6.84   0
  -6  11   0   45.72    6.68   0
  -4   3   0  126.94    4.02   0
  -4   5   1  610.31    9.91   0
  -3  11   1  331.82   12.24   0
  -1   2   1 9573.31   22.25   0
  -1  10   1    7.98    5.14   0
   0   9   1  187.33    7.82   0
   2   9   0  150.98    6.28   0
   3  -3  -3  869.00   10.19   0
  -8   9  -3    6.67    5.08   0
  -7   5  -4   40.09    3.70   0
  -6   4  -2  314.91    6.80   0
  -6   7   0   68.48    5.53   0
  -5   8   1   88.88    6.59   0
  -5   9   1  171.91    8.18   0
  -5  10   1  153.48    8.85   0
  -4  11   1  271.20   10.82   0
  -3  -1  -6  277.11    4.60   0
  -2  11   1   19.15    6.23   0
   3  -2  -2 2086.98   13.47   0
   5   0  -2  153.29    4.03   0
   6   0  -3   76.56    4.23   0
  -8  10  -2   17.05    6.87   0
  -5   3  -1   71.08    3.32   0
  -5   4   0  366.23    7.43   0
  -5   6   1  250.18    7.97   0
  -5  11   1  114.01    8.26   0
  -2   6   2  473.95    9.12   0
  -2   7   2  446.76    9.58   0
   0  12   0    5.15    5.00   0
   1  11   0    8.81    5.26   0
   3   7   0   51.76    3.25   0
  -8   8  -3   57.23    5.88   0
  -8   9  -2   55.17    7.23   0
  -7   7  -1  140.18    7.22   0
  -6   6   0  279.87    8.00   0
  -4   4   1  636.54    9.27   0
  -4  12   1    7.88    5.58   0
  -3   6   2  194.45    6.60   0
  -3   7   2   33.27    4.33   0
  -3   8   2  153.63    7.04   0
  -3  12   1  137.36    8.83   0
  -2   5   2  651.84    9.64   0
  -2   8   2  199.87    7.25   0
  -1   5   2 2950.85   19.20   0
  -1   6   2  432.05    8.33   0
  -1   7   2  189.57    6.36   0
  -1  11   1   71.30    7.14   0
   0  -3  -5 1265.40   12.60   0
   2  -1  -1 7410.06   19.09   0
  -7   5  -3  299.06    7.40   0
  -7   9   0  249.82   10.30   0
  -7  10   0  218.72    9.80   0
  -7  11   0   14.46    5.54   0
  -6   8   1   20.29    5.09   0
  -6   9   1  411.25   11.86   0
  -6  10   1  131.14    8.15   0
  -5  12   1   11.02    6.10   0
  -4   7   2   80.44    5.50   0
  -4   8   2  261.87    8.99   0
  -4   9   2  140.49    7.58   0
  -3   9   2   81.68    6.25   0
  -2   2   1 1250.65    8.97   0
  -2   9   2  259.10    9.00   0
  -1   8   2   37.05    4.39   0
   1  -3  -4  817.81    9.43   0
   1  -2  -2 2779.04   13.68   0
   2  -2  -2 5709.16   20.39   0
   4  -1  -2 1073.98    9.63   0
   4   1  -1  274.79    3.70   0
  -8   8  -2   -1.80    5.02   0
  -8  10  -1   65.04    7.63   0
  -7   8   0    9.85    4.65   0
  -6   7   1  262.69    9.22   0
  -5   5   1  286.38    7.44   0
  -4  10   2  193.52    9.35   0
  -3   5   2 1219.17   13.29   0
  -3  10   2  559.09   14.02   0
   0  -3  -6  734.75   10.17   0
   0  -1  -1 1059.74    5.59   0
   1   2   1  414.52    3.64   0
   1   9   1  388.57    9.52   0
   2   4   1  158.70    3.22   0
   2   6   1  150.11    4.31   0
   3  -3  -4  371.92    7.29   0
  -8   7  -3    8.77    4.20   0
  -8   9  -1   58.58    6.81   0
  -7   6  -1  176.03    6.95   0
  -6   4  -1 1941.44   15.97   0
  -6   5   0  162.53    5.87   0
  -5   8   2  172.69    8.19   0
  -5   9   2  483.74   12.74   0
  -5  10   2   98.62    7.59   0
  -4  11   2   75.29    7.16   0
  -3  11   2  149.09    9.20   0
  -2  10   2  521.97   12.58   0
  -1   4   2 2993.32   17.38   0
  -1   9   2   74.71    5.84   0
  -1  12   1  120.18    8.35   0
   0   5   2  597.85    8.25   0
   0   6   2   78.74    3.97   0
   0   7   2  345.75    7.94   0
   0  11   1  209.27    9.24   0
   2  -3  -4   90.49    3.92   0
   5   1  -2   51.68    2.50   0
  -7   5  -2  222.76    6.67   0
  -7  10   1    8.90    4.38   0
  -7  11   1   72.13    7.52   0
  -5   7   2   44.57    5.39   0
  -5  11   2  154.30    9.12   0
  -4   5   2   48.65    4.12   0
  -3   4   2  839.43   10.36   0
   0   8   2   80.93    5.22   0
   1  -1  -1   98.87    2.52   0
   2   7   1  117.86    4.56   0
  -8   7  -2   24.29    5.19   0
  -8   8  -1   31.39    5.47   0
  -8  10   0   85.46    7.40   0
  -7   9   1  259.04   10.70   0
  -6  10   2   -3.93    4.70   0
  -5   6   2  216.18    7.28   0
  -4   3   1   20.21    2.55   0
  -4  12   2  272.45   11.62   0
  -3  12   2   48.95    6.90   0
   1  10   1   95.56    6.12   0
  -7   8   1  150.51    7.98   0
  -6   8   2   71.67    6.01   0
  -5   3   0  269.06    5.50   0
  -5   4   1  876.81   11.19   0
   0  -2  -3  164.63    3.62   0
   0   9   2  261.54    8.64   0
   2   8   1  295.94    7.24   0
   3  -2  -3  467.29    7.10   0
   3   0  -1 1106.22    7.19   0
   6   2  -3   18.89    2.26   0
  -7   6   0 1219.99   15.73   0
  -6   3  -2  112.17    3.68   0
  -4   8   3    9.40    4.73   0
  -4   9   3   10.03    5.13   0
  -3   7   3   81.58    5.58   0
  -3   8   3   17.29    4.71   0
  -3   9   3  198.82    8.32   0
  -2   7   3   69.20    4.75   0
  -2  12   2   54.35    7.12   0
  -1  -2  -5 1485.11   11.64   0
  -1  11   2   87.57    7.12   0
   2   3   1   39.61    1.50   0
  -9   9  -2   30.09    8.60   0
  -8   7  -1    0.41    4.10   0
  -8   8   0    2.19    4.82   0
  -7   7   1  172.92    7.68   0
  -7  10   2  104.24    7.91   0
  -6   4   0  213.91    6.03   0
  -6   5   1  452.35    9.19   0
  -5   5   2  190.11    6.45   0
  -5   9   3   47.57    6.26   0
  -4   7   3  792.14   13.58   0
  -4  10   3   20.14    5.60   0
  -3   1   0 1697.32    8.63   0
  -3   6   3  392.88    8.83   0
  -3  10   3   64.04    6.35   0
  -2   6   3  786.52   11.67   0
  -2   8   3  104.83    6.16   0
  -2   9   3  320.49    9.72   0
  -1  -2  -6  506.44    7.98   0
   0  10   2   75.52    6.53   0
   1   6   2  140.39    4.60   0
   3  -1  -2 1110.26    8.99   0
   4  -2  -4  608.32    9.05   0
  -8   6  -2  130.84    6.24   0
  -8  10   1  120.13    7.98   0
  -7   9   2   96.32    7.45   0
  -5   8   3   10.34    4.63   0
  -5  11   3   30.39    5.87   0
  -4   6   3  708.51   11.97   0
  -3   3   2  642.51    8.33   0
  -2  10   3  292.14   10.80   0
  -1   7   3  104.24    5.55   0
  -1  12   2   20.93    6.15   0
   1  -2  -3 1000.33    8.79   0
   1   7   2  186.36    5.72   0
   2  -2  -3  185.97    4.42   0
   4   0  -2 1105.29    9.30   0
  -9   9  -1   19.84    6.29   0
  -7   8   2  149.62    8.03   0
  -6   6   2   16.02    4.15   0
  -6   9   3   82.72    7.15   0
  -6  10   3  277.76   10.88   0
  -6  11   3  183.11    9.44   0
  -5   7   3  488.70   11.25   0
  -3   5   3  786.07   11.25   0
  -2   5   3  680.60   10.05   0
  -1   6   3  133.91    5.10   0
  -1   8   3   69.62    4.80   0
   1   8   2   23.35    3.87   0
   4  -1  -3  226.68    5.12   0
   5   2  -2  112.30    3.19   0
  -8   7   0   52.26    5.46   0
  -8   8   1   40.04    6.04   0
  -7   4  -2   25.42    2.96   0
  -7   5   0   69.72    4.76   0
  -7   6   1  459.91   10.41   0
  -6   3  -1  366.87    6.21   0
  -6   8   3  609.00   13.76   0
  -5   6   3 1146.44   15.61   0
  -4   5   3  340.45    7.96   0
  -3  12   3   96.08    7.71   0
  -2  11   3   89.23    7.47   0
  -1   1   1  102.06    2.31   0
  -1   5   3  738.02   10.08   0
  -1   9   3   18.45    4.88   0
   0  11   2  198.90    8.69   0
   3  -2  -4  255.85    5.72   0
   6   1  -4  128.18    5.02   0
  -9   9   0    2.13    5.22   0
  -8   6  -1    3.63    3.42   0
  -8  10   2  178.36    9.52   0
  -7  10   3   55.19    6.74   0
  -6   7   3  301.19    9.47   0
  -5   3   1  254.27    5.79   0
  -5   4   2  639.89   10.11   0
  -1  10   3   33.85    5.46   0
   1   9   2  142.60    6.37   0
   4   2  -1  101.83    2.24   0
  -9   8  -1   45.85    5.51   0
  -8   9   2   53.06    6.75   0
  -6   4   1   38.24    3.32   0
  -4   3   2 1239.70   11.84   0
  -4   8   4   13.56    4.64   0
  -4   9   4  257.65    9.73   0
  -3   4   3 3713.40   21.90   0
  -2  -1  -7   88.89    3.90   0
  -2   4   3   70.88    3.72   0
  -2  12   3   68.15    7.31   0
   0  -2  -5 1223.64   11.26   0
   0   1   1  922.88    4.73   0
   1  -2  -4 1798.45   12.91   0
  -8   7   1   15.86    5.11   0
  -7   4  -1  992.90   11.67   0
  -7   8   3   69.64    6.80   0
  -5   5   3 1418.60   16.07   0
  -5   8   4   55.06    6.00   0
  -5   9   4  167.37    8.59   0
  -5  10   4   40.25    5.96   0
  -5  11   4   48.56    6.60   0
  -4   7   4  438.72   10.71   0
  -4  11   4   97.22    8.05   0
  -3   7   4  208.37    7.62   0
  -3   8   4   10.04    4.40   0
  -3   9   4  224.77    9.16   0
  -3  10   4   54.87    7.17   0
  -2  -1  -6   72.05    3.21   0
  -1   4   3  391.89    6.95   0
  -1  11   3   72.66    6.98   0
   0  -2  -6  591.38    8.45   0
   0   6   3  111.45    4.34   0
   0   7   3    5.49    2.64   0
   0   8   3  484.19   10.18   0
   2  -1  -2 1291.78    8.87   0
  -9   8   0   13.87    5.04   0
  -9   9   1   20.85    6.10   0
  -8   6   0  135.46    6.46   0
  -8   8   2   64.86    6.99   0
  -7   5   1  451.44    9.39   0
  -7   6   2  114.69    6.09   0
  -6   6   3   77.86    5.63   0
  -6   9   4  373.24   12.10   0
  -6  10   4  233.06   10.55   0
  -5   7   4   28.26    5.31   0
  -3   6   4  477.48   10.10   0
  -2  -1  -5  175.18    3.73   0
  -2   1   1 6969.36   17.26   0
  -2   7   4  551.54   11.16   0
  -2   8   4  121.51    6.40   0
   0   9   3  215.18    8.60   0
   5   1  -3  339.08    6.09   0
  -7   7   3  233.38    8.99   0
  -6   8   4   46.71    6.29   0
  -3  11   4  422.02   13.59   0
  -2   6   4  210.65    7.14   0
  -2   9   4   74.98    6.32   0
  -2  10   4   38.08    6.69   0
   0   5   3 1563.18   13.36   0
   1  -2  -5  518.87    7.58   0
   3  -1  -3  113.64    3.68   0
   4  -1  -4 2339.63   16.49   0
  -9   8   1  151.77    8.89   0
  -8   9   3   12.16    4.99   0
  -7   9   4   36.56    5.74   0
  -7  10   4  181.87    9.93   0
  -6   7   4  237.46    8.85   0
  -5   6   4  513.13   11.07   0
   0  10   3  152.29    7.69   0
  -9   7   0  121.87    6.98   0
  -9   9   2   20.37    6.36   0
  -8   5  -1   45.93    4.03   0
  -8   6   1   51.83    4.92   0
  -8   8   3   11.10    5.22   0
  -7   4   0  203.46    5.61   0
  -6   4   2   69.17    4.17   0
  -6   5   3  336.29    8.63   0
  -5   4   3  409.58    8.63   0
  -4   5   4  876.40   12.73   0
  -3   3   3  898.36   10.22   0
  -3   5   4 1616.05   16.33   0
  -2   3   3  169.95    4.71   0
  -2  11   4  300.71   11.34   0
  -1   7   4  207.06    7.11   0
  -1   8   4  127.35    6.81   0
   1   3   2 2644.56   11.75   0
   2   6   2  290.45    5.53   0
   2   7   2   92.45    4.04   0
  -7   5   2   20.34    3.35   0
  -7   6   3  576.14   12.13   0
  -7   8   4   68.63    6.30   0
  -5   3   2    5.76    2.42   0
  -5   9   5   78.35    6.78   0
  -5  10   5   27.36    5.81   0
  -4   8   5  277.09   10.14   0
  -4   9   5  165.92    8.51   0
  -2   5   4  946.37   12.19   0
  -1   6   4  446.34    8.98   0
  -1   9   4   43.31    5.26   0
   0   2   2  399.01    4.57   0
   0   4   3  705.71    8.21   0
   3   5   1  551.82    4.87   0
   4   0  -3 1291.33   10.83   0
   4   1  -2 1109.22    8.66   0
  -9   8   2  301.73   10.96   0
  -8   5   0  107.30    5.54   0
  -8   9   4   10.71    4.57   0
  -7   7   4   98.51    7.13   0
  -6   3   1   14.08    2.82   0
  -6   6   4 1418.75   18.27   0
  -6   9   5  360.40   12.04   0
  -6  10   5   18.93    5.22   0
  -5   5   4  285.37    8.01   0
  -5   8   5   49.73    6.26   0
  -4   7   5   80.46    6.02   0
  -4  11   5   37.24    6.24   0
  -3   8   5  127.94    6.90   0
  -3   9   5   71.50    6.50   0
  -1  10   4   71.02    6.08   0
   2   0  -1  571.92    4.60   0
   6   3  -4  289.04    6.80   0
  -9   7   1   -0.21    4.07   0
  -9   9   3  169.74    9.26   0
  -8   6   2   41.95    4.89   0
  -8   7   3   78.73    6.58   0
  -6   8   5  188.36    9.28   0
  -5   7   5   56.23    5.54   0
  -4   1   0  918.31    6.68   0
  -4   3   3   70.40    3.92   0
  -3   0  -6  455.57    6.36   0
  -3   1   1 1629.80    9.30   0
  -3   4   4  208.86    5.99   0
  -3   7   5  409.32   10.20   0
  -3  10   5  420.50   13.41   0
  -1  -1  -3  882.50    6.46   0
  -1   5   4   90.17    4.51   0
   1   6   3   57.69    3.47   0
   1   7   3  106.96    4.47   0
   1   8   3  111.30    5.11   0
   3  -1  -4  936.77   10.00   0
   3   0  -2 2728.51   12.89   0
  -8   8   4   47.24    5.81   0
  -7   9   5  109.84    8.36   0
  -6   7   5  184.11    8.45   0
  -5   2   1   65.07    3.08   0
  -4   2   2  254.71    5.19   0
  -4   4   4  203.41    6.36   0
  -4   6   5  339.83    9.28   0
  -3  11   5  132.73    9.26   0
  -2   4   4    2.25    2.57   0
  -1  -1  -6  282.06    5.79   0
  -1  11   4   97.17    7.32   0
   5   1  -4   51.28    3.43   0
   5   2  -3   94.36    3.61   0
  -9   8   3   13.53    5.51   0
  -8   5   1  131.15    6.04   0
  -7   5   3   42.43    4.47   0
  -7   8   5  273.87   10.37   0
  -6   2  -3  133.36    2.08   0
  -6   4   3  227.27    6.70   0
  -6   5   4  129.07    6.44   0
  -5   6   5  464.64   11.13   0
  -3   6   5    1.99    3.32   0
  -2   7   5  331.77    8.86   0
  -2   8   5   42.01    5.23   0
  -2   9   5   50.66    5.85   0
  -2  10   5  328.34   12.12   0
  -1  -1  -5  949.28    9.01   0
  -1  -1  -4 1002.66    7.97   0
   0   7   4   84.48    4.92   0
   0   8   4  251.68    7.94   0
   1   5   3  765.05    8.58   0
   3  -1  -5  757.50    9.67   0
   3   1  -1   48.00    1.66   0
   5   4  -2  106.85    3.02   0
  -9   6   0    1.58    3.15   0
  -8   6   3   60.75    6.09   0
  -8   9   5    1.86    5.00   0
  -6   2  -2  709.54    5.92   0
  -5   4   4  174.40    6.30   0
  -5   9   6   80.80    7.14   0
  -5  10   6   48.01    6.16   0
  -2   6   5  186.41    6.84   0
   0   6   4  242.07    6.41   0
   0   9   4    8.21    4.64   0
   4   0  -4  840.75    9.66   0
  -9   6   1   47.15    5.20   0
  -7   4   2  150.20    5.47   0
  -7   7   5  316.63   10.36   0
  -6   3   2  363.79    7.15   0
  -6   9   6   68.44    7.27   0
  -4   8   6  157.41    8.33   0
  -4   9   6   27.45    5.58   0
  -4  10   6  127.53    8.36   0
  -3   0  -5  294.57    4.39   0
  -3   5   5  695.95   11.30   0
  -2  11   5   17.16    5.80   0
  -1   4   4   12.48    2.44   0
   0  -1  -3 1816.20   10.03   0
   2  -1  -4 1411.58   11.35   0
   2   4   2  392.99    4.60   0
 -10   8   2   59.49    7.01   0
  -9   7   3    4.61    4.86   0
  -9   8   4  149.95    8.63   0
  -8   5   2  136.22    6.18   0
  -8   8   5  219.19    9.94   0
  -7   9   6   34.27    5.22   0
  -6   8   6  257.95   10.26   0
  -5   5   5  219.82    7.76   0
  -4   7   6  166.01    8.76   0
  -3   2   3  458.50    6.91   0
  -3   3   4  358.91    7.08   0
  -1   8   5    1.30    4.08   0
   0  -1  -6  275.19    5.84   0
   2  -1  -5 1187.30   11.50   0
   4   3  -1  572.36    4.84   0
  -8   6   4   43.67    6.19   0
  -7   3   0  219.49    5.37   0
  -7   5   4  108.02    6.39   0
  -7   6   5  443.23   11.54   0
  -7   8   6   74.10    7.25   0
  -6   4   4   64.10    5.23   0
  -6   7   6  193.76    9.05   0
  -4   3   4    7.83    2.76   0
  -3  10   6  263.50   11.13   0
  -2   3   4   98.95    4.04   0
  -2   5   5   20.52    3.44   0
  -1   7   5   49.33    4.63   0
  -1   9   5  178.96    7.93   0
   0  -1  -5  129.28    3.72   0
   0  -1  -4  574.94    6.57   0
   0   5   4  164.47    4.80   0
   1  -1  -6  240.89    5.72   0
   1  -1  -4  294.39    5.15   0
  -9   6   2   40.03    5.28   0
  -8   4   0  102.67    4.61   0
  -8   7   5  191.91    8.98   0
  -7   4   3   16.82    3.54   0
  -6   5   5  271.38    8.62   0
  -5   2   2  364.12    6.27   0
  -5   6   6  207.74    8.20   0
  -4   2   3  836.20    9.52   0
  -4   4   5  741.53   11.83   0
  -4   6   6  188.36    7.64   0
  -3   0  -4  175.30    2.95   0
  -3   4   5  822.59   11.59   0
  -3   7   6   74.82    5.61   0
  -2   0  -7  171.02    4.78   0
  -2   1   2 1208.38    8.27   0
  -1  10   5  113.02    7.15   0
   1  -1  -5   99.41    3.73   0
   3   0  -3 1583.76   11.15   0
   4   1  -3  384.10    5.89   0
  -8   5   3   82.76    5.60   0
  -7   7   6   14.78    5.08   0
  -6   3   3  556.84    9.38   0
  -6   6   6   96.03    6.62   0
  -3   6   6  713.52   12.83   0
  -1   1   2 1304.19    7.84   0
   5   3  -3    4.78    2.03   0
 -10   7   2   11.54    4.62   0
  -9   6   3   81.84    6.20   0
  -8   4   1   52.54    4.16   0
  -8   8   6   18.64    4.95   0
  -7   3   1   72.07    3.92   0
  -5   3   4  201.68    6.05   0
  -5   4   5  361.72    8.73   0
  -5   8   7    5.93    4.61   0
  -5   9   7    0.86    4.84   0
  -2   4   5  160.73    5.40   0
  -2   7   6  201.17    7.92   0
  -2   8   6  148.10    7.42   0
  -2   9   6   23.82    5.26   0
  -2  10   6   59.63    6.94   0
  -1   3   4  769.02    8.92   0
  -1   5   5  134.27    5.38   0
   0   4   4 1013.85   10.44   0
   1   2   2  336.03    3.64   0
   4   2  -2    6.15    1.39   0
  -8   6   5   15.46    4.83   0
  -7   5   5   97.77    6.19   0
  -6   2   1  677.58    8.05   0
  -6   8   7   35.11    5.48   0
  -5   5   6   94.29    6.51   0
  -4   5   6  306.21    8.62   0
  -4   9   7   98.67    7.56   0
  -2   0  -6  354.31    6.10   0
   2   0  -2 5772.62   17.01   0
   3   0  -4  238.30    5.13   0
 -10   7   3   10.15    5.47   0
  -9   5   1  192.59    7.46   0
[truncated: 55,068 more chars]
