# Supplementary material for: Coordination Chemistry at the Hard–Soft Interface: Phosphine Oxide-Based Rare Earth/Transition Metal Complexes
Source: ACS Omega. 2026 Feb 22;11(9):15462–75. doi: 10.1021/acsomega.5c13312 (PMC12980413; doi:10.1021/acsomega.5c13312)
Supplement: Supplementary file 3 [file ao5c13312_si_003.cif]

data_frfl237
_audit_creation_date               2025-09-04
_audit_creation_method
;
Olex2 1.5
(compiled 2025.07.13 svn.rb7424aed for OlexSys, GUI svn.r7314)
;
_shelx_SHELXL_version_number       '2019/3'
_audit_contact_author_address      ?
_audit_contact_author_email        ?
_audit_contact_author_name         ''
_audit_contact_author_phone        ?
_publ_contact_author_id_orcid      ?
_publ_section_references
;
Dolomanov, O.V., Bourhis, L.J., Gildea, R.J, Howard, J.A.K. & Puschmann, H.
 (2009), J. Appl. Cryst. 42, 339-341.

Sheldrick, G.M. (2015). Acta Cryst. C71, 3-8.
;
_chemical_name_common              ?
_chemical_name_systematic          ?
_chemical_formula_moiety           'C52 H48 Cl3 O3 P4 Sm'
_chemical_formula_sum              'C52 H48 Cl3 O3 P4 Sm'
_chemical_formula_weight           1101.48
_chemical_melting_point            'Not measured'
loop_
  _atom_type_symbol
  _atom_type_description
  _atom_type_scat_dispersion_real
  _atom_type_scat_dispersion_imag
  _atom_type_scat_source
 'C' 'C' 0.0033 0.0016 'International Tables Vol C Tables 4.2.6.8 and 6.1.1.4'
 'H' 'H' 0.0000 0.0000 'International Tables Vol C Tables 4.2.6.8 and 6.1.1.4'
 'Cl' 'Cl' 0.1484 0.1585 'International Tables Vol C Tables 4.2.6.8 and 6.1.1.4'
 'O' 'O' 0.0106 0.0060 'International Tables Vol C Tables 4.2.6.8 and 6.1.1.4'
 'P' 'P' 0.1023 0.0942 'International Tables Vol C Tables 4.2.6.8 and 6.1.1.4'
 'Sm' 'Sm' -0.1638 3.4418
 'International Tables Vol C Tables 4.2.6.8 and 6.1.1.4'

_shelx_space_group_comment
;
The symmetry employed for this shelxl refinement is uniquely defined
by the following loop, which should always be used as a source of
symmetry information in preference to the above space-group names.
They are only intended as comments.
;
_space_group_crystal_system        'monoclinic'
_space_group_IT_number             14
_space_group_name_H-M_alt          'P 1 21/c 1'
_space_group_name_Hall             '-P 2ybc'
loop_
  _space_group_symop_operation_xyz
 'x, y, z'
 '-x, y+1/2, -z+1/2'
 '-x, -y, -z'
 'x, -y-1/2, z-1/2'

_cell_length_a                     10.0663(8)
_cell_length_b                     18.5729(12)
_cell_length_c                     26.708(2)
_cell_angle_alpha                  90
_cell_angle_beta                   99.052(7)
_cell_angle_gamma                  90
_cell_volume                       4931.1(7)
_cell_formula_units_Z              4
_cell_measurement_reflns_used      22639
_cell_measurement_temperature      100.00
_cell_measurement_theta_max        29.57
_cell_measurement_theta_min        2.05
_shelx_estimated_absorpt_T_max     0.888
_shelx_estimated_absorpt_T_min     0.826
_exptl_absorpt_coefficient_mu      1.525
_exptl_absorpt_correction_T_max    1.0000
_exptl_absorpt_correction_T_min    0.5176
_exptl_absorpt_correction_type     multi-scan
_exptl_absorpt_process_details
;
STOE LANA: J. Koziskova, F. Hahn, J. Richter, J. Kozisek, 
Acta Chimica Slovaca, 9, 2016, 136-140.
;
_exptl_absorpt_special_details     ?
_exptl_crystal_colour              'clear colourless'
_exptl_crystal_density_diffrn      1.484
_exptl_crystal_density_meas        ?
_exptl_crystal_density_method      'not measured'
_exptl_crystal_description         prism
_exptl_crystal_F_000               2228
_exptl_crystal_size_max            0.13
_exptl_crystal_size_mid            0.11
_exptl_crystal_size_min            0.08
_exptl_transmission_factor_max     ?
_exptl_transmission_factor_min     ?
_diffrn_reflns_av_R_equivalents    0.0887
_diffrn_reflns_av_unetI/netI       0.0883
_diffrn_reflns_Laue_measured_fraction_full  0.994
_diffrn_reflns_Laue_measured_fraction_max  0.992
_diffrn_reflns_limit_h_max         10
_diffrn_reflns_limit_h_min         -13
_diffrn_reflns_limit_k_max         24
_diffrn_reflns_limit_k_min         -21
_diffrn_reflns_limit_l_max         34
_diffrn_reflns_limit_l_min         -34
_diffrn_reflns_number              28716
_diffrn_reflns_point_group_measured_fraction_full  0.994
_diffrn_reflns_point_group_measured_fraction_max  0.992
_diffrn_reflns_theta_full          25.242
_diffrn_reflns_theta_max           27.484
_diffrn_reflns_theta_min           2.049
_diffrn_ambient_temperature        100.00
_diffrn_detector_area_resol_mean   5.81
_diffrn_measured_fraction_theta_full  0.994
_diffrn_measured_fraction_theta_max  0.992
_diffrn_measurement_device_type    'STOE STADIVARI'
_diffrn_measurement_method         'rotation method, \w scans'
_diffrn_radiation_type             MoK\a
_diffrn_radiation_wavelength       0.71073
_diffrn_source                     'Mo Genix 3D HF'
_reflns_Friedel_coverage           0.000
_reflns_Friedel_fraction_full      .
_reflns_Friedel_fraction_max       .
_reflns_number_gt                  8014
_reflns_number_total               11224
_reflns_special_details
;
 Reflections were merged by SHELXL according to the crystal
 class for the calculation of statistics and refinement.
 
 _reflns_Friedel_fraction is defined as the number of unique
 Friedel pairs measured divided by the number that would be
 possible theoretically, ignoring centric projections and
 systematic absences.
;
_reflns_threshold_expression       'I > 2\s(I)'
_computing_cell_refinement
;
X-Area Recipe 2.4 (STOE, 2024)
;
_computing_data_collection
;
X-Area Recipe 2.4 (STOE, 2024)
;
_computing_data_reduction
;
X-Area Integrate 2.5.18.0 (STOE, 2024)
X-Area X-Red 2.3.1.0 (STOE, 2023)
;
_computing_molecular_graphics      'Diamond 4 (Crystal Impact, 2017)'
_computing_publication_material    'Olex2 1.5 (Dolomanov et al., 2009)'
_computing_structure_refinement    'SHELXL 2019/3 (Sheldrick, 2015)'
_computing_structure_solution      'SHELXT 2015 (Sheldrick, 2015)'
_refine_diff_density_max           1.395
_refine_diff_density_min           -1.746
_refine_diff_density_rms           0.215
_refine_ls_extinction_coef         .
_refine_ls_extinction_method       none
_refine_ls_goodness_of_fit_ref     1.092
_refine_ls_hydrogen_treatment      constr
_refine_ls_matrix_type             full
_refine_ls_number_parameters       606
_refine_ls_number_reflns           11224
_refine_ls_number_restraints       11
_refine_ls_R_factor_all            0.1238
_refine_ls_R_factor_gt             0.0839
_refine_ls_restrained_S_all        1.094
_refine_ls_shift/su_max            0.000
_refine_ls_shift/su_mean           0.000
_refine_ls_structure_factor_coef   Fsqd
_refine_ls_weighting_details      
 'w=1/[\s^2^(Fo^2^)+(0.0964P)^2^+40.6981P] where P=(Fo^2^+2Fc^2^)/3'
_refine_ls_weighting_scheme        calc
_refine_ls_wR_factor_gt            0.1936
_refine_ls_wR_factor_ref           0.2225
_refine_special_details            ?
_olex2_refinement_description
;
1. Fixed Uiso
 At 1.2 times of:
  All C(H) groups, All C(H,H) groups
2. Restrained distances
 O1-P1 \\sim O1-P1B
 with sigma of 0.02
 O2-P3 \\sim O2-P3B
 with sigma of 0.02
3. Rigid body (RIGU) restrains
 P1B, P2B, O1
 with sigma for 1-2 distances of 0.004 and sigma for 1-3 distances of 0.004
4. Others
 Sof(P1B)=Sof(P2B)=1-FVAR(1)
 Sof(P1)=Sof(P2)=FVAR(1)
 Sof(P3B)=Sof(P4B)=1-FVAR(2)
 Sof(P3)=Sof(P4)=FVAR(2)
5.a Secondary CH2 refined with riding coordinates:
 C49(H49A,H49B), C50(H50A,H50B), C51(H51A,H51B), C52(H52A,H52B)
5.b Aromatic/amide H refined with riding coordinates:
 C2(H2), C3(H3), C4(H4), C5(H5), C6(H6), C8(H8), C9(H9), C10(H10), C11(H11),
 C12(H12), C14(H14), C15(H15), C16(H16), C17(H17), C18(H18), C20(H20), C21(H21),
  C22(H22), C23(H23), C24(H24), C26(H26), C27(H27), C28(H28), C29(H29),
 C30(H30), C32(H32), C33(H33), C34(H34), C35(H35), C36(H36), C38(H38), C39(H39),
  C40(H40), C41(H41), C42(H42), C44(H44), C45(H45), C46(H46), C47(H47), C48(H48)
;
_atom_sites_solution_hydrogens     geom
_atom_sites_solution_primary       'intrinsic phasing'
_atom_sites_solution_secondary     difmap
loop_
  _atom_site_label
  _atom_site_type_symbol
  _atom_site_fract_x
  _atom_site_fract_y
  _atom_site_fract_z
  _atom_site_U_iso_or_equiv
  _atom_site_adp_type
  _atom_site_occupancy
  _atom_site_site_symmetry_order
  _atom_site_calc_flag
  _atom_site_refinement_flags_posn
  _atom_site_refinement_flags_adp
  _atom_site_refinement_flags_occupancy
  _atom_site_disorder_assembly
  _atom_site_disorder_group
 Sm1 Sm 0.76523(4) 0.64341(2) 0.37754(2) 0.02447(14) Uani 1 1 d . . . . .
 Cl1 Cl 0.8529(2) 0.75182(12) 0.32690(9) 0.0382(5) Uani 1 1 d . . . . .
 Cl2 Cl 0.7431(3) 0.53173(14) 0.43848(9) 0.0459(6) Uani 1 1 d . . . . .
 Cl3 Cl 0.5151(2) 0.65662(11) 0.33387(8) 0.0349(5) Uani 1 1 d . . . . .
 P1 P 0.8114(2) 0.49309(11) 0.28434(8) 0.0221(5) Uani 0.920(5) 1 d D . P A 1
 P1B P 0.824(3) 0.5522(15) 0.2607(6) 0.026(6) Uani 0.080(5) 1 d D . P A 2
 P2 P 0.8557(2) 0.51751(14) 0.20807(8) 0.0289(6) Uani 0.920(5) 1 d . . P A 1
 P2B P 0.843(3) 0.4326(16) 0.2570(10) 0.033(7) Uani 0.080(5) 1 d . . P A 2
 P3 P 0.7056(2) 0.76125(13) 0.48976(8) 0.0238(6) Uani 0.854(6) 1 d D . P B 1
 P3B P 0.7618(16) 0.7996(7) 0.4685(6) 0.032(4) Uani 0.146(6) 1 d D . P B 2
 P4 P 0.6142(3) 0.86790(14) 0.48567(9) 0.0276(7) Uani 0.854(6) 1 d . . P B 1
 P4B P 0.5913(17) 0.8270(9) 0.5104(5) 0.031(4) Uani 0.146(6) 1 d . . P B 2
 O1 O 0.7953(6) 0.5579(3) 0.3172(2) 0.0299(12) Uani 1 1 d D . . . .
 O2 O 0.7191(7) 0.7220(3) 0.4409(2) 0.0397(15) Uani 1 1 d D . . . .
 O3 O 1.0038(6) 0.6212(3) 0.4086(2) 0.0294(12) Uani 1 1 d . . . . .
 C1 C 0.6597(8) 0.4409(4) 0.2718(3) 0.0285(17) Uani 1 1 d . . . A 1
 C2 C 0.5454(9) 0.4652(5) 0.2898(3) 0.0327(18) Uani 1 1 d . . . A 1
 H2 H 0.548108 0.508362 0.309089 0.039 Uiso 1 1 calc R U . A 1
 C3 C 0.4290(8) 0.4264(5) 0.2794(3) 0.0311(18) Uani 1 1 d . . . A 1
 H3 H 0.351913 0.441556 0.293026 0.037 Uiso 1 1 calc R U . A 1
 C4 C 0.4215(9) 0.3655(5) 0.2495(3) 0.0334(19) Uani 1 1 d . . . A 1
 H4 H 0.339184 0.339836 0.241779 0.040 Uiso 1 1 calc R U . A 1
 C5 C 0.5343(10) 0.3422(5) 0.2311(3) 0.038(2) Uani 1 1 d . . . A 1
 H5 H 0.529751 0.300595 0.210167 0.046 Uiso 1 1 calc R U . A 1
 C6 C 0.6533(9) 0.3791(5) 0.2428(4) 0.037(2) Uani 1 1 d . . . A 1
 H6 H 0.731678 0.362002 0.230852 0.044 Uiso 1 1 calc R U . A 1
 C7 C 0.9443(8) 0.4348(4) 0.3131(3) 0.0303(17) Uani 1 1 d . . . A 1
 C8 C 1.0155(9) 0.3897(5) 0.2848(4) 0.039(2) Uani 1 1 d . . . A 1
 H8 H 0.992665 0.387381 0.248900 0.046 Uiso 1 1 calc R U . A 1
 C9 C 1.1192(10) 0.3487(6) 0.3098(5) 0.047(2) Uani 1 1 d . . . A 1
 H9 H 1.167413 0.317379 0.291022 0.057 Uiso 1 1 calc R U . A 1
 C10 C 1.1535(9) 0.3524(5) 0.3608(5) 0.050(3) Uani 1 1 d . . . A 1
 H10 H 1.227344 0.324531 0.376799 0.060 Uiso 1 1 calc R U . A 1
 C11 C 1.0850(10) 0.3951(6) 0.3901(5) 0.051(3) Uani 1 1 d . . . A 1
 H11 H 1.108710 0.395873 0.425981 0.061 Uiso 1 1 calc R U . A 1
 C12 C 0.9776(10) 0.4379(5) 0.3652(4) 0.039(2) Uani 1 1 d . . . A 1
 H12 H 0.928916 0.468588 0.384312 0.047 Uiso 1 1 calc R U . A 1
 C13 C 0.6993(9) 0.5641(5) 0.1859(3) 0.038(2) Uani 1 1 d . . . A 1
 C14 C 0.6446(11) 0.6202(6) 0.2110(4) 0.049(3) Uani 1 1 d . . . A 1
 H14 H 0.696577 0.640212 0.240525 0.058 Uiso 1 1 calc R U . A 1
 C15 C 0.5184(12) 0.6474(7) 0.1945(5) 0.062(3) Uani 1 1 d . . . A 1
 H15 H 0.484300 0.686661 0.211403 0.075 Uiso 1 1 calc R U . A 1
 C16 C 0.4404(15) 0.6150(8) 0.1515(6) 0.080(5) Uani 1 1 d . . . A 1
 H16 H 0.350601 0.630386 0.140437 0.096 Uiso 1 1 calc R U . A 1
 C17 C 0.4942(13) 0.5622(8) 0.1263(5) 0.076(4) Uani 1 1 d . . . A 1
 H17 H 0.443192 0.542074 0.096687 0.092 Uiso 1 1 calc R U . A 1
 C18 C 0.6246(13) 0.5368(6) 0.1434(4) 0.057(3) Uani 1 1 d . . . A 1
 H18 H 0.661105 0.499939 0.125019 0.069 Uiso 1 1 calc R U . A 1
 C19 C 0.9887(9) 0.5829(5) 0.2263(3) 0.0327(18) Uani 1 1 d . . . A 1
 C20 C 0.9742(11) 0.6580(6) 0.2278(4) 0.047(2) Uani 1 1 d . . . A 1
 H20 H 0.887274 0.679025 0.220570 0.056 Uiso 1 1 calc R U . A 1
 C21 C 1.0852(10) 0.7010(6) 0.2397(4) 0.045(2) Uani 1 1 d . . . A 1
 H21 H 1.073573 0.751802 0.239465 0.054 Uiso 1 1 calc R U . A 1
 C22 C 1.2094(9) 0.6740(5) 0.2516(3) 0.037(2) Uani 1 1 d . . . A 1
 H22 H 1.284317 0.705058 0.260484 0.045 Uiso 1 1 calc R U . A 1
 C23 C 1.2272(10) 0.5995(5) 0.2507(4) 0.041(2) Uani 1 1 d . . . A 1
 H23 H 1.314752 0.579511 0.258840 0.050 Uiso 1 1 calc R U . A 1
 C24 C 1.1163(9) 0.5547(5) 0.2378(3) 0.0353(19) Uani 1 1 d . . . A 1
 H24 H 1.128862 0.504058 0.236937 0.042 Uiso 1 1 calc R U . A 1
 C25 C 0.6083(10) 0.7122(5) 0.5293(3) 0.038(2) Uani 1 1 d . . . B 1
 C26 C 0.5529(10) 0.7447(5) 0.5685(4) 0.041(2) Uani 1 1 d . . . B 1
 H26 H 0.563904 0.794924 0.574625 0.049 Uiso 1 1 calc R U . B 1
 C27 C 0.4824(11) 0.7036(6) 0.5982(4) 0.049(3) Uani 1 1 d . . . B 1
 H27 H 0.444364 0.725599 0.624776 0.059 Uiso 1 1 calc R U . B 1
 C28 C 0.4665(10) 0.6299(6) 0.5895(4) 0.045(2) Uani 1 1 d . . . B 1
 H28 H 0.419795 0.601015 0.610379 0.054 Uiso 1 1 calc R U . B 1
 C29 C 0.5201(10) 0.5997(5) 0.5498(4) 0.041(2) Uani 1 1 d . . . B 1
 H29 H 0.507619 0.549783 0.542791 0.049 Uiso 1 1 calc R U . B 1
 C30 C 0.5892(11) 0.6395(6) 0.5211(4) 0.048(3) Uani 1 1 d . . . B 1
 H30 H 0.626052 0.617083 0.494426 0.057 Uiso 1 1 calc R U . B 1
 C31 C 0.8753(10) 0.7791(5) 0.5232(4) 0.041(2) Uani 1 1 d . . . B 1
 C32 C 0.9842(13) 0.7666(8) 0.4986(5) 0.068(4) Uani 1 1 d . . . B 1
 H32 H 0.968087 0.751952 0.464098 0.082 Uiso 1 1 calc R U . B 1
 C33 C 1.1116(15) 0.7745(10) 0.5217(8) 0.108(7) Uani 1 1 d . . . B 1
 H33 H 1.185244 0.767043 0.503952 0.129 Uiso 1 1 calc R U . B 1
 C34 C 1.1315(14) 0.7939(9) 0.5723(7) 0.093(6) Uani 1 1 d . . . B 1
 H34 H 1.220912 0.797614 0.589824 0.111 Uiso 1 1 calc R U . B 1
 C35 C 1.0273(15) 0.8079(7) 0.5980(4) 0.070(4) Uani 1 1 d . . . B 1
 H35 H 1.043680 0.820886 0.632807 0.084 Uiso 1 1 calc R U . B 1
 C36 C 0.8979(11) 0.8029(6) 0.5722(4) 0.047(2) Uani 1 1 d . . . B 1
 H36 H 0.824173 0.816052 0.588494 0.056 Uiso 1 1 calc R U . B 1
 C37 C 0.4500(9) 0.8508(5) 0.4479(3) 0.0350(19) Uani 1 1 d . . . B 1
 C38 C 0.4226(9) 0.8028(5) 0.4077(3) 0.037(2) Uani 1 1 d . . . B 1
 H38 H 0.492536 0.773312 0.398813 0.044 Uiso 1 1 calc R U . B 1
 C39 C 0.2975(10) 0.7978(5) 0.3812(4) 0.040(2) Uani 1 1 d . . . B 1
 H39 H 0.281008 0.764662 0.353804 0.048 Uiso 1 1 calc R U . B 1
 C40 C 0.1939(11) 0.8387(7) 0.3924(5) 0.056(3) Uani 1 1 d . . . B 1
 H40 H 0.105694 0.834117 0.373847 0.067 Uiso 1 1 calc R U . B 1
 C41 C 0.2223(11) 0.8875(8) 0.4322(5) 0.066(4) Uani 1 1 d . . . B 1
 H41 H 0.152668 0.918209 0.439806 0.079 Uiso 1 1 calc R U . B 1
 C42 C 0.3456(11) 0.8926(6) 0.4603(4) 0.053(3) Uani 1 1 d . . . B 1
 H42 H 0.360841 0.924568 0.488368 0.064 Uiso 1 1 calc R U . B 1
 C43 C 0.7206(11) 0.9135(5) 0.4454(3) 0.040(2) Uani 1 1 d . . . B 1
 C44 C 0.7261(13) 0.8961(6) 0.3938(4) 0.056(3) Uani 1 1 d . . . B 1
 H44 H 0.676398 0.856562 0.378010 0.067 Uiso 1 1 calc R U . B 1
 C45 C 0.8043(13) 0.9375(7) 0.3673(4) 0.061(3) Uani 1 1 d . . . B 1
 H45 H 0.806209 0.927820 0.332519 0.073 Uiso 1 1 calc R U . B 1
 C46 C 0.8793(12) 0.9926(6) 0.3909(4) 0.052(3) Uani 1 1 d . . . B 1
 H46 H 0.931870 1.021243 0.371986 0.063 Uiso 1 1 calc R U . B 1
 C47 C 0.8806(9) 1.0077(5) 0.4418(3) 0.036(2) Uani 1 1 d . . . B 1
 H47 H 0.934718 1.045600 0.457866 0.043 Uiso 1 1 calc R U . B 1
 C48 C 0.8022(9) 0.9670(5) 0.4683(3) 0.038(2) Uani 1 1 d . . . B 1
 H48 H 0.804305 0.976041 0.503477 0.046 Uiso 1 1 calc R U . B 1
 C49 C 1.1006(9) 0.6253(5) 0.3730(3) 0.037(2) Uani 1 1 d . . . . .
 H49A H 1.119796 0.676062 0.365539 0.044 Uiso 1 1 calc R U . . .
 H49B H 1.064919 0.600598 0.340867 0.044 Uiso 1 1 calc R U . . .
 C50 C 1.2253(10) 0.5885(7) 0.3988(5) 0.053(3) Uani 1 1 d . . . . .
 H50A H 1.307184 0.610485 0.389155 0.063 Uiso 1 1 calc R U . . .
 H50B H 1.224009 0.536439 0.390771 0.063 Uiso 1 1 calc R U . . .
 C51 C 1.2175(11) 0.6013(8) 0.4548(5) 0.066(4) Uani 1 1 d . . . . .
 H51A H 1.272377 0.565756 0.476607 0.079 Uiso 1 1 calc R U . . .
 H51B H 1.247943 0.650472 0.465373 0.079 Uiso 1 1 calc R U . . .
 C52 C 1.0720(10) 0.5918(5) 0.4568(3) 0.042(2) Uani 1 1 d . . . . .
 H52A H 1.049814 0.540298 0.460042 0.050 Uiso 1 1 calc R U . . .
 H52B H 1.045751 0.618520 0.485804 0.050 Uiso 1 1 calc R U . . .

loop_
  _atom_site_aniso_label
  _atom_site_aniso_U_11
  _atom_site_aniso_U_22
  _atom_site_aniso_U_33
  _atom_site_aniso_U_23
  _atom_site_aniso_U_13
  _atom_site_aniso_U_12
 Sm1 0.0313(2) 0.0205(2) 0.0212(2) -0.00275(15) 0.00283(14) -0.00014(17)
 Cl1 0.0406(12) 0.0295(11) 0.0434(12) 0.0112(9) 0.0030(9) -0.0022(9)
 Cl2 0.0555(15) 0.0386(13) 0.0484(13) 0.0127(10) 0.0237(11) -0.0017(11)
 Cl3 0.0315(11) 0.0305(11) 0.0410(11) -0.0069(8) 0.0008(8) 0.0034(8)
 P1 0.0239(11) 0.0182(10) 0.0240(10) -0.0036(8) 0.0029(8) -0.0009(8)
 P1B 0.025(13) 0.033(11) 0.020(8) 0.000(9) 0.000(8) 0.000(10)
 P2 0.0295(12) 0.0338(13) 0.0236(11) -0.0093(9) 0.0051(9) -0.0044(10)
 P2B 0.043(16) 0.034(11) 0.019(12) -0.013(9) -0.008(10) -0.003(11)
 P3 0.0296(13) 0.0218(12) 0.0199(11) -0.0006(9) 0.0036(9) -0.0015(10)
 P3B 0.036(9) 0.026(8) 0.034(8) -0.012(6) 0.008(7) 0.005(6)
 P4 0.0342(14) 0.0254(14) 0.0234(12) -0.0007(10) 0.0053(10) 0.0006(10)
 P4B 0.041(9) 0.034(9) 0.019(7) -0.008(6) 0.004(6) 0.007(7)
 O1 0.033(3) 0.030(3) 0.026(3) -0.011(2) 0.001(2) -0.005(2)
 O2 0.055(4) 0.035(3) 0.026(3) -0.011(3) -0.002(3) 0.009(3)
 O3 0.036(3) 0.025(3) 0.024(3) 0.006(2) -0.005(2) 0.002(2)
 C1 0.033(4) 0.026(4) 0.026(4) 0.000(3) 0.004(3) -0.003(3)
 C2 0.040(5) 0.025(4) 0.033(4) -0.005(3) 0.005(4) -0.006(4)
 C3 0.022(4) 0.031(4) 0.044(5) -0.008(4) 0.018(3) 0.000(3)
 C4 0.030(4) 0.027(4) 0.041(5) -0.002(3) -0.003(4) -0.002(3)
 C5 0.051(6) 0.027(5) 0.036(5) -0.005(3) 0.006(4) -0.001(4)
 C6 0.033(5) 0.032(5) 0.048(5) -0.006(4) 0.015(4) 0.002(4)
 C7 0.028(4) 0.020(4) 0.042(5) -0.001(3) 0.002(3) -0.001(3)
 C8 0.034(5) 0.029(5) 0.056(6) -0.002(4) 0.016(4) 0.000(4)
 C9 0.032(5) 0.040(6) 0.070(7) 0.003(5) 0.008(5) 0.005(4)
 C10 0.024(4) 0.030(5) 0.094(9) 0.025(5) 0.005(5) 0.001(4)
 C11 0.041(6) 0.045(6) 0.062(7) 0.013(5) -0.008(5) 0.000(5)
 C12 0.043(5) 0.029(5) 0.043(5) 0.007(4) 0.000(4) 0.012(4)
 C13 0.039(5) 0.038(5) 0.036(5) 0.009(4) -0.001(4) -0.010(4)
 C14 0.055(6) 0.051(6) 0.041(5) 0.016(5) 0.011(5) 0.012(5)
 C15 0.049(7) 0.058(7) 0.077(8) 0.033(6) 0.005(6) 0.006(6)
 C16 0.068(9) 0.059(8) 0.101(11) 0.043(8) -0.027(8) -0.001(7)
 C17 0.061(8) 0.077(10) 0.073(9) 0.013(7) -0.043(7) -0.020(7)
 C18 0.072(8) 0.045(6) 0.049(6) 0.004(5) -0.008(5) -0.018(6)
 C19 0.035(5) 0.026(4) 0.037(4) -0.006(3) 0.004(4) -0.006(4)
 C20 0.037(5) 0.047(6) 0.055(6) 0.004(5) 0.003(4) 0.006(4)
 C21 0.047(6) 0.038(5) 0.045(5) 0.004(4) -0.009(4) -0.007(4)
 C22 0.037(5) 0.036(5) 0.036(5) 0.002(4) 0.001(4) -0.016(4)
 C23 0.033(5) 0.036(5) 0.054(6) 0.007(4) 0.002(4) -0.001(4)
 C24 0.035(5) 0.032(5) 0.039(5) 0.001(4) 0.008(4) -0.003(4)
 C25 0.046(5) 0.035(5) 0.030(4) 0.005(4) 0.001(4) -0.006(4)
 C26 0.044(5) 0.025(4) 0.053(6) 0.008(4) 0.007(4) 0.004(4)
 C27 0.053(6) 0.054(7) 0.044(5) -0.006(5) 0.022(5) 0.007(5)
 C28 0.048(6) 0.052(6) 0.037(5) 0.022(4) 0.014(4) -0.008(5)
 C29 0.048(6) 0.032(5) 0.042(5) -0.007(4) 0.003(4) -0.009(4)
 C30 0.051(6) 0.061(7) 0.033(5) -0.011(5) 0.013(4) -0.011(5)
 C31 0.049(6) 0.030(5) 0.044(5) 0.000(4) 0.007(4) 0.005(4)
 C32 0.059(8) 0.070(9) 0.077(9) -0.029(7) 0.014(6) -0.017(6)
 C33 0.052(8) 0.110(14) 0.165(18) -0.079(13) 0.025(10) -0.032(9)
 C34 0.040(7) 0.078(11) 0.146(16) -0.018(10) -0.029(9) -0.019(7)
 C35 0.093(10) 0.057(7) 0.046(6) 0.009(5) -0.029(6) -0.049(7)
 C36 0.060(7) 0.047(6) 0.030(5) -0.009(4) -0.004(4) -0.008(5)
 C37 0.040(5) 0.038(5) 0.030(4) -0.006(4) 0.012(4) 0.004(4)
 C38 0.033(5) 0.040(5) 0.039(5) -0.013(4) 0.010(4) 0.002(4)
 C39 0.048(6) 0.035(5) 0.039(5) 0.002(4) 0.013(4) -0.003(4)
 C40 0.037(6) 0.067(8) 0.063(7) -0.014(6) 0.009(5) 0.008(5)
 C41 0.042(6) 0.086(9) 0.065(7) -0.036(7) -0.010(5) 0.024(6)
 C42 0.054(7) 0.052(7) 0.053(6) -0.022(5) 0.005(5) 0.004(5)
 C43 0.059(6) 0.026(4) 0.037(5) 0.005(4) 0.013(4) 0.005(4)
 C44 0.086(8) 0.038(6) 0.044(6) -0.013(4) 0.017(6) -0.029(6)
 C45 0.093(9) 0.058(7) 0.036(5) -0.014(5) 0.026(6) -0.028(7)
 C46 0.069(7) 0.053(7) 0.035(5) 0.005(4) 0.012(5) -0.025(6)
 C47 0.039(5) 0.041(5) 0.027(4) -0.001(4) -0.001(4) -0.005(4)
 C48 0.042(5) 0.042(5) 0.028(4) 0.005(4) -0.003(4) -0.005(4)
 C49 0.035(5) 0.042(5) 0.033(4) 0.007(4) 0.005(4) -0.005(4)
 C50 0.030(5) 0.057(7) 0.071(7) 0.012(6) 0.007(5) 0.005(5)
 C51 0.046(7) 0.079(9) 0.063(7) 0.028(7) -0.020(5) -0.001(6)
 C52 0.048(6) 0.041(5) 0.030(4) 0.013(4) -0.013(4) -0.007(4)

_geom_special_details
;
 All esds (except the esd in the dihedral angle between two l.s. planes)
 are estimated using the full covariance matrix.  The cell esds are taken
 into account individually in the estimation of esds in distances, angles
 and torsion angles; correlations between esds in cell parameters are only
 used when they are defined by crystal symmetry.  An approximate (isotropic)
 treatment of cell esds is used for estimating esds involving l.s. planes.
;
loop_
  _geom_bond_atom_site_label_1
  _geom_bond_atom_site_label_2
  _geom_bond_distance
  _geom_bond_site_symmetry_2
  _geom_bond_publ_flag
 Sm1 Cl1 2.653(2) . ?
 Sm1 Cl2 2.667(2) . ?
 Sm1 Cl3 2.615(2) . ?
 Sm1 O1 2.318(5) . ?
 Sm1 O2 2.336(6) . ?
 Sm1 O3 2.449(6) . ?
 P1 P2 2.200(3) . ?
 P1 O1 1.512(6) . ?
 P1 C1 1.795(8) . ?
 P1 C7 1.797(8) . ?
 P1B P2B 2.23(4) . ?
 P1B O1 1.582(16) . ?
 P2 C13 1.812(10) . ?
 P2 C19 1.816(9) . ?
 P3 P4 2.180(3) . ?
 P3 O2 1.520(6) . ?
 P3 C25 1.796(10) . ?
 P3 C31 1.829(11) . ?
 P3B P4B 2.25(2) . ?
 P3B O2 1.645(13) . ?
 P4 C37 1.823(10) . ?
 P4 C43 1.840(10) . ?
 O3 C49 1.465(10) . ?
 O3 C52 1.466(9) . ?
 C1 C2 1.390(12) . ?
 C1 C6 1.382(12) . ?
 C2 H2 0.9500 . ?
 C2 C3 1.367(12) . ?
 C3 H3 0.9500 . ?
 C3 C4 1.379(12) . ?
 C4 H4 0.9500 . ?
 C4 C5 1.378(13) . ?
 C5 H5 0.9500 . ?
 C5 C6 1.373(13) . ?
 C6 H6 0.9500 . ?
 C7 C8 1.399(12) . ?
 C7 C12 1.381(12) . ?
 C8 H8 0.9500 . ?
 C8 C9 1.378(14) . ?
 C9 H9 0.9500 . ?
 C9 C10 1.352(16) . ?
 C10 H10 0.9500 . ?
 C10 C11 1.375(16) . ?
 C11 H11 0.9500 . ?
 C11 C12 1.421(13) . ?
 C12 H12 0.9500 . ?
 C13 C14 1.398(15) . ?
 C13 C18 1.357(13) . ?
 C14 H14 0.9500 . ?
 C14 C15 1.374(15) . ?
 C15 H15 0.9500 . ?
 C15 C16 1.42(2) . ?
 C16 H16 0.9500 . ?
 C16 C17 1.35(2) . ?
 C17 H17 0.9500 . ?
 C17 C18 1.402(18) . ?
 C18 H18 0.9500 . ?
 C19 C20 1.403(13) . ?
 C19 C24 1.377(13) . ?
 C20 H20 0.9500 . ?
 C20 C21 1.369(14) . ?
 C21 H21 0.9500 . ?
 C21 C22 1.338(14) . ?
 C22 H22 0.9500 . ?
 C22 C23 1.395(14) . ?
 C23 H23 0.9500 . ?
 C23 C24 1.391(13) . ?
 C24 H24 0.9500 . ?
 C25 C26 1.399(14) . ?
 C25 C30 1.377(14) . ?
 C26 H26 0.9500 . ?
 C26 C27 1.375(14) . ?
 C27 H27 0.9500 . ?
 C27 C28 1.394(15) . ?
 C28 H28 0.9500 . ?
 C28 C29 1.382(14) . ?
 C29 H29 0.9500 . ?
 C29 C30 1.336(14) . ?
 C30 H30 0.9500 . ?
 C31 C32 1.383(16) . ?
 C31 C36 1.366(13) . ?
 C32 H32 0.9500 . ?
 C32 C33 1.341(19) . ?
 C33 H33 0.9500 . ?
 C33 C34 1.38(2) . ?
 C34 H34 0.9500 . ?
 C34 C35 1.37(2) . ?
 C35 H35 0.9500 . ?
 C35 C36 1.377(16) . ?
 C36 H36 0.9500 . ?
 C37 C38 1.391(12) . ?
 C37 C42 1.387(14) . ?
 C38 H38 0.9500 . ?
 C38 C39 1.348(13) . ?
 C39 H39 0.9500 . ?
 C39 C40 1.362(14) . ?
 C40 H40 0.9500 . ?
 C40 C41 1.392(16) . ?
 C41 H41 0.9500 . ?
 C41 C42 1.349(15) . ?
 C42 H42 0.9500 . ?
 C43 C44 1.423(13) . ?
 C43 C48 1.371(13) . ?
 C44 H44 0.9500 . ?
 C44 C45 1.374(15) . ?
 C45 H45 0.9500 . ?
 C45 C46 1.365(15) . ?
 C46 H46 0.9500 . ?
 C46 C47 1.385(13) . ?
 C47 H47 0.9500 . ?
 C47 C48 1.370(13) . ?
 C48 H48 0.9500 . ?
 C49 H49A 0.9900 . ?
 C49 H49B 0.9900 . ?
 C49 C50 1.498(13) . ?
 C50 H50A 0.9900 . ?
 C50 H50B 0.9900 . ?
 C50 C51 1.528(17) . ?
 C51 H51A 0.9900 . ?
 C51 H51B 0.9900 . ?
 C51 C52 1.484(15) . ?
 C52 H52A 0.9900 . ?
 C52 H52B 0.9900 . ?

loop_
  _geom_angle_atom_site_label_1
  _geom_angle_atom_site_label_2
  _geom_angle_atom_site_label_3
  _geom_angle
  _geom_angle_site_symmetry_1
  _geom_angle_site_symmetry_3
  _geom_angle_publ_flag
 Cl1 Sm1 Cl2 165.40(8) . . ?
 Cl3 Sm1 Cl1 94.34(7) . . ?
 Cl3 Sm1 Cl2 100.25(8) . . ?
 O1 Sm1 Cl1 94.31(16) . . ?
 O1 Sm1 Cl2 85.65(16) . . ?
 O1 Sm1 Cl3 88.63(15) . . ?
 O1 Sm1 O2 174.4(2) . . ?
 O1 Sm1 O3 83.77(19) . . ?
 O2 Sm1 Cl1 90.85(18) . . ?
 O2 Sm1 Cl2 89.94(17) . . ?
 O2 Sm1 Cl3 88.69(17) . . ?
 O2 Sm1 O3 99.0(2) . . ?
 O3 Sm1 Cl1 85.02(14) . . ?
 O3 Sm1 Cl2 80.46(14) . . ?
 O3 Sm1 Cl3 172.29(14) . . ?
 O1 P1 P2 115.4(3) . . ?
 O1 P1 C1 111.9(4) . . ?
 O1 P1 C7 111.8(4) . . ?
 C1 P1 P2 103.3(3) . . ?
 C1 P1 C7 108.0(4) . . ?
 C7 P1 P2 105.9(3) . . ?
 O1 P1B P2B 98.0(14) . . ?
 C13 P2 P1 96.2(3) . . ?
 C13 P2 C19 109.5(4) . . ?
 C19 P2 P1 97.9(3) . . ?
 O2 P3 P4 119.1(3) . . ?
 O2 P3 C25 113.1(4) . . ?
 O2 P3 C31 107.7(4) . . ?
 C25 P3 P4 103.0(3) . . ?
 C25 P3 C31 111.0(4) . . ?
 C31 P3 P4 102.4(3) . . ?
 O2 P3B P4B 104.8(9) . . ?
 C37 P4 P3 102.0(3) . . ?
 C37 P4 C43 108.5(4) . . ?
 C43 P4 P3 99.6(3) . . ?
 P1 O1 Sm1 170.6(4) . . ?
 P1B O1 Sm1 140.5(11) . . ?
 P3 O2 Sm1 167.6(4) . . ?
 P3B O2 Sm1 143.5(7) . . ?
 C49 O3 Sm1 119.3(5) . . ?
 C49 O3 C52 108.7(7) . . ?
 C52 O3 Sm1 131.2(5) . . ?
 C2 C1 P1 119.1(6) . . ?
 C6 C1 P1 121.1(7) . . ?
 C6 C1 C2 119.8(8) . . ?
 C1 C2 H2 120.4 . . ?
 C3 C2 C1 119.2(8) . . ?
 C3 C2 H2 120.4 . . ?
 C2 C3 H3 119.4 . . ?
 C2 C3 C4 121.2(8) . . ?
 C4 C3 H3 119.4 . . ?
 C3 C4 H4 120.3 . . ?
 C5 C4 C3 119.4(8) . . ?
 C5 C4 H4 120.3 . . ?
 C4 C5 H5 120.0 . . ?
 C6 C5 C4 120.1(8) . . ?
 C6 C5 H5 120.0 . . ?
 C1 C6 H6 119.9 . . ?
 C5 C6 C1 120.3(8) . . ?
 C5 C6 H6 119.9 . . ?
 C8 C7 P1 122.7(7) . . ?
 C12 C7 P1 116.8(7) . . ?
 C12 C7 C8 120.5(8) . . ?
 C7 C8 H8 120.6 . . ?
 C9 C8 C7 118.8(10) . . ?
 C9 C8 H8 120.6 . . ?
 C8 C9 H9 119.5 . . ?
 C10 C9 C8 121.0(10) . . ?
 C10 C9 H9 119.5 . . ?
 C9 C10 H10 118.9 . . ?
 C9 C10 C11 122.1(9) . . ?
 C11 C10 H10 118.9 . . ?
 C10 C11 H11 121.0 . . ?
 C10 C11 C12 118.0(10) . . ?
 C12 C11 H11 121.0 . . ?
 C7 C12 C11 119.6(9) . . ?
 C7 C12 H12 120.2 . . ?
 C11 C12 H12 120.2 . . ?
 C14 C13 P2 125.9(8) . . ?
 C18 C13 P2 115.7(9) . . ?
 C18 C13 C14 118.1(10) . . ?
 C13 C14 H14 118.9 . . ?
 C15 C14 C13 122.3(12) . . ?
 C15 C14 H14 118.9 . . ?
 C14 C15 H15 121.0 . . ?
 C14 C15 C16 118.0(14) . . ?
 C16 C15 H15 121.0 . . ?
 C15 C16 H16 120.1 . . ?
 C17 C16 C15 119.8(12) . . ?
 C17 C16 H16 120.1 . . ?
 C16 C17 H17 119.6 . . ?
 C16 C17 C18 120.7(12) . . ?
 C18 C17 H17 119.6 . . ?
 C13 C18 C17 120.9(13) . . ?
 C13 C18 H18 119.5 . . ?
 C17 C18 H18 119.5 . . ?
 C20 C19 P2 126.7(7) . . ?
 C24 C19 P2 115.3(7) . . ?
 C24 C19 C20 118.0(8) . . ?
 C19 C20 H20 119.9 . . ?
 C21 C20 C19 120.1(9) . . ?
 C21 C20 H20 119.9 . . ?
 C20 C21 H21 118.9 . . ?
 C22 C21 C20 122.2(10) . . ?
 C22 C21 H21 118.9 . . ?
 C21 C22 H22 120.5 . . ?
 C21 C22 C23 119.1(9) . . ?
 C23 C22 H22 120.5 . . ?
 C22 C23 H23 120.1 . . ?
 C24 C23 C22 119.8(9) . . ?
 C24 C23 H23 120.1 . . ?
 C19 C24 C23 120.8(9) . . ?
 C19 C24 H24 119.6 . . ?
 C23 C24 H24 119.6 . . ?
 C26 C25 P3 122.7(7) . . ?
 C30 C25 P3 118.7(8) . . ?
 C30 C25 C26 118.6(9) . . ?
 C25 C26 H26 120.2 . . ?
 C27 C26 C25 119.7(9) . . ?
 C27 C26 H26 120.2 . . ?
 C26 C27 H27 119.8 . . ?
 C26 C27 C28 120.3(9) . . ?
 C28 C27 H27 119.8 . . ?
 C27 C28 H28 120.7 . . ?
 C29 C28 C27 118.6(9) . . ?
 C29 C28 H28 120.7 . . ?
 C28 C29 H29 119.5 . . ?
 C30 C29 C28 121.1(10) . . ?
 C30 C29 H29 119.5 . . ?
 C25 C30 H30 119.2 . . ?
 C29 C30 C25 121.7(9) . . ?
 C29 C30 H30 119.2 . . ?
 C32 C31 P3 119.1(8) . . ?
 C36 C31 P3 121.9(8) . . ?
 C36 C31 C32 119.0(11) . . ?
 C31 C32 H32 118.8 . . ?
 C33 C32 C31 122.4(13) . . ?
 C33 C32 H32 118.8 . . ?
 C32 C33 H33 121.4 . . ?
 C32 C33 C34 117.3(15) . . ?
 C34 C33 H33 121.4 . . ?
 C33 C34 H34 118.8 . . ?
 C35 C34 C33 122.5(12) . . ?
 C35 C34 H34 118.8 . . ?
 C34 C35 H35 120.8 . . ?
 C34 C35 C36 118.4(12) . . ?
 C36 C35 H35 120.8 . . ?
 C31 C36 C35 120.2(12) . . ?
 C31 C36 H36 119.9 . . ?
 C35 C36 H36 119.9 . . ?
 C38 C37 P4 126.2(7) . . ?
 C42 C37 P4 115.2(7) . . ?
 C42 C37 C38 118.5(9) . . ?
 C37 C38 H38 119.8 . . ?
 C39 C38 C37 120.3(9) . . ?
 C39 C38 H38 119.8 . . ?
 C38 C39 H39 119.0 . . ?
 C38 C39 C40 122.1(10) . . ?
 C40 C39 H39 119.0 . . ?
 C39 C40 H40 121.3 . . ?
 C39 C40 C41 117.3(10) . . ?
 C41 C40 H40 121.3 . . ?
 C40 C41 H41 119.0 . . ?
 C42 C41 C40 122.1(11) . . ?
 C42 C41 H41 119.0 . . ?
 C37 C42 H42 120.2 . . ?
 C41 C42 C37 119.6(10) . . ?
 C41 C42 H42 120.2 . . ?
 C44 C43 P4 125.2(8) . . ?
 C48 C43 P4 115.8(7) . . ?
 C48 C43 C44 119.1(9) . . ?
 C43 C44 H44 120.5 . . ?
 C45 C44 C43 119.0(9) . . ?
 C45 C44 H44 120.5 . . ?
 C44 C45 H45 119.9 . . ?
 C46 C45 C44 120.1(10) . . ?
 C46 C45 H45 119.9 . . ?
 C45 C46 H46 119.2 . . ?
 C45 C46 C47 121.6(10) . . ?
 C47 C46 H46 119.2 . . ?
 C46 C47 H47 120.7 . . ?
 C48 C47 C46 118.6(9) . . ?
 C48 C47 H47 120.7 . . ?
 C43 C48 H48 119.3 . . ?
 C47 C48 C43 121.4(9) . . ?
 C47 C48 H48 119.3 . . ?
 O3 C49 H49A 110.6 . . ?
 O3 C49 H49B 110.6 . . ?
 O3 C49 C50 105.9(7) . . ?
 H49A C49 H49B 108.7 . . ?
 C50 C49 H49A 110.6 . . ?
 C50 C49 H49B 110.6 . . ?
 C49 C50 H50A 111.3 . . ?
 C49 C50 H50B 111.3 . . ?
 C49 C50 C51 102.1(9) . . ?
 H50A C50 H50B 109.2 . . ?
 C51 C50 H50A 111.3 . . ?
 C51 C50 H50B 111.3 . . ?
 C50 C51 H51A 111.2 . . ?
 C50 C51 H51B 111.2 . . ?
 H51A C51 H51B 109.1 . . ?
 C52 C51 C50 102.7(9) . . ?
 C52 C51 H51A 111.2 . . ?
 C52 C51 H51B 111.2 . . ?
 O3 C52 C51 104.6(8) . . ?
 O3 C52 H52A 110.8 . . ?
 O3 C52 H52B 110.8 . . ?
 C51 C52 H52A 110.8 . . ?
 C51 C52 H52B 110.8 . . ?
 H52A C52 H52B 108.9 . . ?

loop_
  _geom_torsion_atom_site_label_1
  _geom_torsion_atom_site_label_2
  _geom_torsion_atom_site_label_3
  _geom_torsion_atom_site_label_4
  _geom_torsion
  _geom_torsion_site_symmetry_1
  _geom_torsion_site_symmetry_2
  _geom_torsion_site_symmetry_3
  _geom_torsion_site_symmetry_4
  _geom_torsion_publ_flag
 Sm1 O3 C49 C50 -163.6(6) . . . . ?
 Sm1 O3 C52 C51 -172.6(7) . . . . ?
 P1 P2 C13 C14 51.0(9) . . . . ?
 P1 P2 C13 C18 -122.7(8) . . . . ?
 P1 P2 C19 C20 -94.2(9) . . . . ?
 P1 P2 C19 C24 88.4(7) . . . . ?
 P1 C1 C2 C3 178.7(7) . . . . ?
 P1 C1 C6 C5 -176.1(7) . . . . ?
 P1 C7 C8 C9 177.7(7) . . . . ?
 P1 C7 C12 C11 -177.8(8) . . . . ?
 P2 P1 C1 C2 -121.2(6) . . . . ?
 P2 P1 C1 C6 55.8(8) . . . . ?
 P2 P1 C7 C8 -27.1(8) . . . . ?
 P2 P1 C7 C12 150.8(7) . . . . ?
 P2 C13 C14 C15 -172.6(8) . . . . ?
 P2 C13 C18 C17 171.8(9) . . . . ?
 P2 C19 C20 C21 -176.4(8) . . . . ?
 P2 C19 C24 C23 177.9(7) . . . . ?
 P2B P1B O1 Sm1 175.4(9) . . . . ?
 P3 P4 C37 C38 -36.2(9) . . . . ?
 P3 P4 C37 C42 146.4(8) . . . . ?
 P3 P4 C43 C44 65.5(10) . . . . ?
 P3 P4 C43 C48 -112.9(7) . . . . ?
 P3 C25 C26 C27 -178.3(8) . . . . ?
 P3 C25 C30 C29 178.6(8) . . . . ?
 P3 C31 C32 C33 -176.1(14) . . . . ?
 P3 C31 C36 C35 172.6(8) . . . . ?
 P4 P3 O2 Sm1 174.5(19) . . . . ?
 P4 P3 C25 C26 -32.6(8) . . . . ?
 P4 P3 C25 C30 148.4(8) . . . . ?
 P4 P3 C31 C32 -116.7(9) . . . . ?
 P4 P3 C31 C36 64.7(9) . . . . ?
 P4 C37 C38 C39 -176.7(8) . . . . ?
 P4 C37 C42 C41 175.3(11) . . . . ?
 P4 C43 C44 C45 176.1(10) . . . . ?
 P4 C43 C48 C47 -176.3(8) . . . . ?
 P4B P3B O2 Sm1 163.5(7) . . . . ?
 O1 P1 C1 C2 3.4(8) . . . . ?
 O1 P1 C1 C6 -179.6(7) . . . . ?
 O1 P1 C7 C8 -153.5(7) . . . . ?
 O1 P1 C7 C12 24.3(8) . . . . ?
 O2 P3 C25 C26 -162.5(8) . . . . ?
 O2 P3 C25 C30 18.5(10) . . . . ?
 O2 P3 C31 C32 9.6(11) . . . . ?
 O2 P3 C31 C36 -168.9(8) . . . . ?
 O3 C49 C50 C51 -28.7(11) . . . . ?
 C1 P1 C7 C8 83.0(8) . . . . ?
 C1 P1 C7 C12 -99.2(7) . . . . ?
 C1 C2 C3 C4 -3.0(14) . . . . ?
 C2 C1 C6 C5 0.9(14) . . . . ?
 C2 C3 C4 C5 1.9(14) . . . . ?
 C3 C4 C5 C6 0.6(14) . . . . ?
 C4 C5 C6 C1 -2.0(14) . . . . ?
 C6 C1 C2 C3 1.6(13) . . . . ?
 C7 P1 C1 C2 126.9(7) . . . . ?
 C7 P1 C1 C6 -56.1(8) . . . . ?
 C7 C8 C9 C10 -0.9(15) . . . . ?
 C8 C7 C12 C11 0.1(14) . . . . ?
 C8 C9 C10 C11 2.0(16) . . . . ?
 C9 C10 C11 C12 -1.9(16) . . . . ?
 C10 C11 C12 C7 0.9(15) . . . . ?
 C12 C7 C8 C9 -0.1(14) . . . . ?
 C13 P2 C19 C20 5.3(10) . . . . ?
 C13 P2 C19 C24 -172.1(7) . . . . ?
 C13 C14 C15 C16 2.3(17) . . . . ?
 C14 C13 C18 C17 -2.5(16) . . . . ?
 C14 C15 C16 C17 -4.1(19) . . . . ?
 C15 C16 C17 C18 3(2) . . . . ?
 C16 C17 C18 C13 1(2) . . . . ?
 C18 C13 C14 C15 1.0(15) . . . . ?
 C19 P2 C13 C14 -49.7(10) . . . . ?
 C19 P2 C13 C18 136.6(8) . . . . ?
 C19 C20 C21 C22 -1.9(16) . . . . ?
 C20 C19 C24 C23 0.2(14) . . . . ?
 C20 C21 C22 C23 1.6(16) . . . . ?
 C21 C22 C23 C24 -0.3(15) . . . . ?
 C22 C23 C24 C19 -0.6(14) . . . . ?
 C24 C19 C20 C21 1.0(15) . . . . ?
 C25 P3 O2 Sm1 -64(2) . . . . ?
 C25 P3 C31 C32 133.9(10) . . . . ?
 C25 P3 C31 C36 -44.6(10) . . . . ?
 C25 C26 C27 C28 0.3(16) . . . . ?
 C26 C25 C30 C29 -0.3(16) . . . . ?
 C26 C27 C28 C29 -1.5(16) . . . . ?
 C27 C28 C29 C30 1.9(16) . . . . ?
 C28 C29 C30 C25 -1.0(17) . . . . ?
 C30 C25 C26 C27 0.7(15) . . . . ?
 C31 P3 O2 Sm1 59(2) . . . . ?
 C31 P3 C25 C26 76.3(9) . . . . ?
 C31 P3 C25 C30 -102.6(9) . . . . ?
 C31 C32 C33 C34 2(3) . . . . ?
 C32 C31 C36 C35 -6.0(17) . . . . ?
 C32 C33 C34 C35 -3(3) . . . . ?
 C33 C34 C35 C36 0(2) . . . . ?
 C34 C35 C36 C31 4.9(18) . . . . ?
 C36 C31 C32 C33 3(2) . . . . ?
 C37 P4 C43 C44 -40.7(11) . . . . ?
 C37 P4 C43 C48 140.9(8) . . . . ?
 C37 C38 C39 C40 -0.1(16) . . . . ?
 C38 C37 C42 C41 -2.2(18) . . . . ?
 C38 C39 C40 C41 1.1(18) . . . . ?
 C39 C40 C41 C42 -3(2) . . . . ?
 C40 C41 C42 C37 3(2) . . . . ?
 C42 C37 C38 C39 0.6(15) . . . . ?
 C43 P4 C37 C38 68.4(10) . . . . ?
 C43 P4 C37 C42 -109.0(9) . . . . ?
 C43 C44 C45 C46 2(2) . . . . ?
 C44 C43 C48 C47 5.2(16) . . . . ?
 C44 C45 C46 C47 1(2) . . . . ?
 C45 C46 C47 C48 -1.3(18) . . . . ?
 C46 C47 C48 C43 -1.8(16) . . . . ?
 C48 C43 C44 C45 -5.5(18) . . . . ?
 C49 O3 C52 C51 18.1(11) . . . . ?
 C49 C50 C51 C52 39.5(12) . . . . ?
 C50 C51 C52 O3 -35.6(11) . . . . ?
 C52 O3 C49 C50 7.2(10) . . . . ?

_shelx_res_file
;
TITL frfl237
    frfl237.res
    created by SHELXL-2019/3 at 15:43:44 on 04-Sep-2025
CELL 0.71073 10.0663 18.5729 26.7076 90 99.052 90
ZERR 4 0.0008 0.0012 0.0022 0 0.007 0
LATT 1
SYMM -X,0.5+Y,0.5-Z
SFAC C H Cl O P Sm
UNIT 208 192 12 12 16 4
MORE -1
SADI O1 P1 O1 P1B
SADI O2 P3 O2 P3B
RIGU P1B P2B O1

L.S. 16
PLAN  30
SIZE 0.13 0.11 0.08
TEMP -173.15
CONF
BIND O1 P1B
BIND P1B P2B
BOND $H
LIST 4
MORE -1
fmap 2 53 53
acta
MERG 2
SHEL 20 0.77
REM <olex2.extras>
REM <HklSrc "%.\\FRFL237.hkl">
REM </olex2.extras>

WGHT    0.096400   40.698097
FVAR       0.18807   0.91972   0.85384
SM1   6    0.765233    0.643408    0.377544    11.00000    0.03128    0.02047 =
         0.02122   -0.00275    0.00283   -0.00014
CL1   3    0.852917    0.751820    0.326898    11.00000    0.04060    0.02945 =
         0.04336    0.01116    0.00300   -0.00225
CL2   3    0.743075    0.531735    0.438479    11.00000    0.05553    0.03864 =
         0.04840    0.01273    0.02367   -0.00173
CL3   3    0.515072    0.656619    0.333874    11.00000    0.03153    0.03048 =
         0.04095   -0.00691    0.00077    0.00339
PART 1
P1    5    0.811368    0.493094    0.284343    21.00000    0.02391    0.01815 =
         0.02397   -0.00360    0.00287   -0.00093
PART 2
P1B   5    0.824150    0.552203    0.260746   -21.00000    0.02494    0.03271 =
         0.02041   -0.00023    0.00039    0.00031
PART 1
P2    5    0.855732    0.517506    0.208073    21.00000    0.02949    0.03377 =
         0.02360   -0.00929    0.00505   -0.00440
PART 2
P2B   5    0.843484    0.432567    0.256977   -21.00000    0.04283    0.03395 =
         0.01895   -0.01269   -0.00778   -0.00311
PART 1
P3    5    0.705637    0.761247    0.489760    31.00000    0.02964    0.02184 =
         0.01989   -0.00063    0.00361   -0.00150
PART 2
P3B   5    0.761837    0.799612    0.468454   -31.00000    0.03647    0.02647 =
         0.03434   -0.01233    0.00755    0.00518
PART 1
P4    5    0.614179    0.867899    0.485667    31.00000    0.03420    0.02543 =
         0.02338   -0.00068    0.00530    0.00059
PART 2
P4B   5    0.591347    0.827009    0.510417   -31.00000    0.04117    0.03352 =
         0.01894   -0.00822    0.00402    0.00705
PART 0
O1    4    0.795316    0.557867    0.317155    11.00000    0.03291    0.02982 =
         0.02576   -0.01053    0.00126   -0.00455
O2    4    0.719099    0.722023    0.440880    11.00000    0.05509    0.03535 =
         0.02598   -0.01054   -0.00207    0.00863
O3    4    1.003833    0.621196    0.408574    11.00000    0.03645    0.02483 =
         0.02382    0.00553   -0.00472    0.00150
PART 1
C1    1    0.659654    0.440901    0.271822    11.00000    0.03257    0.02643 =
         0.02623    0.00049    0.00426   -0.00295
C2    1    0.545361    0.465248    0.289814    11.00000    0.03982    0.02459 =
         0.03343   -0.00456    0.00533   -0.00630
AFIX  43
H2    2    0.548108    0.508362    0.309089    11.00000   -1.20000
AFIX   0
C3    1    0.429004    0.426370    0.279421    11.00000    0.02185    0.03095 =
         0.04449   -0.00760    0.01783    0.00043
AFIX  43
H3    2    0.351913    0.441556    0.293026    11.00000   -1.20000
AFIX   0
C4    1    0.421488    0.365497    0.249543    11.00000    0.03036    0.02659 =
         0.04070   -0.00201   -0.00269   -0.00181
AFIX  43
H4    2    0.339184    0.339836    0.241779    11.00000   -1.20000
AFIX   0
C5    1    0.534320    0.342209    0.231050    11.00000    0.05069    0.02741 =
         0.03603   -0.00536    0.00646   -0.00091
AFIX  43
H5    2    0.529751    0.300595    0.210167    11.00000   -1.20000
AFIX   0
C6    1    0.653339    0.379067    0.242765    11.00000    0.03313    0.03187 =
         0.04804   -0.00631    0.01515    0.00180
AFIX  43
H6    2    0.731678    0.362002    0.230852    11.00000   -1.20000
AFIX   0
C7    1    0.944348    0.434812    0.313092    11.00000    0.02821    0.02012 =
         0.04156   -0.00102    0.00193   -0.00130
C8    1    1.015477    0.389701    0.284757    11.00000    0.03380    0.02895 =
         0.05589   -0.00247    0.01597   -0.00036
AFIX  43
H8    2    0.992665    0.387381    0.248900    11.00000   -1.20000
AFIX   0
C9    1    1.119241    0.348698    0.309831    11.00000    0.03198    0.04030 =
         0.06954    0.00272    0.00762    0.00513
AFIX  43
H9    2    1.167413    0.317379    0.291022    11.00000   -1.20000
AFIX   0
C10   1    1.153523    0.352357    0.360769    11.00000    0.02361    0.03002 =
         0.09449    0.02454    0.00501    0.00076
AFIX  43
H10   2    1.227344    0.324531    0.376799    11.00000   -1.20000
AFIX   0
C11   1    1.084986    0.395057    0.390122    11.00000    0.04053    0.04481 =
         0.06247    0.01269   -0.00752    0.00010
AFIX  43
H11   2    1.108710    0.395873    0.425981    11.00000   -1.20000
AFIX   0
C12   1    0.977569    0.437946    0.365214    11.00000    0.04330    0.02880 =
         0.04323    0.00702    0.00048    0.01224
AFIX  43
H12   2    0.928916    0.468588    0.384312    11.00000   -1.20000
AFIX   0
C13   1    0.699337    0.564066    0.185932    11.00000    0.03910    0.03757 =
         0.03632    0.00939   -0.00121   -0.00998
C14   1    0.644650    0.620181    0.211033    11.00000    0.05479    0.05143 =
         0.04083    0.01565    0.01125    0.01163
AFIX  43
H14   2    0.696577    0.640212    0.240525    11.00000   -1.20000
AFIX   0
C15   1    0.518392    0.647361    0.194522    11.00000    0.04910    0.05834 =
         0.07738    0.03278    0.00479    0.00632
AFIX  43
H15   2    0.484300    0.686661    0.211403    11.00000   -1.20000
AFIX   0
C16   1    0.440410    0.614959    0.151482    11.00000    0.06821    0.05851 =
         0.10082    0.04264   -0.02690   -0.00073
AFIX  43
H16   2    0.350601    0.630386    0.140437    11.00000   -1.20000
AFIX   0
C17   1    0.494206    0.562219    0.126329    11.00000    0.06143    0.07734 =
         0.07303    0.01291   -0.04298   -0.02047
AFIX  43
H17   2    0.443192    0.542074    0.096687    11.00000   -1.20000
AFIX   0
C18   1    0.624567    0.536789    0.143433    11.00000    0.07237    0.04538 =
         0.04882    0.00370   -0.00846   -0.01789
AFIX  43
H18   2    0.661105    0.499939    0.125019    11.00000   -1.20000
AFIX   0
C19   1    0.988671    0.582935    0.226302    11.00000    0.03512    0.02550 =
         0.03695   -0.00602    0.00431   -0.00649
C20   1    0.974217    0.658004    0.227804    11.00000    0.03694    0.04657 =
         0.05462    0.00448    0.00287    0.00616
AFIX  43
H20   2    0.887274    0.679025    0.220570    11.00000   -1.20000
AFIX   0
C21   1    1.085155    0.701034    0.239676    11.00000    0.04696    0.03752 =
         0.04548    0.00447   -0.00920   -0.00692
AFIX  43
H21   2    1.073573    0.751802    0.239465    11.00000   -1.20000
AFIX   0
C22   1    1.209355    0.673991    0.251566    11.00000    0.03696    0.03634 =
         0.03649    0.00246    0.00112   -0.01638
AFIX  43
H22   2    1.284317    0.705058    0.260484    11.00000   -1.20000
AFIX   0
C23   1    1.227183    0.599542    0.250678    11.00000    0.03266    0.03568 =
         0.05438    0.00652    0.00180   -0.00094
AFIX  43
H23   2    1.314752    0.579511    0.258840    11.00000   -1.20000
AFIX   0
C24   1    1.116336    0.554714    0.237804    11.00000    0.03511    0.03241 =
         0.03917    0.00068    0.00816   -0.00259
AFIX  43
H24   2    1.128862    0.504058    0.236937    11.00000   -1.20000
AFIX   0
C25   1    0.608281    0.712243    0.529259    11.00000    0.04578    0.03547 =
         0.02996    0.00512    0.00070   -0.00586
C26   1    0.552884    0.744726    0.568511    11.00000    0.04397    0.02495 =
         0.05274    0.00779    0.00665    0.00383
AFIX  43
H26   2    0.563904    0.794924    0.574625    11.00000   -1.20000
AFIX   0
C27   1    0.482401    0.703629    0.598197    11.00000    0.05350    0.05417 =
         0.04374   -0.00581    0.02176    0.00744
AFIX  43
H27   2    0.444364    0.725599    0.624776    11.00000   -1.20000
AFIX   0
C28   1    0.466492    0.629881    0.589479    11.00000    0.04833    0.05203 =
         0.03654    0.02170    0.01363   -0.00768
AFIX  43
H28   2    0.419795    0.601015    0.610379    11.00000   -1.20000
AFIX   0
C29   1    0.520090    0.599688    0.549798    11.00000    0.04800    0.03186 =
         0.04180   -0.00708    0.00327   -0.00921
AFIX  43
H29   2    0.507619    0.549783    0.542791    11.00000   -1.20000
AFIX   0
C30   1    0.589182    0.639513    0.521112    11.00000    0.05103    0.06092 =
         0.03300   -0.01111    0.01341   -0.01087
AFIX  43
H30   2    0.626052    0.617083    0.494426    11.00000   -1.20000
AFIX   0
C31   1    0.875331    0.779078    0.523195    11.00000    0.04907    0.03014 =
         0.04366   -0.00007    0.00682    0.00479
C32   1    0.984186    0.766623    0.498597    11.00000    0.05878    0.06989 =
         0.07688   -0.02897    0.01427   -0.01675
AFIX  43
H32   2    0.968087    0.751952    0.464098    11.00000   -1.20000
AFIX   0
C33   1    1.111607    0.774495    0.521657    11.00000    0.05158    0.10989 =
         0.16461   -0.07928    0.02500   -0.03171
AFIX  43
H33   2    1.185244    0.767043    0.503952    11.00000   -1.20000
AFIX   0
C34   1    1.131460    0.793908    0.572271    11.00000    0.04049    0.07812 =
         0.14555   -0.01811   -0.02869   -0.01877
AFIX  43
H34   2    1.220912    0.797614    0.589824    11.00000   -1.20000
AFIX   0
C35   1    1.027298    0.807949    0.597966    11.00000    0.09319    0.05717 =
         0.04552    0.00872   -0.02943   -0.04866
AFIX  43
H35   2    1.043680    0.820886    0.632807    11.00000   -1.20000
AFIX   0
C36   1    0.897912    0.802910    0.572168    11.00000    0.05977    0.04663 =
         0.03031   -0.00902   -0.00355   -0.00816
AFIX  43
H36   2    0.824173    0.816052    0.588494    11.00000   -1.20000
AFIX   0
C37   1    0.449958    0.850799    0.447935    11.00000    0.03954    0.03778 =
         0.02967   -0.00622    0.01180    0.00353
C38   1    0.422637    0.802753    0.407675    11.00000    0.03324    0.03954 =
         0.03929   -0.01302    0.00992    0.00164
AFIX  43
H38   2    0.492536    0.773312    0.398813    11.00000   -1.20000
AFIX   0
C39   1    0.297478    0.797777    0.381188    11.00000    0.04788    0.03542 =
         0.03908    0.00236    0.01309   -0.00260
AFIX  43
H39   2    0.281008    0.764662    0.353804    11.00000   -1.20000
AFIX   0
C40   1    0.193862    0.838700    0.392422    11.00000    0.03723    0.06745 =
         0.06305   -0.01411    0.00908    0.00755
AFIX  43
H40   2    0.105694    0.834117    0.373847    11.00000   -1.20000
AFIX   0
C41   1    0.222290    0.887503    0.432199    11.00000    0.04181    0.08594 =
         0.06500   -0.03567   -0.00953    0.02446
AFIX  43
H41   2    0.152668    0.918209    0.439806    11.00000   -1.20000
AFIX   0
C42   1    0.345581    0.892581    0.460294    11.00000    0.05403    0.05166 =
         0.05345   -0.02158    0.00525    0.00360
AFIX  43
H42   2    0.360841    0.924568    0.488368    11.00000   -1.20000
AFIX   0
C43   1    0.720639    0.913487    0.445371    11.00000    0.05935    0.02571 =
         0.03652    0.00514    0.01319    0.00476
C44   1    0.726071    0.896140    0.393836    11.00000    0.08599    0.03847 =
         0.04436   -0.01325    0.01706   -0.02920
AFIX  43
H44   2    0.676398    0.856562    0.378010    11.00000   -1.20000
AFIX   0
C45   1    0.804310    0.937543    0.367321    11.00000    0.09306    0.05788 =
         0.03559   -0.01380    0.02564   -0.02820
AFIX  43
H45   2    0.806209    0.927820    0.332519    11.00000   -1.20000
AFIX   0
C46   1    0.879291    0.992608    0.390907    11.00000    0.06918    0.05314 =
         0.03519    0.00452    0.01169   -0.02465
AFIX  43
H46   2    0.931870    1.021243    0.371986    11.00000   -1.20000
AFIX   0
C47   1    0.880576    1.007749    0.441761    11.00000    0.03859    0.04097 =
         0.02680   -0.00099   -0.00085   -0.00466
AFIX  43
H47   2    0.934718    1.045600    0.457866    11.00000   -1.20000
AFIX   0
C48   1    0.802159    0.967011    0.468347    11.00000    0.04211    0.04223 =
         0.02839    0.00529   -0.00283   -0.00511
AFIX  43
H48   2    0.804305    0.976041    0.503477    11.00000   -1.20000
AFIX   0
PART 0
C49   1    1.100583    0.625258    0.373044    11.00000    0.03512    0.04241 =
         0.03296    0.00703    0.00549   -0.00496
AFIX  23
H49A  2    1.119796    0.676062    0.365539    11.00000   -1.20000
H49B  2    1.064919    0.600598    0.340867    11.00000   -1.20000
AFIX   0
C50   1    1.225291    0.588489    0.398824    11.00000    0.03044    0.05652 =
         0.07111    0.01199    0.00724    0.00474
AFIX  23
H50A  2    1.307184    0.610485    0.389155    11.00000   -1.20000
H50B  2    1.224009    0.536439    0.390771    11.00000   -1.20000
AFIX   0
C51   1    1.217479    0.601321    0.454783    11.00000    0.04631    0.07891 =
         0.06263    0.02800   -0.01981   -0.00074
AFIX  23
H51A  2    1.272377    0.565756    0.476607    11.00000   -1.20000
H51B  2    1.247943    0.650472    0.465373    11.00000   -1.20000
AFIX   0
C52   1    1.072025    0.591843    0.456796    11.00000    0.04833    0.04063 =
         0.03043    0.01260   -0.01349   -0.00650
AFIX  23
H52A  2    1.049814    0.540298    0.460042    11.00000   -1.20000
H52B  2    1.045751    0.618520    0.485804    11.00000   -1.20000
AFIX   0
HKLF 4


REM  frfl237
REM wR2 = 0.2225, GooF = S = 1.092, Restrained GooF = 1.094 for all data
REM R1 = 0.0839 for 8014 Fo > 4sig(Fo) and 0.1238 for all 11224 data
REM 606 parameters refined using 11 restraints

END

WGHT      0.0964     40.6918

REM Highest difference peak  1.395,  deepest hole -1.746,  1-sigma level  0.215
Q1    1   0.8371  0.6428  0.4192  11.00000  0.05    1.40
Q2    1   0.6263  0.6412  0.3618  11.00000  0.05    1.19
Q3    1   0.7511  0.5655  0.4577  11.00000  0.05    1.16
Q4    1   0.9003  0.6384  0.3961  11.00000  0.05    1.15
Q5    1   0.8195  0.5804  0.4019  11.00000  0.05    0.97
Q6    1   0.6885  0.6959  0.3642  11.00000  0.05    0.95
Q7    1   0.7907  0.8814  0.4401  11.00000  0.05    0.87
Q8    1   0.6644  0.5425  0.4199  11.00000  0.05    0.87
Q9    1   0.7609  0.7557  0.4268  11.00000  0.05    0.85
Q10   1   0.8401  0.5613  0.4516  11.00000  0.05    0.80
Q11   1   0.7989  1.1202  0.4575  11.00000  0.05    0.80
Q12   1   0.6212  0.7551  0.4640  11.00000  0.05    0.79
Q13   1   0.8116  0.7043  0.4019  11.00000  0.05    0.79
Q14   1   0.6672  0.6230  0.1564  11.00000  0.05    0.78
Q15   1   0.5412  0.6830  0.5153  11.00000  0.05    0.77
Q16   1   0.0980  0.8591  0.3775  11.00000  0.05    0.76
Q17   1   1.3389  0.3037  0.3834  11.00000  0.05    0.75
Q18   1   0.6750  0.5988  0.3979  11.00000  0.05    0.74
Q19   1   0.6994  0.6016  0.4357  11.00000  0.05    0.74
Q20   1   0.7386  0.7568  0.5820  11.00000  0.05    0.73
Q21   1   0.4948  0.6963  0.5398  11.00000  0.05    0.73
Q22   1   0.5562  0.6403  0.3947  11.00000  0.05    0.73
Q23   1   1.5144  0.5648  0.4213  11.00000  0.05    0.72
Q24   1   0.7673  0.7192  0.4584  11.00000  0.05    0.72
Q25   1   0.7185  0.5387  0.1624  11.00000  0.05    0.71
Q26   1   0.7438  0.6772  0.4209  11.00000  0.05    0.71
Q27   1   0.4009  0.6809  0.3033  11.00000  0.05    0.71
Q28   1   1.2676  0.5421  0.5223  11.00000  0.05    0.68
Q29   1   0.6737  0.7205  0.5811  11.00000  0.05    0.68
Q30   1   1.0188  0.2980  0.4086  11.00000  0.05    0.67
;
_shelx_res_checksum                62338
_shelx_hkl_file
;
  -2   7  -4   22.62    3.15   0
  -2  11  -3   -0.34    4.51   0
  -2  12  -3  582.12   10.73   0
  -2  15  -5   19.92    6.83   0
  -2  16  -6  229.59    9.76   0
  -2  17  -7   -5.65    7.44   0
  -2  18  -9    2.31    7.29   0
  -2  19 -12   20.18    7.23   0
  -2  19 -11    5.53    7.18   0
  -1  10   2 1395.34   15.42   0
  -1  11   2   20.99    6.37   0
  -1  14   1    9.61    6.12   0
  -1  15   1  305.57   11.64   0
  -1  16   0   31.63    8.68   0
  -1  18  -1  166.09   11.23   0
  -1  19  -3   13.09    6.94   0
  -1  21  -6   17.19    9.69   0
  -1  21  -5  142.95   11.41   0
  -1  22  -8    9.45    9.63   0
  -1  22  -7   73.08   11.14   0
  -1  23 -11   17.59    8.92   0
   0   7   5 1064.61   12.20   0
   0  13   5  116.33    8.10   0
   0  14   5   -9.61    8.39   0
   0  16   4   71.84   10.23   0
   0  18   3   -0.06   10.68   0
   0  20   1   65.86   12.15   0
   0  21   0   12.44   11.10   0
   0  22  -2   35.47    8.55   0
   0  22  -1   18.30   10.48   0
   0  23  -3   18.63   11.61   0
   0  24  -6   -1.22    9.77   0
   0  24  -5   -3.12   10.81   0
   0  25  -9   17.13   10.12   0
   0  25  -8   -1.84   10.50   0
   1   3   6   34.87    3.71   0
   1   5   7    0.17    4.38   0
   1   8   8   10.92    5.75   0
   1  12   8    5.59    8.13   0
   1  13   8  123.20   10.07   0
   1  16   7  296.61   14.50   0
   1  20   4  126.42   10.93   0
   1  23   1   19.23   11.73   0
   1  24  -1   -1.79    7.87   0
   2   1   7   71.37    2.72   0
   2   7  10   49.55    5.59   0
   2   8  10   -1.62    5.46   0
   2  12  10   33.03    7.01   0
   2  14  10  264.30   13.43   0
   2  16   9  233.08   11.95   0
   2  17   9  300.69   14.66   0
   2  18   8  238.43   14.22   0
   2  20   7  158.95   14.92   0
   2  21   6   89.08   12.76   0
   2  22   5   24.28   11.66   0
   2  23   4   27.78   11.80   0
   3   5  11  243.44    6.39   0
   3  10  12    1.84    7.00   0
   3  12  12   14.55    8.29   0
   3  15  11  264.32   11.86   0
   3  16  11   20.39   11.36   0
   3  18  10   56.66   12.97   0
   3  20   9   57.75   12.30   0
   3  21   8  119.72   14.62   0
   3  22   7   22.67   11.08   0
   3  23   6   27.75   10.68   0
   4   2  11  558.45    6.56   0
   4   4  12  184.37    5.43   0
   4   7  13  921.49   12.96   0
   4  12  13   28.99    7.13   0
   4  13  13  229.89   12.45   0
   4  14  13   10.09   10.05   0
   4  17  12   16.22   11.34   0
   4  19  11   11.70   12.03   0
   4  20  10   22.34    9.30   0
   4  22   9   42.53   13.00   0
   5  14  14  188.58   12.48   0
   5  17  13    6.00   11.04   0
   5  19  12  130.11   14.19   0
   5  21  11   58.63   14.22   0
   6   2  13    6.43    2.95   0
   6   8  15  218.65    9.44   0
   6   9  15    7.46    6.66   0
   6  10  15   19.35    7.60   0
   6  11  15    1.52    7.72   0
   6  12  15  114.17   10.28   0
   6  13  15    7.84    8.65   0
   6  16  14    8.56    9.48   0
   6  17  14   -3.75    9.81   0
   6  19  13   14.84   11.55   0
   6  20  12   38.56   10.79   0
   7  15  15   69.13   10.91   0
   7  18  14   17.95   11.58   0
  -2   8  -3  516.85    7.68   0
  -2   9  -3  160.10    5.68   0
  -2  15  -4   85.38    7.78   0
  -2  16  -5   47.77    7.67   0
  -2  17  -6   82.34    8.78   0
  -2  18  -7   35.60    8.15   0
  -2  19 -10  155.04    9.75   0
  -2  19  -9    6.21    7.66   0
  -1  13   2   -2.16    5.82   0
  -1  14   2  474.18   12.83   0
  -1  16   1   85.16    9.69   0
  -1  17   0  112.37    8.61   0
  -1  18   0   -1.46    8.78   0
  -1  19  -1   27.59    9.34   0
  -1  20  -3  104.01   11.57   0
  -1  21  -4    4.17    9.97   0
  -1  22  -6    3.88    9.63   0
  -1  23 -10    3.97    8.02   0
  -1  23  -8  179.22   12.93   0
   0   3   3 1412.69    8.49   0
   0   6   5 2518.27   16.46   0
   0   9   6  842.87   12.74   0
   0  10   6  888.33   13.88   0
   0  12   6   95.76    8.27   0
   0  13   6  276.48   11.37   0
   0  15   5   18.99    7.42   0
   0  16   5  155.15   12.12   0
   0  17   4   13.07    7.50   0
   0  19   3   -4.16   11.15   0
   0  20   2   45.55   11.89   0
   0  21   1   32.36   11.64   0
   0  22   0  -12.07    9.56   0
   0  23  -2   63.08   11.94   0
   0  24  -4   93.29   12.42   0
   0  25  -7   42.28   10.73   0
   0  25  -6    0.46   10.60   0
   1  14   8  143.07    9.23   0
   1  15   8  289.44   13.87   0
   1  17   7  225.43   13.27   0
   1  19   6   34.61   12.13   0
   1  20   5  120.19   13.96   0
   1  22   3   44.97   11.51   0
   1  23   2   12.97   12.00   0
   1  24   1   16.70   10.82   0
   2   4   9  139.58    4.90   0
   2  15  10  127.60   12.45   0
   2  19   8   41.02    9.45   0
   2  21   7    0.13   11.20   0
   2  22   6   -2.36   11.16   0
   2  23   5   32.42   12.27   0
   3   1   9  104.12    2.82   0
   3   7  12   17.50    5.04   0
   3  13  12  271.81   11.06   0
   3  17  11  224.70   15.22   0
   3  21   9   -6.00   11.04   0
   3  22   8    2.71   11.45   0
   4  -1   9    1.65    0.89   0
   4  16  13    3.64    9.80   0
   4  18  12  140.29   14.26   0
   4  20  11  128.29   14.74   0
   5   0  11    1.02    1.73   0
   5   6  14  107.96    5.83   0
   5  20  12   68.13   13.73   0
   6  14  15  -10.08    9.02   0
   6  15  15   20.78    9.86   0
   6  18  14   27.27   11.63   0
   7  13  16   13.88    8.60   0
   7  16  15   27.17    9.19   0
   7  17  15   27.32   10.04   0
  -2   9  -2 1461.63   13.64   0
  -2  10  -2  305.96    7.59   0
  -2  11  -2  104.91    6.07   0
  -2  12  -2   10.13    5.32   0
  -2  16  -4   11.20    7.25   0
  -2  17  -5  268.73   11.32   0
  -2  19  -7   13.91    7.46   0
  -2  20 -11   43.67    8.01   0
  -2  20  -9    0.96    8.02   0
  -1   3  -1    9.60    2.55   0
  -1   4   0  891.99    7.42   0
  -1   7   2  568.29    8.87   0
  -1  10   3  177.60    7.78   0
  -1  13   3   68.47    7.57   0
  -1  15   2   78.75    7.76   0
  -1  16   2   81.27   10.37   0
  -1  17   1   77.99    9.88   0
  -1  19   0  457.33   15.09   0
  -1  22  -5   71.31   11.06   0
  -1  22  -4   21.17    9.51   0
  -1  24 -10   66.23   10.72   0
   0   4   4 1759.30   11.41   0
   0   8   6   72.48    6.48   0
   0  14   6    1.40    8.55   0
   0  15   6  703.17   16.41   0
   0  17   5  183.34   13.00   0
   0  18   4  282.68   12.11   0
   0  19   4   28.57   10.56   0
   0  20   3   55.14   12.26   0
   0  22   1   31.86   10.29   0
   0  23  -1    8.04   10.97   0
   0  24  -2   10.10    9.96   0
   0  25  -5   13.23   11.30   0
   0  25  -4    8.61   10.23   0
   1   4   7   57.48    4.40   0
   1   6   8  189.19    6.60   0
   1   9   9  114.83    7.46   0
   1  11   9   35.05    8.05   0
   1  13   9   66.91    9.51   0
   1  16   8   66.40    8.96   0
   1  17   8  108.73   11.70   0
   1  18   7   22.00    8.40   0
   1  20   6   81.71   13.21   0
   1  22   4   19.37   12.07   0
   1  24   2   57.84   13.02   0
   2   2   8  345.68    5.19   0
   2  11  11   64.57    8.51   0
   2  12  11  516.31   13.84   0
   2  13  11   51.69    9.48   0
   2  14  11   18.24   10.38   0
   2  17  10    1.69   11.35   0
   2  19   9   10.77   12.23   0
   2  23   6  102.92   12.36   0
   3   4  11   92.24    4.29   0
   3  16  12    8.98   11.04   0
   3  18  11   71.14   11.90   0
   3  19  11   19.45   10.75   0
   3  20  10  113.55   14.17   0
   3  22   9    3.23   10.70   0
   4   9  14  219.15    9.17   0
   4  10  14   17.74    7.58   0
   4  11  14   21.66    8.54   0
   4  12  14   22.31    9.02   0
   4  13  14   72.16   10.02   0
   4  17  13   78.07   12.73   0
   4  19  12    5.43   11.52   0
   4  21  11    1.62   12.47   0
   5   3  13    9.04    3.54   0
   5   9  15   75.40    7.28   0
   5  10  15   23.91    7.79   0
   5  11  15  141.72    9.87   0
   5  12  15    8.06    8.53   0
   5  13  15  266.72   12.79   0
   5  17  14   -3.03   10.98   0
   5  19  13  -11.99   10.17   0
   6   6  15  235.51    7.45   0
   6  17  15   -1.79    9.37   0
   6  19  14   45.51   12.48   0
   7  14  16   33.73    9.30   0
   7  15  16   18.27    9.36   0
   7  18  15    0.21   10.47   0
  -3  10 -14   25.74    2.89   0
  -3  12 -12   12.42    4.07   0
  -3  13 -13  106.83    5.42   0
  -2   7  -3  435.65    6.53   0
  -2   8  -2    6.05    4.68   0
  -2  11  -1  229.30    7.62   0
  -2  12  -1   53.50    6.15   0
  -2  14  -2    2.16    6.64   0
  -2  15  -2   95.55    8.28   0
  -2  17  -3   44.68    8.07   0
  -2  18  -5   -1.45    8.24   0
  -2  19  -6  156.04   10.70   0
  -2  21 -10    7.59    8.10   0
  -1   5   1  418.44    5.93   0
  -1   8   3   11.01    5.31   0
  -1   9   3  594.41    9.76   0
  -1  14   3   21.47    6.40   0
  -1  15   3   15.92    8.48   0
  -1  17   2   16.90    9.97   0
  -1  18   1  210.50   10.66   0
  -1  20  -1   81.74    8.77   0
  -1  21  -2   68.47   11.41   0
  -1  22  -3   49.98   11.09   0
  -1  23  -6   22.08    9.17   0
  -1  23  -5    7.67   10.11   0
  -1  24  -9    9.52    8.46   0
  -1  24  -8    5.95    9.70   0
   0   7   6   98.33    6.31   0
   0  12   7  303.24   10.56   0
   0  13   7  141.45   10.04   0
   0  16   6   -0.21   10.48   0
   0  20   4  202.00   13.53   0
   0  21   3  189.88   14.50   0
   0  22   2   36.51   10.66   0
   0  23   0   12.88    9.96   0
   0  24  -1   12.51   11.46   0
   0  25  -3   17.56   10.92   0
   1   8   9  130.34    7.07   0
   1  15   9   39.81   10.98   0
   1  16   9  247.25   13.92   0
   1  18   8   67.16   12.24   0
   1  19   7  111.52   10.58   0
   1  20   7   -1.93   10.82   0
   1  21   6    6.98   11.97   0
   1  22   5   53.57   12.91   0
   1  24   3  -15.79   11.66   0
   2   5  10 1842.79   14.47   0
   2   8  11  479.92   10.32   0
   2  15  11    3.72    9.63   0
   2  16  11  287.36   14.76   0
   2  18  10   -9.56   11.65   0
   2  21   8   18.15    8.32   0
   3   2  10  339.60    5.17   0
   3   6  12  102.03    5.59   0
   3  11  13   12.70    7.49   0
   3  12  13  221.25   11.04   0
   3  13  13  173.26   11.76   0
   3  14  13   12.15    9.97   0
   3  15  13   14.70    9.69   0
   3  17  12   -4.87   10.21   0
   3  20  11    1.12   10.92   0
   3  21  10   31.53   13.03   0
   4   0  10   57.68    2.03   0
   4   3  12   13.42    2.65   0
   4   5  13   51.12    4.55   0
   4  15  14  146.24   12.29   0
   4  16  14    2.60    9.45   0
   4  18  13   43.82   12.03   0
   5   5  14  314.14    7.26   0
   5  15  15   54.74   10.84   0
   5  18  14   28.84   11.13   0
   5  19  14    8.64   10.46   0
   5  20  13   84.79   11.10   0
   6   9  16    6.95    6.42   0
   6  10  16   55.67    7.82   0
   6  11  16  -11.68    7.15   0
   6  12  16    8.26    7.17   0
   6  15  16   62.27    9.76   0
   6  18  15   22.81   11.87   0
   7  16  16  -16.10    9.15   0
   7  17  16    8.16    8.89   0
  -3   9 -14   20.22    2.28   0
  -3   9 -13    3.69    2.35   0
  -3  11 -10    6.31    3.55   0
  -3  12 -11    3.98    3.47   0
  -3  12 -10   19.62    4.58   0
  -3  13 -11  156.63    5.92   0
  -3  13 -10  139.91    6.40   0
  -3  14 -12   75.09    5.11   0
  -3  14 -11   -0.42    4.92   0
  -2  10  -1   64.55    5.45   0
  -2  14  -1   -6.34    6.54   0
  -2  15  -1  200.63    9.75   0
  -2  16  -2    3.99    7.27   0
  -2  17  -2   96.38    9.04   0
  -2  18  -3  362.68   13.33   0
  -2  19  -5    3.18    8.51   0
  -2  19  -4   51.58    8.87   0
  -1   6   2  342.75    6.22   0
  -1  10   4   78.21    6.86   0
  -1  13   4  120.88    9.05   0
  -1  14   4   12.73    8.24   0
  -1  16   3  151.15    9.35   0
  -1  18   2  157.25   11.45   0
  -1  19   1    1.49    7.19   0
  -1  21  -1   15.66    9.51   0
  -1  24  -7   73.19   10.31   0
  -1  24  -6  144.30   13.01   0
  -1  25  -9   41.92   10.44   0
   0   9   7  327.94    9.29   0
   0  14   7    0.56    6.90   0
   0  15   7  112.00   11.63   0
   0  16   7  222.34   13.29   0
   0  18   6   -9.14   10.85   0
   0  19   5  247.03   13.96   0
   0  21   4   21.80   10.94   0
   0  22   3   32.70   10.60   0
   0  24   0   83.81   12.87   0
   0  25  -2    6.45   11.01   0
   0  25  -1   39.14   11.99   0
   1   5   8 1569.94   12.99   0
   1   7   9   38.12    5.59   0
   1  11  10    2.21    7.62   0
   1  13  10   27.74    9.02   0
   1  14  10  745.39   17.43   0
   1  17   9  192.49   13.64   0
   1  19   8  228.53   15.18   0
   1  21   7  131.68   13.21   0
   1  22   6    7.64   12.31   0
   1  23   5   10.63   12.26   0
   1  24   4   17.99   13.18   0
   2   3   9 2037.14   12.30   0
   2   7  11  221.21    7.44   0
   2  11  12   38.66    8.06   0
   2  12  12   32.32    8.48   0
   2  17  11   33.33   11.71   0
   2  18  11  125.36   12.63   0
   2  20  10   53.72   11.76   0
   2  21   9  196.53   15.58   0
   2  22   8   10.71   10.58   0
   2  23   7   -2.57    7.47   0
   3   5  12 1226.91   12.37   0
   3  17  13   15.96   10.50   0
   3  22  10   24.35   12.62   0
   4   7  14    4.75    5.08   0
   4  13  15    9.71    8.50   0
   4  17  14   52.54   12.24   0
   4  19  13    6.20    8.29   0
   4  20  13   16.61   11.23   0
   5  17  15   73.80   12.38   0
   5  20  14   16.96   12.14   0
   6  16  16  -10.70    9.98   0
   6  17  16    8.20    9.25   0
   6  19  15   -3.59   11.21   0
   7  18  16   34.96   11.24   0
  -3  13  -9   12.37    4.17   0
  -3  16 -11   16.91    5.92   0
  -2   6  -3   94.91    3.61   0
  -2   7  -2  174.76    5.04   0
  -2  11   0    2.32    5.18   0
  -2  14   0  241.60    9.91   0
  -2  15   0    9.25    7.39   0
  -2  18  -2   65.61    9.76   0
  -2  19  -3   10.42    9.30   0
  -2  20  -5   83.88   10.18   0
  -2  20  -4   90.47    9.82   0
  -2  22  -9   15.23    8.45   0
  -1   7   3  790.82    9.65   0
  -1   9   4  717.20   11.51   0
  -1  16   4  274.49   13.22   0
  -1  18   3   43.83   11.14   0
  -1  19   2   10.61    7.43   0
  -1  21   0    9.11    7.35   0
  -1  22  -1   20.05   11.10   0
  -1  23  -2    3.77   10.43   0
  -1  24  -5   28.52    9.80   0
  -1  24  -4    9.66   10.46   0
  -1  25  -8   -6.96    8.92   0
  -1  25  -7   26.94   10.34   0
  -1  25  -6   39.90    9.76   0
   0   6   6  132.32    5.07   0
   0   8   7  144.28    5.99   0
   0  12   8   96.06    8.36   0
   0  13   8  126.53   10.00   0
   0  14   8  775.54   16.70   0
   0  17   7  384.98   15.65   0
   0  19   6   43.95   12.17   0
   0  20   5   55.30    9.36   0
   0  22   4   11.15   10.45   0
   0  23   2   54.56    9.17   0
   0  23   3   11.75   10.37   0
   0  24   1   14.25   11.54   0
   1   2   6  332.10    4.83   0
   1  15  10   14.87    7.73   0
   1  16  10   16.45   11.02   0
   1  18   9  188.09   11.38   0
   1  20   8   56.80   11.99   0
   1  22   7   87.62   11.93   0
   1  23   6   14.81   11.41   0
   1  24   5   10.11   12.66   0
   2   6  11  602.40    9.71   0
   2  15  12   87.99    9.06   0
   2  16  12   21.19   11.18   0
   2  21  10   13.51   11.21   0
   2  22   9   11.48   11.90   0
   2  23   8   18.97   10.89   0
   3   3  11 1084.63    9.54   0
   3   7  13   83.06    5.83   0
   3  11  14   11.31    7.50   0
   3  12  14   59.73    9.67   0
   3  13  14  337.71   13.43   0
   3  14  14  486.86   15.73   0
   3  15  14    7.05    9.28   0
   3  18  13   -6.53   11.48   0
   3  20  12   13.32   12.13   0
   3  22  11    1.68   13.45   0
   4   1  11   16.34    2.34   0
   4   4  13   31.13    3.64   0
   4   9  15   38.89    6.81   0
   4  10  15  152.65    8.93   0
   4  11  15   17.42    7.51   0
   4  14  15   14.37    8.87   0
   4  15  15   13.91    9.94   0
   4  16  15   79.76   12.04   0
   4  18  14   19.05    9.04   0
   4  21  13   73.00   14.64   0
   5  -3   8  119.29    2.07   0
   5   6  15    9.00    5.27   0
   5   9  16  230.90    9.92   0
   5  10  16  154.40    9.50   0
   5  12  16   41.31    8.55   0
   5  13  16   66.02    9.39   0
   5  14  16   79.48   10.75   0
   5  15  16  173.62   12.95   0
   5  18  15    8.27    8.57   0
   5  19  15   17.31   11.17   0
   6  12  17   -1.51    7.75   0
   6  14  17   11.84    7.99   0
   6  18  16   28.85   11.47   0
   7  16  17   13.80    9.99   0
   7  17  17    9.37   10.34   0
  -3  10  -9  142.15    4.50   0
  -3  11  -8  131.28    5.12   0
  -3  12  -8    7.21    3.93   0
  -3  12  -7  181.65    6.88   0
  -3  13  -8   30.94    4.72   0
  -3  13  -7  182.14    7.40   0
  -3  16 -10   -1.58    5.55   0
  -3  16  -9  199.01    8.45   0
  -2   8  -1   21.91    4.22   0
  -2   9   0   86.33    5.57   0
  -2  14   1   18.06    7.39   0
  -2  16   0   20.63    7.91   0
  -2  17   0    8.03    8.15   0
  -2  20  -3  117.20   10.99   0
  -2  21  -5   67.04   10.11   0
  -2  21  -4   -2.83    8.24   0
  -2  22  -8   18.10    7.76   0
  -2  22  -7   93.23   10.57   0
  -2  22  -6    4.24    8.06   0
  -1   4   1  395.34    5.87   0
  -1   5   2   14.97    4.35   0
  -1  10   5  544.41   11.10   0
  -1  13   5  190.42    8.85   0
  -1  14   5  135.24    8.40   0
  -1  16   5  305.72   13.72   0
  -1  18   4   -3.21   10.37   0
  -1  19   3   54.36   10.59   0
  -1  20   2   83.23    9.27   0
  -1  21   2    5.62    9.85   0
  -1  22   0    9.28    9.99   0
  -1  23  -1   26.82   11.06   0
  -1  25  -5    2.64   10.42   0
  -1  25  -4   25.06   10.09   0
   0   3   4 4165.58   14.98   0
   0   4   5   99.42    4.99   0
   0   9   8   58.17    6.63   0
   0  15   8   -6.27    7.16   0
   0  16   8   16.50   10.75   0
   0  17   8   51.94   10.64   0
   0  19   7    5.76   11.45   0
   0  20   6   16.98   10.82   0
   0  22   5   80.08   11.87   0
   0  23   4   -8.83   10.39   0
   0  24   2    9.98   10.31   0
   1   1   5   20.17    2.23   0
   1   3   7  608.48    6.96   0
   1   6   9 1134.11   11.93   0
   1   8  10   36.01    5.96   0
   1  11  11   35.21    8.01   0
   1  12  11  168.42   10.35   0
   1  14  11    4.02   10.20   0
   1  17  10    7.58    7.95   0
   1  18  10  197.42   14.24   0
   1  20   9  119.59   13.53   0
   1  21   8   16.60    8.07   0
   1  23   7   -6.94    9.96   0
   2  12  13   48.17    8.78   0
   2  17  12   17.58    8.30   0
   2  18  12  127.48   13.70   0
   2  20  11   54.93   12.93   0
   2  23   9    3.92   11.63   0
   3   6  13  152.63    6.10   0
   3  10  14   27.41    5.75   0
   3  16  14   13.23   10.85   0
   3  17  14   91.06   12.55   0
   3  21  12   10.73   11.36   0
   4  18  15    2.61   10.67   0
   4  20  14    3.03   11.69   0
   5   2  13  253.62    4.92   0
   5   8  16    6.36    6.50   0
   5  17  16   13.44   10.89   0
   5  18  16   -5.76    9.93   0
   5  20  15   -0.03   11.34   0
   6   9  17   21.83    6.73   0
   6  10  17   -5.98    6.61   0
   6  15  17    6.81    9.32   0
   6  16  17    1.21    9.46   0
   6  17  17   69.32   10.66   0
   6  19  16   11.65   10.99   0
   7  18  17   -0.85   11.18   0
  -3  10  -8    1.91    2.98   0
  -3  11  -7  603.58    8.93   0
  -3  12  -6   30.21    5.54   0
  -3  13  -6    3.15    4.83   0
  -3  15  -6  203.40    9.20   0
  -3  16  -8   -0.86    5.95   0
  -3  16  -7  120.77    7.54   0
  -3  17 -10  -12.77    5.72   0
  -3  17  -9   77.18    7.37   0
  -3  17  -8   84.90    7.13   0
  -3  18 -10   52.13    7.26   0
  -2   7  -1  983.51    9.80   0
  -2  10   1  159.68    6.89   0
  -2  11   1  443.40    9.88   0
  -2  15   1   19.17    7.82   0
  -2  16   1  152.17    9.97   0
  -2  18   0  262.58   12.64   0
  -2  19  -1   13.36    9.88   0
  -2  20  -2   10.92    9.50   0
  -2  21  -3  169.61   12.20   0
  -2  23  -8   14.61    8.75   0
  -2  23  -7   -8.17    8.63   0
  -1   6   3 1497.93   11.95   0
  -1   7   4   32.70    5.41   0
  -1   9   5  160.41    7.48   0
  -1  12   6   17.53    7.94   0
  -1  13   6    2.78    8.01   0
  -1  14   6  661.79   15.14   0
  -1  15   6    1.36    8.87   0
  -1  18   5    9.19    9.63   0
  -1  19   4  112.23   12.55   0
  -1  20   3  199.13   11.52   0
  -1  21   3   30.96   10.73   0
  -1  22   1   36.53    8.97   0
  -1  22   2   35.96   10.57   0
  -1  23   0   63.80   10.73   0
  -1  24  -1   17.24   10.56   0
  -1  25  -3   49.42   11.34   0
   0   8   8  283.01    8.52   0
   0  11   9   63.27    8.48   0
   0  12   9   78.75    9.06   0
   0  13   9   55.56    9.21   0
   0  14   9    7.44    9.12   0
   0  15   9  435.42   15.21   0
   0  16   9   34.23   10.31   0
   0  18   8  122.72   12.75   0
   0  21   6   30.23    9.01   0
   0  23   5  -14.10   10.37   0
   0  24   3    3.89    8.21   0
   1   4   8   95.68    4.72   0
   1   7  10    0.93    5.09   0
   1  16  11   17.76   10.14   0
   1  17  11  151.86   13.25   0
   1  19  10    1.29   10.69   0
   1  20  10  109.49   12.75   0
   1  22   8   22.21    8.43   0
   2   7  12   90.97    6.04   0
   2  10  13  247.25   10.10   0
   2  11  13   78.43    7.22   0
   2  15  13   59.57    8.61   0
   2  17  13  105.47   12.93   0
   2  19  12   25.22   10.93   0
   2  20  12   28.86   11.43   0
   2  21  11   24.57   11.44   0
   3   4  12   23.21    3.40   0
   3  12  15   31.12    8.64   0
   3  13  15   92.46   10.46   0
   3  15  15   27.14    9.65   0
   3  18  14   91.72   12.36   0
   3  21  13   -3.72   12.27   0
   4   2  12   85.58    3.40   0
   4   5  14  435.02    8.19   0
   4  11  16   26.62    8.29   0
   4  12  16   34.43    8.89   0
   4  13  16  277.00   12.84   0
   4  16  16   33.19   10.23   0
   4  19  15   -5.62   11.11   0
   5   5  15   42.36    5.09   0
   5  11  17    1.94    6.92   0
   5  12  17  325.60   12.54   0
   5  13  17    3.72    8.96   0
   5  14  17   24.26    9.94   0
   5  15  17   17.88    9.84   0
   5  16  17   35.83    9.69   0
   6  18  17    7.64   10.88   0
  -3   8 -11  112.08    3.09   0
  -3   9  -8  929.80    9.06   0
  -3  11  -6   47.60    4.26   0
  -3  13  -5  163.83    7.27   0
  -3  15  -5    9.90    6.06   0
  -3  16  -6    9.37    6.17   0
  -3  17  -7  220.89    9.68   0
  -3  17  -6   31.92    6.97   0
  -3  18  -8   -3.18    6.72   0
  -3  18  -7    9.73    7.38   0
  -3  19  -9   26.56    7.30   0
  -2   6  -2   40.13    3.42   0
  -2   9   1  176.09    6.69   0
  -2  11   2   28.49    6.08   0
  -2  13   2  447.39   11.77   0
  -2  14   2   79.94    8.57   0
  -2  15   2  190.30   10.29   0
  -2  16   2  315.28   12.69   0
  -2  17   1  220.98   10.00   0
  -2  18   1    2.98    9.40   0
  -2  19   0   52.83   10.66   0
  -2  20  -1   47.07    9.67   0
  -2  21  -2    5.39    9.91   0
  -2  22  -3   56.98   10.76   0
  -2  23  -6  112.98   10.52   0
  -2  23  -5   46.54   10.44   0
  -2  24  -8   62.03   10.80   0
  -2  24  -7    8.82    8.17   0
  -1   3   0   88.96    3.38   0
  -1   8   5 1016.14   12.63   0
  -1  16   6  131.43   11.03   0
  -1  19   5   20.40   11.17   0
  -1  22   3   88.10   11.52   0
  -1  23   2   11.15    9.89   0
  -1  24   0    9.12   10.92   0
  -1  25  -2   15.33    9.49   0
  -1  25  -1   -6.93   10.30   0
   0   6   7  634.02    9.64   0
   0  17   9   63.70   11.82   0
   0  18   9  130.40   12.05   0
   0  19   8   12.97    8.44   0
   0  21   7   32.80   11.07   0
   0  22   6   19.62    8.73   0
   0  24   4  105.51   11.11   0
   0  24   5   -1.00   10.90   0
   1   5   9   26.34    4.62   0
   1  12  12   23.02    8.46   0
   1  13  12  353.06   12.92   0
   1  14  12   26.57   10.56   0
   1  15  12  251.87   13.64   0
   1  16  12   15.82   10.02   0
   1  18  11   14.48    8.27   0
   1  19  11   28.24   12.41   0
   1  21  10   -8.17   10.74   0
   1  22   9   28.37   10.85   0
   2  13  14  356.80   13.73   0
   2  14  14   42.54   10.53   0
   2  15  14  464.62   15.55   0
   2  18  13   15.22   10.90   0
   2  19  13   -4.66   11.29   0
   3   5  13   64.59    5.51   0
   3   7  14   26.17    4.98   0
   3  10  15   76.52    7.81   0
   3  16  15    1.16    9.54   0
   3  17  15   91.99   12.58   0
   3  20  14   38.94   12.29   0
   4   3  13   27.56    3.47   0
   4  10  16   92.48    8.64   0
   4  17  16    5.40   10.35   0
   4  18  16    9.65   11.70   0
   4  20  15   60.72   11.98   0
   5   3  14  185.14    5.22   0
   5  17  17    0.95   10.32   0
   5  18  17   34.69   10.92   0
   6  11  18   18.12    6.80   0
   6  12  18   84.21    9.41   0
   6  15  18   26.52    9.51   0
   6  16  18   27.96   10.03   0
  -3  10  -6  898.61   10.15   0
  -3  11  -5   19.35    3.98   0
  -3  12  -4    7.43    4.44   0
  -3  15  -4   76.80    7.61   0
  -3  16  -4   27.94    6.98   0
  -3  19  -8  138.68    9.26   0
  -3  19  -7   27.68    7.78   0
  -2   5  -3   39.15    2.74   0
  -2  10   2    6.77    5.39   0
  -2  13   3  101.46    8.42   0
  -2  15   3   77.05    9.13   0
  -2  16   3  414.80   14.03   0
  -2  17   2   19.30    6.95   0
  -2  18   2    4.00    9.33   0
  -2  19   1    4.66    8.80   0
  -2  20   0   63.53    8.35   0
  -2  20   1  188.72   12.25   0
  -2  21   0   55.63   10.18   0
  -2  22  -2    5.88    9.72   0
  -2  23  -4   29.06    9.31   0
  -2  24  -6   36.31   10.11   0
  -2  24  -5   10.91    9.67   0
  -1   9   6  181.59    7.81   0
  -1  12   7  206.42   10.12   0
  -1  13   7  330.66   11.90   0
  -1  14   7    9.45    8.58   0
  -1  15   7   32.38   10.39   0
  -1  16   7  465.03   15.62   0
  -1  17   7  157.71   11.95   0
  -1  18   6   83.75    9.26   0
  -1  20   5   49.10   11.20   0
  -1  21   5   57.73   11.59   0
  -1  22   4   -2.28   11.09   0
  -1  23   3  -25.37   10.61   0
  -1  24   1   12.02    9.95   0
  -1  25   0   34.77   11.44   0
   0   7   8   37.43    5.84   0
   0   9   9    9.22    6.35   0
   0  11  10   54.61    8.15   0
   0  12  10   -0.71    8.04   0
   0  13  10  621.81   15.09   0
   0  14  10   41.33    9.61   0
   0  16  10   90.85   11.91   0
   0  17  10   71.18   11.05   0
   0  22   7   37.03   11.55   0
   0  23   6  121.53   11.79   0
   0  24   6    0.86   11.75   0
   1   6  10  334.84    7.85   0
   1   8  11   35.14    4.49   0
   1  10  12  163.73    9.35   0
   1  11  12   10.05    6.09   0
   1  20  11   20.38   12.23   0
   1  22  10  134.23   14.04   0
   1  23   9  -18.95    9.26   0
   2   1   8    2.32    2.22   0
   2   2   9    6.62    2.51   0
   2   3  10  271.96    5.71   0
   2   6  12 1174.86   13.05   0
   2  11  14   73.12    8.63   0
   2  12  14   10.99    6.38   0
   2  16  14   10.33   10.13   0
   2  17  14   20.07   11.45   0
   2  18  14   -8.19   10.39   0
   2  20  13    5.55   12.08   0
   2  22  12   29.04   12.12   0
   3   9  15    9.65    6.43   0
   3  14  16   23.04    9.20   0
   3  15  16  138.56   11.44   0
   3  18  15   23.48    8.70   0
   3  19  15   11.55   11.46   0
   4   6  15   68.35    5.33   0
   4  12  17   10.60    7.77   0
   4  13  17   42.95    9.58   0
   4  15  17   -4.05    9.98   0
   4  16  17   15.72    9.77   0
   4  19  16    7.24   10.53   0
   4  20  16   16.59   10.68   0
   5   6  16  101.35    6.36   0
   5   9  17   36.10    7.03   0
   5  19  17   -3.64   11.05   0
   6  18  18   18.28   10.59   0
  -3   9  -6  595.45    7.97   0
  -3  10  -5   56.34    4.13   0
  -3  11  -4  303.42    7.39   0
  -3  12  -3   77.90    5.69   0
  -3  15  -3   14.32    6.41   0
  -3  16  -3   -0.95    6.57   0
  -3  17  -4   58.21    8.43   0
  -3  17  -3  493.15   13.14   0
  -3  18  -5   90.87    8.38   0
  -3  18  -4  143.07    9.91   0
  -3  20  -8   13.56    7.40   0
  -3  20  -7   16.76    7.75   0
  -3  20  -6   73.20    9.54   0
  -2   6  -1   28.50    3.62   0
  -2   7   0   15.37    4.12   0
  -2   8   1  491.52    8.59   0
  -2   9   2   49.17    5.66   0
  -2  14   4  610.31   14.24   0
  -2  15   4   35.06    8.85   0
  -2  17   3   79.52    9.97   0
  -2  18   3   14.48   10.06   0
  -2  19   2  258.59   12.82   0
  -2  20   2   50.57   11.19   0
  -2  21   1   48.72   11.44   0
  -2  22  -1   20.59    7.92   0
  -2  22   0   81.38   11.95   0
  -2  23  -2   44.10   11.01   0
  -2  23  -1    0.85    9.54   0
  -2  24  -4   23.07   10.36   0
  -2  24  -3   11.08   10.43   0
  -2  25  -7   22.59    9.62   0
  -2  25  -6    9.77    9.86   0
  -2  25  -5   16.35   10.96   0
  -1   5   3  129.01    4.40   0
  -1   6   4  124.40    4.83   0
  -1   7   5   49.72    5.72   0
  -1  14   8   56.08    9.63   0
  -1  15   8  354.02   13.43   0
  -1  18   7   66.38   11.88   0
  -1  19   7    9.46   10.12   0
  -1  20   6   48.43   12.10   0
  -1  22   5  150.38   13.96   0
  -1  23   4  168.69   14.19   0
  -1  24   3   -7.39   11.06   0
   0   4   6  294.97    6.32   0
   0   5   7   17.69    4.90   0
   0  18  10    5.55   10.26   0
   0  19  10  263.40   15.39   0
   0  21   9  141.43   14.35   0
   0  22   8  154.34   13.87   0
   0  23   7    3.08    8.72   0
   1   0   4  128.00    1.55   0
   1   7  11 1317.57   14.56   0
   1  12  13  497.08   13.85   0
   1  15  13   -8.57   10.54   0
   1  16  13  138.74   13.03   0
   1  17  13   29.36   10.78   0
   1  19  12  129.34   12.73   0
   1  20  12    5.88   11.89   0
   1  21  11  112.34   10.90   0
   1  22  11   41.81   11.55   0
   2   7  13  754.68   11.72   0
   2  14  15   32.15    9.41   0
   2  15  15    4.87    9.60   0
   2  20  14   -3.06   10.67   0
   2  21  13   89.93   11.31   0
   2  22  13   -1.57   12.18   0
   3  -2   6  173.51    1.83   0
   3   1  10    0.83    1.85   0
   3   2  11   40.14    2.58   0
   3   3  12  300.88    5.97   0
   3   6  14  571.13    9.75   0
   3  11  16   -7.88    8.14   0
   3  12  16  128.49   10.50   0
   3  13  16  226.23   10.57   0
   3  18  16   25.90   11.82   0
   3  20  15    6.64   10.60   0
   3  21  15  139.32   15.76   0
   4  10  17   10.32    6.67   0
   4  11  17  363.07   12.35   0
   4  18  17    8.45   11.40   0
   4  19  17   -2.84    9.73   0
   5   4  15   16.55    3.49   0
   5  12  18   -0.14    8.11   0
   5  16  18   49.53   10.02   0
   5  17  18    1.30   10.17   0
   5  18  18    4.22   10.84   0
   6  14  19    7.91    8.59   0
   6  15  19    4.34    8.88   0
   6  16  19   26.14    9.36   0
  -3   9  -5   14.93    3.84   0
  -3  10  -4  623.09    9.12   0
  -3  11  -3  435.94    8.77   0
  -3  14  -2  278.07    9.71   0
  -3  17  -2   21.00    8.42   0
  -3  18  -3    3.48    8.31   0
  -3  19  -3   21.12    7.94   0
  -3  20  -5   44.16    9.05   0
  -3  20  -4   19.90    9.15   0
  -3  21  -8   92.44    9.30   0
  -2  13   4  242.85    9.22   0
  -2  17   4  111.65   11.51   0
  -2  18   4  272.72   13.84   0
  -2  19   3   33.76    9.59   0
  -2  20   3   64.76   11.41   0
  -2  21   2    8.81   10.52   0
  -2  23   0    2.25   10.62   0
  -2  24  -2   -2.68   10.25   0
  -2  25  -4   -6.37   10.00   0
  -2  25  -3   23.80   11.17   0
  -1  12   8    6.15    8.06   0
  -1  13   8  889.38   15.80   0
  -1  16   8   14.74    7.77   0
  -1  17   8   36.63   11.22   0
  -1  18   8   -7.12   10.84   0
  -1  20   7   10.29   11.51   0
  -1  21   6   37.31    8.81   0
  -1  22   6   25.42   12.01   0
  -1  23   5   -0.61   11.38   0
  -1  24   4   19.50   11.62   0
   0  12  11  411.35   12.73   0
   0  13  11  102.07    8.51   0
   0  15  11   34.17    8.16   0
   0  16  11  207.71   11.18   0
   0  17  11   36.93   11.64   0
   0  18  11   -0.36   11.46   0
   0  20  10   -2.14   11.90   0
   0  21  10    6.49   10.31   0
   0  22   9   41.32   12.06   0
   0  23   8    9.62   10.25   0
   1   3   8   65.46    3.90   0
   1   4   9  718.78    8.69   0
   1   5  10  290.93    6.95   0
   1   8  12  445.44   10.26   0
   1  11  13  123.93    9.48   0
   1  18  13   52.66   11.60   0
   1  19  13   18.36   11.91   0
   1  21  12   18.25   12.03   0
   2   5  12  410.73    7.80   0
   2  11  15   42.71    8.26   0
   2  12  15  524.65   14.78   0
   2  16  15   68.72    9.14   0
   2  18  15    8.01   11.64   0
   2  21  14   -5.80   12.36   0
   3   0   9   -0.10    1.40   0
   3   4  13   65.12    4.51   0
   3  10  16   86.84    8.07   0
   3  19  16   10.97   10.60   0
   3  20  16   -9.31   11.68   0
   4   5  15  195.17    6.63   0
   4   9  17   75.26    7.26   0
   4  14  18   70.71    9.87   0
   4  15  18   95.64   11.67   0
   4  20  17   -6.26   11.16   0
   5   5  16  338.25    7.92   0
   5  19  18   -7.16   10.62   0
   6  17  19   -1.25    8.70   0
   6  18  19    5.41   10.53   0
  -3   7 -12    7.25    1.61   0
  -3  10  -3  123.83    5.40   0
  -3  11  -2  450.34    9.09   0
  -3  14  -1   30.11    6.84   0
  -3  15  -1  181.74    9.22   0
  -3  18  -2  232.04   11.12   0
  -3  19  -2   59.26    9.75   0
  -3  20  -3   11.70    8.86   0
  -3  21  -5   61.38    9.63   0
  -3  21  -4    2.20    8.72   0
  -3  22  -7   12.04    8.38   0
  -3  22  -6   -1.55    8.16   0
  -2   8   2   16.27    4.99   0
  -2   9   3   94.23    6.31   0
  -2  13   5  238.38   10.64   0
  -2  15   5    4.96    8.54   0
  -2  16   5  422.89   14.04   0
  -2  17   5  216.64   13.07   0
  -2  18   5   -6.87   10.31   0
  -2  21   3  245.37   14.62   0
  -2  22   2   10.02   11.03   0
  -2  23   1   -2.33   10.96   0
  -2  24  -1    1.67    9.56   0
  -2  25  -2   12.39   10.91   0
  -1   6   5   56.57    5.52   0
  -1   7   6    1.26    5.34   0
  -1  15   9   24.48   10.48   0
  -1  16   9  203.35   13.11   0
  -1  17   9   78.38   12.07   0
  -1  18   9  148.94   12.21   0
  -1  19   8  155.43   11.03   0
  -1  20   8  -11.41   11.41   0
  -1  21   7  119.26   10.97   0
  -1  22   7   84.83   12.51   0
  -1  23   6   26.89   11.88   0
   0   8  10  170.35    7.65   0
   0  11  11  154.43    8.30   0
   0  14  12  697.52   17.39   0
   0  15  12   21.36   10.83   0
   0  17  12  110.49   12.09   0
   0  19  11   14.77    8.80   0
   0  20  11   57.58   12.81   0
   0  22  10    4.70   11.33   0
   0  23   9   -8.73   10.16   0
   1   2   7    7.66    2.97   0
   1   6  11  200.53    6.88   0
   1  10  13   13.86    5.88   0
   1  14  14  662.96   17.34   0
   1  15  14   22.45   10.84   0
   1  18  14   44.53   11.55   0
   1  20  13   55.25   12.14   0
   1  21  13   17.63   12.50   0
   1  22  12   -4.80    8.04   0
   2   0   7   -0.82    1.58   0
   2   6  13    2.61    4.38   0
   2  10  15  145.08    9.61   0
   2  14  16  159.23   11.41   0
   2  16  16  200.18   13.93   0
   2  20  15   67.17   13.52   0
   3   5  14  118.93    6.03   0
   3   9  16   54.15    7.23   0
   3  14  17   10.35    7.29   0
   3  16  17  210.13   13.43   0
   3  17  17   61.31   12.29   0
   3  19  17   12.07   10.27   0
   4  11  18   27.54    7.54   0
   4  12  18   67.65    9.26   0
   4  17  18   -5.01    9.96   0
   4  18  18   17.40   11.67   0
   4  19  18   24.40   11.55   0
   5   9  18   57.52    7.11   0
   5  12  19    5.54    7.93   0
   5  14  19   -9.13    8.67   0
   5  15  19    2.34    8.50   0
   5  16  19   -6.20    9.69   0
   5  18  19   -7.62   11.08   0
  -3   7 -11  806.39    5.31   0
  -3   7 -10    1.59    1.77   0
  -3  11  -1  215.35    7.31   0
  -3  14   0  108.51    8.21   0
  -3  16   0   47.70    8.23   0
  -3  17   0    1.84    8.42   0
  -3  18   0   15.43    8.91   0
  -3  19  -1  -10.19    8.86   0
  -3  20  -2   98.88   10.74   0
  -3  21  -3   37.24    9.60   0
  -3  22  -5  110.65   10.61   0
  -3  22  -4   -9.14    8.60   0
  -2   3 -10  277.30    2.38   0
  -2   6   0  110.80    4.68   0
  -2  10   4  503.84    9.75   0
  -2  13   6  686.45   14.67   0
  -2  14   6   12.41    8.52   0
  -2  15   6  418.21   13.63   0
  -2  17   6   78.92   11.50   0
  -2  18   6   81.42   10.86   0
  -2  19   5  104.88   11.37   0
  -2  20   5    7.69   10.78   0
  -2  21   4  -23.00   10.39   0
  -2  22   3   29.92   10.42   0
  -2  24   1   18.37   10.82   0
  -2  25  -1   72.36   11.62   0
  -2  25   0   18.97   11.21   0
  -1   3   1   31.62    3.53   0
  -1   5   4 2211.78   14.10   0
  -1   8   7  893.18   12.54   0
  -1  11   9  182.41    9.75   0
  -1  12   9  170.45    8.75   0
  -1  16  10    6.72    9.68   0
  -1  19   9   48.26   11.90   0
  -1  21   8    3.28   10.46   0
  -1  22   8   18.08   10.99   0
  -1  23   7    8.88   11.96   0
  -1  24   6  132.12   14.40   0
   0  12  12   30.31    8.67   0
   0  19  12   29.81   12.36   0
   0  21  11   97.35   12.40   0
   0  22  11   42.14   11.14   0
   0  23  10   99.04   12.76   0
   1   7  12   22.42    5.47   0
   1  11  14  134.72    9.68   0
   1  12  14   34.92    7.22   0
   1  19  14   30.32   11.05   0
   1  20  14   37.89   12.84   0
   1  22  13   89.50   13.62   0
   2   7  14  239.83    7.81   0
   2   9  15   83.64    7.77   0
   2  13  16   29.19    8.92   0
   2  18  16   37.87   11.05   0
   2  19  16   30.69   12.09   0
   2  21  15   17.71    8.81   0
   3  10  17  182.08    9.50   0
   3  11  17   57.08    9.04   0
   3  20  17   69.81   13.19   0
   4   6  16   82.08    5.80   0
   4  15  19   -2.35    8.86   0
   5   0  12  211.15    2.89   0
  -3   8  -5  913.44    8.88   0
  -3   9  -3   82.10    4.57   0
  -3  14   1   -6.91    6.89   0
  -3  15   1  180.94    9.70   0
  -3  16   1  176.28    8.90   0
  -3  17   1  158.82   10.18   0
  -3  18   1   -0.10    9.12   0
  -3  19   0  237.58   12.04   0
  -3  19   1    8.51    8.95   0
  -3  20   0  149.13   11.93   0
  -3  21  -1   16.69    9.60   0
  -3  22  -3   29.88    8.76   0
  -3  22  -2   41.55   10.22   0
  -3  23  -5    1.12    7.83   0
  -3  23  -4   46.59   10.11   0
  -3  23  -3    4.30    8.27   0
  -2   3 -11  416.76    3.18   0
  -2   7   2   44.97    5.00   0
  -2   8   3  385.50    8.48   0
  -2   9   4   -7.22    5.34   0
  -2  10   5   18.96    6.19   0
  -2  12   6   32.21    7.84   0
  -2  15   7   28.47   10.16   0
  -2  16   7   55.08   10.88   0
  -2  17   7  182.55   12.28   0
  -2  19   6   94.51   12.27   0
  -2  20   6    0.25   10.99   0
  -2  22   4   39.85    8.59   0
  -2  22   5  101.07   11.72   0
  -2  23   3   15.96    8.11   0
  -2  23   4   18.51   10.31   0
  -2  24   2   -2.90    9.70   0
  -2  25   1   20.14   11.89   0
  -1   2  -1  886.13    4.30   0
  -1  12  10    3.85    8.15   0
  -1  13  10   26.13    8.99   0
  -1  14  10  672.79   15.11   0
  -1  17  10   57.18    8.70   0
  -1  18  10   56.72   11.03   0
  -1  19  10   13.99   11.74   0
  -1  21   9   85.72   13.13   0
  -1  24   7    8.69   13.29   0
   0   5   8  267.45    6.95   0
   0   6   9  222.14    7.22   0
   0  11  12   29.00    6.58   0
   0  13  13  107.27   10.37   0
   0  14  13    7.40   10.36   0
   0  15  13   85.81   11.86   0
   0  18  13  -32.33   11.25   0
   0  19  13   37.49   11.40   0
   0  20  12   41.36    9.50   0
   0  21  12    4.24   11.35   0
   0  23  11   -7.35   10.58   0
   1  10  14  107.41    8.67   0
   1  14  15  -18.47   10.04   0
   1  15  15  107.69    9.61   0
   1  16  15   77.78    9.45   0
   1  19  15    6.97   11.75   0
   1  21  14   -0.10   11.08   0
   1  22  14   21.60   13.03   0
   2   3  11  397.95    6.28   0
   2  11  16   -1.74    7.63   0
   2  14  17   -2.23    9.12   0
   2  15  17   53.07   11.22   0
   2  16  17   18.38   11.01   0
   2  17  17  183.46   14.18   0
   2  18  17   13.02   10.59   0
   2  20  16   25.65    8.91   0
   2  21  16   10.53   12.46   0
   3   6  15    7.09    4.65   0
   3  13  18   11.32    9.28   0
   3  14  18   51.36    9.67   0
   3  15  18   67.40    9.07   0
   3  16  18   58.16    9.24   0
   3  17  18   18.43   10.68   0
   3  19  18    9.53   11.69   0
   4   1  12   53.50    2.43   0
   4   3  14   93.80    3.85   0
   4   4  15   69.59    4.69   0
   4   9  18   94.49    7.52   0
   4  13  19   17.06    8.96   0
   4  14  19    5.23    8.44   0
   4  18  19   12.87   11.21   0
   4  19  19    2.96   10.78   0
   5   3  15  103.03    4.30   0
   5  10  19  -17.30    6.63   0
   5  13  20    8.41    7.46   0
   5  15  20   31.17   10.18   0
   5  16  20   19.76   10.08   0
   5  18  20   27.77   11.83   0
  -3   7 -14   11.05    0.81   0
  -3   9  -2  255.22    6.53   0
  -3  10  -1  201.25    6.76   0
  -3  11   0   85.56    6.16   0
  -3  13   2  241.51    9.87   0
  -3  14   2  312.82   10.97   0
  -3  15   2   42.47    8.09   0
  -3  16   2  154.64    8.74   0
  -3  17   2    5.80    8.24   0
  -3  18   2  149.54   11.46   0
  -3  19   2    0.82    9.77   0
  -3  20   1   88.66   11.13   0
  -3  21   0    0.95    8.95   0
  -3  21   1  276.29   13.71   0
  -3  22  -1   30.07   10.27   0
  -3  22   0   -2.73    8.90   0
  -3  23  -2  -16.91    9.57   0
  -3  24  -5  -10.65    8.59   0
  -3  24  -4   20.19    9.64   0
  -3  24  -3   11.08    8.61   0
  -2   5  -1  178.61    4.40   0
  -2   6   1  411.82    7.07   0
  -2  13   7   68.62    9.05   0
  -2  14   7    4.65    6.76   0
  -2  18   7  146.32   10.25   0
  -2  20   7   57.60   12.17   0
  -2  21   6   -9.83    9.79   0
  -2  22   6    1.25    9.97   0
  -2  23   5   22.09   11.56   0
  -2  24   4  112.89   13.51   0
  -1   6   6 1513.44   13.65   0
  -1   7   7 1415.57   14.44   0
  -1  11  10    3.25    7.73   0
  -1  14  11   19.03   10.34   0
  -1  15  11  246.47   13.74   0
  -1  16  11   85.22   12.13   0
  -1  18  11   21.39   11.70   0
  -1  19  11    3.53   10.52   0
  -1  20  10  123.15   11.04   0
  -1  21  10   32.58   12.30   0
  -1  23   9   -8.78   11.86   0
   0  10  12   41.78    6.57   0
   0  12  13   92.66    9.79   0
   0  16  14   -7.47   10.19   0
   0  20  13  123.07   14.13   0
   1   6  12  144.43    6.36   0
   1  11  15 1274.40   19.21   0
   1  15  16  228.69   12.90   0
   1  20  15   24.07   11.38   0
   1  21  15   69.32   13.90   0
   2   2  10   43.18    2.84   0
   2   5  13    7.51    4.01   0
   2   6  14   19.17    4.65   0
   2  12  17   91.59   10.23   0
   2  20  17    7.06   11.72   0
   3   3  13   17.80    3.38   0
   3   9  17    1.83    6.52   0
   3  11  18   -6.53    8.11   0
   3  16  19    9.99    9.86   0
   3  20  18    6.67    9.61   0
   4   0  11    0.53    1.50   0
   4   5  16  523.59    9.31   0
   4  11  19    1.89    7.66   0
   4  16  20   26.08    9.97   0
   5   9  19   52.94    7.17   0
  -4  16  -8    0.69    5.39   0
  -4  16  -7  186.78    8.72   0
  -4  17  -8   86.24    7.36   0
  -4  17  -7   18.74    6.78   0
  -4  18  -7    8.35    6.76   0
  -3   8  -3  199.95    5.81   0
  -3   9  -1    6.59    4.12   0
  -3  10   0  224.52    7.23   0
  -3  11   1  493.93   10.29   0
  -3  13   3   15.62    7.32   0
  -3  14   3   40.23    8.09   0
  -3  15   3   11.50    7.93   0
  -3  17   3   16.35    6.92   0
  -3  18   3   44.05    9.37   0
  -3  19   3   91.79   11.35   0
  -3  20   2   26.84    8.12   0
  -3  20   3  109.05   11.44   0
  -3  21   2    2.84   10.47   0
  -3  23  -1    4.49    7.12   0
  -3  23   0   52.95   11.45   0
  -3  24  -2   63.55   11.29   0
  -3  24  -1   -1.79    9.24   0
  -3  25  -4    9.03    9.72   0
  -3  25  -3    5.11    9.72   0
  -2   7   3  340.32    7.70   0
  -2   8   4  208.59    7.43   0
  -2   9   5   61.67    4.99   0
  -2  12   7  348.61   10.50   0
  -2  13   8   -1.90    8.26   0
  -2  14   8  910.46   17.59   0
  -2  15   8   11.83    9.16   0
  -2  16   8   -7.81    7.07   0
  -2  18   8   99.07   11.52   0
  -2  20   8  172.68   13.43   0
  -2  21   7   67.08   11.25   0
  -2  22   7   36.04   11.02   0
  -2  23   6  231.20   15.51   0
  -2  24   5   54.47   12.51   0
  -1   5   5   61.71    5.38   0
  -1  13  11  201.39    9.95   0
  -1  16  12   49.70   10.85   0
  -1  17  12   -2.72   10.09   0
  -1  20  11  113.58   12.77   0
  -1  21  11   84.65   13.25   0
  -1  22  10   47.64    9.50   0
  -1  23  10   10.54   11.45   0
   0  13  14  467.55   15.10   0
   0  14  14   15.08   10.53   0
   0  15  14  282.88   12.23   0
   0  17  14   10.44    8.24   0
   0  18  14  -15.95    8.10   0
   0  19  14  177.64   14.71   0
   1   3   9   12.29    3.44   0
   1   7  13  712.82   11.66   0
   1  10  15   63.34    8.22   0
   1  13  16  125.68   11.50   0
   1  18  16   20.20    8.82   0
   1  20  16   14.99   12.36   0
   2   7  15  563.49   10.75   0
   2   9  16   -1.22    6.56   0
   2  14  18   28.72    9.23   0
   2  18  18   33.53   12.01   0
   2  19  18   37.78   11.58   0
   3   2  12   34.31    3.12   0
   3   4  14  448.07    7.65   0
   3   5  15   16.58    4.23   0
   3  10  18  325.37   11.65   0
   3  14  19   16.32    9.91   0
   3  15  19   94.06   10.91   0
   3  19  19   26.91   11.77   0
   4   6  17   97.84    6.34   0
   4   8  18    0.99    5.57   0
   4  10  19   70.41    8.36   0
   4  13  20   -0.18    8.52   0
   4  14  20   48.21   10.10   0
   4  17  20    2.60    7.50   0
   4  19  20    7.77   12.25   0
   5   5  17   24.87    4.09   0
   5   8  19    1.05    6.45   0
   5  11  20   24.96    7.77   0
   5  14  21    7.62    7.64   0
   5  15  21   14.33    9.29   0
   5  16  21   57.71   11.28   0
   5  17  21   15.49   10.62   0
   5  18  21   11.17   11.28   0
  -4  13 -10   55.86    4.78   0
  -4  13  -8  257.82    7.65   0
  -4  14  -9   -2.53    4.14   0
  -4  14  -8   73.70    5.66   0
  -4  15  -5   44.71    6.27   0
  -4  16  -6   17.21    6.33   0
  -4  16  -5    6.54    6.65   0
  -4  16  -4   -5.17    7.11   0
  -4  17  -6   16.54    6.72   0
  -4  17  -4   11.80    6.62   0
  -4  18  -6  166.48    9.34   0
  -4  18  -5   35.04    7.79   0
  -4  18  -4   45.78    8.53   0
  -4  19  -7    2.16    6.90   0
  -4  19  -5    5.70    6.83   0
  -3  10   1  219.47    7.42   0
  -3  11   2  487.01   10.63   0
  -3  14   4  182.01   10.19   0
  -3  15   4  614.58   14.88   0
  -3  16   4   16.42    6.94   0
  -3  18   4   -2.62    8.77   0
  -3  19   4   42.18   10.83   0
  -3  20   4   11.87   10.45   0
  -3  21   3   29.37   11.17   0
  -3  22   2   45.98   10.52   0
  -3  22   3  105.48   12.06   0
  -3  23   1   10.55    9.63   0
  -3  23   2    1.68    9.77   0
  -3  24   0   10.21   10.45   0
  -3  24   1   15.40   10.19   0
  -3  25  -2  -10.38   10.00   0
  -3  25  -1   22.00   11.51   0
  -2   6   2   24.27    4.57   0
  -2   9   6  454.30   10.28   0
  -2  12   8    9.00    8.06   0
  -2  14   9   11.36    9.19   0
  -2  15   9   67.54   11.10   0
  -2  16   9    1.00   10.51   0
  -2  17   9   97.82   12.16   0
  -2  18   9   65.35   12.18   0
  -2  19   9   16.96   11.90   0
  -2  20   9   95.84   12.39   0
  -2  21   8   13.09   10.42   0
  -2  22   8   98.70   13.43   0
  -2  23   7   -4.64   11.53   0
  -2  24   6   -6.61   10.53   0
  -1   3   2  249.44    4.95   0
  -1   7   8  120.55    6.90   0
  -1  15  12  559.71   15.18   0
  -1  18  12   45.83    9.03   0
  -1  19  12  148.34   13.33   0
  -1  21  12   -2.01   10.05   0
  -1  22  11   14.16   10.69   0
  -1  23  11   -9.85   10.72   0
   0   5   9  435.10    8.24   0
   0   6  10   65.22    5.92   0
   0   7  11   85.26    6.49   0
   0  10  13  572.30   13.37   0
   0  12  14   -1.76    8.71   0
   0  16  15  168.29   13.56   0
   0  18  15    7.15   12.03   0
   0  19  15    8.17   12.05   0
   0  21  14   12.00    8.56   0
   0  22  14    0.64   10.66   0
   1   2   8   32.35    3.25   0
   1  15  17    7.32   10.98   0
   1  16  17  234.63   14.72   0
   1  17  17   45.30   12.31   0
   1  18  17    4.23   11.45   0
   1  19  17    1.28   10.68   0
   1  21  16   -7.55    8.65   0
   2   1   9   88.42    2.99   0
   2  10  17   25.09    7.48   0
   2  12  18    2.45    8.48   0
   3   1  11  126.93    3.27   0
   3   6  16    3.58    4.66   0
   3   9  18  249.52    9.66   0
   3  12  19    0.18    8.48   0
   3  18  20   43.42   11.24   0
   4  12  20  -12.11    8.04   0
   5   6  18   33.64    4.92   0
   5  13  21  -10.93    8.30   0
  -4  13  -6  103.40    5.88   0
  -4  13  -5  138.01    7.26   0
  -4  15  -4   -6.39    5.84   0
  -4  16  -3  240.58   10.16   0
  -4  17  -3   28.04    7.81   0
  -4  18  -3   66.52    9.04   0
  -4  19  -4   62.28    8.91   0
  -4  19  -3   18.24    8.22   0
  -4  20  -5   18.66    7.94   0
  -4  21  -5  104.53    9.96   0
  -3   7  -5  269.91    4.78   0
  -3   8  -2  800.52    9.48   0
  -3   9   0  505.92    8.99   0
  -3  13   4  418.56   12.03   0
  -3  14   5    0.43    8.04   0
  -3  15   5   53.09   10.04   0
  -3  16   5   61.85    8.05   0
  -3  17   5  349.46   12.42   0
  -3  18   5   27.00    7.58   0
  -3  19   5    1.17   10.40   0
  -3  20   5   60.17   11.59   0
  -3  21   5   69.43   11.13   0
  -3  22   4   14.34   11.28   0
  -3  23   3   10.63   11.67   0
  -3  24   2   90.03   12.33   0
  -3  25   0   71.38   12.97   0
  -3  25   1   15.35   11.33   0
  -2   7   4  335.33    8.00   0
  -2   8   5  113.68    5.52   0
  -2  11   8   70.19    8.41   0
  -2  13   9  385.27   13.03   0
  -2  15  10  455.61   15.02   0
  -2  16  10   43.55   11.36   0
  -2  17  10   -3.08   10.86   0
  -2  18  10   21.58   11.50   0
  -2  19  10  292.79   15.80   0
  -2  21   9   93.77   13.42   0
  -1   6   7  719.04    9.74   0
  -1  14  13  160.45   11.75   0
  -1  15  13  -12.38   10.93   0
  -1  16  13  130.95   12.90   0
  -1  17  13  133.67   12.47   0
  -1  18  13    0.10   11.90   0
  -1  19  13    3.94   12.22   0
  -1  20  13   90.34   13.04   0
  -1  22  12  -28.75   10.63   0
   0  11  14   25.78    8.67   0
   0  20  15   72.16   10.51   0
   0  21  15   12.16   11.51   0
   1   5  12  681.99    9.90   0
   1   6  13  234.60    7.43   0
   1  11  16  234.84    9.98   0
   1  13  17   -3.96    9.68   0
   1  14  17  -17.16    7.01   0
   1  20  17   41.90    9.56   0
   1  21  17    2.54   13.04   0
   2   4  13   34.84    3.87   0
   2   5  14  946.89   11.53   0
   2   9  17   21.76    6.91   0
   2  15  19   -3.55   10.40   0
   2  17  19   40.52   12.20   0
   2  18  19   -1.18   11.27   0
   2  19  19   20.91   11.76   0
   2  20  19   15.01   12.58   0
   3  13  20   32.18    8.80   0
   3  14  20   13.48    9.96   0
   3  15  20  106.62   11.28   0
   3  19  20    8.65   10.37   0
   4  11  20   39.32    8.49   0
   4  14  21   28.36    9.82   0
   4  16  21  -11.96    8.66   0
   4  18  21    5.09   10.11   0
   5  -2   9  229.02    2.33   0
  -4  12  -8   60.36    4.61   0
  -4  12  -6   51.52    5.45   0
  -4  14  -2   18.07    6.46   0
  -4  15  -2  400.53   11.27   0
  -4  15  -1   89.55    8.13   0
  -4  16  -1   67.47    8.67   0
  -4  17  -1  264.67   11.75   0
  -4  18  -1   67.76    9.65   0
  -4  19  -2  157.84   10.31   0
  -4  19  -1   15.30    8.83   0
  -4  20  -2   16.32    9.18   0
  -4  20  -1   15.43    8.42   0
  -4  21  -4    2.37    7.43   0
  -4  21  -3   16.04    8.93   0
  -4  21  -2   10.09    8.19   0
  -4  22  -3   27.16    9.43   0
  -3   7  -4  227.92    4.81   0
  -3   8  -1 1157.38   11.57   0
  -3  10   2  223.97    6.89   0
  -3  13   5   42.47    8.34   0
  -3  14   6  445.02   13.44   0
  -3  15   6   39.60   10.17   0
  -3  16   6   29.67    9.50   0
  -3  17   6    9.09    7.58   0
  -3  18   6  154.42   10.22   0
  -3  20   6   50.49   11.71   0
  -3  21   6   16.88   10.09   0
  -3  22   5   20.62   11.03   0
  -3  23   4  251.56   15.42   0
  -3  24   3    4.95   10.68   0
  -3  24   4   13.90   10.10   0
  -2   6   3   54.97    5.14   0
  -2   8   6    8.90    5.78   0
  -2   9   7   50.02    6.72   0
  -2  12   9  529.24   12.58   0
  -2  13  10  178.44   11.19   0
  -2  14  10    0.33    9.40   0
  -2  17  11   73.50   11.32   0
  -2  18  11   17.73   10.67   0
  -2  20  10   13.08    8.43   0
  -2  21  10   -2.06   11.94   0
  -2  22  10  -30.49   10.18   0
  -2  23   9    2.88   12.01   0
  -1   5   6   13.13    3.67   0
  -1   8  10  668.80   12.06   0
  -1  13  13  200.91   12.50   0
  -1  17  14   39.19   12.08   0
  -1  18  14  168.08   14.67   0
  -1  19  14   -1.88   10.85   0
  -1  21  13   97.86   10.51   0
   0   2   5 1744.39    9.53   0
   0   6  11 1118.36   13.21   0
   0   7  12   75.41    6.46   0
   0  12  15  525.41   14.78   0
   0  14  16  198.33   12.46   0
   0  17  16   11.52    8.66   0
   0  18  16  243.37   12.97   0
   0  19  16   14.72   11.09   0
   0  20  16   52.60   13.17   0
   0  21  16   12.09   12.55   0
   1  10  16  126.50    8.03   0
   1  12  17  181.04   11.71   0
   1  16  18   56.70   11.90   0
   1  17  18    0.27   10.48   0
   1  18  18  120.59   12.84   0
   1  19  18   17.94   12.26   0
   1  20  18   30.93   12.72   0
   2  -2   3  870.48    4.77   0
   2   3  12    6.16    3.03   0
   2  13  19   10.18    9.68   0
   3  -1   8  320.16    1.53   0
   3   8  18   24.34    5.52   0
   3  10  19   14.45    7.80   0
   3  12  20    5.99    8.59   0
   3  16  21   74.00   11.10   0
   3  17  21   -2.37   10.05   0
   3  18  21   40.58   11.30   0
   3  19  21   22.42   10.91   0
   4   2  14    3.46    2.94   0
   4   3  15  102.42    4.40   0
   4   4  16   95.13    4.53   0
   4   5  17   13.66    4.87   0
   4  10  20  245.63   10.60   0
   4  12  21    0.34    8.19   0
   4  13  21  111.58    9.84   0
   4  17  22  -22.21   10.37   0
   4  18  22   -6.23   10.20   0
  -4  14  -1    5.86    6.37   0
  -4  15   0   23.68    7.53   0
  -4  16   0  293.37   11.85   0
  -4  17   0   24.46    8.16   0
  -4  17   1   24.22    9.29   0
  -4  18   0   86.27    9.35   0
  -4  19   0   73.20   10.11   0
  -4  19   1   46.02    9.25   0
  -4  20   0   73.74   10.87   0
  -4  21   0   -4.92    8.50   0
  -4  22  -1  -14.69    8.04   0
  -4  23  -4   16.77    9.53   0
  -4  23  -3    2.27    8.93   0
  -4  23  -2   36.99   10.43   0
  -3   8   0   90.19    5.20   0
  -3   9   2    0.14    4.91   0
  -3  10   3   11.70    5.68   0
  -3  12   5  162.11    9.40   0
  -3  13   6   70.13    8.88   0
  -3  15   7  162.71   11.91   0
  -3  16   7  231.95   12.41   0
  -3  17   7   56.80    8.50   0
  -3  18   7   35.26    8.31   0
  -3  19   7    3.20   10.25   0
  -3  20   7  100.22   12.69   0
  -3  21   7   64.54   12.20   0
  -3  22   6  150.48   13.73   0
  -3  23   5   22.78    8.55   0
  -3  23   6   46.76   10.96   0
  -3  24   5    6.51   11.35   0
  -2   5   1   72.59    3.53   0
  -2   7   5  463.49    9.18   0
  -2  11   9   23.38    6.48   0
  -2  12  10  195.98   10.94   0
  -2  14  11  -18.33   10.40   0
  -2  15  11   39.89   10.36   0
  -2  16  11  206.26   11.31   0
  -2  20  11   16.35   10.84   0
  -2  23  10   63.36   13.44   0
  -1   2   0  127.59    2.80   0
  -1   4   5  365.30    6.99   0
  -1   7   9  787.22   11.30   0
  -1  12  13  600.92   15.27   0
  -1  14  14  207.92   13.35   0
  -1  15  14   25.85    8.13   0
  -1  20  14   42.24    8.96   0
  -1  22  14   44.44   11.62   0
   0   1   3  794.38    4.85   0
   0   5  10 2692.58   18.02   0
   0  11  15  149.45   10.26   0
   0  16  17   36.31   11.07   0
   0  17  17  206.43   15.02   0
   1   9  16  662.37   13.78   0
   1  13  18   35.59   10.34   0
   1  14  18  162.73   10.20   0
   1  17  19  178.37   13.77   0
   1  18  19   25.30   10.89   0
   2   2  11  280.64    5.20   0
   2  12  19  128.78   10.43   0
   2  14  20  177.13   12.08   0
   2  15  20    9.57   10.22   0
   2  17  20  -10.01   10.47   0
   2  18  20   77.14   12.10   0
   2  19  20   65.72   12.19   0
   3   3  14  106.86    4.67   0
   3   4  15   47.14    4.14   0
   3   6  17   59.41    6.30   0
   3   9  19   -4.81    6.42   0
   3  15  21   27.37    9.83   0
   4   9  20  136.01    8.69   0
   4  14  22   12.68    8.41   0
   4  16  22   -4.57    8.81   0
   5   2  15    5.38    2.62   0
  -4  11  -7   29.22    4.09   0
  -4  11  -5  526.86    9.41   0
  -4  12  -3  405.21    9.04   0
  -4  12  -2    9.11    4.87   0
  -4  14   0  170.75    8.76   0
  -4  15   1   26.89    7.67   0
  -4  16   1  149.70    8.46   0
  -4  18   2   -3.67    8.97   0
  -4  19   2  118.01   11.22   0
  -4  20   1  152.15   11.23   0
  -4  22   0   26.42    9.97   0
  -4  22   1  106.39   11.26   0
  -4  23  -1   -3.46    9.71   0
  -4  23   0   -2.63    8.80   0
  -4  24  -3    7.98    9.81   0
  -4  24  -2   30.69   10.05   0
  -3   7  -2   32.13    3.65   0
  -3  10   4  174.45    7.92   0
  -3  12   6  117.71    9.09   0
  -3  13   7  122.81    9.88   0
  -3  14   7   42.53    7.44   0
  -3  15   8   71.05   11.30   0
  -3  17   8   15.70   10.08   0
  -3  20   8   23.47   11.62   0
  -3  22   7   81.27   11.80   0
  -3  23   7   -0.45   11.77   0
  -3  24   6   77.92   13.76   0
  -2   6   4 1950.44   14.96   0
  -2   8   7  111.14    7.19   0
  -2  16  12   37.96   11.49   0
  -2  17  12   -2.76    8.14   0
  -2  18  12  172.71   11.47   0
  -2  21  12   17.69   12.38   0
  -2  23  11   -9.87   12.25   0
  -1   5   7   -3.81    5.10   0
  -1  11  13  271.78   11.61   0
  -1  13  14   23.69    7.66   0
  -1  16  15   15.03   11.63   0
  -1  17  15   80.73    9.87   0
  -1  18  15  145.67   11.68   0
  -1  19  15   64.59   11.99   0
  -1  20  15   30.78   11.75   0
  -1  21  15   50.14   12.46   0
   0   4   9  110.76    5.40   0
   0  10  15  124.55    9.48   0
   0  12  16   10.06    9.24   0
   0  14  17   15.28   10.89   0
   0  21  17   54.45   12.30   0
   1   1   7  519.61    5.25   0
   1   5  13  238.36    6.99   0
   1   6  14  919.17   12.56   0
   1  12  18    8.09    9.47   0
   1  14  19   33.78    9.98   0
   1  16  19   17.58    8.39   0
   1  20  19  -26.43   10.53   0
   2  11  19    4.18    7.90   0
   2  13  20    4.83    9.66   0
   2  17  21   38.02   11.38   0
   2  18  21    6.02    9.98   0
   2  19  21   20.79   10.83   0
   3   2  13  225.69    4.84   0
   3  10  20   97.77    9.10   0
   3  12  21  156.01   10.44   0
   3  16  22   -1.43    9.41   0
   3  17  22    9.62   10.75   0
   3  18  22   15.51   11.81   0
   4   1  13  239.09    4.12   0
   4  10  21    0.52    7.38   0
   4  17  23    1.76   11.05   0
   4  18  23   15.99   11.35   0
   5   1  14   39.27    2.43   0
  -4  11  -4   76.68    5.30   0
  -4  11  -3   13.50    4.34   0
  -4  13   1   18.75    6.91   0
  -4  14   1   73.09    6.65   0
  -4  14   2  243.98   10.31   0
  -4  15   2  629.20   14.72   0
  -4  15   3   23.38    8.33   0
  -4  17   3  160.65   11.58   0
  -4  18   3   -2.82    8.80   0
  -4  18   4  133.50   11.10   0
  -4  19   3   25.29    9.43   0
  -4  19   4   23.94    9.79   0
  -4  20   3   76.50   11.41   0
  -4  21   3  126.76   12.54   0
  -4  22   2   14.07   10.52   0
  -4  22   3   28.61   10.22   0
  -4  23   2   86.27   11.44   0
  -4  24  -1    0.30    8.71   0
  -4  24   0   85.51   11.94   0
  -4  24   1   -4.00    9.16   0
  -4  25  -2   55.98   11.28   0
  -4  25  -1    8.48   10.14   0
  -3   7  -1  134.99    5.01   0
  -3   9   3   68.75    6.14   0
  -3  12   7  291.91   11.28   0
  -3  14   8   28.15    9.29   0
  -3  15   9  448.50   15.01   0
  -3  16   9  297.56   14.41   0
  -3  17   9  151.37   12.17   0
  -3  18   9   72.01   11.57   0
  -3  19   9   88.68   11.91   0
  -3  20   9   42.12   11.87   0
  -3  22   8   13.07    8.65   0
  -3  22   9   46.33   11.38   0
  -3  23   8  101.20   13.62   0
  -2   4  -1   80.49    3.60   0
  -2   7   6  121.45    6.84   0
  -2  12  11  418.77   13.36   0
  -2  13  12   16.55    9.54   0
  -2  14  12  617.47   15.39   0
  -2  16  13   39.28   11.72   0
  -2  18  13   58.21   13.00   0
  -2  19  13   59.84   12.69   0
  -2  20  13   34.15   12.74   0
  -2  21  13   94.92   13.35   0
  -1   6   9  238.60    7.77   0
  -1   7  10  896.41   12.98   0
  -1   8  11  139.85    6.71   0
  -1  10  13  264.22   10.40   0
  -1  13  15   13.62   10.50   0
  -1  14  15   23.84    8.08   0
  -1  16  16  -22.76   10.20   0
  -1  17  16  189.93   14.82   0
  -1  18  16    6.07   11.98   0
  -1  19  16  216.70   15.59   0
  -1  20  16   -4.07   11.29   0
  -1  21  16    1.45   10.53   0
   0   6  12  621.73   10.71   0
   0   7  13  195.65    7.88   0
   0   9  15   36.03    7.90   0
   0  11  16   -5.77    8.41   0
   0  13  17   29.61    9.75   0
   0  16  18    7.48   11.78   0
   0  17  18  122.40   13.01   0
   0  18  18   27.24   11.39   0
   0  20  18   17.57   12.65   0
   1   2   9  781.41    7.49   0
   1   9  17   39.33    7.85   0
   1  11  18   35.54    9.46   0
   1  17  20   54.36   12.85   0
   1  20  20   16.60   13.57   0
   2   4  14  453.57    7.88   0
   2   5  15   48.82    4.81   0
   2   6  16  116.53    6.19   0
   2  12  20  136.74   11.02   0
   3   0  10 1214.56    6.05   0
   3   8  19    4.92    6.06   0
   3  11  21    7.56    8.58   0
   3  14  22  215.17   13.12   0
   3  15  22   23.32   10.51   0
   4   8  20   12.00    6.38   0
   4  12  22   13.23    8.46   0
   4  16  23   32.44   10.46   0
  -4  10  -8  354.00    6.49   0
  -4  10  -7  292.05    6.40   0
  -4  11  -2   80.81    5.62   0
  -4  13   2  108.42    8.34   0
  -4  14   3   45.32    8.23   0
  -4  15   4   96.87   10.19   0
  -4  16   4    9.46    9.27   0
  -4  17   4  -11.67    6.46   0
  -4  18   5   68.75   11.23   0
  -4  19   5    4.79   10.35   0
  -4  20   4   -7.90    7.55   0
  -4  20   5    8.62   10.87   0
  -4  21   4   50.09   11.57   0
  -4  22   4   41.01   11.67   0
  -4  23   3   38.04   11.47   0
  -4  24   2   -1.61   10.76   0
  -4  24   3    7.17    9.93   0
  -4  25   0    9.13   10.54   0
  -3   8   2   36.35    5.17   0
  -3   9   4  791.04   12.29   0
  -3  13   8  240.69   10.18   0
  -3  14   9   29.83   10.58   0
  -3  16  10   24.67   11.52   0
  -3  17  10   10.90   11.64   0
  -3  18  10  109.46   12.38   0
  -3  19  10   24.14   11.10   0
  -3  21  10   11.47   12.11   0
  -3  23   9    1.40   10.76   0
  -2   6   5  267.45    7.51   0
  -2  12  12   22.49    9.38   0
  -2  14  13   71.66   11.78   0
  -2  15  13   71.57    8.95   0
  -2  17  14    8.34   11.72   0
  -2  18  14   21.31   12.36   0
  -2  19  14  193.03   15.13   0
  -2  20  14   18.42   11.27   0
  -2  21  14    1.91   10.46   0
  -2  22  13   26.14    8.94   0
  -1   1  -5   23.57    1.53   0
  -1   4   6 6231.68   23.24   0
  -1  11  14    8.86    6.82   0
  -1  12  15   28.61   10.54   0
  -1  19  17   19.19   11.29   0
  -1  20  17    8.82   11.34   0
   0   2   6  326.82    5.53   0
   0   3   8  106.55    4.92   0
   0  10  16 1030.84   17.59   0
   0  12  17   13.22    7.19   0
   0  17  19    8.92   10.96   0
   0  18  19   95.11   13.92   0
   0  20  19    5.00   12.73   0
   1  10  18  947.63   17.58   0
   1  12  19    5.23    9.34   0
   1  14  20   31.25   10.74   0
   1  15  20  129.46   12.06   0
   2   0   8  798.84    4.80   0
   2   3  13  253.52    5.64   0
   2   9  19   46.93    7.47   0
   2  11  20   29.58    9.02   0
   2  13  21   88.02   10.92   0
   2  16  22   17.79   10.39   0
   2  17  22   21.44   11.53   0
   2  18  22   45.39   12.16   0
   2  19  22   64.16   13.43   0
   3   5  17   19.91    5.10   0
   3   9  20  218.00   10.02   0
   3  13  22    5.20    9.12   0
   3  16  23   15.77    9.79   0
   3  17  23   61.01   12.72   0
   3  18  23    3.06   11.34   0
   4   4  17   10.56    4.52   0
   4   5  18  134.61    6.46   0
   4  11  22   10.86    7.83   0
   4  13  23  -19.00    8.80   0
   4  14  23   -2.80    8.08   0
  -4  10  -5   80.11    4.64   0
  -4  10  -4  535.63    8.86   0
  -4  10  -3  119.07    6.01   0
  -4  13   3  245.67    9.79   0
  -4  14   4  758.28   16.15   0
  -4  15   5   66.50   10.12   0
  -4  16   5  398.55   13.77   0
  -4  18   6   22.67   10.54   0
  -4  19   6  292.54   14.80   0
  -4  20   6    9.08   11.15   0
  -4  22   5  206.94   14.65   0
  -4  22   6   11.05    9.95   0
  -4  23   5   10.93   10.95   0
  -4  24   4  108.54   13.21   0
  -3   6 -11   13.58    1.04   0
  -3   6  -4  241.84    4.67   0
  -3   7   0  177.93    5.73   0
  -3   8   3  188.16    7.07   0
  -3   9   5   55.02    6.57   0
  -3  11   7   12.93    5.06   0
  -3  12   8   87.60    7.79   0
  -3  13   9   93.42   10.06   0
  -3  14  10  609.21   16.78   0
  -3  15  10   68.98    8.94   0
  -3  16  11   82.98   12.19   0
  -3  17  11   35.22   12.07   0
  -3  18  11   17.16   10.77   0
  -3  19  11   -9.68   10.91   0
  -3  20  11  170.93   14.39   0
  -3  22  11   57.73   12.83   0
  -3  23  10   14.11   11.70   0
  -2   4   0   11.76    3.43   0
  -2   5   3  400.81    7.34   0
  -2   7   7  880.20   12.42   0
  -2  10  11   29.50    8.28   0
  -2  11  12   68.08    9.67   0
  -2  16  14    5.98    8.42   0
  -2  18  15  -11.32   11.06   0
  -2  19  15   21.57   11.28   0
  -2  20  15   23.42   10.86   0
  -2  21  15   -0.54   10.06   0
  -2  22  14   10.60    9.00   0
  -1   3   4 2388.73   12.67   0
  -1   7  11  392.41    9.93   0
  -1  10  14  680.41   14.83   0
  -1  11  15  743.71   16.39   0
  -1  13  16  142.15   12.47   0
  -1  15  17   -1.35   11.55   0
  -1  16  17  259.20   15.42   0
  -1  17  17  210.62   12.71   0
  -1  21  17    4.63    8.26   0
   0   4  10   26.12    4.75   0
   0   7  14   38.46    6.41   0
   0  12  18  161.15   11.31   0
   0  13  18   35.61    8.14   0
   0  15  19   31.69   11.52   0
   0  16  19  234.71   12.76   0
   1   0   5    2.79    1.61   0
   1   3  11  496.04    7.42   0
   1   5  14  105.38    5.83   0
   1   6  15   10.16    5.11   0
   1  18  21   78.97   12.73   0
   1  19  21   -3.35   10.98   0
   2   1  10  741.29    6.25   0
   2  10  20  285.08   11.73   0
   2  12  21   84.44   10.38   0
   2  14  22   30.52    9.64   0
   3   1  12  649.52    6.26   0
   3  10  21   25.36    7.91   0
   3  12  22   52.76    9.68   0
   3  14  23   -3.79    8.57   0
   3  15  23   27.39   10.63   0
   4  10  22  140.51    9.33   0
   4  16  24    5.17    8.86   0
   4  17  24   10.28    9.73   0
  -5  17  -5   28.41    7.29   0
  -5  18  -5   68.81    8.08   0
  -5  18  -4   82.82    8.52   0
  -5  18  -3   -6.23    7.73   0
  -5  19  -4   91.36    9.04   0
  -5  19  -3    1.31    7.95   0
  -5  20  -4   15.98    8.23   0
  -5  20  -3   -6.85    8.15   0
  -5  21  -3   50.40    9.49   0
  -4  10 -11    0.73    2.66   0
  -4  10  -2  143.33    5.97   0
  -4  11   1  321.05    9.11   0
  -4  14   5  105.94    9.67   0
  -4  15   6   37.42   10.22   0
  -4  16   6    7.55    7.24   0
  -4  16   7   70.93   10.40   0
  -4  18   7   -0.92   10.47   0
  -4  19   7  -12.36    9.70   0
  -4  20   7   58.18   11.97   0
  -4  21   7  129.71   13.36   0
  -4  22   7    4.98   11.40   0
  -4  23   6   86.67   12.61   0
  -4  24   5   15.62   10.94   0
  -3   6  -3   14.31    2.81   0
  -3   7   1  919.10   10.72   0
  -3  11   8  390.35   12.06   0
  -3  12   9  159.43   10.48   0
  -3  13  10   56.55    9.79   0
  -3  14  11   55.82   10.36   0
  -3  15  11  198.96   12.82   0
  -3  16  12    0.85   10.29   0
  -3  17  12   28.08   11.83   0
  -3  18  12   44.75   12.34   0
  -3  19  12  274.12   16.06   0
  -3  20  12   43.09   12.92   0
  -3  21  12   21.50   12.37   0
  -3  22  12    1.32   12.12   0
  -2   3  -6    2.35    0.70   0
  -2   8   9  176.43    8.33   0
  -2  13  14  218.15   13.29   0
  -2  14  14   20.16    8.27   0
  -2  15  15    1.60   11.18   0
  -2  17  15  281.78   13.41   0
  -1   6  10  660.61   10.29   0
  -1  12  16   -0.08   10.33   0
  -1  16  18   -4.41   10.73   0
  -1  17  18    4.64   12.40   0
  -1  19  18    3.75   11.35   0
  -1  20  18   25.80   12.23   0
   0  13  19   38.12   10.22   0
   0  17  20   -0.25   11.47   0
   0  18  20   95.67   12.48   0
   0  19  20   57.06   12.39   0
   1   4  13  238.26    6.55   0
   1  10  19   39.76    9.35   0
   1  12  20   -7.83    9.80   0
   1  14  21  -10.27   10.77   0
   1  15  21   -4.33    8.04   0
   1  18  22   56.90   11.84   0
   1  19  22   35.18   13.21   0
   2   2  12   22.73    3.35   0
   2   5  16   82.24    5.29   0
   2   6  17  130.61    6.90   0
   2   8  19  426.83   11.47   0
   2  13  22  245.38   13.51   0
   2  16  23   12.18   10.29   0
   2  17  23    5.05   11.87   0
   2  18  23   -6.13   11.05   0
   3   3  15  196.95    5.28   0
   3   8  20   94.17    7.49   0
   3   9  21   -5.45    7.46   0
   3  11  22   63.55    9.24   0
   3  13  23  166.15   11.96   0
   3  16  24   -2.16    9.02   0
   3  17  24   -5.95   10.63   0
   4   2  15  344.31    5.70   0
   4   8  21   16.05    6.40   0
  -5  16  -6   15.10    6.10   0
  -5  16  -4   -7.87    6.55   0
  -5  16  -3   -1.48    6.72   0
  -5  17  -2   43.46    8.39   0
  -5  17  -1  137.24    9.47   0
  -5  18  -2   36.08    8.51   0
  -5  18  -1   38.76    8.84   0
  -5  18   0   20.36    8.12   0
  -5  19  -2   65.70    8.49   0
  -5  19  -1  -10.10    8.44   0
  -5  19   0   94.93   10.34   0
  -5  20  -2   14.84    8.61   0
  -5  20   0   -5.06    9.28   0
  -5  21  -2    7.29    8.61   0
  -5  21  -1    4.21    9.02   0
  -5  21   0    9.78    8.28   0
  -5  22  -2   21.26    9.29   0
  -5  22  -1   31.20    9.77   0
  -4  10  -1    7.48    4.52   0
  -4  10   0  603.86   10.57   0
  -4  12   4  405.11   11.76   0
  -4  13   5  194.23   10.31   0
  -4  14   6  165.47   10.67   0
  -4  16   8   -1.49    9.46   0
  -4  17   8   30.43   11.26   0
  -4  18   8  123.93   11.92   0
  -4  19   8   17.57   10.34   0
  -4  19   9    3.37   10.28   0
  -4  20   8  163.51   13.38   0
  -4  20   9  102.05   12.35   0
  -4  21   8   13.81   10.54   0
  -4  22   8   74.26   12.80   0
  -4  23   7  -11.33    7.86   0
  -4  23   8  -17.28   11.36   0
  -3   6  -2  907.48    8.64   0
  -3   7   2   14.66    4.80   0
  -3   8   4  195.53    6.46   0
  -3   9   6   26.34    6.38   0
  -3  11   9  492.96   13.25   0
  -3  12  10   21.59    9.07   0
  -3  13  11  235.21   12.44   0
  -3  15  12  152.36   13.14   0
  -3  17  13   96.58   13.20   0
  -3  18  13    8.89   12.34   0
  -3  21  13   82.69   13.63   0
  -3  22  13   56.20   13.37   0
  -2   5   4  165.34    6.22   0
  -2  10  12  433.34   12.74   0
  -2  14  15   -8.70   11.04   0
  -2  16  16   10.12   12.01   0
  -2  17  16    9.23   12.52   0
  -2  18  16  374.35   15.38   0
  -2  19  16    7.25    8.07   0
  -2  20  16   25.97    8.86   0
  -2  21  16   12.28    7.94   0
  -1   4   7 1059.52   11.01   0
  -1  10  15   17.18    8.58   0
  -1  13  17   11.37    7.94   0
  -1  15  18   17.35   11.80   0
  -1  18  19    1.47   12.20   0
  -1  19  19   28.02   12.84   0
  -1  20  19   16.85   12.91   0
   0   5  12    2.41    3.52   0
   0  11  18    8.56    7.00   0
   0  12  19  250.21   13.27   0
   0  14  20  366.60   15.23   0
   0  15  20   18.72   10.77   0
   0  19  21   -7.37   12.17   0
   1  11  20   47.79    9.84   0
   1  13  21  203.31   12.96   0
   1  15  22   25.90   10.51   0
   1  16  22   20.36   11.64   0
   1  17  22   61.87   10.06   0
   2   4  15   89.84    4.86   0
   2   9  20   77.87    8.69   0
   2  12  22    4.06    9.29   0
   2  14  23   -5.37    9.11   0
   2  15  23   -5.44   10.30   0
   3  10  22   29.45    7.39   0
   3  12  23   10.67    8.85   0
   3  15  24    4.07   10.06   0
   4   9  22   20.40    6.75   0
   5   0  13    1.09    1.33   0
  -5  15  -5   15.21    6.11   0
  -5  15  -3  464.86   11.66   0
  -5  15  -2   13.41    6.66   0
  -5  16  -1  102.76    9.21   0
  -5  16   0   42.50    8.68   0
  -5  17   0   -7.23    8.05   0
  -5  17   1  179.35   11.23   0
  -5  18   1   -8.14    8.71   0
  -5  18   2  174.68   11.27   0
  -5  19   1   -1.68    8.91   0
  -5  19   2   18.05    9.71   0
  -5  20   1   -2.40    9.12   0
  -5  20   2   12.02    9.67   0
  -5  21   1  212.24   13.40   0
  -5  21   2   15.11   10.12   0
  -5  22   0   38.51    9.29   0
  -5  22   1   -0.39    9.97   0
  -5  22   2   11.45    9.33   0
  -5  23  -1   -6.96    9.56   0
  -5  23   0   52.64   10.70   0
  -5  23   1   39.44    9.77   0
  -5  24   0   -6.35   10.93   0
  -4   9  -5   76.55    4.24   0
  -4   9  -4  260.18    6.10   0
  -4   9  -3    0.70    4.26   0
  -4  10   1   -1.18    4.99   0
  -4  12   5  147.63    9.45   0
  -4  13   6  282.62   11.58   0
  -4  14   7   15.38    9.96   0
  -4  15   8  207.66   13.10   0
  -4  16   9  146.17   12.24   0
  -4  17   9   26.57   11.50   0
  -4  18   9   26.32   10.83   0
  -4  21   9   14.95    8.56   0
  -4  21  10    1.87   10.53   0
  -4  22   9   47.65   11.50   0
  -4  23   9    7.72   11.97   0
  -3   6  -1  198.97    5.22   0
  -3   7   3  319.92    7.93   0
  -3   8   5   64.44    6.45   0
  -3  11  10   94.17    9.69   0
  -3  12  11  318.18   12.73   0
  -3  15  13    7.41   11.31   0
  -3  16  13   53.17    9.11   0
  -3  18  14  269.47   16.61   0
  -3  19  14   20.10   12.34   0
  -3  20  14   71.89   13.36   0
  -3  22  14   19.10   12.46   0
  -2   6   7  844.13   11.78   0
  -2   7   9  616.25   11.56   0
  -2  13  15    0.53   10.91   0
  -2  15  16   -2.23   10.46   0
  -2  17  17  142.76   14.92   0
  -2  18  17   23.48   12.91   0
  -2  19  17   -3.12   10.55   0
  -2  20  17    1.01   10.64   0
  -2  21  17   19.44   11.51   0
  -1   3   5  566.02    7.62   0
  -1   6  11  258.49    8.48   0
  -1   9  15    4.20    7.97   0
  -1  13  18   19.89   10.97   0
  -1  14  18  114.21    9.96   0
  -1  15  19   53.62   11.51   0
  -1  17  19  192.26   12.38   0
  -1  20  20    6.53   12.52   0
   0   2   7  480.82    6.55   0
   0   4  11   13.34    4.74   0
   0   6  14   49.20    6.02   0
   0   9  17   82.68    9.15   0
   0  10  18   39.33    8.90   0
   0  13  20  123.05   12.40   0
   0  16  21   16.54   11.72   0
   0  17  21   75.05   10.18   0
   1   1   8  270.96    4.60   0
   1   2  10    6.53    3.10   0
   1   5  15   49.65    5.26   0
   1   9  19  129.54    9.25   0
   1  10  20   25.44    8.61   0
   1  12  21  283.47   13.51   0
   1  14  22  173.38   13.08   0
   1  17  23   50.88   12.96   0
   1  18  23    9.14   11.60   0
   2   3  14  593.56    8.23   0
   2  10  21   12.32    7.70   0
   2  11  22  104.19    9.71   0
   2  13  23   20.53    9.25   0
   2  16  24  -13.01   10.87   0
   2  17  24   26.42   11.71   0
   2  18  24   11.29   11.37   0
   3   2  14   50.83    2.96   0
   3   5  18   43.98    4.94   0
   3  11  23   90.98    8.92   0
   3  13  24   66.83    9.52   0
   3  14  24   27.92    9.15   0
   3  16  25   65.74   10.87   0
   3  17  25  -10.22   10.86   0
   4   0  12  166.31    2.65   0
   4   5  19    8.09    4.25   0
  -5  14  -2  279.11   10.36   0
  -5  15  -1   -0.78    6.70   0
  -5  15   1   67.96    9.49   0
  -5  16   1  121.30    9.96   0
  -5  16   2  121.68   10.59   0
  -5  17   2   10.00    9.13   0
  -5  17   3   70.01   10.50   0
  -5  18   3   -7.19    9.53   0
  -5  18   4    4.59    9.28   0
  -5  19   3    1.61    9.16   0
  -5  19   4  108.48   11.88   0
  -5  20   3   45.10    9.92   0
  -5  20   4   31.59   10.59   0
  -5  21   3   14.89    9.39   0
  -5  21   4  -14.58   10.32   0
  -5  22   3  186.98   13.89   0
  -5  22   4    2.18    9.84   0
  -5  23   2   56.22   11.58   0
  -5  23   3    7.85   11.11   0
  -5  24   1   -7.93   10.78   0
  -5  24   2   86.88   12.31   0
  -4   9  -2  826.71   10.66   0
  -4   9  -1    7.36    5.19   0
  -4  10   2   23.76    5.65   0
  -4  12   6    9.49    8.66   0
  -4  14   8  425.23   14.99   0
  -4  15   9  359.77   15.12   0
  -4  16  10   59.15   12.04   0
  -4  17  10   50.97   11.99   0
  -4  18  10    1.69    8.32   0
  -4  19  11    9.27   12.06   0
  -4  20  11   42.37   12.55   0
  -4  21  11  168.84   14.81   0
  -4  22  10    6.02    8.40   0
  -4  22  11   49.05   12.08   0
  -3   6   0 1096.95   10.44   0
  -3   8   6  253.18    8.61   0
  -3  13  12   90.69    9.05   0
  -3  14  13   41.05   11.53   0
  -3  16  14   66.54   12.63   0
  -3  18  15   87.62   13.78   0
  -3  19  15  -16.01   12.19   0
  -3  21  15   29.15   12.24   0
  -2   4   2 1087.79    9.53   0
  -2   5   5   50.77    5.65   0
  -2  15  17   59.84   12.66   0
  -2  16  17  181.40   11.93   0
  -2  18  18    9.87   12.49   0
  -2  19  18  153.37   14.69   0
  -2  20  18   -0.29   11.71   0
  -1   2   2   -5.63    3.35   0
  -1   5  10   17.17    5.57   0
  -1   7  13  322.46    9.86   0
  -1  11  17   97.33   11.24   0
  -1  12  18   14.76   10.52   0
  -1  14  19   27.73   11.66   0
  -1  17  20   15.78   12.32   0
  -1  18  20   -0.51   11.44   0
   0   5  13  105.91    6.27   0
   0  11  19   72.86    8.09   0
   0  12  20    4.98   10.28   0
   0  14  21   -1.13   11.04   0
   0  19  22  125.96   13.90   0
   1   4  14  686.95    9.94   0
   1  11  21   28.34    9.83   0
   1  13  22   67.12   11.44   0
   1  15  23   81.07   12.49   0
   1  16  23    5.55   10.30   0
   2   5  17   71.25    5.66   0
   2   8  20   87.76    7.93   0
   2   9  21   -0.66    7.53   0
   3   4  17  113.17    5.27   0
   3  12  24   -2.99    7.64   0
   3  15  25   -5.80    9.97   0
   4   3  17  287.36    6.40   0
  -5  13  -5  101.86    7.18   0
  -5  14  -1   -5.30    6.42   0
  -5  14   0   81.46    8.03   0
  -5  14   1   -2.24    8.37   0
  -5  15   2   16.57    8.51   0
  -5  16   3  308.91   13.16   0
  -5  17   4   14.49    9.68   0
  -5  18   5   43.55   10.65   0
  -5  19   5   11.90   10.71   0
  -5  19   6    2.34    9.88   0
  -5  20   5   26.79   10.20   0
  -5  20   6  168.36   13.27   0
  -5  21   5  100.06   12.64   0
  -5  21   6   15.24   10.69   0
  -5  22   5    3.48   11.16   0
  -5  22   6   31.23   11.00   0
  -5  23   4   37.19   10.73   0
  -5  23   5   11.60   11.14   0
  -5  24   3   -8.33   10.15   0
  -5  24   4   53.92   12.39   0
  -4   9   0  123.04    6.04   0
  -4  10   3  469.81   10.72   0
  -4  12   7   35.23    8.66   0
  -4  13   8  323.06   12.79   0
  -4  14   9    8.45    9.66   0
  -4  15  10  181.02   13.38   0
  -4  17  11   21.40   11.93   0
  -4  18  11   18.54    8.66   0
  -4  19  12   19.53   12.30   0
  -4  20  12   92.09   13.88   0
  -4  21  12    5.69   12.14   0
  -4  22  12  -15.85   12.26   0
  -3   6   1  126.31    5.37   0
  -3   7   4  154.47    6.91   0
  -3  10  10  202.03    9.89   0
  -3  11  11  304.63   12.28   0
  -3  12  12   12.19    9.56   0
  -3  13  13   27.45   11.25   0
  -3  16  15  187.19   14.75   0
  -3  17  15  163.02   12.10   0
  -3  18  16   13.01   11.63   0
  -3  19  16   89.11   13.22   0
  -3  20  16   19.69   12.17   0
  -3  21  16    6.00   10.68   0
  -2  10  14    1.45    8.72   0
  -2  12  16   56.61   10.53   0
  -2  14  17   30.71   12.00   0
  -2  16  18   10.24   12.72   0
  -2  17  18  110.19   11.01   0
  -2  20  19   53.86   13.14   0
  -1  13  19   11.24   11.25   0
  -1  15  20   39.82   12.35   0
  -1  17  21  -10.38   10.51   0
   0   6  15   88.54    6.67   0
   0   8  17   45.58    7.92   0
   0   9  18 1438.79   20.16   0
   0  15  22   43.95   12.16   0
   0  16  22   37.83    9.47   0
   1   6  17  166.84    7.51   0
   1   8  19   46.00    7.53   0
   1   9  20  507.98   13.59   0
   1  14  23   -0.83   10.86   0
   1  16  24   10.58   10.60   0
   1  17  24   19.18   12.26   0
   1  18  24   47.52   11.26   0
   2   1  11   39.75    2.88   0
   2   4  16  988.88   11.76   0
   2  10  22   30.56    8.67   0
   2  13  24   40.75    9.28   0
   2  14  24   66.88    8.86   0
   2  16  25   11.79   11.22   0
   2  17  25    9.49   11.18   0
   3   3  16  231.54    5.79   0
   3  10  23   12.58    8.00   0
   3  16  26   12.51    9.79   0
   3  17  26    7.27   11.35   0
   4   1  14   33.99    2.55   0
  -5  13  -8   73.60    5.47   0
  -5  13  -7   91.54    5.61   0
  -5  13  -6    3.01    4.64   0
  -5  14   2  346.39   12.19   0
  -5  15   3   -2.68    8.05   0
  -5  15   4  310.49   12.97   0
  -5  16   5    9.73    9.73   0
  -5  17   6   20.81   10.53   0
  -5  18   6   71.43   11.03   0
  -5  18   7  123.58   11.82   0
  -5  19   7    2.79   11.46   0
  -5  21   7   19.50   11.93   0
  -5  22   7  -11.33   10.92   0
  -5  23   6   16.46    9.97   0
  -5  23   7   24.82   11.56   0
  -4  11   6  180.91    8.58   0
  -4  12   8   83.54    9.64   0
  -4  13   9   -4.76    9.20   0
  -4  14  10   30.97   11.20   0
  -4  15  11   14.42   11.17   0
  -4  16  12  -19.90   11.35   0
  -4  17  12    7.26   11.86   0
  -4  18  13   84.12   12.94   0
  -4  19  13   -2.12   12.22   0
  -4  20  13   55.21   13.56   0
  -4  21  13   25.75   13.09   0
  -4  22  13   11.03   13.72   0
  -3   6   2  115.12    5.63   0
  -3   7   5  527.35   10.14   0
  -3  10  11  452.85   13.24   0
  -3  13  14   21.65   11.29   0
  -3  17  16  127.75   14.58   0
  -3  19  17   19.19   11.21   0
  -3  20  17   27.26   11.83   0
  -2   4   3  168.08    5.76   0
  -2  13  17   19.53   10.53   0
  -2  16  19   68.75   12.64   0
  -2  17  19   99.59   14.10   0
  -1  11  18   -1.44    7.20   0
  -1  12  19  134.39   12.38   0
  -1  14  20   10.47   10.56   0
  -1  16  21  161.43   14.73   0
  -1  19  22   -7.59   11.95   0
   0   3  10   24.64    4.47   0
   0  12  21  209.06   13.22   0
   0  14  22   22.21   11.41   0
   1   2  11  156.96    5.15   0
   1   5  16  625.85   10.74   0
   1  10  21    0.37    8.34   0
   1  11  22   11.67    9.45   0
   1  13  23  117.04   12.17   0
   2   2  13  194.84    4.70   0
   2   7  20   74.10    7.43   0
   2  11  23    8.27    8.21   0
   2  15  25   39.78   11.42   0
   3   1  13   82.56    3.25   0
   3   5  19   17.96    5.27   0
   3   7  21   64.73    7.32   0
   3  11  24   79.94    9.63   0
   3  15  26   31.78   11.22   0
  -5  12  -5  273.04    8.17   0
  -5  13   1  477.40   12.28   0
  -5  13   2  466.01   12.38   0
  -5  14   3   19.48    6.39   0
  -5  15   5  123.14   11.16   0
  -5  15   6  159.85   11.23   0
  -5  16   6   -9.50    8.90   0
  -5  16   7  205.44   12.56   0
  -5  17   7   17.55   10.71   0
  -5  18   8  -10.98   10.85   0
  -5  19   8  176.89   14.48   0
  -5  20   8   24.44   11.08   0
  -5  20   9    7.14   10.89   0
  -5  21   8    1.36   10.46   0
  -5  21   9   94.12   13.58   0
  -5  22   8   12.92   10.44   0
  -5  22   9   -2.24   10.72   0
  -5  23   8   63.50   13.28   0
  -4   8  -6  268.55    5.52   0
  -4   8  -5    7.06    3.55   0
  -4   8  -4  346.23    6.86   0
  -4   8  -3 1083.96   11.18   0
  -4   9 -11   21.29    2.45   0
  -4   9   3  165.04    7.43   0
  -4  12   9  448.86   13.93   0
  -4  13  10  212.91   12.91   0
  -4  14  11  122.50   12.47   0
  -4  15  12    9.25   11.59   0
  -4  16  13  118.63   12.47   0
  -4  17  13   18.96   12.48   0
  -4  18  14    3.84   11.38   0
  -4  19  14  256.44   16.53   0
  -4  20  14   -2.14   12.54   0
  -4  21  14    3.44   12.69   0
  -3   8   8  500.60   11.37   0
  -3  11  13   56.33   10.04   0
  -3  12  14   49.38   11.48   0
  -3  14  15   21.69    8.32   0
  -3  17  17  272.35   16.78   0
  -3  18  17   91.55   10.56   0
  -3  20  18   42.47   11.29   0
  -2   5   7 1165.44   12.91   0
  -2   6   9 1461.19   15.10   0
  -2   7  11 1287.97   16.32   0
  -2   9  14 1094.07   17.46   0
  -2  10  15   34.01    9.51   0
  -2  11  16  121.27   11.15   0
  -2  12  17  102.32   12.11   0
  -2  13  18  137.24   13.27   0
  -2  15  19   14.62   12.36   0
  -2  17  20   -8.93   12.42   0
  -2  19  20    1.40    9.17   0
  -2  20  20   94.77   11.53   0
  -1   4   9  216.30    7.09   0
  -1   5  11   -4.08    3.87   0
  -1   6  13  387.41    9.93   0
  -1   8  16   70.21    8.69   0
  -1   9  17   75.67    9.54   0
  -1  10  18  466.93   14.36   0
  -1  11  19   55.63   10.26   0
  -1  14  21   14.56   11.84   0
  -1  17  22    3.54   12.11   0
  -1  18  22   39.18    9.90   0
   0   2   8  454.90    6.68   0
   0   5  14  224.86    6.79   0
   0   8  18  171.81    9.63   0
   0   9  19    9.72    8.22   0
   0  10  20  616.92   16.17   0
   0  11  21  158.84   11.35   0
   0  13  22  117.01   12.76   0
   0  15  23   36.84   12.43   0
   0  17  24  -19.30   10.14   0
   0  18  24   54.43   13.41   0
   1   4  15   38.05    4.73   0
   1   8  20  358.33   11.46   0
   1   9  21   -8.88    7.89   0
   1  12  23  109.82   11.67   0
   1  14  24   22.69   11.18   0
   1  16  25  182.92   14.90   0
   1  17  25   23.62   11.41   0
   2   3  15  140.92    5.01   0
   2   5  18  146.19    6.80   0
   2   9  22  183.36   10.36   0
   2  13  25   92.87   11.66   0
   2  14  25    0.40    8.91   0
   2  16  26  -17.77   10.67   0
   2  17  26   16.93   11.15   0
   3   0  11    5.02    1.61   0
   3   2  15  169.59    4.85   0
   3   9  23   -5.57    7.19   0
   3  10  24   97.01    9.35   0
   3  12  25  117.34   10.97   0
   4   2  16   18.08    3.22   0
   4   4  19    9.43    4.44   0
   4   5  20   20.00    4.50   0
  -5  12  -7   63.25    5.57   0
  -5  12  -6   59.08    5.12   0
  -5  13   3   60.00    8.46   0
  -5  13   4   36.36    8.40   0
  -5  14   5   -3.60    9.00   0
  -5  14   6  370.94   13.41   0
  -5  15   7  108.70   11.68   0
  -5  16   8   75.21   11.94   0
  -5  17   8   32.78    8.43   0
  -5  17   9  110.95   12.83   0
  -5  18   9    2.20   11.37   0
  -5  19   9   -2.57    7.95   0
  -5  19  10   37.57   12.71   0
  -5  20  10  109.03   13.25   0
  -5  21  10   13.06   11.79   0
  -5  22  10   18.82   12.00   0
  -4   8  -1  222.07    6.41   0
  -4   8   0    5.43    4.32   0
  -4   9   4  126.42    7.30   0
  -4  11   8    2.37    6.35   0
  -4  12  10   20.75    9.49   0
  -4  13  11  124.32   12.17   0
  -4  14  12  335.09   15.34   0
  -4  15  13   24.67   11.66   0
  -4  16  14   26.21   11.49   0
  -4  17  14  137.00   14.62   0
  -4  18  15   24.97   11.66   0
  -4  21  15   19.93   12.19   0
  -3   9  11  241.24   10.20   0
  -3  10  12    7.64    8.83   0
  -3  14  16   21.97   10.83   0
  -3  16  17  112.34   11.05   0
  -3  17  18   23.68   12.83   0
  -3  18  18   86.01   13.35   0
  -3  19  18   36.09    9.46   0
  -2  10  16  931.13   18.15   0
  -2  11  17  202.66   13.00   0
  -2  15  20   13.33   11.46   0
  -2  16  20   -4.43   11.09   0
  -2  19  21   81.45   14.63   0
  -1   3   7 2402.19   14.91   0
  -1  12  20  -10.76    9.81   0
  -1  13  21   54.89   12.07   0
  -1  15  22   76.32   13.24   0
  -1  17  23   84.47   12.72   0
  -1  18  23   -9.44   12.46   0
   0   3  11  169.51    5.95   0
   0   4  13  111.62    6.03   0
   0  14  23   13.30   10.68   0
   0  16  24   15.01   12.36   0
   1   1   9  210.06    4.21   0
   1  10  22  431.00   14.35   0
   1  11  23  108.74   11.04   0
   1  13  24   67.59   11.36   0
   1  15  25   -4.92   11.14   0
   1  17  26   -2.57   11.40   0
   2   0   9    0.87    1.76   0
   2  11  24   -1.62    8.87   0
   2  15  26   -9.75   10.55   0
   3  11  25   -9.18    8.30   0
  -6  18  -2   53.06    8.86   0
  -6  19  -2  114.33   10.00   0
  -6  19  -1   11.74    8.58   0
  -6  19   0   54.41    9.69   0
  -6  19   1   31.41    9.78   0
  -6  20  -1   -3.75    8.67   0
  -6  20   0   17.63    9.01   0
  -6  20   1   86.70   10.79   0
  -6  20   2    3.29    8.62   0
  -6  21   0   16.66    9.47   0
  -6  21   1    1.71    9.47   0
  -6  21   2    4.67    9.78   0
  -6  21   3   66.63   12.01   0
  -6  22   1   91.25   11.37   0
  -6  22   2   40.07   10.77   0
  -6  23   2   95.86   13.00   0
  -5  12  -8   12.04    4.25   0
  -5  12   3   77.28    8.32   0
  -5  13   5  222.93   11.00   0
  -5  14   7   -6.62    9.74   0
  -5  15   8   68.77   11.51   0
  -5  16   9  279.38   14.80   0
  -5  18  10  176.00   11.79   0
  -5  18  11   54.26   11.84   0
  -5  19  11   18.49   12.05   0
  -5  20  11   26.00   12.35   0
  -5  21  11   47.45   12.05   0
  -5  22  11   86.42   13.59   0
  -4   8   1  592.22    9.96   0
  -4   9   5   25.15    6.58   0
  -4  10   8  167.63   10.16   0
  -4  11   9   71.52    7.77   0
  -4  12  11  210.77   12.22   0
  -4  13  12   19.24   11.25   0
  -4  14  13    3.16   11.56   0
  -4  15  14  138.26   13.73   0
  -4  17  15  373.71   18.14   0
  -4  19  16  -10.53   12.69   0
  -4  20  16   18.57   12.42   0
  -3   5  -2    6.53    2.96   0
  -3   6   4    7.84    3.83   0
  -3   7   7   98.33    5.80   0
  -3  10  13   38.76    9.53   0
  -3  11  14   -4.87    9.61   0
  -3  12  15   16.82    8.07   0
  -3  13  16   74.22   11.55   0
  -3  14  17   -2.49   12.03   0
  -3  15  18    4.74   11.19   0
  -3  16  18    4.37   11.68   0
  -3  17  19  120.50   13.37   0
  -3  19  19   -8.08   10.80   0
  -3  20  19   47.75   10.61   0
  -2   3  -1   20.96    2.91   0
  -2   4   5   -1.93    5.15   0
  -2   5   8  285.78    8.33   0
  -2   8  14   68.94    9.24   0
  -2   9  15  239.38   10.12   0
  -2  13  19   78.78   11.88   0
  -2  14  20  301.88   16.41   0
  -2  16  21    9.02   12.47   0
  -2  17  21   57.77   10.12   0
  -2  19  22   50.10   15.18   0
  -1   4  10 1349.19   13.60   0
  -1   6  14   78.02    7.11   0
  -1   8  17  452.16   12.87   0
  -1   9  18   32.19    9.03   0
  -1  11  20  278.54   13.79   0
  -1  14  22  203.34   14.88   0
  -1  16  23   18.26   12.33   0
   0   5  15   13.79    5.37   0
   0   8  19  458.45   12.93   0
   0   9  20  164.13   10.96   0
   0  10  21    4.66    9.54   0
   0  11  22  222.96   13.00   0
   0  13  23   26.60    8.73   0
   0  14  24   80.73   11.77   0
   0  17  25   78.71   13.48   0
   1   0   6   55.78    1.96   0
   1   5  17   77.51    5.89   0
   1  12  24   39.48   10.72   0
   1  14  25   12.60   10.29   0
   1  16  26   17.63   11.98   0
   2   9  23   -2.67    7.81   0
   2  10  24   24.97    9.26   0
   2  12  25   -9.39    9.11   0
   2  14  26   25.73    9.63   0
   2  16  27   47.35   12.58   0
   3   7  22   35.13    6.65   0
   4   3  18   11.04    3.95   0
  -6  17  -3    2.97    7.16   0
  -6  17  -1   92.48    9.28   0
  -6  17   0   -7.91    8.16   0
  -6  17   1   90.63    9.59   0
  -6  18   0  195.10   10.95   0
  -6  19   3   48.50   10.60   0
  -6  19   4    8.90   10.35   0
  -6  20   3   28.92    9.37   0
  -6  20   4   60.82   11.69   0
  -6  20   5   90.51   11.51   0
  -6  21   4   -2.69   10.62   0
  -6  21   5   30.98   11.36   0
  -6  22   3    5.48    9.19   0
  -6  22   4   -0.62   10.81   0
  -6  22   5   20.11   11.56   0
  -6  23   3   29.20   11.97   0
  -6  23   4   85.26   12.47   0
  -6  23   5  -13.31    9.92   0
  -5  11  -6   74.79    5.55   0
  -5  11  -3  396.28    9.04   0
  -5  11  -1  225.41    7.75   0
  -5  12   4    3.40    7.50   0
  -5  13   7   29.49    9.12   0
  -5  14   8  197.86   12.89   0
  -5  15   9   27.37   10.35   0
  -5  15  10   58.38   11.00   0
  -5  16  11  129.92   12.63   0
  -5  17  11   22.98   12.07   0
  -5  18  12    8.57   12.72   0
  -5  19  12  131.75   14.50   0
  -5  20  12    1.63   11.04   0
  -5  20  13    9.46   11.15   0
  -5  21  12    6.16    8.79   0
  -5  21  13   57.99   13.54   0
  -4   8   2   17.94    3.90   0
  -4   8   3  187.94    7.47   0
  -4  10   9  113.61    9.69   0
  -4  12  12  123.63   12.18   0
  -4  14  14   20.88   11.79   0
  -4  15  15   49.63   12.94   0
  -4  18  16  160.63   12.44   0
  -4  19  17    0.14   12.10   0
  -4  20  17   47.25   13.01   0
  -3   5  -7   38.64    1.85   0
  -3   6   5   29.96    5.87   0
  -3   7   8  431.30   10.57   0
  -3  11  15  158.85   11.86   0
  -3  12  16   13.19   11.46   0
  -3  13  17   35.27   12.02   0
  -3  16  19   67.68   13.57   0
  -3  19  20  137.74   14.73   0
  -2   6  11 1158.98   15.19   0
  -2   9  16   18.86    9.17   0
  -2  10  17   13.51    9.60   0
  -2  11  18  204.18   12.59   0
  -2  12  19  162.55   13.43   0
  -2  15  21  135.76   14.64   0
  -2  17  22   35.18   13.51   0
  -2  18  22   22.52    9.62   0
  -1   2   4  146.23    5.07   0
  -1   3   8  268.69    6.98   0
  -1  13  22   -1.76   11.46   0
  -1  15  23   20.41   11.52   0
  -1  18  24    7.42   10.29   0
   0   2   9  103.07    4.76   0
   0  15  25   47.56   12.90   0
   0  16  25   19.52   10.86   0
   1  -1   1  704.02    4.00   0
   1   3  14   -3.21    3.75   0
   1   4  16    7.98    4.46   0
   1   7  20   15.76    6.90   0
   1  10  23   32.79    9.61   0
   1  11  24  111.97   11.33   0
   1  13  25  -12.28   10.26   0
   2   1  12  112.26    3.72   0
   2   2  14    6.69    2.83   0
   2   5  19   14.21    5.21   0
   2  11  25  151.47   11.44   0
   2  15  27    1.82   10.34   0
  -6  16  -4   -4.43    6.54   0
  -6  16  -3  300.68   11.02   0
  -6  16  -2   15.11    7.58   0
  -6  16   0   55.85    9.07   0
  -6  16   1   62.23    9.46   0
  -6  16   2    2.75    7.98   0
  -6  17   2  182.43   11.20   0
  -6  17   3  127.47   11.27   0
  -6  17   4   23.15    9.92   0
  -6  18   4  146.31   11.68   0
  -6  18   5    8.44   10.47   0
  -6  19   5   15.33    9.84   0
  -6  19   6  149.42   13.44   0
  -6  20   6    7.85   10.80   0
  -6  20   7   -3.42   10.07   0
  -6  21   6   23.92   10.61   0
  -6  22   6   14.40   10.39   0
  -6  22   7    3.85   11.67   0
  -6  23   6   17.89   12.72   0
  -5  12   6  213.46   10.82   0
  -5  13   8  211.76   12.61   0
  -5  14   9  123.75    9.87   0
  -5  14  10  248.01   13.34   0
  -5  15  11   32.69   11.76   0
  -5  16  12   17.01   12.16   0
  -5  17  12   37.56   11.70   0
  -5  18  13   16.85   12.71   0
  -5  19  13   -1.47   10.87   0
  -5  20  14   31.99   12.99   0
  -5  21  14   51.98   13.83   0
  -4   8   4   27.92    5.94   0
  -4  11  11  232.41   10.60   0
  -4  13  14  157.90   13.61   0
  -4  14  15   43.08   12.28   0
  -4  15  16    5.13   12.26   0
  -4  17  17  176.63   15.59   0
  -4  18  17    3.38    8.74   0
  -4  19  18  159.12   15.37   0
  -4  20  18   13.39   11.45   0
  -3   5   1  182.94    5.60   0
  -3   7   9  634.40   12.42   0
  -3   9  13    2.98    8.86   0
  -3  11  16  400.38   14.77   0
  -3  12  17  108.83   13.22   0
  -3  13  18   14.64   10.91   0
  -3  15  19  104.91   13.42   0
  -3  19  21   28.45   13.86   0
  -2   3   1  737.39    7.39   0
  -2   4   6  371.03    8.11   0
  -2   5   9   11.44    4.38   0
  -2   8  15  289.08   11.62   0
  -2  10  18   25.23    9.70   0
  -2  11  19  140.39   12.68   0
  -2  12  20    8.01   10.49   0
  -2  15  22  108.30   14.65   0
  -2  16  22   14.84    8.94   0
  -2  17  23   42.23   12.07   0
  -2  18  23    1.15   12.98   0
  -1   4  11  538.13    9.88   0
  -1   5  13   24.37    4.56   0
  -1   8  18  625.52   14.68   0
  -1   9  19   20.08    9.01   0
  -1  10  20   17.93    9.27   0
  -1  11  21   33.44   10.95   0
  -1  12  22   11.89   11.24   0
  -1  14  23   18.80    8.74   0
  -1  15  24  132.48   14.40   0
  -1  16  24   23.76    9.33   0
   0   1   6 1498.96    8.90   0
   0   7  19  179.32    9.58   0
   0   9  21   61.09   10.07   0
   0  10  22   -4.65    9.84   0
   0  11  23   -7.99    9.94   0
   0  16  26    2.06   11.99   0
   0  17  26   18.20   11.87   0
   1   5  18    6.71    5.09   0
   1  12  25  117.18   11.92   0
   1  16  27   44.39   12.42   0
   2   4  18   23.55    5.56   0
   2   7  22    7.62    7.55   0
   2   8  23   93.51    8.68   0
   2   9  24  154.66   10.71   0
   2  12  26   22.70    9.54   0
   2  14  27    7.63    9.17   0
   2  16  28   25.39   11.45   0
   3   4  19    9.69    4.45   0
   4   1  15   71.33    3.18   0
  -6  15  -4   44.74    7.19   0
  -6  15  -3  117.73    8.29   0
  -6  15  -2   53.91    7.98   0
  -6  15  -1   60.00    8.47   0
  -6  15   0   18.16    7.94   0
  -6  15   1   59.75    9.09   0
  -6  16   4    6.59    9.23   0
  -6  16   5  440.17   15.05   0
  -6  17   6   10.44   10.66   0
  -6  18   6   -1.31    7.82   0
  -6  18   7   17.87   11.05   0
  -6  19   7   21.86   10.46   0
  -6  19   8   50.47   12.36   0
  -6  20   8  161.34   14.55   0
  -6  20   9   44.44   11.88   0
  -6  21   8   10.72   11.12   0
  -6  21   9   -0.40   11.21   0
  -6  22   8   14.71   11.04   0
  -6  22   9   84.77   13.88   0
  -5  10  -2  108.86    6.56   0
  -5  10  -1  151.09    7.34   0
  -5  12   7  493.04   14.11   0
  -5  13   9  490.26   15.97   0
  -5  14  11   21.70   11.57   0
  -5  15  12  123.20   13.43   0
  -5  16  13   29.61   12.61   0
  -5  17  14   -6.60   11.59   0
  -5  18  14  245.52   16.54   0
  -5  19  14   48.09    9.93   0
  -5  19  15  -17.43   11.13   0
  -5  20  15   53.93   13.80   0
  -4   7  -3  134.53    5.08   0
  -4   7  -2   21.33    3.74   0
  -4   7  -1 1983.10   14.93   0
  -4   8   5  915.61   13.70   0
  -4  11  12   10.33    9.70   0
  -4  12  14   -3.59   11.32   0
  -4  13  15   -2.18   11.86   0
  -4  14  16  124.54   13.86   0
  -4  16  17  239.48   13.68   0
  -4  17  18    3.65   11.79   0
  -4  18  18   -2.99    8.42   0
  -4  19  19    1.58   10.31   0
  -3   5   2  107.83    5.45   0
  -3   7  10   81.19    8.01   0
  -3   9  14   65.39    9.94   0
  -3  10  15   56.64   10.41   0
  -3  18  21   -2.50    8.85   0
  -2   4   7  444.72    8.89   0
  -2   5  10  958.46   13.26   0
  -2   8  16  525.60   14.06   0
  -2   9  17   46.50    9.90   0
  -2  16  23   94.09   14.16   0
  -2  18  24   64.12   14.15   0
  -1   2   5 9711.30   24.68   0
  -1  10  21   23.98    9.77   0
  -1  11  22   56.29   10.44   0
  -1  13  23  136.94   11.20   0
  -1  14  24   35.58   12.83   0
  -1  16  25   50.83   13.12   0
  -1  17  25   36.09    9.88   0
   0  12  24    4.50   10.07   0
   0  13  25   72.49   12.41   0
   1   8  22   86.46    9.48   0
   1   9  23   46.06    9.33   0
   1  11  25  -15.14    8.72   0
   1  13  26   12.41    9.35   0
   1  14  27   29.69   11.79   0
   1  15  27   30.47   11.08   0
   2  10  25   12.99    8.67   0
   2  11  26   45.72    9.90   0
   2  13  27   -4.60    9.69   0
   2  15  28    4.11   10.95   0
   3   1  14    9.55    2.51   0
   3   2  16    6.70    3.31   0
   4   2  17    3.57    3.08   0
  -6  14   0  150.28    9.17   0
  -6  14   1    5.10    7.36   0
  -6  15   3   29.00    8.66   0
  -6  15   5    7.35    8.81   0
  -6  16   6    2.82   10.15   0
  -6  16   7  145.97   12.77   0
  -6  17   7   63.42    9.35   0
  -6  17   8   -7.81   10.88   0
  -6  18   8  101.42   10.45   0
  -6  18   9   58.61   12.79   0
  -6  19  10  146.98   14.75   0
  -6  20  10    7.92   11.74   0
  -6  21  10   -2.77   10.56   0
  -6  21  11   31.52   11.70   0
  -5  10  -5  242.34    6.95   0
  -5  10  -4  325.89    7.67   0
  -5  10  -3   -2.06    4.38   0
  -5  10   1  114.93    6.92   0
  -5  11   6   20.60    8.27   0
  -5  12   9  134.10   11.06   0
  -5  13  10   42.05    8.45   0
  -5  13  11    8.11   10.11   0
  -5  14  12  -21.87   11.22   0
  -5  15  13   74.07   12.86   0
  -5  16  14    5.84   12.82   0
  -5  17  15   10.29   12.65   0
  -5  18  15   33.82   12.42   0
  -5  19  16  112.84   15.20   0
  -5  20  16   33.38   14.02   0
  -4   7  -5  466.87    6.64   0
  -4   7   0   15.34    4.31   0
  -4   7   1   25.67    4.78   0
  -4   7   2  286.83    7.76   0
  -4   8   6   75.95    5.71   0
  -4   8   7   11.80    6.85   0
  -4  12  15   38.73   10.98   0
  -4  13  16   51.22   12.37   0
  -4  14  17    7.31   12.54   0
  -4  16  18   65.72   13.31   0
  -4  19  20   18.21   11.67   0
  -3   5   3   79.47    4.48   0
  -3  11  17  356.98   14.73   0
  -3  12  18    0.44    8.41   0
  -3  13  19   18.16    9.02   0
  -3  14  20    9.11   12.77   0
  -3  15  21   37.70   13.33   0
  -3  16  21  162.70   12.60   0
  -3  17  22   11.40   13.27   0
  -3  18  22   42.57   13.04   0
  -2   6  13  270.18    9.75   0
  -2   9  18  882.82   18.10   0
  -2  10  19  109.09   12.19   0
  -2  12  21  278.03   15.19   0
  -2  15  23   59.76   12.25   0
  -2  17  24  -33.30   12.11   0
  -1   4  12    1.17    5.51   0
  -1   5  14   20.47    4.54   0
  -1  12  23   21.43   11.60   0
  -1  13  24   89.36   13.19   0
  -1  15  25   18.19   12.48   0
  -1  17  26    0.73   12.40   0
   0   2  10   17.82    4.14   0
   0   4  15   33.69    5.42   0
   0   5  17    5.43    5.63   0
   0   7  20   -3.89    7.40   0
   0   8  21    2.67    7.88   0
   0   9  22  105.68   10.80   0
   0  10  23   42.31   10.53   0
   0  11  24   -2.95   10.26   0
   0  12  25   -7.14    9.50   0
   0  14  26   21.66   11.77   0
   0  16  27  122.89   14.96   0
   1   2  13  253.37    5.91   0
   1   3  15  987.14   11.58   0
   1  12  26    8.96   10.05   0
   1  15  28   31.18   10.87   0
   1  16  28   -7.28   10.81   0
   2   2  15 1252.54   11.54   0
   2   3  17  612.68    9.79   0
   2   5  20    6.47    5.35   0
   2  12  27   84.16   10.91   0
   3   5  21    3.79    5.10   0
   4   0  13    3.97    1.65   0
  -6  14  -3    3.95    6.28   0
  -6  14   2  190.23   10.48   0
  -6  14   3   87.18   10.06   0
  -6  14   4   22.18    9.42   0
  -6  15   6   61.69   11.30   0
  -6  15   7  219.94   13.45   0
  -6  16   8   -2.53   10.68   0
  -6  16   9   75.57   11.33   0
  -6  17   9   79.27   11.43   0
  -6  17  10   27.97   11.97   0
  -6  18  10   44.81   11.56   0
  -6  18  11    7.30   12.23   0
  -6  19  11    4.92   11.94   0
  -6  20  11   14.38    8.80   0
  -6  20  12   -2.18   12.11   0
  -6  21  12  -12.24   11.84   0
  -5  10  -6  218.33    6.30   0
  -5  11   7    1.32    6.59   0
  -5  11   8  385.39   13.19   0
  -5  12  10   14.33   10.77   0
  -5  13  12  328.49   15.17   0
  -5  14  13  -23.71   11.39   0
  -5  15  14    6.59   12.38   0
  -5  16  15  370.79   18.14   0
  -5  17  16   -0.67   12.92   0
  -5  18  16   17.83    9.68   0
  -5  19  17    6.10   12.99   0
  -4   7   3  825.46   11.92   0
  -4   7   4  132.13    7.02   0
  -4   9  10  329.07   10.81   0
  -4  10  12  587.80   14.34   0
  -4  11  14   15.59   11.29   0
  -4  14  18   15.99   11.53   0
  -4  16  19  131.77   15.10   0
  -4  17  20   -9.92   11.79   0
  -4  18  20   12.84   11.46   0
  -3   5   4 1884.14   14.96   0
  -3   6   9  512.75   11.22   0
  -3   9  15   97.53    8.89   0
  -3  10  17    1.54   10.14   0
  -3  12  19  339.62   16.21   0
  -3  16  22    3.06   12.90   0
  -3  18  23   71.09   15.86   0
  -2   3   3 1505.04   11.17   0
  -2   4   8 2738.69   18.87   0
  -2   5  11  178.95    8.16   0
  -2   8  17  502.64   14.30   0
  -2  12  22   13.28   10.77   0
  -2  14  23    6.17   11.26   0
  -2  15  24   16.22   12.48   0
  -2  17  25   14.24   13.20   0
  -1   2   6    9.12    5.01   0
  -1   9  21   31.84   10.26   0
  -1  10  22  103.44   11.85   0
  -1  12  24   10.06   10.43   0
  -1  14  25   12.33   12.34   0
  -1  15  26   19.15   11.33   0
   0   1   7    5.97    3.76   0
   0  13  26  121.05   13.47   0
   0  15  27    0.01   10.85   0
   1   0   7   -2.77    2.29   0
   1   7  22   20.62    7.38   0
   1   9  24  166.01   11.15   0
   1  10  25  137.31   11.25   0
   1  11  26    5.59    8.89   0
   1  13  27   17.51    9.59   0
   1  14  28   26.72   10.28   0
   2   4  19    5.28    5.42   0
   2   6  22    6.30    7.14   0
   2   7  23   18.69    7.50   0
   2   8  24   57.50    8.58   0
   2   9  25   11.35    8.31   0
   2  10  26   29.53    9.00   0
   2  11  27  -19.41    9.20   0
   3   4  20    5.66    5.13   0
  -7  21   3   21.60   10.80   0
  -7  22   4   -7.33   11.58   0
  -6  13   0  545.84   13.26   0
  -6  13   1    6.48    8.27   0
  -6  13   2  199.48   10.22   0
  -6  14   5   32.36    7.72   0
  -6  14   6   45.44   10.40   0
  -6  14   7   35.00    9.72   0
  -6  15   8   30.38   11.10   0
  -6  15   9    3.18   11.11   0
  -6  16  10    1.02   11.50   0
  -6  17  11  129.87   13.99   0
  -6  18  12  130.49   14.14   0
  -6  19  12   34.83    9.55   0
  -6  19  13    0.90   12.45   0
  -6  20  13   29.87   13.02   0
  -5  10  -7   46.40    4.59   0
  -5  10   6  791.78   15.46   0
  -5  11   9  197.72   11.48   0
  -5  12  11  432.95   15.80   0
  -5  13  13   82.69   12.66   0
  -5  14  14   98.50   13.34   0
  -5  15  15   47.68   12.06   0
  -5  16  16   -3.89   13.29   0
  -5  17  17   79.41   14.40   0
  -5  18  17   46.82   10.44   0
  -5  19  18   -4.46   12.24   0
  -4   7   5   22.25    6.18   0
  -4   9  11   69.25    7.80   0
  -4  10  13    8.48    7.70   0
  -4  12  16   -5.44    8.15   0
  -4  17  21   83.96   12.88   0
  -3   5   6   42.82    6.32   0
  -3   8  14  292.52   10.72   0
  -3   9  16 1803.26   24.18   0
  -3  12  20    8.64   12.18   0
  -3  15  22   -3.96    8.95   0
  -3  17  23   30.80   10.39   0
  -2   3   4   26.40    5.07   0
  -2   4   9  855.70   11.98   0
  -2   5  12   16.75    6.61   0
  -2   7  16   -3.80    8.20   0
  -2   9  19   -2.97   10.53   0
  -2  13  23   84.50   12.37   0
  -2  16  25   33.31   13.02   0
  -1   3  10   16.44    3.86   0
  -1   5  15   39.45    4.94   0
  -1   7  19  279.01   11.45   0
  -1   8  20  158.55   10.83   0
  -1  13  25   17.20   12.10   0
  -1  14  26  232.33   15.26   0
  -1  16  27    0.86   11.96   0
   0   7  21  637.84   14.70   0
   0   8  22  126.19   10.97   0
   0   9  23   11.63    8.91   0
   0  10  24  145.67   11.48   0
   0  12  26    0.67   10.67   0
   0  14  27   15.01   10.77   0
   0  15  28   30.48   11.68   0
   0  16  28   29.69   12.64   0
   1   6  21  321.43   10.72   0
   1  12  27  -12.83   10.04   0
   1  15  29   13.54   11.11   0
  -7  19   1   25.96    9.45   0
  -7  19   3    0.90    9.58   0
  -7  20   2    8.60    9.84   0
  -7  20   3   68.20   11.16   0
  -7  20   4   19.15   10.66   0
  -7  20   5   31.18   11.30   0
  -7  20   6   71.67   11.38   0
  -7  21   4   16.31    9.57   0
  -7  21   5  123.87   13.17   0
  -7  21   6    6.09   11.31   0
  -7  21   7   22.69   10.77   0
  -7  22   5   -9.43   11.34   0
  -7  22   6   29.57   11.81   0
  -7  22   7   47.84   11.96   0
  -6  13  -5   65.62    6.78   0
  -6  13   4   32.25    8.69   0
  -6  13   5   91.09   10.43   0
  -6  13   6  267.05   12.89   0
  -6  14   8  282.36   14.08   0
  -6  14   9   50.12   10.53   0
  -6  15  10   86.32   12.51   0
  -6  16  11    9.43   10.82   0
  -6  16  12   25.67   12.72   0
  -6  17  12   20.44    9.25   0
  -6  17  13   44.19   13.20   0
  -6  18  13   65.18   12.26   0
  -6  18  14   13.50   11.52   0
  -6  19  14   81.70   13.99   0
  -6  20  14   27.28    9.54   0
  -6  20  15   18.60   13.42   0
  -5   9  -3   -3.94    4.83   0
  -5   9  -2  229.23    6.83   0
  -5   9  -1  378.93    8.55   0
  -5   9   0  295.43    8.23   0
  -5   9   1  152.87    7.09   0
  -5   9   2    7.69    5.46   0
  -5   9   3   10.74    5.85   0
  -5  10   7   45.15    7.17   0
  -5  10   8  124.61   10.05   0
  -5  11  10    8.17    7.57   0
  -5  11  11  262.94   13.08   0
  -5  12  12    6.44    8.09   0
  -5  13  14   69.80   12.80   0
  -5  16  17   72.27   13.02   0
  -5  17  18   42.16   13.91   0
  -5  18  18   25.95    9.36   0
  -5  18  19   51.48   12.38   0
  -5  19  19   24.65   12.05   0
  -4   7   6  498.66   11.04   0
  -4   9  12   76.62    8.17   0
  -4  13  18  104.36   11.01   0
  -4  14  19   20.67    9.19   0
  -4  16  21   37.76   13.88   0
  -4  18  22    1.32   11.48   0
  -3   5   7   62.01    6.78   0
  -3   6  10  613.19   11.37   0
  -3   8  15  428.72   13.69   0
  -3   9  17   27.33   10.48   0
  -3  10  18  599.99   17.06   0
  -3  14  22  434.39   16.62   0
  -3  15  23   40.80   13.76   0
  -3  16  24  -11.06   11.60   0
  -3  17  24   46.36   12.98   0
  -2   7  17  424.94   13.08   0
  -2   9  20   45.38   10.40   0
  -2  10  21    4.31   10.96   0
  -2  11  22    4.88   11.43   0
  -2  12  23   70.03   12.93   0
  -2  13  24   41.18   12.66   0
  -2  16  26   37.73   13.18   0
  -1   5  16   15.87    6.45   0
  -1   8  21  170.15   10.99   0
  -1   9  22   34.24   10.46   0
  -1  10  23   -9.69   10.36   0
  -1  11  24  133.16   13.13   0
  -1  12  25  258.37   15.54   0
  -1  13  26   12.38   10.79   0
  -1  15  27   14.15   12.00   0
   0   3  14  177.20    6.65   0
   0   6  20  132.04    8.94   0
   0  13  27  -11.86   11.02   0
   0  14  28  194.50   14.40   0
   1   1  11  109.13    3.95   0
   1   2  14    3.32    3.60   0
   1   8  24   -7.05    8.24   0
   1   9  25    2.63    8.71   0
   1  10  26  234.70   13.07   0
   1  13  28   71.12   10.80   0
   1  14  29  -16.30    9.24   0
   2   7  24    7.46    7.69   0
   2   8  25    4.19    7.69   0
   2   9  26  110.39    9.98   0
   3   2  17  674.16    8.73   0
   3   3  19  193.12    6.77   0
  -7  17   1  132.72   11.12   0
  -7  17   2   14.09    9.78   0
  -7  18   0   13.86    8.63   0
  -7  18   1   28.42    9.31   0
  -7  18   2  185.16   12.31   0
  -7  18   3    0.37    9.74   0
  -7  18   4   22.74   10.61   0
  -7  18   5   -9.58   10.01   0
  -7  18   6   32.84   10.28   0
  -7  19   5   -2.16    9.34   0
  -7  19   6   43.24   11.66   0
  -7  20   7   41.07   12.13   0
  -7  20   9   10.23   11.09   0
  -7  21   8  -12.63   12.02   0
  -7  21   9  120.90   15.17   0
  -6  12   1  244.34   10.13   0
  -6  12   2   57.50    7.86   0
  -6  12   3  123.88    9.34   0
  -6  12   4   -3.94    7.70   0
  -6  13   8  175.24   12.48   0
  -6  14  10   68.87   12.15   0
  -6  15  11   12.23    8.59   0
  -6  15  12   31.33   12.13   0
  -6  16  13  215.01   15.70   0
  -6  17  14   45.18   13.33   0
  -6  18  15   21.33   13.07   0
  -6  19  15    2.96   11.64   0
  -6  19  16  -17.40   11.53   0
  -5   9  -4  308.56    7.22   0
  -5  10   9   39.38    9.45   0
  -5  11  12  110.15   12.42   0
  -5  12  13    6.01    8.17   0
  -5  12  14   26.44   11.30   0
  -5  13  15   19.18   12.34   0
  -5  14  16    2.25   11.70   0
  -5  15  17  132.02   12.01   0
  -5  16  18   -6.06   11.56   0
  -5  17  19   81.40   13.63   0
  -5  18  20    0.68   10.16   0
  -4   7   7  487.73   10.38   0
  -4   7   8  281.11   10.00   0
  -4   8 -11  124.32    2.60   0
  -4   8  11   61.32    9.31   0
  -4   9  13   48.89    8.13   0
  -4  10  15   61.84   11.14   0
  -4  11  17   71.60   12.82   0
  -4  12  18  -12.47   11.90   0
  -4  13  19  109.46   11.22   0
  -4  15  21    4.22   13.11   0
  -4  16  22  -10.21   13.19   0
  -4  17  22   49.03    9.97   0
  -3   7 -14   19.04    1.63   0
  -3  10  19   26.25   11.79   0
  -3  11  20  113.91   12.71   0
  -3  12  21   52.36    9.78   0
  -3  13  22    3.57    9.32   0
  -3  17  25   52.13   14.73   0
  -2   3   6  461.53    8.54   0
  -2   5  13  339.41   10.14   0
  -2   8  19  127.28   10.91   0
  -2  11  23   -0.83   10.12   0
  -2  12  24   20.21   11.28   0
  -2  14  25   31.21    9.99   0
  -2  15  26   87.09   13.82   0
  -1   4  14  404.25    9.79   0
   0   1   8  661.53    7.33   0
   0   7  22   37.53    8.64   0
   0   8  23  278.01   12.68   0
   0   9  24    1.38    8.83   0
   0  10  25   18.25    9.43   0
   0  12  27  139.35   13.42   0
   0  15  29   14.03   12.67   0
   1  12  28   12.84   10.47   0
   1  13  29   15.28    9.65   0
   1  15  30   -8.39   12.18   0
   2   2  16   32.01    3.91   0
   2   6  23  263.48   10.06   0
   3   1  15  107.00    3.73   0
   3   4  21   99.77    6.77   0
   4   1  16   49.59    3.14   0
   4   2  18   13.70    3.28   0
  -7  16   1   -9.47    8.46   0
  -7  16   2   35.48    9.94   0
  -7  16   3  419.07   15.33   0
  -7  17  -1   15.40    8.34   0
  -7  17   0   64.75    9.33   0
  -7  17   3   10.75    8.59   0
  -7  17   4   15.72   10.07   0
  -7  17   6  -12.10   10.48   0
  -7  18   7   52.03   10.96   0
  -7  18   8   69.51   12.49   0
  -7  18   9   28.62   11.33   0
  -7  19   9    9.46   12.09   0
  -7  19  10   45.57   11.86   0
  -7  20  10   38.20   12.61   0
  -7  20  11   44.38   12.23   0
  -7  21  10  -15.05   10.53   0
  -7  21  11   15.48   13.20   0
  -6  12  -4   -8.05    6.14   0
  -6  12   5  496.86   14.00   0
  -6  12   6  116.58   10.47   0
  -6  12   7   90.68   10.20   0
  -6  13   9  106.83   12.31   0
  -6  13  10  221.22   14.06   0
  -6  14  11    0.03   10.50   0
  -6  14  12  193.15   14.65   0
  -6  15  13    5.09   12.45   0
  -6  16  14   10.52   11.77   0
  -6  17  15  228.58   15.64   0
  -6  18  16   41.12   13.83   0
  -6  19  17   -4.96   13.54   0
  -5   9  -5   26.30    3.73   0
  -5  10  10  240.19   10.60   0
  -5  10  11   55.07   10.36   0
  -5  11  13  439.98   16.40   0
  -5  12  15   11.77   12.20   0
  -5  13  16   83.86   13.45   0
  -5  15  18    4.00    9.50   0
  -5  16  19   36.50   12.04   0
  -5  17  20    5.44   12.45   0
  -5  18  21   19.43   10.88   0
  -4   6  -2    6.41    3.30   0
  -4   6   0  168.22    5.80   0
  -4   6   1 1176.97   12.38   0
  -4   6   2  216.49    7.01   0
  -4   6   3   12.36    5.34   0
  -4   7  -8    6.86    2.24   0
  -4   8  12   19.85    9.05   0
  -4   9  14 1117.26   18.96   0
  -4  10  16  630.76   18.23   0
  -4  11  18  106.36   13.58   0
  -4  12  19  207.53   15.30   0
  -4  14  21    9.74   13.60   0
  -4  16  23   31.70   12.68   0
  -3   4   0  103.96    4.44   0
  -3   4   2 2466.01   15.37   0
  -3   5   9    4.41    6.65   0
  -3   9  18    8.18    8.07   0
  -3  11  21   -0.92   12.25   0
  -3  14  24  -10.46   12.54   0
  -3  16  25  103.38   14.08   0
  -2   4  11   97.82    7.28   0
  -2   5  14  536.12   11.97   0
  -2  10  22   19.86    8.37   0
  -2  13  25   34.21   11.94   0
  -2  14  26    6.36   12.36   0
  -2  16  27   44.59   13.76   0
  -1   3  12  678.57   10.77   0
  -1   6  19  115.86    9.16   0
  -1   8  22   54.44   10.82   0
  -1   9  23  -23.05    8.89   0
  -1  11  25    4.89    8.19   0
  -1  12  26    3.54   10.93   0
  -1  13  27   29.28   12.26   0
  -1  15  28  155.90   14.64   0
   0   2  12  680.35    9.37   0
   0   3  15   94.24    5.91   0
   0  10  26   37.81    9.67   0
   0  13  28   34.27    8.97   0
   0  14  29   60.87   13.01   0
   1   3  17   58.21    5.06   0
   1   4  19   24.08    5.16   0
   1   8  25  105.59   10.00   0
   1   9  26   12.63    9.13   0
   1  10  27   -9.81    9.30   0
   1  11  28   34.54    9.22   0
   1  14  30   22.06   12.27   0
   2   1  14  393.51    6.26   0
   2   8  26    7.58    8.24   0
  -7  16  -1  106.56    9.38   0
  -7  16   4   33.15    9.53   0
  -7  16   5   -3.03   10.10   0
  -7  16   6   -0.78   10.18   0
  -7  17   8   83.99   12.72   0
  -7  17   9   49.12   12.51   0
  -7  18  10   91.14   13.54   0
  -7  18  11   39.50   11.97   0
  -7  19  11   18.88   12.07   0
  -7  19  12   66.27   12.51   0
  -7  20  12   13.41   12.52   0
  -7  20  13   23.95   12.49   0
  -6  11   3  146.24    9.15   0
  -6  11   4    4.45    7.61   0
  -6  12  -5   39.93    5.97   0
  -6  12   8   76.78   11.08   0
  -6  12   9  260.03   13.64   0
  -6  13  11  208.65   14.01   0
  -6  14  13  -25.08   12.20   0
  -6  15  14  225.84   13.24   0
  -6  15  15  115.23   13.86   0
  -6  16  15   82.22   10.87   0
  -6  16  16   16.82   12.95   0
  -6  17  16    9.30    9.17   0
  -6  17  17   35.99   13.79   0
  -6  18  17   14.68   12.46   0
  -5   8   0   94.38    6.68   0
  -5   8   1  428.43    9.40   0
  -5   8   2   33.49    5.69   0
  -5   8   3  146.40    7.46   0
  -5   9   8  549.73   13.00   0
  -5   9   9    2.69    8.74   0
  -5  10  12  130.30   11.51   0
  -5  11  14  451.47   17.05   0
  -5  12  16    8.85   12.34   0
  -5  14  18  343.86   15.33   0
  -5  15  19    2.85    9.10   0
  -5  16  20   22.25   11.80   0
  -5  17  21   54.59   12.89   0
  -4   6   4  530.47    9.48   0
  -4   6   5  650.55   11.48   0
  -4   9  15  181.98   12.45   0
  -4  11  19   84.86   12.35   0
  -4  12  20    8.99   12.50   0
  -4  13  21  237.42   16.73   0
  -4  15  23   51.24   14.29   0
  -4  17  24   16.71   13.99   0
  -3   4  -3   18.93    2.98   0
  -3   4   3  183.59    6.42   0
  -3   4   4 1322.38   12.85   0
  -3   7  15  176.24    9.43   0
  -3   8  17  250.58   11.05   0
  -3  11  22   31.76   11.49   0
  -3  12  23   78.21   13.63   0
  -3  16  26  -13.58   13.27   0
  -2   3   7  436.29    7.80   0
  -2   6  17   26.16    8.82   0
  -2  11  24   30.77   12.18   0
  -2  12  25   32.07   12.91   0
  -2  15  27   -4.23    8.78   0
  -1   4  15   12.23    4.29   0
  -1   7  21   68.89    9.46   0
  -1  10  25   23.32   10.84   0
  -1  12  27   32.06   11.14   0
  -1  14  28   20.73   11.71   0
  -1  15  29   -1.80   12.60   0
   0   7  23  188.67   10.74   0
   0   8  24  256.29   12.66   0
   0  11  27    7.69    9.85   0
   0  12  28   35.96   11.42   0
   0  13  29   16.92   11.67   0
   1   0   8    3.10    2.17   0
   1   1  12  150.56    4.53   0
   1   2  15  254.41    6.44   0
   1   7  24   13.40    8.28   0
   1  12  29    3.58   10.18   0
   2   0  11    1.79    2.09   0
   2   3  19   27.09    5.38   0
   2   7  25  330.53   11.67   0
  -7  15  -1    3.54    7.51   0
  -7  15   0  116.98    9.62   0
  -7  15   1    4.43    8.33   0
  -7  15   2  138.45   10.59   0
  -7  15   4    9.15    9.57   0
  -7  15   6   14.88   10.48   0
  -7  15   7  116.89   11.70   0
  -7  16   8  -15.59    9.48   0
  -7  16  10    6.62   11.20   0
  -7  17  10   11.62   11.20   0
  -7  17  11    2.57   11.99   0
  -7  18  12   62.46   13.47   0
  -7  18  13   17.88   11.72   0
  -7  19  13   -2.27   12.60   0
  -7  19  14   17.17   11.80   0
  -6  11  -2    6.26    5.40   0
  -6  11   7  291.29   12.51   0
  -6  12  -6    6.62    5.10   0
  -6  12  10   31.35   11.24   0
  -6  13  12   16.90    8.70   0
  -6  13  13   23.62   12.30   0
  -6  14  14    8.67   11.43   0
  -6  14  15   35.47   11.96   0
  -6  15  16   81.98   14.45   0
  -6  16  17   55.45   14.28   0
  -6  17  18  -18.09   13.01   0
  -6  18  18   -7.91    9.31   0
  -6  18  19   -1.27   11.42   0
  -5   8  -2  128.27    5.80   0
  -5   8  -1  437.45    8.71   0
  -5   8   4   11.32    6.12   0
  -5   8   5   77.53    7.65   0
  -5   9  10  222.46   11.76   0
  -5  10  13   54.60   11.01   0
  -5  11  15  148.30   14.17   0
  -5  13  18   51.91   12.73   0
  -5  14  19   20.20    9.91   0
  -5  16  21   32.54   11.84   0
  -5  17  22   17.69   11.80   0
  -4   6  -4  260.42    4.98   0
  -4   6   6   30.72    4.88   0
  -4   6   7  180.43    8.48   0
  -4   8  14   -3.55    9.51   0
  -4  10  18   11.16   12.06   0
  -4  12  21  156.79   15.25   0
  -4  13  22  272.66   17.46   0
  -4  14  23   33.75   13.67   0
  -4  15  24   15.09   12.44   0
  -4  16  24   -4.10    9.65   0
  -3   4   5  267.59    7.83   0
  -3   8  18  406.04   14.59   0
  -3   9  20  386.60   15.99   0
  -3  10  21  209.22   13.66   0
  -3  15  26  -11.01   12.49   0
  -2   3   8    3.77    5.80   0
  -2   4  12  637.99   10.97   0
  -2  11  25   91.22   12.71   0
  -2  12  26   23.61   11.71   0
  -2  15  28   13.29   12.76   0
  -1   2   9    9.29    3.67   0
  -1   3  13  401.51    9.29   0
  -1   4  16   49.03    6.54   0
  -1   6  20   62.36    8.06   0
  -1  13  28   39.02   11.83   0
  -1  14  29   29.85   12.69   0
   0   1   9    9.71    2.78   0
   0   2  13  266.94    6.98   0
   0   3  16   39.69    5.40   0
   0   4  18    2.67    5.53   0
   0   9  26  247.78   12.68   0
   0  10  27    8.94   10.21   0
   0  11  28    5.81    9.47   0
   0  14  30   83.99   13.67   0
   1   4  20    4.95    5.61   0
   1   8  26  108.02    9.60   0
   1   9  27   52.43    9.92   0
   1  10  28   35.46   10.01   0
   1  11  29    6.99    8.93   0
   2   2  17  113.68    5.03   0
   2   4  21   31.69    5.75   0
   3   2  18   94.04    4.89   0
   3   3  20   80.16    5.15   0
  -7  14   2   66.14    9.47   0
  -7  14   3   -6.57    8.60   0
  -7  14   4   96.14   10.83   0
  -7  14   5   16.33   10.05   0
  -7  14   6  107.46   11.08   0
  -7  15  -2  134.55    9.10   0
  -7  15   8   72.08   11.32   0
  -7  15   9   10.72   11.39   0
  -7  15  10    6.66   10.55   0
  -7  16  11   82.21   13.21   0
  -7  16  12   -0.17   11.96   0
  -7  17  13  212.78   16.01   0
  -7  18  14   75.22   14.28   0
  -7  19  15  -19.24   12.46   0
  -6  11  -4   57.25    6.38   0
  -6  11  -3   16.31    5.10   0
  -6  11   8   10.48    9.28   0
  -6  11   9   15.86    9.64   0
  -6  12  12  104.15   13.08   0
  -6  13  14   92.75   13.52   0
  -6  14  16   96.41   14.63   0
  -6  15  17   69.77   14.12   0
  -6  16  18  -36.58   12.69   0
  -6  17  19   41.03   13.34   0
  -5   8  -3   28.53    3.83   0
  -5   9  12  348.82   13.79   0
  -5  12  18    2.33   12.77   0
  -5  13  19   32.07   12.71   0
  -5  15  21   76.81   10.66   0
  -5  16  22   -2.42   11.59   0
  -5  17  23   37.98   13.02   0
  -4   6   8  264.77    9.70   0
  -4   7  12   84.51    8.95   0
  -4   8  15  402.12   14.22   0
  -4   9  17  102.11   12.83   0
  -4  11  20   58.65    9.97   0
  -4  12  22    0.30   11.93   0
  -4  13  23   77.03   13.67   0
  -4  14  24  221.49   15.98   0
  -4  16  25   54.46   13.55   0
  -3   4   6  904.20   12.06   0
  -3   5  11   26.29    5.42   0
  -3   7  17  556.93   15.17   0
  -3   8  19   76.81   10.99   0
  -3  11  23  162.01   13.60   0
  -3  12  24   70.92   10.50   0
  -3  15  27   54.34   14.31   0
  -2   4  13  291.55    9.56   0
  -2   6  18    7.65    8.52   0
  -2   7  20    8.24   10.41   0
  -2   9  23    7.29   11.09   0
  -2  10  24  145.85   10.58   0
  -2  13  27   14.16   11.89   0
  -2  14  28   68.45   13.79   0
  -2  15  29   61.72   13.75   0
  -1   1   0 3049.67    7.64   0
  -1   1   1 2103.32    7.79   0
  -1   2  10    9.13    5.17   0
  -1   7  22   22.00    9.26   0
  -1   9  25   -4.37   10.64   0
  -1  11  27   77.28   12.59   0
  -1  12  28   15.92   12.16   0
  -1  13  29   12.34   11.08   0
   0   7  24   44.06    9.59   0
   0   8  25   84.46   10.71   0
   0  12  29   -2.49    9.91   0
   0  13  30   14.06   11.55   0
   1   2  16   12.36    4.81   0
   1   7  25  187.56   10.89   0
   3   0  13    1.83    2.09   0
   3   1  16    9.73    2.78   0
   4   0  14  156.40    2.76   0
  -8  20   7   -5.62   11.13   0
  -8  20   8   11.05   10.78   0
  -8  21   6   -7.39   11.58   0
  -8  21   7   73.21   13.75   0
  -8  21   8  -18.01   11.44   0
  -7  14  -2  100.39    8.65   0
  -7  14  -1    9.81    7.62   0
  -7  14   0  156.16    9.30   0
  -7  14   8   57.96   11.67   0
  -7  15  11  -10.98   11.78   0
  -7  15  12  280.29   15.66   0
  -7  16  13   17.41   12.93   0
  -7  17  14   23.58   11.84   0
  -7  17  15   27.13   13.55   0
  -7  18  15   14.67    9.58   0
  -7  18  16  -20.72   12.57   0
  -6  10   0   92.53    7.29   0
  -6  10   4  268.49   10.93   0
  -6  10   5   23.16    8.05   0
  -6  10   6    9.23    8.15   0
  -6  10   7    6.90    8.65   0
  -6  11  11  196.13   13.53   0
  -6  12  13  307.59   15.08   0
  -6  12  14   41.97   11.56   0
  -6  13  15   22.78   11.82   0
  -6  13  16   -9.68   11.40   0
  -6  14  17   22.29   13.72   0
  -6  15  18   91.04   13.79   0
  -6  16  19   41.41   12.97   0
  -6  17  20   19.23   13.07   0
  -5   8  -4    7.60    3.61   0
  -5   8   9   23.50    8.96   0
  -5   9  13  132.37   11.71   0
  -5  11  17  110.55   12.86   0
  -5  12  19  233.21   16.25   0
  -5  13  20  183.59   15.13   0
  -4   6   9  758.13   12.95   0
  -4   7  13   19.28    9.29   0
  -4   9  18   69.29   12.71   0
  -4  11  21  169.30   14.08   0
  -4  15  25   32.29   10.35   0
  -3   4   7    7.00    4.44   0
  -3   4   8   33.62    6.72   0
  -3   5  12  500.56   10.93   0
  -3   7  18   21.08   10.04   0
  -3   9  21   64.96    9.36   0
  -3  10  23   -7.73   10.66   0
  -3  11  24   30.12   12.72   0
  -3  12  25   85.56   14.06   0
  -3  13  26    0.99   12.64   0
  -3  14  27   15.24   12.85   0
  -2   3  10  439.23    9.68   0
  -2   4  14    9.52    6.62   0
  -2   6  19  272.06   11.92   0
  -2   9  24   -0.32   10.01   0
  -2  10  25  -19.07   11.11   0
  -2  11  26   35.67   12.81   0
  -2  13  28  -10.02   12.52   0
  -2  14  29   28.90   11.70   0
  -1   1   2  231.49    4.40   0
  -1   3  14    5.27    5.76   0
  -1   7  23  552.70   15.50   0
  -1   8  24   40.83    9.82   0
  -1  14  30   85.79   14.46   0
   0   1  10  168.21    5.25   0
   0   2  14  242.16    7.04   0
   0   3  17  152.61    7.00   0
   0   9  27   13.09   10.09   0
   0  10  28  243.46   14.07   0
   0  11  29   78.38   12.19   0
   0  12  30    1.83    9.70   0
   0  14  31   -4.92   11.23   0
   1   0   9    8.31    2.97   0
   1   1  13  238.06    5.48   0
   1   6  24   21.83    8.12   0
   1   8  27   19.73    9.34   0
   1   9  28  167.71   11.76   0
   2   1  15  477.62    7.22   0
   2   3  20    4.91    5.23   0
   2   4  22   58.67    7.25   0
   2   6  25   35.20    7.67   0
  -8  18   3    1.75    8.32   0
  -8  18   5  117.38   12.44   0
  -8  18   6   47.87   10.74   0
  -8  18   7   -8.63    9.91   0
  -8  19   4    8.36    9.00   0
  -8  19   5    4.05    9.41   0
  -8  19   7   21.30   11.41   0
  -8  20   9   59.22   12.19   0
  -8  20  10   24.68   13.09   0
  -8  20  11   11.29   11.54   0
  -7  13   0  178.97   10.26   0
  -7  13   1   97.21    9.13   0
  -7  13   2   11.82    8.36   0
  -7  13   3   18.02    8.99   0
  -7  13   5   18.94    9.75   0
  -7  13   6  170.15   12.54   0
  -7  13   7   49.53   11.24   0
  -7  13   8   31.60   10.13   0
  -7  14  -3   31.84    7.04   0
  -7  14  10  340.20   15.43   0
  -7  14  11   54.41   12.69   0
  -7  15  13   87.80   14.07   0
  -7  16  14  138.43   12.08   0
  -7  16  15  782.97   23.11   0
  -7  17  16  -24.49   12.55   0
  -7  18  17   -7.78   13.30   0
  -6  10  -2  141.39    6.91   0
  -6  10  -1   18.41    5.62   0
  -6  10   8  212.52   11.59   0
  -6  10   9  157.82   11.36   0
  -6  11  12  143.48   13.45   0
  -6  11  13  139.57   12.82   0
  -6  12  15   42.15   13.12   0
  -6  13  17   12.05   13.24   0
  -6  14  18   99.52   15.07   0
  -6  15  19   27.96   10.35   0
  -6  16  20   12.37    9.19   0
  -6  16  21   88.01   13.43   0
  -6  17  21   37.22   11.58   0
  -5   7   2   17.95    5.34   0
  -5   7   3  279.14    8.70   0
  -5   7   4    9.93    5.88   0
  -5   8  10  413.03   12.21   0
  -5   9  14   44.79   10.95   0
  -5  11  18   -7.22   11.41   0
  -5  12  20   17.46   13.22   0
  -4   5   3  199.35    7.23   0
  -4   7  14   14.02    9.29   0
  -4   9  19   -0.85   11.91   0
  -4  11  22   38.83   13.48   0
  -4  12  23  167.64   14.76   0
  -4  13  24   22.48    9.70   0
  -4  14  25   -3.79    9.27   0
  -4  15  26  118.09   15.84   0
  -3   6  16   16.98    9.04   0
  -3   9  22   18.86   11.89   0
  -3  11  25  119.56   13.53   0
  -3  12  26   16.74   12.89   0
  -3  13  27    6.15   11.75   0
  -3  15  28  129.76   13.64   0
  -2   7  21  314.46   11.86   0
  -2  12  28   28.20   11.73   0
  -1   1   4  886.71    7.74   0
  -1   2  11  884.32   11.28   0
  -1   5  20  310.87   11.48   0
  -1   8  25   63.66   10.55   0
  -1   9  26   30.30   11.07   0
  -1  10  27   15.18   10.40   0
  -1  11  28   12.13   10.67   0
  -1  13  30   42.46   13.29   0
  -1  14  31    7.69   12.29   0
   0   7  25  340.93   13.41   0
   0   8  26   19.92    9.00   0
   0  13  31   17.14   12.31   0
   1   3  19  236.60    7.89   0
   1   5  23   19.21    6.87   0
   1   7  26    7.66    8.32   0
   2   0  12 1587.23    9.44   0
   2   2  18   13.71    3.96   0
   3   2  19   -3.33    4.09   0
   3   3  21   -1.61    4.76   0
   4   1  17   12.46    2.82   0
  -8  17   2   36.06    9.84   0
  -8  17   3  235.87   13.31   0
  -8  17   4   10.96   10.24   0
  -8  17   7   35.51   11.61   0
  -8  17   8   14.37   10.58   0
  -8  18   8   26.82   11.10   0
  -8  18  11   23.67   11.79   0
  -8  19  11   25.79   12.50   0
  -8  19  12   55.79   13.24   0
  -7  13  -2  149.29    8.95   0
  -7  13   9  204.24   13.00   0
  -7  13  10   25.01   11.53   0
  -7  14  12   -6.10    8.47   0
  -7  14  13   24.04   13.01   0
  -7  15  14   11.15    9.15   0
  -7  15  15   34.71   13.58   0
  -7  16  16   -9.55   12.13   0
  -7  16  17  -11.00   11.83   0
  -7  17  17   37.08   10.60   0
  -7  17  18   -1.52   13.58   0
  -7  18  18   90.17   12.15   0
  -6  10  10   17.06    9.89   0
  -6  10  11   30.28   10.67   0
  -6  11  -6    4.07    4.10   0
  -6  11  14    9.45   12.46   0
  -6  12  16   35.11   13.40   0
  -6  13  18  294.17   17.88   0
  -6  14  19   -5.56   12.08   0
  -6  15  20   37.11    9.87   0
  -6  15  21   25.96   12.04   0
  -6  16  22   -1.35   10.91   0
  -5   7  -1  289.59    7.77   0
  -5   7   0    5.59    4.49   0
  -5   7   1  230.74    7.46   0
  -5   7   5  557.77   10.96   0
  -5   7   6   15.58    7.06   0
  -5   8  12   95.54   10.78   0
  -5  10  17   49.86    9.77   0
  -5  10  18  102.42   12.94   0
  -5  12  21   31.89   13.84   0
  -5  13  22   16.00   13.53   0
  -5  15  24  100.25   13.81   0
  -4   5   1  108.75    5.56   0
  -4   5   5   67.74    6.66   0
  -4   5   6 1258.64   15.18   0
  -4   8  18   10.02   11.95   0
  -4   9  20    5.34   12.35   0
  -4  10  21   -0.76    9.11   0
  -4  12  24    6.85   13.77   0
  -4  13  25   23.79   12.11   0
  -4  14  26   -7.90   13.18   0
  -4  15  27    3.31   13.84   0
  -3   6  17  129.80   10.84   0
  -3   7  19  272.01   13.14   0
  -3   8  21  184.50   13.70   0
  -3   9  23    9.70   11.84   0
  -3  10  24   -2.08   11.00   0
  -2   2   1  783.01    7.37   0
  -2   2   2    2.08    4.40   0
  -2   2   3   86.81    5.42   0
  -2   3  11  364.96    8.44   0
  -2   4  15   11.82    6.79   0
  -2   7  22   12.79   10.52   0
  -2   9  25   30.74   11.69   0
  -2  10  26   25.16   11.20   0
  -2  14  30   22.30   12.96   0
  -1   2  12  333.73    8.31   0
  -1   6  22  291.51   10.84   0
  -1   7  24    7.21   10.26   0
  -1  10  28   41.56   11.47   0
  -1  11  29   95.47   13.13   0
  -1  12  30   -0.28   10.68   0
   0   1  11   61.73    4.57   0
   0   2  15  806.07   11.23   0
   0   3  18   61.37    6.06   0
   0   5  22  504.74   13.05   0
   0   8  27  114.43   11.70   0
   0   9  28   20.66   10.47   0
   0  11  30   11.89   10.72   0
   0  12  31  181.45   14.51   0
   1   1  14   83.08    4.91   0
   1   2  17  808.01   10.93   0
   1   6  25  361.96   12.51   0
  -8  16   3   -2.67    8.23   0
  -8  16   4   -4.51    9.86   0
  -8  16   5   89.31   11.85   0
  -8  16   6   -1.69   10.33   0
  -8  16   8   39.93   10.83   0
  -8  17   9   -2.87   10.56   0
  -8  17  10   33.46   12.39   0
  -8  17  11   72.67   13.94   0
  -8  18  12   28.63   12.72   0
  -8  18  13   -1.02   12.34   0
  -8  19  13    7.14   11.38   0
  -7  12   2   40.01    8.57   0
  -7  12   3  344.03   12.21   0
  -7  12   4   10.74    9.18   0
  -7  12   5   -0.74    8.66   0
  -7  12   6   56.40   10.70   0
  -7  12   7  200.01   12.98   0
  -7  12   8   14.46   10.57   0
  -7  12   9   66.17   10.80   0
  -7  13  11   40.49    9.14   0
  -7  13  12  136.09   13.99   0
  -7  13  13  -21.79   10.84   0
  -7  14  14   83.22   13.12   0
  -7  14  15   30.14   13.61   0
  -7  15  16   95.30   13.60   0
  -7  15  17   -6.99   12.03   0
  -7  16  18   33.90   13.93   0
  -7  17  19   33.65   14.36   0
  -6   9   1    5.47    6.10   0
  -6   9   7   14.37    8.59   0
  -6   9   8   35.66    9.32   0
  -6  10  -4    0.38    4.60   0
  -6  10  12  716.35   18.34   0
  -6  10  13   94.05   12.29   0
  -6  11  15  465.57   17.28   0
  -6  12  17  224.16   15.23   0
  -6  13  19  264.53   17.52   0
  -6  14  20  254.55   14.67   0
  -6  14  21   -5.48   11.46   0
  -6  15  22   14.64   13.14   0
  -6  16  23    9.57   11.26   0
  -5   8  13   19.30    7.96   0
  -5   8  14   54.11   11.00   0
  -5  10  19    8.79   11.61   0
  -5  11  20   16.89    9.50   0
  -5  12  22   20.10   14.02   0
  -5  14  24    0.17   12.41   0
  -5  15  25    6.11   11.89   0
  -4   5  -1  233.43    5.81   0
  -4   5   7  138.18    6.66   0
  -4   7  16    5.06    9.97   0
  -4  10  22    6.81   11.65   0
  -4  12  25  124.25   15.08   0
  -4  14  27   23.58   13.76   0
  -3   6  18  440.09   14.29   0
  -3   7  20   21.26   10.34   0
  -3   8  22  149.78   13.47   0
  -3  10  25   10.89   12.42   0
  -3  12  27   77.10   13.06   0
  -3  14  29   39.47   13.95   0
  -2   2   5   16.59    5.52   0
  -2   3  12  118.21    7.72   0
  -2   6  21  495.96   14.74   0
  -2   8  24  137.47   11.93   0
  -2  10  27   -8.70   11.24   0
  -2  11  28   19.36   12.39   0
  -2  12  29   16.40   12.74   0
  -2  13  30   27.39   13.97   0
  -1   1   6 2176.52   12.94   0
  -1   3  16   74.10    6.78   0
  -1   6  23   24.82   10.03   0
  -1   8  26   58.14   11.01   0
  -1   9  27  101.59   11.39   0
  -1  13  31   13.44   11.69   0
   0   0   3    3.95    2.06   0
   0   7  26   40.14    9.62   0
   1   0  10  185.94    4.43   0
   1   5  24  225.24    9.85   0
   1   7  27   90.01    9.79   0
   1   8  28   44.37    9.64   0
   2   3  21   68.95    5.87   0
   3   1  17   18.59    3.42   0
  -8  15   5  122.51   11.30   0
  -8  15   6   22.98    9.98   0
  -8  16   2   45.19    8.79   0
  -8  16   9   53.83   11.85   0
  -8  16  10   -5.07   11.78   0
  -8  16  11   -7.78   12.11   0
  -8  17  12    3.68   12.06   0
  -8  17  13    1.48   12.35   0
  -8  17  14  -20.12   11.52   0
  -8  18  14   58.25   13.00   0
  -8  18  15   42.16   14.19   0
  -7  12   0   39.98    7.29   0
  -7  12  10   14.67   10.55   0
  -7  12  11  243.34   15.01   0
  -7  13  14  -32.19   12.25   0
  -7  14  16    3.34   13.66   0
  -7  15  18   -2.54   13.72   0
  -7  16  19   82.31   15.30   0
  -6   9  -1   23.15    5.49   0
  -6   9   0   70.33    6.56   0
  -6   9   9   51.41    7.90   0
  -6   9  10  426.01   14.48   0
  -6  10  14  468.24   17.57   0
  -6  11  16   25.43    9.44   0
  -6  11  17   44.05   13.44   0
  -6  12  18   -4.78    9.30   0
  -6  12  19   -5.67   13.49   0
  -6  13  20   -6.09   12.48   0
  -6  14  22   19.90   12.06   0
  -6  15  23  119.37   14.79   0
  -5   7  -3  958.77   11.07   0
  -5   7  11    2.21    9.16   0
  -5   9  18   12.85   11.35   0
  -5  10  20   -6.47   11.38   0
  -5  13  24   46.29   14.61   0
  -5  14  25  -20.49   13.60   0
  -5  15  26   15.71   15.20   0
  -4   5  -2  414.87    6.62   0
  -4   5   9   55.26    5.97   0
  -4   7  17  420.74   14.96   0
  -4   8  20   80.15   12.10   0
  -4  10  23   -9.11   12.91   0
  -4  12  26   34.07   13.32   0
  -4  13  27   39.33   13.76   0
  -4  14  28  136.72   15.28   0
  -3   4  12   95.63    8.23   0
  -3   7  21  305.72   14.69   0
  -3   8  23  136.65   12.60   0
  -3   9  24  276.14   15.01   0
  -3  10  26  222.55   14.62   0
  -3  12  28   16.58   12.71   0
  -3  13  29    9.51   13.10   0
  -2   2  -1  488.78    4.83   0
  -2   2   7  615.34    9.73   0
  -2   3  13 1373.74   16.28   0
  -2   8  25   39.53   11.48   0
  -2  11  29  145.12   13.85   0
  -1   1   7  174.94    6.19   0
  -1   7  25  120.65   11.57   0
  -1   9  28  117.98   12.64   0
  -1  10  29   18.11   11.76   0
  -1  11  30   52.82   12.50   0
  -1  12  31   24.73   12.19   0
  -1  13  32   30.82   12.63   0
   0   0   4   99.53    2.88   0
   0   2  16  103.79    6.06   0
   0   3  19  105.25    7.29   0
   0   5  23   15.67    7.64   0
   0   6  25   47.94    9.39   0
   0   8  28   36.08    9.32   0
   0  10  30    5.46   10.44   0
   0  11  31   25.68   11.45   0
   1   2  18   73.36    5.96   0
   1   6  26   16.13    8.10   0
   3   0  14  617.11    5.86   0
  -8  15   1   12.64    7.74   0
  -8  15   2   40.38    9.40   0
  -8  15   3   88.48   10.64   0
  -8  15   4  105.28   10.31   0
  -8  15   9   14.77   11.70   0
  -8  15  10   57.53   12.80   0
  -8  15  11   25.44   12.82   0
  -8  16  12    9.07   10.00   0
  -8  16  13  263.54   17.60   0
  -8  16  14    0.49   11.59   0
  -8  17  15   94.77   14.84   0
  -8  17  16    6.52   11.98   0
  -7  11   2  102.23    8.84   0
  -7  11   4   77.77    8.97   0
  -7  11   8  158.58   12.58   0
  -7  11   9  117.24   12.46   0
  -7  12  12    2.10    8.65   0
  -7  12  13   74.28   13.25   0
  -7  12  14  -15.20   11.27   0
  -7  13  15   41.73   10.11   0
  -7  13  16   90.84   14.82   0
  -7  14  17   23.42   10.10   0
  -7  14  18  284.44   18.08   0
  -7  15  19   -8.09   12.20   0
  -7  16  20    8.26    9.63   0
  -7  16  21    4.35   11.87   0
  -6   9  -2   90.07    6.05   0
  -6   9  11   33.68    8.47   0
  -6   9  12  253.34   13.57   0
  -6  10  15   87.59   10.32   0
  -6  10  16  335.89   16.66   0
  -6  12  20   82.36   15.12   0
  -6  13  21   11.68    9.68   0
  -6  14  23    7.97   13.07   0
  -6  15  24  -23.03   11.42   0
  -5   7  12   52.26    8.18   0
  -5   9  19   44.30   13.18   0
  -5  10  21    9.12   12.27   0
  -5  11  22   -5.54    9.13   0
  -5  12  24   11.30   13.87   0
  -5  13  25  -10.16   13.72   0
  -5  14  26   77.04   15.79   0
  -4   5  -3  414.71    6.43   0
  -4   6  -7  230.33    3.83   0
  -4   6  15    6.02    7.51   0
  -4   7 -10   59.61    1.91   0
  -4  11  25   43.89   10.55   0
  -4  13  28    9.79   12.28   0
  -3   3   1 1610.06   11.72   0
  -3   3   2   59.90    5.05   0
  -3   3   3   33.59    5.26   0
  -3   3   4  661.80    9.03   0
  -3   5  17   68.41    9.98   0
  -3   9  25    5.79   12.09   0
  -3  12  29  106.18   13.58   0
  -2   3  14  403.57   10.72   0
  -2   5  20   -7.41    9.45   0
  -2   7  24   -8.30   10.64   0
  -2   9  27   13.83   11.75   0
  -2  12  30   20.66    9.45   0
  -2  13  31   -0.82   11.33   0
  -1   1   8  186.49    6.30   0
  -1   3  17   34.07    6.43   0
  -1   5  22   85.73    9.17   0
  -1   6  24   89.90   10.59   0
  -1   8  27   36.79   11.02   0
   0   0   5   -1.19    2.93   0
   0   7  27   29.77    9.77   0
   1   1  15  199.88    5.68   0
   1   5  25   29.12    8.22   0
   2   0  13   -4.86    2.43   0
   3   2  20   36.42    4.52   0
  -9  20   8   12.48   12.10   0
  -9  20   9   -5.07   12.96   0
  -8  14   3   24.04    9.56   0
  -8  14   5   33.96   10.37   0
  -8  14   6  149.05   12.50   0
  -8  14   7   35.88   11.12   0
  -8  15  12    1.42    9.34   0
  -8  15  14   64.39   13.84   0
  -8  16  15   -0.23   11.85   0
  -8  16  16   10.71   13.23   0
  -8  17  17   -1.13   13.24   0
  -7  11   1  145.62    8.99   0
  -7  11  10   14.65    8.41   0
  -7  11  11   50.10   12.44   0
  -7  11  12   60.03   13.01   0
  -7  12  15   88.79   14.18   0
  -7  13  17  216.65   16.04   0
  -7  13  18  113.78   14.72   0
  -7  14  19    7.09   13.97   0
  -7  15  20  158.95   13.80   0
  -7  15  21   72.89   14.67   0
  -6   8   2   28.45    5.96   0
  -6   8   7  241.47   11.28   0
  -6   8   8  662.98   15.47   0
  -6   8   9  317.09   12.96   0
  -6   9  -3    1.71    4.44   0
  -6   9  13   32.45    9.06   0
  -6  10  -6  272.57    7.31   0
  -6  11  19    3.21   13.36   0
  -6  12  21  141.89   16.13   0
  -6  13  23   35.32   12.72   0
  -6  14  24   15.89   13.32   0
  -5   6   1   -4.26    5.74   0
  -5   6   2 1362.41   14.99   0
  -5   6   4   14.03    4.44   0
  -5   6   5  168.68    7.02   0
  -5   6   6  169.52    7.27   0
  -5   6   7  891.58   14.93   0
  -5   7  -4   41.95    3.83   0
  -5   7  14   -0.87   10.02   0
  -5   8  17   39.93   11.68   0
  -5   9  20  191.31   15.15   0
  -5  10  22  188.00   15.09   0
  -5  11  23   57.75   13.64   0
  -5  12  25   69.95   13.73   0
  -5  14  27   29.16   14.77   0
  -4   6  16   12.60    7.80   0
  -4   7  19  210.16   13.43   0
  -4   9  23   63.35   12.55   0
  -4  11  26   55.34   12.89   0
  -4  12  27   95.24   11.78   0
  -3   3   0  355.81    6.02   0
  -3   4  -6 1558.85    6.19   0
  -3   5  18   16.63    9.36   0
  -3   6  20   -4.73   10.13   0
  -3   7  22   50.15    8.99   0
  -3  10  27  107.51   14.26   0
  -3  11  28   -6.52    9.51   0
  -3  13  30    0.35   10.07   0
  -2   2   9 1075.71   12.82   0
  -2   3  15  597.37   12.36   0
  -2   6  23  254.50   13.38   0
  -2   8  26   56.57   11.23   0
  -2  11  30   -7.40   12.82   0
  -2  12  31  285.64   17.79   0
  -1   2  14    5.84    4.05   0
  -1   5  23   44.04    8.81   0
  -1   7  26   26.64    9.64   0
  -1   8  28  119.30   11.71   0
  -1   9  29    0.04   11.02   0
  -1  10  30   32.74   10.68   0
  -1  11  31  163.37   13.52   0
  -1  12  32   -5.92   12.02   0
   0   0   6  995.00    7.19   0
   0   3  20    2.10    6.26   0
   0   5  24   90.88    8.97   0
   0   6  26   17.18    8.88   0
   0   8  29   20.81    9.06   0
   1   0  11    4.43    2.79   0
   1   6  27   23.38    8.28   0
   2  -1   7   47.63    0.78   0
   2   1  17  547.82    8.34   0
  -9  18   6   22.37   10.16   0
  -9  18   7   32.45   11.62   0
  -9  18   8  -11.26    9.78   0
  -9  18   9    8.72   10.62   0
  -9  18  10   36.79   13.83   0
  -9  19   7    1.19   10.06   0
  -9  19   8   33.55   10.70   0
  -9  19   9    0.29   10.61   0
  -9  19  10   97.69   14.21   0
  -9  19  11    7.73   12.97   0
  -8  13   6   18.81    9.67   0
  -8  13   7  214.53   13.06   0
  -8  14   2   67.80    9.73   0
  -8  14  11   18.87    9.28   0
  -8  14  13  -15.83   12.44   0
  -8  15  15   27.64   13.38   0
  -8  15  16   38.72   13.87   0
  -8  16  17   11.84   13.35   0
  -8  16  18  -14.83   11.99   0
  -7  10   4  157.75   10.26   0
  -7  10   5   14.68    8.39   0
  -7  10   7   26.19    9.18   0
  -7  10   8  -15.29   10.05   0
  -7  10   9   13.86   10.79   0
  -7  11  13  327.98   15.69   0
  -7  11  14   24.66   12.74   0
  -7  12  -4   15.96    5.74   0
  -7  12  16   18.35    9.60   0
  -7  12  17   15.92   13.83   0
  -7  13  19   -4.57   13.89   0
  -7  14  20   56.65   11.26   0
  -7  14  21   26.59   12.33   0
  -7  15  22   26.52   12.88   0
  -6   8   0   14.18    6.57   0
  -6   8   1   62.98    6.18   0
  -6   8  10  291.95   11.52   0
  -6   8  11   38.21   10.38   0
  -6   8  12   41.05   10.79   0
  -6   9  -4  121.99    6.22   0
  -6   9  15   96.15   10.44   0
  -6  10  18   37.19   12.31   0
  -6  12  22   18.62   14.04   0
  -6  13  24   35.93   12.54   0
  -6  14  25  -22.84   12.45   0
  -5   6   0  153.43    6.17   0
  -5   8  18   77.88   10.08   0
  -5  10  23    5.39   12.21   0
  -5  11  24  217.88   16.07   0
  -5  12  26   -0.77   12.22   0
  -4   4   5  796.03   12.08   0
  -4   4   6   22.79    6.59   0
  -4   7  20   41.54   12.56   0
  -4   8  22   49.41   12.05   0
  -4   9  24    3.76   12.71   0
  -4  10  26    0.48   11.79   0
  -4  13  29   17.49   12.66   0
  -3   3   9  749.63   11.55   0
  -3   3  10  440.83   10.83   0
  -3   6  21  179.90   12.49   0
  -3   7  23   77.63   12.43   0
  -3   8  25  -14.30   11.65   0
  -3  11  29   38.07   13.70   0
  -3  12  30   -1.84   12.91   0
  -2   2  10   61.02    5.27   0
  -2   7  25   23.55    8.59   0
  -1   2  15  174.31    7.58   0
  -1   6  25  139.19   10.98   0
  -1   7  27  156.73   12.41   0
  -1  10  31   20.81   10.40   0
  -1  11  32   42.79   11.18   0
  -1  12  33   32.03   12.72   0
   0   0   7    1.84    3.63   0
   0   1  14  444.58    8.33   0
   0   4  23  182.41   10.64   0
   0   5  25   91.98   10.42   0
   0   7  28    8.71    9.39   0
   2   2  20   17.20    4.63   0
   4   0  15   -1.72    1.74   0
  -9  17   5   58.56   11.51   0
  -9  17   6    5.66    9.35   0
  -9  17   7    0.28   10.85   0
  -9  17   8    3.62   11.63   0
  -9  17   9   53.30   12.91   0
  -9  17  10   -5.72   10.71   0
  -9  18  11   18.10   11.70   0
  -9  18  12   43.73   14.27   0
  -9  18  13    9.78   13.15   0
  -8  13   2   -2.56    8.79   0
  -8  13   3  118.11   10.39   0
  -8  13   5    3.34    8.87   0
  -8  13   9   43.26   11.06   0
  -8  13  10  213.83   14.19   0
  -8  13  12   30.34   12.62   0
  -8  14   0   60.95    8.76   0
  -8  14  14  -10.48    9.02   0
  -8  14  15   10.27   13.40   0
  -8  14  16  162.37   14.63   0
  -8  15  17   27.13   13.62   0
  -8  15  18   69.87   13.81   0
  -8  16  19   26.84   14.31   0
  -7  10   3   18.89    7.81   0
  -7  10  10  379.92   13.55   0
  -7  10  11   52.16   12.28   0
  -7  10  12  183.08   14.32   0
  -7  11  15   30.26    9.77   0
  -7  11  16  144.16   15.12   0
  -7  12  18   47.02   14.60   0
  -7  12  19  372.13   18.58   0
  -7  13  20  119.34   14.82   0
  -7  14  22   70.72   14.51   0
  -6   8  -1   18.09    6.11   0
  -6  10  19   82.16   10.89   0
  -6  10  20   19.52   12.40   0
  -6  11  21   58.76   11.10   0
  -6  12  23   52.50   13.50   0
  -6  14  26    5.11   14.37   0
  -5   6  -1  336.16    7.40   0
  -5   6  12   62.63    8.26   0
  -5   6  13   12.15    9.53   0
  -5   7  17  116.79   12.40   0
  -5   8  19    3.73    9.06   0
  -5   9  22    7.21   13.19   0
  -5  11  25  233.20   16.13   0
  -5  13  28   86.15   14.53   0
  -4   4   2  917.19   11.19   0
  -4   4   8  121.68    8.22   0
  -4   5  15   63.09   10.17   0
  -4   6  18   -2.48    8.07   0
  -4   7  21  223.30   14.93   0
  -4   8  23   70.36   13.65   0
  -4  11  28   37.65   14.00   0
  -4  12  29   56.20   14.23   0
  -3   3  -1    2.03    3.22   0
  -3   3  11 1171.08   15.64   0
  -3   5  19  -11.63    7.06   0
  -3   8  26   46.98   11.75   0
  -3   9  27   -3.47   10.84   0
  -3  12  31   -0.05   12.79   0
  -2   2  11  739.88   11.05   0
  -2   3  16   40.46    5.49   0
  -2   5  22  280.00   12.59   0
  -2   7  26   13.95   11.18   0
  -2   9  29    9.12   11.61   0
  -2  11  31   -8.59   11.00   0
  -2  12  32   16.70   11.96   0
  -1   2  16   25.63    6.02   0
  -1   4  22  144.71    9.95   0
  -1   5  24  438.04   14.37   0
  -1   8  29  119.15   12.38   0
  -1   9  30   -4.32    9.92   0
   0   2  18    1.72    4.96   0
   0   6  27  199.28   11.85   0
   0   8  30   73.27   10.97   0
   1   0  12  137.01    4.57   0
   1   3  22   12.36    5.83   0
   2   0  14   59.60    3.40   0
   2   3  23   51.87    6.64   0
  -9  16   7   63.91   12.32   0
  -9  16   8   -6.48   11.37   0
  -9  16   9  -18.21   11.25   0
  -9  16  11   78.81   13.05   0
  -9  17  11   -4.38    8.66   0
  -9  17  12    1.61   11.80   0
  -9  17  13  150.67   15.39   0
  -9  17  14   58.61   13.87   0
  -8  12   6   -4.60    9.90   0
  -8  12   8   16.99   11.12   0
  -8  12   9  322.93   15.60   0
  -8  12  10   25.14   10.91   0
  -8  13   1   22.11    8.46   0
  -8  13  13   17.99    9.23   0
  -8  13  14   34.13   13.40   0
  -8  13  15   75.21   14.31   0
  -8  14  17    4.20   13.80   0
  -8  14  18  115.35   14.77   0
  -8  15  19   46.35   14.95   0
  -7  10  13   17.37    9.03   0
  -7  10  14  164.58   14.84   0
  -7  10  15   33.00   12.23   0
  -7  11  17   67.90   13.48   0
  -7  11  18   54.75   13.39   0
  -7  12  20   17.81   14.29   0
  -7  13  21   79.31   12.08   0
  -7  13  22   18.70   13.30   0
  -7  14  23   15.61   12.39   0
  -6   7   4   13.16    6.62   0
  -6   7   8   15.21    8.11   0
  -6   7   9  131.74   10.75   0
  -6   7  10   58.23   10.26   0
  -6   8  -2   40.27    5.90   0
  -6   8  15   18.72   12.63   0
  -6   9  18  255.10   15.41   0
  -6  10  21   80.67   14.47   0
  -6  11  23  142.11   16.09   0
  -6  12  24   23.64   13.07   0
  -6  13  26   16.12   12.75   0
  -5   6  -2  274.32    6.94   0
  -5   8  21   25.62   13.06   0
  -5   9  23   43.80   14.04   0
  -5  10  25  -15.33   12.58   0
  -5  11  26   28.79   14.08   0
  -5  12  27   46.36   11.13   0
  -4   4   1  343.27    7.40   0
  -4   4  10   25.03    5.68   0
  -4   4  11   12.97    7.73   0
  -4   5  16    9.96    9.62   0
  -4   7  22   12.84   12.35   0
  -4   8  24   37.69   13.35   0
  -4  10  27    1.91   12.00   0
  -4  12  30   31.48   12.74   0
  -3   3  12  157.97    7.39   0
  -3   5  20 1617.27   23.36   0
  -3   6  23  220.29   13.24   0
  -3   7  25  113.29   12.29   0
  -3   9  28  129.24   14.50   0
  -3  10  29   46.44   12.56   0
  -2   2  13  522.03   11.12   0
  -2   4  20  185.77   10.70   0
  -2   5  23   49.11    9.81   0
  -1   1  11  145.36    5.40   0
  -1   2  -7    6.49    2.20   0
  -1   7  28   35.71   10.72   0
  -1   9  31    2.79    9.73   0
  -1  10  32    5.68   11.21   0
  -1  11  33    7.91   12.18   0
   0   0   8  944.32    8.25   0
   0   1  15   37.52    4.88   0
   0   4  24  238.42   10.59   0
   0   5  26  336.03   12.26   0
   1   1  17   42.89    5.42   0
   1   2  20   42.39    5.11   0
   1   4  25   28.87    7.83   0
   2   1  18  436.17    7.96   0
   2   2  21   13.97    5.39   0
   3   0  15    1.90    2.36   0
  -9  15   9   64.92   11.78   0
  -9  16   4  -12.14    9.50   0
  -9  16   5   -0.82    8.92   0
  -9  16  12   30.63   12.25   0
  -9  16  13  -24.87   12.54   0
  -9  16  14   18.08   12.96   0
  -9  17  15   -1.58   12.72   0
  -8  12   3    4.35    8.68   0
  -8  12   4   11.81    9.51   0
  -8  12  11   33.05    9.24   0
  -8  12  12   91.42   13.55   0
  -8  12  13   69.21   13.54   0
  -8  12  14   31.94   12.23   0
  -8  13   0  124.84    9.56   0
  -8  13  16   87.03   13.68   0
  -8  13  17   22.61   13.66   0
  -8  14  19   71.41   15.20   0
  -8  15  20   19.81   10.48   0
  -8  15  21    9.30   15.45   0
  -7   9   4  152.56    9.75   0
  -7   9   6   72.68    9.46   0
  -7   9   7   17.61    9.25   0
  -7   9   8  267.78   12.71   0
  -7   9  10  141.47   12.80   0
  -7   9  11   98.25   12.72   0
  -7   9  12  278.11   15.29   0
  -7  10  16    7.63   13.38   0
  -7  11  -4   19.16    6.28   0
  -7  11  19   -1.83   13.84   0
  -7  12  21   52.73   14.75   0
  -7  13  23    6.97   13.28   0
  -7  14  24    2.60   12.35   0
  -6   7   2  152.68    7.58   0
  -6   7   3  604.97   12.17   0
  -6   7  12    5.13   10.17   0
  -6   8  16  148.09   11.51   0
  -6   9  20   11.40   13.59   0
  -6  10  22   18.72   14.04   0
  -6  11  24   16.15   14.18   0
  -5   5   4 2113.74   19.25   0
  -5   5   5  536.05   11.46   0
  -5   5   6  620.38   12.43   0
  -5   5   7   -1.93    6.96   0
  -5   6  15  157.22   10.36   0
  -5   9  24  139.25   15.70   0
  -5  11  27   68.73   14.86   0
  -5  12  28   21.54   13.21   0
  -4   4   0 1799.70   13.58   0
  -4   5  17   52.28    8.47   0
  -4   6  -8   26.74    1.98   0
  -4   6  20  572.00   15.88   0
  -4   9  27    0.02   11.80   0
  -4  11  29  101.74   11.83   0
  -3   3  -2   27.03    2.90   0
  -3   4  18  297.35   12.48   0
  -3   5  21    8.88   10.33   0
  -3   9  29   -1.15   11.62   0
  -3  10  30   40.80   13.63   0
  -2   2  14   13.67    6.77   0
  -2   7  27   -2.59   10.17   0
  -2   8  29   24.12   11.98   0
  -2   9  30   46.26   11.36   0
  -1   1  12  567.57    9.83   0
  -1   2  17  775.62   12.97   0
  -1   5  25    6.83    9.66   0
  -1   8  30   35.19   11.31   0
   0   0   9    8.63    3.85   0
   0   2  19  243.05    8.23   0
   0   6  28   74.23   10.26   0
   1   0  13   13.01    3.74   0
   1   5  27   96.45    9.36   0
   3   1  19  357.16    6.86   0
  -9  15   4   -3.18    9.62   0
  -9  15   6   46.57   11.42   0
  -9  15   7   12.49   10.07   0
  -9  15  10   22.47    9.35   0
  -9  15  11   -1.98   11.34   0
  -9  15  12   83.51   14.40   0
  -9  15  13   23.79   13.58   0
  -9  15  14   33.52   13.45   0
  -9  16  15   55.34   11.24   0
  -9  16  16   13.90   13.70   0
  -9  16  17   15.91   14.70   0
  -8  11   6   31.72    9.55   0
  -8  11   7   47.13   10.65   0
  -8  11   8   -4.54   10.49   0
  -8  11   9   10.03   11.14   0
  -8  11  10  -21.61   11.35   0
  -8  11  11  448.36   16.91   0
  -8  12   2    4.46    8.47   0
  -8  12  15   52.54   12.70   0
  -8  12  16   20.83   13.79   0
  -8  13  18   60.22   13.56   0
  -8  13  19  130.38   16.17   0
  -8  14  20   92.95   14.58   0
  -8  14  21   -2.02   14.42   0
  -7   9  13   28.54   11.56   0
  -7   9  14  231.86   15.48   0
  -7  10  -2  232.67    9.26   0
  -7  10  17  -26.24    8.99   0
  -7  10  18  214.03   16.62   0
  -7  11  20   -1.82   13.12   0
  -7  11  21  118.01   14.83   0
  -7  12  22   -9.32    9.05   0
  -7  12  23  155.97   15.34   0
  -7  13  24    2.48   12.05   0
  -6   7   1   13.70    5.29   0
  -6   7  13   19.60    8.44   0
  -6   8  -3  611.86   10.12   0
  -6   8  18   -8.49   12.93   0
  -6  10  23   11.26   14.19   0
  -6  11  25   29.61   14.61   0
  -6  12  26   38.57   11.11   0
  -5   5   2  598.67   10.49   0
  -5   5   3  100.64    6.78   0
  -5   7  20   16.31   11.79   0
  -5  12  29  164.38   16.03   0
  -4   4  -1   56.09    4.12   0
  -4   5  19   64.04   11.15   0
  -4   7  24   -2.01   12.45   0
  -4   8  26   84.54   14.19   0
  -4  11  30   22.85   13.40   0
  -3   5  22   -8.30   10.90   0
  -3   6  24   -2.68   10.22   0
  -3   8  28   13.97   12.46   0
  -3  11  32   40.19   13.77   0
  -2   4  22   65.33    9.73   0
  -2   5  24  220.27   12.95   0
  -2   6  26    0.93    9.96   0
  -2   9  31    9.95   11.57   0
  -2  10  32  127.53   14.42   0
  -2  11  33   59.72   12.69   0
  -1   5  26   88.91   10.02   0
  -1   7  29   43.42   10.16   0
  -1   9  32   46.85   11.87   0
   0   0  10   61.66    4.24   0
   0   1  16  386.85    8.46   0
   0   2  20  105.62    6.85   0
   0   5  27    2.96    8.77   0
   1   1  18   37.83    5.54   0
   1   2  21  408.54    9.72   0
   2  -1   8    4.12    1.13   0
   2   0  15    9.27    3.09   0
   2   1  19   -5.90    4.11   0
  -9  14   5    9.76   10.34   0
  -9  14   7   -4.18   11.09   0
  -9  14   8   75.87   12.42   0
  -9  14   9    4.70   11.72   0
  -9  14  11   18.11   12.48   0
  -9  14  12   24.35   13.02   0
  -9  14  13   -7.87   12.94   0
  -9  14  14   74.00   13.64   0
  -9  15   3   -8.48    9.29   0
  -9  15  15   11.70    9.57   0
  -9  15  16   22.72   13.46   0
  -9  15  17   56.70   14.72   0
  -8  11   3  238.49   12.29   0
  -8  11   4   88.47   10.73   0
  -8  11   5    3.85    8.80   0
  -8  11  12   30.71    9.28   0
  -8  11  13   96.18   13.83   0
  -8  11  14   -3.65   13.00   0
  -8  11  15   83.47   13.51   0
  -8  12   0   40.77    8.21   0
  -8  12  17  210.99   15.83   0
  -8  12  18  -15.95   13.39   0
  -8  13  20    4.53   14.39   0
  -8  14  22   11.70   14.41   0
  -7   8   7   -3.62    8.74   0
  -7   8   8  133.90   10.98   0
  -7   8   9    6.31    9.66   0
  -7   8  10   39.66   10.32   0
  -7   9  15   21.48    9.37   0
  -7   9  16  269.68   16.51   0
  -7  10  -3    9.14    6.12   0
  -7  10  19  -14.27   12.27   0
  -7  11  22   20.85   14.40   0
  -7  12  24    8.97   13.32   0
  -6   7   0   68.78    5.69   0
  -6   7  15  494.68   15.20   0
  -6   7  16   15.08   12.85   0
  -6   8  19  119.11   11.68   0
  -6   8  20  187.86   15.83   0
  -6  11  26   27.43   14.72   0
  -6  12  27  100.40   12.59   0
  -5   5  13   69.49    7.16   0
  -5   6  18  138.12   10.84   0
  -5   7  21  174.42   12.12   0
  -5   8  24    7.43   13.56   0
  -5   9  26    5.82   13.69   0
  -5  10  27   64.55   11.36   0
  -5  11  29   47.24   14.59   0
  -4   5  20   13.88   10.76   0
  -4   6  22    2.12    8.60   0
  -4   7  25  199.01   14.33   0
  -4  10  30   -5.05   11.39   0
  -4  11  31    5.98   13.38   0
  -3   2   7  291.99    8.74   0
  -3   2   8   69.17    7.22   0
  -3   4  20    3.67    9.48   0
  -3   5  23  120.28   12.72   0
  -3   6  25  196.99   14.23   0
  -3   7  27   89.25   13.14   0
  -3   9  30  -14.34   12.17   0
  -2   5  25  104.30   12.23   0
  -2   6  27  164.53   13.21   0
  -2   8  30   12.84   11.46   0
  -2  10  33   15.56   11.59   0
  -2  11  34   12.42   12.34   0
  -1   1  14  196.86    7.60   0
  -1   3  22   23.66    8.47   0
  -1   6  28   59.58   10.00   0
  -1   7  30   15.03   10.53   0
  -1   8  31   42.15   10.13   0
   0   1  17  297.40    7.98   0
   1   0  14  416.56    7.07   0
   1   4  26   58.41    8.12   0
   3   0  16    7.71    2.78   0
 -10  18   9   19.18   12.26   0
 -10  18  10    0.36   12.42   0
  -9  13   8   87.00   11.91   0
  -9  13  10   30.65   12.23   0
  -9  13  12   78.55   12.95   0
  -9  14   3   -5.57    8.95   0
  -9  14  15   17.84   12.21   0
  -9  14  17   23.63   13.25   0
  -9  15  18   14.28   12.85   0
  -8  10   7   30.18    9.86   0
  -8  10   8  108.76   12.03   0
  -8  10   9   58.47   11.92   0
  -8  10  10   86.71   12.70   0
  -8  10  11   18.54   12.21   0
  -8  10  12   63.44   11.97   0
  -8  11   2   24.31    8.80   0
  -8  11  16   -0.78   13.43   0
  -8  11  17    3.04   14.00   0
  -8  12  19  -33.94   12.75   0
  -8  12  20  -17.67   13.77   0
  -8  13  21    6.38   10.12   0
  -8  13  22   32.42   13.75   0
  -7   8   5    7.25    8.10   0
  -7   8   6  325.07   12.42   0
  -7   8  11  178.28   10.86   0
  -7   8  12   79.53   11.79   0
  -7   8  13  144.10   14.10   0
  -7   8  14   27.21   12.79   0
  -7   9  17   34.14   10.30   0
  -7   9  18   24.78   13.77   0
  -7  10  21   14.86   14.43   0
  -7  11  23   19.68   13.41   0
  -6   6   4  108.44    7.77   0
  -6   6   9  200.70    9.99   0
  -6   6  10  251.17   10.84   0
  -6   6  11    7.63    9.71   0
  -6   6  12   91.09   10.16   0
  -6   7  -1  335.08    8.55   0
  -6   7  17  132.37   11.26   0
  -6   8  21  164.69   15.76   0
  -6   9  23   16.23   12.71   0
  -6  10  25   23.88   13.18   0
  -6  11  27  107.08   16.12   0
  -6  12  28   -7.05   10.18   0
  -5   5   0  584.45    9.42   0
  -5   5  15   13.70    8.11   0
  -5   5  16   60.59   11.15   0
  -5   6  -4   63.73    4.31   0
  -5   7  22    8.18    9.36   0
  -5   7  23   -0.44   12.00   0
  -5   9  27   -9.85   11.97   0
  -5  10  28  -10.71   11.87   0
  -5  11  30   -0.91   12.38   0
  -4   3   5   50.80    6.63   0
  -4   3   9  223.56    9.56   0
  -4   3  10   36.76    7.84   0
  -4   5  21   24.44   11.17   0
  -4   9  29   -4.95   13.41   0
  -4  11  32   -1.48   12.68   0
  -3   2   4  108.14    6.41   0
  -3   2   9   43.78    5.40   0
  -3   2  11  341.17   10.32   0
  -3   4  21   76.92   10.78   0
  -3   6  26   38.45   12.02   0
  -3   7  28   10.38   11.35   0
  -3   9  31   18.75   12.68   0
  -3  11  33   32.24   13.02   0
  -2   1   5  151.33    6.51   0
  -2   1   6  263.04    7.49   0
  -2   1   8  551.21    9.69   0
  -2   3  20    4.04    6.79   0
  -2   4  23    2.91    9.29   0
  -2   9  32   37.54   12.49   0
  -1   1  15   10.69    5.63   0
  -1   2  19  112.95    7.67   0
  -1   5  27    1.08   10.00   0
  -1   6  29   59.80   11.21   0
  -1   8  32   -1.10   10.60   0
   0   0  12 1276.94   11.50   0
   0   2  21  145.90    8.18   0
   0   3  24   94.24    9.54   0
   0   4  26  120.60   10.01   0
   0   5  28   29.97    9.07   0
   4  -1   9   -0.61    1.46   0
 -10  17   8   -8.00   11.13   0
 -10  17   9   15.44   11.91   0
 -10  17  10   19.43   12.18   0
 -10  17  11  152.79   15.32   0
 -10  17  12   -5.22   13.35   0
  -9  13   5   96.47   11.45   0
  -9  13   6   81.92   11.59   0
  -9  13   7    3.99    9.95   0
  -9  13  14   50.38   13.79   0
  -9  13  15   -3.16   13.46   0
  -9  13  16   51.80   12.96   0
  -9  14  18  130.68   16.22   0
  -9  14  19  -21.17   13.39   0
  -8  10   4  267.88   12.89   0
  -8  10   5   22.75    9.77   0
  -8  10   6  248.25   13.10   0
  -8  10  13  119.86   13.32   0
  -8  10  14   72.85   14.23   0
  -8  10  15    3.57   13.19   0
  -8  11   1    2.40    7.67   0
  -8  11  18    1.95   12.29   0
  -8  11  19   26.44   14.15   0
  -8  12  21  188.11   17.63   0
  -8  12  22   -2.63   12.16   0
  -8  13  23   18.31   11.61   0
  -7   8  15  465.25   17.39   0
  -7   8  16   29.78   13.49   0
  -7   9  -1   15.04    5.70   0
  -7  10  -4  409.47   10.00   0
  -7  10  22  135.52   15.26   0
  -7  11  24   45.84   12.98   0
  -7  11  25   87.05   13.92   0
  -7  12  26   10.48   12.83   0
  -6   6   3   14.62    5.98   0
  -6   6  15   48.08   11.62   0
  -6   7  19  315.74   17.02   0
  -6   8  22   -5.16   13.46   0
  -6   9  24    4.18    9.97   0
  -6  11  28    7.87   14.66   0
  -5   4   7  666.02   13.05   0
  -5   4   8  601.50   12.98   0
  -5   4   9    0.89    7.76   0
  -5   5  17   45.81   11.27   0
  -5   6  21   24.38   13.37   0
  -5   7  -7   88.36    3.72   0
  -5   7  24    1.89   11.94   0
  -5   9  28  150.93   14.80   0
  -5  10  29   -8.28   12.09   0
  -4   3   4    2.28    5.73   0
  -4   3  11   22.62    5.78   0
  -4   3  12   19.18    8.20   0
  -4   4  18    1.17    9.94   0
  -4   5  22 1351.92   24.48   0
  -4   7  26   -3.06    8.98   0
  -4  10  31   17.65   12.08   0
  -3   2  12  619.60   12.67   0
  -3   4  22  388.52   14.52   0
  -3  10  33   16.15   13.51   0
  -2   1   4   72.57    4.44   0
  -2   1  10 1458.24   14.84   0
  -2   1  11 1377.56   15.01   0
  -2   2  17  402.12   10.16   0
  -2   3  21   93.31    9.80   0
  -2   4  24  396.90   14.72   0
  -2   6  28   81.64   11.17   0
  -2   9  33    0.80   10.52   0
  -2  10  34   11.74   12.55   0
  -1   1  16  704.50   11.87   0
  -1   3  23  336.37   11.85   0
  -1   7  31   80.91   11.84   0
   0   1  18  817.67   12.14   0
   1   0  15    2.08    3.91   0
   2  -1   3  697.03    4.73   0
   2   0  16  617.27    7.72   0
   2   1  20  262.98    7.30   0
   2   2  23   97.78    6.74   0
 -10  16   7   -2.77    9.33   0
 -10  16   8   12.16   11.41   0
 -10  16   9   57.37   12.81   0
 -10  16  10   26.49   12.48   0
 -10  16  11   22.35   12.69   0
 -10  16  12   46.20   13.91   0
 -10  16  13   49.03   14.33   0
 -10  16  14    1.86   13.58   0
  -9  12   8   41.63   11.49   0
  -9  12  11  222.79   15.77   0
  -9  12  12    8.71   12.61   0
  -9  12  14    5.88   12.91   0
  -9  13   3   15.39    9.19   0
  -9  13   4   47.53   10.17   0
  -9  13  18    8.84   14.02   0
  -9  14  20   32.20   14.76   0
  -8  10  16  121.38   11.89   0
  -8  10  17   31.10   14.16   0
  -8  10  18   -1.73   12.73   0
  -8  11   0   33.00    7.68   0
  -8  11  21   90.25   15.58   0
  -8  12  23    4.79   13.65   0
  -7   7   7  123.89   10.35   0
  -7   7   8   28.47    9.51   0
  -7   7   9  358.40   13.73   0
  -7   7  10   -3.81    9.88   0
  -7   7  11   31.03   10.61   0
  -7   7  12  122.67   12.34   0
  -7   8  17   19.49    9.65   0
  -7   9  -2  209.62    7.83   0
  -7  10  24  -10.05   14.19   0
  -7  11  26   25.28   13.87   0
  -6   6   2   27.41    5.84   0
  -6   6  17  237.14   15.56   0
  -6   7  -2   -4.34    4.39   0
  -6   7  20    0.35    9.43   0
  -6   7  21   10.45   13.66   0
  -6   8  -5   27.36    4.52   0
  -6   8  23  -19.70   12.21   0
  -6   9  26   83.87   14.15   0
  -6  10  27   15.78   10.05   0
  -5   4   5   23.84    6.71   0
  -5   4   6 1574.75   17.86   0
  -5   4  13   -3.58    9.63   0
  -5   5  -1   -1.17    3.83   0
  -5   5  18   50.78    9.43   0
  -5   7  25   10.93   12.42   0
  -5   8  27   75.13   14.78   0
  -4   4  19   36.02   10.76   0
  -4   5  23   50.79   12.13   0
  -4   6  25  174.33   15.04   0
  -4   8  29  114.97   15.39   0
  -4   9  31   17.55   12.51   0
  -4  10  32  162.60   16.07   0
  -3   2   2    0.42    4.67   0
  -3   3  19  218.87   11.78   0
  -3   4  23  154.92   12.23   0
  -3   5  25   53.16   12.18   0
  -3   6  27   56.60    9.77   0
  -3   7  29   39.12   11.67   0
  -3   8  31   -9.71   12.19   0
  -3   9  32  186.08   15.25   0
  -2   1   3   25.41    3.75   0
  -2   3  22  107.18   10.94   0
  -2   4  25   40.52   10.22   0
  -2   5  27   37.17   11.42   0
  -2   6  29    7.23   10.94   0
  -2   8  32   13.63   12.00   0
  -1   3  24   34.72    8.42   0
  -1   4  26  566.93   15.73   0
  -1   5  28  256.84   12.65   0
   0   0  13    9.70    4.26   0
   0   3  25  478.31   12.82   0
   0   4  27   35.83    9.11   0
   0   5  29   22.03    8.97   0
   1   1  20  732.32   11.75   0
   1   2  23  143.54    7.74   0
   2  -1   9   82.95    1.79   0
 -10  15  11    6.59   12.58   0
 -10  15  12   40.24   13.71   0
 -10  15  13    0.22   13.64   0
 -10  15  14   -0.43   12.75   0
 -10  15  15   17.38   11.87   0
  -9  12   6    4.93   10.30   0
  -9  12  15   87.50   11.40   0
  -9  12  16   33.40   13.58   0
  -9  12  17    7.68   13.58   0
  -9  13  19   -6.44    9.54   0
  -9  13  20   22.69   14.42   0
  -9  13  21   42.10   14.49   0
  -8   9   6  295.19   13.61   0
  -8   9   7  -16.41   10.03   0
  -8   9   8   85.22   10.88   0
  -8   9  10   44.58    8.88   0
  -8   9  11    6.07    8.51   0
  -8   9  13  -16.65   11.13   0
  -8   9  15   38.52   13.63   0
  -8  10   2  277.53   11.09   0
  -8  10  19   17.62   14.48   0
  -8  10  20   86.15   14.13   0
  -8  11  -1  370.96   11.47   0
  -8  11  22  207.81   17.25   0
  -8  12  24  -14.41   10.96   0
  -7   7   6   35.23    8.89   0
  -7   7  13  230.61   12.04   0
  -7   7  14   -0.30   12.48   0
  -7   8   0   -4.99    6.76   0
  -7   8  19   94.74   11.58   0
  -7   9  22    8.98   10.40   0
  -7   9  23   12.73   14.10   0
  -7  10  -5  118.29    6.70   0
  -7  11  27   13.75   13.75   0
  -6   5  10 1024.96   18.47   0
  -6   5  11   36.04   10.03   0
  -6   5  12    6.72    9.87   0
  -6   6  18   14.09   12.09   0
  -6   6  19   23.28   12.29   0
  -6   7  -3   18.15    4.90   0
  -6   7  22   -7.55   13.58   0
  -6   8  24   29.50   10.54   0
  -6   8  25   29.24   13.31   0
  -6   9  27   -4.02   13.82   0
  -6  10  28   83.48   12.30   0
  -5   4   3   75.93    6.51   0
  -5   4   4   54.99    5.15   0
  -5   4  14  167.24    9.96   0
  -5   4  15    3.79    9.93   0
  -5   7  26   13.21   12.25   0
  -5   8  28   -3.81   12.25   0
  -5  10  31   -5.45   13.47   0
  -4   3  16   31.27   10.01   0
  -4   4  -3    0.64    2.58   0
  -4   4  20  381.45   13.39   0
  -4   5  24    8.87   11.21   0
  -4   6  26    7.03   12.64   0
  -4   7  28   39.00   13.42   0
  -4  10  33   35.68   14.28   0
  -3   2   1   91.96    4.83   0
  -3   2  15 1272.55   17.88   0
  -3   3  20  216.61   12.09   0
  -3   5  26   -5.46   11.14   0
  -3   6  28   10.92   12.00   0
  -3   9  33   13.34   13.24   0
  -3  10  34  108.88   14.94   0
  -2   1   2 2014.81   11.44   0
  -2   1  13   25.64    4.97   0
  -2   3  23   24.18    8.96   0
  -2   5  28   54.03   10.60   0
  -2   7  31   29.91   10.64   0
  -2   8  33    1.65   10.27   0
  -2   9  34  288.98   17.54   0
  -1   0   7    2.19    5.09   0
  -1   0   8  183.63    6.13   0
  -1   0   9    7.39    4.96   0
  -1   1  17   34.27    6.14   0
  -1   4  27   10.40    9.49   0
  -1   5  29   10.11   10.04   0
  -1   7  32   22.73   10.53   0
   0   0  14  104.84    5.35   0
   1   0  16  318.81    6.58   0
   2  -1   4 2758.25    7.28   0
   2   0  17   -7.80    3.26   0
   2   1  21   60.69    5.54   0
   3   0  17    4.18    2.91   0
 -10  14   9    0.85   12.38   0
 -10  14  10   41.21   11.52   0
 -10  14  11  -10.73   12.09   0
 -10  14  12   36.94   13.15   0
 -10  14  13  -23.00   12.50   0
 -10  14  14   43.51   12.98   0
 -10  15   6   32.28   10.82   0
 -10  15   7   29.39   10.42   0
  -9  11  10   31.20   12.65   0
  -9  11  11   36.44   13.00   0
  -9  11  12  -14.30   12.91   0
  -9  11  13  118.29   14.81   0
  -9  11  14    7.80   12.86   0
  -9  11  15  -17.77   12.56   0
  -9  11  16   18.87   12.49   0
  -9  12   4   16.75    9.54   0
  -9  12  20   12.03   13.05   0
  -8   9   4   99.66    9.59   0
  -8   9  16   30.37   10.01   0
  -8   9  17   13.64   14.05   0
  -8   9  18  221.38   17.22   0
  -8  10   1   57.56    7.84   0
  -8  10  21  -19.24   13.90   0
  -8  11  23  140.21   12.90   0
  -8  11  24  -12.99   13.14   0
  -8  12  25   40.00   10.39   0
  -7   7  16   16.17    9.66   0
  -7   7  18   18.03   12.61   0
  -7   8  21   -9.21   14.32   0
  -7  10  26   60.81   15.79   0
  -6   5   5   14.59    6.74   0
  -6   5  15    0.83   10.87   0
  -6   6  20  381.38   17.93   0
  -6   7  23  122.91   15.66   0
  -6   9  28   -8.08   14.20   0
  -5   4   2 1843.95   16.57   0
  -5   4  16    6.01    8.10   0
  -5   5  -2   16.30    3.66   0
  -5   5  21  -10.87   12.84   0
  -5   6  24   -3.06   12.03   0
  -4   3   1  298.45    6.99   0
  -4   3  17  194.49   11.02   0
  -4   4  22    4.34   10.97   0
  -4   5  25  135.48   13.13   0
  -4   6  27   83.38   13.69   0
  -4   7  29   75.34   13.79   0
  -4   8  31   22.72   12.65   0
  -3   4  -7  240.59    1.76   0
  -3   4  24   43.41   10.78   0
  -3   5  27   13.07   11.48   0
  -3   6  29   63.59   13.18   0
  -3   7  31   97.51   12.46   0
  -3   8  32    8.30   11.48   0
  -3   9  34   40.11   12.45   0
  -2   1  15   17.19    6.83   0
  -2   4  26   43.95   11.08   0
  -2   6  30    6.31    9.90   0
  -1   0   5    2.13    4.75   0
  -1   0   6  582.03    6.95   0
  -1   0  10  869.33   10.41   0
  -1   0  11    0.04    5.11   0
  -1   1  18  188.36    8.18   0
  -1   3  25   13.44    8.96   0
   0   1  20  281.39    8.91   0
   0   3  26   33.94    8.63   0
   0   4  28  437.07   13.84   0
 -10  14   6   56.88   11.39   0
 -10  14   7   -1.28   10.81   0
 -10  14  15   24.93    9.93   0
 -10  14  16   61.51   13.44   0
 -10  14  17  -20.21   13.94   0
  -9  11   5   31.69   10.07   0
  -9  11   6   83.79   11.37   0
  -9  11  17   96.82   13.67   0
  -9  11  18   13.13   13.93   0
  -9  11  19   22.61   13.03   0
  -9  12   2  -15.88    8.10   0
  -9  12  21  -20.84   14.00   0
  -9  12  22   16.67   13.15   0
  -8   8   8   94.35   11.74   0
  -8   8   9  100.81   12.30   0
  -8   8  10   -7.71   11.30   0
  -8   8  12   -4.98   11.91   0
  -8   8  13  367.17   17.06   0
  -8   8  15   60.92   12.69   0
  -8   9   3   17.77    8.78   0
  -8   9  19    5.99   12.89   0
  -8   9  20  -18.76   14.21   0
  -8  10  22   33.40   10.95   0
  -8  10  23   22.57   13.92   0
  -8  11  25  -20.64   11.91   0
  -7   6   9   16.44    9.65   0
  -7   6  10  140.95   11.67   0
  -7   6  11  121.01   11.86   0
  -7   6  13  -11.68   10.58   0
  -7   7  20    8.58   12.78   0
  -7   8  -1  260.29    8.92   0
  -7   8  22   19.43   10.55   0
  -7   8  23   62.05   15.26   0
  -7  10  27   50.74   13.93   0
  -6   5  16   79.41   10.13   0
  -6   5  17   -0.34   12.74   0
  -6   6  -1   13.10    5.71   0
  -6   6  21  216.17   15.39   0
  -6   6  22   44.41   12.92   0
  -6   7  24    2.92   10.05   0
  -6   7  25  217.88   16.33   0
  -6   9  29   39.59   14.68   0
  -5   5  22   52.45   10.29   0
  -5   7  28   -5.19   12.05   0
  -4   3  18   -8.01    7.58   0
  -4   6  28  188.51   15.28   0
  -4   7  30   -5.59   12.82   0
  -4   9  33   -1.73   13.79   0
  -3   2   0    0.19    4.57   0
  -3   4  25   16.57   11.81   0
  -3   8  33  103.02   14.80   0
  -2   1  16   37.58    7.03   0
  -2   2  21   72.04    9.28   0
  -2   3  24   -3.45    9.11   0
  -2   4  27   33.57   10.91   0
  -2   5  29   -7.27   10.37   0
  -2   6  31   65.77   12.28   0
  -2   8  34   22.26   12.28   0
  -1   0  12  122.00    6.37   0
  -1   1  19  177.77    8.21   0
  -1   2  23    9.50    7.94   0
  -1   3  26   16.69    9.73   0
  -1   4  28   32.28    9.97   0
  -1   5  30   25.43   10.04   0
   0   0  16 1048.31   12.27   0
   1   0  17    3.01    3.94   0
   3  -1  11  102.79    1.20   0
 -10  13   8   21.20   10.30   0
 -10  13   9   -2.61   11.52   0
 -10  13  10   44.64   12.47   0
 -10  13  11   14.49   12.40   0
 -10  13  12    6.78   11.62   0
 -10  13  13   21.31   12.12   0
 -10  13  14   71.62   13.74   0
 -10  13  15   51.02   14.05   0
 -10  13  16   37.96   14.33   0
 -10  13  17   11.45   13.71   0
 -10  14   5   10.86    9.95   0
  -9  10   8   64.94   11.86   0
  -9  10   9    6.68   11.60   0
  -9  10  10   92.27   13.34   0
  -9  10  11  147.29   13.57   0
  -9  10  14   79.79   14.33   0
  -9  10  16    6.78   13.82   0
  -9  10  17   19.93   13.00   0
  -9  11  20   38.32   14.96   0
  -9  11  21   34.09   15.17   0
  -9  12   1   -1.41    7.88   0
  -8   8   6  176.00   11.09   0
  -8   8   7    3.41    9.20   0
  -8   8  16   46.97   10.45   0
  -8   8  17   26.64   14.03   0
  -8   8  18   -4.98   13.56   0
  -8   9  21    3.96   12.59   0
  -8   9  22   87.23   16.13   0
  -8  10  24  177.05   16.00   0
  -7   6   7  149.14   10.57   0
  -7   6  14  150.85   11.13   0
  -7   6  15  117.78   13.18   0
  -7   7  21  580.35   21.21   0
  -7   8  -2  116.87    7.23   0
  -7   8  24   -8.42   13.87   0
  -7   9  -4   61.13    5.35   0
  -7   9  26   34.23   11.24   0
  -7   9  27   -0.77   13.12   0
  -7  10  28   23.62   11.18   0
  -6   5   3  102.18    7.15   0
  -6   7  26  -11.71   14.01   0
  -6   8  28   75.98   15.29   0
  -5   3   7   39.50    7.52   0
  -5   4   1   53.62    5.42   0
  -5   4  20   28.81   12.68   0
  -5   5  -3    3.24    3.68   0
  -5   5  23   24.72    9.80   0
  -5   5  24  412.50   17.27   0
  -5   6  26   48.53   12.79   0
  -5   7  29   90.02   14.38   0
  -5   9  32  259.21   18.30   0
  -4   2  12   76.72    8.75   0
  -4   5  26  123.27   11.04   0
  -4   6  29   -1.56   11.79   0
  -4   7  31   56.45   12.98   0
  -4   8  32  129.79   14.53   0
  -3   1   8  486.89   10.28   0
  -3   1   9  288.54    9.27   0
  -3   1  10   19.43    7.15   0
  -3   1  11  111.90    8.27   0
  -3   2  19  625.56   15.35   0
  -3   3  23  331.99   14.66   0
  -3   7  32    1.71   12.02   0
  -3   8  34   90.36   12.89   0
  -3   9  35   -5.91   13.60   0
  -2   1  17  337.57   10.51   0
  -2   2  22   57.01    9.11   0
  -2   5  30  178.84   12.61   0
  -2   7  33   81.27   11.84   0
  -1   0   4    2.19    3.03   0
  -1   0  13    4.21    3.79   0
  -1   0  14  700.77   10.97   0
  -1   1  20  386.00   10.58   0
   0   1  21  164.18    7.97   0
   0   3  27   98.53    9.50   0
   1   0  18 1705.71   15.00   0
   1   1  22  160.95    7.95   0
   2  -1  11   35.46    2.16   0
   2   0  18  199.58    5.41   0
   2   1  22  120.61    6.29   0
   3   0  18  157.13    4.48   0
 -11  16  10   11.98   11.92   0
 -11  16  11   74.66   14.71   0
 -10  12  10   22.37   11.07   0
 -10  12  11   -6.31   12.06   0
 -10  12  12    0.36   12.59   0
 -10  12  13   48.09   14.01   0
 -10  12  14   23.26   13.83   0
 -10  12  15   -2.79   13.37   0
 -10  12  16   10.50   12.47   0
 -10  13   7  124.98   12.72   0
 -10  13  18   -1.33   10.24   0
  -9  10  18   16.69   12.54   0
  -9  10  19   79.02   15.29   0
  -9  10  20    6.62   12.79   0
  -9  11   2    9.64    8.66   0
  -9  11   3   14.28    9.03   0
  -9  11  22   -2.46   12.83   0
  -9  11  23    9.12   13.56   0
  -8   7  13   53.20   11.97   0
  -8   8   4  134.10   10.00   0
  -8   8   5   85.02    9.74   0
  -8   8  19   17.66   13.21   0
  -8   8  20   67.92   15.29   0
  -8   9  23   31.25   13.80   0
  -7   6  19  171.46   16.05   0
  -7   7  22   -0.28    9.99   0
  -7   7  23    3.65   14.51   0
  -7   8  25   35.08   10.91   0
  -7   8  26   75.06   14.32   0
  -7   9  28   54.99   15.66   0
  -6   5   2  661.66   11.73   0
  -6   6  24   19.91   14.00   0
  -6   8  29  105.58   15.44   0
  -6   9  31   33.40   15.57   0
  -5   3   6   17.99    6.98   0
  -5   4  21    9.22   11.56   0
  -5   5  25    5.38   13.07   0
  -5   6  27   -5.41   12.10   0
  -5   8  31   65.30   13.41   0
  -4   2   5  515.82   10.24   0
  -4   3  21  143.58   12.41   0
  -4   4  25  174.70   14.47   0
  -4   5  27   -0.09    9.28   0
  -4   6  30   33.08   12.27   0
  -4   8  33   37.98   13.66   0
  -3   1   7   17.85    4.78   0
  -3   1  13  223.14    9.73   0
  -3   4  27    2.34   11.49   0
  -3   5  29   15.48   11.73   0
  -3   6  31    2.52   11.73   0
  -3   7  33   23.01   12.58   0
  -2   3  26   43.24   10.93   0
  -2   4  28   25.57   10.17   0
  -2   6  32   93.86   11.48   0
  -1   0  15    8.08    5.42   0
  -1   2  24   -6.42    7.67   0
  -1   3  27  332.79   13.35   0
  -1   4  29   23.54    8.72   0
   0   0  17   13.21    4.70   0
   0   1  22  185.69    8.38   0
   0   2  25   80.81    8.46   0
   0   3  28   16.26    9.23   0
   1  -1   8  247.01    3.60   0
   1  -1   9  234.34    3.91   0
 -11  15  11    2.20   10.81   0
 -11  15  12   36.21   13.97   0
 -11  15  13    6.38   14.11   0
 -10  12   7    3.52    9.51   0
 -10  12   8    7.61   11.42   0
 -10  12  17  147.46   15.40   0
 -10  12  18   -5.48   13.85   0
 -10  12  19   30.32   14.49   0
 -10  12  20  -17.20   13.32   0
 -10  13   5    9.76    9.90   0
  -9   9   9   -1.55   10.90   0
  -9   9  10  118.74   13.46   0
  -9   9  11   35.34   12.48   0
  -9   9  13   85.93   12.87   0
  -9   9  14  224.10   15.37   0
  -9   9  15   24.71   13.84   0
  -9   9  16  154.16   16.19   0
  -9  10   4  236.55   12.32   0
  -9  10   5    1.80    8.72   0
  -9  10  21    9.12   14.44   0
  -9  10  22  117.99   16.71   0
  -9  11   1  274.77   11.84   0
  -8   7   8   14.65    9.77   0
  -8   7   9  144.99   12.76   0
  -8   7  10    3.97   10.23   0
  -8   7  14   68.16   10.43   0
  -8   7  15  185.91   14.67   0
  -8   7  16    8.02   13.41   0
  -8   7  17   43.38   14.19   0
  -8   8   3   26.43    8.03   0
  -8   8  21  108.37   12.52   0
  -8   8  22   16.63   14.48   0
  -8   9  25   -5.40   13.77   0
  -7   5  11    4.22   10.29   0
  -7   5  12  182.04   12.83   0
  -7   5  13  163.88   12.97   0
  -7   5  14   -6.54   10.94   0
  -7   6  20  123.73   14.59   0
  -7   8  -3   -2.31    5.59   0
  -7   8  27   96.88   16.03   0
  -7   9  -5   12.70    5.00   0
  -6   4   6  414.59   11.36   0
  -6   4  16  266.79   14.43   0
  -6   4  17   49.74   13.27   0
  -6   5   1    9.50    5.17   0
  -6   6  25  105.17   14.41   0
  -6   7  28   11.10   13.75   0
  -5   3   4  188.85    8.01   0
  -5   3   5  798.82   12.18   0
  -5   3  17   82.59    9.43   0
  -5   4  22  445.05   15.40   0
  -5   4  23   65.06   13.99   0
  -5   5  26    9.48   13.30   0
  -5   6  28   20.53   12.51   0
  -5   7  30   -1.59    9.80   0
  -5   8  32   18.37   12.39   0
  -4   2   4    0.05    5.74   0
  -4   2  17  681.80   16.25   0
  -4   2  18    8.00    9.91   0
  -4   3  -1  350.12    6.27   0
  -4   3  22   27.18   10.83   0
  -4   4  26   61.97   13.00   0
  -4   5  28    7.50   11.46   0
  -4   8  34   21.89   13.34   0
  -3   1   5   15.18    5.98   0
  -3   1  15  415.47   11.82   0
  -3   2  21  384.92   13.79   0
  -3   3  25  302.53   14.64   0
  -3   4  28    1.24   10.32   0
  -3   5  30    8.20   11.96   0
  -3   6 -11   20.71    1.66   0
  -3   6  32   -6.69   11.44   0
  -3   8  35  -36.47   12.67   0
  -2   2  24   83.38   10.16   0
  -2   4  29   16.61   10.55   0
  -2   5  31   -6.67   10.75   0
  -2   6  33   23.10   11.01   0
  -1   0  16   45.07    5.90   0
  -1   2  25  239.12   11.01   0
  -1   3  28   94.20   10.82   0
  -1   4  30  142.34   11.54   0
   0   0  18  462.41    9.29   0
   1  -1   7  422.58    3.69   0
   1   1  23  217.11    8.08   0
   2  -1  12  102.82    2.92   0
   2   0  19    3.43    4.03   0
 -11  14  12    2.77   11.73   0
 -11  14  13   -7.19   12.06   0
 -11  14  14   34.12   14.13   0
 -11  15   9   12.31   11.68   0
 -11  15  10   -0.24   10.64   0
 -10  11  10    7.38   11.96   0
 -10  11  12   16.71   12.68   0
 -10  11  13   28.56   13.35   0
 -10  11  14   45.81   13.97   0
 -10  11  15   99.27   15.42   0
 -10  11  16    9.12   13.50   0
 -10  11  17   23.53   13.86   0
 -10  11  18  -20.99   11.71   0
 -10  12   6    8.93   10.25   0
  -9   9   7    6.84   10.53   0
  -9   9   8   36.32   10.46   0
  -9   9  18    9.91   10.12   0
  -9   9  19   19.78   14.30   0
  -9   9  20   45.88   14.92   0
  -9  10  23   -6.52   12.15   0
  -9  10  24   16.49   11.81   0
  -8   7   6  113.53   10.31   0
  -8   7   7  348.73   13.73   0
  -8   7  18    3.65   10.03   0
  -8   8  23    0.78   12.00   0
  -8   9  27   24.94   12.95   0
  -7   5   7   15.90    8.92   0
  -7   5   9   61.03   10.06   0
  -7   5  15  -10.65    8.90   0
  -7   5  16  501.75   18.50   0
  -7   6  22   -3.76   13.88   0
  -7   7  -1    1.05    6.08   0
  -7   7  26   37.65   13.31   0
  -7   8  28   -8.16   14.32   0
  -6   4  19   -2.16   13.17   0
  -6   6  26    9.06   10.12   0
  -6   6  27   78.63   14.26   0
  -6   7  29   39.02   14.24   0
  -6   8  31   95.69   15.51   0
  -5   3  19    0.89    8.58   0
  -5   3  20  172.49   14.29   0
  -5   4  -1  135.33    5.94   0
  -5   5  27   -3.27   12.78   0
  -5   6  29   26.15   12.80   0
  -5   8  33   40.57   14.50   0
  -4   2   3   21.23    5.53   0
  -4   2  19  312.10   13.58   0
  -4   3  23   63.91    9.31   0
  -4   5  29    5.55   12.69   0
  -4   6  31   20.80   11.94   0
  -3   2  22   14.04    7.68   0
  -3   3  26   32.14   11.73   0
  -3   5  31   17.48   10.57   0
  -3   6  33    8.95   12.46   0
  -3   7  34   -4.72   10.52   0
  -2   0   8  786.32   10.66   0
  -2   0   9    0.14    5.94   0
  -2   0  10   22.75    4.52   0
  -2   0  11   -4.36    6.03   0
  -2   0  12 1631.45   16.27   0
  -2   0  13  -12.35    6.28   0
  -2   3  27   78.50   10.34   0
  -2   4  -9  128.89    2.48   0
  -2   4  30    9.70    9.25   0
  -2   5  32    3.91   10.93   0
  -1   0  17   16.20    5.71   0
   0   0  19   34.13    5.73   0
   1  -1   6  343.02    2.89   0
   1  -1  12  190.62    4.59   0
   2  -1  13  105.93    3.22   0
   3   0  19   -8.51    3.19   0
 -11  14   9    7.20   11.52   0
 -11  14  10   40.44   12.54   0
 -11  14  11   32.90   11.33   0
 -10  11   7   76.34   10.87   0
 -10  11   8   17.06   11.06   0
 -10  11   9   13.11    8.34   0
 -10  11  19   70.36   11.73   0
 -10  11  20   16.94   14.33   0
 -10  11  21   10.54   15.48   0
  -9   8  12   23.60   12.55   0
  -9   8  14   99.71   14.46   0
  -9   8  16   27.42   13.79   0
  -9   8  18   59.06   14.14   0
  -9   9  21   28.40   10.77   0
  -9   9  22   37.29   15.06   0
  -9   9  23   -4.80   12.22   0
  -9  10   2  125.79   10.03   0
  -8   6  11    0.93   11.66   0
  -8   6  12   98.34   13.32   0
  -8   6  13   43.98   12.84   0
  -8   6  15  160.68   15.17   0
  -8   6  16  221.57   15.47   0
  -8   7   5    8.36    8.30   0
  -8   7  21   12.95   10.59   0
  -7   5  19   11.70   13.88   0
  -7   6  24    1.70   14.45   0
  -7   7  27   13.13   14.37   0
  -6   4  21   20.52   13.61   0
  -6   5   0  337.90    8.32   0
  -6   5  25    5.04   13.89   0
  -6   6  -3  176.69    5.92   0
  -6   6  28  127.53   15.53   0
  -6   7  30   -6.09   13.37   0
  -5   2  14    6.41    9.98   0
  -5   3   3  178.55    6.33   0
  -5   3  21  191.19   14.93   0
  -5   4  25   44.41   13.60   0
  -5   6  30  101.96   14.37   0
  -5   7  32   -0.96   11.63   0
  -4   2  20   41.54    8.56   0
  -4   3  25  294.35   15.59   0
  -4   4  28  166.19   13.72   0
  -4   7  34   10.94   12.86   0
  -3   3  27   55.96   11.86   0
  -3   7  35   30.59   12.76   0
  -2   0   6  195.77    6.85   0
  -2   0   7    2.51    4.07   0
  -2   0  14    6.58    4.56   0
  -2   0  15   -8.69    6.39   0
  -2   3  28   -1.95   10.01   0
  -1   0  18 1401.92   16.35   0
  -1   3  29  118.57   10.79   0
   0   0  20  595.18   11.60   0
   1   0  20  397.81    8.49   0
   1   1  24  119.56    7.03   0
   2   0  20  772.60   10.05   0
   3  -1   7  310.50    2.91   0
 -11  13  10   31.92   12.45   0
 -11  13  11   -4.67   11.71   0
 -11  13  12   39.64   13.09   0
 -11  13  13  -22.52   12.08   0
 -11  13  14   37.08   12.47   0
 -11  13  15    1.58   11.87   0
 -10  10   9   43.90   11.15   0
 -10  10  11   29.73   12.60   0
 -10  10  13   -7.52   11.85   0
 -10  10  15   18.45    9.78   0
 -10  10  16   42.98   12.72   0
 -10  10  17    4.72   12.11   0
 -10  10  18  -15.83   13.00   0
 -10  10  19   29.56   14.21   0
 -10  10  20   44.54   13.55   0
 -10  11   6   23.41   10.48   0
  -9   8   9   19.96   10.23   0
  -9   8  19   65.45   13.67   0
  -9   8  20   49.11   14.81   0
  -9   8  21   11.97   13.00   0
  -9   9   4  217.43   12.20   0
  -9   9  24   71.60   15.36   0
  -9   9  25   -2.37   11.13   0
  -9  10   1    2.01    7.67   0
  -8   6   8    0.24    9.32   0
  -8   6   9   97.55   11.24   0
  -8   6  10   13.18    8.17   0
  -8   6  17  152.75   12.39   0
  -8   6  19   13.03   14.31   0
  -8   7   3  535.97   14.47   0
  -8   7   4   17.07    7.99   0
  -8   7  23   70.10   11.89   0
  -8   8  26  -12.77    9.24   0
  -8   8  27   18.33   13.68   0
  -8   9  -2  287.66    9.88   0
  -7   5  21   24.39   12.75   0
  -7   5  22   35.49   14.32   0
  -7   6   1  124.44    7.14   0
  -7   6  25  102.56   14.41   0
  -7   6  26   40.89   13.45   0
  -7   7  -2   64.43    6.36   0
  -7   7  28   21.03   14.48   0
  -7   8  -4  122.54    5.94   0
  -6   3  11  724.37   15.39   0
  -6   3  15  260.95   14.00   0
  -6   4   3   12.86    5.81   0
  -6   4  22   55.71   10.65   0
  -6   4  23   27.12   13.72   0
  -6   6  29   26.17   13.60   0
  -6   7  31  110.46   15.62   0
  -5   3   2  481.23    9.41   0
  -5   3  23  219.16   15.46   0
  -5   4  26  104.40   13.29   0
  -5   5  29    2.67   12.92   0
  -5   6  31   36.02   13.08   0
  -5   7  33   59.81   14.16   0
  -4   1   9  401.60   10.94   0
  -4   1  10  273.41   10.23   0
  -4   1  11  497.90   12.33   0
  -4   1  12   97.36    8.89   0
  -4   1  13    2.10    8.19   0
  -4   2   2   39.63    5.23   0
  -4   2  22   -1.60   10.29   0
  -4   3  -2  277.15    5.62   0
  -4   3  26   42.10   12.39   0
  -4   4  29   15.30   11.02   0
  -4   5  31   10.82   12.65   0
  -4   7  35   -5.04   11.92   0
  -3   1  20  139.36   10.78   0
  -3   2  24   36.02    8.21   0
  -3   5  32  108.62   12.37   0
  -3   6  34   45.82   12.35   0
  -2   0  16 2504.15   21.53   0
  -2   0  17   -6.78    7.17   0
  -2   2  26    2.16    9.59   0
  -2   3  29   83.88   11.26   0
  -2   4  31   44.72   11.08   0
  -2   5  33    8.39   10.70   0
  -1   0   2 1360.31    7.15   0
  -1   1  24  110.95    9.03   0
  -1   2  27   86.03    9.98   0
   0  -1   9    9.45    3.57   0
   0  -1  10  205.25    5.17   0
   0  -1  11   59.63    4.13   0
   0  -1  12  143.12    5.07   0
   1  -1  14   83.44    4.25   0
   2  -1  14  389.71    5.30   0
 -11  12  12   55.85   13.05   0
 -11  12  13   10.78   13.12   0
 -11  12  14   29.99   13.73   0
 -11  12  15  127.78   15.57   0
 -11  12  16   14.29   13.06   0
 -11  12  17   11.27   14.11   0
 -11  13   8   48.91   12.01   0
 -11  13   9   11.61   10.08   0
 -10   9  14  157.81   14.93   0
 -10   9  15  -12.32   11.71   0
 -10   9  16   -3.17   12.00   0
 -10  10   7   23.75    9.91   0
 -10  10  21  -22.27   12.34   0
 -10  10  22   49.63   15.54   0
 -10  11   4   31.19    9.83   0
 -10  11   5   33.19    9.02   0
  -9   7  12   10.97   11.19   0
  -9   7  13  156.83   14.78   0
  -9   7  14    0.70   12.78   0
  -9   7  15   24.80   13.44   0
  -9   7  16    6.94   13.54   0
  -9   7  17  168.60   15.18   0
  -9   8   6  282.90   13.78   0
  -9   8   7  200.85   12.49   0
  -9   8  22   45.87   13.74   0
  -9   8  23   45.23   14.34   0
  -9   9   3    6.12    8.50   0
  -9  10   0   18.49    8.19   0
  -8   6   6  119.11   10.36   0
  -8   6   7   61.12    9.91   0
  -8   6  22    7.04   14.49   0
  -8   7  25   34.46   13.03   0
  -8   7  26   -0.08   12.84   0
  -8   8  28   11.36   13.93   0
  -7   4  10  943.81   18.68   0
  -7   4  11    6.87   10.34   0
  -7   4  12    5.91    8.27   0
  -7   4  13   40.57    9.15   0
  -7   4  14   85.37   10.11   0
  -7   4  15   27.40    9.42   0
  -7   4  16  219.82   14.57   0
  -7   4  17   42.61   13.66   0
  -7   5  24   69.63   14.23   0
  -7   6   0  230.10    9.05   0
  -7   7  29   57.61   13.82   0
  -7   7  30   22.34   13.08   0
  -6   3   7  503.26   12.62   0
  -6   5  27   11.58    9.85   0
  -6   5  28   16.81   12.53   0
  -6   6  30   -8.13   13.01   0
  -6   7  32   -9.74   13.59   0
  -5   2   6  534.23   11.56   0
  -5   2   7 1128.61   15.75   0
  -5   2  18    0.75    8.42   0
  -5   4  -2  153.94    5.04   0
  -5   6  32   -9.77   13.23   0
  -5   7  34   21.90   13.39   0
  -4   1   8   95.35    6.29   0
  -4   1  18  208.24   12.04   0
  -4   2  23  104.45   12.80   0
  -4   3  27  336.61   16.29   0
  -4   6  34    5.13   11.11   0
  -3   2  25   63.14    8.68   0
  -3   5  33   -8.74   11.23   0
  -3   6  35    7.92   12.25   0
  -2   0   5   -2.01    3.68   0
  -2   0  18   11.80    6.74   0
  -2   1  23   26.47    8.77   0
  -2   3  30   46.81   11.23   0
  -2   4  32   96.04   11.83   0
  -1   0  20  182.36    8.17   0
  -1   1  25   32.61    8.99   0
  -1   2  28    6.90    9.22   0
  -1   3  30    0.45    8.91   0
   0  -1  13  212.71    5.86   0
   0  -1  14  432.60    7.69   0
   0   0  21   13.97    5.70   0
   1  -1  15  279.02    6.01   0
   2  -1  15  482.56    6.10   0
   2   0  21    7.23    4.50   0
 -11  11  15   27.59   11.89   0
 -11  11  16   22.95   11.91   0
 -11  12   9   -9.04   10.89   0
 -11  12  10  -18.02   11.23   0
 -11  12  11   17.66   11.31   0
 -10   9  10   12.08   11.88   0
 -10   9  12  161.23   14.04   0
 -10   9  13   14.83    9.77   0
 -10   9  17  -15.39    9.05   0
 -10   9  18   27.98   13.10   0
 -10   9  19    3.39   13.74   0
 -10   9  20   27.65   14.31   0
 -10   9  21    0.59   12.56   0
 -10  10   6   27.12   10.34   0
 -10  11   3   58.39    9.73   0
  -9   7   9  234.25   14.16   0
  -9   7  11   -6.15    8.06   0
  -9   7  19    2.39   12.83   0
  -9   7  20   -8.20   13.87   0
  -9   7  21   99.40   15.46   0
  -9   8   5    6.46    9.70   0
  -9   8  24   13.81    9.80   0
  -9   8  25   -3.87   12.28   0
  -9   9   2  230.11   11.09   0
  -8   5  12   15.66   12.10   0
  -8   5  14    1.14   12.66   0
  -8   5  15   -4.22   12.86   0
  -8   5  16  110.28   14.61   0
  -8   5  17   28.08   14.13   0
  -8   5  18  518.60   20.08   0
  -8   6   5  682.49   15.41   0
  -8   6  23   77.80   14.25   0
  -8   7  27   91.63   15.21   0
  -8   9  -3   -2.27    6.16   0
  -7   4   8   -3.57    8.76   0
  -7   4  19   51.32   10.55   0
  -7   4  20   10.64   13.72   0
  -7   4  21   -0.10   13.55   0
  -7   5   3   -0.15    6.23   0
  -6   3   6   88.50    8.03   0
  -6   3  21   49.72   13.68   0
  -6   3  22   70.79   12.88   0
  -6   4  25    7.96    9.61   0
  -6   4  26   52.94   14.47   0
  -6   5  29    0.91   13.16   0
  -5   2  20    7.37    8.73   0
  -5   2  21  231.27   15.14   0
  -5   3  25  425.44   17.17   0
  -5   4  28   12.74    9.31   0
  -5   4  29   43.46   12.59   0
  -5   5  31   13.24   13.39   0
  -5   6  -7   61.72    2.90   0
  -5   6  33   31.12   14.26   0
  -4   1   6    6.51    6.50   0
  -4   1  19   -0.87    9.82   0
  -4   2   1 2434.23   15.53   0
  -4   2  24  203.62   13.27   0
  -4   3  28   62.01   12.73   0
  -4   4  30   14.40    8.94   0
  -4   5  33  -12.39   10.81   0
  -3   0  10 1281.57   15.21   0
  -3   0  13   -1.52    5.08   0
  -3   0  14 2316.94   21.78   0
  -3   0  16    9.08    7.60   0
  -3   1  23    5.68    9.35   0
  -3   2  -2   60.47    2.89   0
  -3   2  26   51.93    8.83   0
  -3   4  32   20.23   10.30   0
  -3   5  34    2.95   10.05   0
  -2   1  24   11.12    8.60   0
  -2   2  28    1.19    8.88   0
   0  -1   7   -3.31    3.30   0
   0  -1  15   34.99    4.42   0
   0   1  26  490.76   13.03   0
   1  -1  16  670.74    8.83   0
   1   0  22  305.97    8.73   0
 -11  11  11    1.50   11.82   0
 -11  11  12   32.51   12.85   0
 -11  11  13   42.60   12.57   0
 -11  11  14   13.92   11.82   0
 -11  11  17   41.98   10.70   0
 -11  11  18   33.87   13.97   0
 -11  12   7   71.66   11.75   0
 -11  12   8   -2.67   10.63   0
 -10   8  14  -20.88   11.24   0
 -10   8  15  -15.13   11.64   0
 -10   8  16  111.45   14.25   0
 -10   8  17   65.02   13.35   0
 -10   9   8   57.43   11.81   0
 -10   9   9   18.09   10.54   0
 -10   9  22   57.56   14.25   0
 -10   9  23    5.46   14.19   0
  -9   7   7   -3.91   10.42   0
  -9   7   8   -0.92   10.41   0
  -9   7  22   14.60   10.39   0
  -9   7  23   77.13   14.63   0
  -9   8   4  121.34   10.57   0
  -9   8  26   23.93   13.18   0
  -8   5   8  105.14   10.90   0
  -8   5  10  435.02   13.99   0
  -8   5  19    0.64    9.86   0
  -8   5  20   22.57   13.10   0
  -8   5  21   55.65   14.85   0
  -8   6   4  121.93    9.72   0
  -8   6  25   16.04   13.60   0
  -8   6  26    4.03   13.36   0
  -8   7  28    9.42   12.90   0
  -8   7  29  -18.23   14.12   0
  -7   4  22  357.34   17.72   0
  -7   5   2  198.12    8.24   0
  -7   5  26   27.88   10.25   0
  -7   5  27   15.13   13.94   0
  -7   6  29   16.01   10.13   0
  -7   6  30    5.55   12.51   0
  -6   4   1   90.91    6.07   0
  -6   4  27   14.91   13.76   0
  -6   5  -2   62.85    4.93   0
  -6   5  30   98.55   15.05   0
  -6   6  32    0.87   13.23   0
  -5   3  26   25.15    9.47   0
  -5   3  27  169.53   14.10   0
  -5   4  30  164.96   14.89   0
  -5   5  32   36.50   13.92   0
  -5   6  34   12.71   13.98   0
  -4   1   5   39.58    6.38   0
  -4   1  20   18.78    8.22   0
  -4   2  26   -7.39   10.43   0
  -4   3  29   55.35   12.80   0
  -4   4  31   15.14   11.14   0
  -4   6  35    3.56   12.09   0
  -3   0   8  411.63    9.53   0
  -3   2  27  116.85   11.62   0
  -3   3  30   18.45   11.06   0
  -2   1  25   -3.01    9.33   0
  -2   3  31   -3.67    9.80   0
  -1  -1  10  322.20    7.16   0
  -1  -1  11  200.24    6.56   0
  -1  -1  12  439.17    8.52   0
  -1  -1  13 1336.94   13.53   0
  -1  -1  14  179.10    6.95   0
  -1  -1  15    8.07    5.07   0
  -1   1  26   20.47    7.73   0
  -1   2  29  162.75   11.15   0
   0  -1   6 1519.19    8.43   0
   0  -1  17  293.24    7.87   0
   0   0  23    6.74    6.79   0
   1  -1   5   19.74    1.29   0
   1  -1  17   32.64    4.50   0
   2  -1  16    7.26    2.76   0
 -11  10  13    5.08   11.65   0
 -11  10  14   42.36   13.91   0
 -11  10  15  -13.77   13.15   0
 -11  10  16   -3.31   12.82   0
 -11  10  17   19.01   13.80   0
 -11  10  18   26.52   14.20   0
 -11  10  19   15.65   15.01   0
 -11  11   9  131.80   13.77   0
 -11  11  10    1.74   10.30   0
 -10   8  11   -6.84   11.81   0
 -10   8  12    5.40   12.49   0
 -10   8  13  283.15   16.14   0
 -10   8  18   27.39   10.10   0
 -10   8  19   16.65   12.56   0
 -10   8  20   31.53   14.47   0
 -10   8  21   -3.02   13.99   0
 -10   8  22   36.70   13.61   0
 -10  10   4   34.46    9.55   0
  -9   6  12   13.74   12.25   0
  -9   6  14   38.48    9.63   0
  -9   6  15    9.49    9.35   0
  -9   6  16   99.68   11.32   0
  -9   6  17  -14.76    9.38   0
  -9   6  18  104.81   14.34   0
  -9   6  20  -18.68   14.11   0
  -9   6  21   11.54   12.77   0
  -9   7   6   57.94   10.59   0
  -9   7  24   -4.02    9.16   0
  -9   7  25  116.38   14.78   0
  -9   7  26    1.78   11.45   0
  -9   8   3  157.43   10.50   0
  -8   5  22  152.56   13.06   0
  -8   5  23   26.20   15.09   0
  -8   5  24   41.51   13.60   0
  -8   6  27    8.98   14.45   0
  -8   8  -2    7.47    6.71   0
  -7   3  12   88.67   11.36   0
  -7   3  15   45.25   11.95   0
  -7   3  16  118.87   13.19   0
  -7   3  17  320.88   16.71   0
  -7   3  18   31.11   13.74   0
  -7   3  19    8.86   12.18   0
  -7   4  24  179.71   15.78   0
  -7   4  25    7.75   12.97   0
  -7   6  31   37.44   14.53   0
  -6   2  12   46.92    8.36   0
  -6   2  17  246.34   12.46   0
  -6   3   4    9.63    6.14   0
  -6   3  24   10.82    9.71   0
  -6   3  25   95.74   14.72   0
  -6   4  28  128.06   15.62   0
  -6   5  31   20.63   13.32   0
  -6   6  33   44.55   14.91   0
  -5   1  10   44.31    8.46   0
  -5   1  16  392.17   14.26   0
  -5   1  17  308.56   12.94   0
  -5   2   4    5.62    4.24   0
  -5   3   0  129.10    5.61   0
  -5   4  -3   70.33    4.20   0
  -5   4  31  -10.85   11.76   0
  -5   5  33    0.80   12.99   0
  -4   1  23   72.72   11.18   0
  -4   2   0   20.05    4.78   0
  -4   2  27  216.72   14.62   0
  -4   3  -3  185.73    4.38   0
  -4   3  30    4.64   12.03   0
  -4   4  32   21.54   12.23   0
  -4   5  34   14.53   10.93   0
  -4   6  36    0.98   13.17   0
  -3   0   7    7.73    4.38   0
  -3   0  20    4.02    8.71   0
  -3   1   1  636.39    7.45   0
  -3   1  25   -2.92   10.41   0
  -3   3  31   56.44   11.98   0
  -3   4  33   -1.40    9.78   0
  -2   0  22   24.29    8.66   0
  -2   2  29   28.88   10.27   0
  -1  -1   8  175.07    5.78   0
  -1  -1  16  660.66   10.94   0
  -1  -1  17   50.01    6.88   0
  -1   1  27   27.05    8.70   0
   0  -1  18  783.68   11.69   0
   1  -1  18   44.50    4.72   0
   1   0  23    2.84    4.89   0
 -12  13  11    0.35   11.79   0
 -12  13  12    1.33   12.76   0
 -11  10  10   22.09   10.67   0
 -11  10  11   14.22   12.45   0
 -11  10  12   20.97   11.58   0
 -11  11   7    4.34   10.36   0
 -11  11   8   13.21    9.66   0
 -10   7  16   21.62   12.51   0
 -10   8  23    3.59   12.21   0
 -10   9   5   -9.36    9.39   0
 -10  10   3   12.70    8.80   0
  -9   6  10    8.61    8.28   0
  -9   6  22   -5.92   12.60   0
  -9   6  23   87.41   14.70   0
  -9   6  24  -17.54   11.63   0
  -9   7  27  -23.61   12.88   0
  -9   8   2   25.17    8.06   0
  -9   9   0  252.80   10.15   0
  -8   4  11   12.23   10.60   0
  -8   4  13    0.86   12.16   0
  -8   4  14   28.61   11.63   0
  -8   4  15   23.06    9.31   0
  -8   4  16   98.58   10.93   0
  -8   4  17  108.82   13.51   0
  -8   4  18  147.12   15.53   0
  -8   4  19   19.54   13.94   0
  -8   4  20  287.27   17.54   0
  -8   5   6  138.33   10.33   0
  -8   5  25    4.42   14.11   0
  -8   5  26  215.68   16.58   0
  -8   6  28   -1.32   10.18   0
  -8   6  29   36.89   15.31   0
  -7   3   9   33.51    8.57   0
  -7   3  10   16.59    7.70   0
  -7   3  20   51.25   10.27   0
  -7   3  22   17.74   12.67   0
  -7   4  26   72.06   15.44   0
  -7   5   1   12.80    6.02   0
  -7   5  29    2.18   12.47   0
  -6   3   3  358.03    9.50   0
  -6   4  29   13.99   12.31   0
  -6   5  32   -5.97   12.51   0
  -5   1   9  354.73   11.13   0
  -5   1  19  255.23   13.66   0
  -5   1  20   53.01   11.50   0
  -5   2   3  870.25   12.03   0
  -5   2  25  112.12   12.94   0
  -5   5  34  -14.54   12.43   0
  -4   0  12  780.13   14.26   0
  -4   0  13  -10.10    7.77   0
  -4   0  17   -2.65    8.36   0
  -4   1  24   17.73   11.28   0
  -4   3  31   14.85   10.94   0
  -4   4  33   -0.61   11.86   0
  -3   0   6    8.66    4.22   0
  -3   0  21    6.06    7.81   0
  -3   1  26   39.58   10.94   0
  -3   2  29  194.87   13.48   0
  -3   3  32   17.85   11.08   0
  -3   4  34    2.94   10.86   0
  -2  -1  11 1222.72   13.66   0
  -2  -1  14 1249.32   14.99   0
  -2   0   3    5.67    3.33   0
  -2   1  27   24.96    9.78   0
  -1  -1   7  173.58    5.82   0
   1   0  24   -9.27    5.90   0
 -12  12  12    3.75   11.20   0
 -12  12  13   24.03   12.98   0
 -11   9  13    7.89   12.62   0
 -11   9  14   25.45   13.77   0
 -11   9  15    7.26   13.55   0
 -11   9  16   57.85   14.01   0
 -11   9  17    0.06   13.14   0
 -11   9  18   20.78   14.18   0
 -11   9  19   -9.67   13.56   0
 -11   9  20   33.72   14.83   0
 -11  10   9    5.55   10.97   0
 -11  11   6    8.63    9.78   0
 -10   7  12   13.04   12.64   0
 -10   7  13   17.57   12.46   0
 -10   7  14  -14.64   11.17   0
 -10   7  15  130.11   11.95   0
 -10   7  18   15.52    9.64   0
 -10   7  19  148.18   12.97   0
 -10   7  20   36.04   12.98   0
 -10   7  21   49.64   14.51   0
 -10   7  22   13.51   14.41   0
 -10   8   7   10.02   10.29   0
 -10   9   4  110.27   10.62   0
  -9   5  14  116.99   14.10   0
  -9   5  15   22.34   13.12   0
  -9   5  17   -8.46   13.62   0
  -9   5  19   47.08   14.52   0
  -9   5  20  118.54   14.87   0
  -9   6   7  243.48   13.50   0
  -9   6   8  145.07   10.25   0
  -9   6  25    0.39   13.18   0
  -9   6  26   47.86   12.88   0
  -8   4  10   43.26   10.51   0
  -8   4  21   50.20   11.10   0
  -8   4  23   -5.60   14.15   0
  -8   5   5    3.79    7.93   0
  -8   5  27   19.45   14.36   0
  -7   4   3   21.47    6.25   0
  -7   4  27   25.41   10.04   0
  -7   4  28   -6.52   13.28   0
  -7   5  30   21.79   10.07   0
  -7   5  31  -19.57   11.61   0
  -6   2   7  231.00    9.85   0
  -6   3  27   22.07    9.63   0
  -6   3  28   -0.43   11.97   0
  -6   4  30   10.35    9.41   0
  -6   4  31  -16.29   11.39   0
  -6   5  -3    3.57    3.58   0
  -6   5  33   -0.04   12.54   0
  -5   1   7  243.48    9.45   0
  -5   1  22   32.21   12.53   0
  -5   4  33  -22.66   11.14   0
  -5   5  35  -11.68   12.10   0
  -4   0   9    4.40    7.04   0
  -4   0  10  120.49    6.80   0
  -4   0  18  148.95   11.07   0
  -4   0  19   24.25    9.68   0
  -4   1   3  324.73    7.63   0
  -4   1  25   21.34   11.36   0
  -4   2  29  176.57   14.36   0
  -4   3  32   22.49   11.01   0
  -4   5  36  -26.10   12.24   0
  -3   0   5   -2.11    5.38   0
  -3   0  22  797.45   16.89   0
  -3   0  23  -15.15    8.80   0
  -3   1  27  102.11   11.87   0
  -2  -1   9  756.34   10.51   0
  -2  -1  10 1369.41   13.75   0
  -2  -1  17  404.03   10.50   0
  -2  -1  18  900.25   14.44   0
  -2   0  24  251.87   11.65   0
  -2   1  28   26.50    9.69   0
  -2   2  31  347.43   14.76   0
  -1  -1  19  177.94    7.65   0
  -1   0   1    4.56    1.79   0
  -1   0  25    5.44    7.09   0
 -10   7  23   21.34    9.80   0
  -9   5  12   16.47    8.79   0
  -9   5  21   39.12   10.88   0
  -5   1  23    0.87    8.53   0
  -4   0  20  100.18    9.04   0
 -11 -15  13    0.54   11.91   0
 -11 -15  14   -9.51   10.56   0
 -11 -14  14    6.81   10.32   0
 -10 -16   7   -4.57    8.57   0
 -10 -15   7   20.59   12.42   0
 -10 -14   8   38.69   13.39   0
 -10 -12  10   16.16   11.21   0
 -10 -11  11  145.60   13.37   0
 -10 -11  12    4.70    8.99   0
 -10 -10  13   -3.09    9.17   0
  -9 -17   2    2.83   13.53   0
  -9 -16   2   -8.73   11.66   0
  -9 -14   4   19.86    9.21   0
  -9 -13   4   36.16   12.72   0
  -9 -11   6   42.81   11.73   0
  -9  -9   9    7.68    9.74   0
  -9  -8  11  136.55   10.69   0
  -8 -18  -2  -12.77   12.41   0
  -8 -16  -1   31.89   14.02   0
  -8 -14   0   51.18   13.99   0
  -8 -13   1    9.18    9.30   0
  -8 -11   2   22.45   10.97   0
  -8  -4  15   24.49    5.20   0
  -7 -19  -5    9.92   12.85   0
  -7 -17  -4   -9.86    8.67   0
  -7 -16  -4   11.80   13.81   0
  -7 -12  -2    6.49   11.45   0
  -7 -11  -1   64.41   12.48   0
  -7 -10   0   40.07   11.74   0
  -7  -9   1    1.93    9.56   0
  -7  -8   2  134.98   10.90   0
  -7  -4   9   13.21    4.99   0
  -6 -20  -7   47.84   10.83   0
  -6 -19  -7  -12.95    9.41   0
  -6 -18  -7   12.82   13.63   0
  -6 -17  -7   26.69   12.39   0
  -6 -15  -6   32.67   13.38   0
  -6  -9  -2   95.98   10.66   0
  -6  -8  -1    5.61    9.02   0
  -6  -4   5  358.93    9.30   0
  -6  -3   7  489.11    9.78   0
  -5 -21  -9  -13.71    8.99   0
  -5 -20  -9   20.36    9.95   0
  -5 -19  -9   26.66    9.84   0
  -5 -18  -9  -18.08   12.65   0
  -5 -17  -9    3.08   13.31   0
  -5  -9  -4  297.16   11.49   0
  -5  -6  -1  323.04   10.62   0
  -5  -4   2 1551.18   16.34   0
  -5  -2   6  374.24    7.34   0
  -4 -22 -11    6.49   12.96   0
  -4 -21 -11   15.82    9.66   0
  -4 -20 -11  134.11   14.48   0
  -4 -19 -11   -5.51   12.70   0
  -4 -18 -11  109.41   14.52   0
  -4 -15 -10   57.46   12.98   0
  -4 -11  -8   76.88   10.76   0
  -4 -10  -7  382.05   13.74   0
  -4  -5  -2  393.34   10.25   0
  -4  -2   3    5.71    4.34   0
  -3 -17 -12    7.13    9.20   0
  -3 -16 -12    7.87   11.56   0
  -3 -14 -11   16.52   10.44   0
  -3 -12 -10   30.29    9.90   0
  -3  -7  -6  210.53    9.29   0
  -2 -23 -14   21.79   13.17   0
  -2 -22 -14    8.13   12.23   0
  -2 -21 -14  -12.22   11.94   0
  -2 -16 -13   -6.97    7.33   0
  -2 -15 -13   65.86   11.52   0
  -2 -13 -12   47.21    9.71   0
  -2 -11 -11   68.67    9.05   0
  -2  -2  -1  530.53    7.67   0
  -1 -22 -15    4.49    9.85   0
  -1 -21 -15   73.53   11.64   0
  -1 -20 -15   53.83   11.83   0
  -1 -19 -15    2.22   10.72   0
  -1 -18 -15    4.64    9.39   0
  -1 -15 -14   32.11    9.94   0
  -1 -13 -13    1.07    8.11   0
  -1  -3  -4  201.51    5.00   0
   0 -19 -16   22.96    9.93   0
   0 -15 -15  -11.45    8.17   0
   1 -16 -16   -0.41    7.55   0
   2  -9 -13   39.31    4.46   0
   3 -10 -14 1436.49   12.30   0
 -11 -15  12   16.18   11.66   0
 -11 -14  13   -0.98   10.42   0
 -11 -13  14   39.67   11.72   0
 -10 -16   6    1.72    8.87   0
 -10 -15   6   14.49   12.36   0
 -10 -14   7    4.29   12.43   0
 -10 -13   8   21.07   12.15   0
 -10 -12   9  133.65   13.86   0
 -10 -11  10   16.45   11.30   0
 -10 -10  12   18.28    9.91   0
  -9 -17   1   57.54   14.79   0
  -9 -15   2   47.18   13.41   0
  -9 -12   4   -0.04   10.54   0
  -9 -10   7   20.72    9.79   0
  -9  -9   8   36.60   10.27   0
  -9  -8  10    4.27    8.94   0
  -9  -7  12    0.95    7.99   0
  -8 -17  -2   18.97   11.51   0
  -8 -16  -2  -14.30   12.92   0
  -8 -15  -1   12.49    9.42   0
  -8 -13   0  140.77   14.95   0
  -8  -9   4  100.41   10.80   0
  -8  -7   7  351.68   12.32   0
  -8  -4  14   24.18    6.05   0
  -7 -18  -5   18.16    9.44   0
  -7 -17  -5   47.62   13.40   0
  -7 -15  -4   92.73   14.07   0
  -7 -13  -3  105.91   14.08   0
  -7  -7   3   27.16    8.50   0
  -7  -3  11  106.47    6.35   0
  -6 -20  -8   24.14   14.11   0
  -6 -19  -8   75.57   14.67   0
  -6 -14  -6   20.56   12.95   0
  -6 -11  -4   62.77   11.51   0
  -6  -7   0   64.28    8.35   0
  -5 -21 -10    1.60   13.20   0
  -5 -20 -10   36.72   13.64   0
  -5 -19 -10   87.13   14.30   0
  -5 -16  -9  299.55   17.27   0
  -5 -14  -8   80.62   10.49   0
  -5  -5   0  508.75   11.42   0
  -4 -22 -12   20.27   13.17   0
  -4 -21 -12   18.33   11.38   0
  -4 -17 -11   43.54   11.95   0
  -4 -14 -10  110.03   13.06   0
  -4 -12  -9    5.30   11.16   0
  -4  -3   1  301.47    7.91   0
  -4  -1   5   23.84    4.08   0
  -3 -22 -13   76.60   11.30   0
  -3 -21 -13   19.82    9.91   0
  -3 -19 -13   -4.93   11.95   0
  -3 -18 -13    8.58   12.15   0
  -3 -11 -10   27.96    9.29   0
  -3 -10  -9  176.58   10.94   0
  -3  -5  -4 1493.68   15.89   0
  -3   0   5   -2.69    2.68   0
  -2 -18 -14   -5.01    9.99   0
  -2 -14 -13    0.12    9.52   0
  -2  -7  -8   11.19    6.22   0
  -1 -17 -15  180.91   12.83   0
  -1 -14 -14  603.00   15.92   0
  -1 -12 -13  513.59   13.33   0
  -1  -9 -11    9.70    5.91   0
  -1  -8 -10   39.16    6.10   0
  -1  -5  -7   -1.15    4.88   0
   0 -18 -16  255.84   13.18   0
   0 -17 -16    6.29    7.86   0
   0  -8 -11  121.36    6.15   0
   0  -7 -10   29.79    4.78   0
   0  -6  -9  222.15    6.31   0
   0  -5  -8  256.16    6.64   0
   1 -15 -16  134.84    9.01   0
   1 -11 -14    5.06    5.19   0
   2 -12 -15  210.19    7.57   0
 -11 -15  11    9.75   11.88   0
 -11 -14  12   -5.47   11.33   0
 -11 -13  13   -6.88   10.46   0
 -10 -16   5   48.76   12.45   0
 -10 -15   5    5.48   12.18   0
 -10 -13   7  118.12   14.08   0
 -10 -12   8   -6.25   11.15   0
 -10 -10  11   22.29    9.96   0
 -10  -9  13   33.64    9.13   0
  -9 -17   0    7.02   13.45   0
  -9 -16   1  -12.13    8.76   0
  -9 -15   1   -9.81   12.50   0
  -9 -14   2   43.76   12.98   0
  -9 -13   3    4.35   11.13   0
  -9 -11   5   27.76    8.40   0
  -9 -10   6   65.02   11.32   0
  -9  -8   9   29.37    9.79   0
  -9  -7  11    5.27    7.81   0
  -9  -6  14   42.96    7.34   0
  -8 -18  -3   16.23    8.70   0
  -8 -17  -3   19.26   12.50   0
  -8 -15  -2   42.03   13.48   0
  -8 -12   0   29.66   12.96   0
  -8 -11   1    7.09   11.88   0
  -8 -10   2  246.83   14.55   0
  -8  -9   3   19.39   10.61   0
  -8  -7   6  115.87    9.64   0
  -8  -6   8   -7.34    7.50   0
  -7 -19  -6    7.42   11.68   0
  -7 -18  -6   -4.27   12.39   0
  -7 -16  -5  134.01   12.16   0
  -7 -15  -5  -19.76   13.00   0
  -7 -14  -4   72.73   10.78   0
  -7 -11  -2   35.62   12.20   0
  -7 -10  -1   54.58   11.07   0
  -7  -9   0  372.26   14.22   0
  -7  -8   1   -7.57    9.02   0
  -7  -4   8    6.46    4.98   0
  -7  -2  14    2.46    4.57   0
  -6 -18  -8   45.16   10.51   0
  -6 -17  -8   62.12   13.97   0
  -6 -15  -7   39.18   12.36   0
  -6 -13  -6  331.59   16.42   0
  -6 -10  -4   -0.63   10.26   0
  -6  -9  -3    2.02    9.59   0
  -6  -4   4  395.01   10.44   0
  -6  -2   9  733.78    9.72   0
  -5 -18 -10  137.10   14.03   0
  -5 -17 -10    9.81   13.03   0
  -5 -15  -9   29.52   11.93   0
  -5 -13  -8   71.28   11.94   0
  -5 -11  -7  367.32   14.69   0
  -5 -10  -6  257.81   12.96   0
  -5  -9  -5   33.57    9.91   0
  -5  -3   3  159.58    6.81   0
  -5  -1   8  679.27    7.91   0
  -4 -19 -12  -10.01   13.06   0
  -4 -18 -12  135.52   14.64   0
  -4 -15 -11   -0.77   11.82   0
  -4 -13 -10   81.59   12.29   0
  -4 -10  -8  424.06   14.00   0
  -4  -9  -7  374.05   13.00   0
  -4  -6  -4  294.76   10.03   0
  -3 -22 -14   21.31   11.93   0
  -3 -21 -14   -3.87   11.04   0
  -3 -17 -13   17.13   12.23   0
  -3 -16 -13  266.40   14.13   0
  -3 -14 -12   76.62   11.91   0
  -3 -12 -11   18.55    9.22   0
  -3  -4  -3   17.84    6.11   0
  -2 -23 -15    3.81   12.69   0
  -2 -22 -15   34.26   12.69   0
  -2 -20 -15   72.74   12.64   0
  -2 -19 -15    2.15   11.74   0
  -2 -16 -14    7.96   10.74   0
  -2 -12 -12   28.87    6.94   0
  -2  -8  -9  306.84    8.64   0
  -2  -6  -7  799.44   12.22   0
  -2  -3  -3    6.15    5.34   0
  -1 -21 -16   -0.90   10.40   0
  -1 -19 -16  128.68   12.92   0
  -1 -16 -15   79.94   10.88   0
   0 -16 -16   19.39    9.09   0
   0  -9 -12   48.06    5.61   0
   1  -8 -12   12.07    4.45   0
   1  -7 -11  407.76    7.03   0
   2 -10 -14    0.64    4.31   0
   3 -11 -15  142.03    5.61   0
 -11 -15   9  -10.65   12.23   0
 -11 -15  10    3.59   10.29   0
 -11 -14  10   23.37   12.48   0
 -11 -14  11    1.18   11.42   0
 -11 -13  12   13.63   10.82   0
 -11 -12  13    2.39    9.95   0
 -11 -12  14   -2.97    9.53   0
 -10 -16   4   20.94   11.59   0
 -10 -15   4  -10.16   11.05   0
 -10 -14   5   15.92   12.11   0
 -10 -13   6   39.09   12.49   0
 -10 -12   7   11.94   11.37   0
 -10 -10  10   52.06   10.80   0
 -10  -9  12   90.56   10.31   0
 -10  -8  14   -5.36    8.81   0
  -9 -14   1   -5.90   12.04   0
  -9 -13   2    9.80   12.41   0
  -9 -12   3  232.62   15.23   0
  -9 -11   4  128.27   13.14   0
  -9 -10   5   -0.85   10.99   0
  -9  -8   8   76.16   10.21   0
  -9  -7  10    9.65    9.30   0
  -9  -6  13  -11.62    6.66   0
  -8 -18  -4   -6.27   11.37   0
  -8 -17  -4   15.10   11.55   0
  -8 -16  -3   70.02   13.25   0
  -8 -15  -3   27.35   11.95   0
  -8 -11   0   32.13   11.18   0
  -8  -6   7   62.39    9.41   0
  -7 -19  -7    8.70   12.43   0
  -7 -17  -6    6.14    9.38   0
  -7 -16  -6   27.17   13.47   0
  -7 -14  -5   14.67   13.24   0
  -7 -13  -4   45.66    9.80   0
  -7  -7   2   14.93    8.58   0
  -7  -3  10   12.34    5.46   0
  -6 -20  -9   -9.09   11.59   0
  -6 -19  -9   27.53   13.70   0
  -6 -18  -9   11.51   12.96   0
  -6 -16  -8   -7.29   11.95   0
  -6 -14  -7   42.32    9.70   0
  -6 -11  -5  385.83   15.53   0
  -6  -8  -2   43.98    7.74   0
  -6  -3   6   74.39    5.58   0
  -5 -21 -11  142.63   15.87   0
  -5 -19 -11  -26.81   11.95   0
  -5 -18 -11   17.71   11.71   0
  -5 -16 -10   -4.40   12.66   0
  -5 -14  -9   33.33    9.29   0
  -5  -2   5   77.66    4.91   0
  -4 -21 -13   73.88   13.97   0
  -4 -20 -13   24.31   11.70   0
  -4 -14 -11   82.16   12.66   0
  -4 -11  -9  298.23   13.26   0
  -3 -19 -14  -19.55   11.69   0
  -3 -18 -14  110.93   12.84   0
  -3 -15 -13   24.35   10.18   0
  -3 -13 -12  288.72   13.28   0
  -3 -10 -10  661.09   15.15   0
  -3  -7  -7 1446.10   17.65   0
  -3  -6  -6  223.71    8.88   0
  -2 -18 -15   24.00   11.47   0
  -2  -5  -6  571.40    9.35   0
  -1 -18 -16   35.91   10.30   0
  -1 -13 -14   62.31    8.93   0
  -1  -4  -6 1436.84   12.15   0
  -1  -1  -1  637.08    5.64   0
   0 -15 -16   75.46    9.53   0
   0 -10 -13  604.19   11.62   0
   0  -4  -7  136.54    4.65   0
   1 -16 -17  246.29   11.08   0
   1  -9 -13   14.53    4.79   0
   2 -13 -16   10.52    5.09   0
 -11 -15   8    3.69   10.45   0
 -11 -14   9   12.34   10.80   0
 -11 -13  11  -13.04   10.32   0
 -11 -12  12   25.86   10.43   0
 -10 -16   3   -7.78   12.19   0
 -10 -13   5   -4.98   11.99   0
 -10 -12   6   -3.32   10.31   0
 -10 -11   8    5.87    9.48   0
 -10 -10   9   34.18   10.47   0
 -10  -9  11   41.46    9.77   0
  -9 -17  -1   24.78   10.01   0
  -9 -16  -1   62.79   14.29   0
  -9 -15   0   66.78   10.56   0
  -9 -13   1   37.68   13.04   0
  -9 -10   4  138.03   12.00   0
  -9  -9   6  197.08   12.87   0
  -9  -6  12   16.77    7.08   0
  -8 -18  -5    1.54   10.47   0
  -8 -16  -4   23.72   12.28   0
  -8 -14  -3   15.46   13.22   0
  -8 -13  -2   69.23   13.85   0
  -8 -12  -1    0.58    8.86   0
  -8  -9   2  290.91   14.16   0
  -8  -7   5    5.92    8.26   0
  -8  -4  12  107.03    6.91   0
  -7 -18  -7   14.61    8.88   0
  -7 -17  -7   65.70   14.55   0
  -7 -15  -6   36.28   13.74   0
  -7 -13  -5   87.77   13.75   0
  -7 -12  -4   13.42   12.35   0
  -7 -11  -3  151.89   10.86   0
  -7  -8   0    4.81    9.18   0
  -7  -6   3  269.96   10.85   0
  -6 -20 -10   55.62   15.05   0
  -6 -17  -9  147.24   15.65   0
  -6 -15  -8  163.56   12.14   0
  -6 -14  -8  113.71   13.07   0
  -6 -10  -5   10.40   10.29   0
  -6  -9  -4  138.12   11.43   0
  -6  -2   8  181.28    6.34   0
  -5 -17 -11  106.32   14.54   0
  -5 -15 -10   39.25    9.50   0
  -5 -13  -9    2.17   10.76   0
  -5  -9  -6  336.17   13.19   0
  -5  -8  -5  184.54   10.96   0
  -4 -19 -13   17.18   13.07   0
  -4 -15 -12   57.67   11.45   0
  -4 -13 -11    7.04   10.16   0
  -4 -12 -10   52.71    8.68   0
  -4  -9  -8  121.22    9.53   0
  -4  -3   0  123.77    6.62   0
  -4  -2   2   41.17    4.86   0
  -3 -22 -15   -1.15   10.96   0
  -3 -11 -11   72.31    9.72   0
  -3  -5  -5  198.63    8.22   0
  -3  -2   0    3.00    4.79   0
  -3  -1   2   15.55    3.76   0
  -2 -23 -16   21.77   12.67   0
  -2 -22 -16   -4.78   11.22   0
  -2 -21 -16    0.29   11.29   0
  -2 -20 -16   35.59   10.58   0
  -2 -16 -15   80.74   10.81   0
  -2 -14 -14   35.18   10.56   0
  -2 -12 -13   55.10    9.10   0
  -2  -4  -5    8.15    5.62   0
  -1 -14 -15    9.13    8.99   0
  -1 -12 -14   39.69    8.09   0
   0 -17 -17  202.31   11.69   0
   0  -2  -4   67.04    3.13   0
   1 -10 -14  616.02   10.96   0
 -11 -15   7   27.19   12.52   0
 -11 -14   8   15.67   12.22   0
 -11 -13   9   28.37   11.96   0
 -11 -13  10   23.18   10.37   0
 -11 -12  11   13.13   10.60   0
 -11 -11  13   45.56   10.23   0
 -10 -15   3   39.29    9.84   0
 -10 -13   4   48.28   11.94   0
 -10 -12   5   45.26   11.29   0
 -10 -11   7   85.96   12.20   0
 -10 -10   8   65.30   11.38   0
 -10  -9  10   -4.51    9.07   0
 -10  -8  12   -5.88    8.46   0
  -9 -17  -2    0.27   12.19   0
  -9 -16  -2   10.42   11.81   0
  -9 -15  -1   33.48   13.27   0
  -9 -11   2    0.34   10.32   0
  -9  -9   5    2.02   10.29   0
  -9  -8   7  182.62   11.51   0
  -9  -7   9  173.85   10.74   0
  -8 -17  -5  120.76   14.54   0
  -8 -15  -4   39.98   13.37   0
  -8 -13  -3   -5.23   11.38   0
  -8 -11  -1  374.23   16.80   0
  -8 -10   0  177.51   13.71   0
  -8  -9   1   -2.20   10.70   0
  -8  -6   6   81.78    8.64   0
  -8  -4  11   -3.54    6.13   0
  -8  -3  15   39.98    5.27   0
  -7 -19  -8   -0.85   11.21   0
  -7 -18  -8   50.07   13.98   0
  -7 -16  -7    5.14   13.12   0
  -7 -11  -4   20.14   12.06   0
  -7  -9  -2  182.55   13.13   0
  -7  -7   1   83.35    9.68   0
  -6 -19 -10   20.03    9.66   0
  -6 -18 -10   41.07   13.51   0
  -6 -12  -7  684.64   19.67   0
  -6 -11  -6   14.73    8.36   0
  -6  -8  -3  484.18   13.26   0
  -6  -7  -2  -10.41    8.40   0
  -6  -3   5    4.22    4.76   0
  -6  -1  11  220.87    5.42   0
  -5 -16 -11   34.10   11.78   0
  -5 -12  -9  106.10   12.72   0
  -5 -11  -8   66.44    9.00   0
  -5  -3   2  476.13    9.53   0
  -5  -1   7  218.64    5.60   0
  -4 -21 -14  -32.24   11.34   0
  -4 -20 -14   14.44   11.40   0
  -4 -17 -13   90.64   13.85   0
  -4 -14 -12  198.85   13.28   0
  -4 -11 -10  152.54   11.61   0
  -4 -10  -9   15.01    9.45   0
  -4  -4  -2   25.65    6.27   0
  -4  -1   4    4.58    4.19   0
  -3 -21 -15  151.39   14.30   0
  -3 -14 -13    7.50    7.68   0
  -3 -12 -12    9.17    9.06   0
  -2 -19 -16   34.12   11.17   0
  -2 -18 -16   50.46   10.39   0
  -2 -15 -15   18.56    9.38   0
  -2 -13 -14  294.45   12.45   0
  -2  -8 -10    2.05    6.29   0
  -2  -7  -9 1081.20   14.63   0
  -2  -6  -8  423.35    9.78   0
  -1 -20 -17   40.00    9.68   0
  -1 -19 -17    6.93    9.94   0
  -1 -16 -16    3.85    8.53   0
  -1  -9 -12  196.65    8.15   0
  -1  -8 -11   13.19    5.61   0
  -1  -7 -10   -0.02    5.20   0
  -1  -6  -9 1638.27   15.09   0
   0 -16 -17   37.81    8.91   0
   0 -14 -16  212.07   10.03   0
   1 -15 -17   -1.59    6.82   0
   2 -12 -16   59.68    6.02   0
   3  -7 -12    7.55    2.08   0
 -11 -15   6   -5.92   12.31   0
 -11 -14   7   20.23   11.78   0
 -11 -13   8   21.49   10.72   0
 -11 -11  12   19.70    9.92   0
 -10 -16   1  121.26   15.31   0
 -10 -10   7   35.96   10.02   0
 -10  -8  11  -11.05    8.47   0
 -10  -7  14   -9.18    7.45   0
  -9 -17  -3   37.41   12.97   0
  -9 -15  -2   20.96   12.87   0
  -9 -14  -1    4.26   12.36   0
  -9 -13   0   12.17    9.07   0
  -9 -10   3   30.57   11.50   0
  -9  -9   4  199.12   13.07   0
  -9  -8   6  283.43   13.44   0
  -9  -7   8    1.89    8.64   0
  -9  -5  13    6.97    7.06   0
  -8 -18  -6   31.84   12.87   0
  -8 -17  -6    1.06   11.05   0
  -8 -16  -5    0.22    8.45   0
  -8 -15  -5   54.30   12.60   0
  -8 -14  -4   15.16   13.52   0
  -8  -8   2   16.52   10.12   0
  -8  -3  14   29.22    5.14   0
  -7 -19  -9   24.00   13.25   0
  -7 -17  -8    4.25   11.74   0
  -7 -16  -8   28.28   12.22   0
  -7 -15  -7   20.39   10.15   0
  -7 -13  -6   46.53   13.17   0
  -7 -12  -5  208.75   12.42   0
  -7  -8  -1  236.17   12.35   0
  -7  -6   2   97.34    9.13   0
  -7  -4   6    9.76    5.29   0
  -7  -2  12   85.21    5.11   0
  -6 -19 -11   10.03   13.04   0
  -6 -17 -10   61.90   10.70   0
  -6 -16 -10    2.39   12.56   0
  -6 -14  -9   42.32   13.20   0
  -6 -10  -6  296.19   13.99   0
  -6  -9  -5   53.82   10.35   0
  -5 -20 -13   72.76   13.67   0
  -5 -17 -12   11.92   12.61   0
  -5 -13 -10   71.81   12.99   0
  -5 -10  -8  165.68   11.99   0
  -5  -9  -7   13.58    9.42   0
  -5  -8  -6   72.12    9.72   0
  -5  -5  -2    8.28    6.61   0
  -5  -4   0  489.07    9.70   0
  -4 -18 -14   24.14   12.56   0
  -4 -12 -11  497.50   16.55   0
  -4  -5  -4   43.31    7.01   0
  -3 -22 -16   10.95   11.56   0
  -3 -18 -15   13.19   10.67   0
  -3 -17 -15  107.00   12.96   0
  -3 -15 -14   16.08   11.07   0
  -3 -13 -13  213.91   13.02   0
  -3  -7  -8   25.20    7.15   0
  -3  -4  -4  213.03    7.86   0
  -3   2  13  725.67    4.48   0
  -2 -22 -17    7.96   10.51   0
  -2 -21 -17   66.08   12.72   0
  -2 -17 -16   -6.62   10.31   0
  -2 -11 -13   73.28    8.89   0
  -2  -1   0   17.29    4.16   0
  -1 -18 -17    7.61    8.79   0
  -1 -15 -16  235.21   12.25   0
  -1  -5  -8 1513.72   13.56   0
   0 -15 -17    5.24    8.37   0
   0  -8 -12  141.84    6.26   0
   0  -6 -10   58.83    4.64   0
   1  -4  -8    0.42    2.87   0
   2  -8 -13  475.69    7.22   0
   3  -9 -14   49.56    3.50   0
   3  -6 -11   91.59    2.23   0
   4  -9 -14  940.09    6.84   0
   4  -4  -8   99.90    2.18   0
 -11 -15   5   31.35   13.11   0
 -11 -14   6    4.45   11.43   0
 -11 -13   7  -12.60   10.08   0
 -11 -12   9   -2.23   10.65   0
 -11 -11  11   -3.19    8.56   0
 -11 -10  12   31.56    9.96   0
 -11 -10  13   15.93    9.09   0
 -10 -16   0   10.05   13.50   0
 -10 -15   1  -19.80   12.10   0
 -10 -14   2   20.82   11.00   0
 -10 -11   5   10.01   10.89   0
 -10  -9   8   68.16   10.57   0
 -10  -8  10   11.70    9.25   0
 -10  -7  13    1.13    8.26   0
  -9 -17  -4   17.99   11.38   0
  -9 -14  -2   25.01   12.58   0
  -9 -13  -1   -6.96   12.61   0
  -9 -11   1  272.04   15.66   0
  -9  -8   5    9.38    9.64   0
  -9  -7   7  -14.63    8.59   0
  -9  -6   9   -2.96    8.65   0
  -8 -16  -6  -32.46   11.17   0
  -8 -14  -5    2.23   12.80   0
  -8 -13  -4   54.08   13.67   0
  -8 -12  -3   78.59   10.46   0
  -8 -10  -1   15.66    8.22   0
  -8  -9   0    8.89   10.91   0
  -8  -7   3  525.94   14.62   0
  -8  -6   5  579.28   14.21   0
  -7 -18  -9   24.30   12.30   0
  -7 -17  -9  -25.99   11.01   0
  -7 -15  -8   51.85   13.29   0
  -7 -14  -7   -7.02    8.95   0
  -7 -12  -6   10.09   12.59   0
  -7 -11  -5   23.08   12.06   0
  -7 -10  -4  405.97   16.35   0
  -7  -9  -3   86.44   12.00   0
  -7  -3   8   23.56    5.13   0
  -6 -18 -11   26.71   12.25   0
  -6 -17 -11   17.79   12.17   0
  -6 -15 -10  114.19   14.65   0
  -6 -11  -7   13.52    8.37   0
  -6  -8  -4  143.03    9.33   0
  -6  -4   2  199.74    8.22   0
  -6  -2   7  222.54    6.38   0
  -6   0  16  397.44    4.55   0
  -5 -19 -13    4.93   11.37   0
  -5 -16 -12   17.53   11.36   0
  -5 -14 -11  -15.35   10.58   0
  -5 -11  -9   -0.29    9.77   0
  -4 -21 -15   -5.82   11.70   0
  -4 -20 -15   48.67   12.26   0
  -4 -17 -14   64.46   13.11   0
  -4 -15 -13   92.81    9.90   0
  -4 -13 -12   22.31   10.34   0
  -4  -9  -9   -5.16    8.51   0
  -4  -8  -8    9.34    8.61   0
  -3 -21 -16    7.75   11.15   0
  -3 -20 -16    4.92   11.53   0
  -3 -16 -15   13.89   10.94   0
  -3 -14 -14  491.14   16.51   0
  -3 -12 -13  210.19   11.87   0
  -3 -11 -12  189.29   11.21   0
  -3  -6  -7  441.47    9.68   0
  -2 -16 -16  240.60   13.54   0
  -2 -14 -15   36.53   10.23   0
  -2 -12 -14   12.18    8.30   0
  -2  -3  -4   11.70    3.80   0
  -1 -14 -16   47.41    9.31   0
   0 -17 -18  129.80   10.40   0
   0 -13 -16   27.92    7.18   0
   0 -10 -14   56.72    5.80   0
   0  -5  -9  439.09    7.16   0
   0  -3  -6  286.01    5.18   0
   1 -12 -16   -2.47    5.72   0
   2 -13 -17    8.32    5.91   0
   2 -10 -15   50.63    4.84   0
   2  -6 -11  976.35    7.69   0
   3 -10 -15   57.07    4.07   0
 -11 -15   4   -7.30   12.77   0
 -11 -14   5   -7.56   11.49   0
 -11 -13   6    1.99   11.47   0
 -11 -11   9  103.23   12.32   0
 -11 -10  11    9.33    8.47   0
 -10 -15   0   50.02   13.64   0
 -10 -12   3    6.17   11.84   0
 -10  -9   7  -10.02    9.51   0
 -10  -8   9   69.28    9.22   0
 -10  -7  12   15.30    7.82   0
  -9 -16  -4    9.21   12.28   0
  -9 -15  -3    2.40    9.14   0
  -9 -13  -2  200.82   15.54   0
  -9 -12  -1   76.11   13.74   0
  -9  -9   3   15.08    9.59   0
  -9  -8   4   72.87    9.98   0
  -9  -7   6   14.17    8.51   0
  -9  -5  12   15.62    6.50   0
  -8 -17  -7   -1.69   11.17   0
  -8 -15  -6  112.57   13.96   0
  -8 -12  -4   -4.36   12.62   0
  -8 -11  -3   32.40   12.42   0
  -8 -10  -2   38.65   11.97   0
  -8  -8   1  304.94   12.01   0
  -8  -7   2   -3.45    8.62   0
  -8  -6   4   95.67    9.13   0
  -8  -3  13   14.64    4.59   0
  -7 -18 -10   24.91   12.38   0
  -7 -16  -9  125.42   15.34   0
  -7 -14  -8   17.34   12.92   0
  -7  -7  -1    7.75    8.92   0
  -7  -6   1  113.10    7.96   0
  -7  -2  11  294.43    7.18   0
  -6 -19 -12  100.35   14.63   0
  -6 -18 -12   35.14   12.12   0
  -6 -14 -10  212.71   15.71   0
  -6 -10  -7   31.90   11.57   0
  -6  -9  -6   62.62   10.62   0
  -6  -6  -2  299.68   11.70   0
  -5 -20 -14   24.30   12.98   0
  -5 -15 -12   -3.68    8.75   0
  -5 -13 -11  114.96   13.21   0
  -5  -4  -1  124.82    7.56   0
  -5  -3   1  682.42   11.12   0
  -5  -1   6    8.61    4.00   0
  -4 -19 -15    3.62   12.14   0
  -4 -18 -15   32.03   12.69   0
  -4 -14 -13    8.52   10.24   0
  -4 -12 -12    0.63   10.67   0
  -4 -11 -11   17.31    7.69   0
  -4  -6  -6   37.85    7.55   0
  -4  -4  -3    5.58    6.14   0
  -4  -2   1 2865.53   17.77   0
  -3 -18 -16   56.99   12.08   0
  -3 -15 -15   28.40   10.78   0
  -3  -5  -6   86.29    5.68   0
  -3  -2  -1 1247.97   11.60   0
  -3   0   4   99.78    3.16   0
  -2 -18 -17    0.45   10.17   0
  -2 -15 -16   38.73   10.41   0
  -2 -13 -15   74.23   10.48   0
  -2  -8 -11  439.06   11.01   0
  -1 -19 -18   24.80    9.04   0
  -1 -18 -18  114.73   11.52   0
  -1 -15 -17    6.82    9.38   0
  -1 -12 -15  102.83    8.70   0
  -1  -8 -12  407.26    9.71   0
  -1  -4  -7   42.48    4.97   0
   0 -16 -18   12.78    7.34   0
   0 -14 -17    6.48    7.47   0
   1  -9 -14   11.85    4.28   0
   1  -8 -13   47.75    4.15   0
   1  -7 -12  225.67    5.59   0
   2  -1  -3   35.51    2.32   0
 -12 -13  11   -3.53    9.68   0
 -11 -14   4   39.42   12.44   0
 -11 -13   5   70.25   12.79   0
 -11 -11   8    9.62   10.58   0
 -10 -15  -1    6.11   12.45   0
 -10 -13   1    3.33   11.51   0
 -10 -12   2    9.61   11.60   0
 -10 -11   3   49.43   12.23   0
 -10 -10   5   -7.61    9.63   0
 -10  -9   6  131.42   11.47   0
 -10  -8   8   -5.75    8.19   0
 -10  -7  11   94.30    9.55   0
  -9 -16  -5   69.68   12.71   0
  -9 -15  -4    8.05   12.77   0
  -9 -14  -3   10.28    8.90   0
  -9 -10   1    5.31    8.15   0
  -9  -6   8  107.04    9.61   0
  -9  -5  11   -4.05    6.49   0
  -8 -17  -8   -2.63   10.61   0
  -8 -16  -7   31.16    9.37   0
  -8 -15  -7  -11.99   10.15   0
  -8 -14  -6   34.65   13.19   0
  -8  -9  -1   62.75    9.13   0
  -8  -8   0  142.25   12.46   0
  -7 -17 -10   42.36   14.00   0
  -7 -15  -9   19.97   12.66   0
  -7 -13  -8  174.73   14.22   0
  -7 -12  -7   46.88   12.83   0
  -7 -11  -6  179.60   14.35   0
  -7  -9  -4   82.53   12.01   0
  -7  -8  -3   -2.40    9.63   0
  -7  -3   7    6.29    4.65   0
  -6 -17 -12   10.89   12.51   0
  -6 -15 -11   17.61   13.01   0
  -6  -8  -5   28.05    9.82   0
  -6  -7  -4    6.91    8.90   0
  -6  -4   1  115.58    7.50   0
  -6  -2   6   60.53    4.81   0
  -6   0  15    6.10    2.29   0
  -5 -19 -14   -8.60   11.16   0
  -5 -18 -14   32.40   12.52   0
  -5 -12 -11  -10.17   11.20   0
  -5 -11 -10  203.20   13.68   0
  -5 -10  -9   -4.33    7.40   0
  -5  -9  -8  309.37   11.63   0
  -5  -7  -6  103.70    8.91   0
  -5  -5  -3  -10.05    6.71   0
  -5  -2   3  808.66   10.65   0
  -4 -21 -16    3.17   11.87   0
  -4 -20 -16   35.19   12.01   0
  -4 -17 -15  -23.98   11.70   0
  -4 -15 -14  138.95   12.54   0
  -4 -13 -13  230.39   13.99   0
  -4  -9 -10  468.83   13.99   0
  -4  -1   3  282.85    6.03   0
  -3 -21 -17  -11.56   10.66   0
  -3 -17 -16   -1.68    9.90   0
  -3 -16 -16   21.38   10.02   0
  -3 -14 -15    5.32    9.80   0
  -3 -11 -13    5.08    8.58   0
  -3  -9 -11   -1.42    6.29   0
  -3  -4  -5  523.51   10.20   0
  -3  -1   1  640.98    7.68   0
  -2 -21 -18   -7.95   11.02   0
  -2 -20 -18   -7.10   10.31   0
  -2 -17 -17  187.89   12.58   0
  -2 -14 -16  130.88   10.76   0
  -2 -11 -14   62.21    8.76   0
  -2 -10 -13  224.54   10.46   0
  -2  -6  -9  360.57    9.32   0
  -1 -17 -18   17.47    9.49   0
  -1 -13 -16  133.10    9.63   0
  -1  -7 -11 1316.71   14.73   0
  -1  -6 -10  290.70    7.84   0
   1 -10 -15   12.12    4.65   0
   1  -6 -11  226.26    5.11   0
   2 -11 -16  109.44    5.62   0
 -12 -13  10    3.94   10.76   0
 -11 -14   3   20.95   12.06   0
 -11 -13   4   34.62   11.81   0
 -11 -12   6   -2.15   10.43   0
 -11 -11   7  -11.38   10.66   0
 -11  -9  11  -11.64    8.62   0
 -11  -9  12   49.96    8.70   0
 -10 -15  -2    5.57   11.75   0
 -10 -14  -1   16.86   12.56   0
 -10 -13   0   33.91   12.40   0
 -10 -12   1   21.32   12.13   0
 -10 -11   2   22.08   10.78   0
 -10  -8   7   12.34    8.75   0
 -10  -7  10   18.87    8.57   0
 -10  -6  13   46.97    7.79   0
  -9 -13  -3    4.11   11.41   0
  -9 -12  -2    3.43    8.84   0
  -9 -11  -1    4.88   10.85   0
  -9 -10   0   16.39   11.58   0
  -9  -9   1   27.26   10.15   0
  -9  -8   3  136.45   12.06   0
  -9  -7   5  232.16   12.49   0
  -9  -6   7  259.58   11.83   0
  -8 -16  -8    8.43   12.08   0
  -8 -14  -7   28.53   11.91   0
  -8 -13  -6   54.27   13.66   0
  -8 -12  -5   -1.06   11.32   0
  -8 -11  -4  -17.51   10.48   0
  -8 -10  -3    9.34   10.85   0
  -8  -9  -2  316.05   15.24   0
  -8  -7   1   31.92   10.05   0
  -8  -6   3    4.60    8.05   0
  -8  -5   5    0.91    6.95   0
  -7 -18 -11  -17.75   12.75   0
  -7 -16 -10   36.90   12.33   0
  -7 -14  -9   42.75   13.66   0
  -7  -7  -2   70.94    9.93   0
  -7  -1  15   83.65    3.94   0
  -6 -19 -13  -13.94   11.28   0
  -6 -18 -13    2.38   12.38   0
  -6 -14 -11   -4.60   12.60   0
  -6 -11  -9  262.49   14.22   0
  -6 -10  -8  225.71   14.05   0
  -6  -9  -7   34.06   10.43   0
  -6  -6  -3  185.92   10.52   0
  -6  -3   3  283.32    8.43   0
  -6  -1   9   14.52    3.42   0
  -5 -20 -15   -0.84   12.55   0
  -5 -19 -15   11.42   11.21   0
  -5 -15 -13    5.55    8.68   0
  -4 -19 -16   23.10   12.42   0
  -4 -16 -15   71.40   12.98   0
  -4 -14 -14  135.46   13.13   0
  -4 -11 -12   -2.19   10.53   0
  -4 -10 -11    8.76    7.32   0
  -4  -8  -9   56.60    7.54   0
  -4  -3  -2  291.94    8.39   0
  -3 -18 -17   14.20   11.49   0
  -3 -12 -14   63.10   10.73   0
  -3  -6  -8   99.55    6.12   0
  -2  -5  -8  438.07    9.47   0
  -2   0   2    9.64    2.54   0
  -1 -16 -18   45.68    9.73   0
  -1 -11 -15 1235.01   17.97   0
   0 -15 -18  151.28    9.90   0
   0 -13 -17    5.89    7.36   0
   0 -10 -15  123.70    8.03   0
   0  -9 -14   83.52    5.88   0
   0  -8 -13  182.34    6.61   0
   1 -14 -18  103.98    7.74   0
   1 -11 -16   82.22    5.96   0
   2 -12 -17   71.73    5.94   0
 -12 -13   9    3.87   11.05   0
 -12 -12  10   14.70    9.67   0
 -12 -12  11    1.38    9.70   0
 -11 -14   2   17.96   11.82   0
 -11 -13   3    0.69   11.52   0
 -11 -12   5   51.07   11.18   0
 -11 -11   6    3.78   11.31   0
 -11 -10   8  -11.46    9.48   0
 -11  -9  10   47.20    9.89   0
 -10 -14  -2   57.33   12.51   0
 -10 -13  -1   11.70   12.29   0
 -10 -12   0   15.70   10.98   0
 -10  -7   9    8.88    8.58   0
 -10  -6  12   71.15    8.15   0
  -9 -16  -6    8.83   11.20   0
  -9 -14  -5   14.22   12.79   0
  -9 -13  -4   30.62   12.95   0
  -9 -12  -3    1.80   12.56   0
  -9 -11  -2  -14.82   11.74   0
  -9 -10  -1   24.90   11.97   0
  -9  -8   2   24.63   10.40   0
  -9  -7   4   17.14    9.59   0
  -9  -6   6  128.99   10.38   0
  -8 -17  -9   47.70   12.28   0
  -8 -15  -8   44.51   12.59   0
  -8 -12  -6   37.40   12.98   0
  -8 -10  -4   83.73   12.82   0
  -8  -8  -1   45.28   10.40   0
  -8  -6   2  191.97   10.79   0
  -8  -5   4  116.89    8.93   0
  -8  -3  10  100.92    6.96   0
  -7 -17 -11   81.33   11.40   0
  -7 -16 -11   13.08   11.72   0
  -7 -15 -10   50.97    9.87   0
  -7 -13  -9   16.75   12.50   0
  -7 -12  -8    2.68   11.13   0
  -7 -11  -7  460.37   15.50   0
  -7 -10  -6   80.88    9.68   0
  -7  -9  -5   16.70   10.50   0
  -7  -6  -1  152.43   10.43   0
  -7  -5   1   15.39    8.01   0
  -7  -2   9   20.57    4.40   0
  -6 -17 -13   96.59   14.26   0
  -6 -13 -11   49.34   12.86   0
  -6  -7  -5  591.47   15.25   0
  -6  -4   0  472.97   11.25   0
  -6  -2   5  635.33   10.03   0
  -5 -18 -15   -2.30   11.75   0
  -5 -16 -14   23.74    9.03   0
  -5 -14 -13   11.59   10.96   0
  -5 -12 -12   26.34   10.82   0
  -5 -11 -11  184.12   13.66   0
  -5  -9  -9   52.70   10.16   0
  -5  -8  -8  236.89   11.87   0
  -5  -7  -7   89.32    9.80   0
  -5  -4  -2  175.13    6.89   0
  -5  -3   0  121.27    5.76   0
  -5  -2   2    3.33    4.71   0
  -5  -1   5  281.53    6.18   0
  -4 -20 -17    5.26   10.65   0
  -4 -17 -16   19.25   11.91   0
  -4 -15 -15    7.32   11.31   0
  -4 -13 -14   64.01   11.83   0
  -4 -12 -13   37.05    8.21   0
  -3 -21 -18   10.86   11.81   0
  -3 -13 -15   70.39   11.22   0
  -3 -10 -13   35.15    8.73   0
  -3  -9 -12  671.41   14.88   0
  -3  -5  -7   32.58    6.63   0
  -2 -20 -19    1.56   10.17   0
  -2 -17 -18   24.27   10.72   0
  -2 -15 -17   68.60    9.85   0
  -2 -13 -16   38.39    9.95   0
  -2  -3  -5  292.91    7.42   0
  -2  -2  -3  789.04    8.39   0
  -1 -15 -18  -15.34    7.49   0
  -1 -12 -16   31.72    7.79   0
  -1  -3  -6   31.11    4.67   0
  -1  -2  -4  138.41    5.11   0
   0 -14 -18    6.08    7.46   0
   1  -5 -10    9.98    2.68   0
 -12 -13   7   -1.20   10.50   0
 -12 -13   8   55.60   11.09   0
 -12 -12   9   50.94   11.70   0
 -11 -14   1   33.67   12.30   0
 -11 -13   2   16.21   10.83   0
 -11 -12   4  -28.23   10.09   0
 -11 -11   5   24.85   11.71   0
 -11 -10   7   47.91   10.74   0
 -11  -9   9   20.02    9.70   0
 -11  -8  12   12.58    8.68   0
 -10 -15  -3    8.92   11.48   0
 -10 -11   1   17.49   10.72   0
 -10 -10   2   84.50   12.58   0
 -10  -8   6   62.66   10.03   0
 -10  -7   8    0.24    8.55   0
 -10  -6  11   -7.81    7.04   0
  -9 -16  -7    2.36   11.94   0
  -9 -15  -6    7.41   11.00   0
  -9 -13  -5  -17.47   10.88   0
  -9 -12  -4   38.39   13.23   0
  -9 -11  -3  113.22   13.29   0
  -9  -7   3   25.95    9.74   0
  -9  -6   5   -6.92    7.89   0
  -9  -5   8  293.92   10.77   0
  -8 -17 -10   -0.35   11.95   0
  -8 -16  -9   -3.15    8.32   0
  -8 -15  -9   11.24   11.03   0
  -8 -13  -7   81.60   10.94   0
  -8  -9  -3   -1.10    8.02   0
  -8  -7   0   74.44    8.34   0
  -7 -17 -12  -17.21   12.43   0
  -7 -15 -11   17.29   12.80   0
  -7 -14 -10    5.64    8.87   0
  -7  -9  -6  240.60   13.65   0
  -7  -7  -3  572.17   15.64   0
  -7  -3   5  819.41   12.77   0
  -6 -18 -14   34.47   13.07   0
  -6 -16 -13  -22.15   10.73   0
  -6 -14 -12   48.64   13.22   0
  -6 -11 -10  166.59   13.11   0
  -6  -9  -8  355.90   15.13   0
  -6  -6  -4  137.26    9.46   0
  -6  -3   2  303.62    8.77   0
  -6  -1   8   76.69    4.14   0
  -5 -19 -16   27.67   11.64   0
  -5 -17 -15   83.16   12.32   0
  -5 -15 -14   99.94   10.60   0
  -5 -13 -13    7.40   11.80   0
  -4 -19 -17   12.04   12.11   0
  -4 -18 -17   -2.95   10.78   0
  -4 -16 -16   25.88   11.90   0
  -4 -14 -15   19.60   11.35   0
  -4 -11 -13  101.91   11.67   0
  -4 -10 -12  176.00   11.55   0
  -4  -9 -11   40.89    9.38   0
  -4  -8 -10  121.20   10.01   0
  -4  -5  -6 1974.94   19.82   0
  -3 -19 -18    7.21   10.20   0
  -3 -18 -18  103.50   12.86   0
  -3 -14 -16   24.45   10.87   0
  -3 -12 -15    2.91    8.98   0
  -3 -11 -14    3.24    8.70   0
  -3  -3  -4  727.82   10.81   0
  -3   1   7   14.56    1.33   0
  -2 -16 -18    7.96   10.23   0
  -2 -14 -17    1.99    9.21   0
  -2 -10 -14  149.15    8.24   0
  -2  -7 -11  238.73    8.80   0
  -2  -6 -10  326.31    9.19   0
  -2  -4  -7  864.28   11.40   0
  -1 -13 -17    2.29    8.05   0
  -1  -8 -13  693.47   11.98   0
  -1  -7 -12   17.39    5.33   0
  -1  -1  -2  279.57    4.74   0
   2  -9 -15  236.88    6.11   0
   2  -8 -14   54.01    3.90   0
 -12 -13   6   31.98   12.73   0
 -12 -12   8    7.77   10.86   0
 -12 -11  10    8.94   10.00   0
 -11 -14   0   29.56   12.63   0
 -11 -13   1   -6.26   10.27   0
 -11 -12   3   46.00   12.15   0
 -11 -11   4   -8.50   11.21   0
 -11 -10   6  -20.61    9.85   0
 -11  -9   8    0.26    9.63   0
 -11  -8  10   -6.63    8.87   0
 -11  -8  11  137.83   10.73   0
 -10 -14  -3   -7.46   11.30   0
 -10 -13  -2   -5.42    8.45   0
 -10 -12  -1   68.50    9.87   0
 -10 -11   0    1.33   12.08   0
 -10 -10   1  148.00   13.70   0
 -10  -9   3   45.65   11.67   0
 -10  -8   5   19.40    9.30   0
 -10  -7   7  294.53   13.15   0
 -10  -6  10    2.14    7.82   0
  -9 -15  -7   94.58   14.30   0
  -9 -14  -6   84.57   12.92   0
  -9 -10  -2  130.63   12.68   0
  -9  -9  -1   10.51   11.16   0
  -9  -5   7   43.33    7.78   0
  -8 -16 -10  -13.23   11.61   0
  -8 -14  -9   21.16   11.18   0
  -8 -12  -7  255.30   16.47   0
  -8 -11  -6   18.39   11.29   0
  -8 -10  -5    0.46   11.80   0
  -8  -9  -4  256.75   14.99   0
  -8  -7  -1  480.97   15.69   0
  -8  -6   1  217.29   11.38   0
  -8  -3   9   88.80    6.30   0
  -7 -16 -12   50.37   14.05   0
  -7 -14 -11    4.77   12.63   0
  -7 -13 -10   65.01   13.69   0
  -7  -8  -5  474.27   16.11   0
  -7  -6  -2  131.71   10.30   0
  -7  -5   0  342.41   10.69   0
  -7  -2   8   16.10    4.13   0
  -6 -17 -14   14.55   11.09   0
  -6 -15 -13  215.85   14.99   0
  -6 -13 -12   65.12   13.51   0
  -6 -12 -11  325.26   15.65   0
  -6  -8  -7  211.86   10.81   0
  -6  -7  -6   -6.11    9.16   0
  -6  -2   4   89.71    5.72   0
  -5 -18 -16   25.24   12.33   0
  -5 -16 -15    9.64    8.76   0
  -5 -14 -14  175.17   13.69   0
  -5 -11 -12   75.92   12.36   0
  -5 -10 -11   27.50   11.12   0
  -5  -9 -10  118.36   11.15   0
  -5  -4  -3   75.20    7.36   0
  -5  -3  -1  510.39   10.51   0
  -5   0   8  452.28    6.10   0
  -4 -20 -18   16.01   11.58   0
  -4 -17 -17  114.85   13.86   0
  -4 -15 -16   21.96   11.50   0
  -4 -13 -15   -2.16    9.78   0
  -4 -12 -14   34.53   11.14   0
  -4  -3  -3  219.19    8.01   0
  -4   0   5   -1.22    3.30   0
  -3 -21 -19   46.40   13.09   0
  -3 -20 -19  -19.12    9.18   0
  -3 -17 -18   18.84   11.47   0
  -3 -15 -17   45.38   11.37   0
  -3  -4  -6 1538.94   15.16   0
  -3  -1   0  606.57    7.93   0
  -2 -18 -19   -6.90    8.82   0
  -2 -17 -19   27.39    9.62   0
  -2 -15 -18  212.09   12.76   0
  -2 -12 -16   39.60    9.60   0
  -1 -14 -18  162.36   10.68   0
  -1  -6 -11  203.34    7.12   0
  -1  -4  -8  102.92    5.50   0
   0 -13 -18   38.98    7.04   0
   1 -10 -16    2.26    4.39   0
   1  -9 -15    3.13    4.09   0
   1  -8 -14   24.72    4.13   0
   1  -7 -13  295.81    6.84   0
   2 -10 -16  781.90   10.24   0
   2  -7 -13  520.95    6.69   0
 -12 -13   5   -3.52   11.70   0
 -12 -12   7    8.72   10.89   0
 -12 -11   8   16.70   10.82   0
 -12 -11   9   -8.33    9.81   0
 -11 -13   0   -5.38   10.44   0
 -11 -12   2   21.29   10.97   0
 -11 -11   3   38.13   11.73   0
 -11 -10   5    5.70   10.57   0
 -11  -9   7   42.95   10.47   0
 -11  -8   9  -10.98    8.76   0
 -10 -14  -4  -13.54   12.18   0
 -10 -13  -3    6.61   12.50   0
 -10 -11  -1  162.08   14.73   0
 -10 -10   0   65.15   11.62   0
 -10  -9   2   25.10   11.13   0
 -10  -8   4   94.56   11.35   0
 -10  -7   6   -1.96    9.25   0
 -10  -6   9  105.16    9.61   0
  -9 -14  -7  -11.64   11.71   0
  -9 -12  -5  109.44   13.10   0
  -9 -11  -4   39.81   11.93   0
  -9 -10  -3   21.74   12.20   0
  -9  -9  -2   26.84   10.52   0
  -9  -8   0   45.81   11.30   0
  -9  -7   2   -5.74    6.87   0
  -8 -15 -10   29.80   12.24   0
  -8 -12  -8    6.57   11.69   0
  -8 -10  -6   43.32   11.66   0
  -8  -8  -3  326.33   14.40   0
  -8  -6   0  160.58   10.98   0
  -8  -5   2  122.70    9.54   0
  -8  -3   8   -0.07    5.48   0
  -7 -17 -13   -9.61   12.71   0
  -7 -15 -12   52.47   13.28   0
  -7 -12 -10    3.82   12.28   0
  -7 -10  -8  255.59   15.16   0
  -7  -9  -7   22.44   11.79   0
  -7  -7  -4   70.40    8.50   0
  -7  -5  -1   44.05    8.74   0
  -7  -3   4    8.86    5.45   0
  -7  -2   7  103.96    6.03   0
  -7  -1  12  158.88    5.57   0
  -6 -18 -15   18.23   11.63   0
  -6 -16 -14   -2.93    8.48   0
  -6 -15 -14   10.78   11.38   0
  -6 -14 -13  -11.98   10.94   0
  -6 -11 -11   23.18   12.09   0
  -6 -10 -10  162.61   13.58   0
  -6  -9  -9   60.92   12.12   0
  -6  -6  -5   14.52    8.74   0
  -5 -19 -17    8.68   12.57   0
  -5 -17 -16    9.69   11.30   0
  -5 -15 -15   42.09    9.53   0
  -5  -7  -8   27.63    7.32   0
  -5  -2   1  229.02    7.39   0
  -5  -1   4  527.65    8.14   0
  -4 -19 -18   30.96   12.44   0
  -4 -18 -18   20.19   11.41   0
  -4 -14 -16  231.29   14.46   0
  -4  -9 -12   29.36    9.25   0
  -4  -5  -7  148.12    8.65   0
  -4  -4  -5  152.46    6.62   0
  -4  -2  -1  338.18    8.10   0
  -3 -19 -19   23.67   11.77   0
  -3 -18 -19   -5.31    9.84   0
  -3 -16 -18   44.55   12.05   0
  -3 -14 -17    2.48    9.95   0
  -3  -8 -12  182.79    9.43   0
  -3  -5  -8  574.24   11.49   0
  -2 -16 -19  247.53   14.07   0
  -2 -13 -17   32.58    8.79   0
  -2 -10 -15  130.85    9.38   0
  -2  -5  -9   98.44    6.79   0
   0  -9 -15   21.04    5.52   0
   0  -8 -14   33.99    4.87   0
   0  -7 -13  183.94    6.95   0
   0  -3  -7 2080.08   11.33   0
   0  -2  -5 1665.28    8.42   0
   1 -11 -17   96.41    6.09   0
   1  -4  -9  251.54    4.56   0
   2 -11 -17  162.21    6.09   0
   3 -10 -16   23.43    3.26   0
   3  -8 -14  241.96    4.39   0
 -12 -12   5   63.04   11.81   0
 -12 -12   6   -2.39    9.73   0
 -12 -11   7   89.63   12.48   0
 -12 -10   9   -2.81    9.92   0
 -12 -10  10   21.60   10.77   0
 -11 -12   1    0.14   10.32   0
 -11 -11   2   18.40   11.79   0
 -11 -10   4   34.42   10.89   0
 -11  -9   6   22.60    9.61   0
 -11  -8   8   22.28    9.62   0
 -11  -7  11  -12.09    7.58   0
 -10 -14  -5   18.85   12.88   0
 -10  -9   1   -0.55   10.84   0
 -10  -8   3   15.27   10.60   0
 -10  -7   5   58.10   10.16   0
 -10  -6   8   60.24    9.04   0
 -10  -5  11   10.88    7.15   0
  -9 -15  -8   -0.94    7.73   0
  -9 -13  -7   42.03   13.57   0
  -9 -12  -6   29.92   12.49   0
  -9 -11  -5   -5.51   12.26   0
  -9  -8  -1   57.30   11.78   0
  -9  -7   1  384.40   15.07   0
  -9  -6   3  400.16   14.26   0
  -9  -4   9    2.66    6.11   0
  -8 -16 -11  109.09   13.54   0
  -8 -14 -10   85.88   13.58   0
  -8 -13  -9   35.68   12.07   0
  -8  -8  -4   34.75   11.87   0
  -8  -7  -2   46.92    8.31   0
  -8  -4   4   33.22    7.44   0
  -8  -2  12   10.32    4.88   0
  -7 -16 -13   46.27   12.69   0
  -7 -14 -12   34.82   13.20   0
  -7 -13 -11   94.90   10.95   0
  -7  -8  -6   10.71    8.10   0
  -7  -7  -5   16.28    9.78   0
  -7  -6  -3   53.50    7.77   0
  -7  -3   3    2.27    5.77   0
  -7  -1  11    7.77    3.77   0
  -6  -8  -8  138.01    9.83   0
  -6  -5  -4   10.06    7.38   0
  -6  -2   3   85.59    5.89   0
  -5 -14 -15   -4.29   10.77   0
  -5 -10 -12  140.84   12.80   0
  -5  -9 -11   72.88   10.74   0
  -5  -8 -10  277.57   12.78   0
  -5  -4  -4   37.20    7.17   0
  -4 -17 -18    4.68   11.44   0
  -4 -12 -15  221.60   13.68   0
  -4 -11 -14   26.35    7.98   0
  -3 -20 -20    0.16   10.03   0
  -3 -15 -18   60.21   11.68   0
  -3 -12 -16  119.61   11.62   0
  -3  -6 -10   62.09    7.53   0
  -3  -3  -5  762.12   11.24   0
  -3  -2  -3  580.59    9.31   0
  -2 -18 -20   95.29   11.80   0
  -2 -14 -18   26.89    8.95   0
  -2 -12 -17   99.36    9.76   0
  -2 -11 -16    3.73    7.86   0
  -2  -7 -12   91.16    7.27   0
  -2  -2  -4  232.52    6.61   0
  -1 -16 -20   -2.89    8.96   0
  -1 -13 -18   28.32    7.97   0
  -1  -8 -14   41.63    5.94   0
  -1  -5 -10  292.75    7.55   0
   0  -4  -9   96.83    4.99   0
   1  -6 -12  395.27    6.41   0
   2  -6 -12  836.71    7.27   0
   3  -7 -13   42.70    2.35   0
 -12 -12   4    7.39   10.36   0
 -12 -11   6  -20.67   10.66   0
 -12 -10   8   10.15    9.96   0
 -11 -13  -1   35.27   11.46   0
 -11 -12   0    5.01   11.94   0
 -11 -11   1   42.81   12.84   0
 -11 -10   3    2.17   10.27   0
 -11  -9   5    5.25    9.35   0
 -11  -8   7   39.75    9.96   0
 -11  -7  10    8.04    8.26   0
 -10 -14  -6   40.91   12.08   0
 -10 -13  -5   21.25   11.86   0
 -10 -10  -1   24.91   11.03   0
 -10  -9   0   80.81   12.46   0
 -10  -8   2  118.16   12.24   0
 -10  -7   4   83.70   11.21   0
 -10  -6   7   13.16    8.58   0
 -10  -5  10  115.43    9.02   0
  -9 -15  -9   13.16   11.07   0
  -9 -14  -8   16.34    9.05   0
  -9  -7   0    6.73   10.44   0
  -9  -6   2   85.65   10.55   0
  -9  -5   5   17.17    7.93   0
  -9  -4   8   49.50    7.04   0
  -9  -3  13   60.06    5.70   0
  -8 -16 -12  -19.76   12.60   0
  -8 -15 -11   -3.92    8.44   0
  -8 -13 -10   16.32   13.07   0
  -8 -12  -9   41.37   13.19   0
  -8 -11  -8   10.08   12.56   0
  -8 -10  -7   22.14   12.46   0
  -8  -7  -3  -21.04   10.67   0
  -8  -6  -1   37.55    9.54   0
  -8  -5   1   21.47    8.33   0
  -8  -2  11    7.55    4.44   0
  -7 -17 -14   29.54   10.82   0
  -7 -16 -14    7.34   11.51   0
  -7 -15 -13   40.90   11.96   0
  -7 -13 -12    5.75   12.65   0
  -7  -9  -8  101.83   12.96   0
  -7  -6  -4  114.68   10.59   0
  -7  -5  -2  679.15   15.20   0
  -6 -18 -16   -2.79   10.38   0
  -6 -17 -16   14.23   12.38   0
  -6 -15 -15   16.40   12.10   0
  -6  -6  -6    5.99    8.88   0
  -6  -3   0  118.76    7.39   0
  -6  -1   6  407.10    7.66   0
  -5 -17 -17    8.90   10.55   0
  -5 -16 -17   30.15   11.77   0
  -5 -15 -16  171.31   12.18   0
  -5 -12 -14    9.48    8.33   0
  -5  -7  -9   32.07    9.24   0
  -5  -2   0  180.12    7.19   0
  -5   0   7    7.05    2.60   0
  -4 -14 -17   15.83   10.76   0
  -4  -4  -6  406.29   10.43   0
  -4  -3  -4  170.47    7.83   0
  -4  -1   1  609.80    8.67   0
  -4   1   9  313.08    3.21   0
  -3 -19 -20   17.99   11.22   0
  -3 -16 -19    9.81   10.80   0
  -3 -14 -18   32.81   10.18   0
  -3 -13 -17  -11.40    8.68   0
  -3  -4  -7  344.30    8.25   0
  -2 -17 -20  -19.46    9.68   0
  -2 -15 -19   -3.24    9.44   0
  -2 -13 -18   57.88   10.09   0
  -2  -6 -11  553.52   11.15   0
  -2  -4  -8  821.77   11.50   0
  -1 -11 -17   10.29    7.90   0
  -1  -7 -13  714.52   11.74   0
  -1  -3  -7  603.52    8.29   0
   0 -15 -20   20.21    8.05   0
   0 -13 -19   35.20    7.91   0
 -12 -12   3   12.27   11.16   0
 -12 -11   5   25.75   11.57   0
 -12 -10   7  -18.62    9.92   0
 -12  -9   9   -6.88    9.26   0
 -11 -13  -2   46.27   11.94   0
 -11 -12  -1   31.79   12.57   0
 -11 -11   0  -10.19   11.42   0
 -11 -10   2   13.74   10.61   0
 -11  -9   4   27.49   10.01   0
 -11  -8   6   16.90   10.18   0
 -11  -7   8   -0.40    9.11   0
 -11  -7   9   45.92    9.22   0
 -10 -11  -3   25.52    9.10   0
 -10 -10  -2   30.66   12.50   0
 -10  -9  -1   16.85   10.51   0
 -10  -8   1   96.73   12.39   0
 -10  -7   3   34.92   10.69   0
 -10  -6   6   37.94    9.35   0
 -10  -5   9   -1.10    7.45   0
  -9 -15 -10   39.19   12.57   0
  -9 -14  -9    7.25   11.77   0
  -9 -12  -7    7.78    8.82   0
  -9 -11  -6    4.79    9.17   0
  -9 -10  -5   68.55   13.32   0
  -9  -9  -4  167.22   14.28   0
  -9  -8  -2   -8.60    7.80   0
  -9  -5   4  348.11   13.04   0
  -8 -15 -12   33.67   12.34   0
  -8 -14 -11    0.01    8.90   0
  -8 -11  -9  153.07   14.10   0
  -8  -8  -5   24.59   11.56   0
  -8  -6  -2  438.35   14.97   0
  -8  -5   0  288.05   12.01   0
  -8  -2  10   -1.26    4.27   0
  -7 -15 -14   10.52   11.70   0
  -7 -14 -13   51.97   12.19   0
  -7 -11 -11   59.36   11.98   0
  -7  -7  -6    5.62   10.79   0
  -7  -2   5    2.08    4.72   0
  -7  -1  10   84.59    4.54   0
  -6 -16 -16   -3.54   11.95   0
  -6 -14 -15   -7.17   11.28   0
  -6 -13 -14   40.25   13.04   0
  -6  -8  -9    2.25    7.65   0
  -6  -7  -8    6.88    9.57   0
  -6  -5  -5    7.95    8.38   0
  -6  -2   2   23.57    5.33   0
  -5 -18 -18    1.50   11.04   0
  -5 -14 -16   84.15   12.47   0
  -5 -10 -13   81.89   12.15   0
  -5  -8 -11   36.33   10.01   0
  -5  -6  -8  222.74    8.96   0
  -4 -18 -19   18.51   11.08   0
  -4 -17 -19    2.40   10.70   0
  -4 -15 -18  150.95   13.87   0
  -4 -12 -16   29.80   11.20   0
  -4 -11 -15    8.60   10.66   0
  -4 -10 -14   20.27    7.64   0
  -4  -9 -13    1.34    6.93   0
  -4  -8 -12   62.41    9.55   0
  -4  -7 -11   16.73    8.68   0
  -4  -2  -2   80.69    5.01   0
  -4   0   4  383.40    5.84   0
  -3 -12 -17  303.11   13.19   0
  -3 -11 -16   -1.64    9.56   0
  -3 -10 -15   77.24    8.00   0
  -3  -9 -14   14.34    6.76   0
  -3  -8 -13  244.30   10.95   0
  -3  -5  -9  116.67    6.33   0
  -3  -1  -1  234.02    6.37   0
  -2 -18 -21   -0.57    9.63   0
  -2 -16 -20    7.58    9.78   0
  -2 -14 -19    7.20    9.30   0
  -2 -10 -16  263.88   10.98   0
  -2  -9 -15   90.23    8.59   0
  -2  -5 -10 1876.12   17.48   0
  -2  -1  -2 6464.45   20.51   0
  -2   0   1    4.40    3.06   0
  -1 -13 -19   89.16   10.02   0
  -1 -12 -18    9.34    7.96   0
  -1  -6 -12  132.92    6.51   0
  -1  -4  -9  721.39    9.73   0
   0  -5 -11   41.40    4.98   0
   0  -1  -3  746.79    4.28   0
   1 -10 -17   56.44    5.89   0
   1  -8 -15  110.64    5.73   0
   1  -5 -11   -2.75    3.18   0
 -12 -12   2  -15.96   10.94   0
 -12 -11   4   61.91   12.65   0
 -12 -10   6   -0.57   10.35   0
 -12  -9   8   -1.12    9.63   0
 -11 -13  -3   46.84   13.45   0
 -11 -12  -2    7.58   12.33   0
 -11 -11  -1   40.15   12.24   0
 -11 -10   1    1.46   10.53   0
 -11  -9   3   11.69    8.30   0
 -11  -8   5   16.40    9.28   0
 -11  -7   7   45.42   10.07   0
 -11  -6  11    3.41    7.16   0
 -10 -13  -6   -0.32    8.93   0
 -10 -12  -5    0.55    9.04   0
 -10 -11  -4    4.72   11.06   0
 -10 -10  -3    6.92   12.40   0
 -10  -8   0   41.88   11.25   0
 -10  -7   2   -2.27   10.25   0
 -10  -6   5   83.72   10.46   0
 -10  -5   8   53.43    8.79   0
  -9 -14 -10    3.84   10.14   0
  -9 -13  -9    1.20   11.73   0
  -9 -12  -8   30.65   13.12   0
  -9  -7  -1   25.74    8.01   0
  -9  -6   1    8.76    7.14   0
  -9  -5   3    3.35    9.07   0
  -9  -4   6  218.37   10.52   0
  -8 -14 -12    7.98   13.09   0
  -8 -13 -11   12.36   11.73   0
  -8 -12 -10   24.40    9.12   0
  -8 -10  -8   66.89   10.00   0
  -8  -9  -7   -1.47   11.63   0
  -8  -8  -6   73.83   11.62   0
  -8  -4   2  189.34   10.01   0
  -8  -2   9  160.50    6.76   0
  -7 -16 -15   42.33   13.28   0
  -7 -14 -14   56.24   12.52   0
  -7 -13 -13   -2.02   12.16   0
  -7 -12 -12   14.71    9.16   0
  -7  -9  -9   99.16   10.19   0
  -7  -8  -8   42.47   12.02   0
  -7  -5  -3   26.05    8.82   0
  -7  -1   9  167.72    5.75   0
  -6 -15 -16   60.76   13.29   0
  -6 -11 -13  161.00   14.41   0
  -6 -10 -12  398.46   16.63   0
  -6  -9 -11   -1.14   11.62   0
  -6  -8 -10   82.23   11.44   0
  -6  -6  -7  226.04   11.85   0
  -6  -3  -1   53.63    5.36   0
  -6  -1   5   -1.75    3.83   0
  -5 -17 -18   -2.00    8.27   0
  -5 -15 -17    0.81    9.03   0
  -5 -12 -15   11.86    8.48   0
  -5  -7 -10   24.83    9.49   0
  -5  -2  -1  654.96   11.14   0
  -5  -1   2   27.23    4.75   0
  -5   0   6 1090.59    9.63   0
  -4 -19 -20   13.90   12.22   0
  -4  -1   0  142.27    6.01   0
  -3 -19 -21   -9.29   10.67   0
  -3 -13 -18   16.02   10.09   0
  -3  -4  -8  505.62   10.78   0
  -2 -15 -20    5.33    9.52   0
  -2 -12 -18    2.93    8.93   0
  -2 -11 -17  810.11   16.88   0
  -1 -14 -20    9.47    8.84   0
   0 -14 -20  307.30   11.51   0
   0  -8 -15  280.66    7.89   0
   0  -7 -14   42.09    5.58   0
   1 -11 -18    7.90    5.11   0
   1  -7 -14   13.84    4.00   0
   2 -10 -17   18.06    3.92   0
   2  -9 -16   10.96    3.96   0
 -12 -12   1   53.80   13.17   0
 -12 -11   3   30.09   10.86   0
 -12 -10   4   -4.11    9.72   0
 -12 -10   5    6.01    9.84   0
 -12  -9   7    9.82    9.95   0
 -11 -12  -3   46.84   13.17   0
 -11 -11  -2   10.05   11.07   0
 -11 -10   0   86.63   13.96   0
 -11  -9   2  141.65   11.18   0
 -11  -8   4   50.34   10.30   0
 -11  -7   6   -3.38    9.30   0
 -11  -6  10   25.32    8.24   0
 -10 -13  -7  -15.92   11.32   0
 -10 -12  -6   14.91   12.97   0
 -10  -9  -2   51.07   11.61   0
 -10  -8  -1   -2.25    9.75   0
 -10  -7   1    2.37    9.22   0
 -10  -6   4   81.90   10.52   0
 -10  -5   7    2.82    8.08   0
  -9 -12  -9  149.20   14.09   0
  -9 -11  -8   13.34   11.37   0
  -9  -8  -4  157.38   13.98   0
  -9  -6   0   42.51   10.57   0
  -9  -5   2  173.70   11.79   0
  -9  -4   5    7.49    7.37   0
  -8 -15 -13   37.45   12.07   0
  -8 -13 -12   38.51   12.73   0
  -8 -12 -11   16.81   12.83   0
  -8 -11 -10    3.21   12.70   0
  -8 -10  -9   63.96   13.26   0
  -8  -9  -8  113.80   12.61   0
  -8  -7  -5  496.49   16.99   0
  -8  -6  -3   54.80   10.17   0
  -8  -4   1   -0.92    7.86   0
  -7 -15 -15   49.58   14.00   0
  -7 -12 -13  235.47   16.41   0
  -7 -11 -12   31.75   13.07   0
  -7 -10 -11    6.55   11.99   0
  -7  -7  -7  348.45   14.40   0
  -7  -2   4  123.68    6.69   0
  -7  -1   8  167.04    6.10   0
  -6 -16 -17   -3.84   12.19   0
  -6  -7  -9  493.55   15.43   0
  -6  -5  -6  551.36   14.35   0
  -6  -2   1  190.50    7.63   0
  -6   0   9    5.58    3.31   0
  -5 -18 -19   -2.55   10.38   0
  -5 -17 -19  142.48   14.17   0
  -5 -15 -18   98.15   13.12   0
  -5 -14 -17   30.26   11.82   0
  -5 -11 -15  155.85   13.72   0
  -5 -10 -14  225.08   14.21   0
  -5  -9 -13    0.40   10.92   0
  -5  -8 -12   11.46    9.72   0
  -4 -18 -20   21.77   11.73   0
  -4 -17 -20   13.48   10.82   0
  -4 -15 -19    9.00   10.47   0
  -4 -14 -18  100.54   10.14   0
  -4 -12 -17   -6.62    9.50   0
  -4 -11 -16   17.03   10.86   0
  -4  -8 -13    7.28    9.00   0
  -4  -4  -7   57.66    5.66   0
  -4  -3  -5  954.01   12.79   0
  -4  -2  -3 1436.12   14.77   0
  -3 -18 -21   44.46   11.57   0
  -3 -16 -20  -17.02    9.20   0
  -3 -14 -19    7.83   10.41   0
  -3 -11 -17   67.24   10.92   0
  -3 -10 -16   84.93   10.53   0
  -3  -9 -15   17.05    9.33   0
  -3  -8 -14  295.16   11.60   0
  -3  -5 -10  384.41   10.45   0
  -2 -16 -21   16.63   10.27   0
  -2 -13 -19   10.55    9.35   0
  -2  -6 -12 1325.47   16.09   0
  -2  -2  -5    6.14    5.23   0
  -1 -11 -18   33.44    8.22   0
  -1  -8 -15   85.89    6.77   0
  -1  -7 -14   -0.55    5.14   0
  -1  -5 -11   27.34    5.16   0
  -1  -1  -3   74.40    4.17   0
 -13 -11   7   -8.34   10.95   0
 -12 -11   1   16.44   10.54   0
 -12 -11   2    0.49    8.76   0
 -12 -10   3   -6.28   10.86   0
 -12  -9   5    5.33    9.31   0
 -12  -9   6    7.19    9.18   0
 -12  -8   8    8.85    9.45   0
 -12  -8   9    2.97    8.28   0
 -11 -12  -4   -4.74   12.19   0
 -11 -11  -3   38.64   11.54   0
 -11 -10  -1  101.31   13.89   0
 -11  -9   1    6.39    8.60   0
 -11  -8   3   14.52    9.91   0
 -11  -7   5  126.03   12.24   0
 -11  -6   8   34.35    9.29   0
 -10 -13  -8   50.65   13.23   0
 -10 -12  -7   90.72   14.69   0
 -10 -11  -6   13.33   12.59   0
 -10  -9  -3    3.95   12.11   0
 -10  -6   3    8.96    9.71   0
 -10  -5   6  121.92   10.18   0
 -10  -4  10  110.75    8.43   0
  -9 -14 -11   15.80   10.45   0
  -9 -13 -10   12.06    8.77   0
  -9  -9  -6   82.79   13.62   0
  -9  -7  -3  110.33   12.89   0
  -9  -6  -1  113.55   11.96   0
  -9  -5   1  101.41   10.22   0
  -8 -15 -14  -13.35   13.10   0
  -8 -14 -13    4.18   11.92   0
  -8  -8  -7   32.11   12.19   0
  -8  -6  -4  110.77   12.33   0
  -8  -5  -2  244.36   12.16   0
  -8  -2   7   20.07    5.51   0
  -7 -16 -16   -8.93   11.90   0
  -7 -14 -15    7.65   12.58   0
  -7  -8  -9  187.60   13.45   0
  -7  -7  -8  -17.71   10.04   0
  -7  -6  -6  479.10   15.28   0
  -7  -4  -2   89.05    7.73   0
  -7  -2   3  390.14   10.15   0
  -7  -1   7   48.70    5.67   0
  -6 -17 -18   -9.58   13.34   0
  -6 -15 -17   -0.92   12.09   0
  -6 -12 -15  138.75   14.48   0
  -6 -10 -13    9.74   11.99   0
  -6  -8 -11  260.32   14.47   0
  -6  -6  -8  135.20   11.20   0
  -5 -16 -19  -11.47   11.15   0
  -5 -13 -17   12.63   11.91   0
  -5 -12 -16   36.10    9.29   0
  -5  -7 -11  672.95   16.42   0
  -5  -3  -4   27.42    4.99   0
  -5  -1   1  128.68    6.16   0
  -5   0   5    2.85    3.20   0
  -4 -19 -21    9.23   11.98   0
  -4 -16 -20   31.48   11.30   0
  -4 -13 -18  102.86   12.69   0
  -4  -6 -11 1275.15   18.96   0
  -4   0   3    2.50    3.33   0
  -4   1   8   94.49    2.31   0
  -3 -17 -21    3.58   10.51   0
  -3 -13 -19   13.53    9.37   0
  -2 -14 -20  184.76   12.04   0
  -2 -10 -17    4.91    7.78   0
  -2  -9 -16   13.46    7.63   0
  -2  -5 -11   87.80    6.78   0
  -1 -15 -21   -6.35    8.45   0
  -1 -13 -20   95.79    9.49   0
  -1  -6 -13  265.22    7.97   0
   0 -13 -20   88.44    8.48   0
   0  -6 -13   81.89    5.04   0
   0  -3  -8   93.17    4.10   0
   1  -6 -13  354.80    6.30   0
   2  -7 -14    2.35    2.83   0
   3  -9 -16 1442.37   10.56   0
   4  -5  -9   57.48    1.76   0
 -12 -11   0    6.26   10.63   0
 -12 -10   2   61.27   13.06   0
 -12  -9   4   41.00   11.93   0
 -12  -8   7    8.39    9.77   0
 -11 -12  -5   38.32   12.34   0
 -11 -10  -2   72.39   13.26   0
 -11  -8   2    9.86    8.12   0
 -11  -7   4   21.52   10.34   0
 -11  -6   7   98.96   10.56   0
 -10 -13  -9   56.02   12.42   0
 -10 -12  -8    6.05   11.45   0
 -10 -10  -5    4.04    8.76   0
 -10  -9  -4  102.97   13.97   0
 -10  -8  -2   32.43   10.87   0
 -10  -7   0   -2.95    7.24   0
 -10  -6   2    6.87    9.64   0
 -10  -4   8  253.77   11.39   0
 -10  -4   9   44.22    7.88   0
  -9 -14 -12   74.97   13.84   0
  -9 -13 -11   35.10   11.99   0
  -9 -12 -10   16.48   11.25   0
  -9 -11  -9    1.48   12.94   0
  -9 -10  -8   78.07   13.88   0
  -9  -9  -7   19.20   11.41   0
  -9  -6  -2    3.38   10.46   0
  -9  -4   3  143.67   10.05   0
  -9  -3   7   -6.84    6.86   0
  -9  -2  13   22.59    4.63   0
  -8 -14 -14   37.88   14.05   0
  -8 -13 -13   20.16   13.49   0
  -8 -12 -12    5.59   11.62   0
  -8 -11 -11  -18.79    8.77   0
  -8 -10 -10   50.60   12.39   0
  -8  -9  -9  -20.37   11.93   0
  -8  -8  -8   27.44   11.15   0
  -8  -7  -6   -8.03   10.11   0
  -8  -1  13   60.31    4.70   0
  -7 -15 -16   28.87   12.12   0
  -7 -13 -15   41.96   12.28   0
  -7 -12 -14   -5.27   12.12   0
  -7 -11 -13   33.16   13.38   0
  -7  -9 -11   25.72   12.35   0
  -7  -6  -7   37.20   10.56   0
  -7  -5  -5   10.50    9.21   0
  -7  -4  -3   -1.57    8.24   0
  -6 -14 -17    5.84   12.09   0
  -6 -13 -16   89.42   10.89   0
  -6  -7 -10    7.19   10.98   0
  -6  -5  -7   14.20    9.08   0
  -6  -4  -5    3.76    8.37   0
  -6  -2   0   35.31    4.68   0
  -6  -1   3  133.42    6.16   0
  -6   0   8  717.94    8.45   0
  -5 -15 -19    6.01   11.21   0
  -5 -14 -18   62.87   12.37   0
  -5 -10 -15   34.59   11.83   0
  -5  -9 -14  263.56   14.41   0
  -5   1  12  714.69    4.62   0
  -4 -14 -19    6.96   10.36   0
  -4 -11 -17  410.15   15.90   0
  -4 -10 -16  116.16   12.00   0
  -4  -8 -14   11.19    9.01   0
  -4  -4  -8  170.77    8.90   0
  -4  -3  -6  571.09   11.55   0
  -3 -18 -22   10.17   11.35   0
  -3 -14 -20   -0.45   10.40   0
  -3 -10 -17  220.14   11.99   0
  -3  -9 -16   61.48    9.31   0
  -3  -3  -7 1486.14   15.54   0
  -3   0   1   -1.36    3.72   0
  -2 -17 -22    7.63    9.55   0
  -2 -15 -21  126.43   11.66   0
  -2 -13 -20   11.54    8.49   0
  -2  -1  -3  722.95    8.65   0
  -1 -14 -21    1.03    8.37   0
  -1  -3  -8   52.24    3.87   0
  -1  -2  -6  346.29    6.55   0
   0  -9 -17   74.74    6.51   0
   0  -8 -16   64.77    6.86   0
   0  -4 -10   27.34    3.82   0
   0  -2  -6  320.61    4.95   0
   1  -9 -17   65.63    5.76   0
   4  -8 -14    5.60    1.24   0
 -13 -10   6   16.41   12.04   0
 -13 -10   7    8.49   11.70   0
 -12 -11  -1   86.21   13.44   0
 -12 -10   1    0.47   12.60   0
 -12  -9   3   21.89   11.70   0
 -12  -8   5   28.74    9.74   0
 -12  -8   6   33.82    9.53   0
 -11 -11  -4   15.69    8.90   0
 -11 -10  -3   -1.04   11.83   0
 -11  -9  -1   37.69   11.79   0
 -11  -8   1    4.64    8.36   0
 -11  -7   3   -2.40   10.30   0
 -11  -6   6    8.46    9.30   0
 -11  -5  10   18.87    7.72   0
 -10 -11  -7    6.10    9.17   0
 -10  -9  -5    8.10   11.38   0
 -10  -8  -3   48.88   12.32   0
 -10  -7  -1   60.65   10.81   0
 -10  -6   1  111.00   12.00   0
  -9 -13 -12   13.73   10.58   0
  -9 -12 -11   50.36   13.20   0
  -9 -11 -10    9.09   12.50   0
  -9 -10  -9   71.97   12.76   0
  -9  -8  -6   21.89   12.43   0
  -9  -4   2   32.81    8.79   0
  -9  -3   6   25.40    7.00   0
  -9  -2  11  489.93   10.80   0
  -9  -2  12   18.28    5.49   0
  -8 -13 -14    8.08   11.99   0
  -8 -12 -13   -0.08   12.81   0
  -8 -11 -12   51.29   13.42   0
  -8 -10 -11   12.31   12.96   0
  -8  -7  -7  -18.72   11.21   0
  -8  -6  -5    4.29    9.95   0
  -8  -5  -3   44.48    8.08   0
  -8  -3   2  117.56    8.88   0
  -8  -1  11   48.67    5.17   0
  -8  -1  12  135.45    5.84   0
  -7 -15 -17    4.54   11.51   0
  -7 -14 -16   47.19   13.63   0
  -7  -8 -10   54.48    9.37   0
  -7  -7  -9   10.55   11.54   0
  -7  -2   2   26.32    6.16   0
  -7  -1   6   12.72    4.31   0
  -6 -15 -18   35.77   11.84   0
  -6 -13 -17   44.04   12.26   0
  -6 -12 -16   17.25   12.57   0
  -6 -11 -15   -4.57   10.98   0
  -6  -9 -13   18.82   10.92   0
  -6  -8 -12  184.59   13.88   0
  -6  -6  -9    9.09    9.82   0
  -6  -2  -1   89.23    7.15   0
  -6   0   7    2.30    4.03   0
  -5 -16 -20   32.56   11.74   0
  -5 -13 -18  181.80   14.43   0
  -5 -12 -17  286.80   13.51   0
  -5  -7 -12   60.55   10.43   0
  -5  -3  -5   51.24    7.48   0
  -5  -1   0  190.20    7.04   0
  -5   0   4   -9.73    3.39   0
  -4 -17 -21   86.61   12.42   0
  -4 -16 -21   -7.62   10.34   0
  -4 -15 -20   26.66    9.12   0
  -4 -13 -19    9.03   11.29   0
  -4 -12 -18   45.22    9.08   0
  -4  -7 -13 1048.11   18.55   0
  -4  -2  -4   60.96    5.10   0
  -4   0   2  129.62    4.91   0
  -3 -17 -22   -5.02   10.53   0
  -3 -15 -21   38.23   11.09   0
  -3 -12 -19  -10.11    9.94   0
  -3  -8 -15   22.90    8.46   0
  -3  -7 -14   30.45    8.33   0
  -3  -5 -11  222.31    9.33   0
  -3  -2  -5  863.40   10.85   0
  -2 -16 -22    3.88    9.62   0
  -2 -14 -21   10.20    9.94   0
  -2  -6 -13    0.83    6.00   0
  -2  -4 -10  142.02    7.13   0
  -2  -3  -8  238.35    7.61   0
  -2   0   0 1095.76    7.77   0
  -1 -12 -20   -4.03    7.15   0
  -1 -11 -19  140.88    9.21   0
  -1  -5 -12  676.98   10.60   0
   0 -12 -20   17.21    6.89   0
   0  -7 -15  142.26    6.11   0
   0  -5 -12   -2.68    3.77   0
   1 -11 -19   68.46    6.09   0
   1  -8 -16   54.01    4.60   0
   1  -3  -8  212.48    3.45   0
   3  -3  -6   49.89    1.98   0
 -13 -10   5    8.75   11.73   0
 -12 -10   0   15.71   11.55   0
 -12  -9   2  -13.36   11.17   0
 -12  -8   4   47.02   11.22   0
 -12  -7   7   49.13   10.29   0
 -12  -7   8  -12.43    7.60   0
 -11 -11  -5    9.30   11.44   0
 -11 -10  -4   56.44   13.45   0
 -11  -9  -2   49.47   11.51   0
 -11  -8   0   23.26    8.83   0
 -11  -7   2   13.11    9.89   0
 -11  -6   4   -8.71    8.69   0
 -11  -6   5   -3.15    8.42   0
 -11  -5   8   61.27    9.33   0
 -10 -12  -9   21.04   11.31   0
 -10 -11  -8   14.38   13.32   0
 -10 -10  -7    8.82   12.81   0
 -10  -8  -4   52.33   13.03   0
 -10  -7  -2   18.05   11.39   0
 -10  -6   0   11.35   10.38   0
 -10  -5   3   87.54   10.09   0
 -10  -4   6   48.46    9.05   0
 -10  -3  11  146.75    8.80   0
  -9  -9  -8   21.40   11.72   0
  -9  -8  -7    3.14   12.21   0
  -9  -7  -5   -9.62   11.59   0
  -9  -5  -1   23.65   10.55   0
  -8 -14 -15    3.34   13.74   0
  -8  -9 -10   80.58   10.38   0
  -8  -8  -9  -16.07   11.95   0
  -8  -6  -6   17.72   11.39   0
  -8  -5  -4  168.32   12.62   0
  -8  -4  -2   90.93   10.15   0
  -8  -3   1   21.28    7.89   0
  -8  -1  10   49.71    5.29   0
  -7 -13 -16    6.09   12.45   0
  -7 -12 -15    8.52   11.44   0
  -7 -10 -13    8.14    8.78   0
  -7  -9 -12  123.56   13.11   0
  -7  -6  -8   95.29   12.18   0
  -7  -5  -6  200.58   10.39   0
  -7  -4  -4   19.09    8.87   0
  -7  -1   5  103.74    5.88   0
  -7   0  13    3.83    2.97   0
  -7   0  14  918.20    8.43   0
  -6 -16 -19   16.00    9.95   0
  -6 -14 -18   90.75   13.75   0
  -6  -7 -11    4.26   10.11   0
  -6  -5  -8  166.38   11.37   0
  -6  -4  -6   67.56    9.64   0
  -6  -1   2  274.12    7.93   0
  -5 -17 -21   11.18   11.89   0
  -5 -15 -20   94.21   13.24   0
  -5 -14 -19   -8.35   10.98   0
  -5 -10 -16  189.54   14.06   0
  -5  -9 -15   67.15   12.32   0
  -5  -6 -11   -6.35    9.17   0
  -5  -2  -3   76.95    5.54   0
  -5   1  11   14.40    1.76   0
  -4 -18 -22  -12.55   11.40   0
  -4 -14 -20   50.97   12.28   0
  -4 -11 -18   21.28   10.21   0
  -4  -9 -16  115.04   11.80   0
  -4  -6 -12   78.15    9.63   0
  -4  -3  -7  276.21    9.55   0
  -3 -16 -22    4.47   10.62   0
  -3 -13 -20   27.34    9.82   0
  -3  -1  -3 1243.14   12.15   0
  -2 -12 -20  150.37   11.30   0
  -2 -11 -19   -1.06    8.89   0
  -2  -9 -17   12.62    7.86   0
  -2  -8 -16    0.56    7.36   0
  -2  -5 -12  437.94   10.23   0
  -2  -2  -6  127.36    5.13   0
  -1 -13 -21  186.77   11.02   0
  -1  -7 -15  143.49    7.23   0
   0 -13 -21  173.14    9.64   0
   1  -7 -15  127.06    5.18   0
   1  -5 -12 1460.64   10.83   0
   2 -10 -18   12.47    3.82   0
   2  -9 -17   46.38    4.46   0
 -13 -10   4   16.34   11.68   0
 -13  -9   6    4.37    9.87   0
 -12 -10  -1    1.17   11.82   0
 -12  -9   1  -13.14   11.77   0
 -12  -8   3    5.83   11.38   0
 -12  -7   6   -3.75    9.68   0
 -11 -11  -6   11.11   13.21   0
 -11 -10  -5   -1.89   12.06   0
 -11  -9  -3   19.08   11.15   0
 -11  -7   1   46.62   11.22   0
 -11  -6   3   59.85   11.34   0
 -11  -5   7   21.61    8.90   0
 -10 -12 -10    1.46   11.07   0
 -10 -11  -9  112.89   15.65   0
 -10 -10  -8  -16.00   11.22   0
 -10  -9  -6  -10.25    8.44   0
 -10  -8  -5   -8.35   12.40   0
 -10  -7  -3   74.45   12.81   0
 -10  -6  -1   31.34   11.03   0
 -10  -4   5  142.39   10.59   0
 -10  -3  10   87.67    7.70   0
  -9 -13 -13  -12.73   10.10   0
  -9 -12 -12   -8.36    8.37   0
  -9 -11 -11   76.37   10.38   0
  -9 -10 -10   11.37   11.77   0
  -9  -9  -9  -14.40   12.71   0
  -9  -7  -6   -1.06   11.99   0
  -9  -6  -4  283.51   15.10   0
  -9  -4   1    1.25    6.59   0
  -9  -3   4   21.38    7.49   0
  -8 -14 -16   10.23   12.91   0
  -8 -13 -15    2.00   13.28   0
  -8 -12 -14   11.86   12.01   0
  -8 -11 -13   11.80   11.74   0
  -8 -10 -12   52.15   12.98   0
  -8  -9 -11   23.84   13.13   0
  -8  -8 -10   93.53   12.79   0
  -8  -7  -8    1.93    8.20   0
  -8  -5  -5    2.67    9.92   0
  -8  -3   0   17.79    8.30   0
  -8  -1   9   97.75    5.64   0
  -7 -15 -18   -0.96   12.77   0
  -7 -14 -17   14.61    9.10   0
  -7 -12 -16    9.34   11.51   0
  -7  -9 -13   27.60   11.68   0
  -7  -7 -10    2.10   10.92   0
  -7  -4  -5  118.62   10.56   0
  -7  -1   4  130.07    6.53   0
  -6 -16 -20   -4.37   12.00   0
  -6 -15 -19   -0.25    8.90   0
  -6 -13 -18   63.21   13.07   0
  -6 -12 -17   -5.51   11.14   0
  -6 -11 -16   -3.52    8.63   0
  -6 -10 -15   45.14    9.44   0
  -6  -6 -10  152.52   10.10   0
  -6  -2  -2   45.15    6.94   0
  -6  -1   1   22.18    5.48   0
  -6   0   6   11.88    3.53   0
  -5 -16 -21  144.17   15.35   0
  -5 -13 -19   19.31   12.40   0
  -5 -12 -18   -1.61    8.13   0
  -5  -7 -13    2.30    9.86   0
  -5  -5 -10  437.45   12.96   0
  -5  -1  -1    0.45    5.42   0
  -5   0   3    5.31    3.90   0
  -5   1  10   38.32    2.24   0
  -4 -17 -22   -0.41   10.75   0
  -4 -15 -21   59.52   11.52   0
  -4 -12 -19  286.06   14.59   0
  -4  -7 -14    2.54    8.97   0
  -4  -2  -5  273.75    8.88   0
  -4  -1  -2 1233.69   12.62   0
  -3 -15 -22   12.97    9.62   0
  -3 -11 -19  283.86   13.72   0
  -3 -10 -18  336.97   14.05   0
  -3  -9 -17   11.04    9.65   0
  -3  -4 -10 1593.09   17.77   0
  -3  -2  -6  141.73    7.24   0
  -2 -13 -21   88.05   10.90   0
  -1 -14 -22  192.46   11.15   0
  -1  -6 -14  907.87   12.91   0
  -1  -3  -9    9.03    4.65   0
   0  -9 -18 1360.20   17.11   0
   0  -6 -14   34.26    4.54   0
   2  -8 -16  433.77    7.13   0
 -13 -10   3   13.34   11.20   0
 -13  -9   5  -19.96   10.68   0
 -12 -10  -2   33.28   13.01   0
 -12  -9   0  127.88   14.16   0
 -12  -8   2   78.36   12.65   0
 -12  -7   4    5.03    9.34   0
 -12  -7   5   10.12    9.19   0
 -12  -6   8    8.60    8.66   0
 -11 -11  -7   40.28   13.94   0
 -11 -10  -6    7.68   11.51   0
 -11  -9  -4   56.08   12.95   0
 -11  -8  -2   -3.86    8.42   0
 -11  -7   0    4.86   10.42   0
 -11  -6   2   17.57   10.65   0
 -11  -5   5   -5.63    8.86   0
 -11  -5   6   39.07    8.61   0
 -10 -12 -11   28.14   11.33   0
 -10 -11 -10  -13.61   11.27   0
 -10  -9  -7   46.20   13.26   0
 -10  -8  -6   70.38   12.74   0
 -10  -7  -4   15.40   12.19   0
 -10  -6  -2   80.25   12.11   0
 -10  -5   1   16.00    9.76   0
 -10  -4   4  -12.38    8.54   0
 -10  -3   8   20.87    7.45   0
  -9 -12 -13   20.93   12.53   0
  -9 -11 -12    3.63   12.27   0
  -9 -10 -11   29.89   13.24   0
  -9  -8  -8   10.86   11.40   0
  -9  -7  -7  132.31   13.16   0
  -9  -6  -5   84.21   12.95   0
  -9  -5  -3   22.47   10.78   0
  -9  -4   0  277.13   12.45   0
  -9  -3   3    8.34    7.96   0
  -8 -12 -15  105.22   15.39   0
  -8 -11 -14   29.75   13.46   0
  -8 -10 -13  -15.23   12.55   0
  -8  -7  -9  140.60   13.71   0
  -8  -6  -7  188.90   11.31   0
  -8  -4  -3  104.45   10.37   0
  -8  -1   8   34.69    5.07   0
  -7 -14 -18    6.53   12.84   0
  -7  -8 -12  204.68   14.17   0
  -7  -7 -11  422.59   16.44   0
  -7  -6  -9  122.85   10.15   0
  -7  -3  -3  106.51    9.58   0
  -7   0  10  110.59    4.91   0
  -6 -14 -19   19.31   11.58   0
  -6 -11 -17  181.88   14.38   0
  -6  -6 -11  660.92   17.47   0
  -6  -5  -9   67.67   10.54   0
  -6  -4  -7  276.01   10.81   0
  -6   0   5   -5.74    3.62   0
  -5 -15 -21   19.26   11.57   0
  -5 -14 -20   69.00   12.58   0
  -5 -11 -18    5.12   11.73   0
  -5 -10 -17  -15.86   11.32   0
  -5  -9 -16  261.81   14.84   0
  -5  -6 -12  122.11   11.02   0
  -5  -2  -4  172.36    7.06   0
  -4 -18 -23   -2.44   12.94   0
  -4 -16 -22   -5.72   10.21   0
  -4 -14 -21   25.34   11.87   0
  -4 -10 -18  122.61   11.63   0
  -4  -9 -17   80.93   10.65   0
  -4  -6 -13  103.66   10.02   0
  -4   0   1    4.95    4.23   0
  -3 -13 -21   -0.36   10.57   0
  -3  -7 -15  180.98   10.50   0
  -3   0   0 1437.77   10.42   0
  -2 -14 -22   26.28    9.76   0
  -2 -11 -20   24.15    8.51   0
  -2  -9 -18  528.04   14.02   0
  -2  -4 -11  152.98    7.41   0
  -2  -1  -4 2261.47   14.18   0
  -1 -12 -21  272.13   11.81   0
  -1 -11 -20   55.02    8.58   0
  -1 -10 -19   31.19    7.41   0
  -1  -5 -13  238.51    7.60   0
  -1  -4 -11   62.46    5.52   0
   0 -12 -21  188.47    9.53   0
   0 -11 -20  134.69    8.63   0
   0  -4 -11   12.54    3.83   0
   0  -3  -9   82.55    4.19   0
   1 -10 -19   29.06    5.98   0
   1  -9 -18   27.50    5.34   0
   3  -7 -14   98.55    2.87   0
 -13  -9   3   -8.76    9.77   0
 -13  -9   4   16.07   11.62   0
 -13  -8   6   -1.01   10.15   0
 -12 -10  -3   -3.25   12.66   0
 -12  -9  -1   35.94   11.40   0
 -12  -8   1   55.27   11.88   0
 -12  -7   3   98.87   12.65   0
 -12  -6   6  103.42   11.77   0
 -12  -6   7   -1.99    9.02   0
 -11  -9  -5   -7.52   12.16   0
 -11  -8  -3   23.77   11.21   0
 -11  -7  -1   13.62   10.87   0
 -11  -6   1   -0.86   10.68   0
 -11  -5   4   44.13   10.21   0
 -11  -4   8  -10.87    7.83   0
 -10 -10  -9  -14.84   11.42   0
 -10  -9  -8   52.36   13.66   0
 -10  -7  -5  243.60   16.12   0
 -10  -6  -3    6.93   11.51   0
 -10  -4   3   10.56    9.22   0
 -10  -3   7  182.04   10.29   0
  -9  -9 -10  216.45   13.45   0
  -9  -8  -9   45.15   13.30   0
  -9  -4  -1   10.35   10.02   0
  -9  -3   2   29.08    8.65   0
  -8 -13 -16   10.85    9.54   0
  -8  -9 -12   84.13   10.68   0
  -8  -8 -11   55.81   13.21   0
  -8  -6  -8   57.28   12.62   0
  -8  -3  -1  584.21   13.72   0
  -8  -1   7  228.68    7.83   0
  -7 -13 -18   87.70   13.41   0
  -7 -12 -17  118.27   14.85   0
  -7 -11 -16   12.68   12.92   0
  -7 -10 -15   -1.77   12.87   0
  -7  -9 -14  112.94   14.17   0
  -7  -6 -10  113.31   13.13   0
  -7  -5  -8  870.02   19.57   0
  -7  -4  -6  175.31   11.60   0
  -7  -3  -4  131.09   10.16   0
  -7  -1   3   10.17    5.23   0
  -7   0   9    3.17    3.46   0
  -6 -13 -19  -10.29   11.88   0
  -6 -12 -18  119.61   11.58   0
  -6  -8 -14  113.02   12.69   0
  -6  -4  -8 1063.97   18.88   0
  -6  -1   0    2.77    5.55   0
  -5 -16 -22   18.77   12.32   0
  -5 -12 -19    5.15    9.08   0
  -5  -8 -15   -5.06    7.84   0
  -5  -7 -14   17.77   11.20   0
  -5  -5 -11   47.24    9.62   0
  -5  -4  -9  137.29    8.73   0
  -5  -1  -2  337.77    9.09   0
  -4 -17 -23    9.78   10.24   0
  -4 -13 -21  117.08   12.66   0
  -4 -12 -20  -24.23   10.86   0
  -4 -11 -19    7.60    8.39   0
  -4  -8 -16   14.22    9.50   0
  -4  -5 -12  142.70   10.13   0
  -4  -3  -8  280.14    8.58   0
  -4  -2  -6  368.87    9.94   0
  -4  -1  -3   60.26    6.33   0
  -3 -14 -22  208.91   13.69   0
  -3 -11 -20   23.71    9.65   0
  -3 -10 -19   -0.04   10.13   0
  -3  -9 -18  276.34   13.06   0
  -3  -4 -11  122.89    8.03   0
  -3  -3  -9  363.50    9.89   0
  -2 -13 -22  241.92   12.38   0
  -2 -12 -21   79.30   10.36   0
  -2  -5 -13   13.09    6.18   0
  -2  -2  -7  841.72   10.92   0
  -1  -7 -16   47.29    6.26   0
  -1  -2  -7    7.27    3.27   0
   0  -7 -16   34.13    4.84   0
   0  -5 -13  104.30    5.16   0
   1  -2  -6    6.37    1.80   0
   2  -7 -15  260.23    5.33   0
 -13  -9   2   15.04   12.59   0
 -13  -8   5   11.84   10.76   0
 -12  -9  -2   32.33   11.66   0
 -12  -8  -1   -2.19   10.62   0
 -12  -8   0   -0.05   11.01   0
 -12  -7   2   -8.36   10.97   0
 -12  -6   5   49.37   11.06   0
 -11 -10  -7   11.96    9.48   0
 -11  -9  -6  136.70   15.59   0
 -11  -8  -4    6.84   10.90   0
 -11  -7  -2  -11.71   10.80   0
 -11  -6   0   19.64   11.19   0
 -11  -5   3   22.55   10.28   0
 -11  -4   7   13.57    8.44   0
 -10 -11 -11    4.22   11.17   0
 -10 -10 -10   42.39   14.25   0
 -10  -9  -9   29.24   13.19   0
 -10  -8  -7   66.20   12.46   0
 -10  -6  -4   21.29   10.97   0
 -10  -5  -1    0.56   10.07   0
 -10  -4   2   41.30    9.36   0
 -10  -3   5    0.84    8.66   0
 -10  -3   6   19.01    7.86   0
  -9 -12 -14   -1.16    8.29   0
  -9 -11 -13    7.33    8.59   0
  -9 -10 -12   89.04   10.88   0
  -9  -9 -11   22.01   13.18   0
  -9  -8 -10  -10.53   11.57   0
  -9  -7  -8   30.81   12.80   0
  -9  -5  -4   15.89    8.12   0
  -9  -4  -2  212.15   13.20   0
  -9  -3   1  388.16   13.68   0
  -9  -2   5   -0.97    6.72   0
  -8 -13 -17   47.52   14.23   0
  -8 -12 -16    6.85   13.32   0
  -8 -11 -15    5.62   11.83   0
  -8 -10 -14   78.80   14.36   0
  -8  -9 -13   33.21   13.57   0
  -8  -8 -12   21.85   11.91   0
  -8  -7 -10   -5.73    8.38   0
  -8  -2   1  816.68   15.06   0
  -8  -1   6  179.99    7.67   0
  -7 -14 -19   -8.34   12.83   0
  -7  -5  -9   38.39   10.90   0
  -6 -15 -21   18.76   13.32   0
  -6 -11 -18   20.00   12.93   0
  -6 -10 -17   10.45   12.43   0
  -6  -9 -16    9.73   12.44   0
  -6  -6 -12   16.52   11.67   0
  -6  -3  -6   90.38    7.88   0
  -6   0   4   72.45    4.96   0
  -5 -15 -22    6.22   12.08   0
  -5 -14 -21   -2.25    8.78   0
  -5 -12 -20    2.44   11.03   0
  -5 -11 -19  318.72   16.56   0
  -5 -10 -18  105.31   13.37   0
  -5  -6 -13  462.69   15.06   0
  -4 -14 -22    6.94   11.93   0
  -4 -10 -19   81.97   11.78   0
  -4  -6 -14  214.77   12.41   0
  -3 -15 -23   18.61    9.59   0
  -3 -13 -22    8.89   10.35   0
  -3  -8 -17  138.37    9.00   0
  -3  -7 -16   -4.69    9.08   0
  -3   0  -1   -0.70    4.61   0
  -1 -10 -20   12.17    7.36   0
  -1  -9 -19  118.09    9.67   0
  -1  -6 -15   11.20    5.37   0
   0  -6 -15   89.33    6.51   0
   0  -2  -7  494.62    6.14   0
   0  -1  -4   76.32    2.87   0
   1  -7 -16   16.52    4.54   0
   2  -5 -12   13.27    2.37   0
   3  -9 -17   23.91    3.25   0
 -13  -9   1   13.20   12.41   0
 -13  -8   3   24.69   11.11   0
 -13  -8   4   31.48   11.74   0
 -12  -9  -3   16.72    8.92   0
 -12  -8  -2   -7.23   10.59   0
 -12  -7   1   40.28   11.61   0
 -12  -6   4   55.29   11.30   0
 -11 -10  -8   66.43   13.70   0
 -11  -9  -7   -5.35   12.79   0
 -11  -8  -5   72.24   13.76   0
 -11  -7  -3   74.54   12.85   0
 -11  -6  -1   51.31   12.30   0
 -11  -5   2   33.50   10.73   0
 -11  -4   5   13.67    9.42   0
 -11  -4   6   36.19    8.92   0
 -10 -11 -12   15.74   11.81   0
 -10 -10 -11   18.91   12.87   0
 -10  -8  -8   18.08   12.82   0
 -10  -7  -6    5.20    8.84   0
 -10  -5  -2    7.78   10.91   0
 -10  -3   4    9.30    8.68   0
  -9 -12 -15   -8.63   12.55   0
  -9 -11 -14  169.40   15.86   0
  -9 -10 -13   -4.49   12.09   0
  -9  -9 -12  147.10   14.38   0
  -9  -7  -9   58.36   13.54   0
  -9  -6  -7    3.67   11.02   0
  -9  -5  -5   20.86   10.29   0
  -9  -4  -3   30.65   11.05   0
  -9  -3   0   -2.51    9.36   0
  -9  -2   4  145.25    9.77   0
  -8 -12 -17   10.40   12.42   0
  -8 -11 -16   24.96   12.63   0
  -8 -10 -15    8.16   12.03   0
  -8  -7 -11   18.44   12.44   0
  -8  -6  -9   17.86    8.82   0
  -8  -2   0   24.69    8.11   0
  -8  -1   5  111.20    6.89   0
  -7 -13 -19   17.19   13.14   0
  -7 -12 -18  -13.73   11.31   0
  -7 -11 -17   56.68   10.33   0
  -7  -8 -14   59.23   13.35   0
  -7  -3  -5   32.04    9.33   0
  -7   0   6  202.91    7.44   0
  -7   0   7    4.46    4.11   0
  -6 -14 -21    2.78   11.32   0
  -6 -13 -20   24.38   12.52   0
  -6  -8 -15  219.87   12.38   0
  -6  -7 -14   -3.44   12.08   0
  -6  -5 -11   20.93   10.31   0
  -6  -4  -9   34.32    9.84   0
  -6  -1  -1  458.74    9.76   0
  -6   0   3    6.81    4.47   0
  -5 -16 -23   -8.82   13.22   0
  -5 -14 -22   97.56   13.18   0
  -5  -7 -15  551.11   17.27   0
  -5  -5 -12  177.70   11.60   0
  -5  -2  -6   27.58    7.43   0
  -5  -1  -3 1445.00   16.25   0
  -5   0   1    2.45    4.71   0
  -4 -17 -24  -24.57   11.60   0
  -4 -15 -23  -14.32   11.15   0
  -4 -13 -22  115.77   12.66   0
  -4 -12 -21   -3.00   11.10   0
  -4 -11 -20   36.14   10.92   0
  -4  -9 -18   85.99    9.10   0
  -4  -7 -16   25.54    9.51   0
  -4  -3  -9  276.00    8.82   0
  -4  -2  -7  485.73   11.17   0
  -4   1   5   34.83    2.75   0
  -3 -16 -24   -0.82    9.17   0
  -3 -14 -23   13.28   10.73   0
  -3 -10 -20  102.65   10.90   0
  -3  -6 -15    7.42    8.14   0
  -2 -12 -22    1.89    9.14   0
  -2 -11 -21   40.64    9.63   0
  -2 -10 -20  269.02   12.43   0
  -2  -9 -19   38.78    8.64   0
  -2  -8 -18   54.90    8.44   0
  -2  -3 -10  298.26    8.55   0
  -2  -1  -5  410.84    7.94   0
  -1 -11 -21   36.59    7.62   0
  -1  -4 -12  478.72    9.22   0
  -1  -3 -10  263.37    7.09   0
  -1   0  -1    8.29    2.14   0
   0 -12 -22   32.76    7.50   0
   0 -11 -21  178.01    9.07   0
   1  -5 -13   22.75    3.71   0
   2  -4 -10   17.40    1.82   0
 -13  -8   2   22.33   11.86   0
 -13  -7   5  126.65   13.04   0
 -12  -9  -4   35.50   10.06   0
 -12  -8  -3   72.38   12.54   0
 -12  -7   0   15.89   10.79   0
 -12  -6   2   11.49    9.69   0
 -12  -6   3    2.34    9.48   0
 -12  -5   6   -0.26    9.16   0
 -12  -5   7   22.81    9.06   0
 -11  -9  -8    1.20   11.83   0
 -11  -8  -6   64.15   13.64   0
 -11  -7  -4   31.94   12.42   0
 -11  -6  -2  -13.46   11.73   0
 -11  -5   1   21.47   10.12   0
 -10  -9 -10   15.52    9.61   0
 -10  -8  -9   48.67   13.53   0
 -10  -7  -7    6.34   11.47   0
 -10  -6  -5    7.14    8.49   0
 -10  -5  -3   -7.57   11.07   0
 -10  -4   0   16.60    7.39   0
  -9 -11 -15   37.09   12.53   0
  -9 -10 -14   19.54   11.68   0
  -9  -8 -11    6.49   11.76   0
  -9  -7 -10   12.09   11.73   0
  -9  -5  -6   19.59   11.92   0
  -9  -4  -4   57.99   10.71   0
  -9  -3  -1  -15.45    9.52   0
  -9  -2   3  354.04   11.84   0
  -9  -1  11    4.40    4.53   0
  -8  -9 -14   -7.43    8.97   0
  -8  -6 -10   21.85   12.70   0
  -8  -5  -8    2.41    8.16   0
  -8  -4  -6  160.81   12.36   0
  -8  -3  -4  150.82   11.41   0
  -8  -2  -1   18.86    8.24   0
  -7 -12 -19   -0.22   11.55   0
  -7 -10 -17   49.09   13.64   0
  -7  -9 -16  102.07   13.58   0
  -7  -7 -13   -6.20    8.54   0
  -7  -4  -8  111.90   11.49   0
  -7  -3  -6   13.69    9.59   0
  -7  -2  -3   43.63    8.64   0
  -7   0   5    4.57    5.26   0
  -6 -12 -20   10.42   12.21   0
  -6 -11 -19   -4.54   12.50   0
  -6 -10 -18  114.45   14.20   0
  -6  -8 -16  295.00   16.13   0
  -6  -6 -13   23.29   11.76   0
  -6  -1  -2  224.21    8.92   0
  -6   0   2  200.48    7.08   0
  -5 -15 -23   -1.41   12.68   0
  -5 -12 -21  218.76   15.05   0
  -5 -11 -20   22.92   12.45   0
  -5  -9 -18   81.53   12.80   0
  -5  -8 -17  443.15   16.28   0
  -5  -6 -14  124.92   11.49   0
  -5  -4 -11   52.93    9.73   0
  -5   0   0  148.82    6.64   0
  -4 -16 -24   18.78   11.81   0
  -4 -14 -23  -27.09   11.03   0
  -4  -6 -15   87.20   10.24   0
  -4   0  -1   15.37    5.16   0
  -3 -15 -24   10.86   10.49   0
  -3 -12 -22   30.35   11.29   0
  -3 -11 -21    5.72    9.35   0
  -3  -9 -19   -1.79    6.66   0
  -3  -8 -18   16.02    9.84   0
  -3  -7 -17  202.40   11.18   0
  -3  -2  -8   64.52    6.96   0
  -2  -7 -17  292.48   11.12   0
  -2  -5 -14  792.86   13.49   0
  -2  -2  -8  314.04    8.20   0
  -1 -13 -23   96.38    9.91   0
  -1  -5 -14   83.72    6.19   0
  -1  -2  -8   30.83    4.89   0
   0  -4 -12  474.32    7.81   0
   1 -10 -20   19.53    5.23   0
   1  -9 -19   10.22    5.60   0
   1  -6 -15  148.86    5.66   0
   1  -3  -9 1160.81    7.68   0
   2  -8 -17  450.25    7.61   0
   2  -6 -14   75.58    3.36   0
   3  -8 -16    3.45    2.79   0
 -13  -8   1    5.88   11.68   0
 -13  -7   4    8.01   10.96   0
 -12  -9  -5    1.33   10.03   0
 -12  -8  -4   18.75   11.28   0
 -12  -7  -2    1.70   11.04   0
 -12  -7  -1   72.31   12.49   0
 -12  -6   1   68.94   12.25   0
 -12  -5   4  106.65   12.30   0
 -12  -5   5   -1.29    9.58   0
 -11  -9  -9   17.24   11.89   0
 -11  -8  -7   18.54   12.67   0
 -11  -7  -5   44.85   12.90   0
 -11  -6  -3   10.25   12.30   0
 -11  -5  -1    9.47   10.55   0
 -11  -5   0    0.74    9.89   0
 -11  -4   3    3.80    9.62   0
 -10 -10 -12   30.44    9.32   0
 -10  -9 -11   21.66   12.84   0
 -10  -8 -10   -9.43   11.57   0
 -10  -7  -8   25.86   12.66   0
 -10  -6  -6   62.60   12.30   0
 -10  -5  -4  144.56   13.86   0
 -10  -3   2    0.58    9.34   0
 -10  -2   7   -7.56    6.76   0
  -9  -9 -13    1.37   11.07   0
  -9  -8 -12  116.53   14.92   0
  -9  -5  -7   31.12   12.35   0
  -8 -12 -18   25.21   13.80   0
  -8 -11 -17   65.35   14.96   0
  -8 -10 -16   -0.71   13.04   0
  -8  -9 -15    4.87   12.96   0
  -8  -8 -14  182.22   15.08   0
  -8  -7 -12   55.75   10.11   0
  -8   0  11    2.73    4.13   0
  -7  -2  -4   25.96    8.91   0
  -7   0   4   10.96    4.74   0
  -6 -13 -21   -7.91   11.01   0
  -6  -7 -15   21.54   12.30   0
  -6  -5 -12  294.12   14.83   0
  -6  -4 -10  291.75   11.81   0
  -6  -3  -8   69.51   10.01   0
  -6   1  11  199.24    4.14   0
  -6   1  12  336.63    4.56   0
  -5 -14 -23    8.84   11.63   0
  -5 -13 -22   31.27   12.71   0
  -5  -7 -16    5.79   11.53   0
  -5  -5 -13    6.21    9.73   0
  -5   1   6    0.81    2.60   0
  -4 -12 -22   11.90   11.28   0
  -4 -11 -21  169.31   13.13   0
  -4 -10 -20  233.72   12.30   0
  -4  -8 -18   -1.45   10.76   0
  -4  -2  -8  313.99   10.11   0
  -4  -1  -5  218.83    8.42   0
  -4   1   4    8.97    2.97   0
  -3 -14 -24   44.96   11.30   0
  -3 -13 -23  135.34   11.96   0
  -3  -6 -16    6.99    8.27   0
  -3   0  -2 4915.73   21.29   0
  -2 -11 -22  107.22   10.19   0
  -2 -10 -21    3.05    9.01   0
  -2  -9 -20   93.19   10.12   0
  -2   0  -2 1074.31    9.29   0
  -1 -10 -21   15.06    7.91   0
  -1  -9 -20  500.52   12.85   0
  -1  -6 -16   35.36    5.80   0
  -1   1   6 2213.46    8.13   0
   0  -5 -14  299.58    7.24   0
   0  -3 -10   27.11    3.87   0
   1  -8 -18  573.42    9.72   0
 -13  -8  -1   20.32   11.36   0
 -13  -8   0   15.18   11.54   0
 -13  -7   2   18.93   11.57   0
 -13  -7   3   10.80   10.06   0
 -12  -8  -5  -11.77   12.14   0
 -12  -7  -3    9.91   11.05   0
 -12  -6   0    3.95   11.48   0
 -12  -5   3   11.71   10.64   0
 -11  -8  -8   12.90   13.07   0
 -11  -7  -6   33.60   13.03   0
 -11  -6  -4   78.87   13.31   0
 -11  -5  -2  106.21   12.74   0
 -11  -4   1   28.55    9.81   0
 -11  -4   2   25.97    9.34   0
 -11  -3   7    8.18    8.07   0
 -10 -10 -13  -16.13   12.10   0
 -10  -9 -12   40.31   13.34   0
 -10  -7  -9   69.89   13.82   0
 -10  -6  -7  101.71   14.21   0
 -10  -5  -5   -0.98   12.03   0
 -10  -4  -2   97.74    9.60   0
 -10  -2   5   92.04    8.75   0
 -10  -2   6    3.34    7.51   0
  -9 -11 -16  -15.70   10.74   0
  -9 -10 -15  -13.33   12.19   0
  -9  -9 -14   25.70   13.19   0
  -9  -7 -11   42.58   12.69   0
  -9  -4  -5   12.03    8.06   0
  -9  -3  -3   20.63   10.66   0
  -9  -2   1    7.94    7.98   0
  -8 -11 -18   -2.06   12.16   0
  -8 -10 -17   53.69   12.78   0
  -8  -5 -10  123.83   13.17   0
  -8  -4  -8  381.80   15.47   0
  -8  -3  -5  192.61   10.60   0
  -8  -2  -2   36.00    7.25   0
  -8   0   8  309.18    8.60   0
  -8   0   9    3.42    4.13   0
  -8   0  10  349.00    7.79   0
  -7 -13 -21   35.84   13.50   0
  -7 -12 -20   66.69   14.37   0
  -7 -11 -19  213.36   16.70   0
  -7  -9 -17   24.34   13.48   0
  -7  -8 -16   20.24   13.37   0
  -7  -6 -13  411.50   17.38   0
  -7  -3  -7 1042.15   18.62   0
  -7   0   3   -0.42    4.93   0
  -6 -13 -22   14.56   11.64   0
  -6 -12 -21    4.96   12.29   0
  -6 -10 -19   77.56   13.08   0
  -6  -6 -14   58.62    9.50   0
  -6   0   1   -8.54    4.99   0
  -6   1  13   83.61    2.61   0
  -5 -15 -24   18.21   13.40   0
  -5 -12 -22   -7.12   12.32   0
  -5 -11 -21   21.01   12.36   0
  -5 -10 -20  102.81   13.66   0
  -5  -9 -19   69.92   12.92   0
  -5  -8 -18  -13.69   11.52   0
  -5  -4 -12   47.37    9.83   0
  -5   0  -1   -9.41    5.37   0
  -5   1   5  263.11    5.48   0
  -4 -16 -25   -8.26   11.75   0
  -4 -14 -24   79.35   13.45   0
  -4  -6 -16  112.81   10.78   0
  -4   0  -2  658.23   10.18   0
  -3 -11 -22   60.77   11.17   0
  -3  -9 -20  237.00   13.43   0
  -3  -3 -11 1340.34   16.83   0
  -3  -1  -6  342.21    8.86   0
  -2 -13 -24   29.76    9.83   0
  -2 -12 -23  116.39   11.40   0
  -2  -7 -18   14.78    7.76   0
  -2  -1  -6  512.88    8.88   0
  -1 -12 -23  111.34    9.90   0
  -1  -4 -13  245.31    7.65   0
   0 -11 -22  216.71    9.76   0
   2  -7 -16    4.10    3.07   0
 -13  -7   1   53.66   13.15   0
 -13  -6   4   15.01   10.90   0
 -13  -6   5    7.31    9.27   0
 -12  -8  -6   36.41   13.62   0
 -12  -7  -4    3.59   12.23   0
 -12  -6  -1   24.70   11.14   0
 -12  -5   2   30.07   11.30   0
 -12  -4   6   20.39    9.21   0
 -12  -4   7    0.60    8.47   0
 -11  -9 -10    0.41   13.04   0
 -11  -8  -9   15.15   13.35   0
 -11  -7  -7  173.89   15.68   0
 -11  -6  -5   56.89   13.29   0
 -11  -4   0   76.96   11.98   0
 -11  -3   4   10.31    8.15   0
 -10  -9 -13   29.51   12.24   0
 -10  -8 -11   75.71   11.48   0
 -10  -7 -10  -13.10   12.81   0
 -10  -6  -8   41.59   13.50   0
 -10  -5  -6   14.50   12.35   0
  -9 -10 -16   66.96   14.01   0
  -9  -8 -13   27.58    9.43   0
  -9  -7 -12   24.14   13.24   0
  -9  -6 -10   -4.97    8.96   0
  -9  -5  -8   76.26   10.21   0
  -9  -4  -6    9.30   10.46   0
  -9  -3  -4   -2.09    9.64   0
  -9  -2   0    9.04    8.42   0
  -9  -1   4  232.84   10.13   0
  -8  -9 -16   79.57   11.20   0
  -8  -8 -15   77.42   14.35   0
  -8  -7 -14   17.45   12.12   0
  -8  -6 -12    3.19   11.53   0
  -8  -3  -6  279.11   14.44   0
  -8  -2  -3  481.72   14.47   0
  -8  -1   0   37.97    8.10   0
  -8   0   6  218.09    8.56   0
  -8   0   7   13.35    4.97   0
  -7  -7 -15  460.66   18.87   0
  -7  -5 -12   19.42   12.26   0
  -7  -4 -10  462.27   16.91   0
  -7  -3  -8  161.60   12.11   0
  -6 -10 -20   96.87   13.60   0
  -6  -7 -16    7.67    8.82   0
  -6  -6 -15  263.55   15.51   0
  -6  -5 -13   58.32    9.34   0
  -6   0   0  169.29    7.56   0
  -6   1   7  206.53    5.60   0
  -6   1   8   88.06    3.88   0
  -5 -14 -24   12.03   11.77   0
  -5 -13 -23   22.60   13.24   0
  -5  -6 -16  100.82   11.92   0
  -5  -5 -14  447.96   13.69   0
  -5  -1  -5  130.13    6.76   0
  -5   1   4  538.66    7.72   0
  -4 -15 -25    2.12   11.62   0
  -4 -12 -23  340.84   16.80   0
  -4 -10 -21  -12.04    9.83   0
  -4  -8 -19  546.40   17.44   0
  -4  -4 -13   36.01    9.11   0
  -4   1   3  243.21    5.21   0
  -3 -14 -25   19.25   11.40   0
  -3 -13 -24   41.20   11.73   0
  -3  -7 -18   12.91    8.86   0
  -3  -5 -15   15.46    6.70   0
  -3  -2  -9 1025.67   13.46   0
  -3   0  -3   -0.84    5.31   0
  -1  -5 -15   33.33    5.74   0
   0  -2  -8  493.04    6.51   0
   1 -10 -21   25.31    6.08   0
   2  -9 -19    8.79    4.14   0
   3  -6 -13  121.07    2.39   0
 -13  -7  -1   -0.06   10.67   0
 -13  -7   0    5.82   10.54   0
 -13  -6   2   31.62   10.66   0
 -13  -6   3   37.91   11.68   0
 -12  -7  -5   52.69   13.90   0
 -12  -6  -3   72.66   13.03   0
 -12  -6  -2   64.74   12.44   0
 -12  -5   0   81.55   12.91   0
 -12  -5   1   -7.07    9.83   0
 -12  -4   4   -4.46    9.46   0
 -12  -4   5    9.92    9.42   0
 -11  -8 -10    3.97   11.96   0
 -11  -7  -8   -0.62   13.12   0
 -11  -6  -6   26.44   12.59   0
 -11  -5  -4   20.49   12.32   0
 -11  -4  -1   18.29   11.56   0
 -11  -3   3   60.43   10.79   0
 -10  -8 -12   18.24   12.91   0
 -10  -6  -9  -13.32   12.43   0
 -10  -5  -7   10.56   12.52   0
 -10  -4  -4   27.19    8.54   0
 -10  -3  -1   69.15    8.60   0
 -10  -2   3   18.49    8.92   0
  -9  -9 -15   20.03    9.34   0
  -9  -8 -14   -1.71   12.53   0
  -9  -7 -13   35.96   12.55   0
  -9  -6 -11   44.00   13.62   0
  -9  -4  -7  -10.99   11.99   0
  -9  -3  -5    6.76   10.06   0
  -9  -2  -1  314.46   12.98   0
  -8 -11 -19   37.82   14.49   0
  -8 -10 -18   92.49   15.29   0
  -8  -9 -17   -2.86   13.38   0
  -8  -8 -16   63.77   13.09   0
  -8  -5 -11   16.85   12.66   0
  -8  -4  -9   -4.53   10.78   0
  -8  -2  -4   44.57    9.87   0
  -8  -1  -1  135.57    9.84   0
  -8   0   5    1.82    5.48   0
  -7 -12 -21   22.69   12.13   0
  -7 -11 -20   -9.90    8.83   0
  -7 -10 -19   47.29   10.22   0
  -7  -9 -18   61.63   10.81   0
  -7  -8 -17   81.34   14.42   0
  -7  -6 -14   47.23    9.59   0
  -7  -3  -9   17.10   10.40   0
  -7  -2  -6   30.27    9.63   0
  -7   0   1  -12.57    5.51   0
  -6 -13 -23   -6.62   12.39   0
  -6 -12 -22    6.99   12.67   0
  -6  -9 -19   -2.24    9.03   0
  -6  -8 -18   12.73   11.51   0
  -6  -7 -17  139.04   14.48   0
  -6  -3 -10   43.66   10.25   0
  -6   0  -1   17.04    6.04   0
  -5 -12 -23   -0.79   12.59   0
  -5 -11 -22   64.62   13.53   0
  -5 -10 -21  129.15   14.56   0
  -5  -9 -20  124.12   13.92   0
  -5  -8 -19   -3.35   11.76   0
  -5  -4 -13  330.69   13.59   0
  -5  -3 -11  907.17   17.53   0
  -5   0  -2 1052.81   13.07   0
  -5   1   3  125.27    5.18   0
  -4 -13 -24   -3.97   10.39   0
  -4  -6 -17  101.54   10.98   0
  -4   0  -3   -5.04    5.79   0
  -4   1   2  680.44    8.20   0
  -3 -12 -24    2.42    9.30   0
  -3 -11 -23  104.19   11.99   0
  -3 -10 -22   31.89   10.69   0
  -3  -9 -21    0.28    9.83   0
  -3  -8 -20  150.27   12.30   0
  -3  -3 -12  339.94   10.54   0
  -3  -1  -7  314.91    8.95   0
  -3   1   2   14.86    3.46   0
  -2 -12 -24   39.76   10.08   0
  -2 -11 -23   17.56    9.28   0
  -2 -10 -22   16.84    8.52   0
  -2  -9 -21   15.11    9.31   0
  -2  -4 -14  517.62   11.42   0
  -2  -3 -12    4.40    6.01   0
  -2   0  -3   -0.10    5.12   0
  -1 -12 -24   37.30    9.09   0
  -1 -11 -23  108.89    9.77   0
  -1 -10 -22  419.04   13.04   0
  -1  -9 -21   16.78    8.29   0
  -1  -8 -20  334.51   12.06   0
  -1  -1  -6  238.70    5.26   0
  -1   0  -2 2664.52   10.06   0
   0  -7 -18    4.36    5.25   0
   0  -5 -15   -2.83    4.11   0
   0  -4 -13  105.94    5.20   0
   0  -3 -11  169.36    5.97   0
   1  -9 -20  121.99    6.53   0
   1  -5 -14   22.13    3.55   0
   1  -4 -12    3.44    2.68   0
 -13  -7  -2   -5.66   12.00   0
 -13  -6   1   14.85   11.60   0
 -12  -7  -6   -6.57   12.48   0
 -12  -6  -4   31.28   12.69   0
 -12  -5  -1   -2.80   11.85   0
 -12  -4   2  100.76   12.73   0
 -12  -4   3   36.06   10.87   0
 -11  -8 -11  -22.97   12.51   0
 -11  -7  -9    5.33   13.07   0
 -11  -6  -7   32.90   13.07   0
 -11  -5  -5   17.53   12.84   0
 -11  -4  -2   25.26   11.91   0
 -11  -3   1   75.70   10.57   0
 -11  -3   2   -8.36    9.61   0
 -11  -2   8   14.71    7.71   0
 -10  -9 -14   -4.98   10.83   0
 -10  -8 -13    5.66   12.53   0
 -10  -7 -11   42.86   10.60   0
 -10  -6 -10   46.21   12.76   0
 -10  -5  -8  173.35   16.03   0
 -10  -4  -5   12.50    8.54   0
 -10  -3  -3    6.48   10.04   0
 -10  -1   8   88.59    8.64   0
  -9 -10 -17    0.97   12.41   0
  -9  -9 -16   39.58   13.14   0
  -9  -8 -15   30.27   13.36   0
  -9  -6 -12   98.96   15.07   0
  -9  -5 -10  263.51   16.61   0
  -9  -4  -8  167.30   14.76   0
  -9  -2  -2   54.00    8.15   0
  -9  -1   2  165.94    9.78   0
  -8 -10 -19  -13.18   12.21   0
  -8  -7 -15   71.56   14.83   0
  -8  -5 -12  157.46   14.84   0
  -8  -4 -10  127.02   14.05   0
  -8  -3  -8   22.55   10.70   0
  -8  -2  -5   -6.76    9.54   0
  -8  -1  -2  177.69   10.79   0
  -8   0   4   31.15    6.88   0
  -7 -12 -22   19.32   13.25   0
  -7 -11 -21    4.15   13.05   0
  -7 -10 -20   97.48   14.99   0
  -7  -6 -15   12.66   13.10   0
  -7  -5 -13   -6.31    8.51   0
  -7  -2  -7   25.00    9.86   0
  -7  -1  -4  165.29   10.49   0
  -6 -11 -22  -11.44   12.47   0
  -6 -10 -21    2.65   12.67   0
  -6  -9 -20  146.27   15.13   0
  -6  -6 -16  292.44   16.25   0
  -6  -2  -8   48.69    6.62   0
  -6   0  -2 1197.39   15.91   0
  -5 -14 -25   24.31   12.84   0
  -5 -13 -24  182.88   15.23   0
  -5  -7 -18   46.78    8.96   0
  -5  -6 -17  111.80   13.11   0
  -5   0  -3    9.84    6.31   0
  -5   1   2   25.44    5.42   0
  -4 -15 -26    9.91   11.93   0
  -4 -11 -23   -8.53   11.27   0
  -4  -9 -21   22.29   10.69   0
  -4  -8 -20   10.05   11.07   0
  -4  -7 -19   71.61   10.95   0
  -4  -5 -16  580.20   15.81   0
  -4  -4 -14  244.38   11.92   0
  -4  -1  -7   17.43    6.92   0
  -3 -13 -25   11.99   10.54   0
  -3  -5 -16  110.17    9.82   0
  -3  -2 -10  375.84   10.37   0
  -3   0  -4 2461.60   17.09   0
  -2 -13 -25   80.60   10.96   0
  -2  -7 -19   19.19    8.05   0
  -2  -1  -7   50.63    4.56   0
  -1  -5 -16  624.75   11.61   0
  -1  -4 -14  753.67   11.72   0
  -1  -3 -12  566.32    9.82   0
   0 -11 -23    3.96    7.11   0
   0 -10 -22    5.46    6.52   0
   0  -6 -17   23.70    5.20   0
   0  -1  -5  196.93    4.00   0
   1  -8 -19   79.43    5.70   0
   1  -6 -16    3.17    3.59   0
   2  -8 -18  162.45    5.46   0
   2  -5 -13  309.89    4.70   0
   3  -7 -15  179.78    3.46   0
   3  -4  -8   35.71    1.40   0
 -13  -6  -1   16.94   11.59   0
 -13  -6   0  -11.90   10.77   0
 -13  -5   3   10.23   10.70   0
 -13  -5   4   12.41    9.16   0
 -12  -7  -7  -12.71   12.29   0
 -12  -6  -5   23.03   12.36   0
 -12  -5  -2   -4.11   11.56   0
 -12  -4   1   10.11   11.07   0
 -12  -3   6   -0.96    9.07   0
 -11  -7 -10   -9.62   13.20   0
 -11  -6  -8   22.57   13.45   0
 -11  -5  -6   55.96   13.98   0
 -11  -4  -3   11.79   11.93   0
 -11  -3   0    6.77   10.59   0
 -11  -2   5    6.93    8.51   0
 -11  -2   6   10.86    7.99   0
 -10  -8 -14   45.12   13.05   0
 -10  -7 -12    2.26   12.10   0
 -10  -5  -9    6.95   12.25   0
 -10  -4  -6   75.54   10.22   0
 -10  -3  -4   66.03   12.14   0
 -10  -2   0    0.63    9.97   0
 -10  -1   5    4.89    8.21   0
 -10  -1   6   44.11    7.96   0
  -9  -9 -17  -24.00   12.08   0
  -9  -7 -14   -7.51   11.06   0
  -9  -5 -11   18.68   13.37   0
  -9  -4  -9   93.30   14.00   0
  -9  -3  -6   35.39    9.04   0
  -9  -2  -3   24.41    7.74   0
  -9  -1   0  182.15   10.74   0
  -9  -1   1  263.05   11.65   0
  -9   0   8  410.89   10.75   0
  -9   0   9    5.44    6.32   0
  -9   0  10    2.88    5.64   0
  -9   0  11   -1.95    5.07   0
  -8  -9 -18   41.35   10.46   0
  -8  -8 -17   33.79   14.27   0
  -8  -7 -16    9.58   11.98   0
  -8  -6 -14   32.51    9.93   0
  -8  -2  -6   16.23   11.16   0
  -7  -8 -18   49.25   10.63   0
  -7  -7 -17   -4.37   12.86   0
  -7  -4 -12  137.28   13.04   0
  -7  -3 -10  114.95   12.99   0
  -7  -1  -5  100.30   10.10   0
  -7   1   7   56.90    5.28   0
  -7   1   8  199.61    6.26   0
  -7   1   9  156.65    5.43   0
  -6 -13 -24    3.95   13.34   0
  -6 -12 -23   50.95   10.43   0
  -6  -8 -19   93.82   11.04   0
  -6  -7 -18   10.72   12.44   0
  -6  -5 -15   74.97   13.39   0
  -6  -3 -11   17.68    8.05   0
  -6  -2  -9   48.90    9.99   0
  -6   1   3  142.02    6.03   0
  -5 -12 -24   -3.40   12.23   0
  -5 -11 -23   52.91   13.65   0
  -5  -9 -21   34.12   11.62   0
  -5  -8 -20   98.35   13.30   0
  -5  -7 -19  192.83   13.73   0
  -5  -4 -14  121.40   11.53   0
  -5  -3 -12   72.75   10.26   0
  -5  -2 -10  281.92   12.05   0
  -4 -14 -26   57.87   11.50   0
  -4 -13 -25   92.48   12.37   0
  -4  -6 -18  133.29   12.43   0
  -4   0  -4 3353.56   21.79   0
  -4   1   1  607.02    8.40   0
  -3 -14 -26   22.31   10.54   0
  -3 -11 -24   88.92   11.90   0
  -3  -9 -22  236.37   13.62   0
  -3  -8 -21  111.89   11.10   0
  -3  -1  -8  684.59   11.80   0
  -3   1   1  644.29    7.27   0
  -2 -11 -24    4.70    9.52   0
  -2 -10 -23   49.95   10.19   0
  -2  -9 -22  180.66   11.69   0
  -2  -8 -21    9.40    8.34   0
  -2  -6 -18    7.92    7.65   0
  -2   0  -4 1294.08   11.32   0
  -1 -10 -23   21.45    8.76   0
   1  -7 -18   81.91    5.73   0
   1  -3 -10   15.94    2.58   0
   2  -3  -8    2.34    1.01   0
   2  -2  -4   86.82    2.18   0
 -13  -6  -2   14.26   12.19   0
 -13  -5   1   -8.80    9.49   0
 -13  -5   2   53.05   11.92   0
 -12  -6  -6    6.28   12.64   0
 -12  -5  -4   69.60   12.73   0
 -12  -5  -3   -4.80   11.11   0
 -12  -4   0   35.22   11.75   0
 -12  -3   4   10.53    9.54   0
 -12  -3   5   18.03    9.72   0
 -11  -7 -11   45.54   14.68   0
 -11  -6  -9  110.04   15.19   0
 -11  -5  -7   28.70   12.89   0
 -11  -4  -4   42.26   11.97   0
 -11  -3  -1   47.32   11.99   0
 -11  -2   3   52.55    9.28   0
 -11  -2   4   41.19    9.75   0
 -10  -7 -13   41.64   13.90   0
 -10  -6 -11   50.78   10.53   0
 -10  -4  -7   43.46   12.00   0
 -10  -3  -5   36.95   12.01   0
 -10  -2  -1   43.25   10.96   0
 -10  -1   4   71.39    9.42   0
  -9  -8 -16   70.86   11.21   0
  -9  -7 -15  115.30   15.16   0
  -9  -6 -13  157.52   12.72   0
  -9  -5 -12   87.51   13.91   0
  -9  -4 -10  122.79   14.08   0
  -9  -3  -7  227.76   14.05   0
  -9  -2  -4    8.77    7.72   0
  -8 -10 -20   57.83   14.72   0
  -8  -9 -19    6.88   13.93   0
  -8  -8 -18    4.24   12.11   0
  -8  -6 -15  131.24   15.38   0
  -8  -5 -13   11.57    9.15   0
  -8  -3  -9  297.68   13.36   0
  -8  -2  -7  623.14   18.12   0
  -8  -1  -3   -0.86    6.95   0
  -7 -11 -22    2.62   13.17   0
  -7  -9 -20   13.43   13.30   0
  -7  -8 -19   25.11   13.42   0
  -7  -3 -11  327.55   15.79   0
  -7   1   5  106.24    6.69   0
  -7   1  12  163.48    4.36   0
  -7   1  13  395.70    5.75   0
  -6 -12 -24   13.46   11.72   0
  -6 -10 -22    3.55   12.74   0
  -6  -8 -20    7.84   12.91   0
  -6  -6 -17    2.43    9.01   0
  -6  -3 -12   32.21   10.74   0
  -6  -1  -7   37.47    9.58   0
  -6   0  -3   -3.08    4.61   0
  -6   1   2  305.00    7.96   0
  -5 -13 -25   -5.41   11.12   0
  -5  -6 -18   39.05   12.39   0
  -5  -3 -13   18.61    9.93   0
  -5   0  -4   12.77    4.80   0
  -5   1   1  107.94    5.84   0
  -4 -11 -24    7.05   11.64   0
  -4  -9 -22   34.77   11.07   0
  -4  -7 -20    0.41   10.06   0
  -4  -5 -17   -1.95    9.63   0
  -4  -4 -15   59.01   10.11   0
  -4  -3 -13   16.67    7.22   0
  -4   0  -5    2.12    6.49   0
  -4   1   0  144.65    5.92   0
  -3 -13 -26   29.57   10.94   0
  -3  -5 -17   10.04    8.62   0
  -3  -2 -11   65.26    7.52   0
  -3   0  -5    7.05    5.91   0
  -2 -12 -25    5.28    8.44   0
  -2  -7 -20   81.69    8.96   0
  -2  -4 -15   97.94    6.28   0
  -2  -3 -13  173.21    6.86   0
  -2  -1  -8   -4.39    5.62   0
  -2   1   2 1685.74    7.15   0
  -1 -11 -24   95.46    9.71   0
  -1  -9 -22  170.03   10.20   0
  -1  -8 -21   77.10    8.24   0
  -1  -2 -10    3.76    3.47   0
  -1  -1  -7  465.18    7.72   0
   0  -5 -16   29.24    4.77   0
   0  -4 -14  541.56    8.91   0
   1  -9 -21   14.53    5.79   0
   2  -7 -17  380.26    6.71   0
   3  -8 -17  252.77    4.78   0
 -13  -6  -3   -9.05   12.26   0
 -13  -5   0   22.80   12.28   0
 -13  -4   4   31.06    9.56   0
 -12  -6  -7   19.99   13.10   0
 -12  -5  -5    0.36   11.04   0
 -12  -4  -2   57.59   13.16   0
 -12  -4  -1  -14.19   10.26   0
 -12  -3   2    9.22    9.38   0
 -12  -3   3   47.78   10.83   0
 -11  -7 -12   -3.79   13.37   0
 -11  -6 -10   31.72   14.05   0
 -11  -5  -8   71.65   14.18   0
 -11  -4  -5    9.64    8.41   0
 -11  -3  -3  123.95   13.05   0
 -11  -3  -2   38.53   11.28   0
 -11  -2   2   -3.34    9.80   0
 -10  -8 -15    6.11    8.78   0
 -10  -7 -14   15.76   12.58   0
 -10  -6 -12   24.99   12.59   0
 -10  -5 -10   33.02   10.48   0
 -10  -4  -8   50.39   12.40   0
 -10  -3  -6   30.11   12.39   0
 -10  -2  -3  143.39   12.23   0
 -10  -2  -2    2.78    9.93   0
 -10  -1   2  -14.77    8.76   0
 -10  -1   3   51.10    8.67   0
  -9  -9 -18   45.74   11.95   0
  -9  -8 -17  115.61   15.58   0
  -9  -7 -16    9.44   11.66   0
  -9  -6 -14  -23.33   11.66   0
  -9  -3  -8   29.30   11.54   0
  -9  -2  -5  164.74   10.86   0
  -9  -1  -2   -1.23    9.68   0
  -8  -7 -17  239.62   16.41   0
  -8  -6 -16   35.02   13.02   0
  -8  -5 -14   -4.59   13.27   0
  -8  -1  -4  293.53   11.50   0
  -8   0   0  598.30   14.13   0
  -7  -9 -21    6.28   11.96   0
  -7  -7 -18    9.56    9.68   0
  -7  -6 -17   47.14   13.99   0
  -7  -5 -15    4.44    9.31   0
  -7  -2  -9  718.01   17.87   0
  -7  -1  -6  168.37    9.66   0
  -6  -7 -19   32.09    9.53   0
  -6  -6 -18   -0.76   12.83   0
  -6  -2 -10   46.55    8.24   0
  -6   1   1   15.09    5.20   0
  -5 -13 -26   19.15   11.65   0
  -5 -10 -23    6.41    9.06   0
  -5  -9 -22   83.21   10.88   0
  -5  -8 -21  290.54   15.59   0
  -5  -7 -20   53.78   12.94   0
  -5  -2 -11   28.56    9.41   0
  -5   0  -5    6.53    6.82   0
  -5   1   0  182.47    7.00   0
  -4 -14 -27    5.33   11.00   0
  -4 -13 -26   20.66   10.31   0
  -4  -6 -19   51.53   11.76   0
  -3 -11 -25    4.57    9.37   0
  -3 -10 -24   95.90   11.95   0
  -3  -9 -23   12.39   10.56   0
  -3  -6 -19   77.90    9.90   0
  -3  -4 -16 1278.24   19.36   0
  -3  -1  -9  132.36    7.96   0
  -3   1   0  531.23    7.37   0
  -2  -9 -23    9.42    8.47   0
  -2  -6 -19  146.41    9.06   0
  -1  -4 -15   29.89    5.65   0
  -1  -3 -13    1.08    5.11   0
  -1   0  -3   -4.19    2.69   0
   0 -10 -23   43.98    7.44   0
   0  -6 -18   28.08    5.53   0
   0  -3 -12   41.78    4.38   0
   1  -8 -20  161.55    7.64   0
   1  -5 -15   67.92    4.02   0
   1  -4 -13  612.38    7.75   0
 -13  -5  -2   11.09   11.17   0
 -13  -5  -1    6.75   10.68   0
 -13  -4   2   20.96   11.09   0
 -13  -4   3    7.57   10.50   0
 -12  -6  -8   44.84   13.85   0
 -12  -5  -6   22.82   13.01   0
 -12  -4  -3   23.80   12.41   0
 -12  -3   1    1.79   10.87   0
 -11  -6 -11   27.47   14.05   0
 -11  -5  -9    5.44   13.06   0
 -11  -4  -7  -13.63   11.46   0
 -11  -4  -6  -10.10    9.04   0
 -11  -3  -4  -21.30   11.87   0
 -11  -2   0   35.59   10.84   0
 -11  -2   1   18.82    9.23   0
 -10  -7 -15   -8.96   10.58   0
 -10  -6 -13    8.34   13.95   0
 -10  -5 -11   21.25    9.87   0
 -10  -4  -9   21.37   12.42   0
 -10  -3  -7   48.68   12.93   0
 -10  -2  -4   79.42   12.45   0
 -10  -1   0   49.57    9.59   0
 -10  -1   1   37.86    9.91   0
  -9  -8 -18    8.23   13.45   0
  -9  -6 -15  -10.89   12.29   0
  -9  -5 -13   -1.82   12.21   0
  -9  -4 -11   33.63   10.28   0
  -9  -2  -6   41.01    8.81   0
  -9  -1  -3  152.58   12.21   0
  -9   0   2  202.14   10.35   0
  -9   0   3   -2.36    7.09   0
  -8  -8 -19   12.68   12.76   0
  -8  -5 -15    4.83   13.37   0
  -8  -3 -11   -1.06   12.27   0
  -8  -2  -8   -2.23    7.97   0
  -8  -1  -5  495.86   14.04   0
  -8   0  -1  -11.61    7.77   0
  -8   1   8   37.53    5.44   0
  -7  -8 -20   32.08   10.07   0
  -7  -5 -16   51.59   14.01   0
  -7  -4 -14   15.21    9.04   0
  -7  -2 -10  132.68   13.29   0
  -7  -1  -7   41.40   10.01   0
  -7   1   2   12.73    5.39   0
  -6 -12 -25    1.33   13.21   0
  -6 -10 -23   16.10   11.76   0
  -6  -9 -22   49.44   12.94   0
  -6  -8 -21   -6.42   12.65   0
  -6  -7 -20    1.07   12.81   0
  -6  -5 -17   20.11   12.84   0
  -6  -3 -13  651.89   16.54   0
  -6  -2 -11  176.54   12.31   0
  -6  -1  -8  576.52   13.82   0
  -5 -10 -24   -1.56   11.37   0
  -5  -9 -23   -6.35   11.22   0
  -5  -2 -12   33.36    9.82   0
  -5   0  -6  504.53   11.95   0
  -5   1  -1    6.38    5.48   0
  -4 -12 -26   -8.63   11.61   0
  -4 -10 -24  105.52   12.28   0
  -4  -8 -22   97.54   12.92   0
  -4  -4 -16   93.61    8.86   0
  -4   0  -6 1060.34   14.48   0
  -4   1  -1 1531.73   13.32   0
  -3  -8 -22   71.91   10.81   0
  -3  -5 -18   28.03    9.00   0
  -3  -2 -12   43.69    7.51   0
  -3   0  -6  170.06    7.64   0
  -3   1  -1  259.41    6.44   0
  -2  -8 -22  212.74   11.95   0
  -2  -7 -21  220.47   11.04   0
  -2  -3 -14  693.83   12.78   0
  -2   0  -5    4.54    5.47   0
  -2   1   1  271.25    4.27   0
  -1 -11 -25   -8.15    8.08   0
  -1 -10 -24   14.48    8.23   0
  -1  -9 -23   41.70    8.69   0
   0  -1  -6 1539.74    8.95   0
   2  -8 -19  134.11    5.56   0
 -13  -5  -3  -13.73   12.34   0
 -13  -4   0   43.88   11.07   0
 -13  -4   1  -21.01   10.88   0
 -12  -5  -7  -15.61   12.16   0
 -12  -4  -4   22.14   12.86   0
 -12  -3  -1   88.69   12.93   0
 -12  -3   0   23.08   10.39   0
 -12  -2   5  108.60   11.02   0
 -11  -6 -12   19.37   14.01   0
 -11  -5 -10   74.69   14.73   0
 -11  -4  -8  182.77   15.11   0
 -11  -3  -5   10.15   12.43   0
 -11  -2  -1  273.87   15.03   0
 -11  -1   5   11.38    8.39   0
 -11  -1   6   -1.61    7.79   0
 -10  -6 -14   10.65   12.75   0
 -10  -5 -12  143.72   14.91   0
 -10  -4 -10  143.35   15.60   0
 -10  -3  -8   29.07   13.12   0
 -10  -2  -5   15.69   11.86   0
 -10   0   7   17.13    7.84   0
  -9  -7 -17    0.25   11.53   0
  -9  -6 -16   89.49   13.53   0
  -9  -5 -14  122.53   15.78   0
  -9  -4 -12  170.01   15.00   0
  -9  -3 -10   -4.72   12.73   0
  -9  -2  -7   21.29   11.02   0
  -9  -1  -4  108.32   12.05   0
  -9   0   1    2.35    8.22   0
  -8  -9 -21   52.92   14.93   0
  -8  -8 -20   47.46   14.37   0
  -8  -4 -14    1.47   13.20   0
  -8  -2  -9   14.03   10.82   0
  -8  -1  -6  104.61   11.30   0
  -8   0  -2  334.36   12.31   0
  -8   1   6  212.80    8.00   0
  -8   1   7  209.48    7.26   0
  -8   1  10   47.21    4.87   0
  -7 -10 -23   -2.70   13.07   0
  -7  -8 -21  124.95   15.50   0
  -7  -5 -17   88.44   13.60   0
  -7  -3 -13   48.49   13.01   0
  -7  -2 -11    1.93   10.69   0
  -7   0  -4  809.47   15.35   0
  -7   1   1    4.43    5.71   0
  -6 -10 -24    7.69   11.67   0
  -6  -9 -23   -5.72   11.55   0
  -6  -6 -19  101.41   14.33   0
  -6  -3 -14  169.46   14.21   0
  -6  -2 -12  334.01   14.38   0
  -6  -1  -9  219.00   12.00   0
  -5 -12 -26   20.12   12.83   0
  -5 -11 -25   17.03    9.55   0
  -5  -7 -21   -3.50   12.11   0
  -5  -5 -18   96.96   12.23   0
  -5   1  -2  380.53    9.49   0
  -4 -13 -27   -8.37    9.90   0
  -4  -6 -20   61.36   12.01   0
  -4  -3 -15  126.79   10.91   0
  -4   0  -7   -1.20    6.79   0
  -4   1  -2 1998.65   16.24   0
  -3 -10 -25   12.71    9.75   0
  -3  -9 -24   74.92   10.77   0
  -3  -1 -10   -3.44    6.64   0
  -2  -6 -20  110.81    9.75   0
  -2  -2 -12   19.54    4.63   0
  -1  -8 -22   79.35    8.45   0
  -1  -7 -21   82.06    8.24   0
  -1  -4 -16    5.79    5.43   0
   0  -7 -20    6.71    5.72   0
   0  -5 -17    2.85    4.48   0
   0  -4 -15   27.62    4.55   0
   0  -2 -10   15.45    4.74   0
   1  -3 -11  116.40    4.14   0
 -14  -5   1  -15.79   12.27   0
 -13  -5  -4   15.21   12.78   0
 -13  -4  -1   -1.01   11.75   0
 -12  -5  -8   51.66   14.38   0
 -12  -4  -6   24.82   11.48   0
 -12  -4  -5  -21.97   11.21   0
 -12  -3  -2   11.54   11.66   0
 -12  -2   2  106.33   12.44   0
 -12  -2   3   -0.33    9.65   0
 -12  -2   4   18.47    9.48   0
 -11  -6 -13    3.60   13.65   0
 -11  -5 -11    7.71   13.91   0
 -11  -4  -9   37.52   12.40   0
 -11  -3  -6   39.07   12.92   0
 -11  -2  -3   35.29   11.39   0
 -11  -2  -2   13.34   10.53   0
 -11  -1   4   47.04    9.58   0
 -10  -7 -16   -1.11    9.69   0
 -10  -6 -15   71.00   14.54   0
 -10  -5 -13   28.34   14.10   0
 -10  -4 -11   12.12   13.66   0
 -10  -3  -9  399.24   18.78   0
 -10  -2  -6    2.90   11.85   0
 -10  -1  -2   76.18   11.41   0
 -10   0   4  181.02   11.41   0
 -10   0   5   -6.31    7.67   0
 -10   0   6  177.05    9.69   0
  -9  -7 -18   -6.48   12.56   0
  -9  -5 -15  -15.17   13.49   0
  -9  -4 -13   40.82   14.02   0
  -9  -1  -5   29.39   11.42   0
  -9   0  -1   -8.07    8.39   0
  -9   0   0  154.93   10.78   0
  -8  -6 -18   32.86   13.97   0
  -8  -5 -16   38.62   10.33   0
  -8  -2 -10   22.74   12.51   0
  -8  -1  -7   67.00   11.16   0
  -8   0  -3    1.80    6.75   0
  -8   1   4  606.28   12.05   0
  -7  -6 -19   -0.36   13.56   0
  -7  -1  -9   -1.61   10.31   0
  -7   0  -5   -3.61    8.83   0
  -7   1   0  323.90   10.55   0
  -6 -11 -25   31.79    9.91   0
  -6  -8 -22   48.87   10.23   0
  -6  -7 -21  181.35   15.97   0
  -6  -6 -20   11.47   11.90   0
  -6  -1 -10  348.73   13.69   0
  -6   1  -2  241.19    9.05   0
  -5 -11 -26    5.99   11.15   0
  -5 -10 -25    2.58   12.37   0
  -5  -9 -24   17.97   12.48   0
  -5  -8 -23   10.81   11.68   0
  -5  -5 -19   30.78   11.26   0
  -5  -4 -17  185.83   14.27   0
  -5  -3 -15  153.67   10.54   0
  -5  -2 -13  312.68   13.40   0
  -4 -12 -27   35.38   12.39   0
  -4 -11 -26   17.64   12.76   0
  -4 -10 -25    8.06   10.76   0
  -4  -9 -24   68.88   11.82   0
  -4  -8 -23   52.39   12.22   0
  -4  -7 -22   11.99   11.85   0
  -4  -2 -13   61.93    7.97   0
  -4   1  -3   76.51    6.56   0
  -3 -12 -27  -12.85   10.08   0
  -3 -11 -26   28.35   10.03   0
  -3  -7 -22   38.18   11.05   0
  -3  -5 -19   22.53    9.21   0
  -3   0  -7  -15.22    6.15   0
  -3   1  -2  311.97    7.34   0
  -2 -11 -26   48.15   10.44   0
  -2 -10 -25   15.54    9.50   0
  -2  -9 -24  147.06   11.61   0
  -2  -8 -23  103.24   10.95   0
  -2  -5 -19   11.08    7.81   0
  -2   0  -6    6.90    5.66   0
  -2   1   0   16.46    3.81   0
  -1   0  -4  107.08    3.90   0
   0  -9 -23    3.51    6.81   0
   0  -6 -19  123.97    6.96   0
   0  -3 -13 1282.18   12.39   0
   1  -5 -16   17.53    4.45   0
   2  -6 -16  142.64    4.36   0
 -13  -4  -3  -11.66   11.39   0
 -13  -4  -2   10.47   10.80   0
 -13  -3   1   61.48   12.48   0
 -13  -3   2    2.47   10.40   0
 -13  -3   3   36.79   10.18   0
 -12  -5  -9  -20.27   13.63   0
 -12  -4  -7   -0.98   12.59   0
 -12  -3  -4   28.61   11.66   0
 -12  -3  -3  -10.81   10.77   0
 -12  -2   0  -13.38   11.14   0
 -11  -5 -12   33.68   14.50   0
 -11  -4 -10   49.24   12.88   0
 -11  -3  -7   33.00   13.18   0
 -11  -2  -4    8.85   12.01   0
 -11  -1   1   26.64   10.59   0
 -10  -6 -16   17.70   11.28   0
 -10  -5 -14    9.51   14.06   0
 -10  -4 -12   36.78   14.25   0
 -10  -3 -10    1.59   13.71   0
 -10  -2  -7  134.71   14.45   0
 -10  -1  -4   46.87   11.29   0
 -10  -1  -3   78.73   11.50   0
 -10   0   2  115.44   10.65   0
 -10   0   3    9.43    8.39   0
  -9  -7 -19   85.06   14.01   0
  -9  -6 -17   17.88   12.28   0
  -9  -5 -16   32.70   12.11   0
  -9  -4 -14   29.35   13.62   0
  -9  -3 -12    9.86   13.48   0
  -9  -2  -9   90.32   12.84   0
  -9  -1  -6  105.71   12.70   0
  -9   0  -2  458.09   15.16   0
  -8  -7 -20   18.92   14.30   0
  -8  -1  -8   -9.65   11.46   0
  -8   0  -5   -1.24    9.59   0
  -8   0  -4  611.08   14.90   0
  -7  -8 -22   -1.67   11.98   0
  -7  -5 -18  266.52   17.43   0
  -7   0  -6  100.92   10.53   0
  -6  -8 -23   42.75   13.79   0
  -6  -5 -19   35.63   13.12   0
  -6  -4 -17   33.29   12.01   0
  -6  -3 -15   18.77    8.96   0
  -6  -2 -13   15.70   11.02   0
  -6   0  -7    0.77    7.07   0
  -6   1  -3    7.74    6.64   0
  -5 -12 -27  -19.18   11.54   0
  -5  -7 -22    1.39   11.63   0
  -5  -6 -21  405.78   17.73   0
  -5  -1 -11   97.72   10.43   0
  -5   1  -4   28.85    6.91   0
  -4 -13 -28   11.40   11.06   0
  -4  -6 -21   28.69   11.62   0
  -4  -4 -18  362.83   15.28   0
  -4  -3 -16  335.34   13.67   0
  -4  -2 -14  -11.80    8.76   0
  -4   0  -8  446.36   11.28   0
  -3 -10 -26   54.63   12.04   0
  -3  -9 -25   18.81    9.73   0
  -3  -6 -21  144.51   11.84   0
  -3  -3 -16  335.46   12.32   0
  -2  -7 -22   30.72    8.74   0
  -2  -6 -21    0.22    8.29   0
  -2  -2 -13  289.93    9.36   0
  -1  -8 -23   17.89    8.19   0
  -1  -1  -9  245.84    6.96   0
   1  -6 -18   36.23    4.49   0
   1  -4 -14  387.54    6.50   0
   1  -2  -8  251.59    3.87   0
   2  -7 -18   -0.45    3.48   0
   3  -7 -16   42.65    2.69   0
 -13  -4  -4   41.54   13.54   0
 -13  -3   0   52.72   11.95   0
 -12  -4  -8  -21.09   12.33   0
 -12  -3  -5   73.98   13.98   0
 -12  -2  -1   19.69   11.51   0
 -11  -5 -13   23.48   14.22   0
 -11  -4 -11   -5.05   11.99   0
 -11  -3  -8    3.59   12.64   0
 -11  -2  -5  101.23   14.04   0
 -11  -1  -1    3.82   10.50   0
 -10  -5 -15   -1.61   12.80   0
 -10  -4 -13   49.67   14.81   0
 -10  -3 -11   27.15   13.67   0
 -10  -2  -8   10.09   12.91   0
 -10  -1  -5  146.75   13.92   0
 -10   0   0   12.20    9.79   0
 -10   0   1   -4.39    9.03   0
  -9  -6 -18   39.38   13.64   0
  -9  -4 -15   14.71   12.60   0
  -9  -3 -13   69.49   13.27   0
  -9  -2 -10    2.23   12.86   0
  -9  -1  -7  113.85   13.30   0
  -9   0  -3   12.18   10.45   0
  -9   1   7   20.19    6.06   0
  -9   1   8   89.62    6.66   0
  -9   1   9  362.05    9.49   0
  -9   1  10  138.69    6.77   0
  -8  -8 -22   16.83   15.32   0
  -8  -4 -16    1.25   13.34   0
  -8  -2 -12   21.94   12.96   0
  -8  -1  -9   29.42   12.17   0
  -8   0  -6  105.78   11.48   0
  -8   1  -1  143.25    9.84   0
  -7  -9 -24   17.57   13.51   0
  -7  -8 -23   20.18   13.40   0
  -7  -6 -20   77.81   11.16   0
  -7  -4 -17   21.43   13.59   0
  -7  -3 -15   73.19   12.63   0
  -7  -1 -10  214.45   11.47   0
  -7   0  -7   11.76    9.73   0
  -6  -7 -22   11.03    9.50   0
  -6  -6 -21    0.81   12.82   0
  -6  -3 -16   64.30   13.30   0
  -6  -1 -11   27.27    8.20   0
  -6   0  -8  204.32   11.48   0
  -5 -11 -27   13.04   13.74   0
  -5 -10 -26   16.88   13.07   0
  -5  -9 -25  -21.34   12.07   0
  -5  -8 -24  119.59   14.78   0
  -5  -7 -23  126.39   13.37   0
  -5  -5 -20   88.25   13.26   0
  -5  -4 -18  178.85   11.57   0
  -5  -1 -12  140.33   11.24   0
  -4 -12 -28   14.38   11.95   0
  -4 -11 -27    0.25   11.52   0
  -4 -10 -26   53.34   11.86   0
  -4  -9 -25   22.98    8.76   0
  -4  -8 -24   47.33   11.42   0
  -4  -7 -23   -6.63   11.51   0
  -4   0  -9    9.20    7.32   0
  -4   1  -4  392.39    8.56   0
  -3  -8 -24   30.47   11.08   0
  -3  -7 -23  312.74   14.52   0
  -3  -5 -20   30.80   10.21   0
  -3   0  -8   56.80    5.43   0
  -2  -9 -25    3.36    9.33   0
  -2  -8 -24   55.37   10.03   0
  -2   0  -7   -0.59    5.76   0
  -2   1  -1   11.42    4.53   0
  -1  -7 -22   19.92    7.33   0
  -1  -4 -17  148.90    7.60   0
  -1  -3 -15 1735.62   17.40   0
  -1   0  -5   -1.91    4.88   0
   0  -4 -16  403.79    8.56   0
   1  -7 -20    5.68    4.70   0
   2  -8 -20  226.47    6.35   0
   3  -6 -14   43.98    1.97   0
 -13  -4  -5    9.52   11.77   0
 -13  -3  -2  -13.73   11.84   0
 -13  -3  -1    5.46   10.37   0
 -12  -4  -9   -6.55   12.94   0
 -12  -3  -6   17.82   12.18   0
 -12  -2  -3  180.04   15.27   0
 -12  -2  -2  545.42   18.22   0
 -12  -1   3   15.76   10.11   0
 -12  -1   4   64.39   10.24   0
 -12  -1   5    7.79    8.62   0
 -11  -4 -12   20.93   12.81   0
 -11  -3  -9   29.27   12.25   0
 -11  -2  -6   -5.34   11.85   0
 -11  -1  -3   90.77   12.05   0
 -11  -1  -2   31.84   11.51   0
 -11   0   5   -4.35    8.22   0
 -11   0   6   10.08    7.55   0
 -11   0   7  -11.29    7.06   0
 -10  -5 -16   29.39   12.11   0
 -10  -4 -14   84.32   15.40   0
 -10  -3 -12   42.77   12.80   0
 -10  -2  -9   43.42   13.71   0
 -10  -1  -6   15.21   12.07   0
 -10   0  -2   -7.20    9.46   0
 -10   0  -1   10.53   10.19   0
  -9  -6 -19   -5.24   12.57   0
  -9  -5 -17    0.63   11.54   0
  -9  -2 -11   25.30   13.41   0
  -9  -1  -8   -4.95   10.81   0
  -9   0  -5   15.22   10.04   0
  -9   0  -4  336.26   12.72   0
  -9   1   2  202.67   10.33   0
  -9   1   3    2.74    7.25   0
  -8  -7 -21   54.94   11.37   0
  -8  -6 -20   -5.36   13.53   0
  -8  -4 -17   23.01   14.25   0
  -8  -2 -13   -9.96   11.14   0
  -8   0  -7    4.43   11.06   0
  -8   1  -2  231.73   11.24   0
  -7  -7 -22   -3.39    9.27   0
  -7  -6 -21   48.38   14.22   0
  -7  -1 -11   15.62    8.71   0
  -7   0  -8  363.09   14.18   0
  -6 -10 -26    9.17   11.43   0
  -6  -9 -25    6.09   11.79   0
  -6   0  -9   11.29    9.42   0
  -6   2   3   89.73    5.42   0
  -6   2   4   96.40    5.11   0
  -6   2   5  646.68    9.05   0
  -6   2   7  230.65    5.75   0
  -5  -4 -19   26.19   12.49   0
  -5  -3 -17   -7.39   11.79   0
  -5  -2 -15   18.00   10.54   0
  -5   1  -5  120.62    6.65   0
  -5   2   3  906.63   10.18   0
  -5   2   4    5.70    3.41   0
  -5   2   5   75.79    3.81   0
  -5   2   6  411.68    5.92   0
  -4 -10 -27   13.74   11.09   0
  -4  -9 -26   92.07   12.62   0
  -4  -6 -22   39.52   10.87   0
  -4  -3 -17  297.97   11.91   0
  -4  -2 -15  475.67   14.46   0
  -3  -6 -22   91.12   11.58   0
  -3  -4 -19    7.24    8.99   0
  -3  -1 -12  667.01   13.31   0
  -3   0  -9   -9.69    6.60   0
  -3   1  -4 4126.80   21.99   0
  -2  -7 -23   14.71    9.38   0
  -2  -5 -20   11.86    8.02   0
  -2  -2 -14  -18.58    6.35   0
  -1  -9 -25    1.66    7.99   0
  -1  -8 -24   -5.03    8.35   0
  -1  -6 -21  333.82   11.39   0
  -1  -1 -10   89.56    5.93   0
   0  -9 -24    0.10    6.80   0
   0  -6 -20  133.03    7.34   0
   0  -3 -14  193.15    6.31   0
   2  -4 -12  659.25    5.56   0
 -13  -3  -4    8.30   11.13   0
 -13  -3  -3   44.03   13.25   0
 -13  -2   1    9.53    9.47   0
 -13  -2   2    4.43   10.24   0
 -12  -4 -10  141.51   16.79   0
 -12  -3  -8    5.38   11.74   0
 -12  -3  -7   26.80   11.65   0
 -12  -2  -4   10.64   12.74   0
 -12  -1   1   -7.17   10.47   0
 -12  -1   2   22.70   10.37   0
 -11  -4 -13   -7.66   12.22   0
 -11  -3 -10   51.19   12.94   0
 -11  -2  -7    6.63    9.55   0
 -11  -1  -4  160.80   14.17   0
 -11   0   2   -8.07    9.09   0
 -11   0   3  -14.68    8.74   0
 -11   0   4   96.99    9.42   0
 -10  -3 -13   83.87   14.05   0
 -10  -2 -10   11.29   13.30   0
 -10  -1  -7   19.40   12.47   0
 -10   0  -3   -9.91   10.62   0
  -9  -5 -18   94.03   15.06   0
  -9  -3 -14    0.10    9.70   0
  -9  -2 -12   68.18   14.10   0
  -9  -1  -9    7.00   11.24   0
  -9   0  -6   46.43   11.66   0
  -9   1  -1   11.59    8.49   0
  -8  -7 -22    4.84   13.79   0
  -8  -6 -21  -10.96   12.28   0
  -8  -5 -19    4.77   12.64   0
  -8  -3 -16    1.17   12.13   0
  -8   0  -8   22.31   11.60   0
  -8   1  -3   -1.24    8.71   0
  -7  -8 -24   40.59   14.22   0
  -7  -7 -23  103.37   15.77   0
  -7  -5 -20   10.65   12.34   0
  -7  -3 -17   72.72   12.96   0
  -7   0  -9    5.22   10.47   0
  -7   2   3  421.62    9.50   0
  -7   2   4  129.33    6.21   0
  -7   2   6  165.54    6.20   0
  -6  -9 -26   37.08   12.08   0
  -6  -8 -25   15.60   11.98   0
  -6  -6 -22   10.49    9.26   0
  -6  -5 -21   11.83   13.09   0
  -6  -4 -19   89.93   13.36   0
  -6  -2 -15  489.06   15.49   0
  -6  -1 -13  727.36   18.53   0
  -6   0 -10  302.86   13.17   0
  -5 -11 -28  -10.37   12.39   0
  -5 -10 -27  -10.31   12.05   0
  -5  -9 -26   45.66   12.70   0
  -5  -7 -24    3.28   12.53   0
  -5  -5 -21   33.08   11.76   0
  -5  -1 -13   15.02    7.79   0
  -5   0 -10  160.26    8.39   0
  -5   1  -6  217.13    8.13   0
  -5   2   1  253.12    7.17   0
  -5   2   2    2.92    4.23   0
  -4 -11 -28    6.35   11.72   0
  -4  -7 -24    2.88   11.53   0
  -4  -5 -21   -9.81    7.84   0
  -4  -3 -18   21.34   10.17   0
  -4  -1 -13  268.63   10.68   0
  -4   1  -6  608.50   11.89   0
  -4   2   4    2.41    3.44   0
  -3 -11 -28    0.61   11.06   0
  -3 -10 -27   -2.71    9.29   0
  -3  -9 -26   51.72   10.53   0
  -3  -7 -24   29.11   10.85   0
  -3  -5 -21    7.85   10.36   0
  -2 -10 -27    8.75    9.50   0
  -2  -8 -25   -7.40    8.32   0
  -2  -6 -22    1.75    8.53   0
  -2   0  -8  632.02    9.62   0
  -1  -4 -18  397.94   10.42   0
  -1  -3 -16  303.87    8.95   0
  -1   0  -6  105.90    5.82   0
   1  -8 -22   57.64    5.76   0
   1  -6 -19   93.22    5.39   0
   1  -5 -17   33.50    4.19   0
   1  -4 -15   15.82    3.99   0
   2  -6 -17   28.58    3.38   0
 -13  -3  -5   -1.46   11.72   0
 -13  -2  -1   58.41   12.80   0
 -13  -2   0    8.05   11.08   0
 -12  -3  -9   43.12   13.98   0
 -12  -2  -6   17.67   12.21   0
 -12  -2  -5   16.84   11.94   0
 -12  -1  -1   75.01   12.76   0
 -12  -1   0  112.64   11.65   0
 -11  -4 -14   -6.86   13.54   0
 -11  -3 -11  192.09   14.17   0
 -11  -2  -9  137.03   15.28   0
 -11  -1  -6  147.82   14.38   0
 -11  -1  -5  119.30   13.53   0
 -11   0  -1   -5.65    9.56   0
 -11   0   0  165.67   13.01   0
 -11   0   1    2.45    8.82   0
 -10  -5 -17    4.87    9.59   0
 -10  -4 -16   17.04   12.02   0
 -10  -3 -14   20.79   12.74   0
 -10  -2 -11  152.32   15.80   0
 -10  -1  -8   60.68   12.55   0
 -10   0  -5   20.65   10.76   0
 -10   0  -4   47.86   12.29   0
 -10   1   2    3.69    7.86   0
 -10   1   4   82.91    9.14   0
 -10   1   5    8.45    7.41   0
 -10   1   6   40.93    7.55   0
  -9  -6 -20   15.45   10.84   0
  -9  -5 -19   22.81   13.45   0
  -9  -4 -17   25.69   12.52   0
  -9  -3 -15  173.12   15.46   0
  -9  -1 -10   54.95   10.29   0
  -9   0  -7   -4.65   11.63   0
  -9   1  -2   -4.28    9.51   0
  -8  -4 -18  254.49   14.72   0
  -8  -1 -12  170.30   14.98   0
  -8   0  -9  -16.81   11.44   0
  -8   1  -5  537.39   15.80   0
  -8   1  -4  275.69   11.22   0
  -7  -8 -25    3.60   13.13   0
  -7  -2 -15   19.51    9.30   0
  -7   0 -10  459.60   15.89   0
  -7   2   0   42.51    6.67   0
  -7   2   1   71.55    6.65   0
  -7   2   2   17.89    5.51   0
  -7   2   8   17.60    3.89   0
  -6  -4 -20   47.64   13.78   0
  -6  -3 -18   53.25   13.51   0
  -6  -1 -14  574.45   17.57   0
  -6   0 -11  -15.24    9.70   0
  -6   2  -1   90.50    7.01   0
  -6   2   0   34.89    5.88   0
  -5  -6 -23   32.77   12.15   0
  -5  -5 -22   36.87   12.00   0
  -5  -4 -20   27.17   11.47   0
  -5  -2 -16   50.43    8.94   0
  -5  -1 -14   65.05    9.82   0
  -5   0 -11   -8.64    9.19   0
  -5   2  -1  739.79   11.50   0
  -5   2   0  151.95    6.75   0
  -4 -10 -28   86.05   12.65   0
  -4  -9 -27   -1.22   10.59   0
  -4  -5 -22  360.49   16.08   0
  -4  -2 -16    9.63    7.52   0
  -4   2   1 3132.85   17.31   0
  -4   2   2   51.35    4.17   0
  -4   2   3    4.71    3.20   0
  -3  -6 -23   -5.99   10.42   0
  -3  -4 -20    8.08   10.00   0
  -3   0 -10 1574.82   17.72   0
  -2  -5 -21    1.51    8.43   0
  -2  -2 -15 1082.26   15.77   0
  -2   1   8  578.96    4.16   0
  -1  -9 -26    1.72    8.37   0
  -1  -6 -22  164.18    9.58   0
  -1  -2 -14    4.33    5.48   0
   0  -5 -19    9.50    5.39   0
   0  -4 -17   16.05    4.65   0
   0  -1  -8  574.54    7.13   0
   2  -7 -19  262.21    6.32   0
   2  -5 -15   15.42    2.78   0
 -14  -3  -1   12.06   12.03   0
 -13  -3  -6   -7.39   11.75   0
 -13  -2  -3    4.90   12.04   0
 -13  -2  -2  -11.26   11.34   0
 -12  -3 -10   -7.25   12.83   0
 -12  -2  -7   43.61   13.34   0
 -12  -1  -3   22.62   12.58   0
 -12  -1  -2   -6.23   10.25   0
 -11  -3 -13   15.58   12.71   0
 -11  -3 -12    9.66    9.59   0
 -11  -2 -10  -15.47   12.76   0
 -11  -1  -7  107.55   14.93   0
 -11   0  -3    6.03   10.43   0
 -11   0  -2   18.15   11.18   0
 -10  -2 -12   11.58   12.09   0
 -10  -1  -9   48.76   12.37   0
 -10   0  -6  497.25   18.54   0
 -10   1   0   42.44   10.15   0
 -10   1   1   30.91    9.60   0
  -9  -5 -20   19.09   12.39   0
  -9  -4 -18   18.58   13.19   0
  -9  -3 -16   16.10   13.84   0
  -9  -2 -14    6.53   13.56   0
  -9  -1 -11   15.97    9.31   0
  -9   0  -8   57.10   12.77   0
  -9   1  -4   92.66   11.89   0
  -9   1  -3  130.76   11.03   0
  -8  -6 -22   12.93   13.15   0
  -8  -5 -21    5.72   12.84   0
  -8  -4 -19   36.97   14.25   0
  -8  -2 -15  150.47   14.47   0
  -8  -1 -13   43.19   13.38   0
  -8   0 -10  318.44   15.94   0
  -8   1  -6  129.90   11.63   0
  -8   2   3   11.76    6.78   0
  -8   2   4   75.80    6.82   0
  -8   2   5  157.65    7.43   0
  -8   2   6  355.47    8.99   0
  -8   2   7   14.98    4.66   0
  -8   2   8   -5.22    4.95   0
  -7  -7 -24   -2.77   12.43   0
  -7  -6 -23   23.31   13.57   0
  -7  -2 -16   13.30   11.87   0
  -7  -1 -14  142.66   14.47   0
  -7   0 -11  -22.15   11.57   0
  -6  -9 -27  -10.92   12.39   0
  -6  -8 -26   32.95   13.68   0
  -6  -5 -22   74.63   14.28   0
  -6  -3 -19    7.71   13.01   0
  -6  -2 -17   -0.40   12.51   0
  -6   2  -2   45.40    6.80   0
  -6   2  10   13.12    2.62   0
  -5 -10 -28   15.93   12.65   0
  -5  -9 -27    4.50    8.98   0
  -5  -8 -26    4.51   11.75   0
  -5  -6 -24   25.52   12.92   0
  -5  -2 -17  265.41   15.05   0
  -5  -1 -15  426.05   15.32   0
  -5   0 -12  369.59   13.52   0
  -5   2  -2   84.52    6.80   0
  -4 -11 -29   24.79   12.01   0
  -4  -7 -25  196.68   14.74   0
  -4  -6 -24  178.04   13.98   0
  -4  -2 -17   -0.90   10.79   0
  -4   1  -8   35.53    7.49   0
  -4   2  -1  355.56    7.98   0
  -4   2   0   23.53    4.78   0
  -3  -9 -27    9.83    9.59   0
  -3  -7 -25    7.89   11.02   0
  -3   0 -11    3.75    7.06   0
  -2  -9 -27  -10.03    7.98   0
  -2  -6 -23  210.04   12.26   0
  -2  -4 -20  193.67   10.46   0
  -2  -1 -13  126.37    7.88   0
  -2   1  -4 2672.51   15.81   0
  -1  -3 -17   61.38    6.55   0
  -1  -1 -11   97.64    4.97   0
   0  -3 -15   40.02    4.84   0
   2  -3  -9  126.58    1.91   0
   3  -4  -7   19.62    1.76   0
 -13  -2  -5   16.75   11.51   0
 -13  -2  -4    9.19   12.20   0
 -13  -1   1   32.89    9.92   0
 -13  -1   2   36.77   10.38   0
 -12  -2  -8   -3.89   12.57   0
 -12  -1  -5   76.91   14.00   0
 -12  -1  -4   32.63   11.90   0
 -12   0   1   -0.72    9.01   0
 -12   0   2  177.02   12.65   0
 -12   0   3   -5.58    9.02   0
 -12   0   4   45.10    9.73   0
 -11  -3 -14  -17.64   12.05   0
 -11  -2 -11   22.41   13.34   0
 -11  -1  -8    7.03   13.39   0
 -11   0  -4  124.52   13.86   0
 -10  -3 -15   -9.43    9.63   0
 -10  -2 -13   23.70   12.50   0
 -10  -1 -11   33.17   12.67   0
 -10  -1 -10    0.13    8.97   0
 -10   0  -7  -18.64   12.16   0
 -10   1  -2   92.74   11.75   0
 -10   1  -1    6.36    9.06   0
  -9  -4 -19   -7.75   12.92   0
  -9  -3 -17   40.21   13.79   0
  -9  -1 -12   31.21   10.06   0
  -9   0  -9   30.00   11.36   0
  -9   1  -5   20.31   11.10   0
  -8  -6 -23    8.43   14.98   0
  -8  -2 -16   41.86   14.52   0
  -8  -1 -14    8.08   12.99   0
  -8   0 -11  -25.36   11.95   0
  -8   1  -7   65.40   11.99   0
  -8   2  -1   21.23    8.11   0
  -8   2   9  190.05    6.62   0
  -7  -7 -25   47.58   14.97   0
  -7  -5 -22   76.29   13.53   0
  -7  -1 -15   63.68   12.71   0
  -7   0 -12  142.60   13.94   0
  -7   1  -8  251.41   12.97   0
  -6  -6 -24   12.58   12.36   0
  -6  -5 -23   13.61   12.01   0
  -6  -4 -21   -8.08   11.63   0
  -6   0 -12   67.89    9.09   0
  -6   1  -9  226.84   12.12   0
  -6   2  -3  580.55   11.51   0
  -5 -10 -29   21.45   11.96   0
  -5  -9 -28    6.12   12.84   0
  -5  -5 -23   -1.99   12.35   0
  -5  -3 -20   38.23   11.88   0
  -5  -2 -18   42.58   11.59   0
  -5   2  -3   90.90    7.26   0
  -4 -10 -29   -0.95   10.03   0
  -4  -5 -23  -14.82   11.18   0
  -4  -1 -15   43.55    9.97   0
  -4   2   7  107.97    2.32   0
  -3  -6 -24   43.53   10.46   0
  -3  -4 -21   92.63   11.51   0
  -3  -3 -19  152.81    9.42   0
  -3  -2 -17  822.87   16.69   0
  -2  -8 -26    3.37    8.42   0
  -2  -7 -25  316.45   13.95   0
  -2  -5 -22  438.81   14.42   0
  -2   0 -10    5.67    6.25   0
  -1  -6 -23  138.16   10.34   0
  -1  -2 -15  334.52    9.08   0
   0  -5 -20   35.71    6.03   0
   0  -1  -9   16.09    3.98   0
   1  -8 -23   -0.88    5.07   0
   1  -5 -18   11.60    4.04   0
   1  -4 -16   32.30    4.38   0
 -14  -2  -1    4.30   11.21   0
 -13  -2  -6   14.36   12.58   0
 -13  -1  -2   28.08   10.90   0
 -13  -1  -1   -2.58   11.34   0
 -13  -1   0   -8.08    9.47   0
 -12  -2 -10  -11.79   11.33   0
 -12  -2  -9   20.72    9.78   0
 -12  -1  -6   64.43   14.13   0
 -12   0  -1    1.43   10.62   0
 -12   0   0   -4.81   10.41   0
 -11  -2 -12  -10.76   13.00   0
 -11  -1  -9    8.88   11.35   0
 -11   0  -6   77.10   12.98   0
 -11   0  -5   10.12   11.22   0
 -11   1   2  162.62   11.71   0
 -11   1   3   10.65    8.94   0
 -11   1   5   12.46    7.97   0
 -10  -3 -16    6.88    9.29   0
 -10  -2 -14   22.35   12.95   0
 -10  -1 -12   84.42   13.42   0
 -10   0  -9   -4.25   11.20   0
 -10   0  -8  -21.13   10.90   0
 -10   1  -4   41.18   11.81   0
 -10   1  -3   90.94   11.33   0
  -9  -4 -20   82.33   14.15   0
  -9  -3 -18   49.40   14.15   0
  -9   0 -10   14.09    9.11   0
  -9   1  -7   99.34   12.02   0
  -9   1  -6  107.31   11.74   0
  -9   2   0    2.95    8.14   0
  -9   2   1    6.40    8.49   0
  -9   2   2   92.24    8.71   0
  -9   2   6   14.48    6.43   0
  -9   2   7  479.87   10.81   0
  -9   2   8   19.98    6.03   0
  -8  -4 -21   16.98   12.73   0
  -8  -2 -17   97.60   15.26   0
  -8  -1 -15  -10.15   11.72   0
  -8   0 -12   56.31   13.32   0
  -8   1  -8   -5.21   10.12   0
  -8   2  -3  522.57   14.52   0
  -8   2  -2   36.73    8.84   0
  -7  -6 -24   25.59    9.98   0
  -7  -5 -23  -11.37   13.33   0
  -7   0 -13   -4.07   12.47   0
  -7   1  -9   15.81    8.20   0
  -6  -8 -27   10.71   11.95   0
  -6  -7 -26    9.87   12.77   0
  -6  -6 -25   13.57   11.87   0
  -6  -4 -22   -0.07   13.06   0
  -6  -3 -20  159.97   14.38   0
  -6  -2 -18   12.10   11.49   0
  -6   0 -13   11.55    8.49   0
  -6   1 -10  366.72   13.92   0
  -5  -7 -26   17.11    9.64   0
  -5  -6 -25   52.94   13.75   0
  -5  -1 -16  294.36   14.33   0
  -5   0 -13    4.51    7.74   0
  -5   1 -10   28.94    8.54   0
  -4  -7 -26    7.50   10.90   0
  -4  -6 -25   11.65   11.86   0
  -4  -4 -22   15.20   11.67   0
  -4   0 -13    2.34    9.29   0
  -4   1  -9    5.28    5.25   0
  -4   1  13    2.37    1.44   0
  -4   2  -3 1422.25   14.80   0
  -3  -8 -27   -5.47    9.31   0
  -3  -7 -26  -14.62   10.59   0
  -3  -5 -23   11.49    7.93   0
  -3  -3 -20   94.75   10.54   0
  -3  -2 -18  123.87   10.47   0
  -3   0 -12   55.31    7.81   0
  -3   1  -8  731.22   12.43   0
  -2  -9 -28   21.65    9.59   0
  -2  -6 -24  131.62   11.26   0
  -2  -4 -21   66.36    8.97   0
  -1  -8 -26   87.23    9.54   0
  -1  -3 -18   24.66    6.23   0
   0  -3 -16   35.02    4.87   0
   0  -2 -13  158.53    5.89   0
   2  -7 -20    9.59    3.90   0
   2  -6 -18    5.33    3.68   0
   2  -4 -13  271.94    4.17   0
 -13  -1  -4   -6.75   10.77   0
 -13  -1  -3   14.44   12.41   0
 -12  -2 -11   58.98   15.80   0
 -12  -1  -8   23.18   13.06   0
 -12  -1  -7    1.74    9.39   0
 -12   0  -3    6.72   12.01   0
 -12   0  -2   26.30   10.63   0
 -11  -2 -13   23.11   12.93   0
 -11  -1 -11   12.47   12.22   0
 -11  -1 -10   18.25    9.48   0
 -11   0  -7   16.92   13.18   0
 -11   1  -2   54.59   11.47   0
 -11   1   0    4.06    9.07   0
 -10  -2 -15   82.00   14.12   0
 -10  -1 -13   33.53   13.99   0
 -10   0 -10   29.84   13.43   0
 -10   1  -6   10.11   10.57   0
 -10   1  -5  164.91   13.70   0
  -9  -3 -19   85.90   14.23   0
  -9  -2 -17  164.20   15.04   0
  -9  -1 -14  214.29   14.02   0
  -9   0 -12  264.68   16.18   0
  -9   0 -11    9.56    9.15   0
  -9   1  -8   -4.32   11.79   0
  -9   2  -2   68.72   10.54   0
  -9   2  -1  339.96   12.90   0
  -9   2   9   99.11    6.43   0
  -8  -3 -20   80.32   14.09   0
  -8  -2 -18    6.02   13.56   0
  -8   0 -13  -12.92   12.79   0
  -8   1  -9   -2.49    8.12   0
  -8   2  -5    0.59    9.30   0
  -8   2  -4   41.56    9.53   0
  -7  -5 -24    6.00   12.34   0
  -7  -1 -16   35.31    9.89   0
  -7   0 -14   44.50   13.20   0
  -7   1 -10  250.39   11.95   0
  -6  -5 -24   43.96   13.89   0
  -6  -3 -21  154.05   15.26   0
  -6  -2 -19  221.59   16.04   0
  -6  -1 -17  140.14   14.59   0
  -6   0 -14  583.85   18.47   0
  -6   1 -11   40.06   10.64   0
  -6   2  11  118.00    3.02   0
  -5  -9 -29    1.55   12.60   0
  -5  -8 -28  -24.18   12.86   0
  -5  -7 -27  119.43   14.87   0
  -5  -4 -23    7.50   11.30   0
  -5  -3 -21   36.70   12.87   0
  -5  -1 -17   74.58   12.81   0
  -5   0 -14  871.52   18.68   0
  -5   1 -11   99.17   10.51   0
  -5   2  10  172.29    2.55   0
  -4 -10 -30   13.71   12.80   0
  -4  -9 -29   -6.74   11.43   0
  -4  -8 -28   45.66   12.48   0
  -4  -7 -27   11.56   10.87   0
  -4  -5 -24  109.89   12.91   0
  -4  -2 -19  550.73   17.28   0
  -4   0 -14  268.45   12.14   0
  -3  -4 -22  265.75   13.11   0
  -3   2   0    6.40    4.19   0
  -3   2   1   92.04    4.47   0
  -3   2   2    7.44    3.23   0
  -2   0 -11   -1.58    4.51   0
  -2   1  -6  478.79    9.08   0
  -1  -7 -25  150.79   10.49   0
  -1  -5 -22   29.20    7.56   0
  -1  -2 -16   13.20    5.72   0
   0  -7 -24   52.33    7.42   0
   1  -2 -10    9.34    3.26   0
   2  -5 -16    4.87    2.83   0
   4  -7 -12   84.77    2.07   0
 -13  -1  -6    0.70   11.44   0
 -13  -1  -5   84.19   14.45   0
 -13   0   1    2.43    9.04   0
 -12  -1  -9   25.48   13.23   0
 -12   0  -5   22.19   13.12   0
 -12   0  -4   51.23    9.77   0
 -11  -2 -14    7.67   12.60   0
 -11  -1 -12  -11.04   12.99   0
 -11   0  -9  -11.63   11.40   0
 -11   0  -8  110.66   13.56   0
 -11   1  -4  158.53   14.16   0
 -11   1  -3   39.68   11.77   0
 -10  -2 -16   14.60   11.95   0
 -10  -1 -14   16.53   13.68   0
 -10   0 -11   12.87   13.27   0
 -10   1  -7   35.01   12.25   0
 -10   2   0   19.24    9.41   0
 -10   2   1  100.20   10.51   0
 -10   2   3   30.04    8.21   0
 -10   2   4   16.45    7.75   0
 -10   2   6    8.27    6.90   0
  -9  -2 -18   -8.20   11.65   0
  -9   0 -13  -13.71   11.99   0
  -9   1  -9   22.66   12.37   0
  -9   2  -4   24.04   10.58   0
  -9   2  -3   27.04    7.56   0
  -8  -1 -16   62.23   10.82   0
  -8   0 -14   57.43   14.14   0
  -8   1 -11   13.38   11.41   0
  -8   1 -10   17.17    8.94   0
  -8   2  -6   22.03   10.22   0
  -7  -4 -23    7.38   13.36   0
  -7  -3 -21    0.27   11.95   0
  -7  -2 -19    6.20    9.55   0
  -7  -1 -17    5.74   11.98   0
  -7   0 -15   13.89   11.82   0
  -7   1 -11   18.50    8.61   0
  -7   2  -7   33.90    9.80   0
  -7   2  12  101.13    3.60   0
  -6  -5 -25    9.91   11.37   0
  -6  -4 -23   25.08   10.00   0
  -6  -2 -20   41.39   12.72   0
  -6   0 -15    2.32   12.52   0
  -6   1 -12  211.98   13.08   0
  -6   2  -8   46.33    9.80   0
  -6   2  -7  413.25   12.24   0
  -5  -6 -26   68.07   12.68   0
  -5  -5 -25    1.77   12.81   0
  -5  -3 -22   -1.99   10.93   0
  -5   0 -15  -17.09   10.24   0
  -5   1 -12  159.96   11.49   0
  -4  -6 -26   38.95   12.49   0
  -4  -5 -25  -10.21   10.66   0
  -4  -4 -23   96.64   12.02   0
  -4  -1 -17   17.25    7.97   0
  -3  -9 -29   -4.52    9.11   0
  -3  -8 -28    7.62    9.45   0
  -3  -7 -27  206.00   13.87   0
  -3  -6 -26   30.74   10.26   0
  -3  -3 -21   -8.42   10.01   0
  -3  -2 -19   11.72    9.07   0
  -3   2  -1  954.29   10.05   0
  -3   2   3  281.22    4.33   0
  -2  -6 -25   44.33   10.01   0
  -2  -4 -22   63.33    9.78   0
  -2   0 -12 1870.48   18.47   0
  -1  -8 -27   17.85    8.37   0
  -1  -6 -24   30.44    8.53   0
  -1   0  -9    7.63    5.29   0
   0  -5 -21   -1.20    5.79   0
   0  -4 -19  105.73    6.32   0
   0  -3 -17  158.85    6.63   0
   0  -2 -14  252.84    6.91   0
   1  -6 -21  174.52    7.01   0
   1  -5 -19    4.00    4.12   0
   1  -4 -17   29.49    4.79   0
   1  -3 -14    5.76    3.12   0
   3  -6 -15   68.39    2.25   0
 -14  -1  -2   -3.07   10.79   0
 -13  -1  -7   22.49   13.01   0
 -13   0  -2    3.64   11.35   0
 -13   0  -1  -13.69   10.68   0
 -13   0   0   91.68   11.19   0
 -12  -1 -11    3.79   12.73   0
 -12  -1 -10    5.74   11.59   0
 -12   0  -7   -9.97   12.73   0
 -12   0  -6  227.56   15.65   0
 -12   1  -1   49.05   10.89   0
 -12   1   0  100.48   12.42   0
 -12   1   2   22.07    9.59   0
 -11  -1 -13   23.51   13.70   0
 -11   0 -10  -14.20   12.39   0
 -11   1  -6  184.24   15.51   0
 -11   1  -5  121.78   14.33   0
 -10  -2 -17   14.61   12.02   0
 -10  -1 -15   -0.32   13.43   0
 -10   0 -12   47.07   14.01   0
 -10   1  -9   60.92   12.31   0
 -10   1  -8   82.59   12.61   0
 -10   2  -3  174.32   13.14   0
 -10   2  -2    6.60   10.20   0
  -9  -3 -20   -4.70    9.17   0
  -9   0 -14   10.22   14.03   0
  -9   2  -6   36.18   11.51   0
  -9   2  -5  169.11   12.26   0
  -8  -4 -23   20.63   14.47   0
  -8  -3 -21   46.95   10.84   0
  -8  -1 -17   61.89   11.10   0
  -8   0 -15   13.40   13.28   0
  -8   2  -8  -11.97   10.23   0
  -8   2  -7  618.85   17.31   0
  -7  -5 -25   -1.38   13.41   0
  -7  -3 -22   20.30   13.66   0
  -7  -2 -20   41.32   14.15   0
  -7   1 -12  201.95   11.85   0
  -7   2  -8   93.40   11.07   0
  -7   3   0  166.52    8.23   0
  -7   3   1  442.67   10.53   0
  -7   3   2   96.83    6.48   0
  -7   3   4   -6.15    5.66   0
  -6  -7 -28   24.27   13.79   0
  -6  -6 -27   24.33   12.34   0
  -6  -3 -22    9.42    9.69   0
  -6  -1 -18   68.02   10.21   0
  -6   0 -16  988.09   22.55   0
  -6   1 -13  683.67   18.31   0
  -6   2  -9   37.98    9.77   0
  -6   3   1   11.53    5.10   0
  -6   3   3  373.95    8.59   0
  -5  -8 -29    3.60   13.08   0
  -5  -6 -27   -3.24   12.43   0
  -5  -1 -18   94.23   10.11   0
  -5   0 -16   69.37   11.49   0
  -5   1 -13   15.41    9.91   0
  -4  -9 -30   64.82   13.44   0
  -4  -8 -29   17.38   11.79   0
  -4  -7 -28   -7.93   11.08   0
  -4  -6 -27  168.17   13.74   0
  -4  -4 -24  185.74   14.22   0
  -4  -3 -22   86.78   12.77   0
  -4  -2 -20  -15.31   10.05   0
  -4   0 -15   -5.13    7.29   0
  -3  -5 -25    8.38   10.81   0
  -3  -1 -17   20.37    8.90   0
  -3   1 -10   -3.79    4.87   0
  -3   2  -4 1062.74   12.34   0
  -3   2  -3  474.17    8.87   0
  -2  -8 -28   27.52    9.73   0
  -2  -7 -27   17.27    9.54   0
  -1  -5 -23    9.16    7.33   0
  -1  -1 -14   86.76    6.57   0
  -1   0 -10  209.46    7.13   0
 -13   0  -4   76.16   13.51   0
 -13   0  -3   16.29   10.60   0
 -12   0  -9   11.01   11.53   0
 -12   0  -8   85.45   13.78   0
 -12   1  -4   33.60   11.46   0
 -12   1  -3   22.95   12.10   0
 -12   1  -2    3.77   10.02   0
 -11  -1 -14   27.79   14.40   0
 -11   0 -11   -8.41   12.39   0
 -11   1  -8   20.79   11.86   0
 -11   1  -7  148.95   14.93   0
 -11   2   0   35.38   10.05   0
 -11   2   2    1.58    8.89   0
 -11   2   3   68.18    9.68   0
 -10  -1 -16   99.83   16.12   0
 -10   0 -13  -12.12   12.88   0
 -10   1 -10   19.68   13.13   0
 -10   2  -5    8.65   10.90   0
 -10   2  -4   51.72   10.79   0
  -9  -3 -21   29.60   12.56   0
  -9  -2 -19    8.76    9.24   0
  -9   0 -15    0.79   13.27   0
  -9   1 -12   31.19   13.78   0
  -9   1 -11   23.09    9.66   0
  -9   2  -8   13.10   10.94   0
  -9   2  -7    9.64   11.54   0
  -8  -3 -22   -6.97   12.25   0
  -8  -2 -20   65.66   11.59   0
  -8  -1 -18   31.88   12.92   0
  -8   0 -16   82.19   14.58   0
  -8   1 -13   37.30   13.14   0
  -8   3  -2   40.72    8.71   0
  -8   3   3 1175.98   16.22   0
  -8   3   4   15.81    5.89   0
  -8   3   5    4.48    5.11   0
  -7  -5 -26  102.42   14.64   0
  -7  -3 -23  101.72   14.09   0
  -7  -1 -19    8.74   13.32   0
  -7   0 -16  153.93   11.92   0
  -7   1 -13    7.26    8.84   0
  -7   2 -10  127.32   12.16   0
  -7   2  -9  475.67   14.27   0
  -7   3   5  833.84   11.53   0
  -7   3   6    6.74    4.71   0
  -6  -5 -26   23.53   13.18   0
  -6  -2 -21  -11.46   11.75   0
  -6  -1 -19   14.57   11.88   0
  -6   0 -17  -16.66   12.42   0
  -6   1 -14  571.44   18.44   0
  -6   2 -10   17.04    9.96   0
  -6   3   4   -0.52    3.70   0
  -6   3   5    5.08    4.45   0
  -5  -8 -30    6.68   11.88   0
  -5  -5 -26   75.73   13.00   0
  -5  -4 -25   61.19   12.72   0
  -5  -2 -21  501.24   17.83   0
  -5  -1 -19  313.12   16.25   0
  -4  -5 -26  149.39   13.76   0
  -4  -2 -21    7.53   11.38   0
  -4  -1 -19   70.77   11.23   0
  -4   0 -16  297.49   13.08   0
  -4   2  -8  332.31   10.57   0
  -3  -7 -28   25.79   11.02   0
  -3  -6 -27   -3.75   10.50   0
  -3  -4 -24   93.40   11.97   0
  -3  -3 -22    0.47    9.83   0
  -3  -2 -20   27.78    9.46   0
  -3  -1 -18   98.13   10.33   0
  -3   1 -11  123.37    6.94   0
  -2  -4 -23  131.61   10.86   0
  -2  -3 -21   36.33    8.65   0
  -2  -2 -19  271.70   11.23   0
  -2   0 -13    2.83    4.67   0
  -2   1   7    4.42    1.45   0
  -1  -4 -22  477.39   12.78   0
   0  -4 -20  190.61    7.94   0
   0  -3 -18   67.10    6.56   0
   0  -2 -15  794.77   10.93   0
   0   0  -3    7.63    2.43   0
   1  -5 -20  299.01    8.12   0
   1  -3 -15  370.05    7.04   0
   1  -2 -11  764.97    7.34   0
   2  -7 -21  371.36    7.79   0
   2  -5 -17    6.90    3.59   0
   2  -4 -14   12.03    2.49   0
 -13   0  -6  -10.35   12.37   0
 -13   0  -5   25.33   11.13   0
 -12   0 -10    1.34   12.69   0
 -12   1  -6   66.89   12.62   0
 -12   1  -5  122.58   14.29   0
 -11  -1 -15    2.42   13.67   0
 -11   0 -13  -21.24   11.34   0
 -11   0 -12   17.49   12.18   0
 -11   1  -9   19.59   13.27   0
 -11   2  -4   19.22   10.57   0
 -11   2  -3   67.38   12.09   0
 -11   2  -2   18.89   10.92   0
 -10  -1 -17   92.89   15.02   0
 -10   0 -14  205.61   15.96   0
 -10   1 -11   34.57   13.48   0
 -10   2  -7  138.21   13.76   0
 -10   2  -6    7.23   10.26   0
  -9  -2 -20   -0.62   11.34   0
  -9  -1 -18   23.98   12.23   0
  -9   0 -16  325.70   18.62   0
  -9   1 -13    3.99   13.12   0
  -9   3  -2  269.43   13.09   0
  -9   3  -1   10.43    8.31   0
  -9   3   0    4.24    8.00   0
  -9   3   1  380.95   12.38   0
  -9   3   2   23.72    7.58   0
  -8  -1 -19    8.59   13.59   0
  -8   0 -17   32.48   13.99   0
  -8   1 -14    7.25   13.16   0
  -8   2 -10   42.50   12.61   0
  -8   3  -4  165.74   11.99   0
  -8   3  -3  104.51    9.88   0
  -8   3   6   39.88    5.23   0
  -8   3   7   60.01    5.72   0
  -7  -4 -25   23.56   14.09   0
  -7  -2 -22   -3.09   11.83   0
  -7  -1 -20   37.18   12.98   0
  -7   0 -17   -7.04    9.10   0
  -7   2 -11   -0.01   11.64   0
  -7   3  -4  111.06    8.26   0
  -7   3   7    4.13    4.16   0
  -6  -6 -28   32.93   13.13   0
  -6  -5 -27    3.84   11.79   0
  -6  -4 -25    4.97    9.29   0
  -6  -1 -20  125.96   14.74   0
  -6   1 -15  -13.75   12.07   0
  -6   2 -11  192.81   12.39   0
  -6   2  12   44.12    1.84   0
  -6   3   6   87.65    4.70   0
  -5  -7 -29    9.40   11.50   0
  -5  -5 -27  -11.19   12.61   0
  -5  -3 -24   47.27   11.89   0
  -5  -1 -20  296.92   16.17   0
  -5   0 -17  -18.37    8.12   0
  -5   1 -14   51.84    8.58   0
  -5   3   3  297.72    6.49   0
  -4  -8 -30    9.38   11.94   0
  -4  -6 -28   22.63   11.94   0
  -4  -4 -25   -0.24   11.30   0
  -4   0 -17  -20.22    9.60   0
  -4   1 -14   44.87    9.84   0
  -4   2  -9  307.80   10.69   0
  -3  -8 -30   -3.03   10.89   0
  -3   0 -16    5.05    8.60   0
  -3   1 -12  733.27   13.92   0
  -3   2  -6  137.48    7.67   0
  -2  -7 -28  -18.66    9.05   0
  -2  -5 -25   40.29    9.32   0
  -2  -3 -22   80.32    9.53   0
  -2   0 -14   75.38    7.43   0
  -1  -7 -27   85.69    9.57   0
  -1  -2 -18   54.67    6.78   0
  -1  -1 -15  261.53    8.51   0
  -1   0 -11    1.56    5.37   0
   0  -1 -12  146.10    6.42   0
   1  -6 -22  310.47    8.55   0
   1  -4 -18   82.41    4.94   0
   3  -7 -18   14.66    2.56   0
 -13   0  -7    4.97   11.53   0
 -13   1  -2   48.33   11.67   0
 -13   1  -1   -5.46   10.36   0
 -13   1   0   17.99   10.36   0
 -12   0 -11  -12.90   13.15   0
 -12   1  -8   47.50   12.13   0
 -12   1  -7  -21.99   11.90   0
 -12   2   1   55.59   10.92   0
 -11   0 -14    4.97   13.19   0
 -11   1 -10   10.24   12.67   0
 -11   2  -6   12.11   11.20   0
 -11   2  -5  125.11   13.63   0
 -10  -1 -18   10.99   11.82   0
 -10   0 -16  -23.03   11.47   0
 -10   0 -15   11.12    9.72   0
 -10   1 -13   48.60   12.97   0
 -10   1 -12  108.36   13.86   0
 -10   2  -9   30.90   11.75   0
 -10   2  -8   17.48   12.33   0
 -10   3   0    4.02    9.17   0
 -10   3   1  -19.17    8.43   0
 -10   3   2   -7.68    8.09   0
 -10   3   3  219.42   11.27   0
  -9  -2 -21   22.36   11.50   0
  -9  -1 -19   13.88   12.02   0
  -9   3  -5   -0.25    9.42   0
  -9   3  -4   12.38   10.01   0
  -9   3  -3   12.88    9.06   0
  -9   3   6   29.29    6.16   0
  -9   3   7   -5.24    5.99   0
  -8  -3 -24    3.62   14.77   0
  -8  -2 -22   23.19   14.18   0
  -8  -1 -20  104.91   15.59   0
  -8   0 -18   26.23   14.03   0
  -8   1 -15   -6.74   12.77   0
  -8   2 -11  127.30   11.01   0
  -8   3  -6  265.53   13.01   0
  -8   3  -5  157.88    9.75   0
  -8   3   8    8.12    4.82   0
  -7  -3 -24   32.64   12.61   0
  -7   0 -18  199.65   15.02   0
  -7   2 -12   31.57   12.52   0
  -7   3  -6   17.28    7.30   0
  -6  -4 -26   52.45   14.05   0
  -6  -1 -21  171.86   15.73   0
  -6   0 -18   53.63    9.90   0
  -6   1 -16   15.02   12.46   0
  -6   2 -12  346.37   14.48   0
  -5  -7 -30    5.69   13.22   0
  -5  -6 -29   73.90   13.34   0
  -5  -2 -23   26.53   11.42   0
  -5   0 -18  227.97   13.99   0
  -5   1  14   95.71    1.85   0
  -5   2 -12   33.30    9.98   0
  -5   2 -11    7.89    7.47   0
  -5   3  -5   40.90    7.24   0
  -5   3  -4   21.41    4.85   0
  -4  -8 -31   34.09   13.42   0
  -4  -5 -27    5.36   10.76   0
  -4  -4 -26  147.58   13.33   0
  -4  -1 -20  425.90   16.28   0
  -3  -6 -28    1.41   10.63   0
  -3  -4 -25   82.08   11.97   0
  -3  -1 -19  322.88   13.02   0
  -2  -5 -26   17.77    8.84   0
  -2  -4 -24   44.57    9.16   0
  -2   0 -15   18.35    6.90   0
  -2   1 -10  587.02   10.16   0
  -1  -6 -26   25.54    8.63   0
  -1  -4 -23   60.23    8.25   0
  -1   0 -12  147.58    7.01   0
  -1   1  -3   96.64    4.66   0
  -1   1  -1  636.79    5.38   0
   0  -4 -21   65.97    6.65   0
   0  -3 -19   93.45    7.04   0
   0  -2 -16  107.65    5.89   0
   0   0  -5    0.98    3.37   0
   1  -2 -12  332.66    5.93   0
 -13   1  -5   31.20   11.85   0
 -13   1  -4   -3.23   11.39   0
 -13   1  -3   10.16   10.05   0
 -12   1  -9  -18.27   11.78   0
 -12   2  -3  148.45   13.83   0
 -12   2  -2    5.82   11.09   0
 -12   2  -1   11.23   10.42   0
 -11   0 -15  -18.87   14.19   0
 -11   1 -12   14.23   12.80   0
 -11   1 -11    8.19    9.18   0
 -11   2  -7   12.46   12.26   0
 -10   0 -17   20.91   11.93   0
 -10   1 -14   -4.14   13.18   0
 -10   2 -10   -6.36   12.51   0
 -10   3  -4   80.38   12.01   0
 -10   3  -3    2.62   10.38   0
 -10   3  -2    5.96    9.89   0
 -10   3   4   20.62    7.49   0
 -10   3   5   -2.19    7.03   0
  -9  -1 -20   76.56   13.83   0
  -9   0 -18   83.61   14.38   0
  -9   1 -15  101.15   15.11   0
  -9   2 -11   19.69    9.40   0
  -9   3  -7  237.73   14.26   0
  -9   3  -6   40.97   11.45   0
  -9   3   8   -2.28    5.40   0
  -8   2 -13   11.88   12.62   0
  -8   3  -8   32.41   11.60   0
  -8   3  -7    9.23    7.87   0
  -7  -3 -25   16.25   13.63   0
  -7  -2 -23   26.22   10.25   0
  -7   0 -19    2.29   12.11   0
  -7   2 -13  330.40   16.42   0
  -7   2  13   45.11    2.33   0
  -7   3  -9   -4.71   10.00   0
  -7   3   8   11.70    3.54   0
  -6  -5 -28   88.55   14.99   0
  -6  -4 -27   34.94   12.11   0
  -6  -3 -25   46.38   12.33   0
  -6   0 -19   27.33    9.46   0
  -6   1 -17  130.62   13.20   0
  -6   3  -8   65.33    9.96   0
  -5  -5 -28  -20.43   11.84   0
  -5  -3 -25   14.37   12.80   0
  -5  -1 -21   -2.44    8.75   0
  -5   0 -19   -1.07   12.21   0
  -5   1 -16  254.84   13.88   0
  -5   3  -6   32.12    5.47   0
  -4  -7 -30    2.86   10.24   0
  -4  -6 -29  -28.49   11.03   0
  -4  -3 -25  141.11   13.22   0
  -4  -2 -23  286.34   15.31   0
  -4  -1 -21  145.33   13.35   0
  -4   0 -18  227.09   11.37   0
  -4   1 -15   58.39    8.33   0
  -4   3  -3  239.30    8.00   0
  -4   3   0  144.20    5.87   0
  -3  -7 -30  -11.55   10.61   0
  -3  -4 -26   -0.19    9.59   0
  -3  -3 -24   38.94   11.30   0
  -3  -2 -22   24.00   10.52   0
  -3  -1 -20   81.74   10.37   0
  -3   0 -17    7.70    6.94   0
  -2  -4 -25    4.77    8.57   0
  -2  -3 -23   50.55    9.70   0
  -2  -2 -21   22.61    8.43   0
  -2   1 -11   33.75    5.09   0
  -1  -5 -25   26.13    8.34   0
  -1  -1 -16  350.18    8.64   0
  -1   1  -5   21.92    5.17   0
  -1   1  -4  118.64    4.15   0
  -1   1   0 3130.60    8.48   0
   0  -1 -13  293.78    7.11   0
   0   0  -6 1002.07    7.84   0
   1  -6 -23   22.43    5.94   0
   1  -5 -21   67.52    5.33   0
   1  -4 -19    0.77    4.78   0
   1  -3 -16   71.20    4.21   0
   2  -6 -20  405.56    7.54   0
   2  -4 -15    2.82    2.89   0
 -13   1  -7   42.19   13.49   0
 -13   1  -6   37.68   13.00   0
 -12   1 -11   15.13   12.36   0
 -12   1 -10    3.08   11.11   0
 -12   2  -6  -10.78   10.58   0
 -12   2  -5   24.70   11.80   0
 -12   2  -4   45.43   11.26   0
 -11   1 -13   23.34   13.25   0
 -11   2  -9  162.25   15.83   0
 -11   3  -2   41.77   10.16   0
 -11   3  -1   50.39   10.61   0
 -11   3   1   71.16   10.49   0
 -11   3   2    8.96    8.77   0
 -11   3   4    3.64    8.09   0
 -10   0 -18   47.86   12.45   0
 -10   1 -15    4.92   13.32   0
 -10   2 -11  141.77   14.18   0
 -10   3  -6   -5.95   11.12   0
 -10   3  -5   19.86   10.63   0
  -9  -1 -21    3.20   11.81   0
  -9   0 -19   31.41   13.03   0
  -9   1 -16    3.33   12.09   0
  -9   3  -9   25.44   11.25   0
  -9   3  -8   15.53   11.73   0
  -9   3   9  514.85   10.04   0
  -8  -2 -24   16.19   13.52   0
  -8   0 -20   88.19   13.77   0
  -8   1 -17   79.82   14.69   0
  -8   2 -14   42.91   13.37   0
  -8   3 -10    5.36   12.12   0
  -8   3  -9  318.21   14.70   0
  -8   3   9   76.98    5.18   0
  -7  -2 -24    4.71   13.41   0
  -7  -1 -22  145.15   14.75   0
  -7   0 -20  150.44   16.07   0
  -7   2 -14   21.75    9.27   0
  -7   3 -10   88.64   12.44   0
  -6  -3 -26   38.11   13.24   0
  -6  -2 -24  -12.14   11.00   0
  -6  -1 -22   29.32    9.79   0
  -6   0 -20   97.99   13.33   0
  -6   1 -18   79.07   12.60   0
  -6   2 -14    3.68   10.86   0
  -6   3 -10   50.44   10.42   0
  -6   3  -9  428.60   12.88   0
  -5  -6 -30   -5.50   12.25   0
  -5  -2 -24    9.69   12.34   0
  -5  -1 -22   93.63   13.58   0
  -5   0 -20  232.74   15.40   0
  -5   1 -17   69.85   12.59   0
  -5   2 -14   84.57   11.29   0
  -4  -7 -31  -10.51    9.73   0
  -4  -4 -27   20.26   12.11   0
  -4   0 -19   20.69   10.65   0
  -4   1 -16   54.24    8.32   0
  -4   3  -6  658.52   12.33   0
  -4   3  -5 1291.19   15.45   0
  -4   3   2  984.55    9.51   0
  -3  -6 -29   77.94   11.98   0
  -3  -5 -28   56.71   10.54   0
  -3  -2 -23    7.99   10.67   0
  -3   0 -18  174.56   11.02   0
  -3   1  10    9.30    1.48   0
  -3   2 -10  385.75   10.94   0
  -2  -5 -27    5.07    9.25   0
  -2  -1 -19   -6.57    7.94   0
  -2   1 -12  111.74    7.82   0
  -1  -3 -22   16.38    7.27   0
  -1  -1 -17   41.63    6.37   0
  -1   0 -13    8.13    5.65   0
  -1   1  -6  241.29    5.55   0
   0  -3 -20   -0.48    6.40   0
   0  -2 -17   68.63    5.56   0
   0   0  -7   12.27    4.19   0
   1  -2 -13 1016.64    9.56   0
   3  -6 -16   11.13    1.90   0
 -13   2  -3   11.94   11.37   0
 -13   2  -2  -10.73    9.01   0
 -13   2  -1   66.64   11.50   0
 -12   2  -8   35.68   12.97   0
 -12   2  -7   53.30   13.15   0
 -11   1 -15    1.92   12.80   0
 -11   1 -14   79.61   13.28   0
 -11   2 -11    6.29   12.55   0
 -11   2 -10    0.40    8.81   0
 -11   3  -5   -9.00   10.99   0
 -11   3  -4  -15.79   10.64   0
 -11   3  -3  157.88   12.45   0
 -10   1 -16  145.48   15.90   0
 -10   2 -13   33.04   13.12   0
 -10   3  -8   54.80   12.71   0
 -10   3  -7   24.51    9.13   0
  -9   0 -20   48.70   12.73   0
  -9   1 -17    7.04   11.88   0
  -9   2 -14   13.28   13.54   0
  -9   4  -1   12.54    8.49   0
  -9   4   0  290.78   12.77   0
  -8  -1 -23    5.78   12.37   0
  -8   0 -21   -1.83   12.18   0
  -8   1 -18   35.58   14.39   0
  -8   2 -15  176.30   15.52   0
  -8   4  -4   79.00    9.77   0
  -8   4  -3  118.16    9.92   0
  -8   4  -1    6.23    7.89   0
  -7  -2 -25  176.53   16.65   0
  -7  -1 -23   72.27   14.73   0
  -7   0 -21    9.04   12.93   0
  -7   1 -18    2.23    8.94   0
  -7   2 -15   25.29    9.10   0
  -7   3 -12    7.81   10.81   0
  -7   3 -11  384.26   15.13   0
  -7   4  -4   32.70    8.64   0
  -7   4   0  938.73   14.63   0
  -7   4   2  326.58    9.54   0
  -6  -4 -28    8.40   12.20   0
  -6  -3 -27   23.82   12.04   0
  -6  -2 -25    4.24   12.38   0
  -6   0 -21  -11.97   13.09   0
  -6   2 -15  559.03   16.09   0
  -6   3 -11   32.53   10.38   0
  -5  -2 -25   72.59   13.31   0
  -5  -1 -23   68.41   13.23   0
  -5   0 -21   18.67   11.42   0
  -5   1 -18  135.36   13.63   0
  -5   2 -15   19.20   10.56   0
  -4  -6 -30   -8.67    9.83   0
  -4  -5 -29   57.02   12.68   0
  -4  -3 -26   47.44   12.23   0
  -4  -2 -24    5.93    8.15   0
  -4  -1 -22   44.47    9.03   0
  -4   0 -20  137.10   13.09   0
  -4   2 -13   68.00    7.91   0
  -4   3  -7  253.85    9.53   0
  -4   3   3 1635.71   11.19   0
  -3  -4 -27   -7.89   10.40   0
  -3  -3 -25    0.31    7.55   0
  -3  -1 -21   -0.83    7.00   0
  -3   0 -19   -2.04    8.95   0
  -2  -6 -29   -7.84    7.91   0
  -2  -3 -24   31.77    9.64   0
  -2  -2 -22   48.12    8.82   0
  -2   1 -13  116.60    7.97   0
  -2   2  -5    1.94    5.60   0
  -2   2  -4  191.30    6.68   0
  -2   2  -2    8.29    4.93   0
  -2   2  -1  540.05    7.00   0
  -1   0 -14  418.19    9.66   0
   0  -6 -26    6.06    6.76   0
   1  -5 -22   82.24    6.56   0
   1  -3 -17   37.78    3.91   0
 -13   2  -6   -0.93   10.52   0
 -13   2  -5  -12.65   11.43   0
 -13   2  -4  -12.68   10.95   0
 -12   2 -10  -14.29   12.05   0
 -12   2  -9   21.41   11.37   0
 -12   3  -3    8.24    9.68   0
 -12   3  -2    7.85   10.58   0
 -12   3  -1  129.49   12.26   0
 -12   3   0   16.25    9.91   0
 -12   3   2    1.51    9.27   0
 -11   2 -13   29.39   12.33   0
 -11   2 -12   21.64   12.76   0
 -11   3  -8   12.72   11.49   0
 -11   3  -7    8.51   11.99   0
 -11   3  -6   59.68    9.67   0
 -10   1 -17  123.59   13.86   0
 -10   2 -14    2.78   13.39   0
 -10   3 -10    2.68   12.44   0
 -10   3  -9  271.55   13.72   0
  -9   0 -21  -17.09   11.10   0
  -9   1 -18   34.16    9.84   0
  -9   2 -16    2.91   11.84   0
  -9   2 -15    8.30    9.20   0
  -9   3 -12   14.22   13.03   0
  -9   3 -11   39.70    9.76   0
  -9   4  -5    3.76   10.39   0
  -9   4  -2  189.71   11.29   0
  -9   4   1    8.36    7.37   0
  -9   4   2   37.97    7.48   0
  -8   1 -19   -2.42   13.19   0
  -8   3 -13  111.55   13.07   0
  -8   3 -12   29.62    9.30   0
  -8   4  -7   77.48   10.77   0
  -8   4  -5   48.61    9.70   0
  -8   4   3   31.21    6.19   0
  -8   4   4   38.51    5.82   0
[truncated: 714,095 more chars]
