# Supplementary material for: Coordination Chemistry at the Hard–Soft Interface: Phosphine Oxide-Based Rare Earth/Transition Metal Complexes
Source: ACS Omega. 2026 Feb 22;11(9):15462–75. doi: 10.1021/acsomega.5c13312 (PMC12980413; doi:10.1021/acsomega.5c13312)
Supplement: Supplementary file 4 [file ao5c13312_si_004.cif]

data_rp034d
_audit_creation_date               2025-09-04
_audit_creation_method
;
Olex2 1.5
(compiled 2025.07.13 svn.rb7424aed for OlexSys, GUI svn.r7314)
;
_shelx_SHELXL_version_number       '2019/3'
_audit_contact_author_address      ?
_audit_contact_author_email        ?
_audit_contact_author_name         ''
_audit_contact_author_phone        ?
_publ_contact_author_id_orcid      ?
_publ_section_references
;
Dolomanov, O.V., Bourhis, L.J., Gildea, R.J, Howard, J.A.K. & Puschmann, H.
 (2009), J. Appl. Cryst. 42, 339-341.

Sheldrick, G.M. (2015). Acta Cryst. C71, 3-8.
;
_chemical_name_common              ?
_chemical_name_systematic          ?
_chemical_formula_moiety           'C50 H43 Cl3 Dy N O2 P4'
_chemical_formula_sum              'C50 H43 Cl3 Dy N O2 P4'
_chemical_formula_weight           1082.58
_chemical_absolute_configuration   ad
_chemical_melting_point            ?
loop_
  _atom_type_symbol
  _atom_type_description
  _atom_type_scat_dispersion_real
  _atom_type_scat_dispersion_imag
  _atom_type_scat_source
 'C' 'C' 0.0033 0.0016 'International Tables Vol C Tables 4.2.6.8 and 6.1.1.4'
 'H' 'H' 0.0000 0.0000 'International Tables Vol C Tables 4.2.6.8 and 6.1.1.4'
 'Cl' 'Cl' 0.1484 0.1585 'International Tables Vol C Tables 4.2.6.8 and 6.1.1.4'
 'Dy' 'Dy' -0.1892 4.4098
 'International Tables Vol C Tables 4.2.6.8 and 6.1.1.4'
 'N' 'N' 0.0061 0.0033 'International Tables Vol C Tables 4.2.6.8 and 6.1.1.4'
 'O' 'O' 0.0106 0.0060 'International Tables Vol C Tables 4.2.6.8 and 6.1.1.4'
 'P' 'P' 0.1023 0.0942 'International Tables Vol C Tables 4.2.6.8 and 6.1.1.4'

_shelx_space_group_comment
;
The symmetry employed for this shelxl refinement is uniquely defined
by the following loop, which should always be used as a source of
symmetry information in preference to the above space-group names.
They are only intended as comments.
;
_space_group_crystal_system        'orthorhombic'
_space_group_IT_number             19
_space_group_name_H-M_alt          'P 21 21 21'
_space_group_name_Hall             'P 2ac 2ab'
loop_
  _space_group_symop_operation_xyz
 'x, y, z'
 '-x+1/2, -y, z+1/2'
 '-x, y+1/2, -z+1/2'
 'x+1/2, -y+1/2, -z'

_cell_length_a                     9.6582(2)
_cell_length_b                     18.2016(6)
_cell_length_c                     26.9187(8)
_cell_angle_alpha                  90
_cell_angle_beta                   90
_cell_angle_gamma                  90
_cell_volume                       4732.2(2)
_cell_formula_units_Z              4
_cell_measurement_reflns_used      34447
_cell_measurement_temperature      100.00
_cell_measurement_theta_max        30.05
_cell_measurement_theta_min        1.88
_shelx_estimated_absorpt_T_max     0.868
_shelx_estimated_absorpt_T_min     0.607
_exptl_absorpt_coefficient_mu      1.924
_exptl_absorpt_correction_T_max    0.9642
_exptl_absorpt_correction_T_min    0.8709
_exptl_absorpt_correction_type     multi-scan
_exptl_absorpt_process_details
;
STOE LANA: J. Koziskova, F. Hahn, J. Richter, J. Kozisek, 
Acta Chimica Slovaca, 9, 2016, 136-140.
;
_exptl_absorpt_special_details     ?
_exptl_crystal_colour              'colourless'
_exptl_crystal_density_diffrn      1.520
_exptl_crystal_density_meas        ?
_exptl_crystal_density_method      'not measured'
_exptl_crystal_description         'block'
_exptl_crystal_F_000               2172
_exptl_crystal_size_max            0.288
_exptl_crystal_size_mid            0.154
_exptl_crystal_size_min            0.076
_exptl_transmission_factor_max     ?
_exptl_transmission_factor_min     ?
_diffrn_reflns_av_R_equivalents    0.0329
_diffrn_reflns_av_unetI/netI       0.0632
_diffrn_reflns_Laue_measured_fraction_full  0.996
_diffrn_reflns_Laue_measured_fraction_max  0.962
_diffrn_reflns_limit_h_max         12
_diffrn_reflns_limit_h_min         -13
_diffrn_reflns_limit_k_max         24
_diffrn_reflns_limit_k_min         -23
_diffrn_reflns_limit_l_max         36
_diffrn_reflns_limit_l_min         -33
_diffrn_reflns_number              30878
_diffrn_reflns_point_group_measured_fraction_full  0.992
_diffrn_reflns_point_group_measured_fraction_max  0.917
_diffrn_reflns_theta_full          25.242
_diffrn_reflns_theta_max           28.692
_diffrn_reflns_theta_min           1.882
_diffrn_ambient_temperature        100.00
_diffrn_detector_area_resol_mean   13.33
_diffrn_measured_fraction_theta_full  0.996
_diffrn_measured_fraction_theta_max  0.962
_diffrn_measurement_device_type    'STOE STADIVARI'
_diffrn_measurement_method         'rotation method, \w scans'
_diffrn_radiation_type             MoK\a
_diffrn_radiation_wavelength       0.71073
_diffrn_source                     'Axo_Mo'
_reflns_Friedel_coverage           0.723
_reflns_Friedel_fraction_full      0.987
_reflns_Friedel_fraction_max       0.860
_reflns_number_gt                  9319
_reflns_number_total               11179
_reflns_special_details
;
 Reflections were merged by SHELXL according to the crystal
 class for the calculation of statistics and refinement.
 
 _reflns_Friedel_fraction is defined as the number of unique
 Friedel pairs measured divided by the number that would be
 possible theoretically, ignoring centric projections and
 systematic absences.
;
_reflns_threshold_expression       'I > 2\s(I)'
_computing_cell_refinement
;
X-Area Recipe 2.4 (STOE, 2024)
;
_computing_data_collection
;
X-Area Recipe 2.4 (STOE, 2024)
;
_computing_data_reduction
;
X-Area Integrate 2.5.18.0 (STOE, 2024)
X-Area X-Red 2.3.1.0 (STOE, 2023)
;
_computing_structure_solution     'SHELXT (Sheldrick, 2015)' 
_computing_structure_refinement   'SHELXL-2019 (Sheldrick, 2016)' 
_computing_molecular_graphics     'Diamond 4 (Crystal Impact, 2017)' 
_computing_publication_material   'Olex2 (Dolomanov et al., 2009)'
_refine_diff_density_max           0.682
_refine_diff_density_min           -0.733
_refine_diff_density_rms           0.091
_refine_ls_abs_structure_details
;
 Flack x determined using 3458 quotients [(I+)-(I-)]/[(I+)+(I-)]
 (Parsons, Flack and Wagner, Acta Cryst. B69 (2013) 249-259).
;
_refine_ls_abs_structure_Flack     -0.019(6)
_refine_ls_extinction_coef         .
_refine_ls_extinction_method       none
_refine_ls_goodness_of_fit_ref     0.969
_refine_ls_hydrogen_treatment      constr
_refine_ls_matrix_type             full
_refine_ls_number_parameters       560
_refine_ls_number_reflns           11179
_refine_ls_number_restraints       2
_refine_ls_R_factor_all            0.0436
_refine_ls_R_factor_gt             0.0313
_refine_ls_restrained_S_all        0.971
_refine_ls_shift/su_max            0.003
_refine_ls_shift/su_mean           0.000
_refine_ls_structure_factor_coef   Fsqd
_refine_ls_weighting_details      
 'w=1/[\s^2^(Fo^2^)+(0.0306P)^2^] where P=(Fo^2^+2Fc^2^)/3'
_refine_ls_weighting_scheme        calc
_refine_ls_wR_factor_gt            0.0592
_refine_ls_wR_factor_ref           0.0614
_refine_special_details            
;
One PPO ligand was 93:7 disordered. Only the P atoms of the minor
component could be located; no attempt was made to split the phenyl rings.
;
_olex2_refinement_description
;
1. Fixed Uiso
 At 1.2 times of:
  All C(H) groups
 At 1.5 times of:
  All C(H,H,H) groups
2. Restrained distances
 P1-O1 \\sim P1B-O1
 with sigma of 0.02
 P2B-P1B \\sim P2-P1
 with sigma of 0.02
3. Others
 Sof(P1B)=Sof(P2B)=1-FVAR(1)
 Sof(P1)=Sof(P2)=FVAR(1)
4.a Aromatic/amide H refined with riding coordinates:
 C2(H2), C3(H3), C4(H4), C5(H5), C6(H6), C8(H8), C9(H9), C10(H10), C11(H11),
 C12(H12), C14(H14), C15(H15), C16(H16), C17(H17), C18(H18), C20(H20), C21(H21),
  C22(H22), C23(H23), C24(H24), C26(H26), C27(H27), C28(H28), C29(H29),
 C30(H30), C32(H32), C33(H33), C34(H34), C35(H35), C36(H36), C38(H38), C39(H39),
  C40(H40), C41(H41), C42(H42), C44(H44), C45(H45), C46(H46), C47(H47), C48(H48)
4.b Idealised Me refined as rotating group:
 C50(H50A,H50B,H50C)
;
_atom_sites_solution_hydrogens     geom
_atom_sites_solution_primary       'intrinsic phasing'
_atom_sites_solution_secondary     difmap
loop_
  _atom_site_label
  _atom_site_type_symbol
  _atom_site_fract_x
  _atom_site_fract_y
  _atom_site_fract_z
  _atom_site_U_iso_or_equiv
  _atom_site_adp_type
  _atom_site_occupancy
  _atom_site_site_symmetry_order
  _atom_site_calc_flag
  _atom_site_refinement_flags_posn
  _atom_site_refinement_flags_adp
  _atom_site_refinement_flags_occupancy
  _atom_site_disorder_assembly
  _atom_site_disorder_group
 C1 C 0.2319(5) 0.4472(2) 0.50764(17) 0.0184(11) Uani 1 1 d . . . . .
 C2 C 0.2185(5) 0.3910(3) 0.54142(17) 0.0258(11) Uani 1 1 d . . . . .
 H2 H 0.295840 0.360739 0.548952 0.031 Uiso 1 1 calc R U . . .
 C3 C 0.0933(6) 0.3784(3) 0.5644(2) 0.0312(13) Uani 1 1 d . . . . .
 H3 H 0.083819 0.339657 0.587782 0.037 Uiso 1 1 calc R U . . .
 C4 C -0.0168(6) 0.4220(3) 0.5531(2) 0.0293(13) Uani 1 1 d . . . . .
 H4 H -0.102905 0.413693 0.569228 0.035 Uiso 1 1 calc R U . . .
 C5 C -0.0060(6) 0.4781(3) 0.5187(2) 0.0296(13) Uani 1 1 d . . . . .
 H5 H -0.084415 0.507467 0.511112 0.036 Uiso 1 1 calc R U . . .
 C6 C 0.1209(5) 0.4915(3) 0.49508(19) 0.0240(12) Uani 1 1 d . . . . .
 H6 H 0.130209 0.529695 0.471263 0.029 Uiso 1 1 calc R U . . .
 C7 C 0.5109(5) 0.5048(2) 0.52506(19) 0.0207(11) Uani 1 1 d . . . . .
 C8 C 0.5741(6) 0.4624(3) 0.5610(2) 0.0294(13) Uani 1 1 d . . . . .
 H8 H 0.556237 0.411073 0.562142 0.035 Uiso 1 1 calc R U . . .
 C9 C 0.6612(6) 0.4927(3) 0.5947(2) 0.0343(13) Uani 1 1 d . . . . .
 H9 H 0.700627 0.462889 0.620036 0.041 Uiso 1 1 calc R U . . .
 C10 C 0.6932(6) 0.5667(3) 0.5926(2) 0.0340(14) Uani 1 1 d . . . . .
 H10 H 0.759244 0.586897 0.614870 0.041 Uiso 1 1 calc R U . . .
 C11 C 0.6295(7) 0.6109(3) 0.5581(2) 0.0436(16) Uani 1 1 d . . . . .
 H11 H 0.647498 0.662205 0.557663 0.052 Uiso 1 1 calc R U . . .
 C12 C 0.5366(6) 0.5795(3) 0.5232(2) 0.0310(13) Uani 1 1 d . . . . .
 H12 H 0.492738 0.609368 0.498970 0.037 Uiso 1 1 calc R U . . .
 C13 C 0.3694(5) 0.3279(3) 0.41357(18) 0.0219(11) Uani 1 1 d . . . . .
 C14 C 0.3134(6) 0.2572(3) 0.4175(2) 0.0290(13) Uani 1 1 d . . . . .
 H14 H 0.335905 0.227023 0.445147 0.035 Uiso 1 1 calc R U . . .
 C15 C 0.2253(6) 0.2315(3) 0.3810(2) 0.0331(13) Uani 1 1 d . . . . .
 H15 H 0.188256 0.183332 0.383496 0.040 Uiso 1 1 calc R U . . .
 C16 C 0.1910(6) 0.2743(3) 0.3415(2) 0.0360(15) Uani 1 1 d . . . . .
 H16 H 0.127901 0.256755 0.317204 0.043 Uiso 1 1 calc R U . . .
 C17 C 0.2479(6) 0.3430(3) 0.3370(2) 0.0292(13) Uani 1 1 d . . . . .
 H17 H 0.226005 0.372121 0.308795 0.035 Uiso 1 1 calc R U . . .
 C18 C 0.3356(6) 0.3703(2) 0.37230(18) 0.0271(11) Uani 1 1 d . . . . .
 H18 H 0.373535 0.418172 0.368656 0.032 Uiso 1 1 calc R U . . .
 C19 C 0.6513(6) 0.3804(3) 0.43638(16) 0.0237(10) Uani 1 1 d . . . . .
 C20 C 0.7651(6) 0.3384(3) 0.4526(2) 0.0297(13) Uani 1 1 d . . . . .
 H20 H 0.751489 0.300471 0.476342 0.036 Uiso 1 1 calc R U . . .
 C21 C 0.8959(6) 0.3517(3) 0.4343(2) 0.0325(14) Uani 1 1 d . . . . .
 H21 H 0.971978 0.323009 0.445376 0.039 Uiso 1 1 calc R U . . .
 C22 C 0.9162(6) 0.4057(3) 0.4005(2) 0.0355(15) Uani 1 1 d . . . . .
 H22 H 1.006711 0.414781 0.388092 0.043 Uiso 1 1 calc R U . . .
 C23 C 0.8077(5) 0.4474(3) 0.3840(2) 0.0328(13) Uani 1 1 d . . . . .
 H23 H 0.823935 0.485055 0.360239 0.039 Uiso 1 1 calc R U . . .
 C24 C 0.6753(6) 0.4358(3) 0.40127(19) 0.0267(12) Uani 1 1 d . . . . .
 H24 H 0.600859 0.465108 0.389481 0.032 Uiso 1 1 calc R U . . .
 C25 C 0.2073(5) 0.8177(2) 0.29108(18) 0.0181(10) Uani 1 1 d . . . . .
 C26 C 0.1010(5) 0.7986(3) 0.32336(19) 0.0223(11) Uani 1 1 d . . . . .
 H26 H 0.115514 0.762639 0.348416 0.027 Uiso 1 1 calc R U . . .
 C27 C -0.0268(5) 0.8328(3) 0.3185(2) 0.0277(12) Uani 1 1 d . . . . .
 H27 H -0.099585 0.820565 0.340752 0.033 Uiso 1 1 calc R U . . .
 C28 C -0.0495(5) 0.8838(3) 0.28202(18) 0.0248(11) Uani 1 1 d . . . . .
 H28 H -0.137572 0.906650 0.279151 0.030 Uiso 1 1 calc R U . . .
 C29 C 0.0551(5) 0.9022(3) 0.24942(19) 0.0230(11) Uani 1 1 d . . . . .
 H29 H 0.038304 0.937041 0.223823 0.028 Uiso 1 1 calc R U . . .
 C30 C 0.1846(5) 0.8702(2) 0.25386(18) 0.0201(11) Uani 1 1 d . . . . .
 H30 H 0.257289 0.883709 0.231911 0.024 Uiso 1 1 calc R U . . .
 C31 C 0.4856(5) 0.8408(2) 0.33030(18) 0.0167(10) Uani 1 1 d . . . . .
 C32 C 0.5310(5) 0.8276(2) 0.3783(2) 0.0205(10) Uani 1 1 d . . . . .
 H32 H 0.501259 0.784780 0.395390 0.025 Uiso 1 1 calc R U . . .
 C33 C 0.6196(5) 0.8767(3) 0.4014(2) 0.0298(13) Uani 1 1 d . . . . .
 H33 H 0.651519 0.867319 0.434188 0.036 Uiso 1 1 calc R U . . .
 C34 C 0.6613(6) 0.9391(3) 0.3768(2) 0.0329(12) Uani 1 1 d . . . . .
 H34 H 0.722377 0.972584 0.392653 0.039 Uiso 1 1 calc R U . . .
 C35 C 0.6154(5) 0.9537(3) 0.3292(2) 0.0283(13) Uani 1 1 d . . . . .
 H35 H 0.643845 0.997387 0.312861 0.034 Uiso 1 1 calc R U . . .
 C36 C 0.5282(5) 0.9050(2) 0.30545(19) 0.0210(11) Uani 1 1 d . . . . .
 H36 H 0.497224 0.914740 0.272613 0.025 Uiso 1 1 calc R U . . .
 C37 C 0.3118(5) 0.7047(2) 0.20175(17) 0.0170(10) Uani 1 1 d . . . . .
 C38 C 0.2688(5) 0.6398(2) 0.22469(18) 0.0178(10) Uani 1 1 d . . . . .
 H38 H 0.318867 0.620690 0.252186 0.021 Uiso 1 1 calc R U . . .
 C39 C 0.1534(5) 0.6037(3) 0.20722(17) 0.0227(10) Uani 1 1 d . . . . .
 H39 H 0.123109 0.559812 0.222970 0.027 Uiso 1 1 calc R U . . .
 C40 C 0.0812(6) 0.6310(3) 0.1668(2) 0.0262(13) Uani 1 1 d . . . . .
 H40 H 0.002044 0.605670 0.154723 0.031 Uiso 1 1 calc R U . . .
 C41 C 0.1239(5) 0.6945(3) 0.14429(19) 0.0254(12) Uani 1 1 d . . . . .
 H41 H 0.074150 0.713117 0.116573 0.030 Uiso 1 1 calc R U . . .
 C42 C 0.2396(5) 0.7318(3) 0.16177(18) 0.0184(10) Uani 1 1 d . . . . .
 H42 H 0.268709 0.775995 0.146132 0.022 Uiso 1 1 calc R U . . .
 C43 C 0.5927(5) 0.6923(3) 0.23898(17) 0.0171(10) Uani 1 1 d . . . . .
 C44 C 0.6007(5) 0.6256(3) 0.21377(18) 0.0217(12) Uani 1 1 d . . . . .
 H44 H 0.531521 0.612471 0.190296 0.026 Uiso 1 1 calc R U . . .
 C45 C 0.7098(6) 0.5790(3) 0.2232(2) 0.0260(12) Uani 1 1 d . . . . .
 H45 H 0.715599 0.533800 0.205612 0.031 Uiso 1 1 calc R U . . .
 C46 C 0.8097(5) 0.5960(3) 0.2571(2) 0.0297(13) Uani 1 1 d . . . . .
 H46 H 0.882611 0.562372 0.263741 0.036 Uiso 1 1 calc R U . . .
 C47 C 0.8042(5) 0.6627(3) 0.2818(2) 0.0288(13) Uani 1 1 d . . . . .
 H47 H 0.874550 0.675449 0.304877 0.035 Uiso 1 1 calc R U . . .
 C48 C 0.6963(5) 0.7106(3) 0.2727(2) 0.0242(12) Uani 1 1 d . . . . .
 H48 H 0.692705 0.756328 0.289629 0.029 Uiso 1 1 calc R U . . .
 C49 C 0.7019(6) 0.6532(3) 0.4170(2) 0.0298(13) Uani 1 1 d . . . . .
 C50 C 0.8416(7) 0.6715(4) 0.4345(3) 0.0517(17) Uani 1 1 d . . . . .
 H50A H 0.910191 0.645437 0.414266 0.078 Uiso 1 1 calc R U . . .
 H50B H 0.851477 0.656749 0.469330 0.078 Uiso 1 1 calc R U . . .
 H50C H 0.856528 0.724592 0.431559 0.078 Uiso 1 1 calc R U . . .
 Cl1 Cl 0.45982(14) 0.52683(6) 0.31110(5) 0.0263(3) Uani 1 1 d . . . . .
 Cl2 Cl 0.09727(14) 0.57357(8) 0.35411(6) 0.0339(3) Uani 1 1 d . . . . .
 Cl3 Cl 0.27045(17) 0.69262(7) 0.45347(5) 0.0353(3) Uani 1 1 d . . . . .
 Dy1 Dy 0.34668(2) 0.60794(2) 0.37919(2) 0.01738(6) Uani 1 1 d . . . . .
 N1 N 0.5920(5) 0.6403(2) 0.40345(18) 0.0271(11) Uani 1 1 d . . . . .
 O1 O 0.3812(3) 0.51771(17) 0.43504(12) 0.0226(8) Uani 1 1 d D . . . .
 O2 O 0.3602(4) 0.70814(15) 0.33215(11) 0.0199(7) Uani 1 1 d . . . . .
 P1 P 0.39824(14) 0.46566(7) 0.47835(5) 0.0147(3) Uani 0.931(3) 1 d D . P A 1
 P2 P 0.48518(14) 0.35608(7) 0.46399(5) 0.0165(3) Uani 0.931(3) 1 d D . P A 1
 P1B P 0.450(2) 0.4351(9) 0.4424(6) 0.023(5) Uiso 0.069(3) 1 d D . P A 2
 P2B P 0.414(2) 0.4209(10) 0.5224(7) 0.023(5) Uiso 0.069(3) 1 d D . P A 2
 P3 P 0.37424(12) 0.77569(6) 0.29994(4) 0.0153(3) Uani 1 1 d . . . . .
 P4 P 0.45758(13) 0.75989(6) 0.22453(5) 0.0168(3) Uani 1 1 d . . . . .

loop_
  _atom_site_aniso_label
  _atom_site_aniso_U_11
  _atom_site_aniso_U_22
  _atom_site_aniso_U_33
  _atom_site_aniso_U_23
  _atom_site_aniso_U_13
  _atom_site_aniso_U_12
 C1 0.020(3) 0.019(2) 0.017(3) -0.002(2) 0.001(2) 0.000(2)
 C2 0.025(3) 0.031(3) 0.021(3) 0.007(3) -0.001(2) 0.002(3)
 C3 0.034(3) 0.028(3) 0.031(3) 0.007(2) 0.004(3) -0.002(2)
 C4 0.022(3) 0.037(3) 0.028(3) -0.006(2) 0.007(3) -0.006(2)
 C5 0.025(3) 0.031(3) 0.033(3) -0.005(2) -0.007(3) 0.006(2)
 C6 0.028(3) 0.022(3) 0.022(3) 0.002(2) -0.002(2) 0.000(2)
 C7 0.019(3) 0.018(2) 0.025(3) -0.003(2) 0.011(2) 0.000(2)
 C8 0.031(3) 0.029(3) 0.028(3) 0.000(2) -0.002(3) 0.000(2)
 C9 0.032(3) 0.039(3) 0.032(3) -0.003(2) -0.002(3) 0.001(3)
 C10 0.028(3) 0.048(4) 0.025(3) -0.009(3) -0.005(2) -0.012(3)
 C11 0.060(4) 0.027(3) 0.043(3) -0.013(3) 0.018(3) -0.017(3)
 C12 0.045(4) 0.022(3) 0.026(3) -0.002(2) -0.002(3) -0.004(2)
 C13 0.018(3) 0.028(3) 0.020(3) -0.008(2) 0.000(2) -0.004(2)
 C14 0.031(3) 0.027(3) 0.029(3) 0.009(2) 0.009(3) 0.006(2)
 C15 0.036(3) 0.019(2) 0.044(3) -0.007(3) 0.003(3) -0.008(2)
 C16 0.027(3) 0.048(4) 0.033(3) -0.017(3) 0.008(3) -0.010(3)
 C17 0.027(3) 0.038(3) 0.023(3) -0.002(2) -0.004(2) 0.003(3)
 C18 0.037(3) 0.019(2) 0.025(3) 0.0002(19) 0.003(3) -0.002(2)
 C19 0.020(2) 0.033(3) 0.018(2) -0.005(2) -0.002(2) -0.001(3)
 C20 0.040(4) 0.029(3) 0.020(3) 0.000(2) -0.011(3) -0.001(3)
 C21 0.022(3) 0.044(3) 0.032(3) -0.012(3) -0.012(3) 0.013(3)
 C22 0.019(3) 0.050(4) 0.038(3) -0.023(3) 0.002(2) -0.006(3)
 C23 0.033(3) 0.030(3) 0.036(3) -0.004(3) 0.012(3) -0.009(2)
 C24 0.025(3) 0.027(3) 0.028(3) 0.001(2) 0.000(2) 0.007(2)
 C25 0.018(2) 0.012(2) 0.025(3) -0.004(2) -0.003(2) -0.0022(19)
 C26 0.021(3) 0.021(3) 0.025(3) 0.001(2) 0.006(2) -0.002(2)
 C27 0.020(3) 0.034(3) 0.030(3) -0.006(2) 0.004(2) -0.002(2)
 C28 0.017(3) 0.024(3) 0.034(3) -0.007(3) -0.004(2) 0.006(2)
 C29 0.022(3) 0.018(3) 0.029(3) 0.000(2) -0.005(2) 0.003(2)
 C30 0.020(3) 0.018(2) 0.022(3) 0.0016(19) 0.004(2) 0.0019(18)
 C31 0.015(2) 0.014(2) 0.021(3) -0.0023(19) -0.001(2) 0.0024(19)
 C32 0.019(2) 0.017(2) 0.026(3) -0.003(2) -0.004(3) 0.0050(18)
 C33 0.026(3) 0.034(3) 0.029(3) -0.012(2) -0.006(2) 0.005(2)
 C34 0.025(3) 0.028(3) 0.046(3) -0.016(3) -0.002(4) -0.002(2)
 C35 0.024(3) 0.013(2) 0.048(4) -0.003(2) 0.006(3) -0.006(2)
 C36 0.022(3) 0.015(3) 0.025(3) 0.000(2) 0.004(2) 0.002(2)
 C37 0.019(3) 0.018(2) 0.014(2) -0.0029(18) 0.005(2) 0.0032(18)
 C38 0.018(3) 0.018(2) 0.018(3) -0.002(2) 0.000(2) 0.003(2)
 C39 0.018(2) 0.019(2) 0.031(3) 0.001(2) 0.007(2) 0.001(3)
 C40 0.019(3) 0.030(3) 0.030(3) -0.004(2) 0.001(2) -0.002(2)
 C41 0.020(3) 0.036(3) 0.020(3) 0.000(2) -0.006(2) 0.006(2)
 C42 0.014(3) 0.019(2) 0.022(3) 0.002(2) 0.003(2) 0.002(2)
 C43 0.014(2) 0.021(2) 0.017(3) 0.004(2) 0.006(2) -0.0010(19)
 C44 0.019(3) 0.025(3) 0.021(3) -0.001(2) 0.006(2) -0.003(2)
 C45 0.027(3) 0.020(2) 0.031(3) -0.002(2) 0.013(3) 0.003(2)
 C46 0.016(3) 0.033(3) 0.040(3) 0.006(2) 0.006(2) 0.007(2)
 C47 0.019(3) 0.036(3) 0.031(3) 0.001(3) -0.006(2) 0.003(2)
 C48 0.018(3) 0.025(3) 0.029(3) 0.000(2) -0.002(2) 0.003(2)
 C49 0.031(3) 0.030(3) 0.029(3) 0.002(2) 0.003(3) 0.001(2)
 C50 0.022(3) 0.077(5) 0.056(4) -0.010(4) -0.009(4) -0.003(4)
 Cl1 0.0363(8) 0.0212(6) 0.0214(7) 0.0062(5) 0.0070(6) 0.0074(6)
 Cl2 0.0224(7) 0.0370(7) 0.0423(8) 0.0127(6) -0.0042(6) -0.0068(6)
 Cl3 0.0539(9) 0.0242(7) 0.0277(7) 0.0006(5) 0.0071(7) 0.0125(6)
 Dy1 0.01916(10) 0.01387(9) 0.01911(10) 0.00515(10) 0.00169(11) 0.00090(10)
 N1 0.020(2) 0.020(2) 0.041(3) 0.011(2) 0.000(2) 0.0005(18)
 O1 0.028(2) 0.0176(17) 0.0224(18) 0.0039(14) -0.0001(15) -0.0011(15)
 O2 0.0224(19) 0.0147(15) 0.0225(17) 0.0055(13) -0.0007(17) -0.0019(15)
 P1 0.0176(7) 0.0132(6) 0.0134(7) 0.0002(5) 0.0023(5) 0.0002(5)
 P2 0.0192(8) 0.0147(6) 0.0157(7) 0.0009(5) -0.0002(6) 0.0006(5)
 P3 0.0161(7) 0.0131(5) 0.0166(6) 0.0019(5) 0.0004(5) 0.0000(5)
 P4 0.0160(6) 0.0173(6) 0.0172(6) 0.0019(5) 0.0005(6) -0.0007(5)

_geom_special_details
;
 All esds (except the esd in the dihedral angle between two l.s. planes)
 are estimated using the full covariance matrix.  The cell esds are taken
 into account individually in the estimation of esds in distances, angles
 and torsion angles; correlations between esds in cell parameters are only
 used when they are defined by crystal symmetry.  An approximate (isotropic)
 treatment of cell esds is used for estimating esds involving l.s. planes.
;
loop_
  _geom_bond_atom_site_label_1
  _geom_bond_atom_site_label_2
  _geom_bond_distance
  _geom_bond_site_symmetry_2
  _geom_bond_publ_flag
 C1 C2 1.375(7) . ?
 C1 C6 1.384(7) . ?
 C1 P1 1.820(5) . ?
 C2 H2 0.9500 . ?
 C2 C3 1.377(7) . ?
 C3 H3 0.9500 . ?
 C3 C4 1.361(8) . ?
 C4 H4 0.9500 . ?
 C4 C5 1.382(8) . ?
 C5 H5 0.9500 . ?
 C5 C6 1.402(7) . ?
 C6 H6 0.9500 . ?
 C7 C8 1.381(7) . ?
 C7 C12 1.383(7) . ?
 C7 P1 1.809(5) . ?
 C8 H8 0.9500 . ?
 C8 C9 1.355(8) . ?
 C9 H9 0.9500 . ?
 C9 C10 1.383(8) . ?
 C10 H10 0.9500 . ?
 C10 C11 1.373(9) . ?
 C11 H11 0.9500 . ?
 C11 C12 1.419(8) . ?
 C12 H12 0.9500 . ?
 C13 C14 1.400(7) . ?
 C13 C18 1.391(7) . ?
 C13 P2 1.832(5) . ?
 C14 H14 0.9500 . ?
 C14 C15 1.382(8) . ?
 C15 H15 0.9500 . ?
 C15 C16 1.358(8) . ?
 C16 H16 0.9500 . ?
 C16 C17 1.371(8) . ?
 C17 H17 0.9500 . ?
 C17 C18 1.367(7) . ?
 C18 H18 0.9500 . ?
 C19 C20 1.408(7) . ?
 C19 C24 1.401(7) . ?
 C19 P2 1.823(5) . ?
 C20 H20 0.9500 . ?
 C20 C21 1.378(8) . ?
 C21 H21 0.9500 . ?
 C21 C22 1.353(8) . ?
 C22 H22 0.9500 . ?
 C22 C23 1.368(8) . ?
 C23 H23 0.9500 . ?
 C23 C24 1.377(7) . ?
 C24 H24 0.9500 . ?
 C25 C26 1.389(7) . ?
 C25 C30 1.402(7) . ?
 C25 P3 1.801(5) . ?
 C26 H26 0.9500 . ?
 C26 C27 1.389(7) . ?
 C27 H27 0.9500 . ?
 C27 C28 1.369(7) . ?
 C28 H28 0.9500 . ?
 C28 C29 1.380(7) . ?
 C29 H29 0.9500 . ?
 C29 C30 1.384(7) . ?
 C30 H30 0.9500 . ?
 C31 C32 1.385(7) . ?
 C31 C36 1.408(6) . ?
 C31 P3 1.797(5) . ?
 C32 H32 0.9500 . ?
 C32 C33 1.385(7) . ?
 C33 H33 0.9500 . ?
 C33 C34 1.376(8) . ?
 C34 H34 0.9500 . ?
 C34 C35 1.379(8) . ?
 C35 H35 0.9500 . ?
 C35 C36 1.380(7) . ?
 C36 H36 0.9500 . ?
 C37 C38 1.395(6) . ?
 C37 C42 1.374(6) . ?
 C37 P4 1.836(5) . ?
 C38 H38 0.9500 . ?
 C38 C39 1.377(7) . ?
 C39 H39 0.9500 . ?
 C39 C40 1.384(7) . ?
 C40 H40 0.9500 . ?
 C40 C41 1.368(7) . ?
 C41 H41 0.9500 . ?
 C41 C42 1.391(7) . ?
 C42 H42 0.9500 . ?
 C43 C44 1.392(7) . ?
 C43 C48 1.392(7) . ?
 C43 P4 1.835(5) . ?
 C44 H44 0.9500 . ?
 C44 C45 1.377(7) . ?
 C45 H45 0.9500 . ?
 C45 C46 1.365(8) . ?
 C46 H46 0.9500 . ?
 C46 C47 1.384(8) . ?
 C47 H47 0.9500 . ?
 C47 C48 1.381(7) . ?
 C48 H48 0.9500 . ?
 C49 C50 1.468(9) . ?
 C49 N1 1.147(7) . ?
 C50 H50A 0.9800 . ?
 C50 H50B 0.9800 . ?
 C50 H50C 0.9800 . ?
 Cl1 Dy1 2.5949(13) . ?
 Cl2 Dy1 2.5788(14) . ?
 Cl3 Dy1 2.6299(13) . ?
 Dy1 N1 2.527(5) . ?
 Dy1 O1 2.251(3) . ?
 Dy1 O2 2.224(3) . ?
 O1 P1 1.511(3) . ?
 O1 P1B 1.656(16) . ?
 O2 P3 1.511(3) . ?
 P1 P2 2.1983(18) . ?
 P1B P2B 2.20(2) . ?
 P3 P4 2.2024(18) . ?

loop_
  _geom_angle_atom_site_label_1
  _geom_angle_atom_site_label_2
  _geom_angle_atom_site_label_3
  _geom_angle
  _geom_angle_site_symmetry_1
  _geom_angle_site_symmetry_3
  _geom_angle_publ_flag
 C2 C1 C6 121.4(5) . . ?
 C2 C1 P1 120.5(4) . . ?
 C6 C1 P1 118.1(4) . . ?
 C1 C2 H2 119.9 . . ?
 C1 C2 C3 120.2(5) . . ?
 C3 C2 H2 119.9 . . ?
 C2 C3 H3 120.4 . . ?
 C4 C3 C2 119.3(5) . . ?
 C4 C3 H3 120.4 . . ?
 C3 C4 H4 119.3 . . ?
 C3 C4 C5 121.4(5) . . ?
 C5 C4 H4 119.3 . . ?
 C4 C5 H5 120.0 . . ?
 C4 C5 C6 119.9(5) . . ?
 C6 C5 H5 120.0 . . ?
 C1 C6 C5 117.7(5) . . ?
 C1 C6 H6 121.2 . . ?
 C5 C6 H6 121.2 . . ?
 C8 C7 C12 119.7(5) . . ?
 C8 C7 P1 122.2(4) . . ?
 C12 C7 P1 118.1(4) . . ?
 C7 C8 H8 119.4 . . ?
 C9 C8 C7 121.1(5) . . ?
 C9 C8 H8 119.4 . . ?
 C8 C9 H9 119.8 . . ?
 C8 C9 C10 120.5(5) . . ?
 C10 C9 H9 119.8 . . ?
 C9 C10 H10 120.0 . . ?
 C11 C10 C9 119.9(5) . . ?
 C11 C10 H10 120.0 . . ?
 C10 C11 H11 120.2 . . ?
 C10 C11 C12 119.6(5) . . ?
 C12 C11 H11 120.2 . . ?
 C7 C12 C11 119.1(5) . . ?
 C7 C12 H12 120.4 . . ?
 C11 C12 H12 120.4 . . ?
 C14 C13 P2 115.9(4) . . ?
 C18 C13 C14 118.7(5) . . ?
 C18 C13 P2 125.4(4) . . ?
 C13 C14 H14 120.2 . . ?
 C15 C14 C13 119.6(5) . . ?
 C15 C14 H14 120.2 . . ?
 C14 C15 H15 119.6 . . ?
 C16 C15 C14 120.9(5) . . ?
 C16 C15 H15 119.6 . . ?
 C15 C16 H16 120.2 . . ?
 C15 C16 C17 119.6(5) . . ?
 C17 C16 H16 120.2 . . ?
 C16 C17 H17 119.4 . . ?
 C18 C17 C16 121.2(5) . . ?
 C18 C17 H17 119.4 . . ?
 C13 C18 H18 120.1 . . ?
 C17 C18 C13 119.9(5) . . ?
 C17 C18 H18 120.1 . . ?
 C20 C19 P2 115.4(4) . . ?
 C24 C19 C20 118.1(5) . . ?
 C24 C19 P2 126.5(4) . . ?
 C19 C20 H20 119.7 . . ?
 C21 C20 C19 120.6(5) . . ?
 C21 C20 H20 119.7 . . ?
 C20 C21 H21 120.0 . . ?
 C22 C21 C20 120.1(5) . . ?
 C22 C21 H21 120.0 . . ?
 C21 C22 H22 119.7 . . ?
 C21 C22 C23 120.7(5) . . ?
 C23 C22 H22 119.7 . . ?
 C22 C23 H23 119.4 . . ?
 C22 C23 C24 121.1(5) . . ?
 C24 C23 H23 119.4 . . ?
 C19 C24 H24 120.3 . . ?
 C23 C24 C19 119.5(5) . . ?
 C23 C24 H24 120.3 . . ?
 C26 C25 C30 120.2(4) . . ?
 C26 C25 P3 118.2(4) . . ?
 C30 C25 P3 121.6(4) . . ?
 C25 C26 H26 120.5 . . ?
 C27 C26 C25 119.0(5) . . ?
 C27 C26 H26 120.5 . . ?
 C26 C27 H27 119.5 . . ?
 C28 C27 C26 120.9(5) . . ?
 C28 C27 H27 119.5 . . ?
 C27 C28 H28 119.9 . . ?
 C27 C28 C29 120.3(5) . . ?
 C29 C28 H28 119.9 . . ?
 C28 C29 H29 119.9 . . ?
 C28 C29 C30 120.3(5) . . ?
 C30 C29 H29 119.9 . . ?
 C25 C30 H30 120.3 . . ?
 C29 C30 C25 119.3(5) . . ?
 C29 C30 H30 120.3 . . ?
 C32 C31 C36 119.6(4) . . ?
 C32 C31 P3 120.0(4) . . ?
 C36 C31 P3 120.4(4) . . ?
 C31 C32 H32 119.9 . . ?
 C31 C32 C33 120.2(5) . . ?
 C33 C32 H32 119.9 . . ?
 C32 C33 H33 120.1 . . ?
 C34 C33 C32 119.8(5) . . ?
 C34 C33 H33 120.1 . . ?
 C33 C34 H34 119.6 . . ?
 C33 C34 C35 120.8(5) . . ?
 C35 C34 H34 119.6 . . ?
 C34 C35 H35 119.9 . . ?
 C34 C35 C36 120.2(5) . . ?
 C36 C35 H35 119.9 . . ?
 C31 C36 H36 120.3 . . ?
 C35 C36 C31 119.4(5) . . ?
 C35 C36 H36 120.3 . . ?
 C38 C37 P4 122.9(4) . . ?
 C42 C37 C38 120.0(4) . . ?
 C42 C37 P4 117.0(3) . . ?
 C37 C38 H38 120.2 . . ?
 C39 C38 C37 119.6(5) . . ?
 C39 C38 H38 120.2 . . ?
 C38 C39 H39 119.8 . . ?
 C38 C39 C40 120.3(5) . . ?
 C40 C39 H39 119.8 . . ?
 C39 C40 H40 120.0 . . ?
 C41 C40 C39 120.0(5) . . ?
 C41 C40 H40 120.0 . . ?
 C40 C41 H41 119.8 . . ?
 C40 C41 C42 120.3(5) . . ?
 C42 C41 H41 119.8 . . ?
 C37 C42 C41 119.8(4) . . ?
 C37 C42 H42 120.1 . . ?
 C41 C42 H42 120.1 . . ?
 C44 C43 P4 121.4(4) . . ?
 C48 C43 C44 119.1(5) . . ?
 C48 C43 P4 119.3(4) . . ?
 C43 C44 H44 120.3 . . ?
 C45 C44 C43 119.4(5) . . ?
 C45 C44 H44 120.3 . . ?
 C44 C45 H45 119.2 . . ?
 C46 C45 C44 121.6(5) . . ?
 C46 C45 H45 119.2 . . ?
 C45 C46 H46 120.2 . . ?
 C45 C46 C47 119.5(5) . . ?
 C47 C46 H46 120.2 . . ?
 C46 C47 H47 120.1 . . ?
 C48 C47 C46 119.9(5) . . ?
 C48 C47 H47 120.1 . . ?
 C43 C48 H48 119.8 . . ?
 C47 C48 C43 120.5(5) . . ?
 C47 C48 H48 119.8 . . ?
 N1 C49 C50 178.6(6) . . ?
 C49 C50 H50A 109.5 . . ?
 C49 C50 H50B 109.5 . . ?
 C49 C50 H50C 109.5 . . ?
 H50A C50 H50B 109.5 . . ?
 H50A C50 H50C 109.5 . . ?
 H50B C50 H50C 109.5 . . ?
 Cl1 Dy1 Cl3 171.28(5) . . ?
 Cl2 Dy1 Cl1 94.04(5) . . ?
 Cl2 Dy1 Cl3 94.57(5) . . ?
 N1 Dy1 Cl1 85.44(11) . . ?
 N1 Dy1 Cl2 179.40(11) . . ?
 N1 Dy1 Cl3 85.95(11) . . ?
 O1 Dy1 Cl1 89.67(9) . . ?
 O1 Dy1 Cl2 97.82(9) . . ?
 O1 Dy1 Cl3 87.78(9) . . ?
 O1 Dy1 N1 81.89(13) . . ?
 O2 Dy1 Cl1 92.27(9) . . ?
 O2 Dy1 Cl2 96.00(10) . . ?
 O2 Dy1 Cl3 88.21(9) . . ?
 O2 Dy1 N1 84.31(13) . . ?
 O2 Dy1 O1 165.87(12) . . ?
 C49 N1 Dy1 176.1(5) . . ?
 P1 O1 Dy1 171.3(2) . . ?
 P1B O1 Dy1 143.3(6) . . ?
 P3 O2 Dy1 178.2(2) . . ?
 C1 P1 P2 104.23(16) . . ?
 C7 P1 C1 107.6(2) . . ?
 C7 P1 P2 104.46(16) . . ?
 O1 P1 C1 110.7(2) . . ?
 O1 P1 C7 110.8(2) . . ?
 O1 P1 P2 118.35(15) . . ?
 C13 P2 P1 98.68(17) . . ?
 C19 P2 C13 107.7(2) . . ?
 C19 P2 P1 100.81(16) . . ?
 O1 P1B P2B 99.2(10) . . ?
 C25 P3 P4 105.11(17) . . ?
 C31 P3 C25 108.4(2) . . ?
 C31 P3 P4 106.64(16) . . ?
 O2 P3 C25 109.9(2) . . ?
 O2 P3 C31 109.2(2) . . ?
 O2 P3 P4 117.11(14) . . ?
 C37 P4 P3 95.68(15) . . ?
 C43 P4 C37 104.4(2) . . ?
 C43 P4 P3 98.74(16) . . ?

loop_
  _geom_torsion_atom_site_label_1
  _geom_torsion_atom_site_label_2
  _geom_torsion_atom_site_label_3
  _geom_torsion_atom_site_label_4
  _geom_torsion
  _geom_torsion_site_symmetry_1
  _geom_torsion_site_symmetry_2
  _geom_torsion_site_symmetry_3
  _geom_torsion_site_symmetry_4
  _geom_torsion_publ_flag
 C1 C2 C3 C4 0.2(8) . . . . ?
 C2 C1 C6 C5 1.2(7) . . . . ?
 C2 C1 P1 C7 -71.3(4) . . . . ?
 C2 C1 P1 O1 167.5(4) . . . . ?
 C2 C1 P1 P2 39.2(4) . . . . ?
 C2 C3 C4 C5 0.8(9) . . . . ?
 C3 C4 C5 C6 -0.8(8) . . . . ?
 C4 C5 C6 C1 -0.2(8) . . . . ?
 C6 C1 C2 C3 -1.2(8) . . . . ?
 C6 C1 P1 C7 108.3(4) . . . . ?
 C6 C1 P1 O1 -12.9(4) . . . . ?
 C6 C1 P1 P2 -141.1(4) . . . . ?
 C7 C8 C9 C10 -2.7(9) . . . . ?
 C8 C7 C12 C11 0.9(8) . . . . ?
 C8 C7 P1 C1 77.3(5) . . . . ?
 C8 C7 P1 O1 -161.6(4) . . . . ?
 C8 C7 P1 P2 -33.1(5) . . . . ?
 C8 C9 C10 C11 4.3(9) . . . . ?
 C9 C10 C11 C12 -3.3(9) . . . . ?
 C10 C11 C12 C7 0.8(8) . . . . ?
 C12 C7 C8 C9 0.1(8) . . . . ?
 C12 C7 P1 C1 -104.7(4) . . . . ?
 C12 C7 P1 O1 16.5(5) . . . . ?
 C12 C7 P1 P2 145.0(4) . . . . ?
 C13 C14 C15 C16 -0.7(8) . . . . ?
 C14 C13 C18 C17 0.9(8) . . . . ?
 C14 C13 P2 C19 122.6(4) . . . . ?
 C14 C13 P2 P1 -133.1(4) . . . . ?
 C14 C15 C16 C17 2.1(9) . . . . ?
 C15 C16 C17 C18 -2.0(8) . . . . ?
 C16 C17 C18 C13 0.5(8) . . . . ?
 C18 C13 C14 C15 -0.8(8) . . . . ?
 C18 C13 P2 C19 -56.4(5) . . . . ?
 C18 C13 P2 P1 48.0(5) . . . . ?
 C19 C20 C21 C22 0.1(8) . . . . ?
 C20 C19 C24 C23 -0.2(7) . . . . ?
 C20 C19 P2 C13 -119.5(4) . . . . ?
 C20 C19 P2 P1 137.7(3) . . . . ?
 C20 C21 C22 C23 -0.2(8) . . . . ?
 C21 C22 C23 C24 0.1(8) . . . . ?
 C22 C23 C24 C19 0.1(8) . . . . ?
 C24 C19 C20 C21 0.0(7) . . . . ?
 C24 C19 P2 C13 60.4(5) . . . . ?
 C24 C19 P2 P1 -42.4(4) . . . . ?
 C25 C26 C27 C28 1.0(8) . . . . ?
 C26 C25 C30 C29 -0.5(7) . . . . ?
 C26 C25 P3 C31 -102.0(4) . . . . ?
 C26 C25 P3 O2 17.4(4) . . . . ?
 C26 C25 P3 P4 144.3(4) . . . . ?
 C26 C27 C28 C29 -0.1(8) . . . . ?
 C27 C28 C29 C30 -1.1(8) . . . . ?
 C28 C29 C30 C25 1.4(7) . . . . ?
 C30 C25 C26 C27 -0.7(7) . . . . ?
 C30 C25 P3 C31 75.9(4) . . . . ?
 C30 C25 P3 O2 -164.7(4) . . . . ?
 C30 C25 P3 P4 -37.9(4) . . . . ?
 C31 C32 C33 C34 0.7(7) . . . . ?
 C32 C31 C36 C35 0.4(7) . . . . ?
 C32 C31 P3 C25 113.1(4) . . . . ?
 C32 C31 P3 O2 -6.7(4) . . . . ?
 C32 C31 P3 P4 -134.2(4) . . . . ?
 C32 C33 C34 C35 0.3(8) . . . . ?
 C33 C34 C35 C36 -1.0(8) . . . . ?
 C34 C35 C36 C31 0.6(7) . . . . ?
 C36 C31 C32 C33 -1.1(7) . . . . ?
 C36 C31 P3 C25 -67.4(4) . . . . ?
 C36 C31 P3 O2 172.8(4) . . . . ?
 C36 C31 P3 P4 45.3(4) . . . . ?
 C37 C38 C39 C40 0.7(7) . . . . ?
 C38 C37 C42 C41 0.0(7) . . . . ?
 C38 C37 P4 C43 44.0(4) . . . . ?
 C38 C37 P4 P3 -56.6(4) . . . . ?
 C38 C39 C40 C41 -0.5(8) . . . . ?
 C39 C40 C41 C42 0.0(8) . . . . ?
 C40 C41 C42 C37 0.3(7) . . . . ?
 C42 C37 C38 C39 -0.4(7) . . . . ?
 C42 C37 P4 C43 -139.4(4) . . . . ?
 C42 C37 P4 P3 120.1(3) . . . . ?
 C43 C44 C45 C46 0.8(8) . . . . ?
 C44 C43 C48 C47 -1.2(7) . . . . ?
 C44 C43 P4 C37 28.5(4) . . . . ?
 C44 C43 P4 P3 126.7(4) . . . . ?
 C44 C45 C46 C47 -1.9(8) . . . . ?
 C45 C46 C47 C48 1.4(8) . . . . ?
 C46 C47 C48 C43 0.1(8) . . . . ?
 C48 C43 C44 C45 0.8(7) . . . . ?
 C48 C43 P4 C37 -157.2(4) . . . . ?
 C48 C43 P4 P3 -59.0(4) . . . . ?
 Dy1 O1 P1B P2B 175.7(7) . . . . ?
 P1 C1 C2 C3 178.5(4) . . . . ?
 P1 C1 C6 C5 -178.5(4) . . . . ?
 P1 C7 C8 C9 178.1(4) . . . . ?
 P1 C7 C12 C11 -177.2(4) . . . . ?
 P2 C13 C14 C15 -179.8(4) . . . . ?
 P2 C13 C18 C17 179.8(4) . . . . ?
 P2 C19 C20 C21 180.0(4) . . . . ?
 P2 C19 C24 C23 179.9(4) . . . . ?
 P3 C25 C26 C27 177.2(4) . . . . ?
 P3 C25 C30 C29 -178.4(4) . . . . ?
 P3 C31 C32 C33 178.4(4) . . . . ?
 P3 C31 C36 C35 -179.1(4) . . . . ?
 P4 C37 C38 C39 176.1(4) . . . . ?
 P4 C37 C42 C41 -176.8(4) . . . . ?
 P4 C43 C44 C45 175.1(4) . . . . ?
 P4 C43 C48 C47 -175.7(4) . . . . ?

_shelx_res_file
;
TITL rp034d
    rp034d.res
    created by SHELXL-2019/3 at 16:00:57 on 04-Sep-2025
CELL 0.71073 9.6582 18.2016 26.9187 90 90 90
ZERR 4 0.0002 0.0006 0.0008 0 0 0
LATT -1
SYMM 0.5-X,-Y,0.5+Z
SYMM -X,0.5+Y,0.5-Z
SYMM 0.5+X,0.5-Y,-Z
SFAC C H Cl Dy N O P
UNIT 200 172 12 4 4 8 16
SADI P1 O1 P1B O1
SADI P2B P1B P2 P1

L.S. 16
PLAN  30
SIZE 0.288 0.154 0.076
TEMP -173.15
CONF
FREE P1B C19
FREE P1B C13
FREE P2B C7
FREE P2B C8
FREE P2B C1
FREE P2B C2
FREE P2B H8
FREE P2B H2
MORE -1
BOND $H
LIST 4
fmap 2 53 53
acta
MERG 2
SHEL 20 0.74
OMIT -4 18 12
OMIT -4 18 13
OMIT -3 7 26
OMIT -2 5 31
OMIT -2 6 30
OMIT -2 7 28
OMIT -2 8 25
OMIT -2 8 26
OMIT -2 8 27
OMIT -1 6 30
OMIT -1 8 26
OMIT -1 9 26
REM <olex2.extras>
REM <HklSrc "%.\\RP034d.hkl">
REM </olex2.extras>

WGHT    0.030600
FVAR       0.23387   0.93128
C1    1    0.231943    0.447225    0.507641    11.00000    0.01982    0.01870 =
         0.01658   -0.00162    0.00069   -0.00031
C2    1    0.218486    0.390991    0.541417    11.00000    0.02510    0.03094 =
         0.02150    0.00679   -0.00147    0.00152
AFIX  43
H2    2    0.295840    0.360739    0.548952    11.00000   -1.20000
AFIX   0
C3    1    0.093253    0.378375    0.564359    11.00000    0.03424    0.02814 =
         0.03115    0.00686    0.00354   -0.00231
AFIX  43
H3    2    0.083819    0.339657    0.587782    11.00000   -1.20000
AFIX   0
C4    1   -0.016810    0.421979    0.553107    11.00000    0.02216    0.03728 =
         0.02836   -0.00601    0.00677   -0.00639
AFIX  43
H4    2   -0.102905    0.413693    0.569228    11.00000   -1.20000
AFIX   0
C5    1   -0.005980    0.478052    0.518724    11.00000    0.02543    0.03056 =
         0.03287   -0.00479   -0.00697    0.00617
AFIX  43
H5    2   -0.084415    0.507467    0.511112    11.00000   -1.20000
AFIX   0
C6    1    0.120852    0.491503    0.495082    11.00000    0.02841    0.02187 =
         0.02164    0.00166   -0.00180   -0.00011
AFIX  43
H6    2    0.130209    0.529695    0.471263    11.00000   -1.20000
AFIX   0
C7    1    0.510852    0.504782    0.525058    11.00000    0.01870    0.01803 =
         0.02549   -0.00283    0.01061   -0.00039
C8    1    0.574106    0.462371    0.561017    11.00000    0.03113    0.02929 =
         0.02775    0.00020   -0.00168   -0.00002
AFIX  43
H8    2    0.556237    0.411073    0.562142    11.00000   -1.20000
AFIX   0
C9    1    0.661243    0.492674    0.594734    11.00000    0.03158    0.03909 =
         0.03228   -0.00298   -0.00200    0.00068
AFIX  43
H9    2    0.700627    0.462889    0.620036    11.00000   -1.20000
AFIX   0
C10   1    0.693238    0.566678    0.592560    11.00000    0.02831    0.04836 =
         0.02526   -0.00864   -0.00541   -0.01163
AFIX  43
H10   2    0.759244    0.586897    0.614870    11.00000   -1.20000
AFIX   0
C11   1    0.629508    0.610896    0.558126    11.00000    0.06011    0.02746 =
         0.04323   -0.01321    0.01827   -0.01708
AFIX  43
H11   2    0.647498    0.662205    0.557663    11.00000   -1.20000
AFIX   0
C12   1    0.536633    0.579489    0.523246    11.00000    0.04541    0.02183 =
         0.02563   -0.00213   -0.00218   -0.00424
AFIX  43
H12   2    0.492738    0.609368    0.498970    11.00000   -1.20000
AFIX   0
C13   1    0.369365    0.327916    0.413571    11.00000    0.01765    0.02840 =
         0.01980   -0.00773    0.00030   -0.00364
C14   1    0.313417    0.257203    0.417507    11.00000    0.03114    0.02706 =
         0.02874    0.00931    0.00916    0.00633
AFIX  43
H14   2    0.335905    0.227023    0.445147    11.00000   -1.20000
AFIX   0
C15   1    0.225312    0.231537    0.380978    11.00000    0.03611    0.01910 =
         0.04410   -0.00688    0.00293   -0.00773
AFIX  43
H15   2    0.188256    0.183332    0.383496    11.00000   -1.20000
AFIX   0
C16   1    0.191009    0.274315    0.341532    11.00000    0.02716    0.04794 =
         0.03298   -0.01651    0.00797   -0.01013
AFIX  43
H16   2    0.127901    0.256755    0.317204    11.00000   -1.20000
AFIX   0
C17   1    0.247936    0.342985    0.336999    11.00000    0.02677    0.03820 =
         0.02259   -0.00229   -0.00369    0.00334
AFIX  43
H17   2    0.226005    0.372121    0.308795    11.00000   -1.20000
AFIX   0
C18   1    0.335646    0.370308    0.372296    11.00000    0.03652    0.01950 =
         0.02521    0.00018    0.00313   -0.00232
AFIX  43
H18   2    0.373535    0.418172    0.368656    11.00000   -1.20000
AFIX   0
C19   1    0.651342    0.380405    0.436383    11.00000    0.02046    0.03271 =
         0.01805   -0.00542   -0.00192   -0.00114
C20   1    0.765064    0.338380    0.452579    11.00000    0.04035    0.02880 =
         0.01988   -0.00022   -0.01083   -0.00140
AFIX  43
H20   2    0.751489    0.300471    0.476342    11.00000   -1.20000
AFIX   0
C21   1    0.895921    0.351741    0.434269    11.00000    0.02169    0.04368 =
         0.03221   -0.01194   -0.01181    0.01336
AFIX  43
H21   2    0.971978    0.323009    0.445376    11.00000   -1.20000
AFIX   0
C22   1    0.916203    0.405741    0.400485    11.00000    0.01859    0.04964 =
         0.03817   -0.02266    0.00150   -0.00570
AFIX  43
H22   2    1.006711    0.414781    0.388092    11.00000   -1.20000
AFIX   0
C23   1    0.807684    0.447441    0.384001    11.00000    0.03265    0.03006 =
         0.03554   -0.00418    0.01161   -0.00885
AFIX  43
H23   2    0.823935    0.485055    0.360239    11.00000   -1.20000
AFIX   0
C24   1    0.675338    0.435811    0.401270    11.00000    0.02496    0.02749 =
         0.02770    0.00072   -0.00025    0.00683
AFIX  43
H24   2    0.600859    0.465108    0.389481    11.00000   -1.20000
AFIX   0
C25   1    0.207250    0.817711    0.291079    11.00000    0.01793    0.01194 =
         0.02454   -0.00428   -0.00320   -0.00223
C26   1    0.100965    0.798582    0.323365    11.00000    0.02129    0.02101 =
         0.02458    0.00061    0.00590   -0.00241
AFIX  43
H26   2    0.115514    0.762639    0.348416    11.00000   -1.20000
AFIX   0
C27   1   -0.026833    0.832769    0.318481    11.00000    0.01957    0.03389 =
         0.02968   -0.00562    0.00436   -0.00216
AFIX  43
H27   2   -0.099585    0.820565    0.340752    11.00000   -1.20000
AFIX   0
C28   1   -0.049477    0.883823    0.282017    11.00000    0.01722    0.02361 =
         0.03366   -0.00731   -0.00433    0.00643
AFIX  43
H28   2   -0.137572    0.906650    0.279151    11.00000   -1.20000
AFIX   0
C29   1    0.055149    0.902242    0.249422    11.00000    0.02244    0.01778 =
         0.02870   -0.00027   -0.00502    0.00275
AFIX  43
H29   2    0.038304    0.937041    0.223823    11.00000   -1.20000
AFIX   0
C30   1    0.184577    0.870228    0.253861    11.00000    0.01981    0.01810 =
         0.02237    0.00156    0.00359    0.00193
AFIX  43
H30   2    0.257289    0.883709    0.231911    11.00000   -1.20000
AFIX   0
C31   1    0.485644    0.840773    0.330298    11.00000    0.01525    0.01394 =
         0.02089   -0.00225   -0.00095    0.00244
C32   1    0.531007    0.827615    0.378282    11.00000    0.01905    0.01657 =
         0.02581   -0.00338   -0.00386    0.00496
AFIX  43
H32   2    0.501259    0.784780    0.395390    11.00000   -1.20000
AFIX   0
C33   1    0.619617    0.876710    0.401414    11.00000    0.02586    0.03431 =
         0.02915   -0.01240   -0.00576    0.00536
AFIX  43
H33   2    0.651519    0.867319    0.434188    11.00000   -1.20000
AFIX   0
C34   1    0.661260    0.939118    0.376760    11.00000    0.02526    0.02771 =
         0.04562   -0.01616   -0.00178   -0.00235
AFIX  43
H34   2    0.722377    0.972584    0.392653    11.00000   -1.20000
AFIX   0
C35   1    0.615371    0.953701    0.329248    11.00000    0.02398    0.01270 =
         0.04808   -0.00295    0.00583   -0.00633
AFIX  43
H35   2    0.643845    0.997387    0.312861    11.00000   -1.20000
AFIX   0
C36   1    0.528222    0.905015    0.305454    11.00000    0.02210    0.01549 =
         0.02541    0.00000    0.00400    0.00201
AFIX  43
H36   2    0.497224    0.914740    0.272613    11.00000   -1.20000
AFIX   0
C37   1    0.311778    0.704651    0.201749    11.00000    0.01901    0.01773 =
         0.01417   -0.00285    0.00498    0.00325
C38   1    0.268810    0.639802    0.224692    11.00000    0.01771    0.01795 =
         0.01775   -0.00163    0.00033    0.00350
AFIX  43
H38   2    0.318867    0.620690    0.252186    11.00000   -1.20000
AFIX   0
C39   1    0.153350    0.603676    0.207219    11.00000    0.01783    0.01926 =
         0.03100    0.00092    0.00706    0.00126
AFIX  43
H39   2    0.123109    0.559812    0.222970    11.00000   -1.20000
AFIX   0
C40   1    0.081181    0.630988    0.166815    11.00000    0.01875    0.03029 =
         0.02970   -0.00423    0.00082   -0.00225
AFIX  43
H40   2    0.002044    0.605670    0.154723    11.00000   -1.20000
AFIX   0
C41   1    0.123860    0.694471    0.144294    11.00000    0.02046    0.03564 =
         0.02012   -0.00025   -0.00646    0.00636
AFIX  43
H41   2    0.074150    0.713117    0.116573    11.00000   -1.20000
AFIX   0
C42   1    0.239612    0.731829    0.161774    11.00000    0.01417    0.01926 =
         0.02164    0.00240    0.00329    0.00216
AFIX  43
H42   2    0.268709    0.775995    0.146132    11.00000   -1.20000
AFIX   0
C43   1    0.592652    0.692293    0.238981    11.00000    0.01355    0.02108 =
         0.01675    0.00395    0.00574   -0.00100
C44   1    0.600670    0.625630    0.213765    11.00000    0.01928    0.02491 =
         0.02089   -0.00121    0.00596   -0.00281
AFIX  43
H44   2    0.531521    0.612471    0.190296    11.00000   -1.20000
AFIX   0
C45   1    0.709764    0.578970    0.223169    11.00000    0.02717    0.02022 =
         0.03057   -0.00234    0.01324    0.00291
AFIX  43
H45   2    0.715599    0.533800    0.205612    11.00000   -1.20000
AFIX   0
C46   1    0.809736    0.596023    0.257100    11.00000    0.01634    0.03251 =
         0.04015    0.00630    0.00641    0.00721
AFIX  43
H46   2    0.882611    0.562372    0.263741    11.00000   -1.20000
AFIX   0
C47   1    0.804218    0.662677    0.281766    11.00000    0.01892    0.03628 =
         0.03127    0.00114   -0.00586    0.00349
AFIX  43
H47   2    0.874550    0.675449    0.304877    11.00000   -1.20000
AFIX   0
C48   1    0.696271    0.710563    0.272709    11.00000    0.01823    0.02515 =
         0.02938    0.00024   -0.00224    0.00329
AFIX  43
H48   2    0.692705    0.756328    0.289629    11.00000   -1.20000
AFIX   0
C49   1    0.701861    0.653178    0.417036    11.00000    0.03080    0.02971 =
         0.02903    0.00173    0.00324    0.00100
C50   1    0.841627    0.671512    0.434498    11.00000    0.02176    0.07707 =
         0.05626   -0.01009   -0.00872   -0.00302
AFIX 137
H50A  2    0.910191    0.645437    0.414266    11.00000   -1.50000
H50B  2    0.851477    0.656749    0.469330    11.00000   -1.50000
H50C  2    0.856528    0.724592    0.431559    11.00000   -1.50000
AFIX   0
CL1   3    0.459819    0.526831    0.311099    11.00000    0.03633    0.02123 =
         0.02141    0.00616    0.00698    0.00745
CL2   3    0.097265    0.573569    0.354110    11.00000    0.02243    0.03702 =
         0.04235    0.01273   -0.00424   -0.00684
CL3   3    0.270447    0.692622    0.453474    11.00000    0.05393    0.02425 =
         0.02768    0.00062    0.00708    0.01253
DY1   4    0.346681    0.607941    0.379192    11.00000    0.01916    0.01387 =
         0.01911    0.00515    0.00169    0.00090
N1    5    0.591979    0.640332    0.403448    11.00000    0.02020    0.02035 =
         0.04068    0.01087   -0.00042    0.00045
O1    6    0.381165    0.517705    0.435035    11.00000    0.02785    0.01763 =
         0.02242    0.00389   -0.00012   -0.00109
O2    6    0.360178    0.708138    0.332152    11.00000    0.02244    0.01474 =
         0.02254    0.00549   -0.00072   -0.00192
PART 1
P1    7    0.398243    0.465662    0.478348    21.00000    0.01757    0.01320 =
         0.01342    0.00018    0.00228    0.00025
P2    7    0.485182    0.356084    0.463994    21.00000    0.01920    0.01471 =
         0.01571    0.00086   -0.00018    0.00064
PART 2
P1B   7    0.450139    0.435110    0.442392   -21.00000    0.02297
P2B   7    0.414187    0.420921    0.522427   -21.00000    0.02315
PART 0
P3    7    0.374240    0.775688    0.299937    11.00000    0.01611    0.01308 =
         0.01659    0.00192    0.00040   -0.00004
P4    7    0.457580    0.759893    0.224533    11.00000    0.01597    0.01734 =
         0.01715    0.00187    0.00053   -0.00070
HKLF 4


REM  rp034d
REM wR2 = 0.0614, GooF = S = 0.969, Restrained GooF = 0.971 for all data
REM R1 = 0.0313 for 9319 Fo > 4sig(Fo) and 0.0436 for all 11179 data
REM 560 parameters refined using 2 restraints

END

WGHT      0.0307      0.0000

REM Highest difference peak  0.682,  deepest hole -0.733,  1-sigma level  0.091
Q1    1   0.5450  0.6032  0.3789  11.00000  0.05    0.68
Q2    1   0.3200  0.5775  0.3598  11.00000  0.05    0.64
Q3    1   0.3957  0.6018  0.3559  11.00000  0.05    0.51
Q4    1   0.3235  0.4407  0.4612  11.00000  0.05    0.47
Q5    1   0.2999  0.6102  0.3555  11.00000  0.05    0.41
Q6    1   0.2225  0.6119  0.3801  11.00000  0.05    0.40
Q7    1   0.3405  0.6440  0.3588  11.00000  0.05    0.40
Q8    1   0.6681  0.3542  0.4588  11.00000  0.05    0.38
Q9    1   0.2928  0.6148  0.4237  11.00000  0.05    0.36
Q10   1   0.6271  0.4223  0.4401  11.00000  0.05    0.34
Q11   1   0.3652  0.6891  0.3798  11.00000  0.05    0.33
Q12   1   0.3428  0.2998  0.4378  11.00000  0.05    0.33
Q13   1  -0.1387  0.4201  0.6217  11.00000  0.05    0.33
Q14   1   0.6173  0.8417  0.3835  11.00000  0.05    0.32
Q15   1   0.2322  0.3824  0.3752  11.00000  0.05    0.32
Q16   1   0.1393  0.6158  0.3797  11.00000  0.05    0.32
Q17   1   0.6286  0.8969  0.3825  11.00000  0.05    0.31
Q18   1   0.3811  0.5995  0.4632  11.00000  0.05    0.31
Q19   1   0.3590  0.5169  0.3031  11.00000  0.05    0.31
Q20   1   0.1605  0.5593  0.4184  11.00000  0.05    0.31
Q21   1   0.3532  0.6536  0.4053  11.00000  0.05    0.30
Q22   1   0.2318  0.5806  0.4424  11.00000  0.05    0.30
Q23   1   0.3952  0.6058  0.4224  11.00000  0.05    0.30
Q24   1   0.7645  0.7781  0.2799  11.00000  0.05    0.30
Q25   1   0.2351  0.6144  0.4813  11.00000  0.05    0.29
Q26   1   0.6742  0.5607  0.5222  11.00000  0.05    0.29
Q27   1   0.8451  0.4342  0.3991  11.00000  0.05    0.29
Q28   1   0.3403  0.6686  0.4372  11.00000  0.05    0.29
Q29   1   0.4865  0.6161  0.3210  11.00000  0.05    0.29
Q30   1   0.2235  0.3617  0.5003  11.00000  0.05    0.29
;
_shelx_res_checksum                72673
_shelx_hkl_file
;
  -4   7 -21  161.32   21.52   0
  -4   7 -20   46.18   17.68   0
  -4   7 -12  327.19   16.57   0
  -4   8 -10  202.18   13.34   0
  -4   9  -8   68.26    9.72   0
  -3   3 -22  778.68   28.78   0
  -3   3 -21  142.12   18.55   0
  -3   3 -19   28.05   14.75   0
  -3   3 -15  319.86   16.36   0
  -3   3 -14 1327.27   26.96   0
  -3   3 -13  202.96   13.71   0
  -3   4  -9  525.19   15.19   0
  -2   0 -20   25.57    9.91   0
  -2   0 -19  343.04   18.62   0
  -2   0 -18  362.59   18.31   0
  -2   0 -17  671.21   21.52   0
  -2   0 -16   64.93   11.91   0
  -2   1  -9  375.34   11.98   0
  -2   2  -6 1061.25   15.38   0
  -1  -2 -21  339.97   17.32   0
  -1  -2 -19   73.28   12.80   0
  -1  -2 -18  444.65   18.30   0
  -1  -2 -17 1798.97   30.43   0
  -1  -2 -16  898.90   21.88   0
  -1  -2 -15  456.21   16.25   0
  -1  -2 -14  141.38   11.28   0
  -1  -1  -8  905.36   14.60   0
  -1  12   9  295.38    9.86   0
   0  -3 -25  322.79   21.90   0
   0  -3  -9 1900.39   19.95   0
   0  -2  -5  801.39    9.60   0
   0   7   9 3327.03   28.17   0
   1  -5 -22  172.28   14.98   0
   1  -5 -21  501.06   19.78   0
   1  -5 -20  727.71   21.65   0
   1  -5 -19  224.76   15.15   0
   1  -5 -15  449.56   14.88   0
   1  -5 -14  424.35   13.15   0
   1  -4 -27  108.77   19.38   0
   1  10  13  371.06   15.84   0
   1  14  14  432.67   17.85   0
   2  -6 -23  130.62   15.03   0
   2  -6 -22  148.96   14.40   0
   2  -6 -12  229.72    9.07   0
   2  -5 -28    5.43   17.51   0
   2   7  13  445.33   16.39   0
   2  11  15   74.44   12.57   0
   2  15  16   89.50   16.94   0
   2  16  16  118.53   17.98   0
   2  17  16  213.26   20.23   0
   2  18  16   30.50   18.30   0
   3  -7 -22  440.75   18.12   0
   3  -7 -21   29.81   12.37   0
   3  -7 -13   29.03    6.12   0
   3  -6 -28   84.71   19.13   0
   3   5  13 1772.72   28.92   0
   3   6  14  573.77   19.54   0
   3   8  15  559.36   18.91   0
   3  10  16   75.31   14.14   0
   3  13  17  227.02   18.14   0
   3  19  17  281.77   24.10   0
   4  -8 -19  456.96   14.42   0
   4  -8 -18  318.35   12.61   0
   4  -8 -16  687.38   14.23   0
   4  -1   8  342.42   14.32   0
   4   6  15  473.32   18.44   0
   4   9  17   51.24   15.26   0
   4  12  18  348.51   22.06   0
   4  13  18  129.84   18.41   0
   5  -5   2   23.38    7.43   0
   5  -4   4   33.90    7.95   0
   5  -3   6   52.73    9.21   0
   5   2  13  764.56   23.03   0
   5   6  16  139.77   16.55   0
   5   9  18  291.77   21.06   0
   5  10  18  388.21   23.10   0
   5  12  19   40.02   17.18   0
   5  13  19  315.08   24.09   0
   5  14  19    2.40   17.34   0
   6  -9 -17   56.00    6.80   0
   6  -7  -2   18.58    6.77   0
   6  -3   7  166.24   12.87   0
   6  -1  10  471.44   19.17   0
   6   6  17   83.11   18.04   0
   6   8  18  142.44   19.93   0
   6  11  19   58.67   18.84   0
   6  14  20  163.17   24.57   0
   7  -7  -1   70.57    8.67   0
   7  -5   4   92.58   11.24   0
   7  -4   6    8.96   10.65   0
   7   1  13  331.98   20.63   0
   7   2  14  145.84   17.22   0
   7   3  15  153.71   19.29   0
   7   4  16  114.44   19.11   0
   7   7  18  164.35   21.64   0
   7   9  19   37.43   20.84   0
   8  -8  -4    5.24    8.34   0
   8  -6   2  436.23   16.40   0
   8  -3   8  640.64   23.11   0
   8  -1  11  328.50   20.48   0
   8   4  16   24.70   17.49   0
   8   5  17   50.17   19.94   0
   8   7  18  359.05   26.91   0
   9  -8  -4  334.33   14.02   0
   9  -6   2   13.55   11.10   0
   9  -1  11   91.67   18.09   0
   9   4  16  108.87   21.57   0
   9   5  17   87.77   23.40   0
  10  -7  -1  140.08   14.90   0
  10  -6   2   51.82   15.09   0
  10  -5   4   67.22   15.03   0
  10  -4   6   64.25   16.06   0
  10  -3   8    1.10   15.45   0
  10  -1  11   10.59   17.46   0
  10   0  12  416.81   26.32   0
  10   1  13  359.78   25.75   0
  10   2  14   10.88   20.19   0
  10   3  15  -15.89   21.29   0
  11  -6   1  160.12   19.05   0
  11  -3   7  101.39   19.90   0
  11  -2   9  200.47   22.66   0
  11  -1  10   23.84   18.96   0
  11   1  13    5.38   19.61   0
  12  -2   8   26.58   22.09   0
  -4   7 -19  133.43   18.01   0
  -4   7 -18  117.42   17.86   0
  -4   7 -15    6.62   12.05   0
  -4   9  -9  179.99   12.35   0
  -4  11  -6   94.85   10.12   0
  -4  12  -5  901.22   17.84   0
  -4  14  -4  209.08   10.74   0
  -4  15  -4  337.82   13.18   0
  -4  16  -4   57.03    9.64   0
  -4  17  -4   79.44   10.42   0
  -3   3 -18  612.99   21.16   0
  -3   3 -17  584.33   21.45   0
  -3   3 -16   96.00   10.68   0
  -3   4 -10  951.12   20.37   0
  -3   5  -7  242.25   10.79   0
  -3   6  -5  330.00   11.17   0
  -3   8  -2   59.06    5.69   0
  -3  15   2  236.58    5.34   0
  -1  -1 -25   64.72   17.43   0
  -1  -1 -24  336.22   22.06   0
  -1  -1  -9  440.54   11.55   0
  -1   0  -5   63.40    5.12   0
   0  -3 -24    2.89   14.39   0
   0  -3 -23    4.70   14.16   0
   0  -3 -10  442.31   11.33   0
   0  10  11  271.10   11.72   0
   0  13  12 1086.39   21.20   0
   1  -5 -18   93.49   11.17   0
   1  -5 -17  348.14   14.39   0
   1  -5 -16  609.82   16.69   0
   1  -4 -26  262.55   21.07   0
   1  -4 -25   88.52   19.14   0
   1   8  12  507.34   15.21   0
   1  12  14  208.80   14.90   0
   2  -6 -20  507.47   18.05   0
   2  -6 -19    6.47   11.53   0
   2  -6 -14 1051.05   18.04   0
   2  -6 -13  798.84   15.00   0
   2  -5 -27  747.58   28.67   0
   2   0   6 1087.77   15.82   0
   2   4  11  728.46   17.59   0
   2   5  12  167.51   11.79   0
   2  10  15   48.02   11.67   0
   2  13  16  472.51   20.21   0
   2  14  16   17.82   13.01   0
   3  -7 -20  251.24   13.61   0
   3  -7 -19  137.55   12.57   0
   3  -7 -18  523.39   16.26   0
   3  -7 -17   13.61    8.49   0
   3  -7 -15  141.87    8.74   0
   3  -7 -14  844.33   14.91   0
   3  -6 -27  140.07   18.70   0
   3  -3   3 1404.68   17.03   0
   3  -2   5   27.55    6.30   0
   3   0   8  600.11   14.93   0
   3   9  16  235.49   16.65   0
   3  12  17   85.31   15.14   0
   4   1  11  281.98   14.92   0
   4   2  12   76.90   11.48   0
   4   3  13  336.39   16.37   0
   4   4  14    7.66   11.21   0
   4   5  15  485.64   20.20   0
   4  11  18  142.41   17.46   0
   4  15  19  272.01   24.51   0
   4  16  19  421.76   26.28   0
   4  17  19  109.05   24.81   0
   4  18  19   30.66   24.09   0
   5  -2   8   83.35   10.97   0
   5   0  11   23.78   10.94   0
   5   1  12  635.69   19.64   0
   5   4  15  117.97   15.67   0
   5   7  17  277.08   17.08   0
   5  11  19  814.66   30.78   0
   5  15  20  166.23   25.08   0
   5  16  20   15.47   23.82   0
   5  17  20  122.28   26.84   0
   6  -6   1  285.61   11.04   0
   6   1  13   57.22   14.19   0
   6   2  14  215.09   17.90   0
   6   9  19  479.00   26.81   0
   6  12  20  130.74   22.49   0
   6  13  20   83.36   21.27   0
   7  -6   2   51.59    9.21   0
   7  -2  10   32.02   12.48   0
   7   6  18  149.98   21.01   0
   7   8  19  115.19   22.10   0
   7  10  20  201.77   25.11   0
   7  11  20  207.77   25.37   0
   8  -7   0  449.47   16.02   0
   8  -5   5  335.32   18.04   0
   8  -4   7  158.01   15.01   0
   8  -2  10  600.12   23.79   0
   8   0  13  657.08   26.25   0
   8   1  14   -2.27   15.95   0
   8   2  15   35.88   17.65   0
   8   3  16  278.16   23.00   0
   8   8  19   59.09   16.88   0
   9  -7   0  102.33   13.31   0
   9  -5   5  285.29   17.67   0
   9  -4   7  105.48   15.33   0
   9  -2  10   42.00   15.53   0
   9   0  13  239.26   21.89   0
   9   1  14  125.72   20.90   0
   9   2  15  102.53   21.20   0
   9   3  16    4.75   19.85   0
   9   4  17  172.20   22.84   0
  10  -2  10   65.36   18.42   0
  10   1  14  337.46   25.13   0
  10   2  15  414.05   29.19   0
  10   3  16   30.27   20.30   0
  11  -5   4  318.63   21.58   0
  11  -4   6  269.77   22.56   0
  11  -3   8   30.47   18.63   0
  11  -1  11  114.58   22.29   0
  11   0  12    1.10   21.02   0
  12  -4   5  232.10   23.31   0
  12  -3   7   67.08   21.73   0
  12  -2   9   -7.04   23.62   0
  -4   8 -20   -2.41   15.79   0
  -4   8 -19  453.85   24.38   0
  -4   8 -17  419.21   22.06   0
  -4   8 -15   12.55   13.03   0
  -4   8 -14  424.53   19.50   0
  -4   8 -13   79.88   13.11   0
  -4   9 -10  624.45   19.00   0
  -4  11  -7  182.35   12.50   0
  -4  13  -5  478.17   14.71   0
  -3   4 -22  297.48   19.08   0
  -3   4 -21  478.68   24.18   0
  -3   4 -20   87.68   16.84   0
  -3   4 -19 1352.41   32.31   0
  -3   4 -11 1001.45   21.62   0
  -3  16   2   81.31    4.45   0
  -2   1 -21   34.63   14.97   0
  -2   1 -20  385.15   20.11   0
  -2   1 -19  940.60   26.08   0
  -2   1 -12 1333.75   23.71   0
  -2   3  -4 1199.98   14.18   0
  -1  -1 -23  165.34   18.15   0
  -1  -1 -22  125.65   16.80   0
  -1  -1 -10   29.69    6.91   0
  -1  11   9   34.79    6.61   0
  -1  14  10  722.00   15.56   0
   0  -3 -22  502.82   21.73   0
   0  -3 -21  366.24   18.78   0
   0  -3 -20    2.52   11.04   0
   0  -3 -11  347.09   11.19   0
   0  -2 -26   59.58   18.54   0
   0  12  12  127.63    9.96   0
   1  -4  -8   56.24    4.98   0
   1   3   8 1669.97   19.96   0
   1   4   9  974.48   16.12   0
   1   5  10  885.44   17.22   0
   1   6  11  226.55   10.98   0
   1   9  13   43.81    9.37   0
   1  11  14  337.64   16.37   0
   1  15  15  308.38   18.12   0
   1  16  15   22.94   13.78   0
   1  17  15  240.20   17.88   0
   2  -6 -18  354.21   14.47   0
   2  -6 -17  288.07   12.78   0
   2  -6 -16  214.79   10.96   0
   2  -5 -26    3.55   15.19   0
   2  -5 -25  193.86   19.87   0
   2   6  13  787.90   19.76   0
   2  12  16   19.87   12.21   0
   3  -7 -16  155.87    9.08   0
   3  -6 -26  327.77   20.74   0
   3   5  14   19.77   10.67   0
   3  10  17  127.15   15.33   0
   3  13  18  241.00   20.76   0
   3  14  18  160.34   18.26   0
   3  15  18  187.57   19.46   0
   3  16  18  139.43   19.17   0
   3  17  18  215.23   21.10   0
   3  18  18   28.79   19.08   0
   4  -7 -25  213.04   17.09   0
   4  -2   7  616.32   16.53   0
   4   0  10  332.59   15.22   0
   4   6  16  187.45   16.42   0
   4   8  17  381.82   18.23   0
   4  10  18  223.15   19.26   0
   4  12  19  437.99   25.14   0
   4  13  19   46.03   16.81   0
   4  14  19   16.50   17.15   0
   4  19  19  110.99   24.17   0
   5  -4   5  461.16   15.21   0
   5  -1  10    8.52   10.31   0
   5   6  17  367.20   21.15   0
   5   8  18  132.77   15.07   0
   5  10  19    6.92   16.78   0
   5  13  20  138.40   21.52   0
   6  -5   4  228.19   11.90   0
   6  -4   6   44.95    9.96   0
   6  -3   8  490.48   18.00   0
   6  -1  11   35.77   12.48   0
   6   5  17  121.86   18.47   0
   6   6  18   76.26   17.26   0
   6   8  19  127.43   20.60   0
   6  10  20  227.98   23.42   0
   6  11  20  100.99   20.25   0
   7  -5   5  523.35   18.89   0
   7  -4   7  503.27   18.87   0
   7   0  13   58.21   14.99   0
   7   1  14  228.28   19.69   0
   7   2  15  109.81   17.60   0
   7   3  16  103.01   18.60   0
   7   4  17   59.34   18.29   0
   7   7  19  237.61   24.00   0
   7   9  20   11.96   21.54   0
   8  -8  -3  135.35   10.63   0
   8  -6   3  145.67   12.44   0
   8  -3   9  265.35   18.23   0
   8  -1  12   36.68   15.73   0
   8   4  17  150.65   17.34   0
   8   5  18   36.75   20.13   0
   8   7  19   15.44   14.97   0
   9  -8  -3   85.81   11.03   0
   9  -6   3  343.91   17.19   0
   9  -3   9  131.70   17.56   0
   9  -2  11   22.03   15.37   0
   9   5  18    5.00   22.54   0
  10  -7   0    2.81   10.91   0
  10  -6   3   98.03   14.39   0
  10  -5   5   22.09   14.56   0
  10  -4   7  100.98   17.19   0
  10  -3   9  471.36   24.76   0
  10  -1  12   46.31   18.95   0
  10   0  13   16.42   17.90   0
  11  -6   2   56.23   15.60   0
  11  -5   5   35.61   19.20   0
  11  -4   7  146.02   21.78   0
  11  -2  10   17.65   19.44   0
  11   0  13   42.95   22.46   0
  12  -4   6  127.68   21.95   0
  12  -3   8  134.33   25.28   0
  -4   9 -20  102.11   19.75   0
  -4   9 -19  347.88   23.27   0
  -4   9 -16  639.57   23.75   0
  -4   9 -14  378.93   19.03   0
  -4   9 -13   54.34   12.68   0
  -4  10 -10   96.18   13.04   0
  -4  10  -9   58.18   10.32   0
  -4  11  -8  460.17   17.05   0
  -4  13  -6  160.65   11.74   0
  -4  14  -5  456.60   14.64   0
  -4  16  -5  107.51   11.11   0
  -4  17  -5   94.36   11.14   0
  -3   4 -18   14.62   12.60   0
  -3   4 -16  517.28   20.26   0
  -3   4 -14  161.90   13.53   0
  -3   4 -13  375.87   14.74   0
  -3   5 -22   11.08   17.35   0
  -3   6  -6  364.93   11.55   0
  -3   7  -4  603.61   12.80   0
  -3  12   1  359.95    6.82   0
  -2   1 -17  464.90   18.93   0
  -2   1 -16  725.97   21.42   0
  -2   1 -15 1898.02   30.77   0
  -2   1 -14  129.92   12.40   0
  -2   1 -13   60.65    8.41   0
  -2   2 -24  176.26   19.87   0
  -2   2 -23  186.89   19.84   0
  -2   2  -8  952.82   16.51   0
  -1  -1 -21  331.98   18.72   0
  -1  -1 -20  627.22   22.25   0
  -1  -1 -19  438.12   18.96   0
  -1  -1 -12 1589.83   23.70   0
  -1  -1 -11  405.55   13.09   0
  -1   0 -25   27.40   18.13   0
  -1   0  -6 1316.23   15.23   0
   0  -3 -19  441.64   18.15   0
   0  -3 -18    8.64   10.43   0
   0  -3 -16  494.75   16.44   0
   0  -3 -15  110.17   10.17   0
   0  -3 -14   16.49    8.48   0
   0  -3 -12   51.49    8.12   0
   0  -2 -25   13.34   16.26   0
   0  -2  -6  139.46    5.42   0
   0   9  11 1030.59   18.69   0
   0  11  12   47.72    9.60   0
   0  15  13  585.39   18.68   0
   0  16  13   18.97   11.26   0
   1  -4 -23  448.95   20.89   0
   1  -4 -22  526.90   22.07   0
   1  -3 -27  234.01   22.11   0
   1  13  15  622.67   21.05   0
   1  14  15   92.94   12.78   0
   2  -5 -24   72.38   15.04   0
   2  -1   5   40.56    5.67   0
   2   7  14  173.24   12.75   0
   2  14  17  175.28   17.77   0
   2  15  17  187.03   17.17   0
   2  16  17   45.49   14.83   0
   2  17  17    5.38   15.01   0
   2  18  17  209.32   21.72   0
   3  -6 -25   25.23   14.13   0
   3  -6 -24  163.09   17.48   0
   3   1  10 1403.39   23.26   0
   3   6  15  449.01   18.33   0
   3   9  17 1282.57   29.47   0
   3  12  18  257.39   19.00   0
   4  -7 -24  159.15   15.03   0
   4  -5   1  379.85   10.25   0
   4  -1   9  793.61   19.74   0
   4   3  14  232.94   15.29   0
   4   4  15  337.09   17.79   0
   4   7  17  352.14   19.62   0
   4   9  18  412.22   21.59   0
   4  11  19   33.62   16.22   0
   5  -8 -21  290.41   15.04   0
   5  -5   3   50.31    8.31   0
   5  -3   7  938.74   20.53   0
   5  -2   9  873.45   21.40   0
   5   2  14   57.85   13.33   0
   5   4  16  123.32   16.09   0
   5   7  18   -3.47   15.32   0
   5  11  20    2.63   17.20   0
   5  12  20  157.40   19.97   0
   6  -6   2  552.95   15.38   0
   6  -2  10  158.27   14.16   0
   6   1  14  614.07   23.46   0
   6   2  15  533.04   23.21   0
   6   3  16   77.97   16.28   0
   6   9  20  289.73   24.38   0
   6  12  21   20.52   20.93   0
   6  13  21   60.51   22.41   0
   7  -7   0   61.23    8.98   0
   7  -6   3  349.75   15.25   0
   7  -3   9   97.23   13.79   0
   7  -1  12  427.22   20.67   0
   7   6  19  114.50   20.44   0
   7   8  20  265.63   25.26   0
   7  10  21    8.47   22.14   0
   8  -7   1   54.83   10.92   0
   8  -5   6   53.07   12.14   0
   8  -4   8  113.39   14.56   0
   8  -2  11  102.13   16.19   0
   8   0  14   30.48   16.47   0
   8   2  16   27.46   17.72   0
   8   3  17   72.40   19.14   0
   8   4  18   45.01   18.35   0
   8   7  20  264.16   26.20   0
   9  -7   1  209.55   14.99   0
   9  -6   4  130.33   15.59   0
   9  -4   8   50.79   14.53   0
   9  -3  10  614.40   25.01   0
   9   0  14  383.06   25.25   0
   9   1  15   90.75   20.62   0
   9   2  16  141.78   22.69   0
   9   3  17  139.54   23.68   0
   9   4  18   73.47   23.16   0
  10  -7   1  129.98   15.26   0
  10  -5   6  473.92   22.74   0
  10  -4   8  400.07   22.68   0
  10  -2  11  453.36   25.68   0
  10   0  14   52.45   20.59   0
  10   1  15   34.90   21.22   0
  10   2  16  114.95   24.46   0
  11  -6   3   44.30   18.05   0
  11  -2  11   83.89   20.08   0
  11  -1  12  234.59   25.27   0
  -4  10 -18  232.36   20.44   0
  -4  10 -17  229.24   18.88   0
  -4  10 -13  578.36   22.09   0
  -4  10 -12  271.71   16.10   0
  -4  10 -11   56.52   11.57   0
  -4  11  -9  338.88   15.18   0
  -4  12  -8   89.90   11.98   0
  -4  13  -7  194.45   13.06   0
  -4  14  -6   86.92   11.17   0
  -4  17  -6  144.32   13.44   0
  -3   5 -21  464.52   23.88   0
  -3   5 -20  142.15   18.08   0
  -3   5 -19  306.93   20.23   0
  -3   5 -10   59.43    9.91   0
  -3   6  -7  216.48   11.41   0
  -2   2 -21  490.13   22.94   0
  -2   2  -9  687.95   15.50   0
  -2   3  -5 1687.19   17.93   0
  -1  -1 -18  129.79   11.02   0
  -1  -1 -17  101.24   12.23   0
  -1  -1 -16  597.95   18.71   0
  -1  -1 -15  863.50   20.80   0
  -1   0 -24  265.02   20.65   0
  -1   0 -23  277.76   20.45   0
  -1   1  -3  413.25    6.86   0
  -1  13  10  201.35    9.37   0
   0  -2 -23  244.83   18.90   0
   0   5   8  127.49    7.54   0
   0   6   9   45.13    7.42   0
   0  13  13  782.08   19.58   0
   0  14  13    0.74    9.83   0
   1  -4 -21  282.45   16.76   0
   1  -4  -9  984.72   13.63   0
   1  -3 -26  147.98   19.41   0
   1   8  13  346.59   13.84   0
   1  10  14  662.52   18.87   0
   1  12  15   65.22   13.57   0
   2  -5 -23  564.14   21.58   0
   2  -4 -27   33.72   17.45   0
   2   4  12  566.65   16.60   0
   2   5  13  317.07   14.23   0
   2  13  17  132.20   15.09   0
   3  -6 -23  389.25   19.99   0
   3  -5 -28   78.12   19.47   0
   3   0   9  142.03   10.86   0
   3   7  16  153.34   14.62   0
   3  11  18  201.14   17.35   0
   3  16  19    0.79   16.72   0
   3  17  19    2.58   20.96   0
   3  18  19  112.39   23.63   0
   4  -7 -23    2.63   10.95   0
   4  -7 -22  112.16   13.92   0
   4  -6 -27  270.37   22.84   0
   4  -3   6 1714.80   24.05   0
   4   0  11 1108.04   23.77   0
   4   1  12  353.94   15.92   0
   4   5  16  176.46   15.96   0
   4   8  18  308.02   19.60   0
   4  10  19  240.26   19.53   0
   4  14  20  468.52   26.27   0
   4  15  20   29.82   19.17   0
   4  17  20  138.20   23.41   0
   4  18  20   18.96   21.33   0
   5  -8 -20  163.98   12.34   0
   5  -8 -19  183.15   12.12   0
   5  -1  11  711.40   21.01   0
   5   0  12   41.87    8.74   0
   5   5  17   18.86   10.52   0
   5   6  18  249.40   19.46   0
   5   8  19  201.63   19.84   0
   5  10  20  104.26   19.28   0
   5  13  21    8.63   18.80   0
   5  14  21    8.14   19.71   0
   5  15  21    3.48   20.73   0
   5  16  21  145.37   24.50   0
   6  -7  -1  339.05   10.77   0
   6  -5   5  207.73   13.19   0
   6  -4   7  339.10   15.20   0
   6  -3   9  704.94   20.76   0
   6  -1  12   72.50   13.70   0
   6   6  19  148.88   19.29   0
   6   8  20   64.16   19.07   0
   6  10  21   66.14   19.48   0
   6  11  21  158.15   22.22   0
   7  -8  -3  225.02    9.92   0
   7  -5   6  183.14   14.93   0
   7  -4   8   45.73   12.08   0
   7  -2  11   53.41   10.82   0
   7   0  14  115.96   17.44   0
   7   1  15   33.65   16.22   0
   7   2  16  668.31   27.47   0
   7   3  17  183.22   20.67   0
   7   4  18   91.14   19.29   0
   7   7  20    5.77   19.90   0
   7   9  21  399.88   28.62   0
   8  -8  -2  484.66   15.09   0
   8  -6   4  122.03   12.37   0
   8  -3  10   36.69   14.42   0
   8  -1  13  137.12   17.73   0
   8   5  19  325.31   26.80   0
   9  -8  -2  221.68   13.43   0
   9  -2  12  174.97   19.64   0
  10  -6   4    9.04   13.08   0
  10  -3  10  100.24   18.37   0
  10  -2  12    9.11   17.95   0
  10  -1  13  316.55   24.86   0
  11  -6   4   38.10   18.27   0
  11  -5   6   23.11   16.75   0
  11  -4   8   53.89   19.30   0
  11  -3  10  136.27   21.59   0
  11  -1  13   -4.86   20.88   0
  12  -4   7   48.53   20.71   0
  12  -3   9   59.15   22.34   0
  -4  10 -16  220.34   17.78   0
  -4  10 -15  201.89   17.31   0
  -4  10 -14   53.46   13.56   0
  -4  11 -19   19.39   18.27   0
  -4  11 -18  141.98   19.47   0
  -4  11 -16   58.32   17.26   0
  -4  11 -12  234.12   16.75   0
  -4  11 -11    8.91   10.73   0
  -4  12  -9   30.94   11.78   0
  -4  14  -7   15.77   10.82   0
  -4  16  -6  134.47   12.31   0
  -4  17  -7   69.14   13.52   0
  -3   5 -18   58.81   11.55   0
  -3   5 -17  925.98   26.08   0
  -3   5 -16   12.07   12.19   0
  -3   5 -15  895.11   24.17   0
  -3   5 -14   15.66   10.99   0
  -3   5 -13 1825.74   30.33   0
  -3   5 -12  531.09   17.71   0
  -3   6 -22  194.18   20.24   0
  -3   6  -8 1031.89   20.02   0
  -3   7  -5  308.50   10.20   0
  -3   9  -2   63.70    6.16   0
  -2   2 -19  230.97   17.14   0
  -2   2 -18 1040.09   26.64   0
  -2   3 -24  308.30   19.95   0
  -2   7   2   25.36    1.50   0
  -1   0 -22  339.65   20.39   0
  -1   0 -21  219.05   17.19   0
  -1   0  -7   34.53    5.32   0
  -1   1 -25   59.03   18.84   0
  -1  10   9  211.28    8.25   0
  -1  12  10  102.53    8.23   0
   0  -2 -22   89.03   14.91   0
   0  -2 -21   21.82   12.24   0
   0  -2  -7 1416.07   14.97   0
   0  -1 -26   52.16   18.47   0
   0   7  10    1.54    5.98   0
   0  10  12 1147.46   20.72   0
   1  -4 -20  176.37   13.76   0
   1  -4 -19   95.78   11.98   0
   1  -4 -18  576.91   18.88   0
   1  -4 -10 2068.34   20.70   0
   1  -3 -25  110.72   17.32   0
   1   9  14  172.36   12.09   0
   1  11  15 1206.72   26.06   0
   1  16  16  127.04   16.13   0
   2  -5 -22   74.39   13.38   0
   2  -5 -21   22.54   12.98   0
   2  -4 -26  208.78   19.48   0
   2   0   7   51.79    5.29   0
   2   2  10 1328.98   21.72   0
   2   6  14 1031.56   22.60   0
   2   9  16   32.00   11.58   0
   2  11  17  148.39   16.06   0
   2  12  17   15.43   12.30   0
   3  -6 -22  187.88   14.69   0
   3  -5 -27   42.83   17.31   0
   3  -2   6   71.88    7.69   0
   3  -1   8  187.10   10.75   0
   3   1  11  147.74   11.96   0
   3   2  12 1526.09   26.48   0
   3   4  14  164.43   12.81   0
   3   5  15  924.34   23.52   0
   3   6  16  471.18   18.78   0
   3   8  17  123.33   14.77   0
   3  10  18  381.15   20.11   0
   3  13  19   13.85   15.08   0
   3  14  19  220.09   19.73   0
   4  -7 -21  164.36   14.31   0
   4  -6 -26  102.39   18.97   0
   4  -4   4 1988.06   23.35   0
   4  -2   8  316.77   13.54   0
   4   9  19  327.49   20.82   0
   4  11  20  268.51   22.71   0
   4  12  20  305.00   22.08   0
   5  -4   6 1914.21   26.92   0
   5   1  14   18.96   12.31   0
   5   2  15  -12.32   12.14   0
   5   4  17  122.59   16.55   0
   5   7  19  218.62   19.96   0
   5   9  20  741.63   29.11   0
   5  11  21   10.45   18.06   0
   5  12  21  552.05   28.32   0
   6  -2  11  623.58   21.32   0
   6   1  15   26.71   14.57   0
   6   3  17  639.21   26.04   0
   6   4  18   64.57   17.19   0
   6   7  20   23.03   17.48   0
   6   9  21   27.37   19.36   0
   6  12  22   12.94   21.73   0
   7  -7   1  115.50   10.64   0
   7  -6   4  765.62   20.62   0
   7  -3  10  810.02   24.42   0
   7  -2  12  303.54   18.45   0
   7   6  20   88.33   21.35   0
   7   8  21   31.43   21.17   0
   8  -9  -7  245.73    8.90   0
   8  -7   2   50.95   11.30   0
   8  -5   7  354.70   17.91   0
   8  -4   9  665.32   23.52   0
   8   2  17   84.39   19.46   0
   8   3  18    9.89   19.09   0
   8   4  19   47.16   20.35   0
   9  -8  -1   63.88   12.36   0
   9  -7   2  187.39   13.88   0
   9  -6   5  398.80   20.10   0
   9  -5   7  266.74   17.93   0
   9  -4   9   60.59   15.60   0
   9  -3  11  273.86   20.76   0
   9  -1  14  141.66   19.87   0
   9   0  15  211.39   22.32   0
   9   1  16  154.68   21.04   0
   9   2  17  378.90   23.33   0
   9   3  18   84.56   21.72   0
  10  -7   2   14.83   13.83   0
  10  -6   5   66.92   16.76   0
  10  -5   7   55.22   16.15   0
  10  -4   9    4.21   16.00   0
  10  -3  11  120.57   18.99   0
  10  -1  14  340.29   25.98   0
  10   0  15   -9.21   20.27   0
  10   1  16  130.86   23.06   0
  11  -5   7   40.36   20.64   0
  11  -4   9  120.16   22.05   0
  11  -2  12   81.63   21.96   0
  12  -4   8   30.92   20.80   0
  12  -3  10   24.93   24.38   0
  -4  11 -15   87.17   15.04   0
  -4  11 -14  347.69   18.92   0
  -4  12 -18  343.05   23.32   0
  -4  12 -16   58.39   16.11   0
  -4  12 -15  278.04   19.42   0
  -4  12 -14  212.39   18.59   0
  -4  12 -13  432.36   20.86   0
  -4  13 -18  126.34   20.31   0
  -4  13 -10  649.65   21.63   0
  -4  13  -9  155.18   14.37   0
  -4  14  -8  597.08   19.54   0
  -4  15  -8   69.43   12.62   0
  -4  16  -8   20.34   12.29   0
  -4  17  -8  295.88   17.09   0
  -3   6 -20  314.59   18.57   0
  -3   6 -19  143.07   17.74   0
  -3   6 -18   78.78   15.00   0
  -3   7  -6  887.28   17.00   0
  -3  13   1  837.12   10.29   0
  -2   2 -13  174.75   12.93   0
  -2   2 -12   91.64   11.17   0
  -2   2 -11  840.89   17.86   0
  -2   3 -22   64.23   16.16   0
  -2   3 -21  279.14   20.05   0
  -1   0 -20   74.08   13.80   0
  -1   0 -19  437.15   19.15   0
  -1   0  -8  334.31    9.91   0
  -1   1 -24  295.24   21.82   0
  -1  16  11  199.54   11.24   0
   0  -2 -20   40.66   12.39   0
   0  -2 -19  917.59   23.58   0
   0  -1 -25  272.95   20.78   0
   0  -1 -24  373.83   22.38   0
   1  -4 -17   18.36    9.28   0
   1  -4 -12  390.86   12.20   0
   1  -3 -24  230.03   18.18   0
   1  -3 -23  677.59   24.35   0
   1  -2 -27   32.25   18.56   0
   1   1   6 5024.32   29.75   0
   1   3   9  576.89   13.20   0
   1   7  13  278.50   12.60   0
   1  14  16   70.22   12.64   0
   1  15  16  111.55   13.77   0
   2  -5 -20  301.87   15.53   0
   2   7  15   57.17   11.20   0
   2  14  18   31.37   13.90   0
   2  16  18  202.16   18.73   0
   2  17  18    2.23   15.47   0
   2  18  18    3.39   16.07   0
   3  -6 -21   83.80   11.99   0
   3  -6 -20  317.92   16.28   0
   3  -5 -26   61.05   16.20   0
   3   7  17   14.41   12.32   0
   3   9  18  245.38   17.76   0
   3  11  19    9.65   14.03   0
   3  12  19  172.11   17.80   0
   4  -7 -20   32.17   10.97   0
   4  -6 -25   50.78   16.73   0
   4  -1  10 1315.84   23.79   0
   4   1  13  527.84   18.87   0
   4   3  15  191.64   14.67   0
   4   4  16  487.09   20.45   0
   4   5  17  199.12   16.70   0
   4   8  19  474.56   22.70   0
   4  10  20  417.27   23.30   0
   4  14  21  236.38   23.10   0
   4  15  21  268.23   24.38   0
   4  16  21   25.93   20.46   0
   4  17  21   43.12   21.62   0
   4  18  21  111.98   24.25   0
   5  -8 -16  190.33    9.44   0
   5  -8 -11   42.47    3.87   0
   5  -2  10   52.55   10.43   0
   5   0  13  212.86   15.57   0
   5   5  18   39.86   15.02   0
   5   6  19   43.66   16.13   0
   5   8  20  148.46   19.47   0
   5  10  21  104.44   19.84   0
   5  14  22  385.79   27.41   0
   5  15  22    6.95   21.47   0
   5  16  22    7.45   20.94   0
   6  -4   8  814.60   21.46   0
   6  -1  13   46.30   13.55   0
   6   0  14  301.68   18.40   0
   6   5  19   54.28   17.69   0
   6   6  20   99.08   18.60   0
   6   8  21  110.23   21.14   0
   6  10  22  275.56   24.72   0
   6  11  22   40.10   20.09   0
   7  -5   7   97.59   14.01   0
   7  -4   9  461.98   19.53   0
   7   0  15  742.01   27.05   0
   7   2  17  244.85   20.83   0
   7   3  18  247.48   22.05   0
   7   4  19  267.57   23.65   0
   7   7  21   56.17   21.50   0
   7   9  22   93.58   24.49   0
   8  -8  -1  229.13   12.81   0
   8  -6   5  363.92   16.68   0
   8  -3  11  147.58   16.35   0
   8  -2  13    7.49   15.15   0
   8  -1  14   11.41   15.45   0
   8   5  20   -6.04   19.31   0
   8   6  21   43.00   23.01   0
   9  -2  13  251.83   21.51   0
   9   0  16   98.83   19.41   0
   9   1  17  158.08   22.97   0
   9   2  18   75.19   22.79   0
   9   3  19  203.30   24.84   0
  10  -7   3  197.19   17.33   0
  10  -5   8   30.50   17.77   0
  10  -4  10   71.54   19.59   0
  11  -6   5  156.71   18.92   0
  11  -3  11  330.05   25.78   0
  11  -1  14  113.76   23.56   0
  -4  13 -17  244.83   21.05   0
  -4  13 -16  209.34   19.40   0
  -4  13 -15  324.61   21.15   0
  -4  13 -14  197.09   17.49   0
  -4  13 -13   41.89   13.56   0
  -4  13 -12  320.29   17.97   0
  -4  13 -11  370.49   17.94   0
  -4  14 -17  351.64   23.72   0
  -4  14 -16   65.00   17.36   0
  -4  14 -15   14.00   17.04   0
  -4  14 -14  171.35   19.27   0
  -4  14 -13  118.08   17.69   0
  -4  14 -12  354.56   20.39   0
  -4  14 -10   -1.83   12.82   0
  -4  14  -9  357.91   16.57   0
  -4  15 -16  256.38   22.88   0
  -4  15 -10  302.36   18.20   0
  -4  16 -16    3.42   20.91   0
  -4  16 -10  127.08   15.98   0
  -4  16  -9   37.17   14.12   0
  -4  17 -10   66.42   15.59   0
  -4  17  -9  104.19   15.21   0
  -3   6 -14  540.43   19.47   0
  -3   6 -12  898.97   22.06   0
  -3   6 -10  130.84   11.12   0
  -3   7 -21   27.24   13.05   0
  -3   7 -20  259.32   20.72   0
  -3   7  -7   65.05    9.17   0
  -3   8  -4  878.03   14.83   0
  -2   3  -7 1000.13   16.28   0
  -1   0 -18  488.62   18.92   0
  -1   0 -17   60.51   11.65   0
  -1   0 -16   32.76   10.24   0
  -1   0  -9   56.34    6.50   0
  -1   1 -23  169.62   18.17   0
  -1   1 -22   68.84   16.10   0
  -1   1  -4 1484.24   13.68   0
  -1   8   8  993.28   13.81   0
  -1  14  11  283.82   11.69   0
  -1  15  11  284.23   11.40   0
   0  -2 -18  151.30   13.30   0
   0  -2 -17   46.95   10.84   0
   0  -2  -8 1279.53   15.46   0
   0   0 -26  189.21   21.54   0
   0   9  12    4.86    8.17   0
   0  11  13 1309.22   22.68   0
   0  14  14  105.45   12.57   0
   0  15  14   11.14   10.81   0
   0  16  14   50.16   10.45   0
   0  17  14   52.40   12.03   0
   0  18  14   -1.24   11.26   0
   1  -4 -13   63.84    7.74   0
   1  10  15  531.82   18.02   0
   1  12  16  285.50   16.59   0
   1  13  16  209.45   14.82   0
   2  -5 -19  400.88   16.17   0
   2  -5 -18  277.31   13.66   0
   2  -5  -8  903.13   10.50   0
   2  -4 -24  107.08   15.42   0
   2  -3 -27  257.45   22.03   0
   2  -1   6  136.26    7.46   0
   2   3  12  470.79   15.52   0
   2   4  13  491.55   16.39   0
   2   8  16  483.20   18.48   0
   2  12  18  407.50   19.90   0
   2  13  18  110.11   15.38   0
   3  -6 -19  160.72   13.04   0
   3  -5 -25  629.94   24.24   0
   3  -4 -28  232.38   22.39   0
   3  -4   2  111.50    5.86   0
   3   0  10  288.53   12.14   0
   3   2  13  117.15   11.69   0
   3   3  14 1283.50   25.97   0
   3   4  15  645.18   20.36   0
   3   5  16    9.19   10.76   0
   3   8  18  150.02   15.69   0
   3  10  19  504.33   22.41   0
   3  13  20  255.40   19.95   0
   3  14  20   50.75   17.59   0
   3  15  20  125.10   19.42   0
   3  16  20  257.65   22.84   0
   3  17  20   39.23   19.48   0
   3  18  20   45.39   20.21   0
   4  -7 -19  127.21   10.61   0
   4  -7 -18  113.40   10.78   0
   4  -6 -24  304.35   19.35   0
   4  -5 -28  239.03   22.34   0
   4  -5   2 1758.06   19.82   0
   4  -3   7  878.01   18.84   0
   4  -2   9  622.28   17.59   0
   4   0  12  101.39   12.15   0
   4   7  19  148.79   16.56   0
   4   9  20  100.00   17.04   0
   4  12  21   39.29   17.36   0
   4  13  21  105.13   18.87   0
   5  -8 -14  295.38    8.80   0
   5  -8 -12  281.19    7.06   0
   5  -7 -23  399.89   19.22   0
   5  -1  12  707.47   21.37   0
   5   1  15  485.52   20.42   0
   5   3  17   13.04   14.43   0
   5   4  18  783.04   26.97   0
   5   7  20  197.09   19.99   0
   5   9  21  109.12   19.63   0
   5  11  22   91.70   18.86   0
   6  -5   6  355.64   14.81   0
   6  -2  12   63.78   13.28   0
   6   1  16  523.99   23.43   0
   6   2  17  127.71   17.76   0
   6   3  18  326.91   22.54   0
   6   4  19  122.16   18.63   0
   6   9  22  289.90   25.17   0
   7  -8  -2  443.96   12.24   0
   7  -7   2  773.38   18.83   0
   7  -6   5  507.65   18.65   0
   7  -3  11  301.56   18.34   0
   7  -1  14  248.94   18.76   0
   7   6  21   64.19   21.38   0
   7   8  22   20.23   22.18   0
   8  -9  -6  114.07    7.82   0
   8  -7   3   25.36   11.94   0
   8  -5   8    8.25   12.28   0
   8  -4  10  216.03   17.52   0
   8   0  16    9.68   16.89   0
   8   1  17   99.59   19.63   0
   8   2  18  468.33   26.51   0
   8   3  19  131.39   23.04   0
   8   4  20   44.55   21.13   0
   8   5  21   28.71   20.61   0
   9  -8   0  131.46   13.02   0
   9  -1  15   64.49   18.93   0
  10  -8   0  375.98   18.44   0
  10  -6   6   34.25   14.63   0
  10  -3  12   78.08   19.61   0
  10   0  16  527.29   29.62   0
  11  -6   6   36.94   19.51   0
  11  -5   8  291.12   23.17   0
  11  -4  10  150.73   21.79   0
  11  -3  12    8.26   18.77   0
  12  -5   7   93.47   21.22   0
  12  -4   9  232.67   25.22   0
  -4  15 -15   45.09   16.94   0
  -4  15 -14  142.42   17.52   0
  -4  15 -13  174.07   17.62   0
  -4  15 -12  125.90   15.65   0
  -4  15 -11   82.48   13.80   0
  -4  16 -15  402.27   24.04   0
  -4  16 -14  216.91   20.01   0
  -4  16 -12  176.28   16.84   0
  -4  16 -11  246.15   17.26   0
  -4  17 -15   93.24   19.45   0
  -4  17 -14  116.44   18.88   0
  -4  17 -13  370.11   22.17   0
  -4  17 -12  165.76   17.74   0
  -4  17 -11  235.77   17.66   0
  -3   7 -17    9.69   13.27   0
  -3   7  -8  613.53   15.96   0
  -3   8 -21   44.56   18.59   0
  -3   8 -20  626.60   26.84   0
  -3   8  -5  605.06   14.18   0
  -3  14   1  103.60    5.56   0
  -2   3 -17   53.50   13.02   0
  -2   3  -8 1087.23   17.87   0
  -2   4  -4  121.64    5.85   0
  -1   0 -15  802.17   20.50   0
  -1   0 -13   89.98   10.99   0
  -1   0 -12  327.31   13.59   0
  -1   1 -21  414.47   20.54   0
  -1  13  11  217.07   10.55   0
   0  -2 -16  549.76   17.38   0
   0  -2 -15  596.69   17.21   0
   0  -2 -11  420.68   12.11   0
   0  -2 -10  414.29   11.04   0
   0  -2  -9  702.57   12.68   0
   0  -1 -21  106.55   14.29   0
   0  13  14  915.19   21.81   0
   1  -3 -21   51.71   12.96   0
   1  -3 -20   71.52   13.95   0
   1  -2 -25  281.35   20.91   0
   1   9  15   14.05    9.79   0
   1  15  17  172.20   17.06   0
   1  16  17  630.48   23.77   0
   1  17  17  214.56   18.79   0
   2  -5 -17  232.88   12.35   0
   2  -5 -16   61.75    9.86   0
   2  -5  -9 1117.39   12.99   0
   2  -4 -23  502.73   21.20   0
   2  -3 -26  314.74   21.78   0
   2  -2   4  206.38    7.37   0
   2   6  15  196.74   13.48   0
   2   7  16  449.99   17.86   0
   2   9  17  178.62   14.94   0
   2  11  18  114.75   14.75   0
   2  15  19  225.46   21.12   0
   2  16  19  185.47   20.92   0
   2  17  19  131.57   21.08   0
   2  18  19   42.93   19.81   0
   3  -6 -18   90.41    9.88   0
   3  -6 -17  117.05   10.80   0
   3  -5 -24   91.72   14.82   0
   3  -4 -27  544.85   25.98   0
   3  -3   5  680.25   13.82   0
   3  -1   9  799.85   18.30   0
   3   6  17  138.11   14.67   0
   3   9  19   75.29   15.02   0
   3  12  20  142.76   17.90   0
   4  -7 -17  346.18   13.07   0
   4  -6 -23  363.60   19.42   0
   4  -5 -27  184.23   22.54   0
   4  -4   5  486.22   13.42   0
   4  -1  11  253.19   14.32   0
   4   4  17  247.68   17.42   0
   4   5  18  293.21   18.75   0
   4   8  20    9.76   15.22   0
   4  10  21  248.70   20.51   0
   4  11  21  429.10   24.41   0
   4  14  22  140.34   21.94   0
   4  15  22  179.36   23.49   0
   4  16  22   55.75   21.56   0
   4  17  22   91.83   23.46   0
   5  -7 -22   -2.67   11.95   0
   5  -7  -2   80.36    5.99   0
   5  -6   2  852.81   16.21   0
   5   0  14  305.08   17.49   0
   5   5  19  141.23   18.32   0
   5   8  21  274.15   22.24   0
   5  10  22  391.73   25.69   0
   5  13  23  140.66   22.45   0
   5  14  23    6.36   21.40   0
   6  -4   9  168.10   14.86   0
   6  -1  14  629.79   23.42   0
   6   0  15   97.69   15.33   0
   6   5  20  211.51   21.31   0
   6   6  21   22.21   17.23   0
   6   8  22   59.07   20.52   0
   6  10  23   31.56   21.83   0
   6  11  23   39.22   20.89   0
   7  -5   8  212.19   16.11   0
   7  -4  10  607.15   21.99   0
   7  -1  15   38.19   15.60   0
   7   0  16  112.45   17.59   0
   7   1  17  207.00   20.26   0
   7   2  18  187.41   17.20   0
   7   3  19   70.52   18.49   0
   7   4  20   54.72   19.28   0
   7   5  21  405.97   26.21   0
   7   7  22  171.07   24.94   0
   8  -8   0   13.30    9.51   0
   8  -6   6  499.52   19.14   0
   8  -2  14  642.70   26.71   0
   8   1  18  144.28   20.44   0
   8   2  19   22.80   18.38   0
   9  -7   4   50.73   13.88   0
   9  -4  11  126.35   17.77   0
   9  -2  14   88.94   18.06   0
   9   0  17   45.18   20.36   0
   9   1  18  105.08   22.67   0
   9   2  19   96.12   23.59   0
  10  -7   4   28.89   15.23   0
  10  -6   7  397.20   23.44   0
  10  -5   9   40.74   16.61   0
  10  -4  11  235.39   21.42   0
  10  -3  13  361.61   26.65   0
  10  -2  14   37.05   18.94   0
  10   0  17  123.17   24.71   0
  11  -5   9   53.22   21.61   0
  11  -4  11   20.49   21.51   0
  11  -2  14   78.96   23.66   0
  12  -5   8   16.40   20.00   0
  12  -4  10  127.74   24.00   0
  -3   7 -16  178.78   15.59   0
  -3   7 -15  130.55   14.32   0
  -3   7 -12  327.93   15.57   0
  -3   7 -11  186.25   12.89   0
  -3   7 -10 1766.89   27.39   0
  -3   7  -9  444.39   14.97   0
  -3   8 -19  341.03   21.76   0
  -3   8 -18  179.99   18.16   0
  -3   9 -20   38.94   17.85   0
  -3  10  -2  101.10    6.50   0
  -3  15   1  434.03    8.99   0
  -3  17   1  124.68    6.88   0
  -2   3 -15  469.63   17.72   0
  -2   3 -14  315.19   15.43   0
  -2   3 -13  302.22   14.79   0
  -2   3 -11   57.18   10.43   0
  -2   3 -10  239.92   12.00   0
  -2   3  -9  286.58   10.63   0
  -2   4 -20  212.69   18.36   0
  -2   4 -19   41.29   13.90   0
  -2   5 -22   91.02   18.03   0
  -1   1 -20  588.94   20.41   0
  -1   1 -19  291.10   17.29   0
  -1   2 -23   25.38   15.96   0
  -1   9   9  297.78    9.12   0
   0  -2 -12    0.93    7.54   0
   0  -1 -20   -1.45   11.48   0
   0   0 -24  298.70   21.22   0
   0   5   9 1934.50   20.96   0
   0   7  11  187.39    9.45   0
   0  10  13   36.81    8.24   0
   0  12  14  221.38   13.91   0
   1  -3 -19  521.02   18.82   0
   1  -2 -24   84.08   16.27   0
   1  -1 -26  498.52   27.31   0
   1   0   5   78.00    5.98   0
   1   3  10   89.31    8.63   0
   1   4  11  426.01   13.54   0
   1   5  12 2222.12   27.63   0
   1   6  13  570.70   16.06   0
   1   7  14  111.54   10.76   0
   1  13  17  157.47   16.09   0
   1  14  17  174.22   15.29   0
   2  -5 -14  330.42   11.38   0
   2  -5 -13  331.35   11.44   0
   2  -5 -11 1201.26   16.21   0
   2  -5 -10  134.89    6.92   0
   2  -4 -21  853.30   24.78   0
   2  -3 -25  279.64   22.10   0
   2   8  17  115.53   13.59   0
   2  10  18  121.82   14.53   0
   2  13  19  263.03   18.76   0
   2  14  19  186.81   17.94   0
   3  -6 -16  504.05   14.99   0
   3  -6  -8  955.29    9.32   0
   3  -4 -26   25.68   18.34   0
   3   0  11 1478.31   24.99   0
   3   7  18  505.07   20.75   0
   3   8  19  343.52   20.81   0
   3  10  20  123.61   18.24   0
   3  11  20  315.64   20.65   0
   3  14  21   78.20   21.14   0
   3  15  21  477.62   26.68   0
   3  16  21   24.21   19.01   0
   3  17  21   32.92   20.10   0
   4  -7 -16  922.02   17.33   0
   4  -7 -15    4.08    7.33   0
   4  -5 -26  347.64   23.62   0
   4   6  19  305.59   19.93   0
   4   9  21  131.76   17.94   0
   4  13  22  260.70   23.64   0
   5  -1  13   91.16   13.31   0
   5   3  18   29.19   15.07   0
   5   4  19    2.47   14.42   0
   5   7  21   55.67   17.68   0
   5   9  22   89.68   19.52   0
   5  12  23    7.70   20.35   0
   6  -7   1  312.41   11.55   0
   6  -5   7   95.60   11.38   0
   6  -3  11   16.49   11.88   0
   6  -2  13  104.26   14.74   0
   6   1  17  615.67   25.90   0
   6   2  18  116.05   18.00   0
   6   7  22   56.30   20.24   0
   6   9  23   37.46   21.87   0
   7  -8  -1  140.84    9.28   0
   7  -7   3  167.80   12.78   0
   7  -6   6  109.44   13.70   0
   7  -3  12  139.08   15.70   0
   7  -2  14  123.40   16.92   0
   7   1  18  118.89   18.92   0
   7   2  19   57.53   18.10   0
   7   3  20  107.45   19.70   0
   7   6  22  130.54   23.32   0
   8  -9  -5  294.32   10.42   0
   8  -7   4  786.42   21.85   0
   8  -6   7  353.14   18.65   0
   8  -3  13    9.96   15.03   0
   8  -1  16   64.14   18.16   0
   8   0  17  366.32   24.57   0
   8   3  20  195.39   19.32   0
   8   4  21  335.82   28.05   0
   9  -9  -4  286.09   12.71   0
   9  -8   1   64.49   12.05   0
   9  -6   7  191.76   16.65   0
   9  -3  13   19.98   16.02   0
   9  -2  15  120.07   20.00   0
   9  -1  16  145.25   20.46   0
  10  -8   1   32.14   11.42   0
  10  -7   5  471.62   22.98   0
  10  -1  16  117.23   21.86   0
  11  -7   4   30.27   15.71   0
  11  -6   7   67.70   18.34   0
  11  -3  13   16.94   20.89   0
  12  -5   9   84.16   23.59   0
  12  -4  11    7.91   22.76   0
  -3   8 -15  543.47   21.15   0
  -3   8  -7  929.12   18.27   0
  -3   9 -19   58.11   17.19   0
  -3   9  -4   92.54    7.01   0
  -3  10 -20  120.53   20.02   0
  -3  16   1   43.24    5.47   0
  -2   4 -18  161.11   15.60   0
  -2   4 -17 1280.98   28.79   0
  -2   4  -5  505.28   10.67   0
  -2   5  -2  218.00    6.10   0
  -1   1 -18  134.10   13.88   0
  -1   1 -17  113.27   12.99   0
  -1   2 -22   60.12   15.26   0
  -1   2 -21  333.87   20.11   0
  -1  12  11  336.97   11.27   0
   0  -1 -19   19.79   11.33   0
   0  -1  -4  545.64    7.39   0
   0   1 -25  335.34   23.65   0
   0   4   8 1746.64   18.64   0
   0  11  14  626.78   18.17   0
   0  15  15   17.80   11.85   0
   0  16  15  813.33   22.46   0
   1  -3 -18  768.11   20.73   0
   1  -2 -22   53.91   16.03   0
   1  -1 -25   38.96   19.01   0
   1   1   7  293.50    9.15   0
   1   8  15    5.60    9.52   0
   1  12  17  533.06   20.99   0
   2  -4 -20  236.06   16.46   0
   2  -2 -27   97.28   19.69   0
   2   4  14  580.60   17.90   0
   2   5  15 1461.75   26.96   0
   2   6  16  207.41   14.26   0
   2   9  18  103.00   14.21   0
   2  12  19   22.28   13.59   0
   3  -6 -14  594.20   13.81   0
   3  -5 -22    1.38   11.51   0
   3  -4 -25   26.85   17.04   0
   3   2  14  461.23   17.52   0
   3   3  15  267.99   13.31   0
   3   5  17  940.21   25.13   0
   3   6  18   75.76   13.95   0
   3  12  21   28.90   16.38   0
   3  13  21  395.75   23.71   0
   4  -7 -14  363.99   10.87   0
   4  -7 -13  877.24   13.93   0
   4  -6 -22   98.70   13.32   0
   4  -5   3  962.75   15.96   0
   4  -4 -28  124.98   23.52   0
   4  -4   6 1009.87   19.00   0
   4  -3   8 1885.92   26.32   0
   4  -2  10  968.79   21.56   0
   4  -1  12  294.02   15.27   0
   4   2  16  118.83   14.30   0
   4   3  17  517.92   21.40   0
   4   4  18  321.69   19.12   0
   4   7  20   47.39   15.30   0
   4   8  21  141.64   20.33   0
   4  14  23   60.53   23.12   0
   4  15  23   50.39   22.07   0
   4  16  23   63.36   23.23   0
   5  -7 -21   46.28   12.13   0
   5  -4   8  159.32   12.09   0
   5  -3  10  388.10   16.25   0
   5  -2  12   18.82   11.28   0
   5   0  15   55.10   13.70   0
   5   1  16  438.82   18.70   0
   5   5  20  230.75   20.57   0
   5   8  22  169.90   21.36   0
   5  10  23   35.96   19.49   0
   6  -8 -18  143.96   10.90   0
   6  -4  10   73.47   12.09   0
   6  -1  15   38.78   14.57   0
   6   0  16  660.10   23.18   0
   6   5  21   32.38   18.33   0
   6   6  22   37.14   19.86   0
   6   8  23  215.87   24.52   0
   6  10  24   47.34   23.24   0
   7  -5   9  586.32   20.91   0
   7  -3  13  226.15   17.88   0
   7   0  17   64.36   17.61   0
   7   5  22   16.41   20.92   0
   7   7  23   15.88   21.35   0
   8  -8   1  250.77   13.77   0
   8  -5  10   59.34   16.06   0
   8  -4  12  174.73   19.35   0
   8  -2  15   39.95   17.27   0
   8   0  18    7.89   17.49   0
   8   1  19   42.91   20.66   0
   8   2  20  276.52   25.88   0
   8   3  21   21.88   21.56   0
   9  -9  -3  111.00   11.20   0
   9  -8   2  205.66   14.88   0
   9  -7   5  115.22   13.99   0
   9  -6   8  270.81   18.44   0
   9  -5  10  205.44   18.99   0
   9  -4  12   16.31   15.93   0
   9  -3  14  262.45   22.27   0
   9  -1  17  206.51   23.36   0
   9   0  18   65.11   21.50   0
   9   1  19  115.29   22.69   0
  10  -8   2  105.01   15.19   0
  10  -6   8  234.19   19.59   0
  10  -4  12  235.57   22.50   0
  10  -3  14   29.51   19.11   0
  10  -1  17  127.17   24.21   0
  11  -7   5  135.25   17.95   0
  11  -6   8   22.41   19.23   0
  11  -5  10   73.21   20.16   0
  11  -4  12   80.06   21.62   0
  11  -3  14    2.96   21.17   0
  -3   8 -14  465.48   19.35   0
  -3   8 -13  303.50   16.34   0
  -3   8 -11  355.92   15.50   0
  -3   8 -10  188.52   12.49   0
  -3   8  -9  202.60   12.09   0
  -3   8  -8  565.24   15.80   0
  -3   9 -17 1339.61   32.60   0
  -3   9 -16  246.02   17.76   0
  -3   9  -5 1304.59   19.71   0
  -3  10 -19  550.18   25.90   0
  -3  10 -18  386.20   24.08   0
  -3  10  -3  503.72   11.80   0
  -3  18   0  217.32    9.98   0
  -2   4 -16  189.20   14.87   0
  -2   4 -15  123.14   13.09   0
  -2   4  -6  170.65    7.90   0
  -2   5 -20  310.04   19.92   0
  -2   5 -19  432.26   21.11   0
  -2   6 -22  153.06   19.46   0
  -1   1 -15  928.56   22.15   0
  -1   2 -20  179.85   16.37   0
  -1   3 -23  701.48   27.45   0
  -1  15  12   98.25    9.99   0
  -1  16  12  355.21   13.36   0
   0  -1 -18  694.30   20.78   0
   0  -1 -17  506.15   17.95   0
   0   0 -22  287.04   18.82   0
   0   9  13    0.58    7.26   0
   0  13  15  389.50   16.68   0
   0  14  15    0.82    9.04   0
   1  -3 -17  198.44   12.84   0
   1  -3 -16  455.00   15.70   0
   1  -2 -21  356.14   18.67   0
   1   2   9  677.54   14.06   0
   1   9  16  374.68   16.45   0
   1  11  17   56.47   13.77   0
   1  15  18   19.96   14.88   0
   1  16  18   89.38   17.43   0
   1  17  18   91.77   17.22   0
   2  -4 -19   48.02   13.12   0
   2  -3 -23  192.18   18.51   0
   2  -2 -26  346.97   22.16   0
   2  -1   7  970.64   16.16   0
   2   0   9 1149.33   19.41   0
   2   2  12   79.35   10.44   0
   2   7  17  466.16   18.80   0
   2  11  19   14.77   13.27   0
   2  14  20    6.40   15.25   0
   2  15  20  222.92   20.15   0
   2  16  20  130.57   18.93   0
   2  17  20   56.25   18.03   0
   3  -6 -13  366.76   10.77   0
   3  -6 -12  909.17   14.19   0
   3  -6 -11  916.29   13.24   0
   3  -6 -10  132.53    6.21   0
   3  -4   3 1331.38   16.48   0
   3  -3 -27   -1.75   18.86   0
   3  -3   6 2932.01   28.18   0
   3  -2   8 1683.20   23.85   0
   3  -1  10 1276.65   23.00   0
   3   7  19  124.43   15.56   0
   3   9  20   48.31   15.12   0
   3  11  21   30.64   15.38   0
   3  15  22   84.62   22.42   0
   3  17  22  161.86   24.76   0
   4  -7 -12  318.71    8.61   0
   4  -7 -11  266.12    7.41   0
   4  -7 -10   57.50    4.33   0
   4  -6 -21   70.50   11.68   0
   4  -5 -25   11.35   14.51   0
   4   0  14  151.14   13.71   0
   4   1  15  154.27   13.94   0
   4   5  19  391.88   18.59   0
   4   6  20   47.43   15.15   0
   4  10  22   44.08   17.73   0
   4  12  23  375.87   24.82   0
   4  13  23  361.67   26.15   0
   5  -7 -20  185.58   13.63   0
   5  -7  -1  749.46   12.39   0
   5  -6 -24  106.25   16.98   0
   5  -6   3  435.49   12.57   0
   5  -5   6   53.90    8.69   0
   5  -1  14   14.28   12.16   0
   5   3  19  906.57   29.17   0
   5   4  20  211.43   19.57   0
   5   7  22    4.58   17.21   0
   5   9  23   30.53   19.25   0
   5  12  24   51.74   22.02   0
   6  -7   2   17.67    8.14   0
   6  -5   8  100.96   11.99   0
   6  -2  14  246.20   17.93   0
   6   1  18  450.92   24.37   0
   6   2  19  675.84   28.15   0
   6   4  21   58.27   18.99   0
   6   7  23   44.02   20.95   0
   6   9  24  183.99   25.05   0
   7  -8   0  411.03   13.22   0
   7  -7   4   25.28   10.65   0
   7  -6   7  252.78   15.10   0
   7  -2  15  123.08   17.45   0
   7   1  19  177.28   21.08   0
   7   2  20  412.17   25.95   0
   7   3  21   74.43   21.20   0
   7   6  23   74.42   23.80   0
   8  -9  -4  137.55    8.91   0
   8  -7   5   45.05   11.18   0
   8  -6   8  128.15   14.54   0
   8  -3  14   75.16   16.98   0
   8  -1  17   97.58   19.56   0
   8   4  22   39.49   19.90   0
   9  -9  -2   32.48   10.83   0
   9  -7   6  405.28   20.80   0
   9  -5  11  248.43   20.00   0
   9  -4  13  129.77   18.83   0
   9  -2  16  131.00   21.30   0
   9   0  19  282.84   25.85   0
   9   1  20   59.74   23.65   0
  10  -8   3  240.69   17.97   0
  10  -7   6   63.83   14.83   0
  10  -6   9  124.82   19.91   0
  10  -5  11  110.76   19.21   0
  10  -4  13   24.32   18.78   0
  10  -3  15   -0.06   21.04   0
  10  -2  16   91.13   23.05   0
  11  -7   6  207.63   21.97   0
  11  -5  11   33.79   21.96   0
  11  -4  13   58.94   23.95   0
  12  -5  10   85.89   22.79   0
  -3   9 -15  355.69   19.06   0
  -3   9 -14  148.55   15.10   0
  -3   9 -13  973.25   25.57   0
  -3   9  -7  638.56   16.76   0
  -3  10 -17  140.97   17.55   0
  -3  10 -16   81.14   17.15   0
  -3  11 -19   25.08   17.50   0
  -3  11 -18  224.94   20.35   0
  -3  12 -19  184.21   20.46   0
  -2   4 -14  603.37   19.01   0
  -2   4 -13  440.88   16.82   0
  -2   4 -11  701.22   18.38   0
  -2   4  -9 2593.03   28.80   0
  -2   5 -18  279.97   17.93   0
  -2   6 -21  277.90   18.17   0
  -2   6 -20  523.78   24.10   0
  -2   7 -22  359.38   24.24   0
  -1   1 -14  719.67   19.36   0
  -1   1 -13 1612.37   25.91   0
  -1   1 -12 1493.69   24.06   0
  -1   2 -19   92.99   14.14   0
  -1   2 -18  432.63   18.81   0
  -1   3 -22  226.66   19.45   0
  -1   4 -24  140.37   20.30   0
  -1  11  11  289.30   10.60   0
  -1  14  12  153.09   10.01   0
   0  -1 -16   55.65   10.67   0
   0  -1 -15  411.17   15.27   0
   0   0 -20  709.74   23.09   0
   0   1 -23   15.08   15.48   0
   0   6  11 2814.04   28.43   0
   0   7  12  340.29   12.85   0
   0  10  14   96.12   11.34   0
   0  12  15 1796.58   29.05   0
   1  -3 -15  700.72   17.57   0
   1  -3 -14  619.23   16.47   0
   1  -3  -6  915.08    9.85   0
   1  -2 -20  186.24   15.23   0
   1  -1 -24  325.59   20.53   0
   1   5  13  470.12   15.04   0
   1   6  14  626.64   17.58   0
   1   7  15  325.72   14.65   0
   1  10  17  355.77   18.11   0
   1  14  18  496.18   20.91   0
   2  -2 -25   29.57   17.95   0
   2  -2   5  399.55   10.03   0
   2   1  11 1674.45   25.09   0
   2   4  15  112.21   11.95   0
   2   5  16   48.51   10.85   0
   2   8  18  601.89   21.55   0
   2  10  19   45.45   13.66   0
   2  12  20   58.76   15.39   0
   2  13  20  236.54   19.11   0
   3  -4 -24   67.94   15.03   0
   3   0  12  127.35   11.92   0
   3   2  15   60.48   11.58   0
   3   3  16   86.15   12.75   0
   3   4  17   35.77   12.25   0
   3   5  18   42.45   13.31   0
   3   8  20  650.66   24.98   0
   3  10  21  140.49   18.08   0
   3  12  22  209.51   22.31   0
   3  13  22  218.94   21.65   0
   3  14  22   56.30   18.88   0
   4  -6 -20   29.25   11.78   0
   4  -5 -24   91.32   14.90   0
   4  -4 -27  126.12   20.34   0
   4  -3   9  218.71   12.22   0
   4  -2  11  637.37   19.11   0
   4  -1  13  568.68   19.09   0
   4   2  17   16.47   12.88   0
   4   4  19   66.12   15.28   0
   4   9  22  461.60   24.39   0
   4  11  23   31.11   18.43   0
   5  -7 -19  227.61   13.44   0
   5  -2  13  589.85   20.93   0
   5   0  16  146.69   16.33   0
   5   1  17  252.58   16.07   0
   5   5  21  116.69   18.99   0
   5   6  22  119.65   19.48   0
   5   8  23   63.44   19.93   0
   5  10  24  151.18   22.72   0
   6  -8 -17  128.88    9.82   0
   6  -8  -2  179.83    8.13   0
   6  -6   6  223.78   13.06   0
   6  -3  13  612.78   22.43   0
   6  -1  16  517.47   23.53   0
   6   5  22  332.75   24.18   0
   6   6  23  160.63   23.02   0
   6   8  24   56.90   22.74   0
   7  -5  10   38.69   13.04   0
   7  -4  12  268.77   18.43   0
   7  -3  14  271.56   19.67   0
   7  -1  17  203.02   20.44   0
   7   0  18   44.53   13.87   0
   7   5  23   83.32   23.51   0
   8  -8   2  534.02   16.66   0
   8  -5  11  704.90   25.12   0
   8  -4  13  279.35   20.58   0
   8  -3  15   26.31   18.97   0
   8  -2  16    4.63   16.30   0
   8   0  19   26.81   20.07   0
   8   1  20  230.48   24.85   0
   8   2  21   66.13   22.87   0
   8   3  22  126.41   24.95   0
   9  -8   3   77.67   11.96   0
   9  -6   9  233.06   18.63   0
   9  -3  15  233.45   22.22   0
   9  -2  17  372.50   25.23   0
   9  -1  18  103.35   22.36   0
  10  -7   7  102.48   18.47   0
  10  -5  12  107.66   21.44   0
  10  -2  17   45.58   22.22   0
  11  -6   9   91.84   20.05   0
  12  -5  11  224.73   25.91   0
  -3   9 -12   12.38   10.77   0
  -3   9 -11  448.85   17.17   0
  -3   9 -10   -2.28    9.29   0
  -3   9  -8  231.92   12.00   0
  -3  10 -15  784.36   25.08   0
  -3  10 -14   43.44   13.07   0
  -3  10  -5   91.62    8.87   0
  -3  11 -17  108.52   17.35   0
  -3  11 -16   87.94   15.35   0
  -3  11  -3  412.56   11.42   0
  -3  12 -18  257.01   21.78   0
  -3  16   0  325.97   10.21   0
  -3  17   0    9.03    6.86   0
  -2   6 -19   -1.27   14.35   0
  -1   1 -10   21.87    7.17   0
  -1   2 -17 1544.83   29.84   0
  -1   2  -2   44.62    3.04   0
  -1   3 -21   72.37   12.54   0
  -1   3 -20   65.39   14.65   0
  -1   7   8   64.39    5.92   0
  -1   9  10 1212.67   16.99   0
  -1  13  12 1073.55   18.64   0
   0  -1 -14 1041.27   21.20   0
   0   1 -22  140.96   17.15   0
   0   2 -25   25.88   13.35   0
   0   8  13   68.84    8.69   0
   0  15  16    8.45   11.88   0
   0  16  16   82.05   13.81   0
   1  -3 -13  146.08    9.59   0
   1  -3 -12  534.22   14.21   0
   1  -2 -19   77.25   12.46   0
   1  -1 -23  158.46   16.68   0
   1   0 -25   17.23   17.06   0
   1   0   6 1470.05   16.99   0
   1   1   8  983.23   15.76   0
   1   8  16    1.86   10.06   0
   1  12  18   60.22   12.77   0
   2  -4 -17 1243.79   23.49   0
   2  -3 -22   44.10   13.51   0
   2  -1 -27  251.48   23.37   0
   2   6  17  289.97   16.14   0
   2   7  18  120.16   14.05   0
   2   9  19  365.48   19.19   0
   2  11  20  177.97   17.24   0
   2  15  21   18.41   19.12   0
   2  16  21    3.30   20.13   0
   2  17  21   61.87   22.40   0
   3  -4 -23   76.07   14.59   0
   3  -3 -26  277.35   21.17   0
   3  -2   9 1210.91   21.87   0
   3  -1  11  110.25   11.35   0
   3   6  19  161.84   13.49   0
   3   7  20  247.11   18.48   0
   3  11  22  286.44   21.56   0
   4  -6 -19  310.38   15.60   0
   4  -5 -23  191.42   18.11   0
   4  -4 -26   38.29   19.82   0
   4  -4   7 1015.66   19.86   0
   4   0  15  192.53   14.61   0
   4   1  16  168.36   15.38   0
   4   5  20   88.52   15.79   0
   4   6  21   87.70   17.14   0
   4   8  22   95.13   17.59   0
   4  10  23   70.60   18.79   0
   4  13  24  266.36   25.63   0
   4  14  24   77.87   22.64   0
   5  -7   0   86.43    6.90   0
   5  -6 -23   80.55   13.86   0
   5  -6   4  290.30   11.45   0
   5  -5 -26  267.43   22.89   0
   5  -5   7  228.14   12.52   0
   5  -1  15  508.95   21.30   0
   5   3  20   74.10   17.67   0
   5   4  21   69.90   17.16   0
   5   7  23  372.28   25.56   0
   5   9  24  173.20   22.92   0
   5  11  25   45.33   20.75   0
   5  12  25  220.28   26.23   0
   6  -8 -16  163.78    9.42   0
   6  -7   3  595.54   15.44   0
   6   0  18   26.01   16.21   0
   6   1  19  570.45   26.71   0
   6   2  20   88.58   19.29   0
   6   4  22  227.55   23.30   0
   6   5  23   65.52   20.10   0
   6   7  24   19.54   21.81   0
   7  -8   1  106.70    9.82   0
   7  -7   5   16.92    9.62   0
   7  -6   8  375.84   17.48   0
   7  -2  16  774.64   28.12   0
   7   0  19  332.29   23.89   0
   7   1  20  147.87   21.97   0
   7   2  21  171.32   22.77   0
   7   3  22  305.69   26.01   0
   7   4  23  220.98   26.00   0
   8  -9  -2   16.81    8.48   0
   8  -8   3   98.98   12.91   0
   8  -6   9  116.35   15.04   0
   8  -2  17   76.30   19.23   0
   8  -1  18  103.00   19.74   0
   9  -9  -1  249.06   13.60   0
   9  -8   4  339.48   18.50   0
   9  -7   7  338.87   19.03   0
   9  -6  10   82.75   16.56   0
   9  -5  12  305.82   21.86   0
   9  -4  14   27.79   17.45   0
   9  -3  16   31.22   19.16   0
   9  -1  19  154.52   23.30   0
   9   0  20   35.49   22.84   0
  10  -8   4  165.44   15.79   0
  10  -6  10   40.26   17.94   0
  10  -4  14   60.78   20.23   0
  10  -3  16   23.99   20.65   0
  11  -7   7  260.33   21.75   0
  11  -6  10  118.16   21.35   0
  11  -4  14  223.19   25.78   0
  -3  10 -13  211.81   15.69   0
  -3  10 -12   52.77   12.20   0
  -3  10 -11  716.08   20.88   0
  -3  10 -10  138.89   13.69   0
  -3  10  -9  796.43   20.74   0
  -3  10  -8  541.13   17.05   0
  -3  10  -7  372.25   14.49   0
  -3  10  -6  290.75   11.66   0
  -3  11 -15  500.27   22.14   0
  -3  11 -14  449.31   20.53   0
  -3  11  -4   21.81    6.99   0
  -3  12 -17   74.24   16.26   0
  -3  12 -16  953.45   29.25   0
  -3  12  -2    3.46    5.50   0
  -3  13 -18  236.55   20.92   0
  -3  13 -17  233.29   21.08   0
  -3  14 -17   24.72   18.96   0
  -2   5 -15 1475.32   27.95   0
  -2   5 -14  344.66   16.34   0
  -2   5  -4  628.88   11.22   0
  -2   6 -18  355.31   19.27   0
  -2   6 -17  297.79   18.01   0
  -2   7 -20 1393.90   34.58   0
  -2   7 -19  202.42   18.56   0
  -2   8 -21  406.24   24.38   0
  -1   2 -16  945.57   23.49   0
  -1   3 -19  528.92   21.55   0
  -1   5 -23   71.66   17.73   0
  -1  10  11   23.39    7.41   0
  -1  12  12  651.24   15.12   0
   0  -1 -13 1776.39   24.71   0
   0  -1 -12  107.93    9.72   0
   0  -1 -11   73.31    8.22   0
   0  -1  -6 3412.58   21.63   0
   0   0 -18  448.19   18.31   0
   0   4   9    3.12    5.35   0
   0   9  14  566.94   16.41   0
   0  11  15    6.95    9.08   0
   0  13  16   74.62   12.73   0
   0  14  16 1234.99   26.46   0
   1  -3 -11  514.08   12.39   0
   1  -3  -9  513.20   10.40   0
   1  -1 -22   82.67   14.38   0
   1   0 -24  261.00   20.85   0
   1   5  14  413.71   15.20   0
   1   6  15  425.65   16.03   0
   1  11  18   33.77   12.00   0
   1  14  19  496.38   23.51   0
   1  15  19  304.59   20.68   0
   1  16  19  103.00   16.43   0
   2  -3 -21  263.23   16.74   0
   2  -2 -24  200.83   18.63   0
   2  -1 -26  366.58   24.33   0
   2  -1   8   72.02    6.18   0
   2   0  10   12.66    8.23   0
   2   1  12 1279.68   23.25   0
   2   8  19   52.85   13.81   0
   2  10  20  120.88   15.85   0
   2  13  21   41.07   16.46   0
   2  14  21  235.48   20.57   0
   3  -5 -18   53.19    9.96   0
   3  -4 -22  310.55   17.53   0
   3  -3   7  765.79   16.67   0
   3  -2 -27   28.27   18.66   0
   3   0  13  255.06   14.62   0
   3   2  16  503.83   18.91   0
   3   4  18   -1.02   12.21   0
   3   8  21   32.27   15.29   0
   3  10  22   44.60   16.79   0
   3  13  23   10.99   18.20   0
   3  14  23  412.77   26.69   0
   3  15  23   11.98   20.19   0
   3  17  23   39.50   22.73   0
   4  -6 -18  413.15   15.58   0
   4  -2  12  101.25   12.25   0
   4   2  18  350.45   19.74   0
   4   3  19  102.15   15.98   0
   4   4  20  336.09   20.75   0
   4   7  22   95.39   17.98   0
   4   9  23  238.24   21.24   0
   4  11  24  281.06   24.27   0
   5  -7 -18    4.82    9.07   0
   5  -5 -25   81.93   18.97   0
   5  -3  12   34.08   11.45   0
   5  -2  14   85.82   13.96   0
   5   0  17   36.53   15.11   0
   5   5  22  169.67   20.46   0
   5   6  23   72.80   19.36   0
   5   8  24   67.02   20.45   0
   5  10  25   98.89   22.90   0
   6  -8  -1  361.05   10.85   0
   6  -6   7  872.49   21.34   0
   6  -4  12  954.97   26.10   0
   6  -3  14   21.94   14.17   0
   6  -1  17  553.20   24.76   0
   6   6  24  158.98   23.78   0
   6   8  25   37.07   23.26   0
   7  -8   2  439.59   15.25   0
   7  -7   6  272.23   16.03   0
   7  -5  11  485.69   21.03   0
   7  -3  15  189.91   18.78   0
   7  -1  18  131.98   19.85   0
   7   5  24   60.23   24.23   0
   8  -7   7   12.92   11.54   0
   8  -6  10   99.90   15.46   0
   8  -5  12   23.71   15.28   0
   8  -4  14  135.12   18.62   0
   8  -3  16  347.02   23.65   0
   8  -1  19   80.28   21.12   0
   8   0  20    8.63   21.11   0
   8   1  21   51.63   21.43   0
   8   2  22   23.78   16.14   0
   9  -9   0   30.79   10.90   0
   9  -7   8   13.88   15.75   0
   9  -5  13  147.63   19.52   0
   9  -4  15  169.95   20.13   0
   9  -2  18   71.87   21.48   0
  10  -8   5  289.07   19.80   0
  10  -7   8   39.36   16.28   0
  10  -6  11  138.61   19.65   0
  10  -5  13   -1.30   18.40   0
  10  -4  15   97.86   22.08   0
  10  -3  17  430.08   31.15   0
  10  -2  18   24.71   21.00   0
  11  -7   8   20.39   17.79   0
  11  -6  11   68.16   22.62   0
  11  -5  13   42.90   22.26   0
  11  -4  15   15.04   22.85   0
  -3  11 -13  343.20   18.21   0
  -3  11 -12   54.18   12.52   0
  -3  11  -6 1617.02   24.37   0
  -3  12 -15   74.94   15.47   0
  -3  12 -14   14.26   13.18   0
  -3  12  -3  170.92    9.04   0
  -3  13 -16   -1.54   14.98   0
  -3  13 -15   63.63   16.09   0
  -3  15 -16  209.22   20.74   0
  -3  16 -16  466.28   28.52   0
  -2   5 -13  309.70   13.50   0
  -2   5 -11 1189.38   23.06   0
  -2   5  -6  566.68   12.79   0
  -2   6 -16  198.24   15.56   0
  -2   7 -18  120.17   15.93   0
  -2   8 -20  218.90   20.36   0
  -2   9 -21  168.13   21.04   0
  -1   2 -14  118.57   12.34   0
  -1   3 -18  790.31   24.00   0
  -1   4 -21  305.36   17.91   0
  -1   4 -20  169.62   17.00   0
  -1   5 -22  151.56   19.14   0
  -1  15  13   56.35    9.88   0
  -1  16  13  453.88   14.86   0
   0  -1  -9  379.69   10.19   0
   0  -1  -8   92.29    6.04   0
   0  -1  -7  209.63    7.15   0
   0   2 -23  235.72   17.19   0
   0   3 -24   -9.55   16.12   0
   0  10  15  893.15   20.79   0
   0  12  16  201.90   14.63   0
   1  -1 -21  430.96   19.64   0
   1   0 -23  287.41   20.43   0
   1   1 -25   84.20   18.00   0
   1   4  13   61.23    9.48   0
   1   7  16   11.64   10.05   0
   1   8  17  305.94   17.50   0
   1  10  18  421.36   18.70   0
   1  12  19   32.26   15.02   0
   1  13  19  130.04   15.44   0
   2  -4 -15  105.14    9.47   0
   2  -3 -20  739.08   22.31   0
   2  -3   3  774.20   11.46   0
   2  -2   6 1432.94   18.45   0
   2  -1 -25   23.53   16.69   0
   2   4  16  196.22   14.04   0
   2   5  17  220.43   14.96   0
   2   6  18  366.93   18.02   0
   2  11  21  126.27   16.87   0
   2  12  21   95.73   16.44   0
   3  -5 -17  919.59   19.93   0
   3  -4 -21  443.42   18.84   0
   3  -2  10  280.74   13.68   0
   3  -1  12  137.50   12.15   0
   3   1  15  196.54   14.39   0
   3   6  20  293.02   19.20   0
   3   7  21   33.90   15.13   0
   3   9  22    1.46   15.23   0
   3  11  23   74.11   18.53   0
   4  -5 -22   34.57   12.57   0
   4  -4 -25  173.99   18.51   0
   4  -4   8 1625.68   25.35   0
   4  -1  14  280.52   14.11   0
   4   0  16  928.73   25.43   0
   4   5  21   59.50   15.33   0
   4   6  22  112.79   18.12   0
   4   8  23   17.52   16.36   0
   4  10  24  319.96   24.60   0
   4  13  25   25.06   22.38   0
   4  14  25  257.96   27.20   0
   5  -7 -17  275.65   12.45   0
   5  -7   1  784.35   14.60   0
   5  -6   5  276.38   12.03   0
   5  -5   8 1170.57   23.48   0
   5  -4 -27    9.20   19.95   0
   5  -3  13  570.02   20.66   0
   5  -1  16  384.48   20.38   0
   5   1  19  126.33   17.79   0
   5   3  21  124.14   19.24   0
   5   4  22  234.73   21.81   0
   5   7  24   11.83   19.29   0
   5  11  26    3.85   20.31   0
   6  -8 -15  501.79   12.27   0
   6  -7   4  248.20   12.01   0
   6  -5  10 1084.81   25.58   0
   6  -2  16  225.14   19.02   0
   6   0  19   35.19   17.52   0
   6   1  20   62.82   18.88   0
   6   2  21   71.99   18.91   0
   6   3  22  139.58   20.75   0
   6   4  23   97.83   22.02   0
   6   5  24   96.26   23.17   0
   6   7  25  379.70   29.31   0
   7  -5  12  223.81   17.84   0
   7  -4  14   44.49   15.72   0
   7  -2  17  209.92   17.50   0
   7  -1  19  122.63   19.56   0
   7   0  20   -4.77   18.99   0
   7   1  21  209.10   23.97   0
   7   2  22  179.31   23.06   0
   7   3  23  194.10   25.49   0
   7   4  24   39.83   22.22   0
   8  -9  -1  272.50   12.14   0
   8  -8   4    2.78   10.01   0
   8  -7   8  936.11   26.37   0
   8  -5  13  158.45   18.60   0
   8  -4  15    8.09   16.64   0
   8   0  21  142.07   23.09   0
   8   1  22   46.63   23.30   0
   9  -8   5  141.00   14.30   0
   9  -6  11   45.43   16.37   0
   9  -3  17  151.61   22.22   0
   9  -1  20   43.98   22.75   0
  10  -8   6   17.80   16.88   0
  10  -5  14  223.96   25.12   0
  10  -4  16  296.02   27.99   0
  11  -7   9   23.92   21.34   0
  11  -5  14   28.72   24.30   0
  -3  11  -9  207.56   13.10   0
  -3  11  -8  123.01   11.10   0
  -3  11  -7   19.32    8.48   0
  -3  12 -13  615.31   22.45   0
  -3  12 -12 1069.08   26.69   0
  -3  12 -11  141.17   15.42   0
  -3  12  -5   58.23    9.09   0
  -3  12  -4 1740.43   23.19   0
  -3  13 -14  100.82   15.74   0
  -3  13 -13  508.37   21.32   0
  -3  13  -3  138.22    9.48   0
  -3  14 -15  552.86   24.49   0
  -3  14 -14   97.20   16.28   0
  -3  14  -2    3.80    7.24   0
  -3  15 -15   83.44   17.25   0
  -3  15 -14  366.80   23.27   0
  -3  16 -15   77.58   18.40   0
  -3  17 -15  106.99   20.46   0
  -3  18 -14   82.59   19.75   0
  -3  18 -13   75.11   20.54   0
  -3  18  -3  194.11   13.22   0
  -2   5 -10  164.30    9.95   0
  -2   5  -9 1139.61   20.62   0
  -2   5  -8  896.07   17.77   0
  -2   5  -7 3119.03   29.15   0
  -2   6 -15  202.30   12.92   0
  -2   6 -14 1027.26   24.64   0
  -2   7   1  232.25    4.57   0
  -2   8 -19   65.81   16.79   0
  -2   9 -20   72.84   18.56   0
  -1   2 -13 1730.58   27.15   0
  -1   2 -12  312.66   14.19   0
  -1   4 -19  126.12   15.54   0
  -1   6 -23   70.78   19.13   0
  -1  11  12  563.89   14.24   0
  -1  14  13   14.68    8.31   0
   0   0 -16  606.72   18.61   0
   0   1 -19   23.20   12.19   0
   0   2 -22  105.88   13.58   0
   0   3   8   98.81    6.38   0
   0   5  11    2.61    6.64   0
   0   6  12  826.41   17.16   0
   0   8  14   17.30    8.32   0
   0  11  16   24.70   11.55   0
   0  15  17  363.32   18.19   0
   0  16  17   81.43   14.57   0
   1  -2 -16  975.44   21.62   0
   1  -1 -20  562.83   21.05   0
   1   1   9  381.47   11.45   0
   1   9  18  335.59   17.46   0
   1  11  19  345.82   19.92   0
   1  16  20   50.59   18.34   0
   2  -4 -14  593.81   14.94   0
   2  -2 -22  640.94   23.50   0
   2  -1   9  335.37   12.47   0
   2   2  14 1260.00   24.68   0
   2   8  20  211.06   17.37   0
   2  10  21  255.90   19.06   0
   2  13  22   44.39   17.34   0
   2  14  22   42.37   17.75   0
   2  15  22   61.68   19.30   0
   2  16  22  219.01   22.46   0
   3  -5 -16    0.61    8.95   0
   3  -4 -20   75.36   14.11   0
   3  -4   5 1878.41   22.00   0
   3  -3 -23   61.37   16.18   0
   3  -3   8  333.62   13.34   0
   3   0  14   78.79   12.01   0
   3   2  17  110.71   13.31   0
   3   3  18  593.33   22.01   0
   3   4  19 1362.77   31.38   0
   3   5  20  139.47   16.44   0
   3   8  22   46.60   16.09   0
   3  13  24   14.48   19.49   0
   3  14  24   12.34   20.01   0
   3  15  24   26.19   21.78   0
   3  16  24   15.19   21.69   0
   4  -6 -17  125.74    9.94   0
   4  -5 -21   50.93   12.11   0
   4  -4 -24   29.71   14.65   0
   4  -3  11  995.80   22.92   0
   4  -2  13  129.23   13.11   0
   4  -1  15  214.38   15.25   0
   4   2  19  246.74   18.84   0
   4   3  20  287.15   20.44   0
   4   7  23   -8.17   16.96   0
   4   9  24   87.07   18.78   0
   4  11  25  173.51   23.22   0
   5  -7 -16   39.62    8.79   0
   5  -6 -21  125.59   13.29   0
   5  -4  11  255.20   15.43   0
   5  -2  15   14.16   13.35   0
   5   0  18  716.62   26.40   0
   5   5  23   15.25   17.24   0
   5   6  24  113.71   21.57   0
   5   8  25  123.48   22.56   0
   5  10  26  117.75   23.85   0
   6  -8 -14  125.17    8.04   0
   6  -8   0  683.65   14.24   0
   6  -7 -20   12.71   11.79   0
   6  -7   5  700.00   19.13   0
   6  -6   8  156.44   13.16   0
   6  -5  11  710.29   22.81   0
   6  -4  13  308.75   18.97   0
   6  -3  15  139.15   16.86   0
   6  -2  17  138.99   17.48   0
   6  -1  18  365.48   22.71   0
   6   1  21  417.77   25.42   0
   6   2  22  235.03   23.35   0
   6   3  23   21.16   18.52   0
   6   6  25   61.07   23.31   0
   7  -9  -4  248.85    8.60   0
   7  -7   7  575.14   19.41   0
   7  -6  10  159.57   15.48   0
   7  -3  16   77.18   17.17   0
   7  -2  18  176.99   20.70   0
   7   1  22   80.07   20.67   0
   7   2  23   25.29   21.39   0
   8  -9   0    5.34    9.13   0
   8  -8   5  287.89   16.81   0
   8  -6  11  318.98   19.87   0
   8  -3  17   70.60   19.21   0
   8  -2  19   16.85   18.09   0
   8  -1  20  213.81   24.75   0
   9  -9   2   23.35   13.15   0
   9  -8   6  198.59   15.92   0
   9  -7   9   35.46   14.82   0
   9  -6  12  165.25   19.49   0
   9  -5  14   53.31   17.78   0
   9  -4  16  184.54   22.37   0
   9  -3  18   66.62   21.48   0
   9  -2  19   84.42   21.70   0
  10  -7  10   10.52   18.53   0
  10  -6  12  166.33   21.20   0
  10  -3  18   73.24   24.67   0
  11  -7  10    8.78   21.81   0
  11  -6  12   91.52   22.26   0
  -3  12  -7  111.93   10.63   0
  -3  12  -6   88.77    9.41   0
  -3  13 -12   -2.98   11.94   0
  -3  13 -11  611.52   21.27   0
  -3  13 -10  596.23   21.32   0
  -3  13  -4   18.32    7.93   0
  -3  14 -13   22.38   14.02   0
  -3  14 -12  170.37   16.25   0
  -3  14 -11  240.70   18.15   0
  -3  14  -3 1222.91   19.95   0
  -3  15 -13  298.86   19.58   0
  -3  15 -12  108.70   15.64   0
  -3  16 -13   43.72   16.27   0
  -3  16 -12  543.37   24.57   0
  -3  16  -2   91.93    8.72   0
  -3  17 -13  317.41   22.06   0
  -3  17 -12   28.31   16.00   0
  -3  17 -11   61.36   17.52   0
  -3  17  -3   33.04    9.99   0
  -3  18 -12   81.37   17.78   0
  -3  18 -11  552.20   25.38   0
  -3  18 -10    5.45   15.90   0
  -3  18  -4  254.15   14.02   0
  -2   6 -13  759.34   21.04   0
  -2   6 -12  220.18   13.73   0
  -2   7 -16  417.25   19.18   0
  -2   7 -15   61.00   12.81   0
  -2   8 -18  576.09   22.11   0
  -2   9 -19  370.74   22.49   0
  -2  10 -20  109.00   19.58   0
  -1   2 -11  747.08   17.25   0
  -1   3 -16  468.36   16.90   0
  -1   6 -22  340.86   22.94   0
  -1   7   9  458.86   10.75   0
  -1   8  10  843.54   14.67   0
  -1   9  11  821.32   15.44   0
   0   0 -14  381.20   15.14   0
   0   2 -21   33.24   10.51   0
   0   3 -23   25.74   12.54   0
   0   4 -24 1079.41   34.10   0
   0   9  15   82.69   10.60   0
   0  13  17  412.74   18.99   0
   0  14  17  130.24   13.13   0
   1  -2 -15  491.87   16.02   0
   1  -1 -19  327.96   16.99   0
   1   2  11  761.05   16.91   0
   1   4  14  743.74   18.82   0
   1   5  15  444.12   16.31   0
   1   6  16  134.78   12.37   0
   1   7  17  362.73   16.84   0
   1  13  20  114.29   17.95   0
   1  14  20   99.34   15.90   0
   2  -4 -13  514.29   13.38   0
   2  -3 -18  443.05   17.20   0
   2  -2 -21  515.63   21.16   0
   2  -2   7   -4.98    5.74   0
   2  -1 -24  166.60   18.05   0
   2   0 -26   14.53   16.88   0
   2   3  16 1794.10   30.71   0
   2   4  17 1266.80   27.32   0
   2   5  18  276.83   16.63   0
   2   6  19   -6.83   12.28   0
   2   9  21  152.08   17.20   0
   2  11  22  159.24   20.60   0
   2  12  22   90.18   17.57   0
   3  -2 -25    7.07   16.86   0
   3  -2  11   50.58   10.53   0
   3   1  16  324.55   17.08   0
   3   6  21   88.87   16.08   0
   3   7  22  416.55   23.04   0
   3   9  23   14.65   17.06   0
   3  11  24   60.11   18.87   0
   3  12  24  402.66   26.31   0
   4  -6 -16  188.55   11.46   0
   4  -5 -20   96.13   13.89   0
   4  -4 -23  144.63   17.49   0
   4  -4   9  541.71   16.81   0
   4  -3 -26   39.76   17.48   0
   4   0  17  597.81   22.75   0
   4   5  22   36.33   12.74   0
   4   6  23  338.36   23.12   0
   4   8  24  203.80   21.27   0
   4   9  25    7.30   20.67   0
   4  10  25  188.91   23.35   0
   4  12  26  126.11   22.79   0
   4  13  26  101.70   24.52   0
   4  14  26   31.81   24.82   0
   5  -7   2  121.45    8.95   0
   5  -6 -20   48.62   12.91   0
   5  -4 -26  223.77   21.13   0
   5  -4  12  335.66   17.31   0
   5  -1  17  265.24   16.42   0
   5   1  20  514.18   25.11   0
   5   2  21 1117.80   34.02   0
   5   3  22  -11.00   16.78   0
   5   4  23  152.12   21.58   0
   5   7  25   37.15   20.60   0
   5   9  26  131.70   24.27   0
   6  -6   9  229.20   15.19   0
   6  -4  14  411.66   20.65   0
   6  -1  19  529.36   26.50   0
   6   0  20  534.62   27.04   0
   6   4  24  239.30   24.35   0
   6   5  25   10.58   21.48   0
   7  -9  -3  169.35    8.67   0
   7  -8   4  742.25   20.06   0
   7  -7   8  106.91   14.78   0
   7  -4  15  398.23   22.56   0
   7  -3  17  168.62   20.28   0
   7  -1  20  152.40   21.48   0
   7   0  21   10.73   18.48   0
   8  -9   1  220.79   13.65   0
   8  -8   6  471.45   19.90   0
   8  -6  12   43.15   15.70   0
   8  -5  14    1.12   16.07   0
   8  -4  16   13.06   17.61   0
   8  -3  18   25.02   18.86   0
   8  -1  21   36.90   21.35   0
   8   0  22   42.28   23.28   0
   9  -8   7   82.50   16.37   0
   9  -7  10   90.52   16.81   0
   9  -6  13   45.91   19.42   0
   9  -5  15   66.06   19.22   0
   9  -4  17  171.57   21.66   0
   9  -2  20  100.81   24.50   0
  10  -8   7  246.62   18.77   0
  10  -6  13  129.35   21.25   0
  10  -5  15   66.42   21.67   0
  10  -4  17   14.17   21.99   0
  11  -6  13  116.13   23.47   0
  11  -5  15   71.43   24.61   0
  -3  13  -9  513.78   18.36   0
  -3  13  -8   50.93   10.39   0
  -3  13  -7  342.66   14.48   0
  -3  13  -6  569.32   16.44   0
  -3  13  -5   95.78    9.11   0
  -3  14 -10   67.61   12.78   0
  -3  14  -9  727.95   21.58   0
  -3  14  -8    2.96   12.26   0
  -3  14  -7  480.16   17.74   0
  -3  14  -6   75.04   11.27   0
  -3  14  -5  196.49   12.30   0
  -3  14  -4  145.69   10.91   0
  -3  15 -11  111.77   15.00   0
  -3  15 -10  402.67   19.08   0
  -3  15  -8  118.44   14.42   0
  -3  15  -5  348.24   14.87   0
  -3  15  -4   99.51   10.56   0
  -3  15  -3   33.16    8.52   0
  -3  16 -11   23.59   13.37   0
  -3  16 -10   53.95   13.44   0
  -3  16  -9   72.42   15.46   0
  -3  16  -5   22.55   10.49   0
  -3  16  -4  948.51   20.44   0
  -3  16  -3   -0.18    8.11   0
  -3  17 -10  266.52   17.92   0
  -3  17  -9   76.14   15.51   0
  -3  17  -8  132.34   16.21   0
  -3  17  -7   90.69   14.12   0
  -3  17  -6  641.83   20.36   0
  -3  17  -5  231.55   14.72   0
  -3  17  -4  242.41   13.85   0
  -3  18  -9   69.89   14.31   0
  -3  18  -8   35.26   12.85   0
  -3  18  -6   17.85   12.33   0
  -3  18  -5  196.47   14.24   0
  -2   6 -11  284.22   14.18   0
  -2   6 -10 1899.41   27.75   0
  -2   6  -3  210.69    7.60   0
  -2   7 -14  207.27   14.94   0
  -2   8 -16  499.24   21.28   0
  -2   9 -18  114.05   16.90   0
  -2   9 -17  190.13   17.44   0
  -2  11 -20  198.56   21.05   0
  -1   2  -7 1419.78   17.95   0
  -1   2  -6  731.06   12.48   0
  -1   6 -21  588.10   25.72   0
  -1   7 -22  135.66   19.57   0
  -1  10  12   16.58    7.43   0
  -1  12  13  655.01   15.99   0
   0   1 -17  500.70   18.85   0
   0   6  13   23.45    9.42   0
   0   7  14  442.83   15.54   0
   0  10  16 1537.90   27.40   0
   0  12  17   60.96   12.88   0
   1  -2 -14  114.24   10.41   0
   1  -1 -18  125.53   13.23   0
   1   0 -21  217.87   14.83   0
   1   1 -23  160.10   18.57   0
   1   3  13  147.09   11.39   0
   1   8  18  767.97   22.96   0
   2  -4 -12  578.94   13.13   0
   2  -3 -17   40.25   10.35   0
   2  -3   4 1620.33   17.46   0
   2  -2 -20  502.30   19.80   0
   2  -1  10  256.57   12.17   0
   2   2  15  187.58   13.73   0
   2   7  20 1353.21   31.54   0
   2   8  21  439.19   21.19   0
   2  10  22   51.05   15.82   0
   2  13  23  175.33   22.63   0
   2  14  23    8.81   18.07   0
   2  15  23   75.28   20.17   0
   2  16  23   60.63   20.46   0
   3  -5 -14   13.93    7.74   0
   3  -3   9  409.44   14.87   0
   3  -2 -24  758.85   27.45   0
   3  -1 -26  122.01   19.30   0
   3  -1  13  374.18   14.71   0
   3   0  15  750.62   22.03   0
   3   2  18  435.70   19.70   0
   3   3  19   50.35   14.44   0
   3   8  23  285.73   21.96   0
   3  10  24   55.20   18.44   0
   3  13  25  237.80   24.69   0
   3  14  25   28.26   21.33   0
   3  15  25  208.85   26.12   0
   3  16  25   22.43   22.98   0
   4  -6 -15  485.24   13.92   0
   4  -5   7  387.62   15.01   0
   4  -3 -25  235.98   20.15   0
   4  -3  12  296.72   15.61   0
   4  -2  14  284.73   16.42   0
   4  -1  16  269.79   17.47   0
   4   2  20  239.02   19.38   0
   4   3  21   49.99   15.99   0
   4   4  22   60.56   17.38   0
   4   7  24  168.07   20.45   0
   4   8  25   35.34   18.20   0
   4  11  26   44.67   21.63   0
   5  -7 -15 1129.24   18.42   0
   5  -6   7  103.33   11.96   0
   5  -5 -23   22.10   13.30   0
   5  -5  10  424.53   17.44   0
   5  -4 -25  138.92   20.02   0
   5  -2  16    6.58    9.73   0
   5  -1  18  245.63   19.64   0
   5   0  19   17.25   11.49   0
   5   6  25  272.23   25.58   0
   5   8  26  104.10   22.39   0
   6  -8 -13  131.39    7.39   0
   6  -7   6  136.78   11.72   0
   6  -6 -22   42.35   15.04   0
   6  -5  12  230.80   16.94   0
   6  -3  16   74.21   15.96   0
   6  -2  18  187.53   20.25   0
   6   0  21  509.13   27.09   0
   6   1  22  610.59   29.74   0
   6   3  24  117.33   22.71   0
   6   4  25  194.45   26.01   0
   6   6  26   14.50   21.21   0
   7  -9  -2  127.91    8.67   0
   7  -6  11  272.57   17.98   0
   7  -5  14   50.76   17.89   0
   7  -4  16   90.43   18.13   0
   7  -2  19   69.68   19.36   0
   7   0  22   97.01   22.68   0
   7   1  23   33.06   21.69   0
   7   2  24   37.21   22.93   0
   8  -9   2   14.65   11.70   0
   8  -7  10   14.45   13.37   0
   8  -5  15  310.89   22.66   0
   8  -2  20  276.49   25.75   0
   9  -9   3  122.41   14.17   0
   9  -8   8  186.85   18.94   0
   9  -7  11  207.60   21.66   0
   9  -3  19  218.00   25.79   0
  10  -9   4   13.36   14.93   0
  10  -7  11   81.41   18.74   0
  10  -6  14   22.94   20.17   0
  10  -5  16   53.60   21.48   0
  10  -4  18   38.25   23.19   0
  11  -7  11  189.85   23.30   0
  11  -6  14   55.67   26.47   0
  -3  15  -6  633.08   18.35   0
  -3  16  -7   66.91   11.62   0
  -3  16  -6  221.38   13.35   0
  -2   6  -9 1413.68   23.17   0
  -2   6  -8  353.40   13.06   0
  -2   6  -7  181.31    9.92   0
  -2   6  -6  782.81   15.25   0
  -2   6  -4  451.64   10.36   0
  -2   7 -13  396.30   17.16   0
  -2   8 -15  529.01   20.86   0
  -2   9 -16   40.82   14.37   0
  -2  10 -18  128.51   17.91   0
  -2  10 -17  790.36   28.52   0
  -2  11 -19    3.36   12.47   0
  -2  11 -18  127.62   19.00   0
  -2  12 -19   24.25   18.33   0
  -1   5 -18   73.84   14.44   0
  -1   6 -20  126.96   17.65   0
  -1   6   8 1244.83   15.09   0
  -1   7 -21  138.92   19.29   0
  -1   8 -22  248.64   23.47   0
  -1  11  13  374.58   13.63   0
  -1  14  14  385.79   14.97   0
  -1  15  14  185.25   11.58   0
   0   0 -12 3318.65   33.30   0
   0   1 -16   65.95   11.69   0
   0   3 -21  350.47   20.38   0
   0   4 -22  139.39   18.14   0
   0   5 -24  679.76   29.94   0
   0   5  12  604.15   15.14   0
   0   8  15  634.16   17.97   0
   0  11  17 1544.73   29.36   0
   0  14  18  187.11   16.33   0
   0  15  18  808.00   24.58   0
   1  -1 -17  117.78   12.46   0
   1  -1   5   87.92    6.40   0
   1   1 -22  127.32   17.25   0
   1   1  10   24.83    7.41   0
   1   2 -24   92.31   17.95   0
   1   2  12  284.55   13.19   0
   1   4  15  798.25   20.25   0
   1   5  16  610.22   19.24   0
   1   7  18  100.56   14.69   0
   1   9  19   75.52   13.73   0
   1  11  20   24.33   13.34   0
   1  14  21   22.38   17.29   0
   1  15  21   58.80   16.52   0
   1  16  21  332.99   21.84   0
   2  -3 -16 1752.87   27.26   0
   2  -2   8  956.80   17.60   0
   2   1 -26  355.26   25.66   0
   2   1  14  133.92   12.75   0
   2   3  17   37.95   11.97   0
   2   5  19  393.64   19.42   0
   2   6  20  499.38   21.69   0
   2   9  22   74.85   16.79   0
   2  12  23   38.07   16.83   0
   3  -5   2  200.10    7.27   0
   3  -4 -18    6.24    9.92   0
   3  -3 -21  157.43   15.26   0
   3  -2  12 1625.17   27.93   0
   3  -1  14  421.02   17.18   0
   3   1  17  616.50   21.73   0
   3   6  22  184.81   18.84   0
   3   9  24   10.73   17.42   0
   3  12  25   87.53   21.77   0
   4  -6   3  834.82   15.14   0
   4  -5 -19  416.06   16.57   0
   4  -4 -22   63.03   13.82   0
   4  -3 -24   13.43   17.46   0
   4  -2 -26   42.49   21.14   0
   4   0  18   -9.67   13.45   0
   4   7  25  199.07   21.73   0
   4   9  26  132.66   21.82   0
   4  10  26  160.60   23.06   0
   4  12  27  131.00   25.67   0
   5  -7 -14  110.64    8.68   0
   5  -7   3 1191.85   19.17   0
   5  -6 -19   48.05   11.79   0
   5  -5 -22  165.32   17.01   0
   5  -4  13  254.51   16.89   0
   5  -3 -27  286.27   24.58   0
   5  -3  15  447.59   21.03   0
   5  -2  17  775.23   26.69   0
   5   0  20  384.14   23.22   0
   5   1  21  138.69   20.23   0
   5   2  22   22.93   17.54   0
   5   3  23  301.19   23.25   0
   5   4  24  147.05   21.63   0
   5   5  25   78.16   22.34   0
   5   7  26   12.94   20.40   0
   5   8  27   17.09   21.30   0
   5   9  27   38.26   20.62   0
   6  -7 -18  141.89   12.03   0
   6  -7   7  168.43   14.34   0
   6  -6  10  438.48   18.90   0
   6  -5  13  368.15   19.54   0
   6  -4  15  316.77   20.43   0
   6  -3  17  597.12   25.79   0
   6  -1  20   87.46   20.07   0
   6   5  26  194.55   27.31   0
   7  -9  -1  562.89   14.06   0
   7  -8   5  109.02   11.47   0
   7  -7   9  151.20   14.68   0
   7  -6  12  451.04   21.61   0
   7  -3  18  338.71   23.95   0
   7  -2  20  377.26   26.07   0
   7  -1  21  204.15   22.91   0
   8  -8   7  120.24   14.08   0
   8  -6  13  152.50   18.79   0
   8  -3  19   84.54   21.20   0
   8  -2  21   49.61   20.93   0
   8  -1  22   65.49   24.20   0
   8   0  23   46.90   18.95   0
   9  -9   4  214.38   16.12   0
   9  -6  14  305.34   23.68   0
   9  -5  16   73.09   20.44   0
   9  -4  18  101.60   22.80   0
   9  -3  20  103.54   24.69   0
  10  -9   5   45.80   16.23   0
  10  -8   9    3.30   15.96   0
  10  -7  12   10.24   18.41   0
  10  -5  17   22.27   24.37   0
  11  -7  12    8.49   20.71   0
  -2   8 -14   45.56   11.94   0
  -2   9 -15 1228.87   29.51   0
  -2  10 -16  195.11   17.78   0
  -2  11 -17  165.01   18.99   0
  -2  13 -18   97.66   21.52   0
  -1   3 -11  505.39   15.86   0
  -1   4 -15  778.67   22.07   0
  -1   5 -17  366.73   18.79   0
  -1   6 -19  493.46   22.55   0
  -1   7 -20  135.14   18.50   0
  -1   8 -21  519.13   26.41   0
  -1   8  11  539.41   13.19   0
  -1  13  14  729.73   17.75   0
   0   0 -10   38.56    6.73   0
   0   1 -15  419.06   16.70   0
   0   2 -18  161.61   14.82   0
   0   3 -20   -7.09   13.26   0
   0   4  11   48.89    7.97   0
   0  13  18  711.47   23.09   0
   1  -2 -12  299.42   11.79   0
   1  -1 -16  629.70   18.76   0
   1   0 -19  443.69   19.26   0
   1   1 -21  333.06   20.13   0
   1   2 -23   31.31   16.50   0
   1   8  19  172.76   15.63   0
   1  10  20  129.41   15.69   0
   1  12  21  155.57   19.24   0
   1  13  21  180.97   17.97   0
   2  -4 -10   80.39    6.28   0
   2  -3 -15  476.15   16.39   0
   2  -3   5 2059.60   21.12   0
   2  -1 -21   28.27   13.71   0
   2  -1  11 1886.99   27.28   0
   2   0 -23    2.25   17.46   0
   2   1 -25   13.12   18.14   0
   2   2  16  746.70   21.56   0
   2   7  21   81.04   16.06   0
   2   8  22  600.39   26.39   0
   2  10  23   85.32   20.13   0
   2  11  23  123.53   19.25   0
   2  13  24   39.15   22.13   0
   2  14  24  210.20   25.57   0
   2  15  24   29.95   20.43   0
   3  -5 -13 1641.57   21.08   0
   3  -4   7 2794.94   29.74   0
   3  -3 -20  268.36   18.10   0
   3  -3  10 1183.42   22.94   0
   3  -2 -23   46.82   15.55   0
   3  -1 -25  246.44   21.37   0
   3   2  19  489.31   21.76   0
   3   3  20  268.06   19.01   0
   3   4  21  440.05   22.33   0
   3   5  22    9.05   15.24   0
   3   8  24   25.26   18.20   0
   3  10  25    5.66   18.46   0
   3  13  26   18.14   25.70   0
   3  14  26   11.62   22.79   0
   3  15  26   -3.17   22.99   0
   4  -6   4  619.45   14.85   0
   4  -5 -18  289.31   15.56   0
   4  -5   8   46.90    9.45   0
   4  -4 -21  108.13   16.34   0
   4  -4  11   50.96   11.31   0
   4  -3  13  362.31   16.96   0
   4  -2  15  382.05   16.72   0
   4  -1  17  136.62   16.18   0
   4   1  20  326.08   21.29   0
   4   2  21  112.13   17.75   0
   4   3  22  154.33   18.97   0
   4   4  23  104.07   19.13   0
   4   5  24  100.89   19.55   0
   4   8  26  144.05   23.14   0
   4  10  27   35.91   24.69   0
   4  11  27   25.72   22.68   0
   5  -7   4   60.16    9.62   0
   5  -6 -18  232.83   13.98   0
   5  -5  11  113.93   13.33   0
   5  -4 -24  147.26   18.13   0
   5  -3 -26   33.44   19.29   0
   5  -1  19  138.84   18.54   0
   5   2  23   40.15   19.00   0
   5   3  24   49.45   19.60   0
   5   6  26   52.24   22.12   0
   6  -8 -12  371.78    9.17   0
   6  -8   3  252.56   12.27   0
   6  -6 -21    9.34   14.16   0
   6  -6  11  162.68   15.45   0
   6  -2  19  641.93   28.27   0
   6   0  22  139.58   22.60   0
   6   1  23   97.88   21.48   0
   6   3  25  223.04   26.44   0
   6   4  26  224.63   27.19   0
   7  -9   0  425.64   13.61   0
   7  -8   6  273.56   14.77   0
   7  -7  10  786.38   25.47   0
   7  -5  15  196.11   19.34   0
   7  -4  17  101.10   19.15   0
   7  -3  19   61.59   19.53   0
   7  -1  22   33.45   21.56   0
   7   0  23  842.50   36.06   0
   7   1  24  170.56   24.10   0
   7   2  25   33.37   20.90   0
   8  -9   3  271.31   15.01   0
   8  -8   8   20.62   12.71   0
   8  -7  11   98.71   16.00   0
   8  -6  14  468.52   24.56   0
   8  -5  16  190.88   21.36   0
   8  -4  18   97.67   20.58   0
   8  -3  20  123.59   22.93   0
   8  -1  23  178.67   25.95   0
   9  -9   5   84.25   14.71   0
   9  -8   9   93.59   16.01   0
   9  -7  12   43.30   17.28   0
   9  -6  15   97.91   20.33   0
   9  -5  17  122.82   22.32   0
   9  -4  19  225.51   26.41   0
  10  -9   6  350.97   22.55   0
  10  -8  10   15.63   19.39   0
  10  -7  13  209.72   23.08   0
  10  -6  15  243.66   25.36   0
  11  -7  13   79.84   22.82   0
  11  -6  15   -0.30   23.67   0
  -2   7  -9  268.89   13.15   0
  -2   8 -12  138.12   13.00   0
  -2   9 -14  271.01   17.20   0
  -2  11 -16  884.10   28.18   0
  -2  12 -17   12.71   16.55   0
  -2  13 -17  128.09   20.98   0
  -1   3 -10   89.05    9.06   0
  -1   5 -16  646.76   21.72   0
  -1   6 -18  282.66   18.58   0
  -1   7 -19  963.80   29.44   0
  -1   8 -20  593.58   26.16   0
  -1   9 -21  510.35   27.38   0
  -1  10  13  449.66   13.82   0
  -1  12  14  252.21   12.43   0
   0   2 -17   57.12   12.31   0
   0   3 -19  436.63   20.53   0
   0   4 -21   21.02   14.69   0
   0   5 -22  395.29   23.61   0
   0   6  14   50.26    9.02   0
   0   8  16  276.42   15.60   0
   0  12  18   25.98   11.55   0
   1  -2 -11  718.22   14.92   0
   1  -1 -15  969.35   21.48   0
   1  -1   6 4775.82   30.72   0
   1   0 -18  471.64   18.88   0
   1   1 -20  658.35   23.06   0
   1   1  11  489.41   14.67   0
   1   2 -22   77.54   16.89   0
   1   2  13 1808.62   27.22   0
   1   3 -24  279.89   22.21   0
   1   6  18  243.87   15.80   0
   1   9  20  414.97   20.40   0
   1  11  21  108.46   16.25   0
   1  14  22  212.71   21.81   0
   1  15  22  189.68   23.06   0
   1  16  22    6.36   19.58   0
   2  -4  -9 2377.75   19.92   0
   2  -2   9  750.54   16.82   0
   2   1  15 1887.03   31.00   0
   2   3  18  437.92   19.34   0
   2   4  19   41.36   13.20   0
   2   5  20  302.49   18.97   0
   2   6  21  264.18   19.12   0
   2  12  24  332.26   24.38   0
   3  -5   3 1670.94   18.82   0
   3  -2 -22  184.33   17.38   0
   3  -2  13   69.23   11.99   0
   3  -1 -24  213.16   20.06   0
   3  -1  15  176.12   14.38   0
   3   0 -26   20.25   19.05   0
   3   1  18  126.03   15.31   0
   3   7  24  215.41   21.53   0
   3   9  25  274.70   24.08   0
   3  11  26  307.73   26.22   0
   3  12  26   77.40   22.51   0
   4  -6 -13   11.83    7.00   0
   4  -3 -23  113.37   15.89   0
   4  -3  14  205.91   15.59   0
   4  -2 -25  102.31   18.48   0
   4  -2  16   76.08   14.35   0
   4   0  19   -4.27   14.51   0
   4   6  25   38.05   19.31   0
   4   7  26  121.42   22.17   0
   5  -7 -13  363.44   10.72   0
   5  -6   9  428.16   18.05   0
   5  -5 -21  147.98   14.68   0
   5  -4  14 1460.20   31.69   0
   5  -3  16  488.82   20.15   0
   5  -2  18   29.99   15.71   0
   5   0  21  251.24   22.52   0
   5   4  25  130.69   21.61   0
   5   5  26  257.77   26.38   0
   5   6  27   12.81   21.19   0
   6  -7 -17  627.95   16.98   0
   6  -7   8   61.28   11.69   0
   6  -5 -23   54.37   18.28   0
   6  -5  14  706.62   25.42   0
   6  -4  16  649.69   25.66   0
   6  -3  18  333.22   23.16   0
   6  -2  20   99.93   20.11   0
   6  -1  21  394.62   25.45   0
   6   1  24  240.59   24.96   0
   6   2  25   18.84   21.92   0
   6   3  26   73.10   22.65   0
   7  -8   7  152.08   15.52   0
   7  -5  16   37.00   16.85   0
   7  -4  18  121.93   20.38   0
   7  -2  21  164.10   22.82   0
   7   0  24   27.27   22.04   0
   7   1  25  132.69   26.63   0
   8  -9   4  127.44   13.63   0
   8  -8   9  351.98   20.90   0
   8  -6  15  109.92   19.18   0
   8  -5  17   88.32   20.36   0
   8  -4  19   63.75   21.21   0
   8  -2  22   12.25   23.11   0
   9  -9   6  103.76   15.78   0
   9  -8  10  112.02   17.32   0
   9  -7  13   73.71   18.47   0
   9  -6  16   95.79   22.99   0
   9  -5  18    5.77   21.10   0
  10  -9   7   25.23   18.35   0
  10  -8  11   91.92   21.81   0
  10  -7  14   33.81   21.92   0
  10  -6  16   60.55   22.36   0
  10  -5  18  243.13   27.61   0
  11  -7  14   98.03   27.18   0
  -2   7  -8 2766.12   30.88   0
  -2   7  -7  164.99   10.25   0
  -2   8 -11  186.19   13.05   0
  -2   9 -13   70.86   12.77   0
  -2  10 -14  151.39   15.70   0
  -2  11 -15  101.34   15.84   0
  -2  12 -16   13.25   15.58   0
  -1   3  -9  548.57   14.22   0
  -1   4 -13   60.85   11.50   0
  -1   5 -15  468.52   18.88   0
  -1   6 -17   64.27   14.02   0
  -1   7 -18  106.30   15.90   0
  -1  14  15   42.06   10.99   0
  -1  15  15  323.30   14.99   0
   0   0  -8  200.72    8.07   0
   0   1 -13 1859.57   27.75   0
   0   3 -18   -4.04   12.30   0
   0   3  10  457.39   12.50   0
   0   4 -20  388.59   20.89   0
   0   5 -21  339.72   21.85   0
   0   9  17   -4.98   10.34   0
   0  11  18    9.97   11.02   0
   0  13  19  107.84   15.84   0
   0  14  19    1.98   13.83   0
   0  15  19   27.20   14.17   0
   1  -2 -10  418.81   11.14   0
   1   3 -23  565.01   26.36   0
   1   3  15  721.59   19.97   0
   1   4 -24  218.84   21.68   0
   1   7  19  980.79   26.26   0
   1   8  20  576.22   22.61   0
   1  10  21  301.98   19.64   0
   1  12  22   26.92   17.90   0
   1  13  22   26.73   15.74   0
   2  -4  -8 1464.69   14.55   0
   2  -3 -14  276.78   11.93   0
   2  -3   6  589.75   12.98   0
   2  -2 -17  212.32   14.88   0
   2  -1 -20  411.60   19.69   0
   2  -1  12 1216.10   23.65   0
   2   0 -22   36.19   14.97   0
   2   0  14   51.47   11.60   0
   2   2 -25   38.70   19.31   0
   2   2  17  210.69   15.35   0
   2   7  22  349.47   21.55   0
   2   8  23   -2.01   17.37   0
   2  10  24   77.44   20.54   0
   2  11  24  274.88   22.88   0
   2  14  25  133.31   24.54   0
   2  15  25    7.66   24.16   0
   3  -5   4  390.32   11.73   0
   3  -4 -16  507.52   15.98   0
   3  -4   8  281.82   12.61   0
   3  -3 -19   53.23   12.22   0
   3   0 -25   90.61   19.59   0
   3   2  20  667.84   24.99   0
   3   3  21  169.02   18.20   0
   3   4  22  294.14   21.44   0
   3   5  23   62.69   17.28   0
   3   6  24  169.07   19.81   0
   3   8  25    2.69   17.85   0
   3  10  26   85.32   21.65   0
   3  13  27    2.56   25.90   0
   3  14  27  204.09   27.90   0
   3  15  27    6.11   24.42   0
   4  -6   5  102.69    9.07   0
   4  -5 -17  211.26   13.47   0
   4  -4  12  416.51   17.59   0
   4  -1 -26   71.75   20.15   0
   4  -1  18  706.50   25.37   0
   4   1  21  218.92   20.43   0
   4   2  22  115.45   18.51   0
   4   3  23  121.19   19.03   0
   4   4  24   42.38   18.30   0
   4   5  25   22.78   19.33   0
   4   6  26   85.58   19.99   0
   4   8  27   89.55   23.14   0
   4  10  28   14.83   23.11   0
   5  -6 -17  351.58   15.11   0
   5  -5 -20  213.23   16.51   0
   5  -4  15   68.47   15.51   0
   5  -3 -25   12.88   17.71   0
   5  -3  17   53.24   15.81   0
   5  -2  19   39.87   15.71   0
   5  -1  20  497.02   22.51   0
   5   2  24   10.42   19.55   0
   5   3  25   23.74   20.51   0
   5   4  26  246.65   26.04   0
   6  -8   4  120.70   10.13   0
   6  -6 -20   84.43   13.98   0
   6  -6  12  462.74   20.82   0
   6  -5  15  377.02   21.79   0
   6  -4 -25  207.82   21.59   0
   6  -4  17  198.80   20.34   0
   6  -3  19  247.96   22.31   0
   6  -1  22  704.82   31.62   0
   6   0  23   52.49   20.07   0
   7  -9   2  140.86   11.26   0
   7  -8 -15  344.81   12.05   0
   7  -8   8  503.61   20.60   0
   7  -6  14   63.38   16.39   0
   7  -3  20  136.08   21.68   0
   7  -2  22  193.88   24.90   0
   7  -1  23    5.97   22.07   0
   8  -9   5  370.17   17.85   0
   8  -8  10  482.10   23.59   0
   8  -7  13   17.69   16.85   0
   8  -5  18   59.38   19.16   0
   8  -3  21   15.88   20.48   0
   8  -2  23   11.42   22.38   0
   9 -10   0  132.57   12.82   0
   9  -9   7   11.28   15.08   0
   9  -8  11  164.86   19.37   0
   9  -7  14  398.37   25.31   0
   9  -4  20  128.59   23.81   0
  10  -9   8    7.31   18.87   0
  10  -8  12  171.48   24.48   0
  10  -6  17   18.27   22.78   0
  11  -7  15  237.88   30.81   0
  -2   7  -6  161.00    9.41   0
  -2   7  -4 1258.22   17.25   0
  -2   7  -2   26.15    4.51   0
  -2   8  -9  396.26   15.07   0
  -2   9 -12   41.11   11.58   0
  -2   9 -11  170.89   13.04   0
  -2  10 -13  362.76   18.31   0
  -2  11 -14   53.38   14.15   0
  -2  12 -15  192.51   18.24   0
  -2  13 -15  344.02   21.64   0
  -2  14 -16    4.46   16.68   0
  -2  14 -15   52.52   18.74   0
  -2  15 -16   83.28   19.06   0
  -2  16 -16  111.95   20.66   0
  -1   3  -8 1609.30   20.66   0
  -1   3  -7 3267.23   27.81   0
  -1   4 -12  377.79   15.42   0
  -1   5 -14  418.99   17.72   0
  -1   7 -17  349.30   19.07   0
  -1   8 -19  191.01   16.46   0
  -1  10 -20  124.81   20.89   0
  -1  11  14  329.45   13.35   0
   0   1 -12  118.68   10.90   0
   0   2 -15  580.88   19.21   0
   0   3 -17  784.55   23.51   0
   0   4  12 2004.35   25.97   0
   0   6 -22  155.74   19.40   0
   0   6  15   56.87    9.64   0
   0   7  16  146.16   12.36   0
   0  12  19  151.03   16.32   0
   1  -2  -9  659.58   12.35   0
   1   1 -19  410.29   19.29   0
   1   1  12 1461.25   24.48   0
   1   2  14  105.63   11.41   0
   1   3 -22  300.59   21.75   0
   1   5  18   80.57   12.96   0
   1   6  19  475.52   20.12   0
   1   9  21  481.06   22.24   0
   1  11  22   33.34   15.50   0
   2  -4  -7  990.42   10.78   0
   2  -3 -13  319.64   12.75   0
   2  -2  10 1448.01   23.59   0
   2  -1 -19  958.58   25.43   0
   2   0 -21 1523.15   33.54   0
   2   1 -23  556.91   25.75   0
   2   1  16  702.52   21.30   0
   2   3  19  157.23   15.90   0
   2   4  20  238.66   17.93   0
   2   5  21   29.83   14.70   0
   2   6  22  158.48   18.17   0
   2   9  24  230.99   21.49   0
   2  12  25  160.22   22.20   0
   2  13  25    3.49   19.61   0
   3  -5 -11  261.52    9.11   0
   3  -4 -15  662.41   17.55   0
   3  -2 -21   91.13   14.78   0
   3  -2  14  473.02   18.55   0
   3  -1 -23   44.69   16.05   0
   3  -1  16  291.19   17.00   0
   3   7  25   35.73   19.13   0
   3   9  26   32.79   20.09   0
   3  11  27   29.38   22.38   0
   3  12  27   33.64   23.19   0
   4  -6 -12  857.26   14.77   0
   4  -5  10  913.60   22.12   0
   4  -4  13 1526.09   29.81   0
   4  -3 -22  145.07   16.55   0
   4  -3  15  185.39   15.87   0
   4  -2 -24   55.25   17.10   0
   4  -2  17   20.54   14.02   0
   4  -1  19  180.22   18.57   0
   4   2  23  705.40   29.30   0
   4   3  24   24.46   18.11   0
   4   4  25  173.52   21.46   0
   4   7  27   21.57   21.63   0
   4   9  28  153.85   25.90   0
   5  -7 -12   95.35    7.33   0
   5  -7   6   31.48    8.92   0
   5  -5  13   30.10   13.30   0
   5  -4 -22  261.71   19.93   0
   5  -3 -24   43.28   19.61   0
   5  -2 -26   44.14   19.84   0
   5  -1  21  134.53   20.63   0
   5   0  22  676.65   27.06   0
   5   5  27   40.21   21.34   0
   6  -8 -11  585.67   10.02   0
   6  -8   5   90.68   10.40   0
   6  -7 -16  319.32   13.72   0
   6  -7  10  173.03   16.13   0
   6  -6  13  573.32   23.34   0
   6  -4 -24  257.15   23.38   0
   6  -3 -26   62.02   22.64   0
   6  -2  21   44.55   19.62   0
   6   0  24  485.09   30.23   0
   6   1  25  130.88   24.58   0
   6   2  26    7.44   22.65   0
   7  -9   3  224.07   13.29   0
   7  -7  12   85.31   15.67   0
   7  -6  15  258.18   20.71   0
   7  -5  17  332.68   23.73   0
   7  -4  19  248.19   23.52   0
   7  -3  21  106.61   21.98   0
   7  -1  24  155.72   26.42   0
   7   0  25   27.47   24.99   0
   8  -9   6  125.86   15.01   0
   8  -7  14   -2.84   17.92   0
   8  -6  16  203.04   21.58   0
   8  -4  20   15.93   19.93   0
   8  -3  22  109.57   25.90   0
   9 -10   1  125.68   13.10   0
   9  -8  12  160.43   22.32   0
   9  -7  15   66.71   22.13   0
   9  -6  17  157.89   23.31   0
   9  -5  19    9.46   22.37   0
   9  -4  21   38.72   24.63   0
  10  -9   9   15.43   19.22   0
  10  -6  18   48.87   26.90   0
  -2   8  -8  226.97   11.74   0
  -2  11 -13  105.36   14.64   0
  -2  12 -14 1565.25   33.99   0
  -2  13 -14   82.16   15.92   0
  -2  15 -15  115.21   18.60   0
  -2  15 -14   53.08   19.11   0
  -2  16 -15   55.92   18.55   0
  -2  16 -14  520.89   26.76   0
  -2  17 -14   92.99   19.72   0
  -2  18 -14  134.91   22.13   0
  -2  19 -13  102.46   21.12   0
  -1   3  -6  954.73   14.63   0
  -1   4 -11  418.53   14.13   0
  -1   5 -13  443.93   17.44   0
  -1   6 -15  422.34   18.69   0
  -1   7  11  651.79   14.58   0
  -1   8 -18  800.47   27.11   0
  -1   9 -19   57.47   16.90   0
  -1   9  13   56.24    7.72   0
  -1  10 -19  211.48   20.50   0
  -1  10  14  604.68   16.62   0
  -1  11 -20   35.29   19.36   0
  -1  12  15   62.76   10.62   0
   0   1 -11   53.23    8.67   0
   0   2 -14   60.54   11.54   0
   0   4 -18  306.66   18.36   0
   0   5 -20  128.76   16.87   0
   0   5  14 1314.92   23.48   0
   0   7 -22   -6.58   17.32   0
   0   8  17   15.71   10.77   0
   0   9  18 2090.03   34.13   0
   0  11  19    4.24   11.42   0
   0  14  20  789.53   26.03   0
   0  15  20   21.39   15.71   0
   0  16  20   -0.83   13.96   0
   1  -2  -8  334.34    8.56   0
   1  -1 -13 1578.81   24.39   0
   1  -1   7  344.38    9.57   0
   1   0  10  890.30   16.92   0
   1   1 -18  137.84   14.29   0
   1   3  16  483.73   18.06   0
   1   4 -23  525.00   26.46   0
   1   4  17   17.31   11.07   0
   1   5 -24  285.88   24.54   0
   1   7  20  143.66   15.96   0
   1   8  21  500.61   22.42   0
   1  10  22  301.25   20.36   0
   1  13  23   89.69   18.01   0
   1  14  23    3.61   16.84   0
   1  15  23   93.74   19.20   0
   2  -4  -6  183.82    4.69   0
   2  -3   7 1005.22   17.34   0
   2  -2 -16  764.24   20.06   0
   2  -1  13   34.41   11.40   0
   2   0  15  440.89   17.97   0
   2   1 -22  299.13   20.37   0
   2   2 -24  169.28   19.96   0
   2   2  18 1064.37   26.93   0
   2   7  23   22.68   16.09   0
   2   8  24   27.87   16.51   0
   2  11  25   93.40   20.43   0
   2  14  26   40.27   24.04   0
   2  15  26  100.02   25.67   0
   3  -5 -10   64.67    6.59   0
   3  -5   5  443.06   12.37   0
   3  -4   9  695.72   17.85   0
   3  -3  12  411.26   15.22   0
   3  -2 -20  665.60   22.89   0
   3   0 -24  146.95   19.66   0
   3   1  20  142.68   17.22   0
   3   2  21   99.41   16.89   0
   3   3  22  773.66   27.61   0
   3   4  23  107.28   17.56   0
   3   5  24   91.15   19.12   0
   3   6  25   25.10   18.65   0
   3   8  26  127.55   21.61   0
   3  10  27  229.71   25.72   0
   3  13  28   59.42   26.13   0
   3  14  28   14.12   25.21   0
   4  -5 -16  185.16   11.32   0
   4  -4 -19   51.28   11.74   0
   4  -3 -21   60.19   15.02   0
   4  -2 -23  728.19   28.02   0
   4  -2  18  276.88   19.10   0
   4   1  22  279.51   21.30   0
   4   5  26  313.84   26.04   0
   4   8  28  151.72   25.94   0
   5  -7   7  230.18   14.36   0
   5  -6 -16  124.53   11.12   0
   5  -6  11  280.90   16.65   0
   5  -5 -19  150.99   14.98   0
   5  -4  16  168.62   17.71   0
   5  -3  18   14.88   14.87   0
   5  -2  20   24.75   17.75   0
   5   0  23   43.79   19.99   0
   5   1  24  328.38   25.86   0
   5   2  25  425.68   27.27   0
   5   3  26   38.85   21.45   0
   5   4  27   13.74   23.17   0
   5   5  28  286.11   29.37   0
   6  -8   6  290.72   14.30   0
   6  -6 -19  160.94   14.73   0
   6  -6  14  189.96   19.81   0
   6  -5  16   85.81   17.27   0
   6  -4  18   30.11   16.97   0
   6  -3  20  250.75   23.09   0
   6  -2  22  228.15   24.04   0
   6  -1  23   67.86   20.83   0
   7  -9   4  307.64   15.37   0
   7  -8   9  141.59   14.59   0
   7  -7  13  448.96   22.64   0
   7  -6  16  415.60   25.85   0
   7  -5  18  215.72   22.77   0
   7  -4  20   33.65   19.79   0
   7  -2  23   19.27   22.60   0
   8  -8  11  115.78   16.39   0
   8  -6  17  123.11   21.41   0
   8  -5  19  360.34   27.02   0
   8  -4  21  308.22   27.66   0
   8  -3  23  211.35   27.17   0
   9 -10   2  165.78   13.90   0
   9 -10   3  224.52   15.79   0
   9  -9   9  547.68   25.28   0
   9  -8  13   24.03   20.11   0
   9  -6  18  214.52   25.76   0
   9  -5  20   67.32   23.88   0
  10  -9  10  493.70   27.74   0
  10  -8  13   37.90   19.87   0
  10  -7  16   82.63   23.33   0
  -2   9  -9  715.01   19.10   0
  -2  10 -11  416.47   17.66   0
  -2  11 -12  705.23   22.70   0
  -2  12 -13  122.85   15.53   0
  -2  12 -12   84.88   15.57   0
  -2  13 -13  108.30   15.56   0
  -2  14 -13  366.97   21.00   0
  -2  15 -13   21.20   17.00   0
  -2  16 -13   44.22   18.83   0
  -2  17 -13   24.76   17.60   0
  -2  18 -13  354.24   24.55   0
  -2  18 -12   71.46   21.33   0
  -2  19 -12   21.38   18.56   0
  -2  19 -11  228.67   23.70   0
  -1   3  -4 2450.01   19.43   0
  -1   4 -10 2082.64   27.00   0
  -1   5 -12 2218.28   31.80   0
  -1   6 -14  649.54   20.99   0
  -1   7 -16   20.38    9.36   0
  -1  11 -19  361.14   24.38   0
  -1  11  15 1298.71   23.62   0
  -1  14  16  105.95   11.76   0
  -1  15  16  145.35   12.55   0
   0   0  -4 1227.87   11.35   0
   0   3 -16  488.63   18.66   0
   0   5 -19   15.17   13.98   0
   0   7 -21  668.74   28.24   0
   0  10  19  441.95   19.24   0
   0  12  20   21.30   15.08   0
   0  13  20  164.89   15.89   0
   1  -2  -7 1365.39   14.66   0
   1  -1 -12 1443.10   22.42   0
   1  -1   8  934.41   16.42   0
   1   0 -15  808.47   20.80   0
   1   0  11 2868.06   31.62   0
   1   1  13 1569.90   26.18   0
   1   2  15  490.61   17.75   0
   1   3 -21   71.30   16.37   0
   1   4 -22  616.83   26.94   0
   1   5 -23   74.39   19.12   0
   1   5  19  221.28   16.36   0
   1   9  22  350.41   21.33   0
   1  11  23  582.88   26.02   0
   2  -3 -12  495.76   13.11   0
   2  -2  11  901.02   20.37   0
   2  -1 -18  486.80   19.18   0
   2   0 -20   12.50   13.26   0
   2   1  17  504.48   18.09   0
   2   2 -23  172.77   20.20   0
   2   3  20  740.01   25.19   0
   2   4  21  823.94   27.12   0
   2   5  22   73.16   16.75   0
   2   6  23  142.23   18.82   0
   2   9  25   19.56   18.04   0
   2  13  26   59.69   22.61   0
   3  -4 -14  173.38   11.39   0
   3  -4  10  971.10   21.35   0
   3  -3  13  249.16   15.22   0
   3  -2  15   54.13    9.51   0
   3  -1  17  559.75   19.82   0
   3   0 -23  934.09   29.98   0
   3   0  19 1060.66   29.29   0
   3   1 -25  316.85   23.64   0
   3   4  24   64.44   18.44   0
   3   7  26  174.40   22.49   0
   3   8  27   98.91   24.01   0
   3   9  27  124.27   23.00   0
   3  11  28   76.07   24.86   0
   3  12  28  235.82   28.87   0
   4  -6 -11 1744.57   18.79   0
   4  -6   7   15.62    8.29   0
   4  -5  11  341.94   16.38   0
   4  -4  14   12.26   12.42   0
   4   1  23  215.64   22.06   0
   4   2  24   56.24   19.40   0
   4   3  25  233.79   23.21   0
   4   4  26   44.34   20.25   0
   4   5  27  216.41   23.77   0
   4   7  28   65.41   23.74   0
   4   9  29   13.09   21.53   0
   5  -8  -1  414.75    9.89   0
   5  -8   0   27.24    6.49   0
   5  -4 -21   66.88   16.22   0
   5  -4  17  128.59   17.79   0
   5  -3  19 1052.67   32.44   0
   5  -2 -25  462.57   26.50   0
   5  -2  21 1231.00   35.95   0
   5  -1  22  270.81   23.19   0
   5   1  25   37.50   20.56   0
   5   2  26   34.05   22.21   0
   5   3  27  275.53   28.35   0
   5   4  28  242.08   27.35   0
   6  -8   7  478.31   17.76   0
   6  -7 -15   36.55    9.24   0
   6  -7  11  182.85   16.01   0
   6  -5 -21   35.89   16.10   0
   6  -5  17  102.93   18.80   0
   6  -4 -23  112.39   20.16   0
   6  -4  19   84.37   19.29   0
   6  -3  21  481.08   27.94   0
   6  -1  24  223.12   25.97   0
   6   0  25  130.74   24.84   0
   6   1  26   94.24   18.78   0
   7  -8 -14  138.70    9.22   0
   7  -8  10   25.93   13.02   0
   7  -7  14  593.64   27.12   0
   7  -5  19   68.55   19.30   0
   7  -3  22  280.89   25.73   0
   7  -2  24   46.64   24.76   0
   7  -1  25  179.18   27.66   0
   8 -10  -4   53.30    6.91   0
   8 -10  -2  136.50    9.53   0
   8 -10   0   20.77    9.68   0
   8  -9   8  121.40   14.95   0
   8  -8  12   59.65   16.63   0
   8  -7  15   48.92   18.21   0
   8  -6  18   95.43   21.24   0
   8  -5  20    3.82   21.62   0
   8  -4  22   23.18   24.04   0
   9 -10   4   20.63   13.50   0
   9  -9  10   14.55   18.14   0
   9  -7  16  135.09   22.63   0
   9  -6  19  102.83   22.89   0
  10  -9  11   69.56   22.07   0
  10  -8  14   61.29   21.87   0
  10  -7  17  186.75   26.80   0
  -2   8  -5  267.83   10.41   0
  -2  10 -10  103.31   12.14   0
  -2  10  -9  865.60   21.91   0
  -2  11 -11  218.76   15.16   0
  -2  12 -11   57.46   14.92   0
  -2  13 -12  267.22   17.80   0
  -2  15 -12  303.56   20.01   0
  -2  16 -12    3.90   14.75   0
  -2  17 -12  577.12   26.03   0
  -2  18 -11   69.52   20.03   0
  -2  19 -10  150.84   21.39   0
  -1   3  -2  464.81    7.13   0
  -1   5 -11  177.56   13.07   0
  -1   6 -13  586.94   19.58   0
  -1   7 -15  353.86   18.09   0
  -1   8 -16    6.45   13.00   0
  -1   9 -17  787.06   27.05   0
  -1   9  14  136.32   11.05   0
  -1  10 -18  398.69   23.09   0
  -1  11 -18   39.88   17.89   0
  -1  12 -19   31.13   19.09   0
  -1  13  16  195.50   13.54   0
   0   1 -10  955.11   17.05   0
   0   2 -13 1752.17   27.68   0
   0   3 -15  126.89   13.25   0
   0   4 -17  238.65   16.18   0
   0   5  15   69.85   10.23   0
   0   7 -20   13.36   15.69   0
   0   8 -21  199.65   21.45   0
   0   8  18  114.55   13.51   0
   0   9  19   13.05   14.47   0
   0  11  20   85.62   15.95   0
   1   1 -17   91.79   10.28   0
   1   3 -20   54.06   14.88   0
   1   3  17  204.71   14.93   0
   1   7  21  127.98   16.51   0
   1   8  22  240.96   19.54   0
   1  10  23  153.35   18.53   0
   1  12  24  123.81   22.57   0
   1  13  24  197.44   21.77   0
   1  14  24  101.37   19.98   0
   1  15  24   81.01   19.79   0
   2  -4   3 1914.29   18.53   0
   2  -3   8 1148.57   19.13   0
   2  -1 -17  511.48   18.75   0
   2  -1  14  126.77   13.20   0
   2   0  16   55.96   12.46   0
   2   1 -21   28.70   14.87   0
   2   1  18  471.58   20.48   0
   2   3 -24  383.85   24.46   0
   2   4  22   95.07   16.45   0
   2   7  24  222.28   20.62   0
   2   8  25  298.51   23.48   0
   2  10  26   13.10   19.60   0
   2  11  26  339.62   26.41   0
   2  14  27   39.28   25.81   0
   3  -5  -9 1171.51   14.08   0
   3  -4  11 1027.45   23.14   0
   3  -2  16  601.35   21.69   0
   3  -1 -21  538.32   22.81   0
   3   1  21  552.06   24.53   0
   3   2  22  179.62   15.76   0
   3   5  25  567.87   27.80   0
   3   6  26  320.06   25.01   0
   3   7  27   70.40   23.20   0
   3   9  28    2.05   20.39   0
   3  10  28    1.97   22.27   0
   3  12  29    8.04   28.21   0
   3  13  29  126.88   28.84   0
   4  -6   8  501.11   16.26   0
   4  -5 -15  491.82   14.70   0
   4  -5  12  202.52   15.06   0
   4  -4  15  386.65   19.59   0
   4  -3 -20  283.79   17.22   0
   4  -2 -22  117.01   17.07   0
   4  -1 -24  195.42   20.67   0
   4  -1  21  199.11   19.78   0
   4   6  28  129.92   25.50   0
   4   7  29  387.77   33.09   0
   4   8  29   80.75   24.29   0
   5  -7 -11 1243.83   15.37   0
   5  -6 -15  154.66   10.48   0
   5  -5 -18   48.39   12.69   0
   5  -5  15   32.82   14.02   0
   5  -4  18  782.64   28.14   0
   5  -3  20   71.46   18.59   0
   5  -1  23  626.04   30.39   0
   5   0  24  101.66   21.09   0
   6  -8   8  430.14   17.87   0
   6  -6 -18   84.95   12.94   0
   6  -6  15  409.81   22.70   0
   6  -5  18  421.10   24.52   0
   6  -4  20  436.22   26.55   0
   6  -2  23  370.34   27.56   0
   6   0  26  151.94   26.20   0
   7  -9   6   94.15   11.79   0
   7  -8  11  287.34   18.78   0
   7  -7 -17   56.78   12.58   0
   7  -6  17  212.40   22.08   0
   7  -4  21   93.47   17.22   0
   7  -3  23  184.68   26.13   0
   8 -10   1  116.28   11.16   0
   8 -10   2  106.16   13.03   0
   8  -9   9   95.56   15.15   0
   8  -8  13  664.80   26.88   0
   8  -6  19  -14.70   21.95   0
   8  -5  21    6.70   21.04   0
   9 -10   5  199.13   16.90   0
   9 -10   6  119.35   16.34   0
   9  -9  11   70.75   20.13   0
   9  -8  14   82.75   19.90   0
  10  -9  12   48.57   23.09   0
  10  -8  15  125.67   23.64   0
  10  -7  18   18.45   24.23   0
  -2   8  -3 1281.64   16.91   0
  -2   8  -1  965.74   12.65   0
  -2   9  -7 1372.31   22.85   0
  -2   9  -6  122.70   10.91   0
  -2  10  -8   13.84    9.23   0
  -2  11 -10  319.53   16.14   0
  -2  11  -9  115.01   13.74   0
  -2  12 -10  512.27   19.54   0
  -2  13 -11  805.55   24.45   0
  -2  14 -11   64.48   14.32   0
  -2  15 -11  203.29   17.47   0
  -2  16 -11   47.82   15.37   0
  -2  17 -11   50.11   15.76   0
  -2  17 -10    6.81   16.40   0
  -2  18 -10   36.91   16.32   0
  -2  19  -9  203.61   19.18   0
  -1   4  -8   72.96    7.72   0
  -1   7 -14  100.35   13.31   0
  -1   7  12  938.92   17.41   0
  -1   8 -15   23.99   12.89   0
  -1  10 -17  332.51   21.74   0
  -1  10  15  546.67   16.84   0
  -1  11 -17   58.12   16.70   0
  -1  12 -18   63.53   19.07   0
  -1  12  16  292.70   14.43   0
  -1  13 -18   78.38   20.08   0
   0   1  -9  301.28   10.67   0
   0   2 -12    1.49    9.26   0
   0   3 -14   21.79   11.15   0
   0   4 -16  786.40   23.38   0
   0   6  17   61.98   13.43   0
   0   7  18    8.54   13.31   0
   0  10  20   41.31   12.95   0
   0  12  21  125.50   17.74   0
   0  13  21  196.60   18.96   0
   0  14  21    9.19   13.77   0
   1  -2  -6  712.44    9.69   0
   1  -1 -11  498.82   13.56   0
   1  -1   9  447.43   13.09   0
   1   0 -14 1565.13   26.31   0
   1   0  12  324.44   14.59   0
   1   1 -16  647.09   20.38   0
   1   2 -18  432.43   19.58   0
   1   4 -21  273.13   17.73   0
   1   4  19  112.71   14.69   0
   1   5 -22  155.82   20.08   0
   1   5  20  697.23   24.15   0
   1   9  23   47.51   16.63   0
   1  11  24  121.62   19.69   0
   2  -3 -11   64.15    7.03   0
   2  -2  12  107.19    9.99   0
   2   0  17  657.97   22.11   0
   2   2 -22  603.20   26.07   0
   2   2  20  535.10   22.82   0
   2   3  21  274.22   19.05   0
   2   5  23  589.49   25.45   0
   2   6  24  391.30   24.28   0
   2   7  25  150.57   21.04   0
   2   9  26   17.46   19.14   0
   2  11  27  143.98   25.92   0
   2  12  27   44.59   22.65   0
   2  13  27  297.73   28.64   0
   3  -5   7  162.60   10.79   0
   3  -4 -13  383.39   13.29   0
   3  -3 -16   78.83   10.71   0
   3  -3  14 1339.36   26.96   0
   3   0 -22   24.68   15.83   0
   3   0  20   -1.18   13.90   0
   3   2 -25   47.59   19.09   0
   3   3  24  301.10   23.23   0
   3   4  25   44.38   18.80   0
   3   5  26   60.01   20.27   0
   3   8  28  293.63   27.36   0
   3  10  29   43.20   26.99   0
   3  11  29   33.14   25.27   0
   4  -7   2    6.84    6.75   0
   4  -6   9  379.09   15.88   0
   4  -5  13  521.53   20.46   0
   4  -3  18  353.22   21.25   0
   4  -2  20  279.33   21.77   0
   4   0  23   96.23   20.42   0
   4   1  24  184.99   22.02   0
   4   2  25  100.90   16.56   0
   4   3  26   56.33   15.66   0
   4   4  27  121.70   22.58   0
   4   5  28  250.30   27.09   0
   4   6  29   91.70   24.00   0
   5  -8   3  243.19   11.48   0
   5  -7   9   44.91   11.31   0
   5  -6  13 1005.58   27.33   0
   5  -5  16 1042.63   30.26   0
   5  -4 -20  219.78   17.87   0
   5  -3 -22  -10.98   14.21   0
   5  -2 -24    3.80   16.92   0
   5  -2  22    8.32   18.85   0
   5   1  26   26.06   21.53   0
   5   2  27   14.50   22.68   0
   5   3  28   37.19   24.16   0
   6  -9  -2 1407.37   16.43   0
   6  -9  -1  119.41    7.83   0
   6  -8 -10   97.89    5.44   0
   6  -7  13  675.46   25.09   0
   6  -6  16  291.87   21.80   0
   6  -5 -20  223.10   18.08   0
   6  -4 -22  238.01   21.16   0
   6  -3 -24  138.82   21.13   0
   6  -3  22  152.99   22.20   0
   6  -2  24   51.82   23.06   0
   6  -1  25  107.58   23.64   0
   7  -9   7  249.95   15.32   0
   7  -8  12  186.20   17.78   0
   7  -6  18  139.62   21.53   0
   7  -5  20  349.75   26.50   0
   7  -4  22   80.90   23.27   0
   7  -3  24   57.44   25.16   0
   7  -2  25   12.19   23.44   0
   8 -10   4   41.50   12.25   0
   8  -9  10   32.00   14.72   0
   8  -8  14  243.67   21.49   0
   8  -7  17   22.06   19.18   0
   8  -4  23   36.78   24.05   0
   9 -10   7   44.52   16.21   0
   9  -9  12  141.49   22.21   0
   9  -8  15  111.04   21.78   0
   9  -7  18   88.94   23.01   0
   9  -6  20   83.23   23.64   0
  10  -9  13    5.46   23.17   0
  10  -8  16   24.15   22.47   0
  -2   9   4   15.81    1.34   0
  -2  10  -7  470.55   15.40   0
  -2  11  -8  481.97   17.93   0
  -2  12  -9  312.77   16.04   0
  -2  13 -10  324.39   17.42   0
  -2  14 -10   71.91   13.49   0
  -2  15 -10   37.77   13.70   0
  -2  16 -10  855.61   26.28   0
  -2  18  -8   47.08   16.46   0
  -2  19  -8   48.11   15.34   0
  -2  19  -7  356.32   21.40   0
  -1   4  -7  723.45   14.56   0
  -1   5 -10  924.24   19.33   0
  -1   5   9 1648.97   18.86   0
  -1   6 -12  502.76   16.43   0
  -1   6  11  153.12    8.85   0
  -1   7 -13  275.89   16.04   0
  -1   8 -14  942.85   25.43   0
  -1   8  14  839.88   19.00   0
  -1   9 -15   11.58   13.37   0
  -1  10 -16  653.13   25.34   0
  -1  11  16  308.02   14.87   0
  -1  12 -17  553.05   26.82   0
  -1  13 -17  177.68   21.13   0
  -1  13  17  177.82   14.06   0
  -1  14 -17  164.82   23.53   0
  -1  15  17  114.81   12.66   0
   0   1  -8   87.44    6.93   0
   0   2 -11  429.29   14.23   0
   0   3  13  151.24   11.02   0
   0   4 -15  184.85   14.73   0
   0   5  16    9.10   10.05   0
   0   6 -18   99.12   15.67   0
   0   7 -19  145.79   18.31   0
   0   8 -20  657.26   27.53   0
   0  11  21  202.96   18.89   0
   1  -1 -10   16.02    6.26   0
   1   0 -13   82.78   10.26   0
   1   1  15  947.95   23.06   0
   1   2 -17 1747.49   32.42   0
   1   3 -19  532.66   20.23   0
   1   3  18  758.86   23.30   0
   1   4 -20  174.89   17.90   0
   1   5 -21  503.36   25.21   0
   1   6 -22  428.87   25.30   0
   1   8  23  125.84   18.25   0
   1  10  24    3.82   17.07   0
   1  12  25  505.95   29.66   0
   1  13  25   42.91   19.68   0
   1  14  25   77.16   20.84   0
   1  15  25   -5.64   19.81   0
   2  -3 -10  246.14    9.89   0
   2  -3  10  181.51   11.98   0
   2  -2  13  150.69   13.50   0
   2   1 -20  444.17   19.17   0
   2   1  19  921.68   26.80   0
   2   2 -21  549.08   24.35   0
   2   3  22   33.23   15.66   0
   2   4  23  501.53   24.67   0
   2   5  24   67.49   18.64   0
   2   6  25  522.10   28.91   0
   2  10  27   33.20   21.30   0
   2  13  28  104.56   27.60   0
   2  14  28   -2.33   28.01   0
   3  -5   8   70.80    9.99   0
   3  -4  12  381.71   16.83   0
   3  -3  15  291.65   17.18   0
   3  -2 -18  421.91   18.28   0
   3  -2  17  125.28   12.28   0
   3   0  21    8.72   15.35   0
   3   1 -23   45.15   17.79   0
   3   1  22  324.23   18.92   0
   3   9  29  275.20   28.87   0
   4  -6 -10  371.05    9.24   0
   4  -6  10  414.59   17.10   0
   4  -4  16  480.60   21.39   0
   4  -3 -19  100.07   13.58   0
   4  -2 -21   96.32   15.45   0
   4  -1  22  177.29   21.38   0
   4   0 -24   34.59   18.61   0
   4   1  25  398.75   26.74   0
   4   2  26   37.79   20.07   0
   4   3  27   43.98   21.88   0
   4   4  28  125.71   25.39   0
   5  -8   4   55.07    9.69   0
   5  -7  10   73.39   12.79   0
   5  -5 -17   30.64   11.43   0
   5  -5  17    9.65   15.89   0
   5  -4  19  -11.93   16.21   0
   5  -3  21   84.61   20.09   0
   5  -2  23   15.46   19.57   0
   5  -1 -25   43.09   19.90   0
   5  -1  24  375.05   26.44   0
   5   1  27  106.73   24.60   0
   5   2  28   55.01   25.30   0
   6  -9   1   94.42    8.56   0
   6  -8  10  143.20   14.98   0
   6  -7 -14  294.84   12.02   0
   6  -7  14  323.27   20.98   0
   6  -6 -17   66.18   11.66   0
   6  -6  17   73.94   18.20   0
   6  -5  19   22.86   18.43   0
   6  -4  21   19.55   19.04   0
   6  -3  23   22.87   21.27   0
   6  -2 -25    2.21   20.23   0
   6  -1  26  113.21   25.67   0
   6   0  27   55.33   23.83   0
   7  -9   8   88.08   13.23   0
   7  -8 -13   87.14    8.48   0
   7  -8  13   99.53   17.08   0
   7  -7  16  141.30   20.28   0
   7  -6 -19  100.10   15.18   0
   7  -6  19   56.28   20.60   0
   7  -5  21  314.73   27.26   0
   7  -4  23  194.18   27.23   0
   8 -10   5  168.34   15.51   0
   8  -9  11  443.39   22.38   0
   8  -8  15    0.34   17.72   0
   8  -7  18  383.18   27.38   0
   8  -6  20   62.89   22.56   0
   8  -5  22   70.90   24.90   0
   9 -10   8   14.69   16.25   0
   9  -9  13  241.84   24.97   0
   9  -8  16  202.42   24.38   0
   9  -7  19  190.81   26.66   0
  10  -9  14  223.95   27.79   0
  10  -8  17    1.73   24.15   0
  -2   9  -4   23.86    6.54   0
  -2  10  -6  737.61   17.41   0
  -2  11  -7  559.94   17.81   0
  -2  14  -9  997.39   25.55   0
  -2  15  -9  374.11   19.06   0
  -2  16  -9   32.56   13.72   0
  -2  17  -8  460.20   22.21   0
  -2  18  -7   40.04   16.68   0
  -2  19  -6   20.62   15.33   0
  -1   4  -6 3971.23   30.07   0
  -1   5  -9 1563.90   24.03   0
  -1   6 -11  235.87   13.84   0
  -1   7 -12  928.78   23.16   0
  -1   7  13  332.75   12.31   0
  -1  10 -15  550.09   23.38   0
  -1  10  16  662.27   19.41   0
  -1  11 -16  315.20   21.52   0
  -1  12 -16  310.76   22.14   0
  -1  12  17  497.52   18.38   0
  -1  13 -16  199.91   20.16   0
   0   1   8  104.20    7.26   0
   0   2  11  462.84   13.93   0
   0   3 -13  156.00   13.09   0
   0   4  15  175.31   12.36   0
   0   6 -17   79.17   14.77   0
   0   6  18  112.50   13.58   0
   0   7 -18   21.99   14.48   0
   0   7  19  156.86   15.15   0
   0   8 -19  657.92   27.40   0
   0  10  21   10.43   13.63   0
   0  12  22  163.07   19.48   0
   0  13  22  141.25   18.92   0
   0  14  22  167.77   17.86   0
   1  -2  -5 2816.75   16.31   0
   1  -2   6  955.45   15.30   0
   1   1 -15  904.55   22.18   0
   1   2  17 1622.53   30.51   0
   1   3 -18  746.97   24.26   0
   1   4  20  166.64   16.65   0
   1   5  21  472.44   22.48   0
   1   6  22  365.73   21.62   0
   1   7  23  646.94   26.71   0
   1   9  24  342.47   23.54   0
   1  11  25   89.92   20.07   0
   2  -4   5  554.04   12.34   0
   2  -2 -13  158.28   10.47   0
   2  -2  14 1306.17   26.95   0
   2   0  18  365.82   19.06   0
   2   1  20  389.32   21.07   0
   2   2  21  465.47   22.37   0
   2   3 -22   31.75   16.57   0
   2   4 -23  459.43   26.35   0
   2   7  26  180.70   22.34   0
   2   9  27  238.11   25.00   0
   2  11  28  139.76   25.11   0
   2  12  28   96.92   25.43   0
   3  -5  -8   39.70    4.95   0
   3  -5   9 1238.95   23.34   0
   3  -4 -12  456.23   13.35   0
   3  -4  13  285.69   16.15   0
   3  -3 -15  308.46   13.69   0
   3  -3  16  107.15   14.45   0
   3  -1 -19  171.96   15.34   0
   3   0 -21   29.49   14.61   0
   3   1 -22  311.09   21.23   0
   3   1  23   33.04   17.22   0
   3   2  24  742.56   29.67   0
   3   3  25  156.80   17.37   0
   3   4  26   37.55   18.84   0
   3   5  27   19.93   20.09   0
   3   6  28   88.85   22.96   0
   3   8  29   19.96   23.62   0
   3  10  30   47.74   26.90   0
   4  -7   5  405.98   13.95   0
   4  -6  11 1920.12   32.43   0
   4  -5  14 1294.66   29.50   0
   4  -4 -16  498.49   17.66   0
   4  -3  19   79.14   16.47   0
   4  -2  21  118.43   19.69   0
   4  -1 -22  293.80   20.92   0
   4  -1  23  224.86   23.22   0
   4   0  24   32.81   18.76   0
   4   5  29    1.90   22.45   0
   5  -8   6  217.02   13.59   0
   5  -7 -10   49.42    5.47   0
   5  -7  11 1401.76   29.72   0
   5  -6 -14  313.28   12.19   0
   5  -6  15  166.14   17.71   0
   5  -5  18   65.67   16.79   0
   5  -4 -19   -9.62   13.34   0
   5  -4  20  147.52   20.09   0
   5  -3 -21  139.06   16.43   0
   5  -3  22    8.80   18.88   0
   5  -2 -23   35.12   16.73   0
   5  -1 -24  338.23   25.88   0
   5  -1  25   24.49   21.79   0
   6  -9   4   28.50   10.09   0
   6  -8  11  595.68   22.54   0
   6  -7  15   58.15   16.97   0
   6  -6  18  138.00   19.80   0
   6  -5 -19   41.16   14.14   0
   6  -5  20  203.08   23.26   0
   6  -4 -21   63.29   17.38   0
   6  -4  22  251.33   25.54   0
   6  -3 -23   37.37   17.67   0
   6  -3  24   88.82   24.64   0
   6  -2  25   33.70   17.21   0
   6  -1  27   50.00   24.71   0
   7  -9   9  196.76   15.83   0
   7  -9  10  129.77   17.15   0
   7  -8  14  114.91   18.09   0
   7  -7 -16  128.23   12.75   0
   7  -7  17   60.95   19.23   0
   7  -6  20  171.19   22.70   0
   7  -5  22   11.27   22.06   0
   7  -4  24   56.00   24.02   0
   7  -3  25   70.48   24.92   0
   8 -10   6   14.55   11.87   0
   8 -10   7  245.20   17.99   0
   8  -9  12    0.55   15.79   0
   8  -8  16  102.06   20.70   0
   8  -7  19   40.76   20.65   0
   8  -6  21   81.39   24.09   0
   8  -5  23  284.67   30.56   0
   9 -10   9  100.18   16.66   0
   9  -9  14   51.81   19.77   0
   9  -8  17  225.56   25.71   0
   9  -7  20   69.24   25.17   0
  10  -9  15   11.94   24.98   0
  10  -8  18   83.40   27.22   0
  -2   9  -3 1675.95   20.22   0
  -2  12  -7  549.80   17.69   0
  -2  13  -8  483.93   18.23   0
  -2  14  -8   57.38   12.08   0
  -2  15  -8  538.44   20.18   0
  -2  16  -8  108.07   14.60   0
  -2  17  -7  569.42   21.49   0
  -2  18  -6  284.44   18.73   0
  -2  19  -5  301.34   17.30   0
  -2  19  -4  156.11   15.84   0
  -1   4  -5  795.27   13.27   0
  -1   5  -8 2024.24   25.80   0
  -1   5  10  911.47   15.64   0
  -1   6 -10  410.32   15.95   0
  -1   6  12  421.00   12.90   0
  -1   8  15   29.11   10.26   0
  -1  10 -14  712.40   24.29   0
  -1  11 -15 1117.63   30.72   0
  -1  11  17   69.24   12.33   0
  -1  12 -15   58.86   16.21   0
  -1  14 -16   78.35   18.94   0
  -1  14  18  538.42   19.64   0
  -1  15  18   -2.24   11.61   0
   0   1  -7  155.52    7.54   0
   0   1   9  396.56   11.63   0
   0   2 -10  389.19   12.86   0
   0   3 -12   52.76   11.00   0
   0   3  14   15.12    9.25   0
   0   4 -14  373.64   17.12   0
   0   5  17  379.06   17.01   0
   0   8 -18   97.43   17.22   0
   0   9 -19   17.38   17.52   0
   0   9  21  293.96   18.86   0
   0  11  22   -6.27   16.40   0
   1  -1  -9  384.61   10.54   0
   1   0 -12  309.14   12.87   0
   1   0  14 1529.55   27.78   0
   1   1 -14  675.22   19.55   0
   1   1  16  633.16   20.67   0
   1   2 -16  915.31   24.01   0
   1   2  18  437.96   19.48   0
   1   4 -19   96.65   12.47   0
   1   5 -20  854.30   28.50   0
   1   5  22  140.07   17.01   0
   1   6 -21  557.39   24.03   0
   1   8  24  515.65   25.65   0
   1   9  25  221.87   24.47   0
   1  10  25    5.79   17.87   0
   1  12  26  189.90   26.21   0
   1  13  26   65.58   21.94   0
   1  14  26  132.69   23.20   0
   2  -4   6  142.69    8.52   0
   2  -3  11  109.77    9.81   0
   2  -1 -15 1837.64   29.15   0
   2   2 -20  562.55   23.75   0
   2   2  22  627.22   25.97   0
   2   3 -21  286.55   21.39   0
   2   4 -22  136.77   20.05   0
   2   4  24   94.71   19.02   0
   2   5 -23  604.44   29.71   0
   2   5  25  191.88   22.01   0
   2   6  26  247.02   23.87   0
   2   9  28   45.16   24.51   0
   2  10  28  159.03   25.57   0
   2  12  29   57.89   29.43   0
   2  13  29   10.18   28.64   0
   3  -5  10  101.70   11.92   0
   3  -4  14  129.27   14.13   0
   3  -2 -17  112.88   12.69   0
   3  -2  19  538.11   23.70   0
   3   0  22   17.70   15.55   0
   3   1  24  215.90   21.61   0
   3   2  25   11.81   18.63   0
   3   3 -24  256.98   24.35   0
   3   4  27  516.79   29.44   0
   3   5  28   71.91   20.82   0
   3   7  29   13.80   23.68   0
   3   9  30    9.13   24.88   0
   4  -7   6   78.52    8.97   0
   4  -6  12  933.48   24.89   0
   4  -5 -13  409.93   13.21   0
   4  -5  15  631.35   23.56   0
   4  -4  18  358.42   21.73   0
   4  -3 -18  389.29   17.59   0
   4  -3  20  320.42   22.20   0
   4  -2 -20  248.05   17.76   0
   4  -2  22  128.69   20.64   0
   4   0 -23  122.83   19.40   0
   4   0  25  135.58   22.17   0
   4   1 -24  206.27   23.03   0
   4   1  26   70.68   21.48   0
   4   2  27  101.48   22.55   0
   4   3  28  101.17   22.80   0
   4   4  29  169.10   27.40   0
   4   5  30   28.32   24.13   0
   5  -8   7  569.19   18.95   0
   5  -7  12  115.82   14.99   0
   5  -6  16  172.71   18.56   0
   5  -4  21   61.34   18.96   0
   5  -2 -22    6.84   17.49   0
   5  -2  24   -4.52   19.19   0
   5  -1  26   29.42   20.84   0
   5   0 -25   10.07   20.54   0
   6  -9   5  233.56   13.00   0
   6  -8  12  373.28   20.20   0
   6  -7  16  354.14   22.36   0
   6  -5  21   13.41   19.96   0
   6  -4  23  108.52   23.29   0
   6  -2 -24   68.64   20.38   0
   6  -2  26   11.48   24.59   0
   7  -9  11  113.06   17.84   0
   7  -8  15  358.42   23.62   0
   7  -7  18  172.11   22.40   0
   7  -5  23   63.86   26.46   0
   8  -9  13   37.20   17.35   0
   8  -8  17  169.26   23.13   0
   8  -7  20  244.91   28.22   0
   8  -6  22  108.23   26.55   0
   9 -10  10  221.10   20.03   0
   9 -10  11  207.80   22.80   0
   9  -9  15  115.88   22.40   0
   9  -8  18   88.06   24.32   0
  10  -9  16   23.55   26.63   0
  -2  11  -5  285.66   12.92   0
  -2  12  -6  506.47   16.37   0
  -2  13  -7   97.80   11.72   0
  -2  13  -6   68.10   11.81   0
  -2  14  -7  731.92   21.08   0
  -2  15  -7  289.02   16.19   0
  -2  16  -6 1046.91   26.35   0
  -2  17  -6  -11.76   11.56   0
  -2  17  -5  230.43   16.50   0
  -2  18  -4   86.99   14.00   0
  -2  19  -2  211.20   15.90   0
  -1   4   8  101.64    6.78   0
  -1   6  -9 1622.04   25.44   0
  -1   7  14   71.13    9.05   0
  -1   8 -12  497.64   18.88   0
  -1   9 -13   38.76   12.38   0
  -1   9  16  393.36   15.29   0
  -1  10  17  409.51   17.64   0
  -1  13 -15  626.89   26.54   0
  -1  14 -15   63.40   17.77   0
  -1  15 -15  302.95   23.35   0
  -1  16 -15   26.67   18.83   0
  -1  17 -14  154.20   23.32   0
   0   3  15  108.73   11.39   0
   0   5  18  737.87   22.46   0
   0   6 -16  194.76   15.67   0
   0   7 -17  326.33   19.25   0
   0   7  20   -4.14   12.62   0
   0  10 -19  443.72   25.14   0
   0  10  22  200.54   18.22   0
   0  11 -19   13.48   18.42   0
   0  12  23  600.36   27.18   0
   0  13  23    2.76   17.58   0
   0  14  23   16.20   16.00   0
   1  -2   7 1646.88   20.36   0
   1   3 -17  213.44   16.14   0
   1   3  20   73.72   14.72   0
   1   4 -18  597.82   23.15   0
   1   4  21  297.78   19.23   0
   1   5 -19  169.63   17.77   0
   1   6 -20  139.08   18.40   0
   1   6  23   64.06   17.02   0
   1   7 -21   86.90   19.04   0
   1   7  24  246.96   21.32   0
   1   8  25  142.85   22.45   0
   1  10  26  304.58   26.79   0
   1  11  26   15.99   19.79   0
   2  -3  -9  284.05    8.68   0
   2  -3  12  515.90   17.41   0
   2  -2 -12   94.30    9.11   0
   2  -2  15  166.06   14.62   0
   2   3  24  306.09   22.47   0
   2   4  25  428.60   25.89   0
   2   5  26   12.00   18.10   0
   2   7  27   37.89   20.42   0
   2   8  28   43.13   20.86   0
   2  10  29  187.39   29.47   0
   2  11  29   23.46   24.14   0
   3  -6   2  236.55    8.08   0
   3  -6   3  741.81   13.68   0
   3  -5  11  177.57   13.50   0
   3  -4  15  755.50   23.38   0
   3  -3 -14 1289.84   22.68   0
   3  -3  17  583.29   20.90   0
   3   0 -20    4.91   12.81   0
   3   0  23  907.13   31.62   0
   3   6  29   32.37   22.98   0
   3   7  30  253.99   28.13   0
   4  -6  -9  319.34    7.97   0
   4  -6  13   44.30   12.68   0
   4  -4  19   90.36   16.88   0
   4  -3  21   45.48   18.39   0
   4  -1 -21  228.59   18.72   0
   4  -1  24  177.20   23.01   0
   4   1  27  140.85   24.51   0
   4   2  28   23.50   22.71   0
   4   3  29  131.56   26.52   0
   5  -8   8  168.93   13.32   0
   5  -7  13  357.43   19.84   0
   5  -6 -13 1037.35   18.46   0
   5  -6  17  397.17   22.77   0
   5  -5 -16  907.04   20.73   0
   5  -5  19  143.64   20.34   0
   5  -4 -18  790.29   23.86   0
   5  -3 -20   73.12   14.67   0
   5  -3  23  250.87   24.08   0
   5  -2  25  412.37   29.56   0
   5   0  28  208.27   26.46   0
   6  -9   7  350.17   16.32   0
   6  -8  13  175.55   17.65   0
   6  -7 -13  677.11   15.01   0
   6  -7  17  532.55   28.27   0
   6  -6 -16  311.20   14.98   0
   6  -6  19  139.78   20.69   0
   6  -5  22  335.56   26.36   0
   6  -3 -22  126.39   18.30   0
   6  -3  25  272.71   27.30   0
   7 -10  -1  396.85   12.08   0
   7 -10   0  135.33    9.95   0
   7 -10   1  273.47   12.08   0
   7 -10   2  114.61   10.78   0
   7 -10   3  160.16   12.56   0
   7 -10   4  153.92   13.11   0
   7  -9  12  191.23   18.15   0
   7  -8 -12  203.78    9.41   0
   7  -8  16  165.51   20.94   0
   7  -7  19  182.67   23.21   0
   7  -6 -18  170.82   15.51   0
   7  -6  21   20.67   21.68   0
   7  -5 -20  286.80   20.45   0
   7  -4 -22   90.61   18.31   0
   7  -4  25   31.90   26.14   0
   8 -10   9  476.73   21.70   0
   8  -9  14    8.02   17.63   0
   8  -8  18   27.90   21.67   0
   8  -6  23    0.17   25.45   0
   9 -10  12  134.23   22.07   0
   9  -9  16  109.67   23.01   0
   9  -8  19  184.71   27.84   0
  10  -9  17  105.35   26.21   0
  -2   9   2  228.85    5.34   0
  -2  10  -3 1192.05   18.17   0
  -2  11  -4 1995.72   25.84   0
  -2  12  -5  125.66   10.21   0
  -2  13  -5  341.37   15.04   0
  -2  14  -6   13.43    9.86   0
  -2  15  -6  235.99   14.66   0
  -2  15  -5  118.37   13.14   0
  -2  16  -5  205.76   15.93   0
  -2  17  -4  741.39   21.76   0
  -2  18  -3  528.27   19.61   0
  -2  19  -1  403.48   16.89   0
  -1   4  -4  353.40    8.72   0
  -1   5  11  252.94   10.55   0
  -1   7 -10 1227.59   24.30   0
  -1   8 -11  472.05   17.91   0
  -1   8  16   10.95   10.68   0
  -1   9 -12  844.20   23.65   0
  -1  10 -13  377.97   19.08   0
  -1  11 -13  329.23   18.74   0
  -1  11  18   37.36   12.73   0
  -1  12 -14  211.20   17.84   0
  -1  13 -14  648.92   26.09   0
  -1  14 -14  407.87   23.50   0
  -1  14  19  463.17   20.51   0
  -1  15 -14  146.51   20.07   0
  -1  16 -14   44.72   18.68   0
  -1  19 -12  303.17   26.88   0
   0   1  -6 3475.28   24.95   0
   0   1  10  963.38   17.83   0
   0   2  -9  694.20   14.49   0
   0   2  13 1750.04   26.95   0
   0   3 -11  385.33   14.55   0
   0   4  17  251.25   15.57   0
   0   5 -14 1396.75   28.45   0
   0   7 -16  158.43   16.11   0
   0   9  22  673.11   25.38   0
   0  10 -18   64.00   17.77   0
   0  11  23  135.38   17.92   0
   0  12 -19  139.56   20.97   0
   1  -2   8  351.49   10.98   0
   1  -1  -8  925.23   14.22   0
   1   0 -11 2855.02   30.43   0
   1   1 -13 1717.29   27.51   0
   1   2 -15  424.80   15.95   0
   1   2  19   91.11   14.33   0
   1   3 -16  401.91   18.67   0
   1   3  21   57.51   14.87   0
   1   4  22  530.12   24.14   0
   1   5  23   72.55   17.17   0
   1   6  24   57.32   17.33   0
   1   7 -20  151.92   20.14   0
   1   8 -21  498.17   27.20   0
   1   9  26  121.52   21.16   0
   1  12  27   25.84   21.76   0
   1  13  27   76.13   22.65   0
   1  14  27   81.92   24.04   0
   2  -4   8 1438.37   21.96   0
   2  -4   9 2576.91   31.04   0
   2  -3  13  311.82   16.20   0
   2  -2  16  762.21   23.41   0
   2  -1 -14  116.87   11.35   0
   2  -1  18  476.91   18.98   0
   2   0 -16   62.20   11.39   0
   2   0  20    9.37   13.75   0
   2   1  22  275.69   20.71   0
   2   2 -19  261.20   15.69   0
   2   2  23  179.69   19.76   0
   2   4 -21  990.52   31.88   0
   2   5 -22  123.34   20.27   0
   2   6  27   64.00   21.03   0
   2   7  28  333.24   27.06   0
   2   9  29   30.96   23.37   0
   2  12  30   35.69   28.73   0
   2  13  30   23.20   27.35   0
   3  -6   6  418.39   14.27   0
   3  -5  12  516.24   18.97   0
   3  -4 -11  972.27   16.24   0
   3  -3  18  623.75   24.40   0
   3  -2  20  702.24   26.69   0
   3  -1  22  307.47   22.43   0
   3   0 -19 1054.84   28.35   0
   3   0  24  149.43   20.51   0
   3   1  25  233.45   23.47   0
   3   2 -22  172.28   19.43   0
   3   2  26  512.80   28.07   0
   3   3  27   11.75   19.32   0
   3   4  28  223.31   24.41   0
   3   5  29  393.72   30.23   0
   4  -7   8  576.45   17.61   0
   4  -7   9  813.39   22.24   0
   4  -6  14  498.73   21.05   0
   4  -5  17  168.27   18.23   0
   4  -2 -19  263.56   17.32   0
   4  -2  23  746.42   28.72   0
   4   0  26   17.01   14.99   0
   4   1 -23  229.63   22.22   0
   4   2 -24   61.88   21.19   0
   5  -7  14  118.91   16.79   0
   5  -5  20  224.69   21.72   0
   5  -4  22  247.21   23.69   0
   5  -3  24   57.43   21.75   0
   5  -2  26   35.43   22.90   0
   5  -1  27  140.11   26.45   0
   5   0 -24   94.56   21.18   0
   6  -9   8   28.95   11.45   0
   6  -9   9  349.43   19.23   0
   6  -8  -9   77.36    5.04   0
   6  -8  14  112.31   17.60   0
   6  -6  20   54.66   20.68   0
   6  -5 -18  400.55   17.69   0
   6  -4 -20  530.95   22.17   0
   6  -4  24  219.55   22.19   0
   6  -3  26   81.37   26.78   0
   6  -2 -23  334.97   24.11   0
   7 -10  -2   86.81    7.81   0
   7 -10   6  316.72   17.65   0
   7  -9  13  332.41   21.49   0
   7  -8  17   98.51   20.35   0
   7  -7 -15  111.37   10.91   0
   7  -7  20   26.34   20.72   0
   7  -6  22  113.30   24.63   0
   7  -5  24   43.44   26.19   0
   8 -10  10  127.00   16.91   0
   8 -10  11  214.57   21.83   0
   8  -9  15  389.51   25.60   0
   8  -8  19   50.51   22.71   0
   8  -7  21    9.44   21.18   0
   9 -11   5  177.91   17.62   0
   9 -11   6   60.98   15.63   0
   9 -10  13   13.68   21.61   0
   9  -9  17   42.84   23.52   0
   9  -8  20   22.24   25.46   0
  10 -10  14   87.83   23.15   0
  10  -9  18  270.75   30.63   0
  -2  10  -1  548.66   11.87   0
  -2  11  -3   21.26    7.63   0
  -2  12  -4   10.38    8.43   0
  -2  13  -4  540.47   16.52   0
  -2  14  -5  653.20   18.53   0
  -2  15  -4  325.41   15.53   0
  -2  16  -4   19.70   11.46   0
  -2  18  -2   79.24   12.16   0
  -2  18  -1  173.98   13.68   0
  -1   4  -3 7577.49   32.91   0
  -1   4   9 1065.11   15.90   0
  -1   5  -6  714.67   14.37   0
  -1   5  12 2205.08   26.95   0
  -1   6  -8 1185.80   21.17   0
  -1   9 -11  776.56   22.87   0
  -1   9  17  766.04   20.79   0
  -1  10 -12   31.78   12.32   0
  -1  12 -13  566.62   23.46   0
  -1  12  19    5.54   13.04   0
  -1  13  19  154.81   15.06   0
  -1  14 -13   27.68   15.69   0
  -1  15 -13   27.88   16.27   0
  -1  16 -13  503.11   26.21   0
  -1  17 -13  125.35   20.29   0
  -1  18 -12   72.56   19.81   0
  -1  19 -11   91.84   23.65   0
  -1  20 -11   11.15   19.98   0
  -1  20 -10    7.99   22.28   0
   0   0   6  418.63   10.26   0
   0   2  -8 1231.78   18.46   0
   0   2  14   54.11   10.49   0
   0   3  16  501.34   18.43   0
   0   5  19    6.11   12.50   0
   0   6  20  110.41   15.24   0
   0   8 -16  293.25   19.15   0
   0   8  22  244.93   19.22   0
   0   9 -17    0.51   14.85   0
   0  10 -17   -1.27   15.63   0
   0  10  23  171.35   18.63   0
   0  11 -18   32.53   13.65   0
   0  12 -18   23.03   18.69   0
   0  12  24   18.58   19.62   0
   0  13 -18  668.56   31.49   0
   0  13  24  216.61   23.30   0
   0  14  24  106.11   20.86   0
   1  -2   9  573.67   14.32   0
   1  -1  13 1656.24   27.00   0
   1   0  16   49.01   12.16   0
   1   2 -14  140.57   13.13   0
   1   2  20  181.42   17.04   0
   1   4 -17   30.05   13.05   0
   1   5 -18   87.49   15.37   0
   1   6 -19  461.81   23.13   0
   1   7  25   81.59   18.31   0
   1   8 -20  602.92   28.11   0
   1   8  26   98.01   20.87   0
   1   9 -21  500.35   24.92   0
   1  10  27  246.16   25.06   0
   1  11  27  361.33   27.50   0
   2  -3  14  328.23   16.94   0
   2  -2 -11  856.07   16.59   0
   2  -1  19  963.08   28.20   0
   2   0 -15  421.96   16.58   0
   2   0  21 1467.56   35.23   0
   2   1 -17  544.27   20.32   0
   2   2  24  179.02   20.39   0
   2   3  25  255.49   23.12   0
   2   4  26  184.00   23.12   0
   2   5 -21    3.69   16.59   0
   2   5  27  734.45   33.10   0
   2   6 -22  177.24   22.38   0
   2   6  28   46.02   21.33   0
   2   8  29   97.42   24.04   0
   2  10  30   18.39   25.20   0
   2  11  30  115.40   28.63   0
   3  -2  21   88.81   17.90   0
   3  -1 -17  617.58   20.89   0
   3  -1  23   40.51   17.85   0
   3   1 -20  161.05   17.56   0
   3   1  26   93.22   21.27   0
   3   2 -21   85.22   18.02   0
   3   2  27   23.15   21.41   0
   3   3 -22  789.03   30.16   0
   3   3  28   71.02   23.07   0
   3   4 -23  124.16   22.12   0
   3   4  29    7.90   22.33   0
   3   5  30    7.47   22.10   0
   3   7  31   25.77   25.89   0
   4  -7  10   85.22   12.42   0
   4  -6  15  521.93   22.19   0
   4  -5 -12  173.70    9.33   0
   4  -5  18  192.05   19.47   0
   4  -4  20  364.63   22.78   0
   4  -3  22  150.63   17.16   0
   4  -2  24   43.90   20.38   0
   4   0  27    9.61   22.03   0
   4   1  28   48.21   21.88   0
   4   2  29   27.41   18.31   0
   4   3  30  101.60   24.55   0
   5  -8  10  838.80   23.82   0
   5  -8  11    7.35   14.58   0
   5  -7  -9   27.49    4.86   0
   5  -7  15 1191.94   32.02   0
   5  -6  18  181.06   19.69   0
   5  -5 -15   29.79   10.54   0
   5  -5  21  148.63   21.03   0
   5  -4  23  120.59   22.49   0
   5  -3  25   10.79   22.24   0
   5  -1 -22  216.06   21.10   0
   6  -9  10  524.63   21.10   0
   6  -8  15  541.32   25.44   0
   6  -7  18  100.09   18.84   0
   6  -6 -15  453.77   16.58   0
   6  -6  21    9.74   20.20   0
   6  -5  23   68.39   21.79   0
   6  -4  25  188.58   28.35   0
   6  -3 -21  452.88   22.95   0
   6  -1 -24  258.25   24.82   0
   7 -10   7  649.92   21.32   0
   7 -10   8  243.82   18.03   0
   7  -9  14   23.38   16.04   0
   7  -8  18   77.25   20.64   0
   7  -7  21   67.29   21.51   0
   7  -6 -17  266.29   16.19   0
   7  -6  23   70.91   25.75   0
   7  -5 -19   33.98   15.75   0
   7  -4 -21   95.85   17.55   0
   8 -10  12   69.65   17.41   0
   8  -9  16   36.79   19.90   0
   8  -8  20   40.75   22.06   0
   8  -7  22   15.35   25.04   0
   9 -11   8   34.50   16.99   0
   9 -10  14  131.66   21.75   0
   9  -9  18   54.95   24.48   0
  10 -10  15   55.60   23.51   0
  -2  11  -2  235.83   10.05   0
  -2  12  -3  447.23   14.00   0
  -2  13  -3  468.95   14.76   0
  -2  14  -4  124.17   10.64   0
  -2  14  -3  409.55   14.83   0
  -2  15  -3  717.16   19.24   0
  -2  16  -3   22.96   10.74   0
  -2  17  -2  123.77   12.43   0
  -2  17  -1    6.02   10.58   0
  -2  18   0  350.10   14.52   0
  -2  18   6  267.32    8.15   0
  -1   4  10 2104.24   23.82   0
  -1   6  -7  442.56   13.45   0
  -1   7  -9  477.62   14.91   0
  -1   8 -10  722.22   20.07   0
  -1   8  17  323.81   16.70   0
  -1  10 -11   57.00   11.97   0
  -1  11 -12  546.53   21.59   0
  -1  11  19  315.71   17.72   0
  -1  12 -12  667.11   23.95   0
  -1  13 -12 1070.20   30.34   0
  -1  14 -12  153.80   18.79   0
  -1  15 -12   56.45   17.79   0
  -1  16 -12  317.13   22.14   0
  -1  17 -12    7.32   16.77   0
  -1  18 -11   40.28   18.84   0
  -1  19 -10  253.26   25.41   0
   0   1  -5  228.64    7.29   0
   0   2  15  580.61   18.60   0
   0   3 -10  453.26   13.52   0
   0   3  17  806.38   22.87   0
   0   5 -13   23.73    8.45   0
   0   6 -14   63.05   12.62   0
   0   6  21   29.90   14.09   0
   0   7 -15  243.42   16.50   0
   0   7  22    2.74   16.72   0
   0   9 -16  614.68   24.72   0
   0   9  23  105.61   17.44   0
   0  10  24  339.33   24.62   0
   0  11 -17 1674.98   39.68   0
   0  11  24   10.39   16.61   0
   0  12 -17   70.64   19.25   0
   1  -2  10  395.56   13.11   0
   1  -1  14  628.67   19.86   0
   1   0 -10  905.56   17.02   0
   1   0  17   61.36   13.01   0
   1   1 -12 1706.39   26.28   0
   1   2  21  373.61   20.83   0
   1   3 -15  872.07   23.56   0
   1   3  22  197.34   19.22   0
   1   4 -16  363.14   18.19   0
   1   4  23  444.58   24.00   0
   1   5  24  297.41   21.81   0
   1   6 -18  261.35   19.36   0
   1   6  25  193.15   21.56   0
   1   9  27    8.14   20.48   0
   1  11  28  262.52   30.40   0
   1  12  28   57.29   23.52   0
   1  13  28  128.40   25.47   0
   2  -4  11  720.68   19.89   0
   2  -3  15  468.83   19.51   0
   2  -2  18 1091.79   28.86   0
   2  -1 -13   61.07    9.40   0
   2  -1  20  448.36   22.61   0
   2   0  22   32.32   16.43   0
   2   1  23  473.53   24.52   0
   2   3 -19  173.03   16.66   0
   2   4 -20  259.73   20.17   0
   2   4  27   27.85   20.18   0
   2   5  28   10.08   23.08   0
   2   7 -22  341.96   26.15   0
   2   7  29  103.68   24.30   0
   2   9  30   25.96   25.25   0
   2  11  31   51.73   30.84   0
   2  12  31   50.31   29.36   0
   3  -6   8 1339.66   23.73   0
   3  -6   9  632.88   18.24   0
   3  -5  14   10.27   12.31   0
   3  -4  17   40.63   14.54   0
   3  -3  20  313.52   21.64   0
   3  -2 -15   56.92   10.54   0
   3  -2  22  179.43   20.56   0
   3  -1  24  142.55   20.47   0
   3   0  25  102.89   20.61   0
   3   2  28  225.92   24.87   0
   3   3  29  184.29   24.99   0
   3   6  31   64.24   27.52   0
   4  -7  11  342.92   17.36   0
   4  -6  16  161.12   17.08   0
   4  -5  19  416.11   23.93   0
   4  -4 -14   -0.18    9.12   0
   4  -4  21   84.55   18.68   0
   4  -3 -16   93.17   13.52   0
   4  -3  23  123.42   21.22   0
   4  -2 -18  367.18   18.31   0
   4  -2  25  123.20   23.56   0
   4   0  28  126.26   26.10   0
   4   1 -22  196.73   20.95   0
   4   1  29   59.86   25.50   0
   4   2  30   68.00   27.08   0
   5  -8  12  255.07   17.83   0
   5  -7  16   52.24   16.61   0
   5  -6 -12  150.82    9.49   0
   5  -6  19   57.67   17.69   0
   5  -5  22  143.06   22.52   0
   5  -4 -17  150.92   13.27   0
   5  -4  24  160.60   25.21   0
   5  -3  26   39.25   24.50   0
   5  -2 -20   16.53   16.50   0
   5  -2  27   15.21   22.13   0
   5   0 -23   58.64   19.14   0
   5   1 -24  358.62   26.83   0
   6  -9  11   77.77   14.60   0
   6  -9  12   33.72   16.79   0
   6  -8  16  167.54   20.01   0
   6  -7 -12   74.62    8.16   0
   6  -7  19   75.70   19.72   0
   6  -6  22   64.80   22.76   0
   6  -5 -17  143.25   15.02   0
   6  -5  24  137.90   25.84   0
   6  -4 -19  102.52   14.80   0
   6  -4  26  310.53   31.82   0
   6  -2 -22  231.69   21.64   0
   7 -10   9   14.43   12.83   0
   7 -10  10  315.57   21.15   0
   7  -9  15   43.40   17.89   0
   7  -8  19  184.87   23.81   0
   7  -7  22  290.06   30.30   0
   7  -6  24  135.19   28.27   0
   7  -3 -22  322.93   26.13   0
   8 -10  13  183.59   20.95   0
   8  -9  18   39.29   24.11   0
   8  -8  21  139.13   28.97   0
   9 -11   9   94.82   19.31   0
   9 -11  10  154.93   21.44   0
   9 -10  15   94.81   22.33   0
   9  -9  19   17.11   24.74   0
  10 -10  16  142.13   26.43   0
  -2  11  -1  447.75   11.49   0
  -2  12  -2 2058.65   24.76   0
  -2  15  -2  111.90   11.21   0
  -2  16  -2  795.10   19.73   0
  -2  16  -1  367.69   14.73   0
  -2  17   0  797.56   18.97   0
  -2  18   4   87.65    8.14   0
  -1   4  -2  282.72    6.76   0
  -1   5  -5  720.27   13.44   0
  -1   5  13  546.02   15.46   0
  -1   6  15  508.17   16.51   0
  -1   7  -8   43.57    9.16   0
  -1   8  -9 1005.10   22.20   0
  -1   9 -10 1110.36   24.65   0
  -1  10  19  204.65   15.95   0
  -1  11 -11  348.50   18.10   0
  -1  12  20  174.81   16.69   0
  -1  13  20  148.84   15.78   0
  -1  14  20   85.71   14.72   0
  -1  16 -11  248.09   22.21   0
  -1  18 -10  170.01   21.69   0
  -1  20  -9  312.97   24.22   0
   0   0   8  214.66    9.23   0
   0   1  13 1835.96   28.30   0
   0   4  19   56.45   13.42   0
   0   5 -12  580.24   19.10   0
   0   6 -13   23.60   11.66   0
   0   8 -15  610.21   22.98   0
   0   8  23  918.83   29.87   0
   0   9  24   49.47   19.61   0
   0  10 -16 1547.06   36.37   0
   0  11 -16    3.77   15.94   0
   0  12  25   11.41   20.02   0
   0  13 -17  442.15   26.00   0
   0  13  25  183.32   21.64   0
   0  14  25   -1.14   16.98   0
   1  -2  11  832.70   18.59   0
   1  -2  12  229.11   14.01   0
   1  -1  -7  293.14    8.16   0
   1  -1  15  877.79   23.41   0
   1   0  18  494.33   20.70   0
   1   2 -13 1781.73   28.91   0
   1   3  23  664.77   27.29   0
   1   4  24  137.96   20.13   0
   1   5  25  611.47   28.68   0
   1   6  26   58.51   19.81   0
   1   8 -19  138.22   19.58   0
   1   8  27   26.62   20.27   0
   1   9  28  101.03   26.29   0
   1  10 -20  141.52   21.36   0
   1  10  28  178.36   26.13   0
   2  -4  12  560.25   19.07   0
   2  -3  16 1695.24   33.10   0
   2   1 -16  789.67   22.42   0
   2   1  24  151.93   20.82   0
   2   2 -17  187.58   15.74   0
   2   2  25   25.40   17.91   0
   2   3 -18  474.41   21.20   0
   2   4 -19   55.92   14.98   0
   2   5 -20  274.01   21.52   0
   2   6  29   78.03   23.57   0
   2   7  30  178.05   25.91   0
   2   8  30  178.47   27.82   0
   2   9  31  236.86   33.40   0
   2  10  31   -3.62   26.87   0
   3  -6  10  110.44   12.20   0
   3  -5  15  942.62   26.67   0
   3  -4 -10  929.10   15.03   0
   3  -4  18   37.45   15.27   0
   3  -3  21   98.98   18.36   0
   3  -1 -16  311.80   16.12   0
   3   0  26    8.45   19.38   0
   3   1 -19  188.41   17.60   0
   3   1  27  207.49   24.55   0
   3   3 -21  104.96   19.11   0
   3   4 -22  273.20   24.05   0
   3   4  30    7.99   22.98   0
   3   5 -23   97.57   20.77   0
   3   5  31   24.09   26.92   0
   4  -6  -8  564.53    9.18   0
   4  -6  17  119.90   16.92   0
   4  -5  20  173.69   19.93   0
   4  -4  22   89.15   20.28   0
   4  -2  26   32.73   21.41   0
   4  -1 -19  150.15   16.18   0
   4  -1  27  167.99   26.08   0
   4   1  30   92.18   26.16   0
   5  -8  13  620.31   23.92   0
   5  -7  17  271.31   21.71   0
   5  -6  20   60.48   19.87   0
   5  -5  23   23.93   20.92   0
   5  -4  25  120.81   25.24   0
   5  -3 -18   14.81   14.23   0
   5  -2  28   61.52   25.75   0
   6  -9  13  140.21   17.42   0
   6  -8  17  198.41   21.26   0
   6  -7  20   32.70   20.42   0
   6  -6  23  142.77   25.38   0
   6  -5  25   12.06   24.26   0
   6  -3 -20  261.05   21.30   0
   6  -1 -23  106.51   21.21   0
   7 -10  11  196.80   17.92   0
   7  -9  16   39.19   18.65   0
   7  -8  20  312.97   27.54   0
   7  -7 -14  589.76   16.91   0
   7  -7  23   18.26   27.06   0
   7  -4 -20   60.90   19.54   0
   7  -2 -23    9.06   20.79   0
   8 -11   1  107.90   11.40   0
   8 -11   2   44.99   10.52   0
   8 -11   3   33.72   11.37   0
   8 -11   4  452.53   18.09   0
   8 -11   5   63.02   13.23   0
   8 -11   6   -1.07   13.52   0
   8 -10  14   59.73   19.19   0
   8 -10  15   64.40   22.27   0
   8  -9  19  321.64   30.17   0
   9 -11  11  104.01   21.54   0
   9 -10  16   66.56   23.27   0
   9 -10  17  135.36   28.97   0
   9  -9  20   75.57   27.95   0
  -2  12  -1  150.10    8.75   0
  -2  12  12   91.21    7.75   0
  -2  14  -2  442.62   13.68   0
  -2  15  -1  224.55   11.60   0
  -2  16   0   77.61   10.16   0
  -1   4  11  476.90   13.29   0
  -1   6  -6 1374.22   20.28   0
  -1   6  16   87.10   12.34   0
  -1   7  17  343.64   15.99   0
  -1   8  18  772.72   22.14   0
  -1   9  19   58.24   13.78   0
  -1  10 -10  600.31   20.01   0
  -1  11  20   11.60   11.96   0
  -1  12 -11  263.38   17.40   0
  -1  14 -11  281.41   19.09   0
  -1  17 -10  273.16   20.91   0
  -1  18  -9   26.48   18.86   0
  -1  19  -9   78.32   19.06   0
  -1  20  -8  118.91   19.87   0
   0   0  10   60.60    8.11   0
   0   1  14 1055.59   23.29   0
   0   2  -7 1375.49   17.91   0
   0   2  16  534.48   19.13   0
   0   3  18    8.49   11.98   0
   0   4  20  380.81   19.86   0
   0   7  23  135.43   18.20   0
   0   8 -14   26.36   12.23   0
   0   8  24   91.57   21.04   0
   0   9 -15   95.22   15.28   0
   0  10  25    5.40   19.83   0
   0  11  25  523.27   26.98   0
   0  12 -16  214.01   21.50   0
   0  13 -16   72.48   19.47   0
   0  14 -16 1183.47   37.06   0
   0  15 -16    9.13   20.08   0
   1  -2  13 1707.63   29.19   0
   1  -1  16  644.87   21.61   0
   1   0  -9   78.03    7.02   0
   1   1 -11  454.17   14.73   0
   1   2  22   56.83   16.29   0
   1   3 -14  515.09   18.89   0
   1   4 -15  803.27   23.54   0
   1   4  25   87.33   21.81   0
   1   5 -16  578.29   22.15   0
   1   7  27  156.52   23.11   0
   1   8 -18  752.69   28.07   0
   1   8  28   64.26   22.11   0
   1   9 -19   47.84   17.81   0
   1  10 -19  209.50   22.60   0
   1  10  29   28.28   27.08   0
   1  11  29   10.42   23.75   0
   1  12  29  244.21   28.60   0
   2  -3  17   41.62   13.67   0
   2  -2 -10 1295.66   18.87   0
   2   0 -14   55.52   10.65   0
   2   0  23   11.08   15.66   0
   2   1  25   24.74   18.84   0
   2   2  26  335.88   25.68   0
   2   3  27  235.69   24.65   0
   2   4  28  109.61   23.07   0
   2   5  29   18.66   22.25   0
   2   6  30  126.79   25.04   0
   2   7 -21   81.09   19.87   0
   2   8  31   51.43   26.78   0
   3  -6  11  984.18   23.84   0
   3  -6  12 1008.99   24.83   0
   3  -5  16    8.79   13.39   0
   3  -2 -14  471.31   16.05   0
   3  -1  25  293.47   25.02   0
   3   0 -17  297.17   16.80   0
   3   0  27  390.43   27.57   0
   3   1  28  181.11   25.82   0
   3   2  29   16.39   23.02   0
   3   3  30   47.27   25.59   0
   3   4  31  478.36   35.09   0
   3   5 -22    4.60   18.12   0
   4  -7  13  952.82   26.43   0
   4  -7  14  340.44   19.68   0
   4  -6  18  471.30   24.30   0
   4  -5 -11  290.96   10.31   0
   4  -5  21   49.54   18.34   0
   4  -4  23   99.25   21.35   0
   4  -3  25  233.40   25.30   0
   4  -2 -17   26.40   11.53   0
   4   0  29  229.22   27.22   0
   4   2 -22  138.31   21.08   0
   4   3 -23  125.45   22.26   0
   5  -9   3   69.87    9.15   0
   5  -9   4 1203.62   21.88   0
   5  -9   6   27.00   11.10   0
   5  -9   7   33.67   11.99   0
   5  -8  14  287.41   19.97   0
   5  -7  18    3.74   17.57   0
   5  -6  21  118.91   21.87   0
   5  -5 -14  373.15   14.54   0
   5  -5  24  418.87   29.01   0
   5  -4 -16  141.91   13.78   0
   5  -4  26  205.51   27.06   0
   5  -3  27  299.90   28.93   0
   5   1 -23  672.19   31.20   0
   6  -9  14  420.58   22.94   0
   6  -8  18  201.38   22.67   0
   6  -7  21  367.23   27.84   0
   6  -6 -14  187.54   12.52   0
   6  -6  24  164.16   26.94   0
   6  -5  26  280.24   31.69   0
   6  -4 -18   74.42   16.05   0
   6  -2 -21   71.21   20.38   0
   7 -10  12   21.07   15.29   0
   7 -10  13   15.36   18.50   0
   7  -9  17  402.41   26.65   0
   7  -9  18    0.08   21.99   0
   7  -8 -11  319.66   10.39   0
   7  -8  21   68.59   23.54   0
   7  -6 -16  382.28   17.47   0
   7  -5 -18  207.80   17.76   0
   7  -3 -21   60.28   20.87   0
   8 -11   9   93.02   17.50   0
   8 -11  10  134.16   19.26   0
   8 -10  16   55.08   20.78   0
   8  -9  20   36.30   22.79   0
   9 -11  12  104.28   20.17   0
   9 -11  13   67.74   23.23   0
   9 -10  18  130.76   28.40   0
  -2  10   2  503.85    8.23   0
  -2  14  -1  981.69   18.51   0
  -2  15   0  154.49   10.06   0
  -1   3   8 1565.83   18.47   0
  -1   4  12  473.50   14.27   0
  -1   5  -4 2034.93   20.18   0
  -1   7  -7  915.84   18.84   0
  -1   7  18   86.20   14.74   0
  -1   8  -8  946.51   20.71   0
  -1   8  19  136.08   16.15   0
  -1   9  -9  300.42   14.49   0
  -1  10  -9  251.09   15.58   0
  -1  10  20  133.06   14.47   0
  -1  11 -10  198.33   14.90   0
  -1  11  21   69.55   15.69   0
  -1  12 -10   73.19   13.19   0
  -1  12  21  209.52   17.87   0
  -1  13 -10  233.33   16.91   0
  -1  13  21  138.68   16.68   0
  -1  14 -10  686.67   24.20   0
  -1  15 -10  421.43   21.72   0
  -1  16 -10   40.26   15.73   0
  -1  17  -9  172.75   20.58   0
  -1  19  -8  432.34   24.27   0
  -1  20  -7  180.89   19.94   0
   0   1  -4  555.72    8.88   0
   0   1  15  405.06   16.87   0
   0   2  17   60.16   12.55   0
   0   3  19  448.74   20.39   0
   0   4 -10  259.33   12.67   0
   0   5 -11   -7.49   10.22   0
   0   6 -12  771.44   21.69   0
   0   6  23  802.23   28.59   0
   0   7 -13 1006.04   25.53   0
   0   7  24  162.34   21.44   0
   0   9 -14  570.65   22.53   0
   0   9  25   -0.17   16.90   0
   0  11 -15    7.29   15.24   0
   0  11  26  372.21   27.98   0
   0  12 -15 1767.12   39.84   0
   0  12  26   10.33   19.20   0
   0  13 -15  370.99   23.40   0
   0  14 -15   -5.13   16.80   0
   0  15 -15    5.87   18.97   0
   1  -3   4 2910.10   23.31   0
   1  -3   5  454.79   11.05   0
   1  -3   6 1129.79   17.32   0
   1  -3   7 3316.46   30.36   0
   1  -1  17   95.49   13.96   0
   1   0  19  430.39   18.58   0
   1   1  21  404.10   21.51   0
   1   2 -12  224.02   13.49   0
   1   3  24  225.31   21.62   0
   1   5  26  179.05   21.03   0
   1   6  27  117.74   22.01   0
   1   7 -17  344.01   20.77   0
   1   7  28   -1.19   20.19   0
   1   9 -18  358.65   23.66   0
   1   9  29  189.75   26.61   0
   1  11 -19  332.09   25.94   0
   1  12  30  -13.49   26.67   0
   2  -5   5  402.33   11.50   0
   2  -5   6  474.13   13.20   0
   2  -5   7 3375.66   33.11   0
   2  -5   8  988.36   20.31   0
   2  -4  14  650.10   21.50   0
   2  -3  18  457.43   21.53   0
   2  -1  22  277.32   20.97   0
   2   0  24  800.81   31.40   0
   2   1 -15 1885.99   31.53   0
   2   2 -16  727.76   22.71   0
   2   2  27  107.40   22.37   0
   2   3 -17   41.59   12.98   0
   2   3  28  168.19   24.51   0
   2   4 -18  157.90   17.00   0
   2   4  29  285.75   27.98   0
   2   5 -19  456.83   23.67   0
   2   5  30  244.67   27.07   0
   2   7  31   42.88   26.77   0
   2   8 -21  455.29   27.27   0
   2   9  32    5.71   27.44   0
   3  -6  13  481.39   19.82   0
   3  -5  17  850.60   27.47   0
   3  -4  20   56.29   17.36   0
   3  -3  22  797.76   27.99   0
   3  -1  26  109.17   22.97   0
   3   1 -18  215.50   17.18   0
   3   1  29  242.53   27.12   0
   3   2 -19  597.99   24.45   0
   3   2  30  107.13   26.61   0
   3   3 -20  288.66   21.62   0
   3   3  31   45.95   26.73   0
   4  -8   3  211.26   10.18   0
   4  -8   4  249.08   11.81   0
   4  -8   5  600.71   15.88   0
   4  -8   6 1255.60   22.80   0
   4  -8   7  502.91   17.45   0
   4  -7  15   18.82   14.30   0
   4  -6  19  232.73   21.17   0
   4  -4 -13 1189.18   20.98   0
   4  -4  24   25.07   20.40   0
   4  -3 -15  205.93   12.98   0
   4  -3  26   43.99   21.06   0
   4  -2  27  106.79   23.89   0
   4  -1 -18  666.47   23.27   0
   4  -1  29   72.91   26.31   0
   4   0  30    9.44   26.47   0
   5  -9   2   98.09    8.56   0
   5  -9   9  319.10   16.85   0
   5  -8  15   96.11   16.55   0
   5  -8  16  232.02   20.78   0
   5  -7  19  324.80   24.21   0
   5  -6  22  184.44   23.93   0
   5  -3  28   60.13   27.48   0
   6 -10   3  413.44   14.45   0
   6 -10   4  752.08   19.07   0
   6 -10   6  221.67   14.78   0
   6 -10   7  219.41   15.85   0
   6 -10   8  475.73   20.54   0
   6  -9  15   81.98   17.82   0
   6  -9  16  162.36   22.39   0
   6  -8  19  155.39   22.76   0
   6  -7  22   79.28   23.60   0
   6  -6  25   77.07   26.99   0
   6  -5 -16   84.87   13.08   0
   6  -1 -22  634.56   29.22   0
   6   0 -23   60.58   21.42   0
   7 -10  14   63.15   17.27   0
   7  -9  19    2.55   19.00   0
   7  -8  22   15.33   24.54   0
   7  -7  24  147.42   27.32   0
   7  -2 -22  190.40   26.06   0
   8 -11  11   65.69   16.56   0
   8 -11  12  267.10   23.42   0
   8 -10  17  318.74   27.02   0
   8  -9  21    5.28   24.80   0
   9 -11  14   70.55   21.74   0
   9 -10  19  143.05   28.25   0
  -2  10  11  417.84   10.54   0
  -2  13  13   67.88    7.60   0
  -2  14   0   57.90    7.71   0
  -2  17   5  218.55    8.96   0
  -2  17   6   -1.96    5.78   0
  -1   3   9  523.54   12.11   0
  -1   4  13   42.19    8.26   0
  -1   6  -5   53.94    6.54   0
  -1   6  17   43.47   10.97   0
  -1   9  -8  547.07   17.38   0
  -1   9  20  398.39   18.91   0
  -1  10  21  248.93   19.18   0
  -1  11  -9   25.29   11.11   0
  -1  13  22   38.13   15.64   0
  -1  16  -9  735.74   25.88   0
  -1  18  -8  240.76   19.69   0
  -1  20  -6  191.50   19.44   0
   0   0  12 3349.60   36.35   0
   0   2  -6  138.42    7.31   0
   0   2  18  171.96   15.47   0
   0   3  20   12.70   13.41   0
   0   4  21   14.99   14.02   0
   0   8 -13   65.73   12.95   0
   0   8  25  100.87   18.90   0
   0   9  26  208.12   25.01   0
   0  10 -14   97.54   15.68   0
   0  13  27    1.89   22.78   0
   0  16 -14   51.49   20.20   0
   1  -1  -6 4722.30   26.40   0
   1  -1  18  141.65   15.42   0
   1   0  20   81.20   15.55   0
   1   1 -10   27.63    7.22   0
   1   1  22   91.84   17.21   0
   1   2  24   97.42   18.00   0
   1   3 -13  116.65   12.75   0
   1   3  25  116.70   20.14   0
   1   4 -14  759.91   22.37   0
   1   4  26  286.27   24.59   0
   1   5 -15  452.61   19.78   0
   1   5  27   42.97   20.56   0
   1   6 -16   71.33   14.59   0
   1   6  28  186.64   24.29   0
   1   8 -17  318.17   20.96   0
   1   8  29  229.87   27.07   0
   1  10 -18  406.43   25.27   0
   1  11 -18   23.68   19.00   0
   1  11  30   94.14   26.74   0
   2  -5   9 1248.75   23.43   0
   2  -5  10  127.13   12.11   0
   2  -4  15   72.47   12.77   0
   2  -1  23  525.49   26.45   0
   2   0 -13 2314.71   31.34   0
   2   0  25  866.20   33.38   0
   2   1  26  365.60   25.77   0
   2   3  29   54.94   21.45   0
   2   6 -19   -3.38   15.81   0
   2   6  31   75.55   26.90   0
   2   7 -20 1223.05   33.99   0
   2   7  32   24.30   29.32   0
   2   8 -20  212.88   22.10   0
   3  -5  18   22.88   15.27   0
   3  -4  21  489.70   25.82   0
   3  -3  23   69.21   19.31   0
   3  -1  27  143.20   23.81   0
   3   0  28  -10.29   20.97   0
   3   5 -21  569.15   28.07   0
   3   6 -22  159.78   22.07   0
   4  -8  10  320.98   16.62   0
   4  -7  16  915.52   29.18   0
   4  -6  20   33.15   18.59   0
   4  -4  25  166.66   23.53   0
   4   0 -19    2.27   13.95   0
   4   1 -20  294.23   20.87   0
   4   2 -21  125.92   19.73   0
   5  -9   1  347.20   10.79   0
   5  -9  10   65.01   13.08   0
   5  -9  11   68.47   13.94   0
   5  -8  17  627.24   27.81   0
   5  -7  20  203.54   22.57   0
   5  -6 -11  287.46   10.51   0
   5  -6  23   51.47   22.17   0
   5  -5  25   59.82   18.14   0
   5  -4  27   34.77   23.73   0
   5  -3 -17   32.81   11.81   0
   5   0 -21  234.80   21.12   0
   5   1 -22  287.63   24.19   0
   5   2 -23   23.03   21.20   0
   6 -10   1  181.22   10.20   0
   6 -10   2  106.05    9.30   0
   6 -10   9  142.36   14.53   0
   6 -10  10  217.04   16.68   0
   6 -10  11  260.02   20.00   0
   6  -9  17  101.83   20.29   0
   6  -8  20   82.76   21.18   0
   6  -8  21  107.71   25.58   0
   6  -7 -11  149.15    9.17   0
   6  -7  23   52.26   24.54   0
   6  -6  26   43.21   25.69   0
   6  -3 -19  226.44   18.38   0
   7 -10  15  160.42   20.89   0
   7 -10  16   33.94   21.28   0
   7  -9  20    0.51   21.77   0
   7  -8  23  185.95   28.96   0
   7  -4 -19  286.72   19.55   0
   7  -1 -23   21.06   22.14   0
   8 -11  13   62.26   18.68   0
   8 -10  18  210.07   26.11   0
   8  -9  22   29.71   26.50   0
   9 -11  15  242.13   26.07   0
   9 -11  16   72.77   26.80   0
   9 -10  20   53.69   27.97   0
  -2  12  13  131.62    8.47   0
  -2  16   4    6.48    6.95   0
  -1   3  10  144.04    8.63   0
  -1   5  -3   24.65    4.27   0
  -1   5  16  585.93   18.73   0
  -1   7  -6 1182.98   20.00   0
  -1   7  19  951.76   25.34   0
  -1   8  20  606.52   22.12   0
  -1   9  21  524.69   23.00   0
  -1  11  22   14.60   16.01   0
  -1  12  -9  367.17   17.56   0
  -1  12  22   18.07   13.71   0
  -1  13  -9  155.45   14.82   0
  -1  14  -9  198.47   16.20   0
  -1  16  -8  389.85   22.08   0
  -1  17  -8  203.29   18.21   0
  -1  18  -7  384.94   21.31   0
  -1  19  -6   -8.38   17.14   0
  -1  20  -5  266.32   20.05   0
   0   1  17  501.41   19.59   0
   0   2  19  933.48   26.71   0
   0   3  21  360.84   20.14   0
   0   4  22  139.36   17.89   0
   0   5 -10 2419.33   31.72   0
   0   5  23   12.34   15.93   0
   0   6 -11 2801.95   36.41   0
   0   6  24   41.67   17.32   0
   0   7 -12  347.94   16.84   0
   0   7  25  540.79   27.00   0
   0   8  26  169.48   24.37   0
   0   9 -13    3.82   12.00   0
   0  10  27  117.70   24.70   0
   0  12 -14  223.62   19.82   0
   0  12  27  506.48   29.50   0
   0  13 -14  955.93   31.39   0
   0  14 -14   78.72   18.52   0
   0  15 -14    4.53   17.77   0
   0  17 -13  206.25   23.30   0
   1  -3  11  419.60   15.84   0
   1   0  -8  354.63   10.15   0
   1   0  21  227.32   19.38   0
   1   1  23  169.10   19.46   0
   1   4  27   76.96   21.35   0
   1   5  28  115.39   22.74   0
   1   7 -16   25.61   14.04   0
   1   8  30   40.93   28.29   0
   1   9  30  111.56   26.95   0
   1  11  31   90.53   31.90   0
   1  12 -18   70.53   16.07   0
   1  12  31   33.68   28.44   0
   2  -5  12  233.85   14.94   0
   2  -4  16  230.64   14.56   0
   2  -4  17 1251.40   30.67   0
   2  -3  20  714.10   27.22   0
   2  -1 -11 1659.22   23.56   0
   2  -1  24  189.70   22.22   0
   2   1 -14  113.24   12.35   0
   2   1  27  222.55   24.76   0
   2   2  28  119.84   22.47   0
   2   3 -16 1698.65   32.91   0
   2   4 -17 1260.18   30.76   0
   2   4  30  180.11   25.56   0
   2   5 -18  269.75   19.62   0
   2   5  31  161.72   28.81   0
   2   6  32  256.19   31.89   0
   2   7 -19  171.77   20.33   0
   2   9 -20  118.67   21.88   0
   3  -7   7   79.69   11.17   0
   3  -6  15  439.43   20.43   0
   3  -6  16  594.89   23.87   0
   3  -5  19  342.74   22.02   0
   3  -4  22  257.55   22.71   0
   3  -3 -11  160.21    9.01   0
   3  -2 -13  119.69   10.08   0
   3  -2  26  477.62   29.81   0
   3  -1  28  168.15   25.14   0
   3   0 -16  271.55   15.98   0
   3   0  29   59.35   24.57   0
   3   1 -17  592.99   22.05   0
   3   2 -18  445.90   21.48   0
   3   2  31   29.03   24.75   0
   3   3 -19   69.63   16.32   0
   3   4 -20   53.44   17.50   0
   3   6 -21   81.41   19.97   0
   4  -8   1  230.15    9.08   0
   4  -8  11  376.42   18.23   0
   4  -8  12  455.47   20.22   0
   4  -7  17  325.48   22.04   0
   4  -6  21   84.64   20.34   0
   4  -5 -10  847.43   14.85   0
   4  -5  23  205.78   23.37   0
   4  -4  26   54.85   21.55   0
   4  -3 -14  199.20   13.27   0
   4  -3  27   50.10   17.44   0
   4   4 -22   91.22   21.41   0
   5  -9  12  667.21   24.12   0
   5  -9  13   24.11   14.37   0
   5  -8  18  185.59   21.28   0
   5  -7  -8    3.92    3.99   0
   5  -7  21   29.94   19.71   0
   5  -7  22    4.81   19.61   0
   5  -6  24  142.06   25.61   0
   5  -5 -13   46.85    9.20   0
   5  -5  26  313.14   29.07   0
   5  -4 -15  126.58   11.67   0
   5  -4  28  264.41   32.13   0
   5  -2 -18   21.84   13.05   0
   6 -10  12  236.83   18.75   0
   6 -10  13  283.76   21.73   0
   6  -9  18  395.86   26.55   0
   6  -8  22   44.97   21.66   0
   6  -7  24   33.85   24.68   0
   6  -4 -17  148.49   14.53   0
   6  -2 -20   83.22   17.13   0
   6  -1 -21  442.02   25.38   0
   6   1 -23   79.33   23.08   0
   7 -11   3  340.85   15.36   0
   7 -11   4   34.72   11.38   0
   7 -11   5  135.01   13.65   0
   7 -11   6  435.02   17.78   0
   7 -11   7   11.38   11.14   0
   7 -11   8  128.48   14.57   0
   7 -11   9  213.98   18.68   0
   7 -11  10  287.98   20.76   0
   7 -10  17  118.34   21.78   0
   7  -9  21  479.66   32.50   0
   7  -8  24  217.26   30.94   0
   7  -7 -13  369.82   13.42   0
   7  -5 -17  313.07   17.53   0
   7  -3 -20  125.36   18.65   0
   7  -2 -21  182.24   24.68   0
   8 -11  14  208.63   22.40   0
   8 -11  15   -3.36   22.23   0
   8 -10  19  140.67   26.03   0
   8 -10  20   10.38   27.24   0
   9 -11  17   24.69   23.45   0
  -2  10  12  538.41   12.39   0
  -2  11  13  133.72    8.74   0
  -2  13  14  103.74    9.19   0
  -2  14  14   59.88    7.84   0
  -1   3  11  439.35   13.24   0
  -1   3  12  503.03   14.76   0
  -1   6  19  423.50   20.53   0
  -1   7  20  140.48   15.25   0
  -1   9  -7  384.66   14.73   0
  -1  11  -8   64.48   11.23   0
  -1  12  -8  115.84   12.89   0
  -1  12  23   32.62   16.52   0
  -1  13  23  118.61   18.90   0
  -1  14  -8   68.01   13.21   0
  -1  14  23   -2.23   15.03   0
  -1  15  -8  630.78   22.78   0
  -1  17  -7  349.19   20.06   0
  -1  18  -6  689.63   26.55   0
  -1  19  -5  318.01   22.19   0
  -1  20  -4   60.37   17.75   0
   0   0  14  386.46   16.49   0
   0   4  23   91.45   17.85   0
   0   5  24  572.85   26.84   0
   0   6  25   23.39   17.58   0
   0   7  26   49.51   19.60   0
   0   8 -12  483.80   19.40   0
   0   9  27   -3.06   19.27   0
   0  11  28   -6.39   24.21   0
   0  12 -13  503.61   22.93   0
   0  12  28    4.74   24.50   0
   0  14 -13   -2.85   15.12   0
   0  15 -13  621.22   27.89   0
   0  16 -13   13.36   17.82   0
   0  18 -12  301.40   25.99   0
   1  -3  12  506.80   16.13   0
   1  -3  13  113.97   13.16   0
   1  -2  17 1719.61   33.83   0
   1  -1  20  642.10   25.18   0
   1   0  22  324.75   21.81   0
   1   1  24  303.18   22.98   0
   1   2 -11  837.97   19.16   0
   1   2  25  280.19   23.77   0
   1   3 -12  512.86   17.74   0
   1   4 -13   39.53   11.86   0
   1   5 -14  548.30   20.49   0
   1   6  29  137.23   25.20   0
   1   7  30   27.37   23.52   0
   1   9  31    6.81   26.16   0
   1  10  31   43.25   27.21   0
   1  13 -17  166.13   23.19   0
   2  -5  13  264.69   15.96   0
   2  -4  18  155.85   17.12   0
   2  -1  25   13.58   18.29   0
   2   0  27  112.23   21.73   0
   2   1  28  199.88   26.12   0
   2   2  29  178.29   26.22   0
   2   4  31  -16.46   24.70   0
   2   5  32   14.35   26.74   0
   2   6 -18  306.76   20.80   0
   2   8 -19   50.84   18.74   0
   3  -7   4  625.73   14.91   0
   3  -7   5  287.92   11.52   0
   3  -7   8  704.52   18.76   0
   3  -7   9  477.39   17.05   0
   3  -7  10 1848.90   30.94   0
   3  -7  11  191.04   14.47   0
   3  -6  17  104.92   16.73   0
   3  -5  20  157.28   19.79   0
   3  -3  25  143.76   22.99   0
   3  -2  27   37.31   22.69   0
   3  -1 -14  397.77   15.97   0
   3   0  30    8.03   24.92   0
   3   1  31   -1.13   25.95   0
   3   5 -20  144.58   20.31   0
   3   7 -21   21.49   20.52   0
   4  -8  13   38.77   13.72   0
   4  -8  14  393.37   20.87   0
   4  -7  18   99.03   17.95   0
   4  -7  19  112.59   19.21   0
   4  -6  22   86.85   20.98   0
   4  -5  24   86.64   21.44   0
   4  -4 -12  478.19   14.33   0
   4  -3  28   90.25   24.83   0
   4   1 -19  200.35   18.41   0
   4   2 -20  254.89   20.75   0
   4   3 -21   43.98   18.77   0
   4   5 -22   84.37   21.22   0
   5  -9  14  172.02   18.07   0
   5  -9  15   27.94   16.22   0
   5  -8  19  204.03   22.56   0
   5  -6  25  316.90   30.27   0
   5  -5  27    7.64   26.12   0
   5  -1 -19  142.93   17.00   0
   5   0 -20  383.36   22.76   0
   5   1 -21  135.47   20.25   0
   5   2 -22   20.05   19.67   0
   6 -10   0  651.38   13.72   0
   6 -10  14    6.72   15.58   0
   6  -9  19  432.00   28.21   0
   6  -8  23  257.14   28.55   0
   6  -7  25  416.12   34.17   0
   6  -6 -13  549.35   15.90   0
   6  -5 -15  335.15   14.96   0
   6  -3 -18  357.57   21.22   0
   7 -11  11  148.31   17.44   0
   7 -11  12  139.90   18.10   0
   7 -11  13   21.25   19.01   0
   7 -10  18  182.38   24.06   0
   7  -9  22  110.96   25.90   0
   7  -4 -18   84.02   17.78   0
   7  -1 -22   74.89   22.10   0
   8 -11  16  366.35   27.76   0
   8 -11  17   79.24   26.70   0
   8 -10  21  534.48   35.83   0
   9 -11  18  184.82   27.94   0
   9 -11  19   36.01   28.40   0
  -2   9  11  235.84    8.82   0
  -2  10  13  390.15   12.09   0
  -2  11  14   33.75    8.25   0
  -1   3  13  104.13   10.36   0
  -1   4  16  338.16   15.93   0
  -1   5  18   72.04   12.66   0
  -1   7  -5  406.02   12.09   0
  -1   7  21   96.51   16.93   0
  -1   9  22  420.93   21.45   0
  -1  10  -7  332.60   14.49   0
  -1  10  23  181.63   20.39   0
  -1  11  -7  144.68   13.33   0
  -1  11  23  531.86   23.46   0
  -1  15  -7  252.17   18.21   0
  -1  16  -7  476.50   21.08   0
  -1  17  -6   92.10   16.78   0
  -1  18  -5  430.20   22.13   0
   0  -1   8  102.35    8.14   0
   0   0  16  604.36   20.73   0
   0   1  -3 1686.09   12.62   0
   0   1  19   21.07   12.51   0
   0   2  21   16.11   14.34   0
   0   3  22  508.98   24.14   0
   0   4  -8 1789.20   24.04   0
   0   5  -9 1741.05   26.18   0
   0   5  25   31.74   18.52   0
   0   6 -10   35.58   10.80   0
   0   6  26   81.64   20.06   0
   0   7 -11  249.36   14.52   0
   0   8  27  160.39   22.56   0
   0   9 -12    4.12   11.35   0
   0   9  28  312.85   29.51   0
   0  10  28  143.89   24.47   0
   0  13 -13  768.12   27.34   0
   0  16 -12   13.80   17.21   0
   0  17 -12   73.18   19.94   0
   0  18 -11  100.62   23.59   0
   1  -3  14  516.78   19.49   0
   1  -2  18  433.07   20.75   0
   1  -1  21  319.16   21.29   0
   1   0  23  291.52   22.17   0
   1   1  25   61.71   19.10   0
   1   2  26   88.03   21.09   0
   1   3  27  226.36   23.70   0
   1   4  28  194.66   23.88   0
   1   5  29   48.42   22.31   0
   1   6  30  176.09   27.17   0
   1   7 -15  325.71   19.12   0
   1   8  31   36.01   26.23   0
   1   9 -16  418.01   22.46   0
   1  10 -16  699.49   27.98   0
   1  10  32   39.17   28.62   0
   1  11  32   13.74   27.65   0
   2  -5  14  315.41   15.42   0
   2  -4  19   58.00   15.84   0
   2  -3  -6  503.29    8.25   0
   2  -2  24  186.21   22.38   0
   2  -1  26  353.93   26.78   0
   2   1  29   71.90   24.30   0
   2   2  30  147.07   26.47   0
   2   3  31   16.46   25.46   0
   2   4  32   16.27   26.99   0
   2   5 -17  324.42   19.90   0
   2   7 -18  146.26   19.04   0
   2  10 -19   23.83   20.12   0
   3  -7   3  452.79   12.26   0
   3  -7  12  359.34   17.74   0
   3  -7  13   41.28   12.86   0
   3  -6  18   44.01   16.27   0
   3  -5  21  558.78   27.37   0
   3  -4  24   47.18   19.67   0
   3  -3  26  230.60   25.89   0
   3  -2 -12 1536.87   24.35   0
   3  -2  28  171.08   26.88   0
   3  -1  29  201.80   27.14   0
   3   0 -15  733.07   21.41   0
   3   1 -16  280.19   16.45   0
   3   2 -17  124.04   14.84   0
   3   3 -18  603.94   24.46   0
   3   4 -19 1303.56   34.40   0
   3   6 -20  311.91   24.06   0
   4  -8  15   41.63   15.15   0
   4  -7  20   82.48   19.34   0
   4  -6  23  379.27   27.66   0
   4  -5  25    4.07   20.54   0
   4  -4  27  148.81   25.12   0
   4  -3  29  127.49   27.90   0
   4   4 -21   90.31   20.52   0
   5  -9  16  573.34   26.63   0
   5  -8  20  180.38   22.82   0
   5  -8  21  359.52   26.81   0
   5  -7  24    8.40   23.10   0
   5  -6  26   76.04   27.25   0
   5  -3 -16  633.82   20.74   0
   5   3 -22   14.68   19.16   0
   6 -10  15   52.49   17.40   0
   6 -10  16  367.50   24.32   0
   6  -9  20  362.82   27.84   0
   6  -9  21   15.83   24.31   0
   6  -8  24   58.93   26.43   0
   6  -7  26   39.42   27.52   0
   6  -1 -20   63.00   20.32   0
   6   1 -22  740.06   32.98   0
   7 -11  14  330.41   23.76   0
   7 -11  15   89.45   22.75   0
   7 -10  19  391.75   29.59   0
   7 -10  20  185.93   26.50   0
   7  -9  23  126.75   28.24   0
   7  -5 -16   18.49   13.81   0
   7  -3 -19   79.06   19.75   0
   8 -12   6  246.73   18.62   0
   8 -12   7   30.97   14.39   0
   8 -12   8    7.34   14.71   0
   8 -12   9  110.96   17.70   0
   8 -12  10  281.58   22.07   0
   8 -11  18   39.55   23.07   0
   8 -10  22   17.78   28.40   0
   9 -11  20   55.45   28.07   0
  -2   9  12   19.94    6.15   0
  -1   4  17   39.89   11.60   0
  -1   5  -2  215.46    6.30   0
  -1   5  19  181.74   15.62   0
  -1   6  20  121.83   15.16   0
  -1   8  22  210.43   17.93   0
  -1   9  -6  122.24   10.01   0
  -1   9  23   42.41   15.17   0
  -1  11  24   98.00   19.60   0
  -1  12  -7  108.54   12.05   0
  -1  12  24  116.57   19.18   0
  -1  13  24   21.37   17.16   0
  -1  16  -6   27.27   14.59   0
   0   1  20    8.50   12.77   0
   0   3  23   17.72   16.57   0
   0   5  26  342.82   26.75   0
   0   7  27  207.97   23.23   0
   0   8 -11  411.17   17.78   0
   0   8  28   33.26   21.38   0
   0  10 -12 1072.94   27.47   0
   0  10  29   -2.21   24.13   0
   0  11  29  493.46   31.78   0
   0  12 -12  134.06   16.85   0
   0  12  29    6.30   23.21   0
   0  13 -12  941.55   29.28   0
   0  14 -12  800.44   28.63   0
   0  15 -12   62.06   17.63   0
   0  17 -11   85.06   19.39   0
   0  19 -10  403.16   27.58   0
   0  20  -9  160.13   23.63   0
   1  -3  16  393.17   19.21   0
   1  -2  19   64.01   15.00   0
   1  -1  -5   67.54    4.33   0
   1  -1  22  116.50   18.15   0
   1   0  -7   31.25    5.19   0
   1   1  26  518.67   28.26   0
   1   2 -10  389.90   13.59   0
   1   2  27   40.34   20.78   0
   1   3  28  230.19   25.70   0
   1   4  29   29.22   22.00   0
   1   5 -13  461.41   18.89   0
   1   5  30  123.44   25.63   0
   1   6  31   24.57   23.47   0
   1   7  31  268.41   29.25   0
   1   8 -15   41.16   14.30   0
   1   8  32   74.65   28.82   0
   1   9  32   92.80   29.83   0
   1  11 -16  310.79   22.58   0
   1  12 -16  277.35   23.36   0
   1  13 -16  191.93   22.65   0
   1  14 -16  114.55   22.35   0
   2  -5  16   21.19   13.17   0
   2  -4  20  269.86   20.98   0
   2  -2  25   25.35   18.85   0
   2  -1  27  212.81   24.76   0
   2   0  28  108.42   23.69   0
   2   1  30   40.14   22.64   0
   2   2 -14 1313.32   26.91   0
   2   2  31   24.18   25.71   0
   2   3 -15  469.55   19.10   0
   2   3  32  185.35   28.95   0
   2   6 -17  328.67   20.56   0
   3  -7  14 1081.60   28.37   0
   3  -5  22   -1.10   12.45   0
   3  -5  23  104.73   20.33   0
   3  -4  -8  238.68    7.90   0
   3  -4  25   38.39   21.71   0
   3  -3 -10 1167.79   18.47   0
   3  -2  29    1.62   23.63   0
   3  -1  30  124.75   28.15   0
   3   5 -19  362.80   23.39   0
   3   7 -20  259.57   23.69   0
   4  -8  17  475.17   24.75   0
   4  -7  21  127.09   21.71   0
   4  -6  24  324.11   28.10   0
   4  -5  26  294.97   27.82   0
   4  -4  28   94.68   24.77   0
   4  -3 -13  326.12   14.32   0
   4  -1 -16  193.27   15.07   0
   4   2 -19  310.87   21.18   0
   4   3 -20  303.74   22.92   0
   4   5 -21   67.31   19.97   0
   5  -9  17   15.19   17.86   0
   5  -9  18  320.31   24.62   0
   5  -8  22  127.42   23.85   0
   5  -7  25   32.12   24.48   0
   5  -6  27   37.84   27.33   0
   5  -4 -14 1271.24   24.20   0
   5  -2 -17  823.98   24.70   0
   5  -1 -18  197.64   17.44   0
   5   0 -19    4.13   14.77   0
   5   1 -20  508.40   25.80   0
   6 -10  17   59.06   19.56   0
   6 -10  18   89.27   23.22   0
   6  -9  22  300.53   29.11   0
   6  -8  25   27.61   26.76   0
   6  -4 -16  736.04   22.21   0
   7 -11  16   59.96   20.38   0
   7 -10  21    9.50   24.20   0
   7  -2 -20  439.71   25.70   0
   7  -1 -21  201.13   23.60   0
   7   0 -22  108.62   23.57   0
   8 -12   5   16.14   13.42   0
   8 -12  11   20.66   16.32   0
   8 -12  12  288.27   24.19   0
   8 -12  13   79.62   22.25   0
   8  -2 -21   45.69   22.10   0
  -1   3  15  842.14   21.16   0
  -1   4  18  595.57   21.11   0
  -1   6  -3  217.61    7.67   0
  -1   6  21  559.87   23.02   0
  -1   7  22  129.75   16.46   0
  -1   8  -5  742.53   16.30   0
  -1  10  -6  538.87   16.40   0
  -1  10  24   19.42   15.48   0
   0  -1  13 1833.20   28.92   0
   0  -1  14 1075.87   24.88   0
   0   0  18  444.70   20.32   0
   0   1  21   97.29   16.35   0
   0   3  -6  431.27   11.04   0
   0   3  24  -12.27   17.15   0
   0   6  -9   52.84   10.01   0
   0   6  27  237.90   24.33   0
   0   7  28  -10.81   20.21   0
   0   9 -11 1046.56   25.76   0
   0   9  29   43.89   23.62   0
   0  15 -11  222.81   19.79   0
   0  16 -11  657.03   27.99   0
   0  18 -10  253.97   23.18   0
   0  19  -9  214.83   23.75   0
   1  -4   9 1065.60   20.99   0
   1  -4  11  463.96   17.11   0
   1  -2  20  172.02   14.97   0
   1  -2  21  336.34   21.24   0
   1  -1  23  140.46   19.36   0
   1   0  25   24.55   19.19   0
   1   2  28   91.76   23.06   0
   1   3  29   18.00   22.03   0
   1   5  31   32.54   25.20   0
   1   7 -14   75.24   14.03   0
   1   7  32  141.46   30.47   0
   1   9 -15   13.90   13.49   0
   1   9  33   57.17   30.58   0
   1  10 -15  538.21   24.46   0
   1  10  33   84.43   28.66   0
   1  14 -15   60.79   20.52   0
   1  15 -15  318.66   27.19   0
   2  -6   8  380.68   14.67   0
   2  -6   9 1371.49   25.08   0
   2  -6  10 1957.47   30.51   0
   2  -5  17  310.55   17.03   0
   2  -5  18  252.50   19.43   0
   2  -3  24  381.59   26.35   0
   2  -2  26  343.22   26.62   0
   2  -1  28  176.14   24.32   0
   2   0 -11  537.96   15.55   0
   2   5 -16   33.73   13.74   0
   2   9 -18  106.86   19.02   0
   2  10 -18  165.37   21.66   0
   2  11 -18  115.29   21.10   0
   3  -7  16  144.88   17.17   0
   3  -7  17    8.90   14.59   0
   3  -6  21   94.95   19.33   0
   3  -5  24   98.22   21.72   0
   3  -4  26   46.77   22.79   0
   3  -2  30  123.18   26.07   0
   3  -1 -13  392.30   15.12   0
   3  -1  31   24.75   25.26   0
   3   3 -17  608.67   23.64   0
   3   4 -18   32.58   15.04   0
   3   6 -19  172.33   20.63   0
   3   8 -20  624.05   30.88   0
   4  -9   9  227.08   14.83   0
   4  -9  10  585.06   20.74   0
   4  -8  18  359.93   23.91   0
   4  -8  19  463.40   25.72   0
   4  -7  22   88.59   21.67   0
   4  -6  25   65.56   23.37   0
   4  -5  27  228.29   27.73   0
   4  -4  29  190.62   28.95   0
   4   4 -20  350.79   24.47   0
   5 -10   7  117.49   12.13   0
   5 -10   8   14.68   10.84   0
   5 -10   9   11.76   11.48   0
   5 -10  10  321.84   17.88   0
   5 -10  11  192.36   16.50   0
   5 -10  12  232.97   18.11   0
   5  -9  19   84.35   21.14   0
   5  -8  23   42.49   22.88   0
   5  -7  26    3.68   26.13   0
   6 -10  19   63.37   21.18   0
   6  -9  23   16.02   24.63   0
   6  -3 -17  615.36   22.46   0
   6   2 -22  213.33   25.20   0
   7 -11  17  189.96   24.00   0
   7 -11  18  209.96   25.25   0
   7 -10  22   71.66   26.52   0
   8 -12  14  416.11   26.89   0
   8 -11  20  321.82   32.05   0
   2   4 -15   72.37   10.51   0
 -10  16   6    7.43   19.75   0
  -9  13  10   45.21   13.69   0
  -9  15   7   35.82   16.62   0
  -9  16   5   59.52   18.72   0
  -9  17   3   46.96   19.97   0
  -8  13   9    3.39   11.83   0
  -8  15   6   82.66   15.97   0
  -8  16   4   63.35   17.17   0
  -8  17   2   58.91   18.44   0
  -8  18  -1  181.90   22.70   0
  -7 -10  17   93.54   14.29   0
  -7  -7  18  174.33   13.32   0
  -7   7  14  637.66   14.63   0
  -7  12   9   -0.23   12.07   0
  -7  14   6  339.53   19.01   0
  -7  15   4  253.08   20.08   0
  -7  16   2   21.79   15.05   0
  -7  17   0    0.25   16.24   0
  -6  -6  17   67.77   10.50   0
  -6  -5  17   97.12    8.81   0
  -6  -2  17  117.26    6.32   0
  -6   8  12  370.02   11.69   0
  -6   9  11   54.43    9.59   0
  -6  10  10  206.44   11.84   0
  -6  13   6  550.94   20.08   0
  -6  14   4 1097.57   27.76   0
  -6  15   2  247.99   18.55   0
  -6  16   0   22.02   15.31   0
  -6  17  -3   97.87   18.53   0
  -6  18  -7    9.83   18.97   0
  -6  18  -6   13.49   17.31   0
  -5  -8  15  107.79   12.11   0
  -5   7  11 1358.11   18.76   0
  -5   9   9  319.37   13.41   0
  -5  10   8   13.67    8.63   0
  -5  14   2  690.93   23.02   0
  -5  17  -7  127.19   19.17   0
  -5  18 -15   -6.05   20.80   0
  -5  18 -14  504.11   28.79   0
  -5  18 -13   14.79   19.77   0
  -5  18 -12  115.57   20.47   0
  -4  -8  13   77.10    9.62   0
  -4   7   9  839.70   14.62   0
  -4   8   8   46.38    7.12   0
  -4   9   7  755.20   16.85   0
  -4  11   4  388.12   16.51   0
  -4  13   1   58.76   12.03   0
  -4  14  -2  267.49   17.26   0
  -4  15  -4  329.05   19.15   0
  -4  16  -8   20.34   15.66   0
  -4  17 -19  104.12   20.54   0
  -4  17 -18   12.91   18.79   0
  -4  17 -17  143.65   21.06   0
  -4  17 -16  217.52   21.57   0
  -4  17 -15   85.76   18.60   0
  -3 -14   7  501.88   22.08   0
  -3 -13   8   63.55   14.16   0
  -3  11   1  334.86   14.82   0
  -3  13 -31    7.25   20.51   0
  -3  13 -30   42.37   22.12   0
  -3  13  -3  143.01   11.69   0
  -3  14 -28    2.52   19.83   0
  -3  14 -27  198.17   23.19   0
  -3  14  -6   82.99   11.43   0
  -3  15 -23    1.18   17.79   0
  -3  15 -22   68.27   19.03   0
  -3  15 -21  454.48   25.12   0
  -3  15 -13  298.47   20.58   0
  -3  15 -11  116.51   17.28   0
  -2 -15   3  710.35   25.51   0
  -2 -13   5  367.12   18.40   0
  -2   6   4  526.11   11.49   0
  -2   7   3  848.10   15.49   0
  -2   9   0    1.58    8.51   0
  -2  11 -30  119.32   20.46   0
  -2  12 -28  116.27   18.90   0
  -2  12 -27   35.14   18.50   0
  -2  12  -7  583.28   19.81   0
  -2  12  -6  515.08   17.43   0
  -2  13 -24   14.41   15.59   0
  -2  13 -23  186.93   18.89   0
  -2  13 -22   45.37   17.72   0
  -2  13 -11  773.05   24.34   0
  -2  13 -10  311.26   17.66   0
  -1 -13   1  349.93   17.32   0
  -1  -9   4 1769.75   25.77   0
  -1  -7   5  426.04   12.76   0
  -1   8 -31   36.81   14.38   0
  -1   9 -29  178.37   17.19   0
  -1  10 -26  303.12   18.61   0
  -1  10  -8   91.97   11.32   0
  -1  11 -22   22.08   13.92   0
  -1  11 -21  100.38   15.01   0
  -1  11 -20   32.09   13.43   0
  -1  11 -19  384.02   20.22   0
  -1  11 -13  331.15   17.02   0
  -1  11 -12  563.87   19.64   0
   0 -15  -9  158.56   16.81   0
   0 -13  -5  101.39   12.97   0
   0 -12  -4   37.62    8.04   0
   0  -8   0 1355.36   20.77   0
   0  -4   1  515.34    9.25   0
   0   5 -29  226.12   15.66   0
   0   6 -27  261.44   15.96   0
   0   7 -25  581.44   19.58   0
   0   7  -9 3304.49   32.04   0
   0   8 -20  657.46   19.99   0
   0   8 -14   20.77    9.61   0
   0   8 -13   57.69   10.10   0
   1 -12 -19   26.36   11.89   0
   1 -12 -18   53.97   12.33   0
   1 -12 -17  577.13   19.51   0
   1 -12 -16  331.84   16.68   0
   1 -11 -22   24.65   10.56   0
   1 -11 -12  560.75   17.04   0
   1 -10 -10  569.93   15.81   0
   1  -9  -8  555.39   15.46   0
   1  -8  -7  802.18   15.73   0
   1  -6  -6 1268.76   15.74   0
   1   2 -24   88.25    8.92   0
   1   3 -22  295.08   11.33   0
 -10  16   5  186.93   24.20   0
  -9  14   8   11.28   14.92   0
  -9  17   2   90.53   21.00   0
  -8  11  11   51.53   12.57   0
  -8  12  10  303.42   16.59   0
  -8  14   7   48.81   14.51   0
  -8  15   5  139.73   19.72   0
  -8  16   3   44.89   17.07   0
  -8  17   1    6.69   17.59   0
  -8  18  -2   79.08   20.57   0
  -7   8  13   92.64    9.60   0
  -7   9  12  175.70   11.97   0
  -7  10  11  218.61   14.04   0
  -7  11  10  277.66   14.66   0
  -7  13   7   34.28   14.55   0
  -7  17  -1   62.73   17.87   0
  -7  18  -5  105.50   21.17   0
  -6 -10  16  268.95   16.21   0
  -6  17  -4  116.51   18.97   0
  -6  18  -9   63.85   20.67   0
  -6  18  -8  254.27   24.04   0
  -5 -11  14   19.76   11.96   0
  -5  -9  15   19.59   11.92   0
  -5   8  10  824.04   16.24   0
  -5  12   5  675.49   20.33   0
  -5  13   3  302.90   17.06   0
  -5  14   1   44.50   13.57   0
  -5  15  -1  192.12   16.69   0
  -5  16  -5  432.49   23.31   0
  -5  16  -4   42.23   15.39   0
  -5  17 -10   34.33   17.24   0
  -5  17  -9   85.98   19.10   0
  -5  17  -8  121.14   18.34   0
  -4 -13  11  426.76   20.62   0
  -4 -11  12  227.47   15.24   0
  -4  -9  13   34.76    9.72   0
  -4  12   2  237.83   14.86   0
  -4  13   0   13.20   11.79   0
  -4  14  -3  210.77   16.41   0
  -4  15  -6  201.71   18.03   0
  -4  16 -23   64.03   21.80   0
  -4  16 -22   72.29   20.03   0
  -4  16 -10  104.71   18.11   0
  -3 -12   9  159.11   14.22   0
  -3   6   7  260.67    9.43   0
  -3   7   6  918.87   16.23   0
  -3   8   5  609.46   14.49   0
  -3  10   2  108.38   10.53   0
  -3  12  -2    4.54   10.80   0
  -3  13 -29  101.54   21.68   0
  -3  13  -4   10.00   11.39   0
  -3  14 -26    9.86   18.60   0
  -3  14 -25   30.38   17.67   0
  -3  14  -8   14.76   14.10   0
  -3  15 -20  114.61   18.43   0
  -3  15 -19   76.24   18.33   0
  -3  15 -18  188.21   20.12   0
  -3  15 -17   66.23   17.42   0
  -3  15 -16  173.36   19.18   0
  -3  15 -15   85.75   17.40   0
  -2   2   7   -1.02    2.02   0
  -2  10  -2  519.64   16.82   0
  -2  11 -29   39.53   17.71   0
  -2  12 -26  253.94   21.19   0
  -2  12  -8  177.95   14.69   0
  -2  13 -21   72.61   16.61   0
  -2  13 -20  218.81   19.53   0
  -2  13 -19  260.23   19.74   0
  -2  13 -18  102.83   16.75   0
  -2  13 -17  121.08   16.93   0
  -2  13 -16  446.08   21.87   0
  -2  13 -15  302.69   19.22   0
  -2  13 -14   84.96   15.16   0
  -2  13 -13  114.21   15.55   0
  -2  13 -12  258.30   15.14   0
  -1 -15  -1  224.91   17.99   0
  -1 -14   0   39.68   10.36   0
  -1 -11   3  849.49   19.98   0
  -1  -8   5  810.52   17.79   0
  -1   8 -30   65.34   15.03   0
  -1   8  -4  200.22   12.11   0
  -1   9 -28  103.89   16.01   0
  -1   9 -27   13.18   15.75   0
  -1  10 -25    5.76   13.58   0
  -1  10 -24   11.53   13.47   0
  -1  10 -10  595.63   18.68   0
  -1  11 -18   45.15   13.45   0
  -1  11 -17   60.24   13.38   0
  -1  11 -16  288.70   17.30   0
  -1  11 -15 1108.65   26.37   0
   0 -14  -6   92.92   14.73   0
   0 -13  -4   25.45   11.51   0
   0 -12  -3  987.93   23.08   0
   0 -11  -2  184.69   12.40   0
   0 -10  -1  206.58   12.72   0
   0  -3   1  388.91    7.04   0
   0   5 -28   13.72   11.73   0
   0   5  -5  505.34   10.69   0
   0   7 -24  144.54   13.25   0
   0   7 -23  137.44   14.15   0
   0   7 -10    1.12    8.26   0
   0   8 -18  127.38   12.57   0
   0   8 -17   24.20   10.34   0
   0   8 -16  302.92   14.51   0
   0   8 -15  631.35   18.14   0
   1 -12 -21  157.69   14.78   0
   1 -12 -20  146.31   12.70   0
   1 -12 -15   78.36   11.63   0
   1 -12 -14  220.89   13.77   0
   1 -12 -13  585.76   19.61   0
   1 -11 -11  359.88   14.68   0
   1 -11 -10  184.70   13.38   0
   1 -10  -9  254.94   12.24   0
   1  -7  -6 1204.40   17.23   0
   1   1 -25   88.87    8.50   0
   1   2 -23   31.84    8.04   0
   1   3 -21   66.52    8.23   0
   1   3 -20   74.78    8.07   0
  -9  13   9  131.85   18.23   0
  -9  15   6   73.28   17.78   0
  -9  16   4  223.71   21.80   0
  -9  17   1  166.16   21.68   0
  -8   9  13   32.75   10.24   0
  -8  10  12   87.55   12.17   0
  -8  13   8  175.59   15.78   0
  -8  16   2  373.92   24.57   0
  -8  17   0  187.40   21.58   0
  -8  18  -3   15.08   19.82   0
  -7  14   5  214.81   16.92   0
  -7  15   3   50.42   15.13   0
  -7  17  -3  220.81   23.30   0
  -7  17  -2  259.75   22.34   0
  -7  18  -7  293.98   24.54   0
  -7  18  -6   67.75   20.88   0
  -6 -11  16   72.85   14.40   0
  -6  13   5  178.39   15.15   0
  -6  14   3    8.63   13.08   0
  -6  16  -2  177.45   19.23   0
  -6  17  -6   78.41   19.16   0
  -6  17  -5  172.22   19.43   0
  -6  18 -12  136.57   23.45   0
  -6  18 -11   18.74   20.35   0
  -6  18 -10   38.79   15.31   0
  -5 -12  14   98.59   14.68   0
  -5 -10  15   22.66   12.13   0
  -5  11   6  169.60   12.99   0
  -5  12   4    5.66   12.52   0
  -5  14   0   25.78   13.42   0
  -5  15  -2   26.02   14.27   0
  -5  16  -6   19.70   16.74   0
  -5  17 -14   42.28   19.27   0
  -5  17 -13  199.68   22.53   0
  -5  17 -12  193.65   22.18   0
  -4 -12  12   68.08   13.44   0
  -4  -6  14  559.82   14.66   0
  -4  -5  14 1160.65   17.64   0
  -4  -4  14    9.94    5.38   0
  -4   9   6 1125.83   21.11   0
  -4  11   3  479.92   17.01   0
  -4  13  -1   48.52   12.81   0
  -4  14  -4  196.70   16.57   0
  -4  15  -8   73.21   16.07   0
  -4  15  -7  431.17   22.37   0
  -4  16 -21   25.80   18.96   0
  -4  16 -20   92.09   21.65   0
  -4  16 -18  183.83   22.05   0
  -4  16 -17   29.50   18.69   0
  -4  16 -16   -4.77   18.04   0
  -4  16 -14  222.23   21.26   0
  -4  16 -13  133.70   19.08   0
  -3  -9  11  461.33   15.80   0
  -3   9   3  668.99   17.32   0
  -3  11   0   60.07    8.30   0
  -3  12 -31   -3.78   19.60   0
  -3  12  -3  167.97   13.84   0
  -3  13  -6  558.22   21.33   0
  -3  13  -5  103.56   11.27   0
  -3  14 -24    6.48   18.51   0
  -3  14 -23  414.53   25.36   0
  -3  14 -11  252.11   18.33   0
  -3  14 -10   83.95   15.64   0
  -3  14  -9  728.28   23.14   0
  -2 -13   6   74.07   14.04   0
  -2 -10   8   15.20    9.53   0
  -2  -7   9  278.26   12.27   0
  -2  -5   9 1168.25   16.37   0
  -2  -4   9 2585.22   21.20   0
  -2  -3   9  273.22    7.50   0
  -2   8   1  875.55   17.79   0
  -2   9  -1  394.08   14.49   0
  -2  10 -31   14.32   16.85   0
  -2  10 -30    6.81   18.98   0
  -2  11 -28  166.43   19.81   0
  -2  11  -6  165.38   13.15   0
  -2  12 -25  143.06   18.44   0
  -2  12 -23   53.63   17.83   0
  -2  12 -10  510.19   20.19   0
  -2  12  -9  294.46   16.83   0
  -1 -15   0  155.68   16.83   0
  -1 -14   1  332.28   18.77   0
  -1 -13   2  314.45   17.04   0
  -1 -11   4  291.20   14.57   0
  -1  -9   5  668.48   17.61   0
  -1   6  -1  119.75    7.66   0
  -1   7 -31  287.15   20.24   0
  -1   8 -29  222.61   17.75   0
  -1   9 -26  118.17   17.16   0
  -1   9  -7  401.61   15.41   0
  -1  10 -23  151.41   15.75   0
  -1  10 -22  287.69   17.97   0
  -1  10 -21  305.00   19.39   0
  -1  10 -12   17.13   10.32   0
  -1  10 -11   54.91   11.10   0
   0 -15  -6  260.06   18.22   0
   0 -14  -5   58.20   14.06   0
   0 -13  -3  190.01   14.65   0
   0 -12  -2   -5.02   10.38   0
   0 -11  -1  957.67   21.83   0
   0  -7   1  567.98   13.34   0
   0   4 -29   11.67   12.69   0
   0   6 -25   20.99   12.25   0
   0   7 -22    2.75   10.06   0
   0   7 -21  699.31   20.77   0
   0   7 -12  345.60   13.20   0
   0   7 -11  228.66   11.64   0
   1 -13 -19  140.88   15.43   0
   1 -13 -18   71.20   13.99   0
   1 -13 -17  174.92   15.91   0
   1 -13 -16  205.82   16.35   0
   1 -13 -15  656.48   22.01   0
   1 -12 -12  676.75   19.73   0
   1 -11  -9   34.07    9.69   0
   1 -10  -8   88.34    9.86   0
   1  -9  -7  403.88   13.44   0
   1  -6  -5   47.69    5.58   0
   1  -5  -5  680.75   10.63   0
   1  -4  -5  734.09    9.41   0
   1   3 -19  581.20   13.59   0
   1   3 -18  768.77   14.91   0
   1   3 -17  198.04    9.18   0
 -10  15   6  175.56   21.65   0
 -10  16   4   19.01   19.97   0
  -9  12  10   81.69   16.08   0
  -9  14   7  137.52   18.10   0
  -9  15   5   14.29   16.65   0
  -9  16   3   37.75   19.01   0
  -9  17   0   -7.43   19.67   0
  -8  12   9  136.24   15.70   0
  -8  14   6   52.51   15.17   0
  -8  15   4   79.89   16.63   0
  -8  17  -1   17.60   17.81   0
  -7   5  15  204.06    8.80   0
  -7  11   9  232.92   15.65   0
  -7  13   6  124.38   14.78   0
  -7  14   4  120.33   17.43   0
  -7  15   2  196.45   18.41   0
  -7  17  -4   12.83   17.69   0
  -7  18  -8   20.49   20.88   0
  -6 -12  16   44.03   15.72   0
  -6  -9  17   84.67   11.95   0
  -6   6  13  579.82   12.45   0
  -6  10   9  135.64   11.26   0
  -6  12   6  152.11   13.79   0
  -6  13   4  179.94   15.48   0
  -6  14   2  167.21   16.33   0
  -6  15   0   15.18   14.96   0
  -6  16  -3  218.21   19.95   0
  -6  17  -8  102.43   20.93   0
  -6  17  -7  171.18   21.08   0
  -5 -11  15  136.40   15.94   0
  -5  -7  16   56.80   10.20   0
  -5  -5  16  990.50   17.09   0
  -5  -4  16  147.97    8.45   0
  -5  10   7  126.11   11.34   0
  -5  13   2   28.33   12.46   0
  -5  14  -1   37.85   13.49   0
  -5  15  -4  231.62   19.43   0
  -5  16  -8   25.15   16.67   0
  -5  16  -7  486.58   24.16   0
  -5  17 -18   52.31   20.57   0
  -5  17 -17   33.36   19.53   0
  -5  17 -16   51.10   19.77   0
  -5  17 -15  227.48   23.36   0
  -4 -13  12  306.98   19.22   0
  -4 -11  13  431.88   18.41   0
  -4  -8  14  416.58   15.76   0
  -4  -7  14  348.05   12.79   0
  -4  -3  14  214.23    7.15   0
  -4   8   7  488.62   14.41   0
  -4  13  -2  127.73   14.82   0
  -4  15 -25   21.17   21.06   0
  -4  15 -24   51.91   21.40   0
  -4  15 -23   38.98   19.29   0
  -4  15 -10  301.62   20.82   0
  -3 -12  10  198.07   15.79   0
  -3  -7  12  327.83   13.04   0
  -3  -4  12  461.23   10.64   0
  -3  11 -32   93.96   21.32   0
  -3  11  -1  321.96   15.40   0
  -3  12 -30  124.42   21.49   0
  -3  13 -27  -12.46   18.33   0
  -3  13 -26   34.30   18.98   0
  -3  14 -22   32.46   16.61   0
  -3  14 -21   87.16   18.56   0
  -3  14 -20   66.47   18.07   0
  -3  14 -19  222.72   20.90   0
  -3  14 -18  164.71   18.92   0
  -3  14 -17   38.91   16.05   0
  -3  14 -16   11.54   15.30   0
  -3  14 -15  509.25   24.22   0
  -3  14 -13    7.10   14.47   0
  -3  14 -12  164.11   18.01   0
  -2 -14   6   14.95   14.23   0
  -2  -8   9  408.79   13.90   0
  -2   7   2   38.82    8.08   0
  -2  10 -29  199.43   21.06   0
  -2  10  -4   34.83   10.25   0
  -2  11 -27  172.92   18.98   0
  -2  11 -26  329.17   22.83   0
  -2  11  -7  540.90   19.16   0
  -2  12 -22   85.16   16.52   0
  -2  12 -21  110.62   16.85   0
  -2  12 -12   69.49   14.06   0
  -2  12 -11   63.90   13.53   0
  -1  -6   6 1408.21   18.99   0
  -1  -5   6  735.22   12.72   0
  -1  -4   6 3948.49   25.13   0
  -1   7 -30    9.04   15.46   0
  -1   7  -3  778.20   16.26   0
  -1   8 -28   59.85   14.00   0
  -1   8  -5  831.30   18.42   0
  -1   9 -25  222.93   16.99   0
  -1  10 -20  127.37   14.70   0
  -1  10 -19  194.92   15.93   0
  -1  10 -18  428.06   19.21   0
  -1  10 -17  338.06   17.65   0
  -1  10 -16  676.61   21.79   0
  -1  10 -14  704.06   21.39   0
  -1  10 -13  385.67   17.17   0
   0 -13  -2  624.20   20.72   0
   0 -10   0 1151.28   21.50   0
   0  -8   1  413.97   12.48   0
   0  -2   1 1159.62    8.72   0
   0   5 -27   28.30   11.88   0
   0   6 -24   40.99   12.80   0
   0   7 -20   -3.51   10.03   0
   0   7 -19  138.39   12.34   0
   0   7 -18   12.41   11.35   0
   0   7 -15  239.61   13.53   0
   0   7 -14  440.35   15.17   0
   1 -13 -20  117.64   13.48   0
   1 -13 -14  664.14   21.03   0
   1 -13 -13  463.45   18.59   0
   1 -13 -12 1074.00   26.15   0
   1 -12 -10   94.61   11.96   0
   1 -11  -8   55.25   10.27   0
   1 -10  -7  328.95   13.52   0
   1  -9  -6  136.78   10.13   0
   1  -7  -5  408.46   11.55   0
   1  -3  -5  361.37    5.82   0
   1   1 -24  359.41   11.21   0
   1   2 -22   73.01    7.77   0
 -10  14   7   23.02   17.53   0
 -10  15   5  189.00   22.41   0
 -10  16   3  216.90   24.78   0
  -9  13   8   82.18   15.87   0
  -9  14   6  412.32   25.01   0
  -9  15   4  194.77   22.78   0
  -9  16   2   44.20   19.66   0
  -9  17  -1  163.19   23.30   0
  -8  11  10  132.54   14.72   0
  -8  13   7  512.29   21.75   0
  -8  14   5  278.65   19.62   0
  -8  15   3  103.45   17.56   0
  -8  16   1   12.78   15.95   0
  -8  17  -3  143.27   20.95   0
  -8  17  -2   93.03   19.52   0
  -7  10  10  273.34   15.46   0
  -7  12   7  240.58   17.38   0
  -7  16  -2   -1.70   15.53   0
  -7  16  -1  166.37   18.66   0
  -7  17  -6   79.95   19.26   0
  -7  17  -5  188.05   21.67   0
  -6 -10  17   40.34   12.61   0
  -6   7  12  133.78    9.09   0
  -6   8  11  578.59   14.87   0
  -6  15  -1  182.38   18.37   0
  -6  16  -5   58.20   17.59   0
  -6  16  -4   32.05   16.11   0
  -6  17 -11   94.05   20.42   0
  -6  17 -10   51.19   20.61   0
  -6  17  -9   47.18   19.33   0
  -5 -12  15  233.32   18.90   0
  -5  -8  16  208.87   13.72   0
  -5   8   9  141.77   10.75   0
  -5   9   8 1644.62   24.79   0
  -5  11   5  222.65   14.15   0
  -5  12   3  408.40   18.00   0
  -5  14  -2  678.20   24.03   0
  -5  15  -5  210.17   19.22   0
  -5  16 -10   30.86   17.96   0
  -5  16  -9  223.49   20.24   0
  -4 -12  13  448.86   20.00   0
  -4   6   9  393.51   10.77   0
  -4   7   8  563.03   13.06   0
  -4  11   2  297.71   15.21   0
  -4  12   0  600.36   20.34   0
  -4  13  -3  178.00   15.43   0
  -4  14 -27   -5.28   21.18   0
  -4  14 -26   39.45   22.87   0
  -4  14  -6   99.23   15.79   0
  -4  15 -22  197.53   23.57   0
  -4  15 -21  244.11   23.72   0
  -4  15 -20   44.87   20.26   0
  -4  15 -19  278.28   22.71   0
  -4  15 -14  133.76   18.79   0
  -4  15 -13  144.99   19.28   0
  -4  15 -12  135.95   18.68   0
  -4  15 -11   65.20   17.16   0
  -3 -11  11  144.16   13.53   0
  -3  -8  12  409.11   14.28   0
  -3  -3  12  375.26    8.64   0
  -3   8   4  915.82   17.74   0
  -3  11 -31   18.46   19.41   0
  -3  12 -28  215.78   22.52   0
  -3  12  -5   62.49   12.45   0
  -3  13 -25  240.94   22.03   0
  -3  13 -24    5.98   17.67   0
  -3  13  -9  505.66   21.70   0
  -3  13  -8   52.82   13.95   0
  -2 -13   7  106.02   14.91   0
  -2  -9   9  735.63   18.48   0
  -2   6   3  216.56    8.84   0
  -2   8   0   99.66   10.43   0
  -2   9 -31  257.72   20.81   0
  -2   9  -2  319.86   14.43   0
  -2  10 -28  167.61   20.93   0
  -2  11 -25   75.43   16.67   0
  -2  11  -8  499.44   18.73   0
  -2  12 -20   80.51   15.09   0
  -2  12 -19   26.57   14.58   0
  -2  12 -18  412.25   21.01   0
  -2  12 -17    3.81   13.85   0
  -2  12 -15  192.35   17.39   0
  -2  12 -13  121.11   12.24   0
  -1 -12   4  122.98   12.73   0
  -1   7 -29   81.91   16.14   0
  -1   8 -27   29.05   13.29   0
  -1   9 -24  351.72   18.59   0
  -1   9 -23   54.82   13.55   0
  -1   9  -9  318.35   14.76   0
   0 -16  -6  195.68   19.79   0
   0 -15  -4  -17.19   14.00   0
   0 -14  -3   26.60   13.58   0
   0 -10   1  192.52   12.89   0
   0  -7   2  115.55    8.27   0
   0  -6   2 1235.91   17.05   0
   0   4 -28   14.87   11.71   0
   0   5 -26  349.78   16.55   0
   0   5  -7    0.04    6.03   0
   0   6 -23  752.49   20.15   0
   0   7 -16  147.10   11.61   0
   1 -14 -20  103.81   17.01   0
   1 -14 -19  486.02   22.28   0
   1 -14 -18  513.29   21.11   0
   1 -14 -17  196.57   16.55   0
   1 -14 -16   90.73   14.54   0
   1 -14 -15   65.22   13.71   0
   1 -14 -14  434.91   20.97   0
   1 -14 -13    5.52   14.88   0
   1 -13 -11  176.02   14.39   0
   1 -13 -10  235.50   16.99   0
   1 -12  -9  358.55   16.13   0
   1 -12  -8  106.27   13.60   0
   1 -11  -7  147.11   11.90   0
   1 -10  -6  533.41   16.14   0
   1  -9  -5  675.99   16.75   0
   1  -8  -5  668.12   15.39   0
   1   1 -23  149.94    8.98   0
   1   2 -20  201.62    9.75   0
 -10  13   8   12.36   19.22   0
 -10  15   4    9.81   22.58   0
 -10  16   2   41.55   22.09   0
  -9  12   9   69.25   17.02   0
  -9  16   1  108.90   21.10   0
  -8  10  11  205.06   14.84   0
  -8  12   8    1.44   14.27   0
  -8  15   2    8.53   16.08   0
  -8  16  -1    8.01   19.78   0
  -8  16   0   16.39   16.74   0
  -8  17  -4  165.78   22.71   0
  -7   6  14   55.17    8.20   0
  -7   7  13  432.81   14.26   0
  -7   8  12  201.01   12.00   0
  -7   9  11  109.92   11.77   0
  -7  14   3  177.44   17.45   0
  -7  15   0  102.08   16.78   0
  -7  16  -3   39.62   17.80   0
  -7  17  -8   85.18   20.68   0
  -7  17  -7   30.23   19.44   0
  -6 -11  17  135.51   15.87   0
  -6  -7  18  145.65   12.01   0
  -6  10   8  481.54   18.12   0
  -6  12   5  341.27   17.22   0
  -6  13   3  213.87   16.47   0
  -6  14   1  148.98   16.22   0
  -6  15  -2  265.68   20.10   0
  -6  16  -7  232.65   20.90   0
  -6  16  -6  247.47   21.42   0
  -6  17 -14   28.73   20.85   0
  -6  17 -12  205.14   22.94   0
  -5 -10  16  109.27   14.59   0
  -5  -9  16  523.14   17.91   0
  -5   6  11  293.89    9.84   0
  -5   7  10   82.04    7.39   0
  -5  10   6 1280.56   24.30   0
  -5  13   0  386.50   19.45   0
  -5  14  -3   84.95   15.79   0
  -5  15  -7  339.51   21.83   0
  -5  15  -6  266.33   20.69   0
  -5  16 -20    1.23   21.25   0
  -5  16 -19    5.53   20.89   0
  -5  16 -18   -8.97   20.61   0
  -5  16 -17  365.34   26.99   0
  -5  16 -16   17.97   20.33   0
  -5  16 -15  156.35   22.06   0
  -5  16 -14  132.01   21.05   0
  -5  16 -13  465.70   27.13   0
  -5  16 -12    8.07   16.62   0
  -4 -13  13   25.46   14.22   0
  -4 -10  14   65.70   11.51   0
  -4   2  12  119.01    3.67   0
  -4   9   5   63.14    9.45   0
  -4  12  -1  369.59   17.86   0
  -4  13  -4  178.73   16.40   0
  -4  14 -25  242.48   24.77   0
  -4  14 -24   73.07   20.37   0
  -4  14  -8  598.67   24.46   0
  -4  14  -7   20.89   13.98   0
  -4  15 -18  166.58   21.09   0
  -4  15 -17  263.83   22.03   0
  -4  15 -16  266.99   21.59   0
  -4  15 -15   48.68   17.12   0
  -3 -14  10   96.12   16.96   0
  -3 -10  12   56.81   12.45   0
  -3  -9  12   15.49    9.37   0
  -3   9   2  100.59   10.07   0
  -3  10   0  266.10   13.87   0
  -3  11 -30   43.79   19.55   0
  -3  12 -27   35.98   18.93   0
  -3  12  -6   92.46   13.88   0
  -3  13 -23    5.83   16.68   0
  -3  13 -22  198.77   20.86   0
  -3  13 -11  615.63   23.82   0
  -3  13 -10  607.19   23.30   0
  -2 -10   9  890.52   21.33   0
  -2   3   6  586.23    7.90   0
  -2   9 -30   14.26   16.41   0
  -2  10 -27   21.03   15.83   0
  -2  11 -24  306.59   19.91   0
  -2  11 -23  124.82   17.17   0
  -2  11 -22  150.43   18.89   0
  -2  11 -10  332.68   17.20   0
  -2  11  -9  115.32   13.41   0
  -1 -15   2   62.37   15.19   0
  -1 -13   4  270.98   16.83   0
  -1  -3   6  966.83   11.22   0
  -1   7 -28    7.25   14.27   0
  -1   7  -4  117.14   10.18   0
  -1   8 -26   87.97   14.21   0
  -1   8 -25  117.39   16.32   0
  -1   9 -22  336.62   18.01   0
  -1   9 -21  504.33   20.31   0
  -1   9 -20  419.46   19.88   0
  -1   9 -11  757.26   20.21   0
   0 -16  -5  312.23   21.92   0
   0 -15  -3   12.57   14.69   0
   0 -14  -2    0.06   13.18   0
   0 -13  -1  314.26   17.07   0
   0 -12   0  252.72   15.33   0
   0   2  -2 3513.88   17.62   0
   0   3 -29  765.28   20.83   0
   0   4 -27  113.02   12.85   0
   0   5 -25   24.97   11.88   0
   0   6 -22  139.34   12.31   0
   0   6 -21   27.40   11.61   0
   1 -14 -12  189.21   15.97   0
   1 -14 -11  289.74   19.45   0
   1 -13  -9  143.01   14.09   0
   1 -12  -7   89.44   12.11   0
   1 -10  -5  892.85   19.91   0
   1  -8  -4  200.27   10.87   0
   1  -7  -4  113.39    8.18   0
   1  -6  -4  464.89   10.66   0
   1  -5  -4 2108.41   18.39   0
   1   2 -19   72.63    7.41   0
 -11  15   4   89.24   22.56   0
 -10  14   6   18.63   18.59   0
  -9  11  10  186.00   17.62   0
  -9  13   7   45.82   15.92   0
  -9  14   5   40.73   17.31   0
  -9  15   3  173.77   20.75   0
  -9  16   0  153.14   22.00   0
  -8   7  14   -5.07    7.90   0
  -8   8  13  665.98   18.25   0
  -8   9  12    2.44    9.32   0
  -8  11   9   81.77   14.75   0
  -8  13   6   36.14   14.47   0
  -8  14   4   71.80   16.11   0
  -8  15   1   77.17   17.06   0
  -8  16  -2  392.84   25.60   0
  -8  17  -6   13.83   20.73   0
  -8  17  -5   34.96   18.98   0
  -7  -3  19   71.17    6.89   0
  -7  11   8  127.05   12.95   0
  -7  12   6  108.32   15.17   0
  -7  13   4  120.03   16.98   0
  -7  14   2  118.84   16.66   0
  -7  15  -1  173.89   18.66   0
  -7  16  -4  226.94   21.87   0
  -7  17 -10  196.58   24.67   0
  -7  17  -9  137.63   23.23   0
  -6 -12  17   16.51   15.19   0
  -6  -9  18  435.82   18.76   0
  -6  -8  18  154.08   13.34   0
  -6   9   9  345.68   15.01   0
  -6  11   6  217.34   16.13   0
  -6  13   2  657.56   23.29   0
  -6  14   0  271.92   18.81   0
  -6  15  -4  261.48   20.31   0
  -6  15  -3  185.56   18.63   0
  -6  16  -9  247.24   22.35   0
  -6  16  -8   15.80   17.26   0
  -5 -11  16  146.62   14.99   0
  -5  -2  16    7.63    4.27   0
  -5   9   7   15.81   10.47   0
  -5  11   4   40.65   11.47   0
  -5  12   2  254.83   16.14   0
  -5  14  -4   78.22   15.81   0
  -5  15  -9   72.52   17.07   0
  -4  10   3  276.68   14.10   0
  -4  11   1   73.04   11.93   0
  -4  12  -2  291.76   16.56   0
  -4  13 -28   92.24   22.73   0
  -4  13 -27  105.16   22.48   0
  -4  13  -5  496.05   21.37   0
  -4  14 -23   57.33   20.48   0
  -4  14 -22  149.28   21.85   0
  -4  14 -10    7.37   14.94   0
  -3 -11  12   47.38   12.02   0
  -3   6   6  407.19   10.98   0
  -3   8   3  872.07   17.92   0
  -3  10 -31  168.03   23.08   0
  -3  10  -1  914.29   21.52   0
  -3  11 -29   43.50   19.06   0
  -3  11  -3  411.00   15.58   0
  -3  12 -26   78.60   17.89   0
  -3  12 -25  108.57   19.54   0
  -3  13 -20  274.94   20.72   0
  -3  13 -18  210.90   19.77   0
  -3  13 -17  209.65   19.47   0
  -3  13 -16   11.74   14.87   0
  -3  13 -15   68.24   15.99   0
  -3  13 -13  443.37   21.99   0
  -3  13 -12   -2.65   10.12   0
  -2 -13   8  481.26   20.67   0
  -2 -11   9  135.60   13.33   0
  -2  -7  10   58.21    8.57   0
  -2  -6  10 1911.59   22.81   0
  -2  -5  10  168.63    8.35   0
  -2   8 -31   62.78   19.37   0
  -2   9 -29   36.48   16.69   0
  -2  10 -26   37.92   15.96   0
  -2  10 -25  371.28   22.75   0
  -2  10  -6  735.19   19.02   0
  -2  11 -20  192.61   17.75   0
  -2  11 -13  114.41   14.78   0
  -2  11 -12  680.22   22.34   0
  -1 -14   4  178.24   16.97   0
  -1 -11   6  208.72   13.95   0
  -1 -10   6  547.80   16.23   0
  -1   2   3  939.65    8.51   0
  -1   6 -30  180.36   16.25   0
  -1   7 -27  181.70   17.23   0
  -1   8 -24  524.96   20.53   0
  -1   8  -8  978.10   20.82   0
  -1   9 -19   66.11   13.36   0
  -1   9 -18  343.29   17.74   0
  -1   9 -17  774.85   22.51   0
  -1   9 -16  390.54   17.63   0
  -1   9 -15   19.28   11.55   0
  -1   9 -14  169.78   13.74   0
  -1   9 -13   44.15   11.22   0
   0 -15  -2  409.49   21.40   0
   0 -14  -1   55.93   13.90   0
   0 -12   1 1819.93   31.30   0
   0 -10   2   19.76   10.38   0
   0  -9   2  748.12   17.32   0
   0   6 -20  116.31   11.70   0
   0   6 -19 1204.32   23.25   0
   0   6 -18  115.30   12.49   0
   0   6 -14   76.14   10.76   0
   0   6 -13   30.85    8.51   0
   0   6 -12  795.71   17.32   0
   1 -15 -19  327.71   20.39   0
   1 -15 -18   12.67   15.39   0
   1 -15 -17  166.20   17.76   0
   1 -15 -16  133.28   16.75   0
   1 -15 -15  325.24   19.64   0
   1 -15 -14  172.77   17.59   0
   1 -15 -13   15.55   14.26   0
   1 -15 -12   66.91   17.14   0
   1 -14 -10  691.97   23.10   0
   1 -14  -9  184.65   17.50   0
   1 -12  -6   -6.41   10.30   0
   1 -11  -5  210.98   13.20   0
   1  -9  -4 1776.24   25.25   0
   1   1 -22  131.43    8.53   0
   1   1 -10   33.28    3.77   0
   1   2 -18  449.28   11.33   0
 -10  12   9   31.67   15.75   0
 -10  13   7  124.75   21.60   0
 -10  14   5   17.31   19.22   0
 -10  15   3   47.43   21.11   0
  -9  12   8  348.08   22.00   0
  -9  14   4    9.59   18.28   0
  -9  15   2   34.80   18.91   0
  -9  16  -1  114.24   21.65   0
  -8  12   7   35.15   15.38   0
  -8  13   5  231.99   19.77   0
  -8  14   3  220.04   19.27   0
  -8  15   0  167.51   19.05   0
  -8  16  -3   55.33   19.68   0
  -8  17  -7   79.30   22.55   0
  -7  10   9   30.26   10.45   0
  -7  14   1  133.11   17.39   0
  -7  15  -2  204.64   20.16   0
  -7  16  -6   59.23   19.34   0
  -7  16  -5    8.18   16.51   0
  -7  17 -11    3.96   15.61   0
  -6 -10  18   64.53   13.50   0
  -6   8  10  157.44   11.76   0
  -6  15  -5  117.63   18.26   0
  -6  16 -13   67.13   20.10   0
  -6  16 -12   55.12   20.97   0
  -6  16 -11  302.67   24.42   0
  -6  16 -10   82.99   20.32   0
  -5 -12  16   27.83   14.26   0
  -5  10   5  754.92   21.15   0
  -5  12   1  131.77   14.48   0
  -5  13  -2   46.71   13.87   0
  -5  15 -22    1.10   21.42   0
  -5  15 -21    1.51   21.27   0
  -5  15 -20  183.66   24.53   0
  -5  15 -19  207.99   23.41   0
  -5  15 -12  295.14   22.94   0
  -4 -12  14  217.35   16.98   0
  -4  -8  15   12.51    8.82   0
  -4  -7  15   11.84    7.77   0
  -4  -6  15  533.36   13.90   0
  -4  -5  15  502.75   12.77   0
  -4   9   4  186.60   13.13   0
  -4  11   0  655.50   20.45   0
  -4  12 -30   24.32   21.10   0
  -4  12 -29   27.03   19.65   0
  -4  13 -26  105.33   21.81   0
  -4  13 -25    2.59   21.57   0
  -4  14 -19   10.93   18.46   0
  -4  14 -18   53.14   18.67   0
  -4  14 -17  360.59   23.59   0
  -4  14 -16   83.55   18.48   0
  -4  14 -15   35.79   17.16   0
  -4  14 -14  126.66   19.08   0
  -4  14 -11  154.06   15.40   0
  -3  -8  13  280.14   13.95   0
  -3  -7  13   37.77    9.28   0
  -3   9   1  939.76   20.30   0
  -3  10 -30   54.11   20.73   0
  -3  11 -28   77.61   19.17   0
  -3  11 -27   36.92   20.04   0
  -3  11  -4   10.46   10.60   0
  -3  12 -24  425.88   24.21   0
  -3  12 -23   42.83   17.51   0
  -3  12  -9  169.84   16.06   0
  -2 -14   8   63.43   15.81   0
  -2 -12   9  311.36   17.10   0
  -2 -10  10  115.67   12.03   0
  -2  -9  10  323.20   14.18   0
  -2  -4  10   75.71    6.30   0
  -2   6   2  866.09   15.20   0
  -2   8 -30  183.22   20.91   0
  -2   9 -28   39.07   16.00   0
  -2  10 -24   60.16   15.94   0
  -2  10  -8   23.09   11.21   0
  -2  11 -18  131.47   15.65   0
  -2  11 -17  165.96   16.75   0
  -2  11 -16  901.49   26.29   0
  -2  11 -14   41.67   12.98   0
  -1 -13   5  149.13   12.24   0
  -1 -12   6   17.30   11.32   0
  -1  -9   7  394.87   15.19   0
  -1  -8   7  858.20   18.79   0
  -1  -7   7  918.60   17.92   0
  -1  -6   7  434.66   12.09   0
  -1  -5   7  390.18   10.33   0
  -1  -2   6  732.22    8.53   0
  -1   5 -31   28.35   13.36   0
  -1   6 -29  129.42   14.74   0
  -1   7 -26  325.79   19.78   0
  -1   8 -23  118.04   14.42   0
   0 -15  -1  204.09   18.49   0
   0 -13   1  300.94   16.98   0
   0 -11   2  199.40   14.04   0
   0   3 -28  103.33   12.60   0
   0   4 -26   41.40   10.48   0
   0   5 -23    4.56    9.33   0
   0   5  -9 1845.36   22.36   0
   0   6 -17   84.21   10.35   0
   0   6 -16  217.63   11.97   0
   0   6 -15   60.41    9.03   0
   1 -16 -17  666.31   28.38   0
   1 -16 -16  118.45   20.92   0
   1 -16 -15   38.85   18.89   0
   1 -16 -14   71.69   18.54   0
   1 -14  -8   78.23   14.62   0
   1 -13  -7  337.76   17.43   0
   1 -13  -6  173.04   14.45   0
   1 -12  -5  350.23   16.33   0
   1 -11  -4  298.21   14.48   0
   1 -10  -4  685.95   18.23   0
   1  -9  -3 1579.31   24.26   0
   1  -8  -3  350.24   12.94   0
   1  -7  -3  741.44   14.98   0
   1  -2  -5 2592.84   10.47   0
   1   1 -21  354.61   10.98   0
 -11  14   5    9.94   21.45   0
 -10  14   4  253.17   25.31   0
 -10  15   2  127.32   23.05   0
  -9  13   6   64.71   16.45   0
  -9  15   1   52.07   19.21   0
  -9  16  -3   38.80   23.18   0
  -9  16  -2   31.62   20.64   0
  -8  14   2   -3.64   15.22   0
  -8  15  -1   20.83   16.25   0
  -8  16  -5   16.13   18.54   0
  -8  16  -4   31.98   19.49   0
  -7   9  10  136.84   12.72   0
  -7  11   7   19.27   11.41   0
  -7  12   5   67.76   13.64   0
  -7  13   3  257.58   18.20   0
  -7  14   0   24.46   14.61   0
  -7  15  -3   42.26   17.30   0
  -7  16  -8  317.28   25.52   0
  -7  16  -7    2.90   18.66   0
  -6 -11  18  382.49   19.88   0
  -6  -3  18  335.06    9.38   0
  -6   5  13  358.68   10.47   0
  -6   6  12  424.77   12.70   0
  -6   7  11  182.93   10.74   0
  -6  10   7  222.71   13.84   0
  -6  11   5  415.67   17.98   0
  -6  12   3  452.43   19.67   0
  -6  13   1  253.74   17.98   0
  -6  14  -2  185.42   18.60   0
  -6  15  -7  132.14   19.66   0
  -6  15  -6  427.99   24.02   0
  -6  16 -17   26.01   20.53   0
  -6  16 -16   36.12   20.53   0
  -6  16 -15  169.33   22.73   0
  -6  16 -14  189.94   22.80   0
  -5 -10  17  193.83   16.28   0
  -5  -9  17   29.10   10.56   0
  -5  -7  17  269.47   12.50   0
  -5  -6  17  361.75   13.19   0
  -5  -5  17   21.20    7.56   0
  -5   8   8  168.82   10.51   0
  -5  11   3  362.58   16.89   0
  -5  12   0   25.87   12.35   0
  -5  14 -24  104.10   25.67   0
  -5  14  -7   75.64   17.31   0
  -5  14  -6  792.70   27.23   0
  -5  15 -18  153.10   21.39   0
  -5  15 -17   96.40   21.17   0
  -5  15 -16   29.59   20.11   0
  -5  15 -15  248.51   23.38   0
  -5  15 -14   46.84   17.83   0
  -5  15 -13   16.87   13.29   0
  -4 -13  14  194.43   18.13   0
  -4 -11  15   76.01   14.88   0
  -4 -10  15  224.66   14.55   0
  -4  -4  15  342.71    9.83   0
  -4  10   2   44.25   10.75   0
  -4  11 -31   -9.08   21.53   0
  -4  12 -28  108.78   22.66   0
  -4  12  -4   51.24   12.97   0
  -4  12  -3   53.36   10.11   0
  -4  13 -24  261.59   23.93   0
  -4  13 -23  350.77   24.77   0
  -4  13  -8  762.91   26.02   0
  -4  13  -7  201.58   17.26   0
  -3 -13  12   -0.98   14.12   0
  -3 -10  13  210.68   14.24   0
  -3  -9  13  990.50   21.99   0
  -3  -5  13 1810.99   21.07   0
  -3   7   4  637.22   14.69   0
  -3   9 -32   32.96   19.57   0
  -3   9   0   40.19    9.80   0
  -3  10 -29   28.41   18.36   0
  -3  10  -2   97.33   12.01   0
  -3  11 -26  279.98   22.71   0
  -3  12 -22  249.55   20.37   0
  -3  12 -21   26.62   16.53   0
  -3  12 -19  172.26   18.44   0
  -3  12 -12 1055.37   28.33   0
  -3  12 -11  119.86   15.90   0
  -2   8 -29   76.83   18.69   0
  -2   8  -2 1182.08   21.80   0
  -2   9 -27  255.99   19.46   0
  -2   9 -26   32.02   16.80   0
  -2   9  -5  862.56   20.89   0
  -2  10 -23   57.56   15.75   0
  -2  10 -22   59.76   15.63   0
  -2  10 -10   99.38   12.59   0
  -1 -13   6  172.20   16.12   0
  -1 -11   7  123.51   12.46   0
  -1 -10   7  319.44   15.01   0
  -1  -4   7  681.44   11.81   0
  -1   5 -30  122.16   16.25   0
  -1   6 -28  171.90   15.30   0
  -1   7 -25   84.47   15.61   0
  -1   8 -21  507.93   20.06   0
  -1   8 -20  575.28   21.87   0
  -1   8 -11  477.50   16.77   0
  -1   8 -10  675.82   18.71   0
   0 -12   2   -8.73   11.12   0
   0 -10   3  519.87   17.56   0
   0  -5   3   77.15    6.11   0
   0   2 -29   77.38   11.65   0
   0   3 -27   68.38   12.23   0
   0   4 -25    8.96   10.93   0
   0   5 -22  397.21   15.39   0
   0   5 -21  350.06   15.98   0
   0   5 -10 2430.24   25.99   0
   1 -16 -13  488.32   24.02   0
   1 -16 -12  311.51   21.38   0
   1 -16 -11  264.02   20.61   0
   1 -15  -9  401.96   21.37   0
   1 -15  -8  653.13   24.52   0
   1 -13  -5  152.67   14.64   0
   1 -12  -4  117.21   13.09   0
   1 -10  -3  203.21   13.09   0
 -11  14   4    9.49   22.06   0
 -10  12   8   22.05   16.55   0
 -10  13   6  236.02   22.26   0
 -10  15   1   74.35   22.55   0
  -9   8  13    1.58   10.56   0
  -9  11   9   87.88   14.49   0
  -9  12   7  103.61   16.41   0
  -9  13   5  171.64   19.16   0
  -9  14   3   31.83   17.91   0
  -9  15   0   46.58   19.67   0
  -9  16  -4  189.02   24.93   0
  -8   9  11  448.05   17.09   0
  -8  11   8  443.11   19.38   0
  -8  12   6  252.25   17.73   0
  -8  13   4   59.03   15.85   0
  -8  14   1   93.71   16.94   0
  -8  15  -2   22.50   17.83   0
  -8  16  -7    9.18   19.50   0
  -8  16  -6  135.77   22.32   0
  -7  -2  19   56.00    5.16   0
  -7   8  11  290.14   14.20   0
  -7  10   8  237.34   15.82   0
  -7  13   2  266.63   18.83   0
  -7  15  -5  263.73   21.78   0
  -7  15  -4  265.49   21.85   0
  -7  16 -12  422.11   27.96   0
  -7  16 -11  117.98   23.24   0
  -7  16 -10    7.32   20.36   0
  -7  16  -9  106.46   20.86   0
  -6   9   8   28.25   11.01   0
  -6  13   0    1.92   14.23   0
  -6  14  -4 1182.71   32.59   0
  -6  14  -3   11.47   14.68   0
  -6  15  -9  363.60   23.98   0
  -6  15  -8  120.67   19.42   0
  -5 -11  17   20.93   13.00   0
  -5   7   9   36.38    7.31   0
  -5   9   6   18.25    9.40   0
  -5  10   4  106.69   13.34   0
  -5  11   2   15.76   11.59   0
  -5  13  -4  929.99   27.65   0
  -5  14 -23   30.67   21.75   0
  -5  14 -22  376.85   28.17   0
  -5  14  -9  225.76   20.65   0
  -5  14  -8   14.17   16.29   0
  -4 -12  15  266.36   18.01   0
  -4   6   8  475.36   11.75   0
  -4   8   5  574.62   15.45   0
  -4  10 -32  121.39   25.22   0
  -4  10   1  445.81   17.08   0
  -4  11 -30   58.00   22.28   0
  -4  11  -1   54.95   11.81   0
  -4  12 -27  139.20   22.32   0
  -4  12 -26  111.64   20.58   0
  -4  13 -22  283.51   23.95   0
  -4  13 -21  140.21   21.36   0
  -4  13 -20  121.13   19.44   0
  -4  13 -11  399.89   22.27   0
  -4  13 -10  630.33   25.11   0
  -3  -4  13  365.53   10.03   0
  -3   8   2   36.24    9.10   0
  -3   9 -31    5.11   18.22   0
  -3  10 -28    7.67   17.65   0
  -3  11 -25  182.62   20.12   0
  -3  11 -24   42.75   17.06   0
  -3  11  -7   22.03   12.38   0
  -3  12 -18  279.84   20.18   0
  -3  12 -17   78.64   17.03   0
  -3  12 -16  980.15   29.36   0
  -3  12 -15   83.26   16.22   0
  -3  12 -14   12.77   14.71   0
  -3  12 -13  619.19   23.60   0
  -2 -13  10  312.71   18.92   0
  -2  -8  11  184.89   11.57   0
  -2  -7  11   36.06    8.35   0
  -2  -3  10  240.16    7.68   0
  -2   7 -31   16.60   15.75   0
  -2   9 -25   14.79   14.89   0
  -2  10 -21  246.50   17.81   0
  -2  10 -20  118.66   16.00   0
  -2  10 -19   40.58   14.57   0
  -2  10 -18  138.41   15.54   0
  -2  10 -13  339.03   17.41   0
  -2  10 -12  652.46   21.46   0
  -2  10 -11  411.92   17.98   0
  -1 -15   5   30.59   15.88   0
  -1 -14   6  537.87   22.94   0
  -1 -12   7  114.47   13.70   0
  -1   5 -29   42.97   14.38   0
  -1   6 -27  139.50   16.19   0
  -1   6  -4  493.44   13.12   0
  -1   7 -24  216.59   15.81   0
  -1   8 -19  169.46   14.90   0
  -1   8 -18  779.30   22.41   0
  -1   8 -17  299.24   16.19   0
  -1   8 -16   12.53   11.17   0
  -1   8 -15   15.78   11.01   0
  -1   8 -14  939.52   22.32   0
  -1   8 -13  407.70   16.23   0
   0   2 -28   -0.53   11.89   0
   0   4 -24 1095.24   23.04   0
   0   4  -7  108.12    6.90   0
   0   5 -20  115.37   11.25   0
   0   5 -19    9.06   10.67   0
   0   5 -12  595.25   15.64   0
   0   5 -11    0.90    7.71   0
   1 -16 -10   53.43   17.58   0
   1 -16  -9  746.18   27.50   0
   1 -14  -6  560.16   22.35   0
   1 -14  -5  334.10   18.74   0
   1 -13  -4  254.51   16.57   0
   1 -11  -3  837.89   21.18   0
   1  -7  -2  327.04   11.36   0
   1  -6  -2  768.65   13.83   0
   1  -4  -3 7470.01   30.84   0
 -11  14   3   31.33   22.35   0
 -10  11   9  237.04   21.04   0
 -10  12   7  157.82   22.39   0
 -10  13   5  103.53   22.90   0
 -10  14   3   30.83   20.03   0
 -10  15   0   15.07   21.88   0
  -9  10  10  259.89   17.95   0
  -9  13   4  135.81   20.68   0
  -9  14   2   76.80   19.10   0
  -9  15  -1   38.19   19.95   0
  -9  16  -5   48.33   22.94   0
  -8   4  16    0.06    6.13   0
  -8   8  12   45.76   11.43   0
  -8  10   9  493.61   20.21   0
  -8  13   3   29.10   15.66   0
  -8  14   0    2.50   15.39   0
  -8  15  -3  112.46   20.39   0
  -8  16  -9   11.68   21.54   0
  -8  16  -8   34.73   21.56   0
  -7   6  13   24.11    9.08   0
  -7   7  12  110.27   10.60   0
  -7  11   6  422.27   18.54   0
  -7  12   4  400.20   19.70   0
  -7  13   1  188.57   17.60   0
  -7  14  -2  123.77   18.69   0
  -7  15  -6  144.89   20.90   0
  -7  16 -13   16.21   16.01   0
  -6 -10  19   44.85   15.68   0
  -6  -9  19  499.00   19.70   0
  -6  -8  19  143.14   13.62   0
  -6  -7  19   92.00   11.87   0
  -6  -6  19  148.02   11.56   0
  -6  10   6  197.60   14.00   0
  -6  11   4  209.26   15.39   0
  -6  15 -20   20.05   21.33   0
  -6  15 -19   88.80   23.66   0
  -6  15 -18   68.81   23.00   0
  -6  15 -17  109.94   23.52   0
  -6  15 -16  111.96   23.28   0
  -6  15 -15   25.09   20.19   0
  -6  15 -14  270.32   24.96   0
  -6  15 -13  139.49   22.50   0
  -6  15 -11   60.24   19.00   0
  -6  15 -10   91.24   15.46   0
  -5 -12  17  437.84   21.64   0
  -5   5  11  124.02    8.07   0
  -5   6  10  395.49   11.66   0
  -5  12  -1  184.43   16.11   0
  -5  13 -26   58.82   23.73   0
  -5  13 -25   33.76   24.16   0
  -5  13  -5  299.53   19.79   0
  -5  14 -21    4.05   19.20   0
  -5  14 -20   85.01   21.97   0
  -5  14 -19  -10.69   19.56   0
  -5  14 -18  374.95   26.95   0
  -5  14 -17   22.14   18.28   0
  -5  14 -16  144.97   20.29   0
  -5  14 -15  111.97   19.25   0
  -5  14 -14  256.03   21.81   0
  -5  14 -13   27.65   17.83   0
  -5  14 -12   31.26   17.57   0
  -5  14 -11   13.42   17.31   0
  -4 -13  15  342.08   20.80   0
  -4  -9  16  633.31   20.24   0
  -4  -8  16  692.84   19.42   0
  -4   9   3  420.96   15.50   0
  -4  10 -31   45.13   23.17   0
  -4  11 -29   40.64   21.42   0
  -4  11 -28  103.55   23.81   0
  -4  11  -2  339.59   17.27   0
  -4  12 -25   22.26   19.32   0
  -4  12 -24   10.03   20.58   0
  -4  12  -6  267.86   18.21   0
  -4  13 -19   33.42   17.49   0
  -4  13 -18  113.82   19.46   0
  -4  13 -17  213.74   20.94   0
  -4  13 -16  211.19   20.12   0
  -4  13 -15  314.38   21.76   0
  -4  13 -14  169.76   19.41   0
  -4  13 -13   52.85   16.28   0
  -4  13 -12  290.43   20.02   0
  -3 -13  13  503.51   22.89   0
  -3   6   5  306.49   10.46   0
  -3   8 -32   90.21   22.43   0
  -3   9 -30   24.56   18.41   0
  -3  10 -27  251.00   22.04   0
  -3  10  -4  318.91   15.90   0
  -3  11 -23   64.63   17.45   0
  -3  11 -22  294.52   21.58   0
  -3  11  -8  121.12   14.34   0
  -2 -14  10   64.90   16.62   0
  -2 -11  11  230.53   15.54   0
  -2 -10  11  405.85   16.85   0
  -2  -6  11  274.57   10.75   0
  -2   7 -30  197.61   19.15   0
  -2   8 -27  119.24   18.75   0
  -2   9 -23  332.88   21.12   0
  -2   9  -7 1369.82   25.81   0
  -2  10 -16  181.56   16.33   0
  -2  10 -15   52.29   13.76   0
  -2  10 -14  161.72   14.90   0
  -1 -13   7  349.42   19.32   0
  -1 -10   8   83.86   11.60   0
  -1  -9   8  563.20   17.31   0
  -1  -8   8  957.41   20.02   0
  -1  -7   8   51.12    9.43   0
  -1  -6   8 1248.72   19.21   0
  -1   6 -26   50.48   14.82   0
  -1   7 -23  657.36   21.57   0
  -1   7 -22  124.41   16.23   0
  -1   7  -8   51.40   10.67   0
   0 -14   2    5.50   14.18   0
   0 -13   3  190.72   15.93   0
   0 -10   4  709.39   19.83   0
   0  -9   4   -0.19   10.23   0
   0  -8   4  159.69   11.93   0
   0  -6   4 1345.40   18.70   0
   0   1 -29  114.89   13.15   0
   0   3 -26  187.34   13.58   0
   0   4 -23  119.57   12.38   0
   0   5 -17  372.11   13.85   0
   0   5 -16   -5.08    9.08   0
   0   5 -15   79.41   10.37   0
   0   5 -13   28.08    8.29   0
   1 -16  -7  538.90   25.10   0
   1 -15  -6  444.40   22.42   0
   1 -14  -4  181.76   16.84   0
   1 -13  -3  717.99   23.02   0
   1 -12  -3  472.61   16.73   0
   2  -9 -17  176.09   10.35   0
   2  -9 -16   29.83    8.33   0
   2  -8 -18  577.61   13.25   0
   2  -8 -15  511.00   12.84   0
   2  -8 -14   51.88    7.64   0
   2  -7 -16  421.33   10.50   0
   2  -7 -15   52.43    6.12   0
 -11  13   5   42.97   21.49   0
 -11  14   2  253.83   29.76   0
 -10  14   2   20.64   20.98   0
 -10  15  -2  128.88   26.11   0
 -10  15  -1   85.06   23.26   0
  -9   9  11   80.82   14.81   0
  -9  11   8   23.29   14.33   0
  -9  12   6   59.53   16.94   0
  -9  14   1  102.73   20.24   0
  -9  15  -3  172.75   24.05   0
  -9  15  -2   26.83   18.90   0
  -8   9  10   28.47   12.63   0
  -8  11   7  115.30   14.53   0
  -8  12   5   18.12   14.17   0
  -8  13   2   46.71   17.88   0
  -8  14  -1  139.18   19.63   0
  -8  15  -5  148.10   22.44   0
  -8  15  -4  108.29   19.38   0
  -7   5  14   47.59    7.95   0
  -7   9   9  185.87   12.85   0
  -7  12   3   44.22   14.28   0
  -7  14  -3  238.81   21.02   0
  -7  15  -9   90.92   21.78   0
  -7  15  -8    9.67   18.87   0
  -7  15  -7  107.93   19.35   0
  -6 -11  19   58.83   15.47   0
  -6  -5  19   45.04    8.96   0
  -6  -2  18  153.68    6.12   0
  -6   8   9   95.05   10.10   0
  -6  13  -2  708.42   25.74   0
  -6  14  -6   30.97   16.22   0
  -5  -9  18  271.48   16.25   0
  -5  -8  18  146.71   13.26   0
  -5  -1  16  369.14    5.61   0
  -5   8   7  558.79   15.90   0
  -5   9   5  232.60   14.81   0
  -5  10   3   13.40   10.82   0
  -5  11   1  604.23   20.79   0
  -5  12  -2  213.73   16.93   0
  -5  13 -24  198.86   24.75   0
  -5  13 -23  205.92   26.70   0
  -5  13  -7  306.16   21.06   0
  -5  13  -6   16.62   14.80   0
  -4 -11  16   56.63   13.47   0
  -4   7   6   68.37    8.04   0
  -4  10 -30   -2.39   21.88   0
  -4  10   0 1151.38   24.68   0
  -4  11 -27   30.42   20.52   0
  -4  12 -23  388.82   25.82   0
  -4  12 -22  414.06   24.89   0
  -4  12  -7 1004.52   27.64   0
  -3 -10  14   41.00   11.44   0
  -3  -9  14  154.83   12.49   0
  -3  -3  13  228.37    7.85   0
  -3   7   3  511.24   14.19   0
  -3   8 -31  157.69   23.44   0
  -3   8   1  312.99   13.54   0
  -3   9 -29  227.74   21.97   0
  -3   9  -2   77.57   11.19   0
  -3  10 -26   51.93   17.65   0
  -3  10 -25    7.14   16.84   0
  -3  10  -5   82.84   12.63   0
  -3  11 -21   18.06   16.29   0
  -3  11 -19   25.08   16.21   0
  -3  11 -12   43.79   13.88   0
  -3  11 -10  798.55   24.39   0
  -2 -12  11   70.91   14.08   0
  -2  -5  11 1204.99   17.49   0
  -2   6 -31   65.53   18.46   0
  -2   7 -29  104.88   16.87   0
  -2   8 -26  101.13   16.31   0
  -2   9 -22   91.74   15.59   0
  -2   9 -21  152.98   17.76   0
  -2   9  -8   64.49   11.45   0
  -1 -14   7  210.41   18.67   0
  -1 -12   8  121.86   14.15   0
  -1 -11   8   65.93    9.32   0
  -1  -5   8 2000.98   21.50   0
  -1  -3   7 3263.67   20.91   0
  -1   4 -30   85.99   15.31   0
  -1   5 -28  109.82   14.28   0
  -1   6 -25  196.17   16.93   0
  -1   6  -5   47.31    8.58   0
  -1   7 -20  134.76   15.79   0
  -1   7 -10 1220.91   22.75   0
  -1   7  -9  497.23   16.16   0
   0 -14   3   41.27   14.86   0
   0   2 -27  877.69   21.36   0
   0   2  -3  446.43    7.54   0
   0   4 -22  156.79   12.82   0
   1 -16  -6    9.55   16.81   0
   1 -15  -5   38.27   11.87   0
   1 -15  -4  473.88   23.16   0
   1 -14  -3  198.93   17.43   0
   1 -13  -2  297.39   17.21   0
   1 -12  -2   99.63   13.18   0
   1 -11  -1  935.55   22.82   0
   1 -10  -1   23.62   10.70   0
   1  -8  -1 1267.75   21.38   0
   1  -7  -1 1131.84   18.48   0
   2 -11 -18  125.21   12.45   0
   2 -11 -17  154.44   13.55   0
   2 -11 -16  898.08   21.40   0
   2 -11 -15  100.54   12.43   0
   2 -11 -14   31.62   11.32   0
   2 -11 -13  105.85   12.90   0
   2 -10 -19   53.71    9.65   0
   2 -10 -18  113.38   10.99   0
   2 -10 -16  173.87   11.06   0
   2 -10 -15   39.67    8.72   0
   2 -10 -14  147.50   10.74   0
   2 -10 -13  333.10   13.47   0
   2 -10 -12  609.06   17.89   0
   2  -9 -19  364.97   12.25   0
   2  -9 -18   81.86    8.59   0
   2  -9 -13   63.08    8.20   0
   2  -9 -12   28.22    8.88   0
   2  -8 -19   42.74    7.49   0
   2  -8 -12  124.35    9.07   0
   2  -7 -18  116.16    7.00   0
   2  -7 -13  423.34   10.94   0
   2  -6 -16  206.98    7.01   0
   2  -6 -15  175.39    6.97   0
 -11  12   6   60.12   23.99   0
 -11  13   4  162.17   24.25   0
 -10  11   8   62.76   16.99   0
 -10  12   6   95.89   19.63   0
 -10  13   4    0.63   18.37   0
 -10  14   1   32.90   21.50   0
  -9  12   5   43.49   18.53   0
  -9  13   3   58.96   17.75   0
  -9  14   0   21.53   18.83   0
  -9  15  -4  177.98   24.23   0
  -8  10   8   48.62   15.07   0
  -8  11   6   15.44   15.56   0
  -8  12   4    2.24   13.79   0
  -8  13   1  144.90   20.21   0
  -8  14  -2   23.35   17.78   0
  -8  15  -7  130.25   22.88   0
  -8  15  -6   78.87   20.61   0
  -7   8  10   35.43   11.33   0
  -7  10   7  635.21   20.42   0
  -7  13  -1  212.78   21.13   0
  -7  14  -5  270.22   21.83   0
  -7  14  -4  141.69   19.44   0
  -7  15 -16  181.05   26.24   0
  -7  15 -15   30.30   20.98   0
  -7  15 -13  135.97   23.80   0
  -7  15 -12  131.15   22.70   0
  -7  15 -11   50.90   20.94   0
  -7  15 -10  337.12   25.07   0
  -6   7  10  164.84   11.44   0
  -6   9   7  365.53   15.60   0
  -6  10   5  218.20   14.81   0
  -6  11   3  167.76   15.09   0
  -6  12   0   20.59   13.93   0
  -6  13  -3  190.92   18.51   0
  -6  14 -21  148.02   25.32   0
  -6  14 -20  163.46   23.85   0
  -6  14 -10  127.40   19.23   0
  -6  14  -9  199.83   21.63   0
  -5 -12  18   18.68   16.60   0
  -5 -11  18   20.33   13.89   0
  -5  -7  18    1.13    9.56   0
  -5  -6  18  198.92   11.58   0
  -5  11   0  248.72   16.45   0
  -5  12 -27   13.56   21.86   0
  -5  12 -26   34.98   24.38   0
  -5  13 -22  333.08   26.33   0
  -5  13 -21   13.03   20.65   0
  -5  13  -9  151.61   18.73   0
  -5  13  -8  522.68   24.08   0
  -4 -12  16   49.30   14.55   0
  -4  -5  16  174.83    9.44   0
  -4   8   4  274.81   12.52   0
  -4   9 -32   45.35   22.01   0
  -4  10 -29   66.68   21.29   0
  -4  10  -1  375.10   16.82   0
  -4  11 -26   42.94   19.74   0
  -4  11  -4  305.74   17.35   0
  -4  12 -21   47.39   18.78   0
  -4  12 -20  307.94   23.37   0
  -4  12 -19  428.31   24.70   0
  -4  12 -11  436.54   21.95   0
  -4  12 -10  715.99   25.53   0
  -4  12  -9   21.23   14.41   0
  -3 -13  14   95.71   15.77   0
  -3 -12  14    7.88   13.19   0
  -3  -6  14  582.11   14.39   0
  -3  -1  12  133.57    4.14   0
  -3   8 -30  200.62   22.93   0
  -3   9 -28   31.14   17.50   0
  -3  10 -24   63.32   17.53   0
  -3  11 -18  232.27   18.77   0
  -3  11 -17  124.82   17.17   0
  -3  11 -16   81.88   16.39   0
  -3  11 -15  529.99   22.99   0
  -3  11 -14  493.53   22.31   0
  -3  11 -13  374.72   20.15   0
  -2 -14  11   76.57   17.05   0
  -2 -10  12  627.56   19.98   0
  -2  -9  12   35.32   10.30   0
  -2  -4  11  677.12   12.90   0
  -2   6 -30  111.25   18.71   0
  -2   7 -28  351.41   20.62   0
  -2   7  -2   26.43    9.87   0
  -2   8 -25  287.99   19.01   0
  -2   9 -20   80.13   15.11   0
  -2   9 -19  351.01   19.38   0
  -2   9 -18   86.31   16.28   0
  -2   9 -11  173.44   14.18   0
  -2   9 -10  317.76   16.10   0
  -1 -14   8   69.55   16.04   0
  -1 -13   8  224.31   17.92   0
  -1 -10   9  266.34   14.73   0
  -1  -9   9  320.86   14.70   0
  -1  -8   9  986.79   20.40   0
  -1   4 -29   39.34   13.93   0
  -1   5 -27   44.12   14.39   0
  -1   5  -3   25.29    6.37   0
  -1   6 -24   78.59   12.75   0
  -1   7 -19  941.62   23.77   0
  -1   7 -18  112.35   13.24   0
  -1   7 -12  930.85   21.03   0
   0 -15   3   19.58   16.22   0
   0 -11   5  445.46   18.18   0
   0 -10   5  591.60   18.93   0
   0  -9   5   91.67   11.99   0
   0  -3   3 4818.52   24.26   0
   0   3 -24   -2.03   10.13   0
   0   4 -21   24.85    9.24   0
   0   4 -20  390.34   15.29   0
   1 -16  -4  540.70   25.80   0
   1 -15  -3  344.64   21.25   0
   1 -12  -1  913.83   24.08   0
   1  -9   0 1393.38   24.28   0
   1  -6  -1  107.70    7.35   0
   2 -12 -19   19.75   12.12   0
   2 -12 -17    7.01   10.37   0
   2 -12 -16   21.87   10.85   0
   2 -12 -15  192.04   14.01   0
   2 -12 -13  139.43   13.17   0
   2 -12 -12   65.02   13.56   0
   2 -11 -19   15.13   10.46   0
   2 -11 -12  676.41   18.91   0
   2 -11 -11  205.16   13.26   0
   2 -10 -11  418.10   14.84   0
   2 -10 -10  108.82   12.31   0
   2  -9 -20   88.15    8.52   0
   2  -9 -11  177.52   10.33   0
   2  -8 -11  175.53    9.07   0
   2  -8 -10  864.06   16.90   0
   2  -7 -20 1246.43   14.98   0
   2  -7 -11   37.27    7.15   0
   2  -6 -13  730.37   11.75   0
 -11  13   3   38.33   22.36   0
 -10  12   5  191.67   23.49   0
 -10  13   3   54.93   20.17   0
 -10  14   0  608.48   31.37   0
  -9  11   7  137.53   16.88   0
  -9  13   2  102.19   19.27   0
  -9  14  -1  121.01   21.83   0
  -9  15  -7   15.65   21.13   0
  -9  15  -6  100.16   23.40   0
  -9  15  -5    5.03   19.70   0
  -8   8  11  100.15   12.95   0
  -8  12   3   71.72   17.93   0
  -8  14  -3  236.52   22.31   0
  -8  15 -10   34.35   22.46   0
  -8  15  -9   -2.50   20.68   0
  -8  15  -8  148.40   23.63   0
  -7   9   8   96.82   13.38   0
  -7  11   4   29.09   12.99   0
  -7  12   2   93.44   14.97   0
  -7  13  -2  254.69   20.04   0
  -7  14  -7  689.06   28.89   0
  -7  14  -6  331.20   24.29   0
  -6   8   8  440.31   16.54   0
  -6  11   2   61.01   13.68   0
  -6  12  -1  697.61   24.58   0
  -6  14 -19   -6.08   20.05   0
  -6  14 -18   84.52   22.53   0
  -6  14 -17   33.73   21.22   0
  -6  14 -16  385.23   27.30   0
  -6  14 -15    3.46   19.42   0
  -6  14 -14   13.43   19.21   0
  -6  14 -13   55.41   19.95   0
  -6  14 -11  211.42   21.37   0
  -5   8   6  204.83   13.36   0
  -5   9   4 1186.83   24.72   0
  -5  10   2 1053.40   24.51   0
  -5  11 -29   -2.69   23.51   0
  -5  11  -1  593.66   21.49   0
  -5  12 -25  210.05   25.77   0
  -5  12  -4   -1.55    9.94   0
  -5  13 -20  139.30   21.77   0
  -5  13 -19  305.75   25.35   0
  -5  13 -18  -10.67   19.14   0
  -5  13 -17  220.29   22.59   0
  -5  13 -16  197.75   21.87   0
  -5  13 -15  133.62   20.42   0
  -5  13 -14   87.22   19.24   0
  -5  13 -13  110.22   19.52   0
  -5  13 -12  329.95   22.84   0
  -5  13 -11  140.73   19.43   0
  -4   6   7   17.84    6.31   0
  -4   9 -31   90.19   22.33   0
  -4   9   1  260.29   14.19   0
  -4  10 -28   30.38   20.29   0
  -4  10  -2   25.19   10.90   0
  -4  11 -25  209.03   21.83   0
  -4  11 -24  311.25   24.36   0
  -4  11  -6   99.54   14.18   0
  -4  12 -17  299.71   22.23   0
  -4  12 -16   43.48   17.66   0
  -4  12 -15  248.79   21.10   0
  -4  12 -14  217.41   19.53   0
  -4  12 -13  443.51   22.89   0
  -4  12 -12   63.31   16.87   0
  -3  -5  14   20.91    5.99   0
  -3   6   4  995.92   17.00   0
  -3   7 -32  141.35   20.55   0
  -3   7   2 2072.91   25.92   0
  -3   8 -29   16.51   20.02   0
  -3   8   0 1132.35   21.85   0
  -3   9 -27  106.31   18.63   0
  -3   9 -26   31.13   18.96   0
  -3   9  -3  653.78   19.44   0
  -3  10 -23  609.51   25.53   0
  -3  10 -22   48.49   17.01   0
  -3  10  -7  348.61   17.00   0
  -2 -13  12  250.49   18.66   0
  -2  -7  12 1367.94   22.26   0
  -2   6   0  141.58    9.50   0
  -2   7 -27   31.56   14.73   0
  -2   8 -24   18.12   13.94   0
  -2   8 -23    3.74   15.84   0
  -2   9 -15 1248.40   28.12   0
  -2   9 -14  252.42   16.55   0
  -2   9 -13   56.43   12.76   0
  -2   9 -12   33.99   11.28   0
  -1 -12   9  355.53   18.62   0
  -1 -11   9   26.00   11.29   0
  -1  -7   9  491.61   14.99   0
  -1  -4   8   65.84    5.84   0
  -1   5 -26  198.36   17.36   0
  -1   6 -23   45.49   12.30   0
  -1   7 -17  355.99   16.31   0
  -1   7 -14  117.48   11.83   0
  -1   7 -13  281.06   14.19   0
   0 -15   4    3.65   15.64   0
   0 -14   4  566.18   21.52   0
   0 -13   5  116.19   15.29   0
   0 -12   5   50.82   12.84   0
   0  -7   5 1983.55   24.65   0
   0  -6   5 1586.22   20.94   0
   0   1 -28  410.00   15.72   0
   0   2 -26   62.98   11.68   0
   0   4 -19   62.90   11.19   0
   0   4 -10  253.13   10.15   0
   1 -16  -3  261.89   21.98   0
   1 -15  -2   61.52   16.63   0
   1 -14  -1  339.71   20.49   0
   1 -13  -1  356.72   16.45   0
   1 -12   0 2465.17   36.87   0
   1 -10   0  284.29   12.96   0
   1  -7   0    4.23    7.54   0
   1  -5  -1   78.88    6.04   0
   1  -4  -2  288.06    7.52   0
   1  -3  -3 2968.45   16.82   0
   1   0  -9   97.64    3.42   0
   2 -14 -16   24.51   15.42   0
   2 -14 -15   47.09   15.98   0
   2 -14 -14   42.59   15.96   0
   2 -13 -19  287.34   17.68   0
   2 -13 -18  110.06   15.18   0
   2 -13 -17  130.79   14.26   0
   2 -13 -16  465.72   19.05   0
   2 -13 -15  311.98   17.15   0
   2 -13 -14  114.11   13.99   0
   2 -13 -13  125.75   14.46   0
   2 -13 -12  241.78   16.16   0
   2 -13 -11  768.90   24.00   0
   2 -12 -20   59.95   13.28   0
   2 -12 -11   66.57   12.05   0
   2 -12 -10  502.78   18.81   0
   2 -11 -21  115.93   12.16   0
   2 -11  -9  136.47   13.93   0
   2 -10 -21  240.23   12.25   0
   2 -10  -9  871.01   19.83   0
   2  -9 -21  144.31    9.59   0
   2  -8 -21  412.64   11.31   0
   2  -8  -9  386.03   13.25   0
   2  -7 -10   60.08    7.93   0
   2  -6 -19    0.36    4.30   0
 -11  11   7  143.44   24.62   0
 -11  12   5  130.77   22.37   0
 -11  13   2    1.86   22.48   0
 -10  10   9  109.86   17.27   0
 -10  11   7  100.28   18.61   0
 -10  13   2  373.03   26.42   0
 -10  14  -2   34.56   20.66   0
 -10  14  -1   30.75   20.18   0
  -9   9  10    8.89   12.19   0
  -9  10   8   28.66   15.84   0
  -9  11   6   69.14   18.60   0
  -9  12   4  227.88   20.42   0
  -9  13   1   72.93   19.14   0
  -9  14  -3   29.68   20.42   0
  -9  14  -2   82.68   19.41   0
  -9  15  -8   31.91   22.97   0
  -8   9   9  124.35   14.92   0
  -8  10   7  233.52   17.64   0
  -8  11   5   63.17   14.86   0
  -8  13  -1  144.81   21.43   0
  -8  13   0  242.54   20.23   0
  -8  14  -5  247.17   23.52   0
  -8  14  -4   60.37   18.16   0
  -8  15 -12  174.50   24.86   0
  -8  15 -11   70.64   17.87   0
  -7   7  11   92.86   10.98   0
  -7  12   1  184.30   17.82   0
  -7  13  -3  304.77   21.69   0
  -7  14  -9   32.47   18.72   0
  -7  14  -8   -3.59   17.97   0
  -6  -8  20   72.41   13.33   0
  -6  -7  20   22.23   11.19   0
  -6   5  12  250.66   10.66   0
  -6   9   6  872.33   21.74   0
  -6  11   1  349.98   18.31   0
  -6  13 -23  133.00   25.64   0
  -6  13 -22   85.00   23.07   0
  -6  13  -7  104.72   18.93   0
  -6  13  -6  550.00   25.71   0
  -5  -5  18   39.30    7.80   0
  -5   6   9  431.45   12.93   0
  -5  11 -28   12.00   22.16   0
  -5  11 -27  208.69   24.40   0
  -5  11  -2   -1.64   12.87   0
  -5  12 -24   68.88   20.73   0
  -5  12 -23   -6.75   20.03   0
  -5  12  -6  124.90   16.95   0
  -4 -12  17  292.57   19.23   0
  -4 -10  17  255.30   15.90   0
  -4  -9  17   53.19   11.39   0
  -4  -8  17  399.16   16.66   0
  -4  -4  16  467.69   11.65   0
  -4  -2  15  431.81    7.98   0
  -4   7   5  391.52   13.16   0
  -4   8 -32   43.98   23.07   0
  -4   9 -30   38.58   20.64   0
  -4  10 -27   36.03   19.91   0
  -4  11 -23   27.00   18.42   0
  -4  11 -22  102.70   19.99   0
  -4  11  -7  180.53   16.52   0
  -3 -12  15   94.03   15.46   0
  -3 -11  15  524.74   20.51   0
  -3 -10  15  803.48   22.40   0
  -3  -9  15  354.59   15.80   0
  -3  -8  15  563.32   17.27   0
  -3   7 -31   19.52   18.35   0
  -3   8 -28  284.65   23.84   0
  -3   8  -1  306.49   14.33   0
  -3  10 -21  164.47   17.90   0
  -3  10 -20  108.59   17.70   0
  -3  10 -19  523.89   23.77   0
  -3  10 -10  130.96   14.88   0
  -3  10  -9  804.24   23.48   0
  -2  -6  12  229.09   10.56   0
  -2   5 -31  161.79   17.74   0
  -2   6 -29   66.84   15.30   0
  -2   7 -26  191.03   17.54   0
  -2   7  -3  881.60   18.15   0
  -2   8 -22  558.69   22.45   0
  -2   8  -7  583.61   18.64   0
  -1 -13   9  139.77   13.89   0
  -1  -6   9 1619.99   21.91   0
  -1   3 -30  117.12   15.61   0
  -1   4 -28  204.00   15.17   0
  -1   6 -22  337.57   16.92   0
  -1   6 -21  554.60   20.85   0
   0 -14   5   70.97   16.11   0
   0 -11   6  431.22   18.12   0
   0  -9   6 3550.23   38.21   0
   0  -4   4 2828.99   22.01   0
   0   3 -23   22.93    8.89   0
   0   4 -18  333.98   13.19   0
   0   4 -17  254.84   12.69   0
   0   4 -13  557.19   15.19   0
   0   4 -12 1843.54   22.82   0
   1 -16  -2   46.80   18.64   0
   1 -15  -1  218.52   20.32   0
   1 -14   0   27.47   15.53   0
   1 -13   0 1786.26   33.92   0
   1 -10   1   27.75   11.37   0
   1  -6   0  656.91   13.59   0
   2 -15 -17  173.23   20.40   0
   2 -15 -16  108.11   19.34   0
   2 -15 -14   64.87   18.32   0
   2 -15 -13   16.18   17.28   0
   2 -14 -19  179.40   18.76   0
   2 -14 -18   21.05   13.22   0
   2 -14 -13  388.82   19.78   0
   2 -14 -12  304.10   18.80   0
   2 -14 -11   67.21   14.98   0
   2 -14 -10   63.64   16.75   0
   2 -13 -10  324.48   17.73   0
   2 -13  -9  451.90   19.71   0
   2 -12  -9  317.04   16.68   0
   2 -12  -8  160.47   16.11   0
   2 -11  -8  471.83   17.30   0
   2 -10 -22   62.16   10.26   0
   2 -10  -8   21.88    9.62   0
   2  -9 -22   76.49    8.86   0
   2  -9  -8   62.50    9.48   0
   2  -8 -22  604.20   12.53   0
   2  -8  -8  219.00   11.92   0
   2  -7 -21   76.03    6.31   0
   2  -7  -9  266.40   10.92   0
   2  -6 -11  302.88    9.09   0
   2  -5 -16   59.51    4.26   0
   2  -5 -13  315.29    7.50   0
 -11  12   4   18.37   21.20   0
 -11  13   1   91.23   25.24   0
 -10  10   8  158.96   21.33   0
 -10  11   6   -3.29   19.91   0
 -10  12   4  111.27   20.69   0
 -10  13   1   86.68   21.97   0
 -10  14  -3   31.28   22.98   0
  -9   8  11  158.32   15.74   0
  -9  12   3  116.75   18.88   0
  -9  13   0  335.01   24.19   0
  -9  14  -5   28.41   20.24   0
  -9  14  -4   15.03   20.78   0
  -8   6  13  130.43   12.39   0
  -8  12   2  363.02   21.88   0
  -8  13  -2   56.81   18.23   0
  -8  14  -7   41.60   21.14   0
  -8  14  -6   50.04   20.31   0
  -7   6  12  440.28   14.63   0
  -7   8   9  139.67   13.27   0
  -7  11   3  342.50   18.92   0
  -7  12   0  601.66   24.36   0
  -7  13  -5  236.88   21.08   0
  -7  13  -4  124.69   18.97   0
  -7  14 -18   41.27   24.06   0
  -7  14 -17   37.86   23.35   0
  -7  14 -16   -3.36   21.22   0
  -7  14 -15  198.10   25.30   0
  -7  14 -14  221.98   25.48   0
  -7  14 -13   54.65   21.12   0
  -7  14 -12   36.65   20.12   0
  -7  14 -11  214.14   24.38   0
  -7  14 -10   36.71   14.82   0
  -6   7   9  580.70   16.91   0
  -6  10   3  409.51   19.56   0
  -6  12  -3  441.13   22.12   0
  -6  13 -21   43.70   23.00   0
  -6  13 -20   78.00   23.36   0
  -6  13 -19   56.94   22.17   0
  -6  13 -10   52.87   18.05   0
  -6  13  -8  161.24   19.97   0
  -5 -12  19   26.84   15.81   0
  -5 -11  19  904.15   26.71   0
  -5 -10  19   10.64   12.20   0
  -5  -9  19   96.14   14.15   0
  -5  -8  19  198.06   14.66   0
  -5   7   7  230.90   12.45   0
  -5   9   3   76.01   11.75   0
  -5  10 -30   51.23   23.30   0
  -5  10 -29   31.51   25.21   0
  -5  11 -26   18.65   21.53   0
  -5  11  -3  323.36   18.68   0
  -5  12 -22   57.22   19.59   0
  -5  12 -21  529.18   28.99   0
  -5  12 -20  150.03   22.25   0
  -5  12  -8    9.68   15.52   0
  -5  12  -7  166.49   14.75   0
  -4   8 -31  236.64   26.52   0
  -4   9 -29   26.21   19.95   0
  -4   9   0  686.38   19.66   0
  -4  10 -26  222.11   22.70   0
  -4  10 -25  217.88   22.25   0
  -4  10  -3  245.52   13.53   0
  -4  11 -21  432.10   24.77   0
  -4  11 -20  252.49   22.39   0
  -4  11 -19   14.76   17.76   0
  -4  11 -10  110.17   15.84   0
  -4  11  -9  323.83   19.53   0
  -3 -13  15   49.87   15.94   0
  -3  -4  14  157.01    8.03   0
  -3   6 -32  104.54   20.81   0
  -3   7 -30  285.29   22.04   0
  -3   8 -27   78.81   19.52   0
  -3   9 -24   17.76   16.09   0
  -3  10 -18  371.29   20.84   0
  -3  10 -17  135.79   17.44   0
  -3  10 -16   84.83   16.16   0
  -3  10 -14   35.32   14.53   0
  -3  10 -13  237.04   17.71   0
  -2 -13  13  110.45   18.94   0
  -2 -11  13  129.55   14.52   0
  -2 -10  13  322.41   16.56   0
  -2  -9  13   56.97   11.16   0
  -2  -8  13  669.85   19.08   0
  -2  -5  12  192.91   10.11   0
  -2  -3  11   73.19    6.31   0
  -2   5 -30  233.13   20.04   0
  -2   6 -28   36.89   14.66   0
  -2   7 -25  114.75   15.72   0
  -2   8 -21  406.88   20.14   0
  -2   8 -20  206.67   17.14   0
  -2   8 -19   59.18   15.70   0
  -2   8  -8  207.88   12.01   0
  -1 -13  10  219.15   18.58   0
  -1 -11  10  179.25   15.12   0
  -1 -10  10  599.16   19.46   0
  -1  -9  10 1152.32   23.57   0
  -1  -8  10  698.23   18.42   0
  -1  -5   9 1560.54   20.47   0
  -1   3 -29   15.18   13.37   0
  -1   4 -27  100.47   14.81   0
  -1   5 -24  288.38   17.97   0
  -1   6 -20  134.56   13.85   0
  -1   6 -19  475.09   19.40   0
  -1   6  -9 1713.25   24.97   0
   0 -15   5  504.47   24.24   0
   0 -14   6   87.35   16.24   0
   0 -13   6  451.93   21.20   0
   0  -7   6  370.68   13.98   0
   0   1 -27   68.52   11.29   0
   0   2 -25   21.81   10.36   0
   0   4 -15  178.84   10.14   0
   0   4 -14  375.45   12.53   0
   1 -15   0  151.83   19.50   0
   1 -13   1  405.77   19.88   0
   1 -12   1  893.14   22.97   0
   1  -8   1 1230.33   22.43   0
   1  -2  -4   66.72    2.83   0
   2 -16 -16  118.18   21.61   0
   2 -16 -15   45.03   20.77   0
   2 -16 -13   59.71   20.32   0
   2 -15 -18  106.13   16.90   0
   2 -15 -12  281.00   19.95   0
   2 -15 -10   32.25   16.13   0
   2 -14  -9 1000.30   27.64   0
   2 -14  -8   72.03   17.11   0
   2 -12  -7  562.36   20.00   0
   2 -10  -7  464.23   16.19   0
   2  -9  -7 1367.83   22.90   0
   2  -8  -7  597.60   15.96   0
   2  -7  -8 2675.97   26.31   0
   2  -5 -12  169.58    6.56   0
 -12  12   3   29.07   22.62   0
 -11  11   6    5.25   19.70   0
 -11  12   3   83.62   23.23   0
 -11  13   0   24.91   23.86   0
 -10  12   3  143.17   21.93   0
 -10  13   0   10.07   20.89   0
 -10  14  -5   -3.85   23.08   0
 -10  14  -4  258.99   26.42   0
  -9   9   9  550.92   22.89   0
  -9  11   5  162.89   18.79   0
  -9  12   2   75.61   18.55   0
  -9  13  -1   69.43   20.22   0
  -9  14  -7  161.89   25.63   0
  -9  14  -6  417.54   29.16   0
  -8   5  14    9.33    9.42   0
  -8   8  10  435.18   17.36   0
  -8  10   6   10.54   13.06   0
  -8  11   4  424.89   21.33   0
  -8  12   1   33.54   16.40   0
  -8  13  -3   40.63   18.85   0
  -8  14 -12   -4.75   20.67   0
  -8  14 -11   25.09   21.65   0
  -8  14 -10   29.86   21.18   0
  -8  14  -9  217.68   25.35   0
  -8  14  -8   10.56   18.77   0
  -7   5  13  720.87   16.22   0
  -7   9   7  261.59   15.32   0
  -7  11   2  487.78   21.68   0
  -7  12  -1  198.11   19.35   0
  -7  13  -6  102.00   19.13   0
  -6  -6  20   82.17   10.20   0
  -6   8   7  453.78   16.29   0
  -6   9   5  247.71   14.98   0
  -6  11   0   83.84   14.13   0
  -6  12 -25   15.50   21.21   0
  -6  12 -24   47.54   23.70   0
  -6  12  -5  366.51   21.84   0
  -6  12  -4  145.55   17.68   0
  -6  13 -18  242.76   23.93   0
  -6  13 -17  101.34   22.31   0
  -6  13 -16   82.38   21.61   0
  -6  13 -15   31.49   19.24   0
  -6  13 -14  217.58   22.73   0
  -6  13 -13  249.39   23.09   0
  -6  13 -11  300.02   23.26   0
  -5   5  10  407.00   11.50   0
  -5   8   5  641.25   17.95   0
  -5   9 -31   12.67   24.04   0
  -5  10 -28   42.91   22.70   0
  -5  10   0    9.29   12.06   0
  -5  11 -25   33.95   21.51   0
  -5  11 -24   74.63   22.34   0
  -5  11  -4   48.08   14.34   0
  -5  12 -19   43.59   18.96   0
  -5  12 -18   22.61   18.76   0
  -5  12 -17  397.96   25.71   0
  -5  12 -16   25.45   18.50   0
  -5  12 -15  212.39   21.88   0
  -5  12 -13  261.78   22.14   0
  -5  12 -12  149.16   19.26   0
  -5  12 -11  208.83   20.03   0
  -4  -6  17  147.90   10.60   0
  -4   6   6  368.46   12.75   0
  -4   7 -33   58.65   22.28   0
  -4   8 -30   28.88   22.14   0
  -4   8   2  905.31   20.33   0
  -4   9 -28  142.37   22.13   0
  -4   9  -1  205.50   14.12   0
  -4  10 -24  290.97   23.67   0
  -4  10  -5  140.04   14.78   0
  -4  10  -4  917.38   22.85   0
  -4  11 -18  136.56   19.11   0
  -4  11 -17  506.09   25.35   0
  -4  11 -16   58.15   17.64   0
  -4  11 -15   87.74   17.34   0
  -4  11 -14  342.60   21.47   0
  -4  11 -13  403.74   22.21   0
  -4  11 -11   12.57   14.10   0
  -3  -6  15  432.56   13.32   0
  -3   5   5  477.64   11.69   0
  -3   8 -26  128.51   18.79   0
  -3   8  -2   61.67   11.29   0
  -3   9 -22   -5.61   15.41   0
  -3   9  -7  631.43   20.54   0
  -2 -14  13  377.87   23.38   0
  -2  -7  13  396.16   14.07   0
  -2   5   1  700.92   13.52   0
  -2   6 -27   65.81   15.34   0
  -2   7 -24  220.13   17.52   0
  -2   8 -18  572.49   21.46   0
  -2   8 -15  542.83   19.96   0
  -2   8 -14   37.18   12.20   0
  -2   8 -13  641.48   20.71   0
  -2   8 -12  130.55   13.48   0
  -2   8 -11  199.44   14.30   0
  -1  -7  10 1180.39   21.29   0
  -1   6 -18  277.56   15.37   0
  -1   6 -17   58.42   11.33   0
  -1   6 -16  114.92   13.55   0
  -1   6 -11  233.60   13.10   0
  -1   6 -10  388.91   14.99   0
   0 -15   6  233.20   21.43   0
   0 -11   7   16.65   11.60   0
   0 -10   7  262.97   15.22   0
   0  -9   7  268.79   14.35   0
   0   2 -24  266.89   13.94   0
   0   3 -21  365.37   13.77   0
   1 -15   1  227.81   20.45   0
   1 -14   1  306.56   17.44   0
   1 -13   2  264.60   18.10   0
   1 -11   2 1296.62   27.28   0
   1 -10   2 1665.94   28.79   0
   1  -9   2   77.33   12.44   0
   1  -5   0  880.54   14.03   0
   1  -4  -1  435.09    9.30   0
   2 -16 -12    9.10   16.78   0
   2 -16 -11   44.92   17.46   0
   2 -15  -9  391.08   22.12   0
   2 -15  -8  535.36   24.28   0
   2 -14  -7  723.24   25.18   0
   2 -13  -7  110.16   14.87   0
   2 -13  -6   65.90   14.08   0
   2 -12  -6  487.26   19.31   0
   2 -11  -6  161.25   13.59   0
   2 -10  -6  708.12   19.08   0
   2  -9  -6  121.73   11.18   0
   2  -6  -9 1389.93   17.35   0
   2  -5 -11 1172.15   13.46   0
 -11  10   7   11.44   22.21   0
 -11  11   5  128.24   22.67   0
 -11  12   2   43.47   23.29   0
 -11  13  -1   35.73   24.78   0
 -10   9   9   11.32   17.59   0
 -10  10   7   30.28   19.01   0
 -10  11   5   40.90   18.23   0
 -10  12   2    5.73   19.55   0
 -10  13  -2  406.47   29.04   0
 -10  13  -1   98.99   21.57   0
  -9  11   4   -1.01   15.84   0
  -9  12   1  244.31   21.80   0
  -9  13  -3   66.18   21.06   0
  -9  13  -2  127.05   20.25   0
  -9  14 -10   34.27   24.14   0
  -9  14  -9    4.00   22.87   0
  -9  14  -8    9.19   21.10   0
  -8   4  15   -4.93    7.28   0
  -8   7  11   95.61   12.73   0
  -8  11   3   34.62   15.16   0
  -8  12   0   19.29   16.44   0
  -8  13  -5  242.80   23.01   0
  -8  13  -4   57.25   18.30   0
  -8  14 -14   -1.99   21.34   0
  -8  14 -13  404.17   29.00   0
  -7  10   4  149.64   15.25   0
  -7  11   1  156.71   17.21   0
  -7  12  -3   57.44   16.75   0
  -7  12  -2  117.92   17.60   0
  -7  13 -20   35.89   24.70   0
  -7  13 -19   66.76   24.49   0
  -7  13 -18   96.23   23.24   0
  -7  13 -10  200.53   21.97   0
  -7  13  -9  316.47   24.48   0
  -7  13  -8  113.86   20.37   0
  -7  13  -7   57.38   14.37   0
  -6  -3  19  227.24    7.98   0
  -6   6  10  444.84   14.45   0
  -6  10   2   96.73   14.22   0
  -6  11 -26   13.18   25.81   0
  -6  11  -1  346.89   19.56   0
  -6  12 -23  288.99   26.73   0
  -6  12 -22   15.98   21.72   0
  -6  12 -21   54.48   21.43   0
  -6  12  -7  448.98   23.33   0
  -6  12  -6  169.82   19.68   0
  -5   9 -30  112.15   25.38   0
  -5   9   2  102.53   12.60   0
  -5  10 -27    4.47   20.50   0
  -5  10  -1  219.68   16.07   0
  -5  11 -23  413.57   27.65   0
  -5  11 -22  101.05   22.08   0
  -5  11  -6  209.65   18.27   0
  -5  11  -5  202.83   17.55   0
  -4 -12  18  333.20   20.40   0
  -4 -10  18  226.10   15.97   0
  -4  -9  18  435.15   18.88   0
  -4   7 -32   77.40   21.42   0
  -4   7   4 1418.37   22.69   0
  -4   8 -29   91.11   22.93   0
  -4   9 -27  139.52   20.56   0
  -4   9 -26  134.27   20.16   0
  -4   9  -2  698.59   20.47   0
  -4  10 -23   65.04   18.26   0
  -4  10 -22   39.73   18.51   0
  -4  10  -6  160.30   15.39   0
  -3 -13  16   10.21   15.60   0
  -3 -12  16 1010.43   28.41   0
  -3 -10  16   72.84   12.85   0
  -3  -9  16  240.43   14.53   0
  -3   6 -31   45.12   18.21   0
  -3   7 -28  227.87   20.97   0
  -3   7   0   99.15   11.48   0
  -3   8 -25   11.31   15.91   0
  -3   9 -21  699.38   25.72   0
  -3   9 -20   73.29   16.51   0
  -3   9 -19   92.99   16.12   0
  -3   9  -8  229.10   15.72   0
  -2 -12  14 1619.34   34.05   0
  -2 -11  14   42.67   13.08   0
  -2 -10  14  159.90   15.62   0
  -2   4 -31    5.60   13.99   0
  -2   5 -29   21.57   13.96   0
  -2   6  -2  717.01   16.39   0
  -2   7 -22  338.75   19.17   0
  -1 -13  11  207.23   19.03   0
  -1 -12  11  257.80   18.27   0
  -1 -11  11  352.51   18.16   0
  -1 -10  11   51.31   11.88   0
  -1  -9  11  792.35   20.88   0
  -1  -3   8 1600.11   15.60   0
  -1   2 -30  331.70   18.35   0
  -1   2   2   41.88    3.67   0
  -1   5 -22  163.03   14.05   0
  -1   6 -15  441.92   16.38   0
  -1   6 -13  591.93   17.28   0
   0 -15   7  301.25   22.12   0
   0 -14   7   70.70   16.85   0
   0 -13   7  119.62   13.48   0
   0  -8   7  190.11   13.22   0
   0  -6   6  197.11   10.43   0
   0   0 -28  613.82   17.34   0
   0   3 -19  426.17   14.72   0
   1 -15   2   74.78   17.84   0
   1 -14   2  731.24   26.38   0
   1 -11   3  868.61   23.70   0
   1  -6   1  124.55    8.42   0
   2 -16  -9   31.29   17.62   0
   2 -16  -7  217.35   23.29   0
   2 -15  -7  308.62   21.33   0
   2 -15  -6  203.40   20.01   0
   2 -14  -6    9.72   14.67   0
   2 -14  -5  669.08   26.21   0
   2 -12  -5  115.96   14.15   0
   2 -11  -5  280.93   15.63   0
   2  -9  -5  858.99   19.63   0
   2  -8 -23   -2.28    6.79   0
   2  -8  -6  834.61   17.71   0
   2  -6  -8  285.90   10.14   0
 -12  11   4   40.39   24.25   0
 -11  11   4   19.79   24.15   0
 -11  12   1   82.44   24.32   0
 -10  11   4   61.57   19.23   0
 -10  12   1  245.12   24.62   0
 -10  13  -3   54.59   22.00   0
  -9   8  10   88.70   13.89   0
  -9   9   8  458.11   21.13   0
  -9  10   6  121.10   16.99   0
  -9  11   3  247.32   23.03   0
  -9  12   0   84.17   19.45   0
  -9  13  -5  164.60   22.39   0
  -9  13  -4  133.31   22.69   0
  -8   8   9  370.61   18.52   0
  -8  10   5  167.38   16.40   0
  -8  11   2   49.47   16.24   0
  -8  12  -2  387.28   23.53   0
  -8  12  -1   41.70   17.40   0
  -8  13  -8  147.22   21.75   0
  -8  13  -7  495.18   28.47   0
  -8  13  -6   -2.60   18.84   0
  -7   8   8  484.58   17.50   0
  -7   9   6   93.06   13.09   0
  -7  12  -4  338.80   22.60   0
  -7  13 -17  301.05   26.89   0
  -7  13 -16   51.10   22.87   0
  -7  13 -15  126.09   23.85   0
  -7  13 -14   98.16   22.40   0
  -7  13 -12   -0.91   19.31   0
  -7  13 -11   41.22   18.87   0
  -6   7   8   61.40   11.62   0
  -6   9   4   36.31   11.97   0
  -6  10   1  169.55   15.77   0
  -6  11 -25  163.00   26.06   0
  -6  11  -3  198.14   17.64   0
  -6  11  -2   89.60   15.20   0
  -6  12 -20  146.36   23.80   0
  -6  12 -19  196.67   24.71   0
  -6  12 -18    7.94   19.05   0
  -6  12 -10   92.15   18.96   0
  -6  12  -9  317.12   23.08   0
  -6  12  -8  213.84   20.72   0
  -5 -12  20  178.21   19.24   0
  -5 -11  20   13.12   14.57   0
  -5 -10  20  118.89   16.67   0
  -5  -9  20  697.41   22.34   0
  -5   6   8  106.34    8.62   0
  -5   8 -32   24.41   23.75   0
  -5   8   4   51.63   10.47   0
  -5   9 -29   46.84   23.41   0
  -5   9   1  297.88   15.83   0
  -5  10 -26  138.88   23.23   0
  -5  10 -25  110.57   21.72   0
  -5  10  -2  923.46   25.15   0
  -5  11 -21   13.49   19.22   0
  -5  11 -20    0.66   18.88   0
  -5  11  -7  918.91   27.84   0
  -4  -5  17  190.83   10.04   0
  -4   6 -33   19.12   24.32   0
  -4   7 -31   17.07   20.53   0
  -4   8 -28  160.17   24.05   0
  -4   8   1  246.12   13.87   0
  -4   9 -25   19.67   18.33   0
  -4   9  -3  378.51   16.94   0
  -4  10 -21  231.30   21.21   0
  -4  10 -20  389.05   24.24   0
  -4  10 -19  257.45   22.01   0
  -4  10  -7  902.40   25.15   0
  -3  -7  16  184.61   12.68   0
  -3  -5  15  860.30   15.81   0
  -3   5 -32   23.90   17.89   0
  -3   6 -30  189.86   20.92   0
  -3   7 -27   80.00   17.97   0
  -3   8 -24   31.53   16.34   0
  -3   8 -23  262.09   21.67   0
  -3   9 -18  274.45   19.78   0
  -3   9 -17 1229.86   30.95   0
  -3   9 -15  364.03   20.01   0
  -3   9 -14  157.89   15.89   0
  -3   9 -13  995.77   26.46   0
  -3   9 -11  428.04   19.25   0
  -3   9 -10   -8.98   12.11   0
  -2 -13  14   99.54   17.46   0
  -2  -9  14  269.70   15.04   0
  -2  -6  13  776.11   16.59   0
  -2  -4  12  575.23   12.16   0
  -2   4 -30  188.36   18.87   0
  -2   5 -28    3.11   14.03   0
  -2   7 -21   70.14   14.39   0
  -2   7 -20 1314.02   30.31   0
  -2   7  -7  167.71   14.02   0
  -1  -8  11  493.23   16.70   0
  -1  -4   9 1011.20   14.94   0
  -1   4 -25   95.20   13.03   0
  -1   5 -21  476.43   18.31   0
  -1   5  -7  389.29   12.85   0
   0 -13   8    3.93   14.78   0
   0 -12   8   15.45   13.12   0
   0 -10   8  797.77   22.17   0
   0  -7   7 2613.95   30.16   0
   0  -4   5  849.89   13.18   0
   0  -3   4 5218.48   26.56   0
   0  -2   3  368.46    6.49   0
   0   1  -2 3796.85   15.28   0
   0   2 -23  244.16   12.00   0
   1 -14   3  185.62   18.37   0
   1 -13   3  600.97   22.94   0
   1 -10   3  223.15   12.83   0
   1  -9   3 1660.74   27.86   0
   1  -7   2  409.01   13.83   0
   1  -3  -2  458.25    7.83   0
   2 -16  -6 1025.93   32.68   0
   2 -15  -5  135.32   19.00   0
   2 -14  -4  107.51   16.99   0
   2 -13  -4  536.23   22.04   0
   2 -12  -4   -2.04   12.13   0
   2 -11  -4 2015.18   32.24   0
   2 -10  -4   37.25   11.10   0
   2  -9  -4   21.19   10.28   0
   2  -8  -5  252.85   12.54   0
   2  -7  -6  161.08    9.42   0
   2  -5 -10  133.19    6.77   0
 -12  11   3   46.48   24.88   0
 -11   9   8  188.64   24.03   0
 -11  10   6  158.10   22.77   0
 -11  11   3   82.49   24.98   0
 -11  12   0  114.16   25.21   0
 -10   8  10   29.37   15.87   0
 -10   9   8    9.39   18.39   0
 -10  10   6    3.52   16.68   0
 -10  11   3  291.79   24.43   0
 -10  12   0   -8.26   20.23   0
 -10  13  -6  261.87   30.15   0
 -10  13  -5   84.57   24.34   0
 -10  13  -4   11.63   21.08   0
  -9  10   5  203.83   21.20   0
  -9  11   2  260.51   23.95   0
  -9  12  -1  241.62   23.02   0
  -9  13  -7   51.26   22.76   0
  -9  13  -6   70.68   22.00   0
  -8   6  12   39.35   11.46   0
  -8  10   4   65.57   15.06   0
  -8  11   1  117.96   18.17   0
  -8  12  -3   47.16   18.60   0
  -8  13 -16   73.86   25.01   0
  -8  13 -14   34.79   22.14   0
  -8  13 -13   49.62   21.97   0
  -8  13 -12  202.22   26.41   0
  -8  13 -11  166.55   24.81   0
  -8  13 -10   27.39   21.07   0
  -8  13  -9   13.40   20.96   0
  -7   6  11  254.04   13.42   0
  -7  11  -1  154.86   18.15   0
  -7  12 -21   47.00   24.80   0
  -7  12  -6   61.28   18.50   0
  -7  12  -5   93.55   18.78   0
  -6   5  11  674.26   15.34   0
  -6  10 -27   36.84   22.81   0
  -6  10   0  589.44   22.25   0
  -6  11 -24   17.91   22.74   0
  -6  11 -23   46.71   23.09   0
  -6  12 -17   25.07   18.86   0
  -6  12 -16   25.80   19.27   0
  -6  12 -15  149.42   21.48   0
  -6  12 -14   60.17   19.72   0
  -6  12 -13    7.50   18.31   0
  -6  12 -12  101.86   20.30   0
  -5  -8  20  136.66   13.91   0
  -5   7 -33    3.24   24.29   0
  -5   8 -31    0.95   23.11   0
  -5   9 -28   68.37   22.84   0
  -5  10 -24  181.30   23.72   0
  -5  10  -3   12.96   13.29   0
  -5  11 -19  808.86   29.16   0
  -5  11 -18   37.43   18.78   0
  -5  11 -17    4.03   17.36   0
  -5  11 -15  130.36   20.22   0
  -5  11 -14    3.73   16.56   0
  -5  11 -13  281.69   21.77   0
  -5  11 -12  123.79   19.05   0
  -5  11 -11  400.53   23.81   0
  -4 -12  19  457.69   25.10   0
  -4   5   7  397.26   11.92   0
  -4   6 -32   17.50   23.45   0
  -4   6   5  110.50   10.53   0
  -4   7 -30   33.54   20.88   0
  -4   8 -27   63.10   19.88   0
  -4   8   0  424.05   16.44   0
  -4   9 -24  109.60   20.02   0
  -4   9 -23  222.53   21.35   0
  -4  10 -18  221.70   20.72   0
  -4  10 -17  232.86   20.47   0
  -4  10 -16  222.61   20.06   0
  -4  10 -15  210.79   19.69   0
  -4  10 -13  577.93   24.41   0
  -4  10 -12  276.28   19.81   0
  -4  10 -11   46.42   15.15   0
  -4  10 -10  104.46   15.90   0
  -4  10  -9   56.27   11.21   0
  -3 -13  17  219.43   20.28   0
  -3 -12  17   68.79   15.86   0
  -3 -11  17  122.57   15.50   0
  -3 -10  17  139.81   16.40   0
  -3   5 -31   25.68   19.09   0
  -3   5   4  400.53   11.59   0
  -3   6 -29   35.54   17.25   0
  -3   7 -26  162.35   19.28   0
  -3   8  -5  598.28   19.45   0
  -2  -8  14   53.86   10.31   0
  -2   5 -27  723.38   24.70   0
  -2   5   0    2.05    6.10   0
  -2   6 -24  392.66   19.80   0
  -2   7 -19  187.11   16.30   0
  -2   7 -18  108.10   14.71   0
  -2   7  -8 2740.05   34.02   0
  -1 -14  12  166.63   19.37   0
  -1 -13  12 1073.44   30.77   0
  -1 -12  12  668.81   24.55   0
  -1 -10  12   24.98   11.39   0
  -1  -5  10  916.73   17.31   0
  -1   2 -29  319.08   16.77   0
  -1   5 -20  713.22   20.62   0
  -1   5  -8 2062.71   25.60   0
   0 -14   8  757.58   25.43   0
   0  -5   6 9862.89   47.55   0
   0   2 -22  100.52   11.08   0
   0   3 -17  800.51   16.99   0
   0   3 -11  376.73   12.23   0
   0   3 -10  456.93   11.50   0
   1 -13   4  248.60   18.42   0
   1 -11   4  272.40   16.58   0
   1 -10   4  682.90   21.17   0
   1  -5   1   48.26    6.24   0
   2 -16  -4    5.60   17.61   0
   2 -15  -4  346.72   22.63   0
   2 -14  -3  413.44   22.44   0
   2 -13  -3  499.53   21.70   0
   2 -12  -3  485.50   20.24   0
   2 -11  -3   24.55   11.75   0
   2 -10  -3 1235.00   25.08   0
   2  -8  -4 1162.34   21.12   0
   2  -7  -5   81.46   10.69   0
   2  -6  -7  167.37    8.54   0
   2  -5  -9 1142.30   14.02   0
 -12  11   2   10.31   24.74   0
 -11  10   5   14.50   22.01   0
 -11  11   2   72.12   25.23   0
 -11  12  -2   18.98   26.35   0
 -11  12  -1   73.87   25.01   0
 -10  10   5   73.25   18.87   0
 -10  11   2   67.84   21.07   0
 -10  12  -2   39.80   20.57   0
 -10  12  -1  249.86   25.59   0
 -10  13  -7   93.59   26.15   0
  -9   7  11  213.51   15.35   0
  -9   8   9   74.04   15.89   0
  -9   9   7    3.12   14.08   0
  -9  11   1  183.15   23.14   0
  -9  12  -3  114.58   21.92   0
  -9  12  -2   83.46   20.34   0
  -9  13 -11   21.77   24.02   0
  -9  13 -10   35.55   24.07   0
  -9  13  -9   76.25   24.49   0
  -9  13  -8   83.51   22.20   0
  -8   7  10   -1.43   12.48   0
  -8   8   8   17.92   13.88   0
  -8   9   6  118.21   14.97   0
  -8  11   0  416.25   23.64   0
  -8  12  -5   13.21   18.38   0
  -8  12  -4  -14.68   17.88   0
  -7   7   9  117.39   11.56   0
  -7  10   2   91.70   15.28   0
  -7  11  -2  499.77   23.78   0
  -7  12 -20  245.63   26.90   0
  -7  12 -19  171.14   26.17   0
  -7  12 -18   46.03   23.71   0
  -7  12 -17   11.53   20.95   0
  -7  12  -9  -19.72   18.13   0
  -7  12  -8  406.95   24.70   0
  -7  12  -7  263.72   21.97   0
  -6   8   5   99.59   13.98   0
  -6  10 -26    6.35   23.29   0
  -6  10  -1  186.29   16.92   0
  -6  11 -22   57.25   22.78   0
  -6  11 -21  184.15   24.53   0
  -6  11  -6  226.39   19.93   0
  -6  11  -5  373.58   21.72   0
  -5   5   9   88.94    8.66   0
  -5   7 -32    3.25   23.19   0
  -5   8 -30  161.89   25.76   0
  -5   8   3  248.91   14.17   0
  -5   9 -27   46.82   22.22   0
  -5   9 -26  160.80   25.69   0
  -5   9   0 1350.52   27.63   0
  -5  10 -23   42.73   19.31   0
  -5  10 -22  372.17   26.30   0
  -5  10  -5  738.78   24.68   0
  -5  10  -4  121.99   15.02   0
  -4 -11  19   20.99   14.49   0
  -4 -10  19  242.29   16.67   0
  -4  -9  19  362.16   18.32   0
  -4  -6  18  422.52   14.51   0
  -4   7 -29  432.72   27.36   0
  -4   9 -22  461.21   25.56   0
  -4   9  -5   65.55   13.30   0
  -3  -9  17 1274.27   26.66   0
  -3   6 -28   82.78   18.12   0
  -3   7 -25   35.05   16.10   0
  -3   7  -2 2068.25   29.08   0
  -3   8 -21   48.08   15.99   0
  -3   8 -20  621.63   25.01   0
  -3   8  -7  948.50   23.33   0
  -2 -13  15  345.51   21.90   0
  -2 -11  15  105.04   15.25   0
  -2 -10  15   60.06   12.92   0
  -2   3 -31   41.73   14.83   0
  -2   4 -29  294.25   18.94   0
  -2   5 -26    0.21   13.49   0
  -2   6 -23  113.71   15.19   0
  -2   7 -17  476.35   19.76   0
  -2   7 -16  444.89   18.89   0
  -2   7 -14  213.48   15.15   0
  -2   7 -11   36.79   11.83   0
  -2   7 -10   52.07   12.19   0
  -1  -9  12  819.36   21.58   0
  -1   1 -30  116.64   15.70   0
  -1   2 -28  103.36   14.59   0
  -1   3 -26  128.57   13.45   0
  -1   4 -23  483.19   18.27   0
  -1   5 -17  352.38   15.47   0
  -1   5  -9 1526.73   23.00   0
   0 -14   9   21.26   16.81   0
   0 -13   9   76.12   16.73   0
   0 -12   9  180.15   16.76   0
   0 -11   9  546.96   20.79   0
   0  -8   8  484.47   15.32   0
   0  -6   7 1993.22   24.93   0
   0   1 -24  377.71   14.40   0
   0   2 -21   24.49    9.75   0
   0   3 -15  126.36    9.00   0
   0   3 -14   22.37    7.11   0
   0   3 -13  168.34    9.74   0
   0   3 -12   46.23    7.60   0
   1 -13   5   99.74   15.61   0
   1 -12   5  397.44   19.47   0
   1  -9   4 1650.08   28.29   0
   1  -4   0  226.80    7.91   0
   1   0 -13   95.20    6.16   0
   2 -15  -3  706.50   27.39   0
   2 -15  -2   93.32   18.05   0
   2 -14  -2  438.00   22.99   0
   2 -13  -2  177.98   17.69   0
   2 -12  -2 2137.76   35.94   0
   2 -10  -2  497.54   18.21   0
   2  -9  -3 1706.55   27.10   0
   2  -6  -6  737.69   14.15   0
 -12  10   4   92.15   25.33   0
 -12  11   1   10.00   25.29   0
 -11   9   7   47.01   19.98   0
 -11  11   1  120.64   23.71   0
 -11  12  -3   63.10   25.48   0
 -10   8   9    4.81   15.31   0
 -10   9   7   28.09   17.05   0
 -10  10   4  351.45   26.35   0
 -10  11   1  309.05   25.67   0
 -10  12  -3  161.53   24.30   0
  -9   6  12  159.71   14.67   0
  -9  10   4   10.37   16.10   0
  -9  11   0   74.92   18.44   0
  -9  12  -5   29.45   19.48   0
  -9  12  -4  264.16   25.05   0
  -8   5  13  152.87   12.16   0
  -8  10   3  237.78   18.92   0
  -8  11  -1   87.84   18.07   0
  -8  12  -7   41.35   19.68   0
  -8  12  -6  243.50   23.16   0
  -7   9   4  271.30   17.24   0
  -7  10   1  291.05   19.23   0
  -7  11 -23   84.28   26.31   0
  -7  11  -4   33.68   16.52   0
  -7  11  -3  302.70   21.70   0
  -7  12 -16  271.86   24.78   0
  -7  12 -15   62.50   22.15   0
  -7  12 -14   76.56   21.16   0
  -7  12 -12  303.03   24.86   0
  -7  12 -11   34.09   19.19   0
  -7  12 -10   78.85   15.66   0
  -6  -4  20  475.31   11.59   0
  -6   6   9  248.14   12.00   0
  -6   7   7  166.16   12.06   0
  -6   9 -28  138.99   26.40   0
  -6   9   2 1398.52   28.93   0
  -6  10 -25  153.31   25.49   0
  -6  10 -24   50.73   21.83   0
  -6  10  -2   96.91   15.84   0
  -6  11 -20  115.40   21.75   0
  -6  11 -19   65.93   22.06   0
  -6  11 -18  361.31   26.52   0
  -6  11  -9  482.30   24.99   0
  -6  11  -8  415.81   24.06   0
  -6  11  -7  264.46   20.73   0
  -5 -10  21  124.01   16.83   0
  -5  -7  20  177.32   12.89   0
  -5  -3  18    9.55    5.34   0
  -5   6 -33   63.41   25.95   0
  -5   6   7   93.62    9.14   0
  -5   7 -31  226.31   27.03   0
  -5   7   5  372.62   14.18   0
  -5   8 -29  252.81   26.76   0
  -5   8 -28  100.74   25.53   0
  -5   9 -25   11.78   20.42   0
  -5   9  -1  335.86   17.48   0
  -5  10 -21  107.95   21.32   0
  -5  10 -20  120.52   21.26   0
  -4  -8  19  469.30   18.20   0
  -4   5 -33   32.86   21.31   0
  -4   6 -31   64.11   20.87   0
  -4   7 -28   76.70   20.38   0
  -4   7   2    3.72    9.13   0
  -4   8 -25   34.40   18.51   0
  -4   8  -1  214.70   13.71   0
  -4   9 -21  134.33   19.21   0
  -4   9 -20   93.44   18.53   0
  -4   9 -19  344.56   22.73   0
  -4   9  -6  990.13   25.52   0
  -3  -4  15  676.68   13.32   0
  -3   4 -32   53.26   18.16   0
  -3   5 -30   16.05   16.46   0
  -3   6 -27  131.03   18.65   0
  -3   7 -24  258.48   20.25   0
  -3   8 -19  296.74   19.91   0
  -3   8 -18  152.51   17.59   0
  -3   8 -17  135.54   16.51   0
  -3   8  -8  588.53   20.21   0
  -2  -9  15 1252.70   26.17   0
  -2  -6  14 1077.87   20.11   0
  -2   3 -30  148.65   17.80   0
  -2   4 -28   96.21   15.29   0
  -2   5  -1  800.35   15.40   0
  -2   6 -22  148.39   15.75   0
  -2   6 -21  287.29   17.95   0
  -2   6  -5  402.51   15.30   0
  -1 -14  13   23.05   18.32   0
  -1 -11  13  350.11   18.60   0
  -1  -8  12  523.34   17.32   0
  -1  -6  11  228.23   11.46   0
  -1   4 -22  544.98   18.83   0
  -1   5 -16  629.40   18.31   0
  -1   5 -15  451.25   15.98   0
  -1   5 -14  416.28   15.39   0
  -1   5 -13  454.27   15.52   0
  -1   5 -12 2152.68   28.47   0
  -1   5 -11  165.52   11.75   0
   0  -9   9    1.15   10.79   0
   0  -1 -28  299.32   13.72   0
   0   0 -26  199.60   12.69   0
   0   2 -20   43.04    9.79   0
   1 -15   5    3.45   18.32   0
   1 -14   5  341.52   21.57   0
   1  -8   4  225.35   14.60   0
   2 -14  -1 1005.10   30.25   0
   2 -13  -1 1065.68   29.04   0
   2 -11  -1  451.05   18.90   0
   2  -9  -2  337.58   15.65   0
   2  -8  -3 1354.02   23.08   0
   2  -7 -23   11.63    3.99   0
   2  -7  -4 1263.70   20.36   0
   2  -4 -13  442.28    6.33   0
 -12  10   3   35.37   24.28   0
 -11   9   6   22.95   21.77   0
 -11  10   4   23.65   21.17   0
 -11  11   0    7.34   22.89   0
 -11  12  -4  -11.15   21.01   0
 -10   9   6  318.90   24.93   0
 -10  10   3   89.43   22.48   0
 -10  11   0   -7.54   20.52   0
 -10  12  -6  105.79   23.87   0
 -10  12  -5  193.18   26.04   0
 -10  12  -4   82.37   22.44   0
  -9   7  10   64.17   15.14   0
  -9   8   8  180.65   16.70   0
  -9  11  -1  201.14   22.17   0
  -9  12  -7   83.31   22.76   0
  -9  12  -6   53.41   22.01   0
  -8   8   7  114.67   16.21   0
  -8  10   2  120.43   17.27   0
  -8  11  -3   43.20   17.50   0
  -8  11  -2   41.90   17.40   0
  -8  12 -18  247.74   28.22   0
  -8  12 -17  119.38   26.25   0
  -8  12 -16   17.61   23.51   0
  -8  12 -15   36.86   23.00   0
  -8  12 -14  403.52   30.34   0
  -8  12 -13   71.32   23.08   0
  -8  12 -12  254.48   26.32   0
  -8  12 -11   24.77   21.19   0
  -8  12 -10  230.43   25.25   0
  -8  12  -9  118.00   21.81   0
  -8  12  -8   18.36   14.52   0
  -7   7   8  111.74   13.96   0
  -7   8   6  254.84   15.73   0
  -7  10   0  126.79   16.99   0
  -7  11 -22  206.83   26.42   0
  -7  11 -21   20.62   23.72   0
  -7  11 -20  223.10   26.56   0
  -7  11  -5   97.08   18.12   0
  -6   9 -27   56.63   24.15   0
  -6   9   1   87.35   14.23   0
  -6  10 -23   -4.13   21.26   0
  -6  11 -17  112.40   17.33   0
  -6  11 -16   57.87   20.11   0
  -6  11 -15   76.36   20.00   0
  -6  11 -14   46.06   19.39   0
  -6  11 -13  262.13   23.25   0
  -6  11 -12    2.37   18.14   0
  -6  11 -10   75.37   18.28   0
  -5  -9  21  121.02   15.89   0
  -5   7 -30    0.97   22.36   0
  -5   8 -27   24.69   23.36   0
  -5   9 -24  225.90   23.82   0
  -5   9  -2   86.81   13.91   0
  -5  10 -19    1.62   13.80   0
  -5  10 -18  373.34   25.07   0
  -5  10 -16  118.13   19.40   0
  -5  10  -8  -15.20   14.56   0
  -4 -12  20  300.78   23.42   0
  -4 -11  20  251.88   20.71   0
  -4   5 -32   77.95   22.04   0
  -4   6 -30   53.38   20.92   0
  -4   6   4  584.82   15.52   0
  -4   7 -27   20.87   18.75   0
  -4   8 -24  236.86   22.23   0
  -4   8 -23   11.32   19.89   0
  -4   8  -2  865.48   22.10   0
  -4   9 -18  384.99   23.17   0
  -4   9 -17   63.11   17.74   0
  -4   9 -16  631.61   25.41   0
  -4   9  -9  167.68   16.58   0
  -4   9  -8   68.71   14.57   0
  -3 -13  18  232.68   21.05   0
  -3 -11  18  235.04   18.01   0
  -3 -10  18  389.04   20.42   0
  -3  -7  17   14.96   10.77   0
  -3   4 -31  466.83   26.88   0
  -3   5 -29  399.85   23.85   0
  -3   7 -23   96.74   17.17   0
  -3   7  -3  425.47   16.72   0
  -3   8 -15  547.41   22.22   0
  -3   8 -14  460.23   20.75   0
  -3   8 -13  306.24   18.32   0
  -3   8 -12  417.24   19.28   0
  -3   8 -11  373.98   18.20   0
  -3   8 -10  170.76   15.12   0
  -2 -13  16  459.58   24.07   0
  -2 -12  16   16.52   15.01   0
  -2 -11  16  905.14   26.40   0
  -2  -3  12  473.35   10.58   0
  -2   4 -27   15.18   16.03   0
  -2   5 -24   77.41   16.56   0
  -2   6 -20  478.83   20.44   0
  -1 -10  13  369.00   18.06   0
  -1  -7  12  926.21   20.20   0
  -1  -3   9  513.53   10.42   0
  -1   1 -29  187.39   16.32   0
  -1   2 -27   40.67   13.39   0
  -1   3 -24  235.47   16.10   0
  -1   4 -21  303.70   15.70   0
  -1   4  -5  850.60   15.15   0
   0 -14  10  126.49   19.63   0
   0 -13  10  733.40   26.97   0
   0 -12  10   21.33   14.17   0
   0 -10  10   22.22   11.41   0
   0  -5   7    1.23    6.46   0
   0  -4   6 2250.03   21.37   0
   0   1 -23   13.80    9.33   0
   0   2 -19  964.36   19.09   0
   1 -12   6   11.61   13.48   0
   1 -11   6  297.29   17.65   0
   1  -6   3  307.76   11.37   0
   1  -3  -1  640.62    9.61   0
   1  -2  -3  775.18    7.37   0
   2 -15   0  172.52   20.71   0
   2 -14   0   59.92   17.53   0
   2 -13   0  740.83   25.60   0
   2 -12   0  165.31   16.11   0
   2 -11   0 2183.96   35.15   0
   2  -8  -2 1227.87   22.87   0
   2  -7  -3  863.78   17.96   0
   2  -6  -5  410.17   11.58   0
   2  -5  -7 3180.81   23.77   0
 -12   9   5   35.85   26.90   0
 -12  10   2   11.81   24.64   0
 -11   8   8  162.02   21.07   0
 -11  10   3  150.43   24.56   0
 -11  11  -2   92.31   27.19   0
 -11  11  -1  125.99   26.06   0
 -10   7  10    1.93   16.03   0
 -10   8   8  251.99   20.48   0
 -10  10   2   33.67   22.45   0
 -10  11  -2   87.52   24.65   0
 -10  11  -1  279.29   26.36   0
 -10  12  -9   41.80   26.40   0
 -10  12  -8   11.27   24.44   0
 -10  12  -7  146.28   26.30   0
  -9   9   5   73.20   16.63   0
  -9  10   2  157.33   20.09   0
  -9  11  -2  243.00   23.37   0
  -9  12 -14   88.89   26.91   0
  -9  12 -13  326.36   30.57   0
  -9  12 -12   71.18   25.62   0
  -9  12 -11   15.49   23.29   0
  -9  12 -10   67.15   23.80   0
  -9  12  -9   64.77   23.89   0
  -9  12  -8  294.25   22.63   0
  -8   4  14  121.20   10.60   0
  -8   7   9  123.97   13.34   0
  -8   9   4  102.70   15.82   0
  -8  10   1  113.16   17.69   0
  -8  11  -4  401.89   25.07   0
  -7   4  13  201.47   11.44   0
  -7  10 -24   54.87   25.88   0
  -7  11 -19   -7.18   22.89   0
  -7  11 -18  176.02   25.24   0
  -7  11 -17  141.47   24.38   0
  -7  11  -8  102.00   20.29   0
  -7  11  -6  399.03   20.87   0
  -6   5  10 1076.81   19.65   0
  -6   7   6  121.66   13.60   0
  -6   8 -29   95.90   27.14   0
  -6   9 -26  185.67   26.55   0
  -6   9   0  102.57   15.02   0
  -6  10 -22  302.18   26.28   0
  -6  10 -21   93.98   23.27   0
  -6  10  -5  186.01   18.66   0
  -6  10  -4  611.38   24.27   0
  -5  -8  21  297.72   17.23   0
  -5  -6  20   32.51    9.45   0
  -5   4  10  926.74   15.78   0
  -5   6 -32    5.63   23.11   0
  -5   7 -29   22.37   22.48   0
  -5   7   4   58.16   10.39   0
  -5   8 -26  107.92   23.14   0
  -5   8   1  313.32   15.91   0
  -5   9 -23   13.47   18.96   0
  -5   9  -3   49.12   13.59   0
  -5  10 -15   22.03   12.52   0
  -5  10 -14  736.59   27.89   0
  -5  10 -13   63.13   17.60   0
  -5  10 -12  255.85   20.14   0
  -5  10 -11  164.79   15.23   0
  -4 -10  20  392.80   21.27   0
  -4  -7  19  115.49   12.57   0
  -4  -5  18  278.71   11.18   0
  -4   5 -31  222.36   25.56   0
  -4   5   6  799.87   15.61   0
  -4   6 -29   92.79   20.80   0
  -4   7 -26  106.96   20.52   0
  -4   7   1 1326.46   23.91   0
  -4   8 -22   95.43   18.90   0
  -4   8  -3  156.31   14.04   0
  -4   9 -15  366.36   21.32   0
  -4   9 -14  386.77   21.55   0
  -4   9 -13   45.60   15.59   0
  -4   9 -12   48.90   15.54   0
  -4   9 -11  589.64   23.11   0
  -4   9 -10  611.99   20.97   0
  -3  -5  16   18.11    6.45   0
  -3   3 -32  303.99   24.43   0
  -3   5 -28   67.78   17.64   0
  -3   6 -25   24.20   15.68   0
  -3   7 -21   42.13   15.79   0
  -3   7  -4  586.32   18.77   0
  -2 -10  16  205.68   15.82   0
  -2  -7  15   69.44   11.48   0
  -2  -4  13  472.65   12.09   0
  -2   2 -31    1.12   13.54   0
  -2   3 -29   40.84   14.52   0
  -2   4 -26  218.04   18.93   0
  -2   5 -23  582.23   22.02   0
  -2   5  -2  230.64   10.35   0
  -2   6 -19   -2.31   12.50   0
  -2   6 -18  375.23   18.41   0
  -2   6  -7  186.18   13.83   0
  -1 -13  14  656.43   27.07   0
  -1 -12  14  206.14   19.24   0
  -1  -9  13   45.00   11.79   0
  -1  -5  11  166.66   11.00   0
  -1  -4  10 2061.62   21.59   0
  -1   4 -20  169.11   13.45   0
  -1   4 -19  113.55   13.74   0
  -1   4  -6 4206.09   32.20   0
   0 -14  11   16.63   16.96   0
   0 -13  11  170.81   19.05   0
   0  -9  10 1120.35   24.95   0
   0  -6   8 2906.83   30.41   0
   0  -3   5 2926.26   21.17   0
   0  -1 -27   88.94   11.88   0
   0   2 -18  161.90   10.91   0
   1 -14   7  219.44   20.42   0
   1 -13   7  324.23   20.76   0
   1 -10   6  536.27   20.02   0
   1  -4   1  547.52   11.14   0
   2 -15   1  268.49   22.66   0
   2 -14   1  894.84   29.37   0
   2 -13   1  985.28   28.63   0
   2 -10   0  363.27   17.31   0
 -12   9   4   79.22   27.11   0
 -12  10   1  190.84   29.28   0
 -11   8   7   93.17   23.45   0
 -11   9   5   40.42   21.28   0
 -11  10   1   62.99   25.56   0
 -11  10   2  241.80   26.32   0
 -11  11  -3   73.62   25.38   0
 -10   8   7  252.89   23.25   0
 -10   9   5   30.36   18.30   0
 -10  10   1  117.29   23.86   0
 -10  11  -3  246.33   26.56   0
  -9   6  11   30.70   14.24   0
  -9   7   9   17.30   15.62   0
  -9   8   7   84.64   16.19   0
  -9  10   1  121.56   20.15   0
  -9  11  -4    2.78   19.53   0
  -9  11  -3  232.68   22.97   0
  -8   3  15   21.95    9.09   0
  -8   5  12   24.97   12.31   0
  -8   8   6  477.38   20.55   0
  -8   9   3  274.64   21.50   0
  -8  11 -19  200.94   28.04   0
  -8  11 -18   28.26   23.17   0
  -8  11  -7  116.28   20.60   0
  -8  11  -6  -14.45   18.46   0
  -8  11  -5   29.26   18.08   0
  -7   7   7  554.96   20.17   0
  -7   8   5  100.24   13.81   0
  -7  10 -23  153.28   27.07   0
  -7  10 -22   64.68   25.35   0
  -7  10  -3  119.45   17.42   0
  -7  10  -2   77.42   16.89   0
  -7  11 -16   52.80   20.50   0
  -7  11 -15   77.63   21.64   0
  -7  11 -14  299.63   25.42   0
  -7  11 -12   87.53   21.30   0
  -7  11 -11  183.47   22.43   0
  -7  11 -10  270.00   23.67   0
  -6   6   8  149.57   11.10   0
  -6   8 -28   36.81   24.07   0
  -6   8   3  243.55   15.56   0
  -6   9 -25   52.56   22.01   0
  -6   9 -24  166.90   25.64   0
  -6   9  -1  103.80   15.51   0
  -6  10 -18   89.41   21.23   0
  -6  10  -7  188.31   19.44   0
  -6  10  -6  222.16   19.54   0
  -5   5 -33   55.52   24.32   0
  -5   5   8 1184.04   19.55   0
  -5   6 -31   27.71   23.36   0
  -5   6   6   89.97    9.61   0
  -5   7 -28   -7.37   21.00   0
  -5   8   0   29.40   11.56   0
  -5   9 -21   93.18   20.77   0
  -5   9 -20  629.05   29.37   0
  -5   9  -5  218.45   17.19   0
  -4  -9  20   82.94   14.70   0
  -4   6 -28  119.83   20.91   0
  -4   6   3  819.37   19.19   0
  -4   7 -25  232.86   22.37   0
  -4   7   0  684.83   18.97   0
  -4   8 -21  126.54   19.33   0
  -4   8 -20    1.87   16.69   0
  -4   8  -5  569.41   19.91   0
  -4   8  -4  268.73   16.06   0
  -3 -12  19  206.25   19.40   0
  -3  -6  17  110.47   10.74   0
  -3   4 -30   27.62   16.75   0
  -3   5 -27   32.22   16.59   0
  -3   6 -24  151.37   18.39   0
  -3   7 -20  266.76   19.59   0
  -3   7 -19  122.41   16.93   0
  -3   7  -6  879.30   22.64   0
  -2 -13  17  140.99   19.65   0
  -2 -12  17   -5.77   17.74   0
  -2  -9  16   43.19   12.04   0
  -2  -5  14  337.22   12.21   0
  -2   2 -30  131.21   17.37   0
  -2   3 -28  151.62   18.04   0
  -2   5 -22   66.42   14.22   0
  -2   6 -16  210.65   15.28   0
  -2   6 -15  175.87   14.45   0
  -2   6 -10 1934.83   29.56   0
  -2   6  -9 1388.96   25.67   0
  -1 -10  14  687.04   22.63   0
  -1  -8  13  389.04   16.10   0
  -1  -6  12  483.21   15.72   0
  -1   0 -30  159.33   15.16   0
  -1   1 -28  139.40   15.36   0
  -1   2 -26   99.00   12.82   0
  -1   2   1  870.57    9.90   0
  -1   3 -23  670.31   20.17   0
  -1   4 -18  588.11   18.20   0
   0 -11  11  276.49   18.19   0
   0  -7   9 3128.82   34.43   0
   0   1 -22  130.37   10.88   0
   0   2 -17   53.82    9.28   0
   1 -12   7   55.16   14.15   0
   1 -11   7  150.81   15.59   0
   1  -9   6  116.73   13.70   0
   2 -15   2  131.12   20.50   0
   2 -14   2  449.00   24.03   0
   2 -13   2  186.01   18.19   0
   2 -12   2 2202.13   38.26   0
   2 -10   1  503.38   19.34   0
   2  -9   0    9.08   11.60   0
   2  -8  -1  966.62   21.49   0
   2  -7  -2   26.75    9.65   0
   2  -5  -6  552.09   11.05   0
   2  -4 -10   79.86    5.02   0
   3 -16 -15   62.10   20.97   0
   3 -16 -14   43.01   19.48   0
   3 -16 -12  524.70   26.71   0
   3 -16 -11   25.41   18.49   0
   3 -16 -10   49.41   21.17   0
   3 -15 -16  193.96   20.93   0
   3 -15 -15   80.52   17.68   0
   3 -15 -14  372.37   22.74   0
   3 -15 -13  275.21   21.01   0
   3 -15 -12  108.29   18.19   0
   3 -15 -11  107.58   18.19   0
   3 -15 -10  376.88   23.11   0
   3 -15  -9  341.75   22.22   0
   3 -14 -16   20.18   16.58   0
   3 -14 -15  505.75   22.18   0
   3 -14 -14  118.72   16.32   0
   3 -14 -13   10.01   14.50   0
   3 -14 -11  236.89   19.02   0
   3 -14 -10   71.33   15.84   0
   3 -13 -16   -6.85   14.23   0
   3 -13 -15   55.62   13.72   0
   3 -13 -14   99.51   14.72   0
   3 -13 -12    8.82   13.49   0
   3 -13 -10  583.34   22.56   0
   3 -12 -16  917.67   24.38   0
   3 -12 -15   94.85   14.73   0
   3 -12 -14    6.71   11.71   0
   3 -12 -13  532.65   19.72   0
   3 -12 -11  121.93   14.07   0
   3 -12 -10  176.00   15.19   0
   3 -11 -13  342.77   17.07   0
   3 -11 -12   35.80   12.92   0
 -12   9   3   73.70   27.10   0
 -12  10   0   20.30   27.29   0
 -11   7   9    3.70   19.17   0
 -11   9   4  201.70   24.84   0
 -11  10   0    9.89   23.30   0
 -11  11  -5   80.49   27.14   0
 -11  11  -4   14.36   23.24   0
 -10   7   9  193.55   20.13   0
 -10   9   4    1.72   18.34   0
 -10  10   0  364.42   26.81   0
 -10  11  -6    4.08   21.31   0
 -10  11  -5   60.09   22.98   0
 -10  11  -4   65.45   22.04   0
  -9  10   0  105.85   20.13   0
  -9  11  -7  209.55   25.32   0
  -9  11  -6   79.56   22.23   0
  -9  11  -5  148.71   21.88   0
  -8   6  10  137.98   14.88   0
  -8   7   8  919.19   24.65   0
  -8  10  -2  125.54   19.34   0
  -8  11 -17  105.01   23.42   0
  -8  11 -16  324.63   28.85   0
  -8  11 -15   12.25   22.33   0
  -8  11 -13   38.73   23.11   0
  -8  11 -12  304.92   27.24   0
  -8  11 -11   69.36   21.71   0
  -8  11 -10  168.30   23.22   0
  -8  11  -9   92.56   21.63   0
  -8  11  -8  483.59   28.07   0
  -7   5  11  461.52   15.30   0
  -7   6   9   91.80   12.39   0
  -7   8   4  727.60   22.99   0
  -7   9 -25  138.79   27.67   0
  -7   9   1  609.91   23.61   0
  -7  10 -21    9.44   23.55   0
  -7  10 -20  221.74   26.80   0
  -7  10  -4  153.26   18.99   0
  -6   7 -30   38.22   23.59   0
  -6   7   5  673.55   20.67   0
  -6   8 -27  116.18   25.37   0
  -6   8 -26   98.76   26.86   0
  -6   8   2  133.78   14.36   0
  -6   9 -22  226.15   24.43   0
  -6  10 -17   30.71   18.86   0
  -6  10 -16  278.96   24.31   0
  -6  10 -14   22.57   18.84   0
  -6  10 -13  356.57   24.72   0
  -6  10 -12  315.14   23.53   0
  -6  10 -10  214.28   21.12   0
  -6  10  -9  113.49   18.72   0
  -6  10  -8  451.14   23.26   0
  -5  -7  21   35.42   11.92   0
  -5   5 -32   73.40   24.70   0
  -5   6 -30   85.42   23.96   0
  -5   7 -27  494.81   29.79   0
  -5   8 -24   59.12   20.78   0
  -5   8 -23   34.55   22.37   0
  -5   8  -1  413.08   18.00   0
  -5   9 -19  103.29   19.79   0
  -5   9 -18  270.18   22.61   0
  -5   9 -17   18.64   18.62   0
  -5   9  -7   29.41   14.77   0
  -5   9  -6   32.06   14.18   0
  -4 -12  21   46.49   17.65   0
  -4  -8  20   10.72   12.03   0
  -4  -6  19  310.61   13.59   0
  -4  -2  16  102.00    5.17   0
  -4  -1  15  149.38    3.57   0
  -4   4 -32  154.98   23.30   0
  -4   5 -30   16.33   19.87   0
  -4   6 -27  298.98   23.91   0
  -4   7 -24  141.17   20.49   0
  -4   8 -18  310.38   21.88   0
  -3 -11  19   34.25   14.57   0
  -3 -10  19  509.10   22.55   0
  -3   3 -31   27.88   20.22   0
  -3   4 -29   -1.43   16.03   0
  -3   5 -26   37.90   18.29   0
  -3   5   2  191.14   10.31   0
  -3   6 -23  418.55   22.28   0
  -3   7 -18  538.54   22.70   0
  -3   7 -17   10.35   14.16   0
  -3   7  -7   67.40   13.27   0
  -2  -8  16  501.80   17.93   0
  -2  -6  15  203.82   12.52   0
  -2   4 -25  465.44   20.75   0
  -2   5 -21    9.45   12.92   0
  -2   6 -14 1058.18   24.08   0
  -2   6 -13  757.93   21.25   0
  -2   6 -12  213.53   14.63   0
  -1 -13  15  658.10   27.60   0
  -1  -9  14  158.17   14.32   0
  -1  -7  13  272.71   14.49   0
  -1   3 -22  224.93   14.40   0
  -1   4 -16  363.58   15.84   0
   0 -14  12  843.15   31.25   0
   0 -13  12 1020.64   31.62   0
   0 -10  11  281.15   17.13   0
   0  -8  10  339.88   15.54   0
   0  -2 -28    5.56   10.31   0
   0  -2   4   19.63    4.05   0
   0   0 -24  280.95   13.40   0
   0   2 -16  569.62   14.73   0
   1 -14   8   57.06   18.34   0
   1 -13   8  245.01   20.33   0
   1 -12   8  147.77   16.88   0
   1 -10   7  288.78   17.10   0
   1  -7   5  395.17   13.45   0
   1  -5   3    6.05    6.53   0
   2 -15   3  797.28   30.76   0
   2 -13   3  511.74   23.89   0
   2 -11   2  268.61   17.42   0
   2  -8   0  111.78   12.87   0
   2  -6  -3  199.44    9.76   0
   2  -5  -5  374.21   10.45   0
   3 -16  -9   53.07   19.60   0
   3 -16  -8 1016.71   33.95   0
   3 -16  -7   90.70   21.20   0
   3 -15 -17   69.03   17.58   0
   3 -15  -8  120.14   19.17   0
   3 -15  -7  517.58   25.87   0
   3 -15  -6  723.57   30.35   0
   3 -14 -17   26.37   14.19   0
   3 -14  -8   -0.96   14.25   0
   3 -14  -6   72.92   16.65   0
   3 -13 -17  196.50   15.81   0
   3 -13  -8   60.35   14.93   0
   3 -13  -7  338.48   19.87   0
   3 -12 -17   73.36   13.74   0
   3 -12  -8  689.60   22.84   0
   3 -12  -7   99.71   16.70   0
   3 -11 -16   78.48   13.06   0
   3 -11 -15  493.70   17.55   0
   3 -11 -11  118.95   13.02   0
   3 -11 -10  778.91   21.83   0
   3 -11  -9  185.34   14.51   0
   3 -11  -8  108.79   15.30   0
   3 -10 -14   32.41   10.79   0
   3 -10 -13  249.51   14.35   0
   3 -10 -12   59.13   12.32   0
   3 -10 -11  701.49   20.15   0
 -12   8   5   24.22   26.77   0
 -12   9   2   61.85   29.38   0
 -11   8   6  216.00   24.31   0
 -11   9   3   -0.41   21.63   0
 -11  10  -1   99.84   24.91   0
 -10   8   6   30.65   17.44   0
 -10   9   3    8.20   18.51   0
 -10  10  -1  113.23   23.14   0
 -10  11 -11   41.13   25.14   0
 -10  11 -10  103.44   27.28   0
 -10  11  -9  239.97   29.45   0
 -10  11  -8   58.33   25.17   0
 -10  11  -7   84.55   25.10   0
  -9   5  12  333.27   17.96   0
  -9   7   8   10.93   16.33   0
  -9  10  -2  147.79   21.98   0
  -9  10  -1  114.86   20.81   0
  -9  11 -15  162.84   27.85   0
  -9  11 -14   35.56   25.47   0
  -9  11 -13   59.88   25.50   0
  -9  11 -12  121.52   26.33   0
  -9  11 -11  137.17   25.80   0
  -9  11 -10  177.17   26.47   0
  -9  11  -9   66.90   23.53   0
  -9  11  -8    8.42   20.77   0
  -8   2  16  -11.54    7.31   0
  -8   8   5  273.64   18.25   0
  -8   9   2    9.27   14.85   0
  -8  10 -20   37.31   24.30   0
  -8  10  -3  276.40   22.36   0
  -7   9 -24  102.04   26.08   0
  -7   9 -23  143.60   25.29   0
  -7  10 -19  372.88   27.86   0
  -7  10 -18  137.25   24.72   0
  -7  10 -17   97.92   22.73   0
  -7  10  -7  615.24   28.01   0
  -7  10  -6  321.90   22.53   0
  -7  10  -5  343.03   21.94   0
  -6   4  11  310.45   12.13   0
  -6   6 -31  121.87   28.59   0
  -6   6   7  870.03   21.15   0
  -6   7 -29  157.36   25.83   0
  -6   7 -28   50.33   26.48   0
  -6   8 -25   57.70   23.64   0
  -6   9 -21   44.36   21.98   0
  -6   9 -20  266.50   24.93   0
  -6   9  -3  197.62   17.70   0
  -5   4 -33   17.89   26.83   0
  -5   5 -31   43.19   25.36   0
  -5   6 -29  256.89   26.54   0
  -5   7 -26   -0.40   20.10   0
  -5   7   2   92.88   12.07   0
  -5   8 -22  171.50   22.65   0
  -5   9 -16  516.81   25.85   0
  -5   9 -15   27.27   17.80   0
  -5   9 -14  171.65   19.76   0
  -5   9 -13   19.54   16.91   0
  -5   9 -12  688.23   26.93   0
  -5   9 -11   59.55   16.79   0
  -5   9 -10   57.98   16.26   0
  -4 -10  21  243.92   19.46   0
  -4   4 -31   17.79   19.87   0
  -4   5 -29   14.87   19.60   0
  -4   6 -26  108.68   20.59   0
  -4   7 -23   -2.17   16.63   0
  -4   7 -22  103.71   19.69   0
  -4   8 -15    8.37   15.52   0
  -4   8 -14  380.09   20.84   0
  -4   8  -9 1020.48   26.84   0
  -3  -9  19   83.79   15.15   0
  -3  -7  18  539.21   18.16   0
  -3  -4  16  505.90   12.56   0
  -3   2 -32  111.08   21.59   0
  -3   5 -25  609.82   26.53   0
  -3   6 -22  193.98   18.57   0
  -3   6  -2  264.65   14.28   0
  -3   7 -14  887.42   25.29   0
  -3   7 -13   30.26   13.27   0
  -3   7 -12  343.32   17.99   0
  -3   7 -11  165.30   15.27   0
  -3   7 -10 1778.93   31.36   0
  -3   7  -9  462.25   18.91   0
  -3   7  -8  590.36   18.27   0
  -2 -13  18  100.86   21.22   0
  -2   1 -31  365.27   21.74   0
  -2   2 -29  157.54   18.20   0
  -2   3 -27  248.82   18.03   0
  -2   5 -20  286.54   17.57   0
  -1 -11  15 1100.65   29.04   0
  -1   0 -29   89.39   14.44   0
  -1   1 -27  178.02   15.40   0
  -1   3 -21   60.59   11.52   0
  -1   4 -14  768.53   18.67   0
  -1   4 -13   61.34   11.94   0
  -1   4 -10 2103.13   26.31   0
   0 -12  12  132.91   14.74   0
   0 -11  12   54.53   14.67   0
   0  -9  11 1053.55   24.97   0
   0  -7  10   -6.37   10.14   0
   0  -4   7  100.28    7.11   0
   0  -1 -26   44.46   10.08   0
   0   2 -15  606.86   14.09   0
   0   2 -14   64.96    9.11   0
   0   2 -13 1767.81   21.75   0
   1 -14   9  236.52   22.20   0
   1 -13   9  119.19   18.10   0
   1 -11   8   88.46   14.75   0
   1  -3   0   94.42    5.89   0
   2 -13   4  507.63   23.84   0
   2 -12   3  465.69   19.34   0
   2 -11   3   29.94   13.58   0
   2 -10   2  526.98   18.11   0
   2  -7  -1  311.68   12.08   0
   3 -15  -5  337.48   24.10   0
   3 -14  -5  190.40   19.40   0
   3 -13  -6  515.67   22.71   0
   3 -13  -5   79.28   16.08   0
   3 -12 -19  168.43   15.91   0
   3 -12  -6   91.32   14.83   0
   3 -11 -18  201.17   14.96   0
   3 -11  -7    7.92   11.97   0
   3 -10 -16   71.57   11.13   0
   3 -10 -15  767.19   19.47   0
   3 -10 -10  111.94   11.95   0
   3 -10  -9  735.69   20.19   0
   3 -10  -8  540.66   19.40   0
 -12   9   1   71.58   26.93   0
 -11   7   8   28.08   18.97   0
 -11   8   5  113.10   25.25   0
 -11   9   2   23.82   22.25   0
 -11  10  -3  195.45   27.74   0
 -11  10  -2  210.04   26.18   0
 -10   6  10   43.04   16.76   0
 -10   7   8   49.51   16.21   0
 -10   8   5  304.64   25.23   0
 -10   9   2  542.69   28.45   0
 -10  10  -3   82.66   23.00   0
 -10  10  -2   55.63   21.98   0
  -9   6  10  110.05   14.74   0
  -9   8   5  116.24   17.54   0
  -9  10  -4   17.32   18.81   0
  -9  10  -3  216.32   23.45   0
  -8   4  13  268.77   14.11   0
  -8   7   7   10.69   12.17   0
  -8   8   4   18.37   14.21   0
  -8   9   1  234.23   19.87   0
  -8  10 -19  111.82   26.79   0
  -8  10 -18  227.23   28.98   0
  -8  10 -17  326.84   28.77   0
  -8  10  -6   42.64   18.84   0
  -8  10  -5  165.07   21.34   0
  -8  10  -4   53.98   18.10   0
  -7   4  12  263.60   13.00   0
  -7   7   6  266.32   16.03   0
  -7   8 -26  126.36   27.53   0
  -7   8   3  227.97   17.28   0
  -7   9 -22   69.70   25.25   0
  -7   9  -1  530.32   23.51   0
  -7  10 -16   51.33   20.34   0
  -7  10 -15  111.36   22.12   0
  -7  10 -14   44.68   20.55   0
  -7  10 -13   45.72   19.76   0
  -7  10 -11  200.00   22.61   0
  -7  10 -10  248.21   22.80   0
  -7  10  -9   33.91   19.04   0
  -7  10  -8  216.33   21.67   0
  -6   5 -32   44.46   28.58   0
  -6   5   9   10.97    9.04   0
  -6   6 -30  104.13   27.18   0
  -6   7 -27    2.82   24.50   0
  -6   8 -24   35.29   22.41   0
  -6   9  -4   23.06   14.90   0
  -5   1  14   32.53    4.17   0
  -5   6 -28  143.36   24.11   0
  -5   7 -25   33.56   20.75   0
  -5   8 -21  279.23   24.15   0
  -5   8  -3  213.39   15.99   0
  -4  -9  21  146.89   16.01   0
  -4  -7  20   32.83   11.41   0
  -4   4 -30  236.11   26.58   0
  -4   4   7  986.45   16.18   0
  -4   5 -28  267.91   23.88   0
  -4   6 -25   51.48   18.64   0
  -4   7 -21  169.52   20.09   0
  -4   7  -2    5.78   11.58   0
  -4   8 -12  422.49   20.50   0
  -4   8 -11  383.04   19.50   0
  -3 -11  20  309.93   22.30   0
  -3  -5  17  913.22   17.58   0
  -3   3 -30   27.11   16.84   0
  -3   4 -27  508.77   26.16   0
  -3   5 -24   74.41   18.33   0
  -3   6 -21   85.65   15.62   0
  -3   6 -20  305.93   20.13   0
  -3   6  -3  630.04   18.98   0
  -2 -12  18  413.75   22.83   0
  -2 -11  18  116.31   18.38   0
  -2  -9  17  179.67   14.73   0
  -2  -7  16  454.69   16.07   0
  -2   4 -23  432.88   19.95   0
  -2   5 -19  411.18   18.97   0
  -2   5 -18  277.64   16.79   0
  -1 -13  16  193.30   20.97   0
  -1 -10  15  544.18   21.51   0
  -1  -8  14  923.68   22.45   0
  -1  -5  12 2099.34   25.75   0
  -1  -4  11  439.40   12.78   0
  -1  -1 -30  113.97   15.87   0
  -1   2 -24   99.37   12.18   0
  -1   3 -20   68.37   13.10   0
  -1   4 -12  383.86   14.18   0
   0 -13  13  748.89   29.21   0
   0 -12  13  505.68   23.87   0
   0  -3   6  445.66    9.65   0
   0   1 -20    7.04    8.64   0
   1 -11   9   32.31   13.39   0
   1 -10   8   98.95   11.12   0
   1  -8   7  763.48   21.27   0
   1  -6   5   56.12    9.32   0
   2 -14   5  695.42   28.29   0
   2 -11   4 2158.61   37.11   0
   2 -10   3 1231.69   27.68   0
   2  -9   2  211.40   14.93   0
   2  -8   1  873.30   21.62   0
   2  -7   0 2000.16   27.27   0
   2  -6  -2  672.88   15.06   0
   2  -5  -4  645.44   12.47   0
   3 -15  -4  104.22   19.27   0
   3 -15  -3   15.10   18.68   0
   3 -14  -3 1265.63   34.41   0
   3 -13  -4   14.55   14.97   0
   3 -13  -3  141.73   17.12   0
   3 -12  -5   47.89   13.82   0
   3 -12  -4 1707.15   34.10   0
   3 -11 -19   14.16   11.88   0
   3 -11  -6 1548.99   30.29   0
   3 -11  -5  122.66   14.60   0
   3 -10  -7  363.55   16.32   0
   3  -9 -13 1014.43   20.44   0
   3  -9 -12    8.51    9.59   0
   3  -9 -10    3.80   10.20   0
   3  -9  -9  633.81   18.56   0
 -12   8   4   78.22   25.00   0
 -12   9  -1   40.96   29.14   0
 -12   9   0    6.48   25.98   0
 -11   7   7  279.93   26.69   0
 -11   8   4   94.83   24.67   0
 -11   9   0  347.00   31.21   0
 -11   9   1   36.44   22.79   0
 -11  10  -6  167.90   28.81   0
 -11  10  -5   32.03   25.93   0
 -11  10  -4   21.00   23.08   0
 -10   7   7  106.75   20.84   0
 -10   9   1   42.94   20.31   0
 -10  10  -6    6.60   20.71   0
 -10  10  -5  157.83   25.14   0
 -10  10  -4  325.65   27.91   0
  -9   7   7  345.11   20.35   0
  -9   8   4  327.02   21.61   0
  -9   9   1  217.27   21.63   0
  -9  10 -17   74.43   27.06   0
  -9  10 -16   76.31   25.15   0
  -9  10  -7   97.69   21.76   0
  -9  10  -6   76.16   21.67   0
  -9  10  -5  207.93   24.27   0
  -8   5  11  686.82   20.61   0
  -8   6   9  100.17   12.96   0
  -8   8   3   74.46   17.54   0
  -8   9 -22   30.38   26.72   0
  -8  10 -16   82.39   23.92   0
  -8  10 -15   89.04   23.90   0
  -8  10 -13  168.27   24.44   0
  -8  10 -12   96.40   22.89   0
  -8  10 -11  198.87   24.25   0
  -8  10 -10  129.50   22.77   0
  -8  10  -9  467.61   28.10   0
  -8  10  -8   81.24   20.68   0
  -8  10  -7  187.32   22.45   0
  -7   5  10   59.09   11.16   0
  -7   7   5   13.99   14.37   0
  -7   8 -25   56.77   25.58   0
  -7   9 -21  407.87   29.03   0
  -7   9 -20    5.75   22.56   0
  -7   9  -2  134.70   17.21   0
  -6  -3  20  238.51    7.01   0
  -6   6 -29   79.69   25.79   0
  -6   7 -26   29.99   23.60   0
  -6   8 -23  250.23   26.28   0
  -6   8 -22   51.28   20.76   0
  -6   8   0  625.68   22.09   0
  -6   9 -16  156.37   21.45   0
  -6   9 -15   49.77   19.93   0
  -6   9 -14  408.35   24.68   0
  -6   9  -8   12.30   16.40   0
  -6   9  -7  306.10   21.11   0
  -5  -6  21  124.68   11.86   0
  -5   4 -32  265.18   27.62   0
  -5   4   9  469.69   12.72   0
  -5   5 -30  230.85   26.21   0
  -5   6 -27   24.07   21.19   0
  -5   6   4  283.37   14.48   0
  -5   7 -24   -5.36   19.23   0
  -5   8 -18  150.88   20.47   0
  -5   8  -5  656.70   22.53   0
  -5   8  -4   55.46   13.57   0
  -4   3 -32   33.47   21.11   0
  -4   5 -27  202.22   22.35   0
  -4   6 -24  294.79   22.80   0
  -4   6   1  985.34   20.94   0
  -4   7 -20   51.89   17.46   0
  -4   7 -19  125.39   18.77   0
  -4   7  -4 1370.02   27.13   0
  -3 -10  20  121.97   17.49   0
  -3  -8  19  294.31   15.74   0
  -3   2 -31   44.07   20.40   0
  -3   5 -23   69.86   17.99   0
  -3   6 -19  153.40   16.94   0
  -2 -10  18  134.94   15.53   0
  -2  -5  15 1502.16   22.10   0
  -2  -4  14  620.71   13.80   0
  -2  -3  13  302.57    9.35   0
  -2   1 -30   18.43   13.81   0
  -2   2 -28  129.56   15.95   0
  -2   3 -25  279.82   19.35   0
  -2   4 -22   96.87   14.71   0
  -2   5 -17  248.70   16.01   0
  -2   5 -16   47.73   12.48   0
  -2   5  -6  560.68   16.18   0
  -1 -12  16  303.84   21.38   0
  -1 -11  16  295.36   19.84   0
  -1  -9  15   25.69   12.20   0
  -1  -3  10   78.51    6.17   0
  -1   0 -28  133.05   15.34   0
  -1   1 -26  518.70   18.53   0
  -1   2 -23   19.61   12.35   0
  -1   3 -19  507.83   18.27   0
   0 -11  13 1293.63   31.48   0
   0  -9  12    7.72   11.67   0
   0  -2 -27  808.74   19.32   0
   0  -1 -25  261.99   13.95   0
   0   1 -19   20.04    8.77   0
   1 -14  10  672.55   29.45   0
   1 -13  10  202.33   20.25   0
   1 -10   9  215.39   16.38   0
   1  -9   8  584.26   20.07   0
   2 -13   5  396.54   23.23   0
   2 -12   5   65.94   15.65   0
   2  -9   3 1652.73   29.97   0
   2  -8   2 1224.25   25.00   0
   2  -6  -1  128.27    9.35   0
   2  -4  -7 1038.56   12.34   0
   3 -15  -2  333.93   24.60   0
   3 -13  -2  237.18   19.87   0
   3 -11  -4   21.85   13.05   0
   3 -10 -18  386.57   14.53   0
   3 -10  -5   86.67   12.76   0
   3  -9 -16  219.10   12.13   0
   3  -9  -8  239.88   13.35   0
   3  -9  -7  626.58   19.31   0
 -12   7   6    2.51   22.44   0
 -12   8   2   69.42   28.16   0
 -12   8   3  -13.44   24.12   0
 -12   9  -2   36.51   27.50   0
 -11   6   9  102.13   21.61   0
 -11   8   3  265.35   28.15   0
 -11   9  -1   59.49   24.18   0
 -11  10  -7   12.14   24.34   0
 -10   6   9  130.68   19.36   0
 -10   8   4  183.39   21.82   0
 -10   9  -1   57.08   20.14   0
 -10   9   0   22.60   20.00   0
 -10  10 -12  156.10   28.82   0
 -10  10 -11   38.63   26.24   0
 -10  10 -10   67.10   26.46   0
 -10  10  -9   99.41   26.73   0
 -10  10  -8  141.44   27.00   0
 -10  10  -7   12.12   22.95   0
  -9   5  11  262.01   18.24   0
  -9   6   9  237.42   17.44   0
  -9   8   3   65.56   19.95   0
  -9   9  -1  270.06   23.39   0
  -9  10 -15   59.51   23.71   0
  -9  10 -14  128.78   26.93   0
  -9  10 -13   15.17   24.50   0
  -9  10 -12   93.30   24.87   0
  -9  10 -11  160.73   26.00   0
  -9  10 -10  244.80   27.05   0
  -9  10  -9   90.20   23.89   0
  -9  10  -8   14.52   21.19   0
  -8   7   6  185.35   16.23   0
  -8   9 -21  -14.50   25.10   0
  -8   9 -20   19.37   25.69   0
  -8   9  -2   26.75   17.45   0
  -7   7 -27   25.94   26.22   0
  -7   8 -24  171.60   26.24   0
  -7   8 -23  232.44   28.45   0
  -7   8   1  132.65   16.44   0
  -7   9 -19   23.89   20.70   0
  -7   9 -18    6.55   21.57   0
  -7   9 -17  397.61   28.00   0
  -7   9  -5  664.01   27.02   0
  -7   9  -4  282.74   21.18   0
  -6   4 -33   47.89   25.31   0
  -6   5 -31   43.08   26.40   0
  -6   6 -28  223.74   28.01   0
  -6   6   6  183.45   12.70   0
  -6   7 -25  355.06   28.78   0
  -6   8 -21  118.97   23.32   0
  -6   8  -2  168.41   16.28   0
  -6   9 -13  127.75   19.40   0
  -6   9 -12    9.23   17.53   0
  -6   9  -9  342.37   19.31   0
  -5   4 -31   17.25   23.20   0
  -5   5 -29   20.97   21.83   0
  -5   6 -26   66.82   21.63   0
  -5   7 -23  352.89   25.04   0
  -5   7 -22    6.81   19.27   0
  -5   7   0   73.74   12.31   0
  -5   8 -17  569.14   26.86   0
  -5   8 -16  173.05   20.38   0
  -5   8  -6  205.48   17.05   0
  -4 -11  22  103.66   17.32   0
  -4  -8  21  135.96   15.19   0
  -4  -5  19  412.52   12.97   0
  -4   3 -31   72.68   21.53   0
  -4   4 -29  194.50   23.71   0
  -4   5 -26  348.44   24.77   0
  -4   6 -23  356.88   23.44   0
  -4   7 -18  127.54   18.45   0
  -3 -12  21    8.24   20.31   0
  -3  -6  18   77.72   10.61   0
  -3   1 -32    6.81   19.81   0
  -3   4 -26   56.88   16.78   0
  -3   5 -22  -14.00   16.91   0
  -3   6 -18   84.13   14.95   0
  -2 -12  19   13.87   16.21   0
  -2  -9  18   95.18   15.90   0
  -2  -6  16  201.67   13.04   0
  -2   0 -31   33.36   17.39   0
  -2   2 -27  114.98   17.83   0
  -2   4 -21  821.82   24.39   0
  -2   5 -15 1481.51   28.01   0
  -2   5 -13  318.57   16.06   0
  -2   5  -9 1175.13   23.54   0
  -2   5  -8  917.00   21.38   0
  -2   5  -7 3186.75   33.42   0
  -1 -13  17  151.54   21.12   0
  -1  -8  15   22.46   12.44   0
  -1  -7  14  110.60   11.54   0
  -1   1 -25   50.78   13.10   0
  -1   1   3  456.42    5.06   0
  -1   2 -22   50.72   12.77   0
  -1   3 -18  771.34   19.63   0
   0 -13  14  921.89   31.62   0
   0 -12  14  210.65   20.66   0
   0 -10  13   32.73   13.43   0
   0  -6  10   43.51   10.25   0
   0  -5   9 1763.55   23.56   0
   0   0 -22  286.24   12.91   0
   0   1 -18  695.01   15.98   0
   1 -12  10   91.25   13.96   0
   1 -11  10  209.51   17.70   0
   1  -7   7  919.82   21.80   0
   1  -6   6 1522.79   23.91   0
   1  -4   3 7796.33   40.40   0
   1  -3   1  624.22   10.81   0
   2 -14   6   27.81   17.79   0
   2 -13   6   87.74   18.36   0
   2  -7   1  241.94   13.63   0
   3 -15  -1  320.78   24.02   0
   3 -15   0   50.09   19.91   0
   3 -14  -1  143.43   20.55   0
   3 -13  -1  857.09   28.57   0
   3 -12  -2   10.66   14.40   0
   3 -11 -20  303.90   14.55   0
   3 -11  -3  432.89   19.81   0
   3 -10 -19  494.26   16.01   0
   3 -10  -4  292.66   16.33   0
   3  -9 -17 1221.34   20.54   0
   3  -9  -6  120.10   12.17   0
   3  -8 -13  292.70   11.76   0
   3  -8 -12  397.85   13.39   0
   3  -8 -11  340.57   13.08   0
   3  -8 -10  181.39   11.59   0
 -12   7   5   -1.79   23.29   0
 -12   8   1  113.53   27.17   0
 -11   7   6  213.75   23.74   0
 -11   8   2  100.19   23.75   0
 -11   9  -3  -13.93   23.79   0
 -11   9  -2    0.43   23.57   0
 -10   9  -3   22.43   23.87   0
 -10   9  -2  496.39   30.03   0
  -9   7   6  387.88   21.71   0
  -9   8   2  186.31   22.77   0
  -9   9  -3  104.39   21.56   0
  -9   9  -2   29.30   19.22   0
  -8   5  10   59.27   13.35   0
  -8   6   8  145.77   14.30   0
  -8   7   5   40.21   14.28   0
  -8   8 -23  -22.51   25.80   0
  -8   8   2  517.33   23.63   0
  -8   9 -19  333.98   28.96   0
  -8   9 -18   72.39   25.08   0
  -8   9 -17   67.76   22.92   0
  -8   9  -5  269.85   22.40   0
  -8   9  -4  119.15   20.23   0
  -7   6   7  263.43   15.19   0
  -7   7 -26  130.37   27.34   0
  -7   7   4   19.42   12.86   0
  -7   8 -22    6.88   22.76   0
  -7   8   0  412.28   21.44   0
  -7   9 -16   -4.59   18.79   0
  -7   9 -15   45.90   20.47   0
  -7   9 -14   26.37   20.09   0
  -7   9 -13  373.99   26.61   0
  -7   9 -11  101.66   20.38   0
  -7   9 -10  122.82   20.01   0
  -7   9  -9  139.79   20.59   0
  -7   9  -8   35.58   18.75   0
  -7   9  -6   61.09   17.41   0
  -6  -4  21   62.96    7.27   0
  -6   3  12  237.02   10.41   0
  -6   4 -32   54.21   26.85   0
  -6   4  10   94.58    9.61   0
  -6   5 -30  117.36   26.68   0
  -6   5   8  107.55   10.22   0
  -6   6 -27  295.50   29.10   0
  -6   7 -24    7.33   21.69   0
  -6   7   2   37.25   12.62   0
  -6   8 -19  137.03   22.31   0
  -5  -7  22   17.64   11.12   0
  -5  -3  19  934.24   12.19   0
  -5  -2  18   18.57    3.79   0
  -5   4 -30  128.96   26.40   0
  -5   5 -28  260.74   26.29   0
  -5   5   6   64.68   10.07   0
  -5   6 -25  267.69   25.15   0
  -5   6   3  425.39   15.65   0
  -5   7 -21   34.69   18.93   0
  -5   7  -1  744.95   21.57   0
  -5   8 -14  285.98   21.10   0
  -5   8 -13  650.13   26.37   0
  -5   8 -11   56.82   16.27   0
  -5   8 -10  874.19   27.64   0
  -4 -10  22   50.37   14.63   0
  -4  -6  20   29.80    9.77   0
  -4   2 -32   93.06   24.85   0
  -4   3 -30  124.92   24.71   0
  -4   4 -28  107.91   20.72   0
  -4   5 -25   11.20   18.09   0
  -4   6 -22  107.30   18.99   0
  -4   6 -21   88.71   20.26   0
  -4   6   0  787.74   19.83   0
  -4   7 -16  893.12   28.36   0
  -4   7 -15   -1.32   15.04   0
  -4   7 -14  329.74   20.55   0
  -4   7  -8  406.45   19.34   0
  -4   7  -6   40.40   12.42   0
  -3 -11  21   20.71   18.47   0
  -3  -7  19  122.23   13.54   0
  -3   2 -30   94.11   18.42   0
  -3   4 -25   46.44   15.98   0
  -3   4   3 1342.75   18.46   0
  -3   5 -21  481.76   22.74   0
  -3   6 -15  433.35   20.19   0
  -3   6 -14  546.98   21.17   0
  -3   6  -8 1032.27   24.39   0
  -3   6  -6  343.81   14.17   0
  -2 -11  19   11.41   15.66   0
  -2  -7  17  500.78   18.15   0
  -2   1 -29   53.95   14.28   0
  -2   3 -24  312.13   18.13   0
  -2   4 -20  220.54   16.57   0
  -2   5 -12  190.90   13.86   0
  -2   5 -11 1228.36   24.50   0
  -1  -1 -29  169.56   15.63   0
  -1   0 -27  588.15   20.86   0
  -1   2   0  836.75   10.20   0
  -1   3 -17  217.41   13.22   0
   0 -11  14  591.58   24.53   0
   0  -9  13    0.82   11.77   0
   0  -4   8 1808.63   21.05   0
   1 -13  11  234.71   21.52   0
   1 -10  10  560.77   21.86   0
   1  -5   5  586.21   14.17   0
   2 -14   7  876.36   31.95   0
   2 -12   6  544.52   21.52   0
   2 -11   6  207.04   17.71   0
   2 -10   5  884.74   25.24   0
   2  -9   4   25.91   13.15   0
   2  -7   2   24.15   11.00   0
   2  -6   0  140.79    9.72   0
   3 -15   1  432.64   27.10   0
   3 -14   0   64.55   14.68   0
   3 -14   1  126.20   20.50   0
   3 -13   0  100.09   18.11   0
   3 -12  -1  364.04   20.31   0
   3 -11  -2 1273.19   29.23   0
   3 -11  -1  319.28   18.42   0
   3 -10  -3  501.36   19.37   0
   3  -9 -18  250.70   11.69   0
   3  -9  -5 1363.31   25.85   0
   3  -8 -15  541.75   14.11   0
   3  -8  -9  205.55   11.16   0
 -13   7   3    9.55   28.29   0
 -12   6   7   69.96   23.84   0
 -12   7   4  192.19   27.82   0
 -12   8   0   11.06   25.44   0
 -11   6   8   39.66   19.32   0
 -11   7   5  140.13   22.77   0
 -11   8   1   79.87   23.72   0
 -11   9  -7   61.71   25.09   0
 -11   9  -6   14.88   25.68   0
 -11   9  -5   32.64   24.78   0
 -11   9  -4  196.14   26.78   0
 -10   6   8  222.63   19.87   0
 -10   7   5  457.12   25.84   0
 -10   8   2   99.61   21.25   0
 -10   9  -5   35.57   23.08   0
 -10   9  -4   25.55   22.37   0
  -9   6   8  281.22   18.63   0
  -9   7   5  116.10   17.95   0
  -9   8   1   65.29   18.40   0
  -9   9 -18   56.84   25.85   0
  -9   9 -17   91.18   26.97   0
  -9   9 -16  123.74   27.48   0
  -9   9  -6  124.93   22.14   0
  -9   9  -5   98.73   21.64   0
  -9   9  -4  258.38   24.68   0
  -8   7   4  760.22   27.18   0
  -8   8 -22  254.20   30.46   0
  -8   8 -21  110.16   26.18   0
  -8   8   1  191.74   18.34   0
  -8   9 -16   42.22   23.08   0
  -8   9 -15  351.03   28.89   0
  -8   9 -13   75.04   22.87   0
  -8   9 -12   -3.95   19.59   0
  -8   9  -9   99.53   21.00   0
  -8   9  -8  120.51   21.90   0
  -8   9  -7  249.65   23.76   0
  -7   4  11  484.18   16.13   0
  -7   5   9  600.60   18.04   0
  -7   6 -28   99.26   27.55   0
  -7   7 -25   14.77   22.98   0
  -7   7 -24  143.07   25.47   0
  -7   7   3  155.64   16.05   0
  -7   8 -21   71.82   22.37   0
  -7   8 -20  264.25   27.64   0
  -7   8  -1  126.63   17.27   0
  -6   3 -33   90.97   32.56   0
  -6   4 -31   64.15   26.54   0
  -6   5 -29   15.12   24.45   0
  -6   6 -26    8.60   22.43   0
  -6   6   5  544.41   18.14   0
  -6   7 -23   65.06   21.96   0
  -6   7   1  292.75   17.07   0
  -6   8 -17  143.50   22.16   0
  -6   8  -5  104.16   16.61   0
  -6   8  -4  143.49   16.84   0
  -5  -4  20  231.80    9.75   0
  -5   3 -32   26.26   23.72   0
  -5   5 -27   39.76   21.14   0
  -5   6 -24  134.24   22.05   0
  -5   7 -20  194.70   21.55   0
  -5   7 -19  258.55   22.67   0
  -5   7  -2   94.31   13.39   0
  -4  -9  22  485.71   22.04   0
  -4   4 -27  126.40   23.54   0
  -4   4   6  956.15   16.40   0
  -4   6 -20   33.55   17.23   0
  -4   6  -1  990.12   21.82   0
  -4   7 -13  877.07   24.92   0
  -4   7 -11  306.92   18.61   0
  -4   7 -10   52.64   14.23   0
  -3 -10  21  155.81   18.93   0
  -3   1 -31   21.93   20.53   0
  -3   2 -29   12.42   18.55   0
  -3   3 -27    9.52   15.28   0
  -3   4 -24   58.06   16.11   0
  -3   6 -13  371.19   16.28   0
  -3   6 -12  918.86   24.46   0
  -3   6 -10  146.69   14.67   0
  -3   6  -9  537.10   19.42   0
  -2 -10  19   36.12   14.28   0
  -2  -8  18  595.36   21.03   0
  -2   0 -30   24.40   15.73   0
  -2   1 -28  185.72   18.56   0
  -2   2 -26  367.02   19.08   0
  -2   3 -23  204.77   16.43   0
  -2   4 -19   37.28   12.89   0
  -1 -11  17   48.88   15.75   0
  -1  -9  16  396.29   18.81   0
  -1  -5  13  441.92   13.82   0
  -1   1 -24  303.42   17.00   0
  -1   2 -21  351.94   15.74   0
  -1   3 -16  462.55   15.62   0
  -1   3 -15  700.23   18.88   0
   0 -13  15  386.88   25.00   0
   0 -12  15 1807.88   39.86   0
   0 -10  14   88.85   15.29   0
   0  -3 -28  140.51   12.74   0
   0  -2 -26   63.92   11.25   0
   0  -2   5  793.96   10.49   0
   0  -1 -24  371.66   14.25   0
   0   1 -17  513.91   14.01   0
   1 -13  12 1078.51   34.03   0
   1  -8   9 1019.65   24.49   0
   1  -7   8   58.55   12.61   0
   2  -5  -2  219.81    9.13   0
   2  -4  -5  501.30    9.97   0
   3 -14   2   28.44   18.88   0
   3 -13   1  862.70   29.82   0
   3 -12   0  579.59   21.96   0
   3 -12   1  383.28   20.99   0
   3 -11   0   41.66   13.43   0
   3 -10 -20  126.20   11.01   0
   3  -9  -4   91.88   12.36   0
   3  -9  -3  655.14   19.96   0
   3  -8 -16  382.17   12.20   0
   3  -8  -7  929.72   19.88   0
   3  -8  -6   62.21    9.94   0
 -12   6   6  152.49   28.50   0
 -12   7   3   37.57   24.64   0
 -12   8  -3    1.49   29.36   0
 -12   8  -2   57.81   27.80   0
 -12   8  -1   83.88   26.06   0
 -11   6   7   74.95   21.05   0
 -11   7   4   22.44   21.72   0
 -11   8  -1   48.36   22.41   0
 -11   8   0   21.75   22.87   0
 -11   9  -9   23.35   26.11   0
 -11   9  -8  199.54   28.94   0
 -10   5  10  327.71   20.62   0
 -10   6   7  381.78   25.70   0
 -10   7   4   14.04   21.18   0
 -10   8   0  364.55   26.62   0
 -10   9 -13    9.53   26.25   0
 -10   9 -12   15.66   26.14   0
 -10   9 -11   30.65   26.27   0
 -10   9 -10  473.90   33.96   0
 -10   9  -9   32.78   25.34   0
 -10   9  -8   12.58   23.32   0
 -10   9  -7   29.79   23.30   0
 -10   9  -6  308.18   27.23   0
  -9   4  12   14.45   13.23   0
  -9   5  10  217.42   16.48   0
  -9   6   7  178.23   19.68   0
  -9   7   4   47.63   16.57   0
  -9   8   0  154.96   21.00   0
  -9   9 -14   42.94   23.35   0
  -9   9 -13  273.86   29.29   0
  -9   9 -12  164.04   26.36   0
  -9   9 -11   51.02   23.72   0
  -9   9 -10    3.36   22.69   0
  -9   9  -9  483.04   30.94   0
  -9   9  -8  363.05   27.77   0
  -9   9  -7   13.55   20.78   0
  -8   2  15   36.79    9.64   0
  -8   6   7  365.57   18.53   0
  -8   7 -24  218.32   30.64   0
  -8   8 -20   11.19   24.35   0
  -8   8  -1  202.71   20.37   0
  -8   9 -11  409.98   24.39   0
  -8   9 -10   52.65   16.31   0
  -7   6 -27  112.53   27.55   0
  -7   7 -23   27.28   23.54   0
  -7   7   2  745.74   24.71   0
  -7   8 -19  116.27   22.76   0
  -7   8 -18   58.71   22.81   0
  -7   8 -17   81.49   21.78   0
  -6   4 -30   74.33   28.07   0
  -6   5 -28  111.03   25.38   0
  -6   5   7   83.24   12.15   0
  -6   6 -25   60.89   22.97   0
  -6   7 -21  264.73   25.11   0
  -6   8 -15  499.05   26.27   0
  -6   8 -12  357.88   24.02   0
  -6   8 -11  679.09   28.14   0
  -6   8  -7  404.80   22.28   0
  -6   8  -6  243.51   18.76   0
  -5   2 -33  238.27   28.14   0
  -5   3 -31  267.63   27.63   0
  -5   4 -29  120.64   23.89   0
  -5   4   8  144.94    8.83   0
  -5   5 -26  256.49   24.81   0
  -5   6 -23   60.44   20.21   0
  -5   7 -18   13.75   17.64   0
  -5   7 -17  282.01   22.59   0
  -5   7  -3 1167.84   26.87   0
  -4   2 -31  108.22   21.78   0
  -4   3 -29  121.80   22.25   0
  -4   4 -26   46.43   21.34   0
  -4   5 -23  169.93   20.56   0
  -4   6 -19  301.77   21.57   0
  -4   6 -18  419.37   22.53   0
  -4   6  -2  555.19   18.41   0
  -3  -5  18   48.72    9.48   0
  -3  -4  17   44.39    7.82   0
  -3   3 -26  249.35   20.27   0
  -3   4 -23   86.95   16.53   0
  -3   5 -19  310.87   19.45   0
  -2 -12  20   77.01   18.08   0
  -2 -11  20  206.04   21.25   0
  -2  -9  19  364.29   20.31   0
  -2   2 -25   44.25   16.06   0
  -2   3 -22   60.38   13.89   0
  -2   4 -18  157.76   14.57   0
  -1 -12  18   57.19   18.56   0
  -1  -8  16    2.22   13.32   0
  -1  -7  15  344.30   15.35   0
  -1  -1 -28  151.71   15.60   0
  -1   0 -26  559.94   20.46   0
  -1   2 -20  189.99   14.52   0
   0  -8  13   60.22   12.34   0
   0  -7  12  345.45   15.63   0
   0  -6  11 2775.28   32.75   0
   0  -3   7 1977.82   19.38   0
   0  -1   3 1583.18   10.03   0
   0   1 -16   65.72    8.81   0
   1 -12  12  669.30   27.53   0
   1 -10  11   28.11   13.66   0
   1  -2  -1  841.22    9.12   0
   2 -12   8  184.97   19.55   0
   2  -7   3  860.44   21.33   0
   2  -6   1  249.72   12.15   0
   3 -14   3 1319.85   37.46   0
   3 -11   1  356.82   19.90   0
   3 -10  -1  919.94   24.85   0
   3  -9 -19   70.34    8.93   0
   3  -9  -2   61.14   12.68   0
   3  -8  -5  601.91   17.77   0
 -12   6   5   49.34   26.18   0
 -12   7   1   44.42   28.44   0
 -12   7   2    6.00   25.06   0
 -12   8  -4   25.86   26.44   0
 -11   5   9   59.50   19.17   0
 -11   6   6   42.63   23.47   0
 -11   7   3  156.77   24.71   0
 -11   8  -3  245.35   28.30   0
 -11   8  -2  114.05   26.40   0
 -10   7   3  213.06   23.09   0
 -10   8  -2  152.19   23.95   0
 -10   8  -1   48.61   21.01   0
  -9   7   3   87.95   18.16   0
  -9   8 -19  209.43   30.94   0
  -9   8 -18   73.83   26.09   0
  -9   8  -1   69.71   20.05   0
  -8   3  13    3.67   11.54   0
  -8   4  11  462.60   18.52   0
  -8   5   9  464.98   18.59   0
  -8   6   6  501.26   22.52   0
  -8   7 -23   -8.81   26.71   0
  -8   8 -19   52.03   18.23   0
  -8   8 -18   53.94   24.05   0
  -8   8 -17  231.51   26.66   0
  -8   8  -2  471.16   25.03   0
  -7   5 -28   37.83   24.84   0
  -7   5   8  224.83   15.30   0
  -7   6 -26  219.89   27.70   0
  -7   6 -25   53.67   23.89   0
  -7   6   5  549.40   21.89   0
  -7   7 -22  248.40   27.62   0
  -7   7 -21   41.99   21.81   0
  -7   8 -16  160.45   23.51   0
  -7   8 -15  353.86   26.65   0
  -7   8 -14  123.08   21.55   0
  -7   8  -6  238.15   21.26   0
  -7   8  -5   88.09   18.14   0
  -6   3 -32   31.16   26.49   0
  -6   5 -27  212.45   26.65   0
  -6   6 -24  150.02   24.21   0
  -6   7 -19   82.14   21.42   0
  -5   2 -32   72.86   26.20   0
  -5   3 -30   63.70   23.25   0
  -5   5 -25   70.76   21.00   0
  -5   6 -22  114.09   19.80   0
  -5   6 -21  121.37   20.56   0
  -5   6   1 1069.88   23.54   0
  -5   7 -16   46.62   17.19   0
  -5   7 -14  115.30   18.64   0
  -5   7  -6   47.50   14.04   0
  -5   7  -5  343.51   18.48   0
  -4  -8  22  101.30   15.07   0
  -4   1 -32  108.45   23.86   0
  -4   5 -22   42.97   17.60   0
  -4   5   2 1663.15   24.93   0
  -4   6 -17  141.70   18.21   0
  -4   6  -3  864.14   22.03   0
  -3 -11  22  284.73   23.67   0
  -3  -9  21  719.14   24.57   0
  -3  -6  19  171.16   12.82   0
  -3   0 -32   60.07   18.74   0
  -3   1 -30  126.97   18.59   0
  -3   2 -28  208.20   20.11   0
  -3   4 -22  312.59   20.36   0
  -3   4   2  110.13    8.37   0
  -3   5 -18   47.38   14.21   0
  -3   5  -3 1478.91   24.34   0
  -2  -6  17  304.62   14.48   0
  -2  -5  16   45.92    7.91   0
  -2  -4  15  110.69    8.76   0
  -2  -1 -31  339.03   21.75   0
  -2   0 -29  398.45   22.12   0
  -2   1 -27  227.68   19.27   0
  -2   3 -21  281.76   19.10   0
  -2   4 -16  197.10   14.79   0
  -2   4  -4  120.37    9.69   0
  -1 -11  18   37.95   15.88   0
  -1  -9  17  733.14   23.69   0
  -1  -3  11  502.11   11.99   0
  -1   2 -19   80.42   12.88   0
  -1   3 -12  539.88   15.50   0
  -1   3 -11  521.18   15.11   0
  -1   3 -10   83.92    9.50   0
  -1   3  -9  584.00   14.40   0
  -1   3  -8 1660.18   21.34   0
   0 -12  16  199.63   21.40   0
   0 -10  15  895.28   27.18   0
   0  -9  14  561.96   21.36   0
   0  -4   9    2.07    6.48   0
   0  -1 -23   19.30    8.87   0
   0   0 -20  687.84   16.40   0
   0   1 -15  412.07   12.63   0
   1 -13  13  433.50   26.16   0
   1 -11  12  555.18   24.26   0
   1  -8  10  821.21   22.89   0
   1  -1 -14  729.39   10.52   0
   2 -13   9  560.64   27.86   0
   2 -11   8  396.65   21.52   0
   2 -10   7  426.52   20.58   0
   2  -8   5  309.03   17.35   0
   2  -4  -4  111.60    5.98   0
   3 -14   4  137.66   21.67   0
   3 -12   3  214.65   18.89   0
   3 -11   2 1495.27   33.00   0
   3 -10 -21  135.90   10.42   0
   3 -10   0  250.20   17.03   0
   3  -9  -1  935.61   23.99   0
   3  -8  -4  869.84   20.99   0
   3  -7 -13   36.43    7.62   0
   3  -7 -12  341.98   11.27   0
   3  -7 -11  169.14    9.62   0
   3  -7 -10 1748.10   22.45   0
   3  -7  -9  450.17   13.04   0
   4 -16 -13  124.32   21.77   0
   4 -16 -12  161.38   23.50   0
   4 -16 -11  211.51   24.09   0
   4 -16 -10  110.59   22.21   0
   4 -16  -9   30.47   20.97   0
   4 -15 -14  153.72   23.26   0
   4 -15 -12  122.66   20.63   0
   4 -15 -11   71.13   19.13   0
   4 -15 -10  327.46   23.72   0
   4 -15  -9  316.85   23.81   0
   4 -15  -8   64.75   19.65   0
   4 -15  -7  422.69   26.22   0
   4 -15  -6  224.43   25.06   0
   4 -14 -12  356.27   23.68   0
   4 -14 -11  188.18   21.91   0
   4 -14 -10  -11.99   16.00   0
   4 -14  -9  341.62   22.14   0
   4 -14  -8  600.30   28.34   0
 -13   6   2   22.20   30.32   0
 -13   6   3   56.55   28.81   0
 -12   6   4  142.54   25.39   0
 -12   7   0  108.11   27.65   0
 -11   6   5  172.71   25.70   0
 -11   7   1  233.34   25.59   0
 -11   7   2   11.96   22.34   0
 -11   8  -7   54.53   25.44   0
 -11   8  -6  273.24   30.94   0
 -11   8  -5   88.32   26.02   0
 -11   8  -4  107.37   26.72   0
 -10   4  11  230.99   20.37   0
 -10   5   9   34.30   15.78   0
 -10   6   6   33.08   17.59   0
 -10   7   2   21.40   19.61   0
 -10   8 -15  150.52   27.97   0
 -10   8  -5  276.03   26.67   0
 -10   8  -4  181.37   25.33   0
 -10   8  -3  184.47   24.97   0
  -9   4  11  155.62   16.79   0
  -9   5   9  112.60   15.64   0
  -9   6   6  234.70   19.12   0
  -9   7   2  201.22   20.80   0
  -9   8 -17  254.90   30.54   0
  -9   8 -16  205.93   29.16   0
  -9   8  -4  338.83   26.18   0
  -8   7 -22   19.23   24.18   0
  -8   7 -21   20.14   25.71   0
  -8   7   2   31.90   15.60   0
  -8   8 -16  115.18   23.26   0
  -8   8 -15   -0.66   22.76   0
  -8   8 -14  193.98   25.99   0
  -8   8  -6  451.49   26.43   0
  -8   8  -5  306.73   23.69   0
  -8   8  -4   -0.73   17.62   0
  -7   4  10  667.37   19.32   0
  -7   5 -27   20.83   23.65   0
  -7   6 -24  150.62   27.18   0
  -7   7 -20   26.52   22.85   0
  -7   8 -13   92.25   20.64   0
  -7   8 -11  326.31   25.15   0
  -7   8 -10    1.46   18.01   0
  -7   8  -9  169.26   20.94   0
  -7   8  -8  402.74   24.35   0
  -7   8  -7  116.28   18.36   0
  -6   2 -33   48.02   27.16   0
  -6   3 -31   38.24   26.24   0
  -6   4 -29   56.17   25.33   0
  -6   4   9  170.10   11.59   0
  -6   5 -26  241.21   26.76   0
  -6   6 -23  152.29   23.73   0
  -6   6   3  486.17   18.57   0
  -6   7  -2   16.01   13.73   0
  -5   1 -33   29.54   27.80   0
  -5   4 -27   -4.93   20.41   0
  -5   5 -24  328.14   25.61   0
  -5   6 -20   26.37   18.47   0
  -5   6   0  840.45   21.97   0
  -5   7 -13  371.89   21.69   0
  -5   7 -12  106.83   17.57   0
  -5   7 -11 1319.86   32.61   0
  -5   7 -10   40.57   15.43   0
  -5   7  -9   27.16   14.71   0
  -5   7  -7  235.38   17.08   0
  -4   2 -30   63.53   20.19   0
  -4   3 -27   69.12   22.42   0
  -4   4 -25  150.20   20.75   0
  -4   4   5  495.86   13.50   0
  -4   5   1  374.37   16.36   0
  -4   6 -16  172.91   17.89   0
  -4   6 -15  529.27   23.37   0
  -4   6 -14  545.06   23.30   0
  -3 -10  22   54.19   17.69   0
  -3  -7  20  265.27   16.06   0
  -3   0 -31  202.42   22.68   0
  -3   2 -27   18.91   18.65   0
  -3   5 -15  873.38   25.20   0
  -2 -12  21   90.22   19.68   0
  -2 -10  20  105.58   15.89   0
  -2  -8  19   64.77   14.52   0
  -2  -7  18  122.23   12.18   0
  -2  -3  14  308.64    9.62   0
  -2   3 -20  744.00   24.26   0
  -2   4  -5  534.72   14.51   0
  -1 -12  19   27.05   17.69   0
  -1  -6  15  431.96   16.46   0
  -1  -2 -29  310.98   17.92   0
  -1  -1 -27  168.25   15.24   0
  -1   0 -25   21.23   12.77   0
  -1   1 -22   86.27   13.23   0
   0 -11  16   16.31   16.47   0
   0  -8  14   35.22   13.66   0
   0  -7  13 1010.39   23.29   0
   0  -3 -27   54.04   11.23   0
   0  -2 -25   23.76   10.69   0
   1 -12  13  685.27   28.34   0
   1  -9  11  830.31   24.17   0
   1  -7   9  463.53   17.70   0
   1  -6   8 1205.82   23.36   0
   2 -10   8   -4.47   12.87   0
   2  -9   7 1491.26   30.75   0
   2  -5   0    1.96    6.35   0
   3 -13   4   23.93   18.12   0
   3 -10   1  854.74   25.07   0
   3  -9 -20   42.78    8.34   0
   3  -9   0   36.86   12.70   0
   3  -8  -3  973.23   22.23   0
   3  -7  -7   71.04    9.01   0
   3  -7  -6  890.86   19.26   0
   4 -15 -15   41.37   17.82   0
   4 -15  -5  202.65   23.67   0
   4 -15  -4  350.88   26.03   0
   4 -14 -15   42.94   19.34   0
   4 -14 -14  132.23   18.10   0
   4 -14 -13  115.26   17.84   0
   4 -14  -7   11.10   17.53   0
   4 -14  -6   81.69   19.07   0
   4 -14  -5  437.23   25.30   0
   4 -13 -13   23.35   17.21   0
   4 -13 -12  324.66   21.94   0
   4 -13 -11  401.18   21.58   0
   4 -13  -9  156.33   17.87   0
   4 -13  -8  739.66   26.76   0
   4 -13  -7  188.70   19.00   0
 -13   6   1   -3.67   26.17   0
 -12   5   7   81.03   24.32   0
 -12   6   3  119.93   27.13   0
 -12   7  -3   40.68   29.78   0
 -12   7  -2    5.05   25.99   0
 -12   7  -1   35.59   25.03   0
 -11   6   4   30.88   23.66   0
 -11   7   0   17.77   23.03   0
 -11   8  -9   49.50   26.31   0
 -11   8  -8  146.80   27.98   0
 -10   5   8   14.31   18.48   0
 -10   6   5   70.71   19.15   0
 -10   7   1  129.30   21.50   0
 -10   8 -14   84.71   26.69   0
 -10   8 -13   40.01   26.95   0
 -10   8 -12  115.42   27.40   0
 -10   8 -11   64.11   26.23   0
 -10   8 -10   14.25   24.61   0
 -10   8  -9   -5.32   23.97   0
 -10   8  -8  233.52   28.30   0
 -10   8  -7  237.24   27.97   0
 -10   8  -6   21.67   23.02   0
  -9   7 -20   37.58   28.38   0
  -9   7   1  189.28   20.95   0
  -9   8 -14  109.80   24.21   0
  -9   8 -13   39.88   23.92   0
  -9   8 -12  156.25   26.28   0
  -9   8 -11  140.52   24.79   0
  -9   8 -10   99.64   23.45   0
  -9   8  -9   59.75   22.42   0
  -9   8  -8  207.73   24.72   0
  -9   8  -7   77.14   23.01   0
  -9   8  -6  206.22   24.46   0
  -9   8  -5  166.11   22.64   0
  -8   5   8   11.12   11.76   0
  -8   6 -24   55.37   27.45   0
  -8   6   5  369.00   20.13   0
  -8   7 -20  206.50   27.94   0
  -8   7 -19    5.56   22.94   0
  -8   7   1   53.10   16.67   0
  -8   8 -12   49.83   20.85   0
  -8   8 -11  104.29   22.38   0
  -8   8 -10  387.38   27.38   0
  -8   8  -9  300.74   25.73   0
  -8   8  -8   31.69   20.08   0
  -8   8  -7  102.18   20.42   0
  -7   3  12  119.47   11.02   0
  -7   4 -29   34.95   28.08   0
  -7   5 -26   -2.98   24.83   0
  -7   6 -23   98.35   25.26   0
  -7   7 -19  142.61   23.16   0
  -7   7 -18  173.44   24.50   0
  -7   7  -1   76.97   16.21   0
  -6   2 -32   23.93   26.27   0
  -6   3 -30  101.34   26.69   0
  -6   4 -28   50.04   24.74   0
  -6   5 -25   12.07   22.16   0
  -6   5   6  340.54   14.84   0
  -6   6 -21   19.14   20.49   0
  -6   6   2  512.20   19.37   0
  -6   7 -16  319.22   24.34   0
  -6   7  -4  217.94   18.12   0
  -6   7  -3  484.41   21.18   0
  -5   2 -31    7.67   22.40   0
  -5   3 -29   20.96   21.93   0
  -5   4 -26  206.34   23.89   0
  -5   4   7  289.20   11.55   0
  -5   5 -23   19.42   18.92   0
  -5   5   4 1535.09   24.88   0
  -5   6 -19   60.75   18.73   0
  -4  -9  23  252.08   18.94   0
  -4  -6  21   92.02   12.01   0
  -4  -3  18  369.43    9.18   0
  -4   1 -31  120.41   21.70   0
  -4   2 -29   14.53   19.40   0
  -4   4 -24   23.72   17.89   0
  -4   5 -20  110.44   18.07   0
  -4   6 -13   19.67   14.19   0
  -4   6 -11 1698.24   33.30   0
  -4   6  -9  331.89   18.44   0
  -4   6  -8  557.15   20.94   0
  -4   6  -6  285.00   16.50   0
  -3 -12  23   48.07   19.37   0
  -3  -2  15   52.50    4.97   0
  -3   1 -29  227.59   20.55   0
  -3   3 -24  263.59   19.77   0
  -3   4 -20   57.64   15.86   0
  -3   4   1 1459.78   20.66   0
  -3   5 -13 1742.33   31.97   0
  -2 -11  21  119.35   20.95   0
  -2  -9  20   88.57   16.51   0
  -2  -1 -30    9.03   16.08   0
  -2   0 -28  109.94   17.42   0
  -2   1 -26  345.96   19.00   0
  -2   2 -23  163.49   15.72   0
  -2   2   4  226.59    6.46   0
  -2   3 -19  183.05   16.48   0
  -2   4 -13  483.28   17.49   0
  -2   4 -12  581.39   18.61   0
  -2   4 -11  702.17   19.38   0
  -2   4 -10   81.15   12.58   0
  -2   4  -6  182.21    9.42   0
  -1  -8  17  291.34   16.79   0
  -1  -7  16   15.65   10.32   0
  -1  -5  14  438.34   14.09   0
   0 -12  17   55.81   18.93   0
   0  -9  15   92.26   14.69   0
   0  -5  11   -0.14    8.91   0
   0  -1 -22  144.39   11.53   0
   1 -13  14  700.63   30.26   0
   1 -12  14  230.91   21.53   0
   1 -11  13  361.71   21.86   0
   2 -11   9   76.30   16.46   0
   2  -6   3  215.95   12.53   0
   2  -4  -3 2076.80   19.94   0
   3 -14   6   58.59   21.13   0
   3 -13   5   50.50   19.12   0
   3 -12   4 1653.22   35.75   0
   3 -11   3  415.22   18.95   0
   3 -10   2  107.09   15.14   0
   3  -8 -18  124.81    8.06   0
   3  -8  -2   53.43   11.94   0
   3  -7 -15  121.08    7.92   0
   3  -7  -5  302.00   13.26   0
   4 -15  -3  114.51   22.57   0
   4 -15  -2  244.94   25.48   0
   4 -14 -16   86.06   19.07   0
   4 -14  -4  204.50   22.18   0
   4 -14  -3  207.47   22.60   0
   4 -13 -15  333.08   21.50   0
   4 -13 -14  180.15   17.51   0
   4 -13  -6  171.88   19.33   0
   4 -13  -5  476.71   24.12   0
   4 -13  -4  152.69   18.60   0
   4 -12 -13  431.64   21.44   0
   4 -12 -12   45.81   16.09   0
   4 -12 -11  414.16   20.40   0
   4 -12  -9    6.03   13.56   0
   4 -12  -7  922.54   29.22   0
 -13   5   4   15.96   28.19   0
 -12   5   6  113.47   25.32   0
 -12   6   1   56.62   30.07   0
 -12   6   2   95.52   26.52   0
 -12   7  -5    9.66   28.52   0
 -12   7  -4  252.83   32.28   0
 -11   5   7   60.60   20.86   0
 -11   6   3   23.34   24.71   0
 -11   7  -3  147.42   29.38   0
 -11   7  -2   22.09   23.94   0
 -11   7  -1  257.69   28.20   0
 -10   4  10   60.94   18.58   0
 -10   7  -1  153.52   23.49   0
 -10   7   0   -6.63   19.76   0
  -9   4  10  228.69   18.82   0
  -9   6   4  132.69   20.89   0
  -9   7 -19  195.31   28.87   0
  -9   7 -18  107.17   28.43   0
  -9   7  -1  190.82   21.13   0
  -9   7   0   99.33   19.73   0
  -8   4  10  197.50   16.35   0
  -8   6 -23   -7.47   26.02   0
  -8   6 -22  108.62   26.40   0
  -8   6   4  115.95   16.54   0
  -8   7 -18  352.97   30.57   0
  -8   7 -17   47.82   23.62   0
  -8   7  -1   50.44   17.86   0
  -7   3 -30   31.55   29.70   0
  -7   4 -28   44.07   26.95   0
  -7   5 -25  314.32   30.55   0
  -7   6 -21   49.30   22.09   0
  -7   7 -17   64.92   21.03   0
  -7   7 -15  126.44   22.13   0
  -7   7  -3  135.93   18.11   0
  -7   7  -2  800.93   27.33   0
  -6   1 -33   50.94   29.35   0
  -6   3 -29  237.79   30.87   0
  -6   4 -27   54.58   24.05   0
  -6   5 -24   95.41   23.04   0
  -6   5   5  197.91   15.27   0
  -6   7 -13  648.93   28.25   0
  -6   7 -12   88.88   18.94   0
  -6   7 -11  159.06   19.65   0
  -6   7  -9  485.02   24.14   0
  -6   7  -8   39.75   16.24   0
  -6   7  -7  144.87   17.83   0
  -5   0  15   40.29    4.26   0
  -5   1 -32   82.93   25.25   0
  -5   2 -30  109.96   24.50   0
  -5   3 -28   44.73   21.58   0
  -5   4 -25  130.04   22.31   0
  -5   5 -22  178.53   21.87   0
  -5   5   3   51.35   10.16   0
  -5   6 -17  350.68   23.25   0
  -5   6 -16  126.02   19.59   0
  -5   6  -2  704.54   21.68   0
  -4  -7  22  100.17   13.35   0
  -4   0 -32   35.00   24.17   0
  -4   2 -28   11.83   21.05   0
  -4   3 -26   75.16   19.63   0
  -4   4   4 1999.13   25.27   0
  -4   5 -19  406.81   22.87   0
  -4   5 -18  274.96   20.71   0
  -4   5   0  362.81   15.50   0
  -3 -11  23   64.70   20.71   0
  -3  -9  22    7.86   15.08   0
  -3   0 -30    4.58   18.98   0
  -3   1 -28  153.07   21.24   0
  -3   2 -26  509.30   24.29   0
  -3   3 -23   60.28   15.96   0
  -3   4 -19 1339.41   31.58   0
  -3   5 -11  212.75   15.71   0
  -3   5 -10   64.02   13.52   0
  -3   5  -8   46.90   12.24   0
  -3   5  -7  246.19   13.41   0
  -2   1 -25   30.56   15.41   0
  -2   2 -22  658.19   23.77   0
  -2   3 -18  420.17   19.44   0
  -1 -12  20  132.24   23.45   0
  -1  -9  18  327.55   18.86   0
  -1  -4  13   62.63    8.01   0
  -1   0 -24  261.94   15.90   0
  -1   1 -21  408.27   16.31   0
  -1   2 -17 1567.05   25.55   0
   0 -10  16 1480.42   33.99   0
   0  -4 -28    2.34   10.59   0
   0  -2   6  141.98    5.98   0
   1 -10  13  429.76   21.84   0
   1  -9  12  796.07   24.41   0
   1  -7  10 1026.96   24.04   0
   2 -11  10  262.55   20.36   0
   2 -10   9  949.10   27.79   0
   2  -9   8   75.57   14.57   0
   2  -7   5  134.38   14.03   0
   2  -5   1  651.00   14.90   0
   2  -4  -2  304.43    9.85   0
   3 -13   6  530.68   27.52   0
   3 -12   5   57.63   17.74   0
   3 -11   4   44.80   14.84   0
   3 -10   3  529.63   21.96   0
   3  -8  -1  318.75   15.95   0
   3  -7  -4  600.38   17.14   0
   4 -14  -2  266.81   24.23   0
   4 -14  -1  207.06   23.29   0
   4 -13  -3  189.11   20.52   0
   4 -13  -2  133.36   22.04   0
   4 -12 -14  214.81   18.02   0
   4 -12  -6  264.90   19.50   0
   4 -12  -5  875.36   27.96   0
   4 -12  -4   54.91   17.94   0
   4 -11 -10   98.18   15.91   0
   4 -11  -8  445.78   21.69   0
 -13   5   2    1.08   30.02   0
 -13   5   3   55.90   28.89   0
 -12   4   8   33.47   22.79   0
 -12   5   5   77.99   25.15   0
 -12   6   0    5.86   25.92   0
 -11   4   9  140.36   23.65   0
 -11   5   6   13.47   19.88   0
 -11   6   2   79.59   23.15   0
 -11   7 -11  147.02   28.24   0
 -11   7 -10    6.81   25.85   0
 -11   7  -9   27.75   25.85   0
 -11   7  -8   36.13   25.48   0
 -11   7  -7  212.56   29.14   0
 -11   7  -6  180.91   29.29   0
 -11   7  -5  115.19   27.61   0
 -11   7  -4    6.14   24.75   0
 -10   5   7   39.63   17.54   0
 -10   6   3   80.56   20.03   0
 -10   7 -15   15.93   27.10   0
 -10   7 -14   15.83   24.73   0
 -10   7  -4   21.84   21.01   0
 -10   7  -3  200.05   25.47   0
 -10   7  -2   16.61   21.21   0
  -9   3  12   49.08   14.56   0
  -9   5   7  298.74   20.12   0
  -9   6 -21   92.78   29.54   0
  -9   6   3  356.55   24.49   0
  -9   7 -17   60.45   25.02   0
  -9   7 -16  141.19   27.82   0
  -9   7  -3   82.29   20.33   0
  -9   7  -2  167.45   22.03   0
  -8   2  14  632.58   18.02   0
  -8   3  12  391.86   17.34   0
  -8   5 -25   21.53   26.86   0
  -8   5   7  399.24   19.31   0
  -8   6 -21   87.04   26.63   0
  -8   6   3  148.91   17.62   0
  -8   7 -16  166.39   25.42   0
  -8   7 -15   33.36   22.83   0
  -8   7 -14   15.69   21.27   0
  -8   7  -3   48.83   18.20   0
  -8   7  -2   40.47   17.49   0
  -7   3 -29   45.53   30.01   0
  -7   4 -27  147.20   28.35   0
  -7   4   9  484.36   17.05   0
  -7   5 -24   36.95   24.24   0
  -7   5   6  185.53   14.76   0
  -7   6 -20  107.60   23.78   0
  -7   6   2   46.90   14.36   0
  -7   7 -14  554.73   29.65   0
  -7   7 -13  355.42   25.78   0
  -7   7 -12   63.35   20.55   0
  -7   7 -11   71.03   19.41   0
  -7   7  -7  428.02   24.19   0
  -7   7  -6  252.76   21.60   0
  -7   7  -5   15.53   16.62   0
  -7   7  -4   12.21   15.92   0
  -6   2 -31  257.98   30.29   0
  -6   4 -26  215.44   26.36   0
  -6   4   8  824.24   18.79   0
  -6   5 -23   49.54   22.00   0
  -6   6 -19  137.74   21.79   0
  -6   6 -18  107.92   21.86   0
  -6   6   0  235.25   16.67   0
  -5   0 -33   22.59   25.16   0
  -5   1 -31   37.60   26.73   0
  -5   2 -29  153.10   26.70   0
  -5   3 -27  282.00   25.62   0
  -5   3   9  239.38   10.31   0
  -5   4 -24  147.16   22.33   0
  -5   4   6 1853.86   25.65   0
  -5   5 -21  135.37   20.73   0
  -5   5 -20  238.56   21.95   0
  -5   6 -15  154.25   19.41   0
  -5   6 -14  305.11   21.70   0
  -5   6  -4  269.44   17.07   0
  -5   6  -3  419.71   18.70   0
  -4  -8  23   25.49   13.41   0
  -4  -2  17   20.10    3.94   0
  -4   1 -30  104.20   21.12   0
  -4   3 -25  225.07   21.83   0
  -4   4 -22   64.52   17.72   0
  -3  -5  19  309.45   13.43   0
  -3   2 -25   25.88   15.66   0
  -3   3 -22  750.65   26.32   0
  -3   4   0  163.58    9.95   0
  -2 -12  22   94.59   20.87   0
  -2 -10  21  268.16   19.61   0
  -2  -7  19  164.73   15.14   0
  -2  -6  18  342.04   15.47   0
  -2  -1 -29   85.25   17.09   0
  -2   0 -27   93.80   17.17   0
  -2   3 -17   28.51   13.94   0
  -1 -10  19  197.23   18.07   0
  -1  -2 -28   74.20   14.06   0
  -1  -1 -26  479.56   19.25   0
  -1   1 -20  556.78   18.77   0
   0 -12  18   20.63   18.77   0
   0  -8  15  623.23   21.55   0
   0  -7  14  443.92   17.72   0
   0  -6  13   13.79   10.06   0
   0  -4  10  215.16   10.44   0
   0  -3 -26  179.76   13.17   0
   0  -2 -24  262.33   13.05   0
   1 -12  15   73.62   19.82   0
   1  -6   9 1485.08   26.06   0
   2 -13  12  333.06   26.08   0
   2 -12  11   61.30   19.09   0
   3 -13   7  305.52   24.81   0
   3 -12   6  120.65   19.53   0
   3 -11   5  115.27   17.34   0
   3  -9 -21  707.45   13.62   0
   3  -9   2  105.93   14.23   0
   3  -8 -19  341.74   10.07   0
   3  -8   0 1088.58   24.97   0
   3  -7 -16  155.43    7.69   0
   3  -7  -3  452.90   16.06   0
   3  -7  -2 1930.01   29.58   0
   4 -14   0  338.85   26.00   0
   4 -13 -17  234.89   19.16   0
   4 -13  -1   40.07   18.83   0
   4 -12 -16   46.28   14.39   0
   4 -12 -15  241.51   16.74   0
   4 -12  -3   73.07   16.69   0
   4 -12  -2  276.59   22.62   0
   4 -11 -13  373.61   19.37   0
   4 -11 -12  222.68   15.45   0
   4 -11 -11   21.84   12.60   0
   4 -11  -7  182.61   16.56   0
   4 -11  -6  103.10   15.47   0
   4 -11  -5  699.36   24.65   0
 -13   5   1   48.53   30.42   0
 -12   4   7   56.42   26.84   0
 -12   5   3   89.30   28.06   0
 -12   5   4    6.43   24.24   0
 -12   6  -3  127.57   31.75   0
 -12   6  -2  119.42   28.52   0
 -12   6  -1   70.64   27.70   0
 -11   4   8   61.80   23.15   0
 -11   5   5   24.58   20.73   0
 -11   6   0   32.73   21.89   0
 -11   6   1  141.77   24.72   0
 -10   4   9   -8.48   17.93   0
 -10   5   6  489.37   26.06   0
 -10   6   2   32.98   19.16   0
 -10   7 -13  204.99   29.19   0
 -10   7 -12    9.92   26.62   0
 -10   7 -11   42.32   25.74   0
 -10   7 -10   11.31   24.60   0
 -10   7  -9  138.51   26.96   0
 -10   7  -8   16.56   23.83   0
 -10   7  -7   82.78   25.00   0
 -10   7  -6   59.03   23.56   0
 -10   7  -5  450.77   30.51   0
  -9   4   9   76.29   17.34   0
  -9   5   6   33.86   17.69   0
  -9   6 -20   88.31   28.66   0
  -9   6 -19   82.26   26.76   0
  -9   6   2    7.90   16.96   0
  -9   7 -14  413.49   31.09   0
  -9   7 -13   77.88   25.15   0
  -9   7 -12   75.47   23.74   0
  -9   7 -11  170.86   25.73   0
  -9   7 -10   75.23   22.57   0
  -9   7  -9    9.89   20.64   0
  -9   7  -8    1.85   20.14   0
  -9   7  -7  298.53   26.11   0
  -9   7  -6  386.86   27.87   0
  -9   7  -5  115.00   22.72   0
  -9   7  -4   67.32   20.88   0
  -8   4   9  711.08   23.62   0
  -8   5 -24  138.83   28.95   0
  -8   5 -23  250.74   29.53   0
  -8   5   6   72.19   14.40   0
  -8   6 -20   85.32   25.78   0
  -8   6 -19   -7.94   23.72   0
  -8   6   2  409.89   22.31   0
  -8   7 -12  584.51   31.25   0
  -8   7 -11   85.54   22.40   0
  -8   7 -10   23.81   20.77   0
  -8   7  -9  156.23   23.14   0
  -8   7  -8  958.51   34.87   0
  -8   7  -7   -0.99   19.45   0
  -8   7  -6  165.24   21.42   0
  -8   7  -5   44.64   18.89   0
  -8   7  -4  688.63   26.51   0
  -7   1  15   29.88    8.90   0
  -7   3  11  308.31   14.51   0
  -7   4 -26   34.93   24.47   0
  -7   5 -23   43.34   23.83   0
  -7   6 -19   84.04   22.74   0
  -7   6 -18  162.78   24.41   0
  -7   6   1  261.32   18.47   0
  -7   7 -10  707.74   27.04   0
  -7   7  -9  127.42   17.10   0
  -7   7  -8   74.49   14.43   0
  -6   1 -32   16.64   26.13   0
  -6   2 -30    5.82   24.77   0
  -6   3 -28   21.61   23.84   0
  -6   4 -25  198.80   25.40   0
  -6   5 -22  336.28   26.44   0
  -6   5   4  226.90   14.43   0
  -6   6  -1  255.13   17.19   0
  -5   3 -26   31.52   20.51   0
  -5   4 -23  131.04   21.34   0
  -5   5 -19  129.60   20.33   0
  -5   5   2   35.02   10.23   0
  -5   6 -10  400.19   21.37   0
  -5   6  -9  372.39   20.59   0
  -5   6  -7   50.44   14.25   0
  -5   6  -6  137.77   15.40   0
  -5   6  -5  223.48   16.58   0
  -4   0 -31   -5.46   19.56   0
  -4   1 -29   66.23   20.35   0
  -4   2 -27   91.30   20.40   0
  -4   3 -24   20.49   17.53   0
  -4   4 -21   96.88   18.41   0
  -4   5 -15  484.33   22.67   0
  -3 -10  23  609.97   25.06   0
  -3  -7  21   28.33   12.70   0
  -3  -6  20  298.54   14.62   0
  -3  -1 -31   12.27   16.97   0
  -3   0 -29   65.09   19.84   0
  -3   1 -27  192.02   19.57   0
  -3   3 -21  120.06   17.03   0
  -3   4 -17   41.39   14.36   0
  -3   4 -16  512.61   21.22   0
  -2 -11  22  167.13   20.47   0
  -2  -9  21  156.12   18.41   0
  -2  -8  20  219.84   15.92   0
  -2  -4  16  207.07   10.31   0
  -2   1 -24  164.72   15.78   0
  -2   2 -21  510.45   20.60   0
  -2   3 -16 1807.56   30.73   0
  -1 -11  20   15.30   16.66   0
  -1  -8  18  794.35   23.80   0
  -1  -7  17  354.98   16.50   0
  -1  -6  16  116.36   11.39   0
  -1  -5  15  467.68   15.64   0
  -1  -3 -29   17.95   14.89   0
  -1  -3  12  530.43   12.69   0
  -1   0 -23  273.45   14.79   0
  -1   2 -15  497.25   15.57   0
  -1   2 -14  113.37   12.15   0
   0 -10  17    6.07   15.01   0
   0  -1 -21   97.65    9.97   0
   1 -11  15 1281.79   35.36   0
   1  -9  13   38.44   14.14   0
   1  -8  12  424.28   19.07   0
   1  -5   8 1890.72   26.42   0
   1  -4   6 3894.24   32.29   0
   2 -12  12   88.62   20.23   0
   2 -11  11  216.17   20.40   0
   2 -10  10   42.46   15.26   0
   2  -8   8  257.12   17.03   0
   2  -5   2  281.83   11.42   0
   3 -13   8   77.12   20.94   0
   3 -12   7   68.73   18.34   0
   3 -10   5   94.24   16.01   0
   3  -9   3  590.58   22.02   0
   3  -8   1  301.98   16.92   0
   3  -7  -1  374.33   16.11   0
   3  -6 -11  894.45   14.89   0
   3  -6 -10  142.25    8.57   0
   3  -6  -9  530.79   12.71   0
   3  -6  -8  994.35   17.08   0
   3  -6  -7  220.44   10.23   0
   3  -6  -6  355.40   13.35   0
   4 -14   1  203.98   24.10   0
   4 -14   2  266.43   24.87   0
   4 -13   0   15.01   18.92   0
   4 -13   1   80.55   19.46   0
   4 -12 -17  285.63   17.80   0
   4 -12  -1  372.67   22.96   0
   4 -11 -15   87.88   14.02   0
   4 -11  -3  414.49   21.52   0
   4 -10 -10  105.78   14.75   0
   4 -10  -9   48.80   14.79   0
   4 -10  -8  461.51   20.60   0
 -13   4   4   39.23   27.93   0
 -13   5   0   18.67   29.37   0
 -12   4   6  149.81   29.57   0
 -12   5   2  148.28   28.02   0
 -12   6  -5   27.17   28.55   0
 -12   6  -4  119.62   30.02   0
 -11   5   4  333.86   27.39   0
 -11   6  -2  123.53   25.92   0
 -11   6  -1  142.10   25.93   0
 -10   3  11  149.07   19.52   0
 -10   5   5   29.62   18.00   0
 -10   6 -17  -13.15   26.16   0
 -10   6   0  269.28   25.38   0
 -10   6   1  109.89   22.15   0
  -9   6 -18  210.73   30.44   0
  -9   6 -17   89.47   26.10   0
  -9   6   1  133.84   20.12   0
  -8   4 -26   60.31   27.09   0
  -8   4 -25  141.02   31.75   0
  -8   5 -22   57.53   26.70   0
  -8   5   5  355.69   21.74   0
  -8   6 -18   79.74   24.02   0
  -8   6 -17  165.71   25.13   0
  -8   6   1  229.44   20.02   0
  -7   2 -30  156.67   31.65   0
  -7   2  13  300.74   12.96   0
  -7   3 -28  201.05   29.57   0
  -7   4 -25    8.93   23.61   0
  -7   5 -22   -1.64   21.93   0
  -7   5 -21  295.06   27.34   0
  -7   6 -16  370.58   27.79   0
  -7   6  -1  257.39   18.91   0
  -6   0 -33   13.96   26.43   0
  -6   2 -29   15.57   24.77   0
  -6   3 -27   79.12   24.05   0
  -6   4 -24  259.09   26.25   0
  -6   5 -20  232.23   24.59   0
  -6   5   3  605.73   20.06   0
  -6   6 -14  187.71   21.44   0
  -6   6 -13  519.52   25.97   0
  -6   6  -3  489.88   21.44   0
  -6   6  -2  479.51   20.46   0
  -5   0 -32   32.45   24.39   0
  -5   1 -30  101.61   24.55   0
  -5   2 -28   42.18   21.65   0
  -5   3 -25   10.79   18.71   0
  -5   4 -22  253.98   23.88   0
  -5   5 -18   34.32   17.68   0
  -4  -1 -32  118.35   25.94   0
  -4   2 -26   18.74   17.78   0
  -4   3 -23   85.02   18.34   0
  -4   4 -20  346.11   22.19   0
  -4   5 -13  434.10   21.05   0
  -4   5  -3  728.95   20.86   0
  -3  -8  22   73.10   14.87   0
  -3   1 -26  107.09   19.92   0
  -3   4 -15  660.24   22.55   0
  -2 -12  23   67.23   21.09   0
  -2 -10  22   74.38   19.69   0
  -2  -2 -30  129.10   16.28   0
  -2  -1 -28  186.70   19.03   0
  -2   0 -26   21.50   13.87   0
  -2   2 -20  506.57   20.37   0
  -1 -12  21  134.41   21.42   0
  -1 -10  20  138.62   18.02   0
  -1  -2 -27   34.69   13.83   0
  -1  -1 -25   70.23   13.22   0
  -1   1 -19  287.10   14.21   0
  -1   2 -13 1802.51   25.95   0
   0 -12  19  170.75   21.62   0
   0 -11  18   14.77   17.07   0
   0  -8  16  295.42   18.87   0
   1 -12  16  288.23   24.39   0
   1  -6  10  418.50   17.08   0
   1  -3   4 2600.90   23.24   0
   2 -11  12  778.08   29.23   0
   2  -9  10  294.95   18.38   0
   2  -7   7  145.23   14.98   0
   2  -6   5  413.13   16.15   0
   2  -3  -8 1051.89    9.61   0
   2  -3  -7  983.25   10.16   0
   3 -11   7   38.18   16.32   0
   3  -8   2   54.29   13.49   0
   3  -7 -17   11.89    5.64   0
   3  -6 -12  887.06   14.17   0
   3  -6  -5  324.03   12.58   0
   4 -13   2  166.60   22.08   0
   4 -12 -18  329.33   18.94   0
   4 -12   0  595.98   26.53   0
   4 -11 -16   71.52   14.73   0
   4 -11  -2  303.25   20.17   0
   4 -10 -12  288.27   16.42   0
   4 -10 -11   48.60   11.55   0
   4 -10  -7  851.58   24.18   0
   4 -10  -6  148.83   15.15   0
   4 -10  -5  149.29   15.57   0
 -13   4   2   20.32   31.14   0
 -13   4   3   38.69   28.21   0
 -12   4   5  245.37   28.75   0
 -12   5   0   -4.90   26.02   0
 -12   5   1   49.94   26.56   0
 -11   4   7  146.50   22.71   0
 -11   5   3   33.51   22.57   0
 -11   6 -11   65.12   29.40   0
 -11   6 -10  123.24   30.48   0
 -11   6  -9   55.03   27.12   0
 -11   6  -8   55.94   26.18   0
 -11   6  -7  111.25   26.70   0
 -11   6  -6   33.04   25.62   0
 -11   6  -5  193.53   28.48   0
 -11   6  -4   -8.60   24.00   0
 -11   6  -3   38.58   24.28   0
 -10   2  13   -1.98   14.20   0
 -10   4   8  424.86   23.97   0
 -10   5   4   86.92   20.27   0
 -10   6 -15  181.95   30.05   0
 -10   6 -14   15.98   27.63   0
 -10   6  -2   47.25   21.92   0
 -10   6  -1   71.56   21.93   0
  -9   2  13  255.84   18.95   0
  -9   3  11  296.62   18.03   0
  -9   4   8   64.25   17.58   0
  -9   5 -21  214.35   31.82   0
  -9   6 -16   97.29   26.26   0
  -9   6 -15  137.58   28.04   0
  -9   6  -1  170.72   21.65   0
  -9   6   0  116.72   20.30   0
  -8   1  15  376.88   15.43   0
  -8   3  11  143.56   13.31   0
  -8   4 -24   13.21   25.08   0
  -8   4   8  122.53   16.19   0
  -8   5 -21   21.80   24.73   0
  -8   6 -16  168.30   25.38   0
  -8   6 -15  106.91   24.65   0
  -8   6  -1  204.44   20.32   0
  -8   6   0   86.16   17.05   0
  -7   2 -29  150.03   29.62   0
  -7   3 -27   36.16   25.86   0
  -7   4 -24   42.79   24.41   0
  -7   5 -20  307.90   27.96   0
  -7   5   4   78.87   13.94   0
  -7   6 -15  246.14   24.90   0
  -7   6 -14   56.93   21.03   0
  -7   6  -2   58.17   16.34   0
  -6   0 -32  132.53   30.86   0
  -6   2 -28   69.05   26.66   0
  -6   2  12   71.09    8.02   0
  -6   3 -26   54.72   22.75   0
  -6   4 -23   93.31   22.98   0
  -6   6 -12  374.00   23.74   0
  -6   6 -11  155.58   19.79   0
  -6   6  -9  250.07   20.51   0
  -6   6  -8  147.92   18.38   0
  -6   6  -7  839.52   27.79   0
  -6   6  -6  105.89   16.73   0
  -6   6  -4  193.79   16.98   0
  -5  -5  22  160.19   10.19   0
  -5  -4  21   60.25    7.19   0
  -5   0 -31   17.94   25.71   0
  -5   1 -29   26.93   24.49   0
  -5   2 -27   34.45   21.03   0
  -5   3 -24   38.50   22.35   0
  -5   3   8  501.76   14.09   0
  -5   4 -21   70.14   19.73   0
  -5   5 -16  959.74   31.12   0
  -4  -6  22  113.26   12.23   0
  -4   0 -30   21.60   19.56   0
  -4   2 -25  106.04   21.25   0
  -4   3   6 1670.07   21.33   0
  -4   4 -19   77.04   16.55   0
  -4   4 -18  336.96   21.59   0
  -4   4   2  325.50   13.42   0
  -4   5 -12  154.98   13.24   0
  -4   5 -10  917.79   25.53   0
  -4   5  -9  546.77   21.14   0
  -4   5  -7  373.63   18.64   0
  -4   5  -5  895.92   23.36   0
  -3  -9  23   21.34   13.86   0
  -3  -1 -30  146.24   19.24   0
  -3   0 -28    8.52   16.58   0
  -3   2 -23   68.25   16.40   0
  -3   3 -19   57.70   15.08   0
  -3   4 -14  147.32   14.88   0
  -3   4 -13  376.76   18.38   0
  -3   4  -3 1225.16   21.91   0
  -2 -11  23  121.95   23.08   0
  -2  -3  15  458.09   11.36   0
  -2   1 -23  486.24   20.59   0
  -2   2 -19  233.06   17.73   0
  -2   3 -14  318.23   15.45   0
  -2   3 -13  293.47   16.64   0
  -1 -11  21   93.89   18.96   0
  -1  -4  14  742.51   16.08   0
  -1   0 -22  321.67   15.36   0
  -1   1 -18  125.61   12.71   0
  -1   2 -12  312.50   12.95   0
   0 -10  18   75.21   16.86   0
   0  -9  17    1.21   14.22   0
   0  -7  15  231.47   15.31   0
   0  -6  14   67.72   11.30   0
   0  -4 -27  129.81   12.69   0
   0  -4  11   40.16    8.40   0
   0  -3 -25  337.79   15.06   0
   0  -2 -23  248.10   12.46   0
   0  -1   4  545.08    7.00   0
   0   0 -16  626.55   14.76   0
   1 -11  16  298.55   23.67   0
   1  -9  14  143.31   16.64   0
   1  -8  13  297.81   17.81   0
   1  -7  12  921.00   24.12   0
   1  -1 -10   26.43    3.28   0
   2 -12  13  146.19   21.99   0
   2  -5   3  420.18   12.55   0
   2  -4   0  232.73    9.23   0
   2  -3  -6  522.47    8.39   0
   3 -12   9  170.98   21.32   0
   3 -10   6  297.60   17.21   0
   3  -9   5 1430.94   31.73   0
   3  -8   3  918.95   24.92   0
   3  -7   0  108.11   10.55   0
   3  -6  -3  652.83   17.93   0
   4 -13   3  143.94   22.87   0
   4 -12   1  401.00   21.16   0
   4 -12   2  241.50   22.42   0
   4 -11   0  593.04   25.23   0
   4 -10 -14   58.54   12.77   0
   4 -10  -4  938.99   26.37   0
   4 -10  -3  252.01   17.85   0
 -13   3   5   21.83   30.65   0
 -13   4   0   17.64   32.49   0
 -13   4   1  219.85   34.13   0
 -12   3   8  135.38   24.98   0
 -12   4   4   40.19   25.19   0
 -12   5  -3  116.85   28.06   0
 -12   5  -2  134.45   29.43   0
 -12   5  -1   23.99   27.11   0
 -11   3   9   38.47   21.83   0
 -11   4   6  275.45   25.95   0
 -11   5   1   64.97   23.43   0
 -11   5   2   12.10   21.91   0
 -10   3  10   93.33   19.31   0
 -10   4   7   85.59   18.69   0
 -10   5   3   75.05   19.79   0
 -10   6 -13  157.14   23.68   0
 -10   6 -12  136.66   29.12   0
 -10   6 -11  150.38   28.07   0
 -10   6 -10   36.48   25.25   0
 -10   6  -9  151.20   27.53   0
 -10   6  -8  164.33   27.50   0
 -10   6  -7  344.50   29.53   0
 -10   6  -6   55.57   23.87   0
 -10   6  -5   60.71   24.21   0
 -10   6  -4   -8.34   21.87   0
 -10   6  -3   73.85   22.03   0
  -9   5 -20   52.14   26.42   0
  -9   5 -19   13.74   27.16   0
  -9   5   4  146.42   18.99   0
  -9   6 -13   49.45   24.86   0
  -9   6 -12  188.08   26.36   0
  -9   6 -11   54.42   22.37   0
  -9   6  -4  130.19   22.94   0
  -9   6  -3  316.89   25.27   0
  -9   6  -2   21.18   19.10   0
  -8   3 -26   34.01   27.97   0
  -8   4 -23   55.51   27.26   0
  -8   5 -20  -12.24   22.01   0
  -8   5 -19  376.09   31.34   0
  -8   5   4  291.52   19.77   0
  -8   6 -14  396.46   28.63   0
  -8   6 -12   27.69   21.82   0
  -8   6  -4  111.87   19.41   0
  -8   6  -2  347.26   23.34   0
  -7   1 -30   16.83   30.55   0
  -7   2 -28  191.71   29.95   0
  -7   3 -26   84.63   26.42   0
  -7   4 -23  194.54   27.23   0
  -7   4   7  524.13   19.06   0
  -7   5 -19   32.44   21.78   0
  -7   6 -10   91.20   20.18   0
  -7   6  -8  422.59   24.55   0
  -7   6  -7  257.36   22.02   0
  -7   6  -6  117.37   19.05   0
  -7   6  -5  469.63   24.41   0
  -7   6  -3  311.75   18.47   0
  -6  -1 -33   66.70   31.40   0
  -6   1 -30    7.96   25.08   0
  -6   3 -25  208.20   26.22   0
  -6   3   9  717.60   17.94   0
  -6   4   6   42.12   10.20   0
  -6   5 -18  367.68   25.82   0
  -6   5 -17   97.38   21.26   0
  -6   5   2  798.58   22.72   0
  -5  -1 -32   35.63   28.36   0
  -5   4 -20  237.35   22.36   0
  -5   4   4   32.71   11.05   0
  -5   5 -15   38.41   16.87   0
  -5   5 -14  352.13   22.25   0
  -5   5  -1  322.10   16.66   0
  -4  -7  23    7.60   11.95   0
  -4  -1 -31   57.64   21.67   0
  -4   0 -29  238.85   26.37   0
  -4   1 -27  158.85   21.42   0
  -4   3 -21   46.71   19.43   0
  -3 -10  24   69.50   17.23   0
  -3  -2 -31   35.66   20.84   0
  -3   1 -25  242.52   19.79   0
  -3   2 -22  188.41   18.42   0
  -3   3 -18  587.26   22.92   0
  -3   4 -12  461.67   19.19   0
  -3   4 -11 1002.11   24.76   0
  -3   4 -10  935.72   23.72   0
  -3   4  -4  711.62   18.38   0
  -2  -9  22   86.75   17.66   0
  -2  -8  21  429.38   19.80   0
  -2  -7  20 1300.21   26.96   0
  -2  -6  19   -3.34    9.10   0
  -2  -5  18  275.81   13.35   0
  -2  -2 -29  200.47   19.23   0
  -2  -1 -27  206.16   19.24   0
  -2   0 -25  945.07   26.58   0
  -2   1 -22  271.40   17.48   0
  -2   2 -18 1015.09   25.90   0
  -1  -9  20  441.22   21.98   0
  -1  -8  19  155.67   15.42   0
  -1  -7  18   97.08   12.99   0
  -1  -6  17   65.47   11.06   0
  -1  -3 -28  253.58   17.53   0
  -1  -2 -26  153.33   15.20   0
  -1  -1 -24  329.94   17.36   0
  -1   0 -21  235.77   15.26   0
  -1   1   2  997.96    8.50   0
  -1   2 -10  420.08   12.91   0
  -1   2  -9  660.47   15.30   0
   0 -11  19    3.95   17.44   0
   0  -5  13   27.29    9.46   0
   1  -5   9 1608.41   24.85   0
   1  -4   7  820.51   15.83   0
   2 -12  14 1625.32   42.19   0
   2 -11  13  148.23   20.05   0
   2  -9  11  248.98   18.57   0
   2  -7   8 2657.46   37.60   0
   2  -6   6  636.23   19.63   0
   2  -5   4  561.25   15.89   0
   2  -3  -5 1546.91   14.24   0
   3 -10   7  547.15   24.17   0
   3  -9   6  124.31   16.58   0
   3  -7   1  342.01   16.79   0
   3  -6 -14  554.01   10.77   0
   3  -6  -2  257.06   13.37   0
   4 -13   4  189.68   23.58   0
   4 -12   3   52.89   19.13   0
   4 -11 -17  477.75   18.40   0
   4 -11   1   66.24   17.24   0
   4 -10 -15  214.44   14.49   0
   4 -10  -2   34.08   14.13   0
   4  -9 -11  602.61   19.19   0
   4  -9 -10  632.04   20.00   0
   4  -9  -9  157.75   13.17   0
   4  -9  -8   71.83   12.05   0
   4  -9  -7  693.08   20.99   0
   4  -9  -6 1042.96   25.03   0
   4  -9  -5   59.02   14.10   0
   5 -15 -10   40.89   23.24   0
   5 -15  -9   61.17   25.02   0
   5 -15  -8  502.05   29.62   0
   5 -15  -7  325.32   27.25   0
   5 -15  -6  261.72   28.63   0
 -13   3   4   28.85   32.38   0
 -12   3   7   43.83   24.27   0
 -12   4   2   76.79   29.95   0
 -12   4   3   54.30   25.84   0
 -12   5  -6   82.62   30.60   0
 -12   5  -5   97.71   30.50   0
 -12   5  -4    5.44   27.77   0
 -11   3   8   15.16   22.55   0
 -11   4   5  168.91   25.17   0
 -11   5  -1   40.09   24.26   0
 -11   5   0  281.58   28.29   0
 -10   2  12   -9.17   16.91   0
 -10   3   9  485.62   26.50   0
 -10   4   6   68.51   18.86   0
 -10   5 -17   22.70   28.01   0
 -10   5   1    3.22   19.79   0
 -10   5   2  231.22   24.33   0
  -9   3  10  612.92   23.39   0
  -9   4 -22  182.65   32.05   0
  -9   5 -18    3.62   25.91   0
  -9   5 -17  125.07   28.11   0
  -9   5   2   20.32   20.22   0
  -9   5   3  175.19   20.01   0
  -9   6 -10   83.76   22.84   0
  -9   6  -8  272.05   26.72   0
  -9   6  -7  179.91   24.44   0
  -9   6  -6  228.96   25.21   0
  -8   3 -25   12.91   27.05   0
  -8   4 -22   58.93   25.99   0
  -8   4   7  146.96   15.61   0
  -8   5 -18   67.08   23.89   0
  -8   5 -17   44.11   22.46   0
  -8   5   2   36.02   18.89   0
  -8   5   3  462.24   22.86   0
  -8   6 -11  293.52   22.32   0
  -8   6 -10  153.17   23.25   0
  -8   6  -9   93.57   21.84   0
  -8   6  -8  130.89   21.77   0
  -8   6  -7  373.88   25.53   0
  -8   6  -6  422.67   25.95   0
  -8   6  -5  376.76   24.35   0
  -7   2 -27    8.71   27.49   0
  -7   3 -25   80.30   26.05   0
  -7   4 -22   76.62   24.02   0
  -7   4 -21  108.88   27.28   0
  -7   5 -18  197.78   20.68   0
  -7   5 -17  301.26   26.66   0
  -7   5   2  172.06   16.88   0
  -6   0 -31    8.33   26.27   0
  -6   1 -29   97.68   26.28   0
  -6   2 -27  240.84   27.51   0
  -6   3 -24  150.44   25.15   0
  -6   4 -21   52.96   21.54   0
  -6   4 -20  452.32   27.89   0
  -6   5 -15  326.64   24.39   0
  -6   5   0   71.66   13.70   0
  -6   5   1  136.33   14.59   0
  -5   0 -30  225.18   27.36   0
  -5   1 -28  157.47   24.95   0
  -5   3 -23  296.09   24.93   0
  -5   4 -19   21.87   18.10   0
  -5   5 -13   33.41   15.98   0
  -5   5 -12 1421.53   33.79   0
  -5   5 -11   80.14   15.63   0
  -5   5  -3   76.74   13.68   0
  -5   5  -2   38.56    9.53   0
  -4  -2 -32  102.17   26.12   0
  -4   2 -24   69.58   18.44   0
  -4   4 -16  461.11   22.45   0
  -4   4   1  374.88   14.85   0
  -3  -7  22  426.08   18.70   0
  -3  -6  21   89.69   12.13   0
  -3  -5  20  144.35   11.61   0
  -3  -1 -29  201.44   20.15   0
  -3   1 -24  199.35   20.88   0
  -3   2 -21   83.95   17.72   0
  -3   3 -17  608.02   22.69   0
  -3   4  -9  519.43   17.51   0
  -3   4  -6  478.03   15.56   0
  -2 -10  23   66.34   21.21   0
  -2  -3 -30  160.83   19.74   0
  -2   0 -24  797.20   25.87   0
  -2   3 -10  234.14   14.25   0
  -2   3  -9  271.15   14.28   0
  -2   3  -8 1105.29   21.05   0
  -2   3  -7 1023.58   19.68   0
  -1 -11  22   18.94   21.19   0
  -1 -10  21  310.62   21.67   0
  -1  -5  16  638.64   17.26   0
  -1  -3  13  136.22    9.31   0
  -1  -2  11  717.28   12.05   0
  -1   1 -17  128.85   11.20   0
   0 -10  19  452.36   24.46   0
   0  -9  18 2057.47   39.08   0
   0  -8  17   26.01   13.56   0
   0  -7  16  161.81   14.50   0
   0  -2 -22  114.26   11.24   0
   0  -1 -19   26.39    9.32   0
   1 -11  17   72.93   19.89   0
   1 -10  16  697.20   27.88   0
   1  -9  15   13.93   14.66   0
   1  -8  14  879.77   25.77   0
   1  -3   5  428.80   11.20   0
   2  -8  10  997.07   26.58   0
   2  -6   7  165.98   14.97   0
   2  -4   1  714.63   14.56   0
   3  -9 -22    6.53    5.80   0
   3  -8   5  625.97   22.35   0
   3  -7   2 2124.31   33.02   0
   3  -6  -1  596.66   17.79   0
   4 -13   5  452.67   28.49   0
   4 -12   4   70.63   20.15   0
   4 -11 -18  140.50   14.73   0
   4 -11   2  330.91   22.01   0
   4 -10 -16  228.32   14.68   0
   4  -9 -12   40.60   11.59   0
[truncated: 683,657 more chars]
