# Supplementary material for: Coordination Chemistry at the Hard–Soft Interface: Phosphine Oxide-Based Rare Earth/Transition Metal Complexes
Source: ACS Omega. 2026 Feb 22;11(9):15462–75. doi: 10.1021/acsomega.5c13312 (PMC12980413; doi:10.1021/acsomega.5c13312)
Supplement: Supplementary file 5 [file ao5c13312_si_005.cif]

data_rp065
_audit_creation_date               2025-09-09
_audit_creation_method
;
Olex2 1.5
(compiled 2025.07.13 svn.rb7424aed for OlexSys, GUI svn.r7314)
;
_shelx_SHELXL_version_number       '2019/3'
_audit_contact_author_address      ?
_audit_contact_author_email        ?
_audit_contact_author_name         ''
_audit_contact_author_phone        ?
_publ_contact_author_id_orcid      ?
_publ_section_references
;
Dolomanov, O.V., Bourhis, L.J., Gildea, R.J, Howard, J.A.K. & Puschmann, H.
 (2009), J. Appl. Cryst. 42, 339-341.

Sheldrick, G.M. (2015). Acta Cryst. C71, 3-8.
;
_chemical_name_common              n/a
_chemical_name_systematic          n/a
_chemical_formula_moiety           'C32 H36 Cl3 Er O3 P2, 0.5[C4 H8 O]'
_chemical_formula_sum              'C34 H40 Cl3 Er O3.50 P2'
_chemical_formula_weight           840.21
_chemical_melting_point            ?
loop_
  _atom_type_symbol
  _atom_type_description
  _atom_type_scat_dispersion_real
  _atom_type_scat_dispersion_imag
  _atom_type_scat_source
 'C' 'C' 0.0033 0.0016 'International Tables Vol C Tables 4.2.6.8 and 6.1.1.4'
 'H' 'H' 0.0000 0.0000 'International Tables Vol C Tables 4.2.6.8 and 6.1.1.4'
 'Cl' 'Cl' 0.1484 0.1585 'International Tables Vol C Tables 4.2.6.8 and 6.1.1.4'
 'Er' 'Er' -0.2586 4.9576
 'International Tables Vol C Tables 4.2.6.8 and 6.1.1.4'
 'O' 'O' 0.0106 0.0060 'International Tables Vol C Tables 4.2.6.8 and 6.1.1.4'
 'P' 'P' 0.1023 0.0942 'International Tables Vol C Tables 4.2.6.8 and 6.1.1.4'

_shelx_space_group_comment
;
The symmetry employed for this shelxl refinement is uniquely defined
by the following loop, which should always be used as a source of
symmetry information in preference to the above space-group names.
They are only intended as comments.
;
_space_group_crystal_system        'triclinic'
_space_group_IT_number             2
_space_group_name_H-M_alt          'P -1'
_space_group_name_Hall             '-P 1'
loop_
  _space_group_symop_operation_xyz
 'x, y, z'
 '-x, -y, -z'

_cell_length_a                     10.1386(4)
_cell_length_b                     10.4318(5)
_cell_length_c                     16.5731(8)
_cell_angle_alpha                  87.276(4)
_cell_angle_beta                   86.919(4)
_cell_angle_gamma                  81.015(4)
_cell_volume                       1727.46(14)
_cell_formula_units_Z              2
_cell_measurement_reflns_used      28585
_cell_measurement_temperature      100
_cell_measurement_theta_max        29.49
_cell_measurement_theta_min        1.98
_shelx_estimated_absorpt_T_max     0.808
_shelx_estimated_absorpt_T_min     0.713
_exptl_absorpt_coefficient_mu      2.788
_exptl_absorpt_correction_T_max    0.9314
_exptl_absorpt_correction_T_min    0.8282
_exptl_absorpt_correction_type     multi-scan
_exptl_absorpt_process_details
;
STOE LANA, absorption correction by scaling of reflection intensities.
J. Koziskova, F. Hahn, J. Richter, J. Kozisek, "Comparison of different
absorption corrections on the model structure of tetrakis(\m~2~-acetato)-
diaqua-di-copper(II)", Acta Chimica Slovaca, vol. 9, no. 2, 2016, pp. 136 - 140.
;
_exptl_absorpt_special_details     ?
_exptl_crystal_colour              colorless
_exptl_crystal_density_diffrn      1.615
_exptl_crystal_density_meas        ?
_exptl_crystal_density_method      'not measured'
_exptl_crystal_description         block
_exptl_crystal_F_000               842
_exptl_crystal_size_max            0.13
_exptl_crystal_size_mid            0.1
_exptl_crystal_size_min            0.08
_exptl_transmission_factor_max     ?
_exptl_transmission_factor_min     ?
_diffrn_reflns_av_R_equivalents    0.0355
_diffrn_reflns_av_unetI/netI       0.0621
_diffrn_reflns_Laue_measured_fraction_full  0.996
_diffrn_reflns_Laue_measured_fraction_max  0.895
_diffrn_reflns_limit_h_max         13
_diffrn_reflns_limit_h_min         -13
_diffrn_reflns_limit_k_max         14
_diffrn_reflns_limit_k_min         -14
_diffrn_reflns_limit_l_max         21
_diffrn_reflns_limit_l_min         -21
_diffrn_reflns_number              21363
_diffrn_reflns_point_group_measured_fraction_full  0.996
_diffrn_reflns_point_group_measured_fraction_max  0.895
_diffrn_reflns_theta_full          25.242
_diffrn_reflns_theta_max           29.128
_diffrn_reflns_theta_min           1.978
_diffrn_ambient_temperature        100
_diffrn_detector                   'EIGER2 1M CDTE'
_diffrn_detector_area_resol_mean   13.33
_diffrn_measured_fraction_theta_full  0.996
_diffrn_measured_fraction_theta_max  0.895
_diffrn_measurement_details
;
 511 frames, detector distance = 40 mm
;
_diffrn_measurement_device         'Eulerian 4-circle diffractometer'
_diffrn_measurement_device_type    'STOE STADIVARI'
_diffrn_measurement_method         'rotation method, \w scans'
_diffrn_radiation_collimation      '1.2 0.6 mm diameter'
_diffrn_radiation_monochromator    'Graded multilayer mirror'
_diffrn_radiation_polarisn_norm    270
_diffrn_radiation_probe            x-ray
_diffrn_radiation_type             'Mo K\a'
_diffrn_radiation_wavelength       0.71073
_diffrn_source                     Axo_Mo
_diffrn_source_current             0.830
_diffrn_source_power               0.050
_diffrn_source_voltage             60
_reflns_Friedel_coverage           0.000
_reflns_Friedel_fraction_full      .
_reflns_Friedel_fraction_max       .
_reflns_number_gt                  6792
_reflns_number_total               8327
_reflns_special_details
;
 Reflections were merged by SHELXL according to the crystal
 class for the calculation of statistics and refinement.
 
 Structure factors included contributions from the .fab file.
 
 _reflns_Friedel_fraction is defined as the number of unique
 Friedel pairs measured divided by the number that would be
 possible theoretically, ignoring centric projections and
 systematic absences.
;
_reflns_threshold_expression       'I > 2\s(I)'
_computing_cell_refinement
;
X-Area Recipe 1.37.0.0 (STOE, 2021)
;
_computing_data_collection
;
X-Area Pilatus3_SV 1.31.186.0 (STOE, 2022)
;
_computing_data_reduction
;
X-Area Integrate 2.5.3.0 (STOE, 2021)
X-Area LANA 2.7.5.0 (STOE, 2022)
;
_computing_molecular_graphics      'Diamond 4 (Crystal Impact, 2017)'
_computing_publication_material    'Olex2 1.5 (Dolomanov et al., 2009)'
_computing_structure_refinement    'SHELXL 2019/3 (Sheldrick, 2015)'
_computing_structure_solution      'SHELXT 2015 (Sheldrick, 2015)'
_refine_diff_density_max           1.393
_refine_diff_density_min           -1.741
_refine_diff_density_rms           0.148
_refine_ls_extinction_coef         .
_refine_ls_extinction_method       none
_refine_ls_goodness_of_fit_ref     1.032
_refine_ls_hydrogen_treatment      constr
_refine_ls_matrix_type             full
_refine_ls_number_parameters       383
_refine_ls_number_reflns           8327
_refine_ls_number_restraints       37
_refine_ls_R_factor_all            0.0486
_refine_ls_R_factor_gt             0.0368
_refine_ls_restrained_S_all        1.031
_refine_ls_shift/su_max            0.003
_refine_ls_shift/su_mean           0.000
_refine_ls_structure_factor_coef   Fsqd
_refine_ls_weighting_details      
 'w=1/[\s^2^(Fo^2^)+(0.0492P)^2^] where P=(Fo^2^+2Fc^2^)/3'
_refine_ls_weighting_scheme        calc
_refine_ls_wR_factor_gt            0.0843
_refine_ls_wR_factor_ref           0.0874
_refine_special_details            
;
One THF ligand was partly disordered. The atoms of the major component were
refined anisotropically. Geometrical and rigid-bond restraints were applied.

The lattice THF molecule was disordered over an inversion centre and could 
not be refined satisfactorally. Its contribution to the structure factors
was calculated using SQUEEZE (found 38 e in 146 Ang^3^ per unit cell).
;
_olex2_refinement_description
;
1. Fixed Uiso
 At 1.2 times of:
  All C(H) groups, All C(H,H) groups, All C(H,H,H,H) groups
2. Restrained distances
 Er1-O2B \\sim Er1-O2A
 with sigma of 0.02
3. Uiso/Uaniso restraints and constraints
O2B \\sim O2A: within 2A with sigma of 0.01 and sigma for terminal atoms of
0.002 within 2A
4. Rigid body (RIGU) restrains
 O2B, O2A, C28A, C27, C26A, C25
 with sigma for 1-2 distances of 0.004 and sigma for 1-3 distances of 0.004
5. Others
 Sof(H25C)=Sof(H25D)=Sof(H27C)=Sof(H27D)=Sof(C28B)=Sof(H28A)=Sof(H28B)=
 Sof(O2B)=Sof(C26B)=Sof(H26A)=Sof(H26B)=1-FVAR(1)
 Sof(H25A)=Sof(H25B)=Sof(H27A)=Sof(H27B)=Sof(O2A)=Sof(C28A)=Sof(H28C)=
 Sof(H28D)=Sof(C26A)=Sof(H26C)=Sof(H26D)=FVAR(1)
6.a Secondary CH2 refined with riding coordinates:
 C25(H25C,H25D), C25(H25A,H25B), C27(H27C,H27D), C27(H27A,H27B), C29(H29A,
 H29B), C30(H30A,H30B), C31(H31A,H31B), C32(H32A,H32B), C28B(H28A,H28B),
 C26B(H26A,H26B), C28A(H28C,H28D), C26A(H26C,H26D)
6.b Aromatic/amide H refined with riding coordinates:
 C2(H2), C3(H3), C4(H4), C5(H5), C6(H6), C8(H8), C9(H9), C10(H10), C11(H11),
 C12(H12), C14(H14), C15(H15), C16(H16), C17(H17), C18(H18), C20(H20), C21(H21),
  C22(H22), C23(H23), C24(H24)
;
_atom_sites_solution_hydrogens     geom
_atom_sites_solution_primary       'intrinsic phasing'
_atom_sites_solution_secondary     difmap
loop_
  _atom_site_label
  _atom_site_type_symbol
  _atom_site_fract_x
  _atom_site_fract_y
  _atom_site_fract_z
  _atom_site_U_iso_or_equiv
  _atom_site_adp_type
  _atom_site_occupancy
  _atom_site_site_symmetry_order
  _atom_site_calc_flag
  _atom_site_refinement_flags_posn
  _atom_site_refinement_flags_adp
  _atom_site_refinement_flags_occupancy
  _atom_site_disorder_assembly
  _atom_site_disorder_group
 C1 C -0.0088(4) 0.5913(4) 0.7464(2) 0.0163(8) Uani 1 1 d . . . . .
 C2 C 0.0482(4) 0.5102(4) 0.6850(3) 0.0211(9) Uani 1 1 d . . . . .
 H2 H 0.121161 0.532376 0.651720 0.025 Uiso 1 1 calc R U . . .
 C3 C -0.0029(4) 0.3969(4) 0.6731(3) 0.0215(9) Uani 1 1 d . . . . .
 H3 H 0.036870 0.340719 0.632118 0.026 Uiso 1 1 calc R U . . .
 C4 C -0.1107(4) 0.3647(4) 0.7200(3) 0.0219(9) Uani 1 1 d . . . . .
 H4 H -0.145089 0.287249 0.710789 0.026 Uiso 1 1 calc R U . . .
 C5 C -0.1683(4) 0.4451(4) 0.7803(2) 0.0193(8) Uani 1 1 d . . . . .
 H5 H -0.242309 0.423106 0.812702 0.023 Uiso 1 1 calc R U . . .
 C6 C -0.1179(4) 0.5583(4) 0.7934(2) 0.0174(8) Uani 1 1 d . . . . .
 H6 H -0.157905 0.613770 0.834766 0.021 Uiso 1 1 calc R U . . .
 C7 C -0.0495(4) 0.8672(4) 0.7044(2) 0.0177(8) Uani 1 1 d . . . . .
 C8 C 0.0049(4) 0.9456(4) 0.6459(3) 0.0212(9) Uani 1 1 d . . . . .
 H8 H 0.098895 0.934812 0.635251 0.025 Uiso 1 1 calc R U . . .
 C9 C -0.0784(4) 1.0399(4) 0.6028(3) 0.0264(10) Uani 1 1 d . . . . .
 H9 H -0.041024 1.094000 0.562936 0.032 Uiso 1 1 calc R U . . .
 C10 C -0.2174(4) 1.0558(4) 0.6176(3) 0.0290(10) Uani 1 1 d . . . . .
 H10 H -0.274411 1.118290 0.586825 0.035 Uiso 1 1 calc R U . . .
 C11 C -0.2706(4) 0.9796(4) 0.6776(3) 0.0260(10) Uani 1 1 d . . . . .
 H11 H -0.364421 0.991879 0.689084 0.031 Uiso 1 1 calc R U . . .
 C12 C -0.1889(4) 0.8861(4) 0.7209(3) 0.0222(9) Uani 1 1 d . . . . .
 H12 H -0.226544 0.834314 0.761973 0.027 Uiso 1 1 calc R U . . .
 C13 C 0.1485(4) 0.6758(4) 0.9322(2) 0.0179(8) Uani 1 1 d . . . . .
 C14 C 0.1309(4) 0.5459(4) 0.9414(2) 0.0202(9) Uani 1 1 d . . . . .
 H14 H 0.057422 0.518234 0.917591 0.024 Uiso 1 1 calc R U . . .
 C15 C 0.2181(4) 0.4566(4) 0.9845(2) 0.0220(9) Uani 1 1 d . . . . .
 H15 H 0.205471 0.368148 0.989215 0.026 Uiso 1 1 calc R U . . .
 C16 C 0.3243(4) 0.4962(4) 1.0209(3) 0.0253(10) Uani 1 1 d . . . . .
 H16 H 0.383475 0.435590 1.051649 0.030 Uiso 1 1 calc R U . . .
 C17 C 0.3433(4) 0.6250(4) 1.0121(3) 0.0250(9) Uani 1 1 d . . . . .
 H17 H 0.416273 0.651963 1.036835 0.030 Uiso 1 1 calc R U . . .
 C18 C 0.2576(4) 0.7151(4) 0.9678(3) 0.0215(9) Uani 1 1 d . . . . .
 H18 H 0.272651 0.802729 0.961522 0.026 Uiso 1 1 calc R U . . .
 C19 C 0.0702(4) 0.9472(4) 0.8758(2) 0.0171(8) Uani 1 1 d . . . . .
 C20 C 0.1934(4) 0.9693(4) 0.8398(2) 0.0191(8) Uani 1 1 d . . . . .
 H20 H 0.258250 0.897701 0.824324 0.023 Uiso 1 1 calc R U . . .
 C21 C 0.2212(4) 1.0931(4) 0.8266(3) 0.0258(10) Uani 1 1 d . . . . .
 H21 H 0.304406 1.106327 0.801068 0.031 Uiso 1 1 calc R U . . .
 C22 C 0.1295(4) 1.1994(4) 0.8501(3) 0.0250(9) Uani 1 1 d . . . . .
 H22 H 0.149505 1.284948 0.840437 0.030 Uiso 1 1 calc R U . . .
 C23 C 0.0090(4) 1.1797(4) 0.8877(2) 0.0251(9) Uani 1 1 d . . . . .
 H23 H -0.053341 1.251812 0.905281 0.030 Uiso 1 1 calc R U . . .
 C24 C -0.0212(4) 1.0550(4) 0.8999(2) 0.0198(9) Uani 1 1 d . . . . .
 H24 H -0.105038 1.042467 0.924880 0.024 Uiso 1 1 calc R U . . .
 C25 C 0.4968(5) 0.3993(4) 0.6564(3) 0.0302(11) Uani 1 1 d . . . . .
 H25C H 0.583813 0.427687 0.641326 0.036 Uiso 0.181(15) 1 calc R U P A 2
 H25D H 0.458662 0.373380 0.607058 0.036 Uiso 0.181(15) 1 calc R U P A 2
 H25A H 0.595482 0.383732 0.649538 0.036 Uiso 0.819(15) 1 calc R U P A 1
 H25B H 0.458483 0.412733 0.602426 0.036 Uiso 0.819(15) 1 calc R U P A 1
 C27 C 0.4678(5) 0.3224(4) 0.7907(3) 0.0319(11) Uani 1 1 d . . . . .
 H27C H 0.540593 0.343694 0.822787 0.038 Uiso 0.181(15) 1 calc R U P A 2
 H27D H 0.425618 0.254098 0.820932 0.038 Uiso 0.181(15) 1 calc R U P A 2
 H27A H 0.411148 0.279609 0.830717 0.038 Uiso 0.819(15) 1 calc R U P A 1
 H27B H 0.562634 0.298244 0.804311 0.038 Uiso 0.819(15) 1 calc R U P A 1
 C29 C 0.7220(4) 0.6307(4) 0.6010(3) 0.0200(9) Uani 1 1 d . . . . .
 H29A H 0.717740 0.538869 0.590327 0.024 Uiso 1 1 calc R U . . .
 H29B H 0.746080 0.636000 0.657706 0.024 Uiso 1 1 calc R U . . .
 C30 C 0.8232(4) 0.6830(4) 0.5435(3) 0.0278(10) Uani 1 1 d . . . . .
 H30A H 0.859502 0.754776 0.567143 0.033 Uiso 1 1 calc R U . . .
 H30B H 0.897796 0.613945 0.528443 0.033 Uiso 1 1 calc R U . . .
 C31 C 0.7412(4) 0.7306(5) 0.4720(3) 0.0297(11) Uani 1 1 d . . . . .
 H31A H 0.729707 0.657980 0.438000 0.036 Uiso 1 1 calc R U . . .
 H31B H 0.782672 0.795979 0.438420 0.036 Uiso 1 1 calc R U . . .
 C32 C 0.6084(4) 0.7908(4) 0.5119(2) 0.0233(9) Uani 1 1 d . . . . .
 H32A H 0.609896 0.882525 0.524131 0.028 Uiso 1 1 calc R U . . .
 H32B H 0.533726 0.787106 0.476347 0.028 Uiso 1 1 calc R U . . .
 Cl1 Cl 0.29321(10) 0.65663(10) 0.53652(6) 0.0243(2) Uani 1 1 d . . . . .
 Cl2 Cl 0.36388(9) 0.97092(9) 0.63118(6) 0.0204(2) Uani 1 1 d . . . . .
 Cl3 Cl 0.52191(10) 0.75152(11) 0.79297(6) 0.0257(2) Uani 1 1 d . . . . .
 Er1 Er 0.39581(2) 0.72844(2) 0.66337(2) 0.01415(6) Uani 1 1 d D . . . .
 O1 O 0.1991(2) 0.7282(3) 0.72786(16) 0.0167(6) Uani 1 1 d . . . . .
 O3 O 0.5947(2) 0.7115(3) 0.58641(16) 0.0177(6) Uani 1 1 d . . . . .
 P1 P 0.05443(9) 0.74072(10) 0.75838(6) 0.0152(2) Uani 1 1 d . . . . .
 P2 P 0.01457(10) 0.78937(10) 0.88605(6) 0.0169(2) Uani 1 1 d . . . . .
 C28B C 0.353(3) 0.457(2) 0.7749(16) 0.022(6) Uiso 0.181(15) 1 d . . P A 2
 H28A H 0.261419 0.435263 0.771881 0.026 Uiso 0.181(15) 1 calc R U P A 2
 H28B H 0.352627 0.521170 0.817100 0.026 Uiso 0.181(15) 1 calc R U P A 2
 O2B O 0.405(2) 0.5042(14) 0.6945(13) 0.013(4) Uiso 0.181(15) 1 d D U P A 2
 C26B C 0.515(4) 0.282(3) 0.7209(18) 0.029(8) Uiso 0.181(15) 1 d . . P A 2
 H26A H 0.467766 0.211977 0.704589 0.035 Uiso 0.181(15) 1 calc R U P A 2
 H26B H 0.611399 0.246153 0.724035 0.035 Uiso 0.181(15) 1 calc R U P A 2
 O2A O 0.4527(7) 0.5091(3) 0.7048(3) 0.0199(11) Uani 0.819(15) 1 d D U P A 1
 C28A C 0.4284(10) 0.4621(5) 0.7883(4) 0.036(2) Uani 0.819(15) 1 d . . P A 1
 H28C H 0.481556 0.502499 0.825517 0.043 Uiso 0.819(15) 1 calc R U P A 1
 H28D H 0.332603 0.484546 0.804841 0.043 Uiso 0.819(15) 1 calc R U P A 1
 C26A C 0.4461(8) 0.2853(5) 0.7033(4) 0.0287(17) Uani 0.819(15) 1 d . . P A 1
 H26C H 0.499960 0.200973 0.689503 0.034 Uiso 0.819(15) 1 calc R U P A 1
 H26D H 0.350651 0.282930 0.694569 0.034 Uiso 0.819(15) 1 calc R U P A 1

loop_
  _atom_site_aniso_label
  _atom_site_aniso_U_11
  _atom_site_aniso_U_22
  _atom_site_aniso_U_33
  _atom_site_aniso_U_23
  _atom_site_aniso_U_13
  _atom_site_aniso_U_12
 C1 0.0144(18) 0.0140(19) 0.020(2) 0.0016(16) -0.0031(15) -0.0004(14)
 C2 0.016(2) 0.021(2) 0.026(2) -0.0015(18) 0.0042(17) -0.0030(16)
 C3 0.015(2) 0.022(2) 0.029(2) -0.0052(18) 0.0009(17) -0.0050(16)
 C4 0.021(2) 0.018(2) 0.027(2) -0.0002(18) -0.0025(17) -0.0057(16)
 C5 0.018(2) 0.020(2) 0.020(2) 0.0043(17) 0.0029(16) -0.0056(16)
 C6 0.0156(19) 0.020(2) 0.016(2) -0.0006(16) 0.0014(15) -0.0030(15)
 C7 0.0140(19) 0.017(2) 0.022(2) -0.0031(16) -0.0016(16) -0.0030(15)
 C8 0.016(2) 0.018(2) 0.029(2) 0.0012(17) -0.0018(17) -0.0029(16)
 C9 0.025(2) 0.024(2) 0.030(3) 0.0080(19) -0.0022(19) -0.0062(18)
 C10 0.029(2) 0.019(2) 0.039(3) 0.001(2) -0.010(2) -0.0009(18)
 C11 0.017(2) 0.022(2) 0.038(3) 0.000(2) -0.0040(18) 0.0006(17)
 C12 0.017(2) 0.020(2) 0.030(2) -0.0001(18) 0.0009(17) -0.0039(16)
 C13 0.0167(19) 0.021(2) 0.015(2) -0.0010(16) 0.0015(15) -0.0011(16)
 C14 0.0146(19) 0.026(2) 0.020(2) -0.0003(17) 0.0045(16) -0.0062(16)
 C15 0.022(2) 0.024(2) 0.020(2) 0.0026(17) 0.0040(17) -0.0056(17)
 C16 0.022(2) 0.032(2) 0.019(2) 0.0054(18) 0.0050(17) 0.0025(18)
 C17 0.019(2) 0.034(3) 0.023(2) -0.0062(19) 0.0019(17) -0.0065(18)
 C18 0.016(2) 0.022(2) 0.025(2) -0.0022(18) 0.0032(17) -0.0010(16)
 C19 0.018(2) 0.020(2) 0.0130(19) -0.0021(16) 0.0000(15) -0.0038(16)
 C20 0.018(2) 0.018(2) 0.021(2) -0.0060(17) 0.0031(16) -0.0057(16)
 C21 0.031(2) 0.026(2) 0.023(2) -0.0021(18) 0.0053(19) -0.0131(19)
 C22 0.031(2) 0.020(2) 0.025(2) 0.0020(18) -0.0047(19) -0.0088(18)
 C23 0.036(3) 0.021(2) 0.018(2) -0.0005(17) -0.0005(18) -0.0005(18)
 C24 0.018(2) 0.023(2) 0.017(2) 0.0023(17) 0.0001(16) 0.0006(16)
 C25 0.044(3) 0.012(2) 0.032(3) -0.0009(17) 0.013(2) -0.0006(18)
 C27 0.036(3) 0.028(2) 0.034(3) 0.013(2) -0.011(2) -0.0140(19)
 C29 0.0149(19) 0.020(2) 0.023(2) 0.0039(17) 0.0012(16) 0.0024(16)
 C30 0.021(2) 0.031(2) 0.028(2) 0.004(2) 0.0072(18) 0.0018(18)
 C31 0.029(2) 0.031(3) 0.024(2) 0.007(2) 0.0088(19) 0.0070(19)
 C32 0.025(2) 0.025(2) 0.017(2) 0.0083(17) 0.0046(17) 0.0010(17)
 Cl1 0.0252(5) 0.0269(5) 0.0222(5) -0.0027(4) -0.0009(4) -0.0076(4)
 Cl2 0.0182(5) 0.0138(5) 0.0285(5) 0.0037(4) 0.0031(4) -0.0026(4)
 Cl3 0.0177(5) 0.0398(6) 0.0201(5) 0.0020(4) -0.0015(4) -0.0067(4)
 Er1 0.01236(9) 0.01282(9) 0.01663(10) 0.00275(6) 0.00265(6) -0.00203(6)
 O1 0.0125(13) 0.0191(14) 0.0187(15) -0.0011(11) 0.0045(11) -0.0043(10)
 O3 0.0145(13) 0.0202(15) 0.0161(14) 0.0082(11) 0.0043(11) 0.0006(11)
 P1 0.0119(5) 0.0153(5) 0.0185(5) -0.0001(4) 0.0018(4) -0.0031(4)
 P2 0.0137(5) 0.0186(5) 0.0183(5) -0.0015(4) 0.0030(4) -0.0027(4)
 O2A 0.033(3) 0.0108(17) 0.0149(19) -0.0008(13) 0.0019(19) -0.0016(16)
 C28A 0.070(6) 0.019(3) 0.018(3) 0.004(2) 0.012(3) -0.008(3)
 C26A 0.047(4) 0.014(3) 0.026(3) 0.000(2) -0.001(3) -0.007(2)

_geom_special_details
;
 All esds (except the esd in the dihedral angle between two l.s. planes)
 are estimated using the full covariance matrix.  The cell esds are taken
 into account individually in the estimation of esds in distances, angles
 and torsion angles; correlations between esds in cell parameters are only
 used when they are defined by crystal symmetry.  An approximate (isotropic)
 treatment of cell esds is used for estimating esds involving l.s. planes.
;
loop_
  _geom_bond_atom_site_label_1
  _geom_bond_atom_site_label_2
  _geom_bond_distance
  _geom_bond_site_symmetry_2
  _geom_bond_publ_flag
 C1 C2 1.397(6) . ?
 C1 C6 1.396(5) . ?
 C1 P1 1.799(4) . ?
 C2 H2 0.9500 . ?
 C2 C3 1.389(6) . ?
 C3 H3 0.9500 . ?
 C3 C4 1.382(6) . ?
 C4 H4 0.9500 . ?
 C4 C5 1.382(6) . ?
 C5 H5 0.9500 . ?
 C5 C6 1.389(6) . ?
 C6 H6 0.9500 . ?
 C7 C8 1.386(6) . ?
 C7 C12 1.410(5) . ?
 C7 P1 1.790(4) . ?
 C8 H8 0.9500 . ?
 C8 C9 1.390(6) . ?
 C9 H9 0.9500 . ?
 C9 C10 1.402(6) . ?
 C10 H10 0.9500 . ?
 C10 C11 1.383(6) . ?
 C11 H11 0.9500 . ?
 C11 C12 1.377(6) . ?
 C12 H12 0.9500 . ?
 C13 C14 1.395(6) . ?
 C13 C18 1.405(6) . ?
 C13 P2 1.831(4) . ?
 C14 H14 0.9500 . ?
 C14 C15 1.381(6) . ?
 C15 H15 0.9500 . ?
 C15 C16 1.388(6) . ?
 C16 H16 0.9500 . ?
 C16 C17 1.386(6) . ?
 C17 H17 0.9500 . ?
 C17 C18 1.388(6) . ?
 C18 H18 0.9500 . ?
 C19 C20 1.403(5) . ?
 C19 C24 1.400(5) . ?
 C19 P2 1.819(4) . ?
 C20 H20 0.9500 . ?
 C20 C21 1.369(6) . ?
 C21 H21 0.9500 . ?
 C21 C22 1.388(6) . ?
 C22 H22 0.9500 . ?
 C22 C23 1.382(6) . ?
 C23 H23 0.9500 . ?
 C23 C24 1.386(6) . ?
 C24 H24 0.9500 . ?
 C25 H25C 0.9900 . ?
 C25 H25D 0.9900 . ?
 C25 H25A 0.9900 . ?
 C25 H25B 0.9900 . ?
 C25 O2B 1.46(2) . ?
 C25 C26B 1.58(3) . ?
 C25 O2A 1.429(6) . ?
 C25 C26A 1.531(7) . ?
 C27 H27C 0.9900 . ?
 C27 H27D 0.9900 . ?
 C27 H27A 0.9900 . ?
 C27 H27B 0.9900 . ?
 C27 C28B 1.70(3) . ?
 C27 C26B 1.29(3) . ?
 C27 C28A 1.449(7) . ?
 C27 C26A 1.553(8) . ?
 C29 H29A 0.9900 . ?
 C29 H29B 0.9900 . ?
 C29 C30 1.509(6) . ?
 C29 O3 1.452(4) . ?
 C30 H30A 0.9900 . ?
 C30 H30B 0.9900 . ?
 C30 C31 1.504(6) . ?
 C31 H31A 0.9900 . ?
 C31 H31B 0.9900 . ?
 C31 C32 1.524(5) . ?
 C32 H32A 0.9900 . ?
 C32 H32B 0.9900 . ?
 C32 O3 1.466(4) . ?
 Cl1 Er1 2.5867(10) . ?
 Cl2 Er1 2.5342(9) . ?
 Cl3 Er1 2.5973(10) . ?
 Er1 O1 2.211(2) . ?
 Er1 O3 2.315(2) . ?
 Er1 O2B 2.359(14) . ?
 Er1 O2A 2.350(3) . ?
 O1 P1 1.514(3) . ?
 P1 P2 2.2009(15) . ?
 C28B H28A 0.9900 . ?
 C28B H28B 0.9900 . ?
 C28B O2B 1.50(3) . ?
 C26B H26A 0.9900 . ?
 C26B H26B 0.9900 . ?
 O2A C28A 1.467(6) . ?
 C28A H28C 0.9900 . ?
 C28A H28D 0.9900 . ?
 C26A H26C 0.9900 . ?
 C26A H26D 0.9900 . ?

loop_
  _geom_angle_atom_site_label_1
  _geom_angle_atom_site_label_2
  _geom_angle_atom_site_label_3
  _geom_angle
  _geom_angle_site_symmetry_1
  _geom_angle_site_symmetry_3
  _geom_angle_publ_flag
 C2 C1 P1 118.7(3) . . ?
 C6 C1 C2 119.4(4) . . ?
 C6 C1 P1 121.8(3) . . ?
 C1 C2 H2 120.3 . . ?
 C3 C2 C1 119.3(4) . . ?
 C3 C2 H2 120.3 . . ?
 C2 C3 H3 119.5 . . ?
 C4 C3 C2 121.0(4) . . ?
 C4 C3 H3 119.5 . . ?
 C3 C4 H4 120.0 . . ?
 C5 C4 C3 119.9(4) . . ?
 C5 C4 H4 120.0 . . ?
 C4 C5 H5 120.1 . . ?
 C4 C5 C6 119.8(4) . . ?
 C6 C5 H5 120.1 . . ?
 C1 C6 H6 119.7 . . ?
 C5 C6 C1 120.5(4) . . ?
 C5 C6 H6 119.7 . . ?
 C8 C7 C12 119.5(4) . . ?
 C8 C7 P1 121.0(3) . . ?
 C12 C7 P1 119.5(3) . . ?
 C7 C8 H8 120.1 . . ?
 C7 C8 C9 119.8(4) . . ?
 C9 C8 H8 120.1 . . ?
 C8 C9 H9 119.8 . . ?
 C8 C9 C10 120.4(4) . . ?
 C10 C9 H9 119.8 . . ?
 C9 C10 H10 120.3 . . ?
 C11 C10 C9 119.3(4) . . ?
 C11 C10 H10 120.3 . . ?
 C10 C11 H11 119.7 . . ?
 C12 C11 C10 120.7(4) . . ?
 C12 C11 H11 119.7 . . ?
 C7 C12 H12 119.9 . . ?
 C11 C12 C7 120.1(4) . . ?
 C11 C12 H12 119.9 . . ?
 C14 C13 C18 118.7(4) . . ?
 C14 C13 P2 117.3(3) . . ?
 C18 C13 P2 123.5(3) . . ?
 C13 C14 H14 119.4 . . ?
 C15 C14 C13 121.3(4) . . ?
 C15 C14 H14 119.4 . . ?
 C14 C15 H15 120.0 . . ?
 C14 C15 C16 119.9(4) . . ?
 C16 C15 H15 120.0 . . ?
 C15 C16 H16 120.3 . . ?
 C17 C16 C15 119.5(4) . . ?
 C17 C16 H16 120.3 . . ?
 C16 C17 H17 119.4 . . ?
 C16 C17 C18 121.1(4) . . ?
 C18 C17 H17 119.4 . . ?
 C13 C18 H18 120.2 . . ?
 C17 C18 C13 119.6(4) . . ?
 C17 C18 H18 120.2 . . ?
 C20 C19 P2 124.6(3) . . ?
 C24 C19 C20 118.0(4) . . ?
 C24 C19 P2 117.2(3) . . ?
 C19 C20 H20 119.7 . . ?
 C21 C20 C19 120.7(4) . . ?
 C21 C20 H20 119.7 . . ?
 C20 C21 H21 119.5 . . ?
 C20 C21 C22 120.9(4) . . ?
 C22 C21 H21 119.5 . . ?
 C21 C22 H22 120.3 . . ?
 C23 C22 C21 119.4(4) . . ?
 C23 C22 H22 120.3 . . ?
 C22 C23 H23 119.9 . . ?
 C22 C23 C24 120.1(4) . . ?
 C24 C23 H23 119.9 . . ?
 C19 C24 H24 119.6 . . ?
 C23 C24 C19 120.9(4) . . ?
 C23 C24 H24 119.6 . . ?
 H25C C25 H25D 108.6 . . ?
 H25A C25 H25B 108.8 . . ?
 O2B C25 H25C 110.4 . . ?
 O2B C25 H25D 110.4 . . ?
 O2B C25 C26B 106.6(13) . . ?
 C26B C25 H25C 110.4 . . ?
 C26B C25 H25D 110.4 . . ?
 O2A C25 H25A 110.8 . . ?
 O2A C25 H25B 110.8 . . ?
 O2A C25 C26A 104.9(4) . . ?
 C26A C25 H25A 110.8 . . ?
 C26A C25 H25B 110.8 . . ?
 H27C C27 H27D 108.4 . . ?
 H27A C27 H27B 109.1 . . ?
 C28B C27 H27C 110.1 . . ?
 C28B C27 H27D 110.1 . . ?
 C26B C27 H27C 110.1 . . ?
 C26B C27 H27D 110.1 . . ?
 C26B C27 C28B 107.9(16) . . ?
 C28A C27 H27A 111.1 . . ?
 C28A C27 H27B 111.1 . . ?
 C28A C27 C26A 103.1(4) . . ?
 C26A C27 H27A 111.1 . . ?
 C26A C27 H27B 111.1 . . ?
 H29A C29 H29B 108.7 . . ?
 C30 C29 H29A 110.6 . . ?
 C30 C29 H29B 110.6 . . ?
 O3 C29 H29A 110.6 . . ?
 O3 C29 H29B 110.6 . . ?
 O3 C29 C30 105.9(3) . . ?
 C29 C30 H30A 111.3 . . ?
 C29 C30 H30B 111.3 . . ?
 H30A C30 H30B 109.2 . . ?
 C31 C30 C29 102.2(3) . . ?
 C31 C30 H30A 111.3 . . ?
 C31 C30 H30B 111.3 . . ?
 C30 C31 H31A 111.3 . . ?
 C30 C31 H31B 111.3 . . ?
 C30 C31 C32 102.6(3) . . ?
 H31A C31 H31B 109.2 . . ?
 C32 C31 H31A 111.3 . . ?
 C32 C31 H31B 111.3 . . ?
 C31 C32 H32A 110.9 . . ?
 C31 C32 H32B 110.9 . . ?
 H32A C32 H32B 108.9 . . ?
 O3 C32 C31 104.5(3) . . ?
 O3 C32 H32A 110.9 . . ?
 O3 C32 H32B 110.9 . . ?
 Cl1 Er1 Cl3 168.32(3) . . ?
 Cl2 Er1 Cl1 98.57(3) . . ?
 Cl2 Er1 Cl3 92.44(3) . . ?
 O1 Er1 Cl1 88.09(7) . . ?
 O1 Er1 Cl2 95.66(7) . . ?
 O1 Er1 Cl3 94.74(7) . . ?
 O1 Er1 O3 173.48(10) . . ?
 O1 Er1 O2B 79.8(5) . . ?
 O1 Er1 O2A 88.39(16) . . ?
 O3 Er1 Cl1 86.03(7) . . ?
 O3 Er1 Cl2 88.02(7) . . ?
 O3 Er1 Cl3 90.47(7) . . ?
 O3 Er1 O2B 96.3(5) . . ?
 O3 Er1 O2A 88.71(15) . . ?
 O2B Er1 Cl1 79.5(6) . . ?
 O2B Er1 Cl2 175.1(6) . . ?
 O2B Er1 Cl3 89.8(6) . . ?
 O2A Er1 Cl1 89.28(16) . . ?
 O2A Er1 Cl2 171.26(18) . . ?
 O2A Er1 Cl3 79.49(16) . . ?
 P1 O1 Er1 169.65(17) . . ?
 C29 O3 C32 109.0(3) . . ?
 C29 O3 Er1 129.3(2) . . ?
 C32 O3 Er1 121.7(2) . . ?
 C1 P1 P2 106.65(14) . . ?
 C7 P1 C1 107.78(18) . . ?
 C7 P1 P2 103.97(14) . . ?
 O1 P1 C1 110.20(16) . . ?
 O1 P1 C7 111.90(17) . . ?
 O1 P1 P2 115.84(12) . . ?
 C13 P2 P1 99.82(13) . . ?
 C19 P2 C13 107.26(18) . . ?
 C19 P2 P1 96.01(13) . . ?
 C27 C28B H28A 111.9 . . ?
 C27 C28B H28B 111.9 . . ?
 H28A C28B H28B 109.6 . . ?
 O2B C28B C27 99.5(15) . . ?
 O2B C28B H28A 111.9 . . ?
 O2B C28B H28B 111.9 . . ?
 C25 O2B Er1 126.2(11) . . ?
 C25 O2B C28B 110.0(13) . . ?
 C28B O2B Er1 120.7(14) . . ?
 C25 C26B H26A 109.9 . . ?
 C25 C26B H26B 109.9 . . ?
 C27 C26B C25 109.1(19) . . ?
 C27 C26B H26A 109.9 . . ?
 C27 C26B H26B 109.9 . . ?
 H26A C26B H26B 108.3 . . ?
 C25 O2A Er1 128.9(3) . . ?
 C25 O2A C28A 108.4(4) . . ?
 C28A O2A Er1 122.3(3) . . ?
 C27 C28A O2A 107.2(4) . . ?
 C27 C28A H28C 110.3 . . ?
 C27 C28A H28D 110.3 . . ?
 O2A C28A H28C 110.3 . . ?
 O2A C28A H28D 110.3 . . ?
 H28C C28A H28D 108.5 . . ?
 C25 C26A C27 99.2(4) . . ?
 C25 C26A H26C 111.9 . . ?
 C25 C26A H26D 111.9 . . ?
 C27 C26A H26C 111.9 . . ?
 C27 C26A H26D 111.9 . . ?
 H26C C26A H26D 109.6 . . ?

loop_
  _geom_torsion_atom_site_label_1
  _geom_torsion_atom_site_label_2
  _geom_torsion_atom_site_label_3
  _geom_torsion_atom_site_label_4
  _geom_torsion
  _geom_torsion_site_symmetry_1
  _geom_torsion_site_symmetry_2
  _geom_torsion_site_symmetry_3
  _geom_torsion_site_symmetry_4
  _geom_torsion_publ_flag
 C1 C2 C3 C4 1.3(6) . . . . ?
 C2 C1 C6 C5 0.9(6) . . . . ?
 C2 C1 P1 C7 95.2(3) . . . . ?
 C2 C1 P1 O1 -27.2(4) . . . . ?
 C2 C1 P1 P2 -153.7(3) . . . . ?
 C2 C3 C4 C5 -0.6(6) . . . . ?
 C3 C4 C5 C6 0.1(6) . . . . ?
 C4 C5 C6 C1 -0.3(6) . . . . ?
 C6 C1 C2 C3 -1.4(6) . . . . ?
 C6 C1 P1 C7 -81.0(3) . . . . ?
 C6 C1 P1 O1 156.7(3) . . . . ?
 C6 C1 P1 P2 30.2(3) . . . . ?
 C7 C8 C9 C10 -0.5(7) . . . . ?
 C8 C7 C12 C11 1.7(6) . . . . ?
 C8 C7 P1 C1 -125.0(3) . . . . ?
 C8 C7 P1 O1 -3.7(4) . . . . ?
 C8 C7 P1 P2 122.1(3) . . . . ?
 C8 C9 C10 C11 2.2(7) . . . . ?
 C9 C10 C11 C12 -2.0(7) . . . . ?
 C10 C11 C12 C7 0.1(7) . . . . ?
 C12 C7 C8 C9 -1.4(6) . . . . ?
 C12 C7 P1 C1 54.0(4) . . . . ?
 C12 C7 P1 O1 175.3(3) . . . . ?
 C12 C7 P1 P2 -58.9(3) . . . . ?
 C13 C14 C15 C16 1.3(6) . . . . ?
 C14 C13 C18 C17 -1.1(6) . . . . ?
 C14 C13 P2 C19 -176.2(3) . . . . ?
 C14 C13 P2 P1 -76.7(3) . . . . ?
 C14 C15 C16 C17 -1.4(6) . . . . ?
 C15 C16 C17 C18 0.3(6) . . . . ?
 C16 C17 C18 C13 1.0(6) . . . . ?
 C18 C13 C14 C15 0.0(6) . . . . ?
 C18 C13 P2 C19 12.4(4) . . . . ?
 C18 C13 P2 P1 111.9(3) . . . . ?
 C19 C20 C21 C22 1.4(6) . . . . ?
 C20 C19 C24 C23 0.5(6) . . . . ?
 C20 C19 P2 C13 51.2(4) . . . . ?
 C20 C19 P2 P1 -51.1(3) . . . . ?
 C20 C21 C22 C23 0.4(7) . . . . ?
 C21 C22 C23 C24 -1.7(6) . . . . ?
 C22 C23 C24 C19 1.2(6) . . . . ?
 C24 C19 C20 C21 -1.8(6) . . . . ?
 C24 C19 P2 C13 -134.2(3) . . . . ?
 C24 C19 P2 P1 123.5(3) . . . . ?
 C25 O2A C28A C27 4.0(7) . . . . ?
 C27 C28B O2B C25 18.0(19) . . . . ?
 C27 C28B O2B Er1 -143.0(15) . . . . ?
 C29 C30 C31 C32 39.5(4) . . . . ?
 C30 C29 O3 C32 12.2(4) . . . . ?
 C30 C29 O3 Er1 -166.3(3) . . . . ?
 C30 C31 C32 O3 -32.7(5) . . . . ?
 C31 C32 O3 C29 12.8(4) . . . . ?
 C31 C32 O3 Er1 -168.5(3) . . . . ?
 Er1 O1 P1 C1 99.6(10) . . . . ?
 Er1 O1 P1 C7 -20.3(10) . . . . ?
 Er1 O1 P1 P2 -139.3(9) . . . . ?
 Er1 O2A C28A C27 176.6(6) . . . . ?
 O3 C29 C30 C31 -32.4(4) . . . . ?
 P1 C1 C2 C3 -177.6(3) . . . . ?
 P1 C1 C6 C5 177.0(3) . . . . ?
 P1 C7 C8 C9 177.6(3) . . . . ?
 P1 C7 C12 C11 -177.4(3) . . . . ?
 P2 C13 C14 C15 -171.8(3) . . . . ?
 P2 C13 C18 C17 170.1(3) . . . . ?
 P2 C19 C20 C21 172.8(3) . . . . ?
 P2 C19 C24 C23 -174.4(3) . . . . ?
 C28B C27 C26B C25 24(2) . . . . ?
 O2B C25 C26B C27 -13(2) . . . . ?
 C26B C25 O2B Er1 153(2) . . . . ?
 C26B C25 O2B C28B -6(2) . . . . ?
 C26B C27 C28B O2B -27(2) . . . . ?
 O2A C25 C26A C27 -37.6(5) . . . . ?
 C28A C27 C26A C25 39.6(6) . . . . ?
 C26A C25 O2A Er1 -149.7(6) . . . . ?
 C26A C25 O2A C28A 22.2(6) . . . . ?
 C26A C27 C28A O2A -28.0(7) . . . . ?

_shelx_res_file
;
TITL rp065
    rp065.res
    created by SHELXL-2019/3 at 09:13:30 on 09-Sep-2025
CELL 0.71073 10.1386 10.4318 16.5731 87.276 86.919 81.015
ZERR 2 0.0004 0.0005 0.0008 0.004 0.004 0.004
LATT 1
SFAC C H Cl Er O P
UNIT 68 80 6 2 7 4
RIGU O2B O2A C28A C27 C26A C25
SIMU 0.01 0.002 2 O2B O2A
SADI Er1 O2B Er1 O2A

L.S. 16 0 21
PLAN  15
SIZE 0.13 0.1 0.08
TEMP -173.1
CONF
BOND $H
MORE -1
fmap 2 53 53
acta
ABIN
MERG 2
SHEL 20 0.73
OMIT 7 1 16
REM <olex2.extras>
REM <HklSrc "%.\\rp065.hkl">
REM </olex2.extras>

WGHT    0.049200
FVAR       0.30417   0.81948
C1    1   -0.008839    0.591329    0.746402    11.00000    0.01445    0.01401 =
         0.01996    0.00157   -0.00311   -0.00040
C2    1    0.048181    0.510238    0.685006    11.00000    0.01630    0.02106 =
         0.02558   -0.00147    0.00418   -0.00302
AFIX  43
H2    2    0.121161    0.532376    0.651720    11.00000   -1.20000
AFIX   0
C3    1   -0.002893    0.396923    0.673114    11.00000    0.01503    0.02162 =
         0.02883   -0.00519    0.00094   -0.00503
AFIX  43
H3    2    0.036870    0.340719    0.632118    11.00000   -1.20000
AFIX   0
C4    1   -0.110686    0.364658    0.720006    11.00000    0.02135    0.01840 =
         0.02703   -0.00017   -0.00252   -0.00574
AFIX  43
H4    2   -0.145089    0.287249    0.710789    11.00000   -1.20000
AFIX   0
C5    1   -0.168334    0.445150    0.780305    11.00000    0.01799    0.01957 =
         0.02038    0.00431    0.00294   -0.00558
AFIX  43
H5    2   -0.242309    0.423106    0.812702    11.00000   -1.20000
AFIX   0
C6    1   -0.117893    0.558337    0.793442    11.00000    0.01557    0.01993 =
         0.01639   -0.00057    0.00139   -0.00298
AFIX  43
H6    2   -0.157905    0.613770    0.834766    11.00000   -1.20000
AFIX   0
C7    1   -0.049492    0.867236    0.704449    11.00000    0.01398    0.01721 =
         0.02234   -0.00314   -0.00165   -0.00296
C8    1    0.004885    0.945584    0.645882    11.00000    0.01614    0.01837 =
         0.02900    0.00118   -0.00177   -0.00290
AFIX  43
H8    2    0.098895    0.934812    0.635251    11.00000   -1.20000
AFIX   0
C9    1   -0.078441    1.039913    0.602764    11.00000    0.02549    0.02405 =
         0.02962    0.00798   -0.00218   -0.00616
AFIX  43
H9    2   -0.041024    1.094000    0.562936    11.00000   -1.20000
AFIX   0
C10   1   -0.217390    1.055800    0.617649    11.00000    0.02917    0.01857 =
         0.03907    0.00088   -0.01048   -0.00086
AFIX  43
H10   2   -0.274411    1.118290    0.586825    11.00000   -1.20000
AFIX   0
C11   1   -0.270580    0.979623    0.677624    11.00000    0.01674    0.02219 =
         0.03810    0.00022   -0.00398    0.00063
AFIX  43
H11   2   -0.364421    0.991879    0.689084    11.00000   -1.20000
AFIX   0
C12   1   -0.188885    0.886144    0.720926    11.00000    0.01677    0.01957 =
         0.03020   -0.00008    0.00089   -0.00391
AFIX  43
H12   2   -0.226544    0.834314    0.761973    11.00000   -1.20000
AFIX   0
C13   1    0.148478    0.675812    0.932176    11.00000    0.01675    0.02120 =
         0.01484   -0.00101    0.00147   -0.00113
C14   1    0.130855    0.545853    0.941407    11.00000    0.01464    0.02650 =
         0.01973   -0.00025    0.00446   -0.00617
AFIX  43
H14   2    0.057422    0.518234    0.917591    11.00000   -1.20000
AFIX   0
C15   1    0.218111    0.456578    0.984503    11.00000    0.02234    0.02375 =
         0.01980    0.00260    0.00402   -0.00557
AFIX  43
H15   2    0.205471    0.368148    0.989215    11.00000   -1.20000
AFIX   0
C16   1    0.324322    0.496210    1.020931    11.00000    0.02197    0.03172 =
         0.01880    0.00543    0.00499    0.00252
AFIX  43
H16   2    0.383475    0.435590    1.051649    11.00000   -1.20000
AFIX   0
C17   1    0.343347    0.624956    1.012114    11.00000    0.01915    0.03412 =
         0.02262   -0.00616    0.00194   -0.00648
AFIX  43
H17   2    0.416273    0.651963    1.036835    11.00000   -1.20000
AFIX   0
C18   1    0.257630    0.715092    0.967768    11.00000    0.01636    0.02186 =
         0.02525   -0.00219    0.00321   -0.00098
AFIX  43
H18   2    0.272651    0.802729    0.961522    11.00000   -1.20000
AFIX   0
C19   1    0.070205    0.947152    0.875830    11.00000    0.01830    0.02023 =
         0.01296   -0.00211    0.00000   -0.00379
C20   1    0.193422    0.969322    0.839776    11.00000    0.01842    0.01827 =
         0.02145   -0.00596    0.00313   -0.00568
AFIX  43
H20   2    0.258250    0.897701    0.824324    11.00000   -1.20000
AFIX   0
C21   1    0.221216    1.093052    0.826628    11.00000    0.03128    0.02573 =
         0.02268   -0.00214    0.00533   -0.01314
AFIX  43
H21   2    0.304406    1.106327    0.801068    11.00000   -1.20000
AFIX   0
C22   1    0.129545    1.199396    0.850122    11.00000    0.03121    0.02006 =
         0.02542    0.00205   -0.00467   -0.00876
AFIX  43
H22   2    0.149505    1.284948    0.840437    11.00000   -1.20000
AFIX   0
C23   1    0.008984    1.179691    0.887727    11.00000    0.03556    0.02055 =
         0.01781   -0.00048   -0.00051   -0.00053
AFIX  43
H23   2   -0.053341    1.251812    0.905281    11.00000   -1.20000
AFIX   0
C24   1   -0.021214    1.054981    0.899890    11.00000    0.01840    0.02261 =
         0.01679    0.00228    0.00007    0.00062
AFIX  43
H24   2   -0.105038    1.042467    0.924880    11.00000   -1.20000
AFIX   0
C25   1    0.496753    0.399332    0.656446    11.00000    0.04394    0.01179 =
         0.03188   -0.00088    0.01334   -0.00059
PART 2
AFIX  23
H25C  2    0.583813    0.427687    0.641326   -21.00000   -1.20000
H25D  2    0.458662    0.373380    0.607058   -21.00000   -1.20000
AFIX  23
PART 1
H25A  2    0.595482    0.383732    0.649538    21.00000   -1.20000
H25B  2    0.458483    0.412733    0.602426    21.00000   -1.20000
AFIX   0
PART 0
C27   1    0.467840    0.322418    0.790729    11.00000    0.03628    0.02788 =
         0.03408    0.01343   -0.01108   -0.01397
PART 2
AFIX  23
H27C  2    0.540593    0.343694    0.822787   -21.00000   -1.20000
H27D  2    0.425618    0.254098    0.820932   -21.00000   -1.20000
AFIX  23
PART 1
H27A  2    0.411148    0.279609    0.830717    21.00000   -1.20000
H27B  2    0.562634    0.298244    0.804311    21.00000   -1.20000
AFIX   0
PART 0
C29   1    0.722038    0.630670    0.600983    11.00000    0.01490    0.01983 =
         0.02288    0.00390    0.00116    0.00237
AFIX  23
H29A  2    0.717740    0.538869    0.590327    11.00000   -1.20000
H29B  2    0.746080    0.636000    0.657706    11.00000   -1.20000
AFIX   0
C30   1    0.823151    0.682985    0.543484    11.00000    0.02131    0.03108 =
         0.02787    0.00390    0.00723    0.00178
AFIX  23
H30A  2    0.859502    0.754776    0.567143    11.00000   -1.20000
H30B  2    0.897796    0.613945    0.528443    11.00000   -1.20000
AFIX   0
C31   1    0.741219    0.730584    0.472003    11.00000    0.02889    0.03085 =
         0.02368    0.00739    0.00882    0.00697
AFIX  23
H31A  2    0.729707    0.657980    0.438000    11.00000   -1.20000
H31B  2    0.782672    0.795979    0.438420    11.00000   -1.20000
AFIX   0
C32   1    0.608394    0.790825    0.511853    11.00000    0.02470    0.02477 =
         0.01726    0.00834    0.00463    0.00105
AFIX  23
H32A  2    0.609896    0.882525    0.524131    11.00000   -1.20000
H32B  2    0.533726    0.787106    0.476347    11.00000   -1.20000
AFIX   0
CL1   3    0.293214    0.656629    0.536517    11.00000    0.02517    0.02691 =
         0.02217   -0.00271   -0.00090   -0.00755
CL2   3    0.363883    0.970917    0.631176    11.00000    0.01820    0.01378 =
         0.02850    0.00373    0.00314   -0.00261
CL3   3    0.521909    0.751518    0.792967    11.00000    0.01770    0.03977 =
         0.02006    0.00202   -0.00154   -0.00671
ER1   4    0.395808    0.728442    0.663369    11.00000    0.01236    0.01282 =
         0.01663    0.00275    0.00265   -0.00203
O1    5    0.199148    0.728154    0.727864    11.00000    0.01247    0.01909 =
         0.01874   -0.00112    0.00453   -0.00430
O3    5    0.594750    0.711546    0.586413    11.00000    0.01447    0.02023 =
         0.01608    0.00822    0.00427    0.00063
P1    6    0.054431    0.740717    0.758378    11.00000    0.01187    0.01531 =
         0.01849   -0.00009    0.00177   -0.00307
P2    6    0.014568    0.789366    0.886048    11.00000    0.01365    0.01862 =
         0.01826   -0.00150    0.00301   -0.00274
PART 2
C28B  1    0.352555    0.457117    0.774907   -21.00000    0.02155
AFIX  23
H28A  2    0.261419    0.435263    0.771881   -21.00000   -1.20000
H28B  2    0.352627    0.521170    0.817100   -21.00000   -1.20000
AFIX   0
O2B   5    0.405472    0.504239    0.694485   -21.00000    0.01292
C26B  1    0.515343    0.281860    0.720927   -21.00000    0.02937
AFIX  23
H26A  2    0.467766    0.211977    0.704589   -21.00000   -1.20000
H26B  2    0.611399    0.246153    0.724035   -21.00000   -1.20000
AFIX   0
PART 1
O2A   5    0.452690    0.509096    0.704777    21.00000    0.03325    0.01083 =
         0.01487   -0.00082    0.00189   -0.00158
C28A  1    0.428409    0.462134    0.788267    21.00000    0.06987    0.01928 =
         0.01766    0.00398    0.01231   -0.00813
AFIX  23
H28C  2    0.481556    0.502499    0.825517    21.00000   -1.20000
H28D  2    0.332603    0.484546    0.804841    21.00000   -1.20000
AFIX   0
C26A  1    0.446056    0.285272    0.703329    21.00000    0.04662    0.01417 =
         0.02587    0.00042   -0.00132   -0.00669
AFIX  23
H26C  2    0.499960    0.200973    0.689503    21.00000   -1.20000
H26D  2    0.350651    0.282930    0.694569    21.00000   -1.20000
AFIX   0
HKLF 4


REM  rp065
REM wR2 = 0.0874, GooF = S = 1.032, Restrained GooF = 1.031 for all data
REM R1 = 0.0368 for 6792 Fo > 4sig(Fo) and 0.0486 for all 8327 data
REM 383 parameters refined using 37 restraints

END

WGHT      0.0495      0.0000

REM Highest difference peak  1.393,  deepest hole -1.741,  1-sigma level  0.148
Q1    1   0.3359  0.7818  0.6757  11.00000  0.05    1.39
Q2    1   0.5204  0.6803  0.7734  11.00000  0.05    1.35
Q3    1   0.3861  0.6816  0.6368  11.00000  0.05    1.17
Q4    1   0.4821  0.7428  0.7240  11.00000  0.05    0.92
Q5    1   0.5000  0.7079  0.7023  11.00000  0.05    0.82
Q6    1   0.3868  0.7160  0.7071  11.00000  0.05    0.81
Q7    1   0.3134  0.7011  0.5962  11.00000  0.05    0.81
Q8    1   0.2817  0.6569  0.4967  11.00000  0.05    0.75
Q9    1   0.4413  0.7374  0.6600  11.00000  0.05    0.66
Q10   1   0.4002  0.6433  0.5873  11.00000  0.05    0.66
Q11   1   0.1026  0.7539  0.9230  11.00000  0.05    0.61
Q12   1   0.4841  0.6382  0.6071  11.00000  0.05    0.60
Q13   1   0.5167  0.7620  0.6444  11.00000  0.05    0.60
Q14   1   0.4551  0.1962  0.6614  11.00000  0.05    0.60
Q15   1   0.1442  1.1821  0.9613  11.00000  0.05    0.59
;
_shelx_res_checksum                83887
_shelx_hkl_file
;
 -10  -8   3    7.53   13.90   0
 -10  -3   3  175.26   10.07   0
  -8  -9   3   47.08   14.25   0
  -7 -11   2   33.01   16.14   0
  -7  -9   3  173.39   16.74   0
  -7  -5   4   98.76   10.67   0
  -7   5  -3  271.75   12.51   0
  -7   7  -7   41.07   14.96   0
  -6  -9   3  239.23   16.81   0
  -6   3   0  213.64    6.33   0
  -6   7  -7  235.52   17.88   0
  -5 -10   2  592.41   23.21   0
  -5  -8   3   87.49    9.84   0
  -5  -1   3  132.21    5.30   0
  -5   3   0   84.28    4.67   0
  -4 -12   0   10.16   15.45   0
  -4 -11   1  138.48   16.85   0
  -4   7  -7  260.12   15.96   0
  -3  -6   3  126.25    9.80   0
  -3  -5   3  213.71   10.12   0
  -3   6  -5   83.82    9.57   0
  -2   2   0  632.59    7.76   0
  -2   3  -1  197.08    6.26   0
  -2   7  -8  987.20   25.82   0
  -1  -8   1  626.57   19.03   0
  -1   7  -9   16.73   11.97   0
   0  -8   0  214.13   12.81   0
   0  -5   1 2403.95   25.98   0
   0  -4   1   95.81    5.39   0
   0  -3   1 5735.38   31.00   0
   1 -12  -5  147.01   18.88   0
   1  -9  -2  397.92   16.82   0
   1  -5   0   19.47    5.29   0
   1  -3   0   18.57    3.38   0
   1   4  -5 1020.83   18.00   0
   1   6  -9   64.25    9.19   0
   2 -12  -7  147.47   19.68   0
   2  -7  -2   44.60    7.92   0
   2   1  -3 1066.64   10.33   0
   2   3  -5   75.37    6.16   0
   3 -11  -8  140.81   17.57   0
   3   3  -7   19.25    5.74   0
   3   4  -9  140.75   10.00   0
   4   2  -8  118.26    7.09   0
   5   3 -15   64.16   12.97   0
   5   3 -14  575.53   19.53   0
   6   0 -13   16.72    7.04   0
 -11  -7   3  180.62   18.11   0
 -11  -6   3    4.71   11.04   0
 -11  -5   3  492.86   18.23   0
 -10  -9   3  279.91   22.23   0
  -9  -9   3  291.98   19.52   0
  -8  -6   4  168.46   12.67   0
  -8  -5   4  238.98   12.43   0
  -7  -7   4   56.16   12.36   0
  -7  -6   4  288.49   14.21   0
  -7  -4   4  133.17    9.07   0
  -7   6  -5   15.07   10.23   0
  -6 -11   2  488.30   24.86   0
  -6  -6   4   10.88    8.46   0
  -6  -5   4  551.14   15.94   0
  -6  -4   4  518.84   14.04   0
  -6   5  -3   57.54    8.53   0
  -5  -9   3  545.26   21.45   0
  -5   7  -7  424.17   18.75   0
  -4 -10   2  198.12   16.59   0
  -4   5  -3  181.38    9.31   0
  -4   6  -5  358.34   14.23   0
  -3 -12   0  172.52   17.92   0
  -3  -9   2  708.07   22.35   0
  -3  -7   3   32.04    8.54   0
  -3   7  -8  582.80   21.44   0
  -2 -12  -1  129.69   18.10   0
  -2 -11   0   23.80   13.29   0
  -2   5  -4  121.45    8.49   0
  -2   6  -6  420.13   15.30   0
  -1 -12  -2  335.29   21.39   0
  -1 -11  -1  334.28   19.39   0
  -1 -10   0   62.83   12.84   0
  -1  -4   2 3420.29   28.68   0
  -1   4  -3 2190.42   23.46   0
   0 -12  -3   18.18   14.38   0
   0 -11  -2   42.64   13.77   0
   0 -10  -1  226.87   16.18   0
   0  -6   1  171.96    9.71   0
   0   4  -4   76.71    6.99   0
   0   6  -8   52.70   10.13   0
   1  -8  -1  104.84   10.54   0
   1   5  -7  200.22   10.13   0
   2 -11  -5  143.92   18.19   0
   2 -10  -4   67.83   12.80   0
   2  -9  -3   52.50   10.90   0
   2   2  -4 1347.04   15.11   0
   2   4  -7  897.30   18.22   0
   2   5  -9   82.95    9.74   0
   3 -10  -6  427.84   19.63   0
   3  -9  -5  234.07   14.55   0
   3  -8  -4   51.07   10.16   0
   3  -6  -3    5.63    5.31   0
   3   5 -13   50.38   12.38   0
   4  -6  -5  326.36   10.60   0
   4   1  -7  204.20    7.13   0
   4   3 -10  100.82    8.95   0
   5  -1  -8   80.58    3.72   0
   5   1 -10  107.37    6.96   0
   5   2 -12  629.14   16.58   0
   5   3 -16  304.74   18.48   0
 -11  -8   3   25.81   15.22   0
  -9 -10   3   35.95   17.18   0
  -9  -6   4   17.69   10.09   0
  -8 -10   3  543.22   25.29   0
  -8  -7   4   17.12   11.10   0
  -8  -4   4  178.98   10.04   0
  -8   4  -2  169.56    9.31   0
  -8   6  -6   21.15   13.73   0
  -7 -10   3  120.86   17.18   0
  -7  -8   4  226.08   17.23   0
  -7  -3   4    3.68    6.00   0
  -6 -10   3   96.72   16.09   0
  -6  -7   4   74.28   11.26   0
  -6  -3   4   43.40    6.59   0
  -5 -11   2   32.19   15.62   0
  -5  -6   4  112.71   10.31   0
  -5  -5   4  705.09   17.20   0
  -5  -4   4    8.49    6.05   0
  -5   5  -3   38.44    6.87   0
  -5   6  -5  492.92   16.39   0
  -4   7  -8   71.56   13.79   0
  -3 -11   1  246.09   18.66   0
  -3   4  -2  847.18   14.26   0
  -2 -10   1  279.85   16.99   0
  -2   7  -9  234.26   16.63   0
  -1  -9   1   51.84   11.11   0
  -1  -6   2  124.42    9.32   0
  -1  -3   2  136.01    6.25   0
  -1   5  -5  381.51   12.93   0
   0  -9   0  504.54   18.81   0
   0   5  -6    3.62    6.91   0
   1 -11  -3  284.61   18.88   0
   1 -10  -2   24.08   11.59   0
   1  -6   0  129.79    8.51   0
   1   3  -4  726.00   13.07   0
   1   6 -11  364.05   18.85   0
   2 -12  -6   59.94   19.21   0
   2  -5  -1 1304.45   18.00   0
   2  -4  -1    0.88    3.31   0
   2   5 -10   52.53   10.29   0
   3 -11  -7   68.48   15.92   0
   3   2  -6   32.65    4.59   0
   4  -9  -7  102.32   13.10   0
   4  -8  -6    1.52    9.06   0
   4   4 -15   90.85   14.64   0
   4   4 -14    4.61   11.16   0
   5  -8  -9    1.57    8.85   0
   5   0  -9  237.73    7.43   0
   5   2 -13  302.98   14.48   0
 -11  -9   3  108.68   18.94   0
  -9  -8   4   40.92   13.67   0
  -9  -4   4   11.03    8.64   0
  -8  -8   4   33.87   12.67   0
  -8  -3   4   62.09    7.29   0
  -8   5  -4    9.07    9.89   0
  -6  -8   4  221.24   15.44   0
  -5 -10   3  147.33   16.64   0
  -5  -7   4  254.04   14.24   0
  -4 -11   2   73.25   15.77   0
  -4  -9   3    4.63   10.87   0
  -4  -6   4  101.97    9.49   0
  -4  -5   4 1738.94   25.20   0
  -3  -2   3  307.61    7.67   0
  -3   6  -6  270.77   13.42   0
  -2  -6   3   94.41    9.02   0
  -2  -5   3 1401.49   21.65   0
  -2  -4   3  222.32    9.04   0
  -1 -12  -1    6.62   13.72   0
  -1  -7   2  481.06   15.79   0
  -1   3  -2 1481.30   16.38   0
   0  -7   1  799.69   18.30   0
   0   3  -3  424.26    9.80   0
   1 -12  -4  342.16   22.25   0
   1  -9  -1  426.50   17.68   0
   1   5  -8   -1.38    7.61   0
   2  -6  -1  116.03    8.17   0
   2  -3  -1 1760.00   15.20   0
   3  -7  -3  295.45   11.96   0
   3   1  -5  963.88   11.65   0
   3   3  -8  546.08   13.96   0
   4 -10  -8   -2.02   11.77   0
   4  -7  -5  183.40   10.66   0
   4   2  -9  106.56    8.10   0
   4   3 -11  663.37   17.50   0
   5   1 -11   89.50    8.39   0
   5   2 -14  367.13   16.36   0
   6  -1 -13  758.36   14.68   0
 -10  -8   4  262.58   19.87   0
 -10  -7   4  277.50   17.68   0
 -10  -6   4   32.92   10.74   0
 -10  -2   3  283.99    9.64   0
  -9   4  -3   85.76   10.34   0
  -8  -9   4  364.83   20.88   0
  -7 -11   3    0.17   15.52   0
  -7  -9   4   15.17   13.32   0
  -7   4  -2   25.00    6.72   0
  -7   6  -6  494.34   19.13   0
  -6 -11   3   48.81   17.18   0
  -6  -9   4   63.03   13.81   0
  -6   6  -6  434.78   18.12   0
  -5  -8   4   69.11   12.28   0
  -5  -3   4  844.55   14.95   0
  -5   6  -6  237.75   14.39   0
  -4 -10   3  131.70   15.53   0
  -4  -7   4  940.03   22.56   0
  -4  -4   4 1080.59   18.31   0
  -4   6  -6   27.75    9.10   0
  -3 -12   1   11.76   16.10   0
  -3  -9   3   25.45   11.11   0
  -3   5  -4   70.70    7.37   0
  -2 -12   0  285.75   18.37   0
  -2 -11   1   15.65   13.36   0
  -2  -7   3  520.35   16.81   0
  -2   6  -7  394.16   15.66   0
  -1 -11   0  266.98   18.10   0
  -1 -10   1  351.70   18.17   0
  -1  -8   2  182.13   12.73   0
  -1   6  -8  630.36   18.79   0
   0 -12  -2  220.31   19.82   0
   0 -11  -1   38.60   13.72   0
   0  -8   1  168.65   12.21   0
   0   6 -10   15.26   11.87   0
   1   2  -3  237.82    6.59   0
   1   4  -6  386.30   11.65   0
   2 -13  -7   33.09   20.75   0
   2 -11  -4   87.08   15.88   0
   2 -10  -3  318.41   17.59   0
   2   3  -6  698.31   14.10   0
   2   4  -8  541.64   15.36   0
   3 -11  -6    6.90   15.59   0
   3 -10  -5  112.24   14.17   0
   3   4 -11   79.68   10.40   0
   4   3 -12   13.07    8.35   0
   5  -6  -7  118.35    7.44   0
   5   2 -16   -3.63   13.30   0
   5   2 -15  464.47   18.13   0
  -8 -10   4    1.63   16.03   0
  -8   3  -1  175.42    7.64   0
  -8   6  -7  445.88   21.14   0
  -7 -10   4  297.96   21.14   0
  -7   5  -4   56.97    8.91   0
  -6   4  -2    8.37    5.76   0
  -5 -11   3  349.68   22.11   0
  -4  -8   4   21.51   10.45   0
  -4   5  -4  339.09   12.11   0
  -3 -11   2  287.39   19.75   0
  -3   3  -1  577.40    9.84   0
  -3   6  -7  646.57   19.69   0
  -2   4  -3    9.20    3.64   0
  -2   5  -5  597.12   15.48   0
  -1  -2   2 1813.07   16.13   0
  -1   2  -1 1727.84   13.77   0
  -1   4  -4  769.35   15.04   0
  -1   5  -6   52.11    8.14   0
  -1   6  -9  576.60   20.39   0
   0 -10   0   84.07   10.95   0
   0   4  -5  502.60   13.20   0
   0   6 -11  894.21   26.30   0
   1 -12  -3    3.71   15.24   0
   1 -11  -2   72.41   14.63   0
   1 -10  -1  183.32   15.37   0
   1  -8   0  999.81   22.55   0
   1   1  -2   45.70    2.68   0
   1   5  -9  673.39   19.12   0
   2 -12  -5   16.46   16.83   0
   2  -9  -2  598.76   19.85   0
   2   5 -13   11.44   11.65   0
   3  -8  -3   16.70    8.15   0
   3   4 -12  279.86   14.80   0
   4 -10  -7   68.44   15.17   0
   4  -9  -6  597.91   19.99   0
   4  -5  -4  144.07    6.68   0
   4   3 -13  335.20   15.18   0
   5  -8  -8   -0.29    8.03   0
   5   1 -12   20.57    8.14   0
 -11  -8   4  268.89   19.96   0
 -11  -7   4   43.18   13.97   0
 -10  -4   4   23.98    8.85   0
  -9 -10   4   24.30   17.39   0
  -9  -3   4  377.21   12.19   0
  -8  -6   5   34.96   11.32   0
  -7  -7   5   48.32   11.49   0
  -7  -6   5   65.80   10.23   0
  -7  -5   5   27.83    9.37   0
  -7  -2   4   32.33    5.74   0
  -7   6  -7  253.80   16.85   0
  -6 -10   4   75.49   15.03   0
  -6  -7   5   76.92   11.00   0
  -6  -6   5   90.62   10.49   0
  -6   5  -4  524.78   15.20   0
  -5 -10   4  174.34   16.65   0
  -5   5  -4  343.45   12.49   0
  -4 -11   3   67.08   15.92   0
  -4  -9   4  471.34   20.28   0
  -4  -3   4 1008.28   15.84   0
  -4   6  -7  479.56   17.80   0
  -3  -7   4  579.25   18.12   0
  -3  -6   4  205.16   11.24   0
  -2 -12   1   38.09   16.53   0
  -2   6  -8    3.24    7.34   0
  -1 -12   0   94.36   17.49   0
  -1  -9   2  120.14   12.69   0
  -1   1   0  240.54    3.26   0
   0 -12  -1  271.77   20.10   0
   0  -9   1  938.47   24.26   0
   0  -6   2 1958.44   26.41   0
   0  -5   2   79.95    7.07   0
   0   2  -2  405.53    7.66   0
   1 -13  -4    2.73   17.43   0
   1  -9   0   28.95   11.66   0
   1   4  -7    7.91    6.56   0
   1   5 -10  213.29   13.73   0
   2 -13  -6   37.69   20.36   0
   2  -8  -1   15.03    8.47   0
   2   4  -9    2.75    7.34   0
   3  -5  -2   15.85    4.42   0
   3  -4  -2 2436.10   19.89   0
   3   2  -7  272.56    8.83   0
   3   3  -9  844.93   17.72   0
   3   4 -14    2.15   12.82   0
   3   4 -13  654.81   21.16   0
   4  -8  -5  744.02   18.77   0
   4   1  -8  316.19    9.09   0
   4   2 -10  110.99    8.22   0
   4   3 -16    2.62   13.79   0
   4   3 -15  322.13   17.37   0
   4   3 -14  510.21   18.83   0
   5  -7  -7    1.13    7.21   0
   5   0 -10  416.78   10.33   0
   5   1 -13  262.05   12.83   0
 -11  -9   4    2.86   17.22   0
  -9  -8   5  419.51   21.97   0
  -9  -7   5   79.24   13.30   0
  -9  -6   5  136.12   13.96   0
  -9  -1   3   29.32    4.64   0
  -8  -8   5   79.61   14.07   0
  -8   4  -3    2.66    7.47   0
  -8   5  -5    9.35    9.27   0
  -7  -8   5   25.38   12.36   0
  -6 -11   4   69.55   17.83   0
  -6  -8   5  264.70   16.59   0
  -6   6  -7  306.84   16.72   0
  -5  -7   5   55.80   10.52   0
  -5  -6   5  305.51   13.89   0
  -5   6  -7   12.70   10.40   0
  -3 -12   2  254.48   21.44   0
  -3  -8   4   59.60   11.08   0
  -3  -4   4 2619.68   27.38   0
  -3   4  -3    0.92    4.73   0
  -3   5  -5   68.24    8.09   0
  -3   6  -8  173.14   13.92   0
  -2 -11   2   64.56   14.74   0
  -2  -9   3  979.05   25.57   0
  -1 -11   1    5.67   12.80   0
  -1  -7   3  728.53   18.79   0
  -1  -5   3  480.72   13.42   0
  -1   5  -7  347.05   13.78   0
  -1   6 -10   13.52    8.91   0
   0 -11   0  230.55   17.94   0
   0  -7   2  237.29   12.18   0
   1  -7   1  528.32   15.65   0
   1  -6   1   96.30    8.14   0
   1  -5   1  493.28   12.35   0
   1  -4   1 1423.72   17.76   0
   1   5 -11  162.45   13.82   0
   2 -12  -4  124.05   18.78   0
   2 -11  -3    4.44   13.44   0
   2 -10  -2   62.55   12.59   0
   2   2  -5  126.30    5.90   0
   3 -12  -6  149.44   21.49   0
   3 -11  -5  202.98   17.88   0
   3 -10  -4   -0.11   11.46   0
   3  -9  -3  589.79   19.42   0
   3  -7  -2    9.26    7.71   0
   5   1 -14  370.38   15.33   0
 -10  -7   5   15.01   14.30   0
  -9  -9   5   32.68   16.00   0
  -7  -9   5  288.84   18.64   0
  -7   3  -1    3.99    4.20   0
  -7   6  -8   68.15   14.86   0
  -6  -9   5   23.30   13.25   0
  -6   6  -8    8.76   13.79   0
  -5 -11   4   86.02   17.65   0
  -5  -8   5  366.59   17.67   0
  -5  -5   5  380.79   13.70   0
  -4 -10   4   36.29   13.73   0
  -4   5  -5  133.44    9.76   0
  -4   6  -8  566.36   20.47   0
  -3  -9   4  261.41   16.62   0
  -3   2   0    1.19    2.07   0
  -2 -10   3   87.46   14.06   0
  -2  -6   4 1061.89   21.07   0
  -2   3  -2  445.44    9.26   0
  -2   5  -6  211.51   11.22   0
  -1 -10   2    8.22   11.93   0
  -1  -8   3    9.35    9.11   0
  -1  -4   3  352.13   10.50   0
  -1   6 -11  225.93   16.87   0
   0 -10   1   48.80   12.75   0
   0  -8   2 1387.13   26.72   0
   0   1  -1 3544.82   14.51   0
   0   4  -6  589.67   14.76   0
   0   5  -9   20.34    9.32   0
   1 -12  -2   54.06   15.55   0
   1 -11  -1   58.05   14.37   0
   1 -10   0  108.50   13.09   0
   1   5 -12  142.42   14.67   0
   2 -13  -5   54.65   20.37   0
   2  -9  -1  270.69   15.17   0
   3   3 -10   35.49    7.82   0
   4 -10  -6    6.09   11.27   0
   4  -9  -5  164.26   13.74   0
   4  -7  -4  535.74   14.26   0
   5   0 -11  109.56    7.53   0
   5   1 -16   78.29   13.35   0
   5   1 -15    0.61    9.09   0
   6  -3 -12   23.27    4.30   0
 -10  -9   5   19.28   16.60   0
 -10  -8   5  131.20   16.91   0
 -10  -6   5  359.93   16.69   0
  -9 -10   5  314.01   23.23   0
  -9   3  -2  130.77    8.66   0
  -9   4  -4   38.09   10.72   0
  -8 -10   5  110.61   18.61   0
  -8  -4   5   43.02    7.44   0
  -8   5  -6  296.56   17.09   0
  -7 -10   5   19.12   15.89   0
  -7   4  -3   78.65    8.54   0
  -6 -10   5   71.66   15.97   0
  -6   3  -1  280.45    7.93   0
  -5  -9   5   15.21   12.43   0
  -5  -4   5 1152.29   19.72   0
  -5   3  -1  769.94   11.79   0
  -5   5  -5  204.95   11.28   0
  -5   6  -8  320.88   17.03   0
  -4 -11   4  201.23   19.02   0
  -4  -8   5  868.05   24.04   0
  -4  -7   5  543.74   18.11   0
  -4  -6   5  400.47   14.81   0
  -4  -5   5  617.25   16.20   0
  -3 -10   4   19.97   12.38   0
  -3  -3   4  369.50   10.02   0
  -3   6  -9   48.48   12.08   0
  -2 -12   2    5.39   15.59   0
  -2  -8   4  894.20   23.17   0
  -2  -7   4  299.08   14.01   0
  -2  -5   4    3.69    6.32   0
  -2  -2   3   17.86    3.60   0
  -2   4  -4  809.54   15.38   0
  -1 -12   1  511.97   25.33   0
  -1   3  -3  276.10    8.06   0
  -1   4  -5   50.10    6.69   0
   0 -12   0   25.75   15.73   0
   0  -9   2    7.83    9.79   0
   0  -3   2  472.81   10.06   0
   0   3  -4 1110.57   15.80   0
   1  -8   1   38.51    9.11   0
   1   4  -8 1299.30   22.74   0
   1   5 -13  286.51   18.59   0
   2 -12  -3  350.83   22.86   0
   2 -11  -2  263.93   18.78   0
   2  -7   0   46.76    8.03   0
   2  -4   0 1093.09   14.96   0
   3 -11  -4  146.83   18.61   0
   3 -10  -3   45.44   14.21   0
   3  -8  -2 1014.91   21.81   0
   3   2  -8  289.97   10.22   0
   3   3 -11  781.19   19.07   0
   4   1  -9    4.78    5.32   0
   4   2 -12 1050.61   20.99   0
   5  -8  -7    0.12    8.40   0
   5  -5  -6    7.68    4.15   0
  -9  -4   5   93.49   10.00   0
  -8   2   0    9.00    3.67   0
  -6 -11   5   46.24   16.77   0
  -6   4  -3 1279.70   19.79   0
  -5 -10   5  169.95   17.79   0
  -5   6  -9  323.14   18.93   0
  -4  -9   5  189.51   15.52   0
  -4   6  -9   44.18   12.32   0
  -3   5  -6  499.00   15.47   0
  -3   6 -10  702.94   24.39   0
  -2 -11   3   42.69   15.00   0
  -2  -4   4  825.10   15.86   0
  -2   5  -7   74.94    9.52   0
  -1 -11   2  258.53   16.47   0
  -1  -9   3  138.87   11.25   0
   0 -11   1   85.54   15.18   0
   0   5 -10  789.40   21.26   0
   1 -12  -1  180.14   19.36   0
   1 -11   0   81.59   14.42   0
   1  -9   1  448.43   17.99   0
   1  -3   1 1493.74   15.94   0
   2 -13  -4   39.56   19.97   0
   2 -10  -1    2.81   11.08   0
   2  -8   0  609.15   18.05   0
   2   3  -8   46.07    6.92   0
   2   4 -12   -2.93    9.79   0
   3 -12  -5    4.79   16.34   0
   3  -9  -2    5.04   11.11   0
   3   1  -6  179.93    6.04   0
   3   3 -12  460.86   16.37   0
   4   2 -17   -0.07   15.19   0
   4   2 -14    1.51   10.53   0
   5  -2  -8    2.68    2.09   0
   5   0 -12  635.61   14.86   0
  -8  -9   6   57.61   16.91   0
  -8  -8   6  422.60   20.71   0
  -8  -7   6   -4.05   10.72   0
  -8  -6   6  468.53   18.58   0
  -7  -9   6  346.70   20.19   0
  -7  -7   6  171.10   14.21   0
  -7  -6   6   38.07    9.82   0
  -7  -3   5   52.69    7.03   0
  -7   5  -6  119.08   11.93   0
  -6  -8   6   68.31   13.17   0
  -6  -7   6  166.83   13.51   0
  -6  -6   6   23.41    9.20   0
  -6  -3   5  186.28    8.59   0
  -6   5  -6    8.22   10.01   0
  -5 -11   5   44.77   16.70   0
  -4 -10   5  304.12   19.39   0
  -4   5  -6  462.33   15.54   0
  -4   6 -10   69.44   15.18   0
  -3 -11   4  229.48   19.37   0
  -3  -8   5   27.77   10.52   0
  -3  -7   5  425.49   16.22   0
  -3  -6   5  122.42   10.25   0
  -1 -12   2   85.95   16.91   0
  -1 -10   3   65.56   13.50   0
  -1  -3   3 1577.12   18.37   0
  -1   5  -9  312.76   15.31   0
   0 -10   2  373.32   18.97   0
   0  -7   3 1603.39   26.47   0
   0  -6   3  143.13    9.64   0
   0   5 -12    5.62   11.99   0
   1   2  -4   35.86    3.99   0
   2  -9   0    7.47    9.28   0
   2   1  -4  944.30   10.64   0
   2   2  -6  208.29    8.06   0
   2   4 -14  228.48   16.56   0
   3  -6  -1    4.75    6.27   0
   3   3 -15  100.56   13.19   0
   3   3 -14  356.97   16.93   0
   3   3 -13   22.21    9.75   0
   4  -9  -4  230.03   14.80   0
   4  -6  -3   51.04    6.53   0
   4   2 -16  224.17   15.96   0
   4   2 -15  223.16   14.46   0
   5  -9  -7   -0.48   10.34   0
   5  -7  -6    6.00    6.42   0
  -9  -9   6  110.44   17.78   0
  -9  -8   6   70.70   14.96   0
  -9  -7   6   27.43   12.18   0
  -8 -10   6  249.18   21.46   0
  -8   4  -4   90.28    9.26   0
  -8   5  -7  131.16   14.66   0
  -6  -9   6  195.19   17.18   0
  -6  -5   6  660.01   18.02   0
  -5  -9   6  481.35   21.09   0
  -5  -7   6  473.03   18.02   0
  -5  -6   6  145.94   11.48   0
  -4 -11   5   29.54   14.85   0
  -3  -9   5  430.19   19.57   0
  -3   4  -4  635.35   13.97   0
  -3   5  -7    6.59    8.31   0
  -2 -12   3  129.10   19.31   0
  -2   4  -5  125.65    8.15   0
  -2   5  -8  914.25   22.05   0
  -1 -11   3  107.07   15.52   0
  -1  -8   4  181.05   13.05   0
  -1  -7   4  167.61   11.61   0
  -1   4  -6 1144.14   19.94   0
  -1   5 -10   67.95   11.81   0
   0 -12   1  241.87   20.83   0
   0  -8   3   88.33   10.87   0
   0  -5   3 1052.73   18.59   0
   0   5 -13  142.44   16.94   0
   1 -10   1   49.24   12.29   0
   1  -7   2  293.58   12.82   0
   1  -6   2  121.61    8.82   0
   1  -5   2 1279.31   19.38   0
   2 -13  -3   20.91   19.95   0
   2 -12  -2   13.77   16.14   0
   2 -11  -1  248.89   18.71   0
   2   3  -9 1383.37   22.47   0
   3 -12  -4   42.44   16.90   0
   3 -11  -3   -1.89   13.33   0
   3 -10  -2  282.38   17.88   0
   3  -8  -1   36.17    9.87   0
   3  -7  -1  814.71   17.82   0
   3  -5  -1  497.06   11.12   0
   3   2  -9   61.97    6.86   0
   4  -7  -3  246.79   10.58   0
   4   1 -10   24.20    5.56   0
   5  -8  -6   83.53    9.71   0
   5  -1 -10  114.85    6.17   0
   5   0 -16   11.41   11.50   0
   5   0 -14   97.82   10.27   0
 -10  -9   6  147.93   19.27   0
 -10  -8   6   48.54   15.04   0
 -10  -7   6  154.57   16.92   0
 -10  -4   5  200.13   11.83   0
  -9  -6   6   36.41   10.57   0
  -9   4  -5   58.95   10.50   0
  -8   3  -2  406.86   11.40   0
  -8   5  -8  133.58   17.11   0
  -7   4  -4  591.49   16.23   0
  -7   5  -7   27.34   11.58   0
  -6 -10   6   -2.83   13.91   0
  -5 -10   6   33.67   14.95   0
  -5  -5   6  771.22   18.46   0
  -4  -8   6  611.34   21.23   0
  -4  -7   6  293.24   15.05   0
  -4   2   0  100.83    3.67   0
  -4   5  -7  222.18   13.01   0
  -3 -10   5  150.44   16.15   0
  -3  -4   5   -2.82    5.29   0
  -2 -11   4  117.68   16.92   0
  -2  -6   5   50.03    8.43   0
  -2  -3   4  252.84    8.59   0
  -2   2  -1  218.33    5.39   0
  -1  -9   4   31.88   11.12   0
  -1  -5   4  838.02   17.45   0
  -1   5 -11  154.48   14.72   0
   0 -11   2   83.61   14.67   0
   0  -9   3 1146.12   26.99   0
   0   4  -8  313.54   13.06   0
   1 -12   0  164.31   18.52   0
   1 -11   1  193.74   17.44   0
   1   4 -11  400.12   16.42   0
   2 -10   0   99.87   13.41   0
   2  -7   1 1163.86   21.69   0
   2  -6   1  342.31   11.81   0
   2  -3   0 1055.85   12.54   0
   2   3 -10  824.23   18.84   0
   3   2 -10  800.27   17.37   0
   4 -11  -5   -2.18   15.17   0
   4 -10  -4  180.01   16.07   0
   4  -8  -3   42.17    8.43   0
   4   0  -8  162.08    6.25   0
   4   1 -11  433.46   13.17   0
 -10  -6   6  118.67   14.90   0
  -9  -5   6   28.32   10.53   0
  -9  -3   5   75.57    7.94   0
  -6   5  -7   96.79   11.52   0
  -5 -11   6  155.59   18.89   0
  -4 -10   6   50.67   14.02   0
  -4  -9   6  165.15   15.64   0
  -4  -6   6  766.39   19.54   0
  -4  -3   5 1160.44   17.49   0
  -3 -11   5   98.50   16.90   0
  -3   1   1    1.61    0.84   0
  -3   5  -8  289.31   14.48   0
  -2  -9   5  805.82   24.43   0
  -2  -5   5  483.35   14.16   0
  -2   3  -3 1206.06   15.52   0
  -2   5 -10   39.01   11.34   0
  -1 -12   3   67.56   17.68   0
  -1 -10   4  152.82   15.53   0
  -1   3  -4  927.89   14.50   0
  -1   4  -7  548.37   15.34   0
   0 -12   2  446.26   23.79   0
   0 -10   3    7.78   11.77   0
   0  -4   3 1048.98   16.98   0
   0   4  -9 1511.63   26.15   0
   1  -4   2  346.95    9.86   0
   1   4 -14   88.06   13.69   0
   1   4 -13   25.03   11.79   0
   1   4 -12  222.79   14.54   0
   2 -12  -1  156.18   19.41   0
   2  -8   1  308.22   14.17   0
   2  -5   1  703.87   14.09   0
   2   3 -11  186.62   11.50   0
   3 -12  -3  169.17   19.85   0
   3 -11  -2   30.72   15.67   0
   3  -9  -1  411.10   16.96   0
   3   1  -7  328.54    8.40   0
   4  -9  -3  423.92   17.82   0
   4  -4  -3   40.96    4.12   0
   4   1 -12  259.70   11.96   0
   5  -1 -11 1422.80   17.90   0
  -9   2  -1   61.95    6.25   0
  -9   3  -3  303.24   12.14   0
  -9   4  -6  138.81   15.43   0
  -8  -9   7  303.41   20.81   0
  -8  -8   7  109.18   15.11   0
  -8  -4   6  575.09   16.00   0
  -7  -9   7   16.93   14.22   0
  -7  -7   7   43.56   11.42   0
  -7  -4   6   22.09    6.96   0
  -7   3  -2  407.64   10.84   0
  -6  -8   7  272.41   17.30   0
  -6  -7   7   58.80   12.66   0
  -6  -4   6   74.76    8.05   0
  -6   5  -8  253.46   16.01   0
  -4  -5   6   75.78    8.84   0
  -4   3  -2  701.22   11.68   0
  -4   5  -8   57.56   11.06   0
  -3  -9   6   -2.91   10.94   0
  -3  -8   6 1011.80   25.38   0
  -3  -7   6    1.05    8.86   0
  -3   4  -5  779.86   16.35   0
  -3   5  -9  233.15   15.02   0
  -2   4  -6  149.22    9.47   0
  -2   5 -11   29.26   12.42   0
  -1 -11   4    2.92   13.12   0
  -1  -4   4  832.05   15.90   0
  -1   2  -2  116.69    4.57   0
   1 -12   1   66.73   17.53   0
   1 -10   2  166.10   15.40   0
   2 -11   0   -0.37   13.25   0
   2  -9   1  264.70   15.03   0
   2   2  -7  622.67   12.72   0
   3 -10  -1   12.42   11.64   0
   3   2 -12  288.89   13.72   0
   3   2 -11  215.21   10.94   0
   4 -11  -4  186.68   18.89   0
   4   1 -17  182.58   15.70   0
   4   1 -16   42.46   11.50   0
   4   1 -15  221.72   14.70   0
   4   1 -14  282.80   14.35   0
   4   1 -13   42.81    8.06   0
   5  -7  -5  132.90    8.81   0
   5  -6  -5   68.35    6.03   0
 -10  -5   6  118.92   12.70   0
  -9  -9   7   83.32   17.72   0
  -9  -8   7   15.31   14.20   0
  -9  -7   7   15.39   13.48   0
  -8 -10   7   26.68   17.52   0
  -8  -7   7  223.36   15.79   0
  -7 -10   7  128.28   17.89   0
  -7  -6   7  730.43   20.73   0
  -7  -1   4  306.84    7.00   0
  -7   4  -5   45.63    9.87   0
  -7   5  -9  180.18   16.68   0
  -6  -6   7  275.14   14.24   0
  -6   2   0  268.69    6.10   0
  -6   3  -2 1815.29   19.90   0
  -5  -8   7  287.61   17.22   0
  -5  -7   7   86.39   11.71   0
  -5   2   0  814.90    9.28   0
  -5   3  -2  294.88    8.64   0
  -4 -11   6  290.44   21.29   0
  -4   4  -5  626.62   15.70   0
  -4   5  -9  266.14   16.03   0
  -3 -10   6  206.86   17.53   0
  -3  -6   6  793.22   18.94   0
  -2 -11   5  276.70   20.37   0
  -2   5 -12   92.89   15.06   0
  -1  -8   5  876.90   23.08   0
  -1  -2   3  256.03    7.20   0
  -1   0   1    2.65    0.92   0
   0  -9   4  252.61   15.57   0
   0  -8   4  327.95   15.40   0
   0  -7   4  130.13   10.50   0
   0   4 -11  806.09   21.93   0
   0   4 -10   11.07    8.56   0
   1 -11   2    2.38   13.28   0
   1  -8   3 1044.85   23.50   0
   1  -7   3   47.87    8.59   0
   1   2  -5    8.41    3.86   0
   1   3  -8   -2.11    5.81   0
   2 -10   1    2.79   11.43   0
   2   3 -14   47.22   11.70   0
   2   3 -13  262.12   14.67   0
   3 -12  -2  199.70   22.48   0
   3  -8   0  246.41   12.67   0
   3  -7   0  124.67    9.28   0
   3  -6   0   56.28    6.76   0
   3   2 -16  163.41   14.89   0
   3   2 -15   59.27   11.64   0
   3   2 -14    9.46    9.44   0
   3   2 -13  520.29   16.93   0
   4 -10  -3   31.75   11.71   0
   4  -8  -2  627.89   17.75   0
   4  -7  -2   44.48    7.00   0
   4  -6  -2  369.49   11.27   0
   5  -8  -5    4.01    6.99   0
   5  -5  -5  545.24    9.63   0
   5  -1 -12  298.13   10.29   0
 -10  -9   7  292.61   22.21   0
 -10  -8   7  105.04   16.52   0
  -9   4  -7    2.34   14.35   0
  -8  -6   7  102.20   11.86   0
  -8   4  -6  184.11   14.29   0
  -6  -2   5  521.11   10.76   0
  -6   4  -5   45.47    8.04   0
  -5 -10   7  154.31   18.11   0
  -5  -6   7  288.36   14.36   0
  -5   5  -9   -1.68   10.74   0
  -4  -9   7  285.19   18.13   0
  -4  -8   7    7.73   10.59   0
  -4  -7   7 1281.33   26.86   0
  -4  -4   6 1687.69   23.78   0
  -4   5 -10  191.02   16.15   0
  -3 -11   6   36.49   16.32   0
  -3  -5   6  186.99   10.75   0
  -3  -3   5 2385.15   24.45   0
  -3   4  -6   -0.81    6.28   0
  -2  -9   6  190.45   15.32   0
  -2  -8   6  490.57   18.92   0
  -2  -7   6  351.36   15.45   0
  -2  -4   5 1573.06   22.08   0
  -1 -12   4   92.03   18.67   0
  -1 -10   5    9.94   12.03   0
  -1  -9   5   92.80   12.84   0
  -1  -6   5  554.64   16.33   0
   0 -12   3   -0.93   15.90   0
   0 -10   4  283.56   17.74   0
   0  -5   4  233.99   10.43   0
   0   4 -14   55.77   13.73   0
   0   4 -13   59.41   13.14   0
   0   4 -12  323.46   17.04   0
   1  -9   3  317.21   16.57   0
   1  -6   3 1085.57   19.73   0
   1  -2   1 1838.30   14.99   0
   1   1  -3  308.33    5.82   0
   1   3  -9 1804.06   26.06   0
   2 -12   0  291.87   21.80   0
   2 -11   1  256.34   19.90   0
   2  -7   2  218.12   11.49   0
   2   1  -5   19.06    3.08   0
   2   2  -8  234.91    9.33   0
   3 -13  -3   20.63   19.68   0
   3 -11  -1  288.95   19.57   0
   3  -9   0  530.96   18.64   0
   3   1  -8   57.53    5.34   0
   4  -9  -2    5.40   10.69   0
   5  -1 -15    4.13    8.95   0
   5  -1 -13  307.91   11.48   0
 -10  -3   5   65.31    7.80   0
  -9  -6   7   81.75   11.71   0
  -8   3  -3  711.06   15.76   0
  -7  -5   7   67.75    9.42   0
  -4 -10   7   13.45   14.49   0
  -4  -6   7   85.73   10.28   0
  -4   5 -11   36.09   14.00   0
  -3   3  -3  529.92   10.89   0
  -2  -6   6  131.83   10.58   0
  -1 -11   5  243.22   18.83   0
  -1  -5   5   12.96    6.86   0
  -1  -3   4  791.92   14.01   0
  -1   3  -5  700.57   13.84   0
  -1   4  -9  135.03   11.00   0
   0 -11   4    5.89   13.46   0
   1 -12   2  196.50   20.12   0
   1 -10   3  148.00   15.20   0
   1  -5   3  128.11    8.43   0
   1  -3   2 1525.60   17.10   0
   1   3 -10  895.50   20.05   0
   2  -9   2   99.12   12.04   0
   2  -6   2  140.09    9.05   0
   3 -10   0  262.31   16.57   0
   3  -5   0  578.15   12.28   0
   4 -11  -3  262.66   18.62   0
   4   0 -10  588.81   12.56   0
 -10  -6   7   -4.10   11.97   0
  -9   3  -4  175.82   11.71   0
  -8  -9   8  195.20   19.15   0
  -8  -8   8   21.65   13.96   0
  -8  -2   5   53.36    5.48   0
  -8   1   1    2.78    2.51   0
  -8   4  -7  181.50   15.71   0
  -7 -10   8   14.28   16.83   0
  -7  -9   8  567.48   24.46   0
  -7  -8   8   31.36   13.34   0
  -7   4  -6   76.25   10.05   0
  -6 -10   8    5.00   14.62   0
  -6  -9   8   97.73   15.88   0
  -6  -3   6  236.56    9.45   0
  -6   4  -6  204.54   12.96   0
  -5  -5   7  833.40   19.55   0
  -5  -3   6  820.96   15.82   0
  -5   4  -6  683.22   18.27   0
  -4 -11   7  244.50   21.00   0
  -4  -1   4  363.69    7.19   0
  -4   4  -6   24.19    7.48   0
  -3 -10   7    2.88   13.12   0
  -3  -9   7  404.79   19.92   0
  -3  -8   7  523.54   19.91   0
  -3  -7   7  207.22   13.58   0
  -3  -4   6 1302.27   20.86   0
  -3   4  -7 1023.30   21.17   0
  -2 -11   6    7.31   15.03   0
  -2   3  -4  223.49    8.21   0
  -2   4  -8  161.63   11.26   0
  -1   4 -11   25.08   10.82   0
   0  -8   5  616.40   19.55   0
   0   3  -7  726.44   15.27   0
   1 -11   3  215.42   18.41   0
   1   2  -6   87.06    5.98   0
   1   3 -12  293.56   14.54   0
   1   3 -11   63.89    9.68   0
   2 -12   1   -3.25   15.75   0
   2 -10   2  134.12   14.61   0
   2  -5   2  317.02   10.91   0
   2   2  -9   11.84    5.95   0
   3 -13  -2   42.75   20.30   0
   3 -12  -1   13.02   16.20   0
   3  -3  -1  958.04   11.03   0
   4 -10  -2   54.31   12.11   0
   4   0 -17   19.65   11.69   0
   5  -8  -4  456.20   15.05   0
   5  -7  -4  231.16   10.34   0
  -9  -9   8  131.56   19.23   0
  -9  -8   8  110.12   16.40   0
  -9  -5   7   77.88   11.21   0
  -8  -7   8  135.57   14.47   0
  -8  -3   6   11.96    6.66   0
  -7  -7   8  873.72   24.64   0
  -6  -7   8  258.56   15.93   0
  -5 -10   8  131.33   18.40   0
  -5  -9   8  158.17   16.55   0
  -5  -7   8   25.54   12.25   0
  -4  -5   7  669.21   17.60   0
  -4  -2   5   88.81    5.48   0
  -4   3  -3  807.16   13.61   0
  -3 -11   7  299.30   22.06   0
  -3  -6   7  129.06   11.01   0
  -3   2  -1  459.17    7.31   0
  -2  -5   6  331.12   12.83   0
  -2   4  -9  486.48   17.17   0
  -1  -9   6  289.84   16.89   0
  -1  -7   6  607.68   18.85   0
  -1   4 -13  125.78   14.68   0
  -1   4 -12  128.82   13.47   0
   0 -12   4  379.37   24.23   0
   0 -10   5   23.86   12.73   0
   0  -9   5   10.75   11.14   0
   0  -7   5    1.04    8.16   0
   0   3  -8  807.50   17.67   0
   1 -12   3  128.83   17.95   0
   1  -9   4  468.07   18.81   0
   1  -8   4  103.26   11.25   0
   1  -7   4 2072.66   30.15   0
   1   3 -14  147.11   14.34   0
   1   3 -13  443.73   18.11   0
   2 -11   2   78.81   15.62   0
   2   2 -16  301.92   18.59   0
   3 -11   0   10.92   13.67   0
   3  -9   1   92.45   11.61   0
   3  -8   1  776.94   19.65   0
   3  -7   1   22.14    7.32   0
   3   1 -17   45.20   12.82   0
   3   1 -10   22.25    6.75   0
   4 -11  -2    6.65   15.75   0
   4  -9  -1  173.95   13.89   0
   4  -8  -1  318.97   13.37   0
   4  -7  -1  488.37   13.94   0
   4   0 -16  240.23   14.27   0
   4   0 -15   10.92    9.93   0
   4   0 -14  212.61   12.58   0
   4   0 -13  244.17   11.89   0
   4   0 -12  194.08   10.31   0
   4   0 -11   34.27    5.84   0
   5  -9  -4    3.77    9.75   0
   5  -6  -4  340.24    9.75   0
  -9  -7   8   87.62   14.13   0
  -8   3  -4  290.63   12.70   0
  -8   4  -8  133.85   14.60   0
  -7  -6   8   92.94   11.51   0
  -7  -4   7 1623.14   24.86   0
  -6  -6   8  300.15   15.08   0
  -6   3  -3   12.66    5.15   0
  -5   3  -3   15.17    4.71   0
  -4 -10   8  342.20   21.92   0
  -4  -9   8  151.27   16.13   0
  -4  -8   8  517.16   20.34   0
  -4  -3   6  123.65    7.43   0
  -4   4  -7   40.39    8.76   0
  -3   4  -8  468.75   16.27   0
  -2 -10   7  289.56   19.06   0
  -2  -9   7    4.11   11.95   0
  -2  -8   7  766.47   22.83   0
  -2  -7   7   13.10    9.01   0
  -2  -3   5   76.03    6.47   0
  -2   4 -11   19.51   10.61   0
  -1 -11   6  216.96   19.04   0
  -1 -10   6  110.18   14.70   0
  -1  -6   6   73.78    9.23   0
  -1  -4   5 1070.78   18.54   0
  -1   3  -6  359.50   11.46   0
   0 -11   5   76.54   16.61   0
   0  -6   5   51.13    8.09   0
   1 -10   4   37.72   12.82   0
   1  -6   4  258.75   11.80   0
   1  -4   3 2272.34   24.24   0
   2  -9   3    5.17    9.95   0
   2  -8   3  345.17   15.07   0
   2  -7   3   47.49    8.50   0
   2   1  -6  864.12   12.46   0
   2   2 -15    4.08   10.76   0
   2   2 -14  165.53   13.05   0
   2   2 -12   47.96    8.98   0
   2   2 -11 1325.53   23.12   0
   3 -12   0  237.89   21.07   0
   3 -10   1   58.68   12.66   0
   3  -6   1  330.31   11.40   0
   3  -4   0   77.83    5.12   0
   3   0  -6   11.95    2.93   0
   3   1 -16   64.55   11.78   0
   3   1 -15   72.76   12.32   0
   3   1 -11  243.33   10.56   0
   4 -10  -1   16.12   12.93   0
   4  -6  -1  342.28   10.70   0
 -10  -5   7  246.62   14.73   0
  -9  -3   6   -0.64    7.13   0
  -9  -2   5    3.48    5.26   0
  -9   2  -2  664.95   14.19   0
  -9   3  -5   26.47    9.34   0
  -8  -6   8    9.91   10.00   0
  -8  -4   7  454.59   14.93   0
  -8   4  -9    2.85   13.28   0
  -7   4  -8  102.23   12.61   0
  -5  -6   8  220.44   13.54   0
  -4  -7   8  285.51   15.61   0
  -3  -5   7    7.11    7.32   0
  -3   3  -4  128.57    7.03   0
  -3   4  -9   66.85   10.57   0
  -2   2  -2  549.22    8.68   0
  -2   4 -13  177.42   16.68   0
  -2   4 -12    6.25   11.37   0
  -1   2  -3  661.87   10.24   0
   0   3  -9   40.65    6.41   0
   1 -11   4  498.18   23.38   0
   1   2  -7    3.43    4.75   0
   2 -12   2  176.84   19.00   0
   2 -10   3   97.72   13.96   0
   2  -6   3  173.82    9.88   0
   3 -11   1  159.13   17.04   0
   3   1 -14   70.76    9.79   0
   3   1 -13    6.72    7.49   0
   3   1 -12  211.10   10.83   0
   4 -12  -2  193.21   19.81   0
   4  -4  -2  313.85    7.43   0
   5  -8  -3  163.34   11.28   0
   5  -7  -3  479.73   13.37   0
   5  -2 -15  610.95   16.71   0
   5  -2 -14   29.35    8.34   0
  -9  -9   9   34.54   18.76   0
  -9  -6   8    3.64   10.47   0
  -8  -9   9    7.71   16.10   0
  -8  -8   9  317.77   21.37   0
  -7  -9   9  114.59   16.65   0
  -7  -8   9  585.21   23.53   0
  -7  -5   8  821.73   20.87   0
  -7   3  -4   19.15    7.84   0
  -7   4  -9   75.16   13.82   0
  -6 -10   9    1.09   16.54   0
  -6  -9   9  349.57   21.01   0
  -6  -8   9    2.92   12.40   0
  -6  -5   8   17.03    9.64   0
  -6   4  -9   70.06   13.70   0
  -5 -10   9    6.76   15.09   0
  -5  -9   9  175.71   16.71   0
  -5   4  -8   47.56   10.14   0
  -4  -6   8   73.18   10.46   0
  -4  -4   7 1374.87   22.22   0
  -4   2  -1  108.81    4.52   0
  -4   3  -4  997.20   16.73   0
  -3 -10   8   38.43   14.46   0
  -3  -8   8    2.26   10.68   0
  -3  -7   8  412.34   17.39   0
  -3  -2   5  153.24    6.39   0
  -3   4 -12    3.24   11.82   0
  -3   4 -11  362.29   17.63   0
  -3   4 -10  129.08   12.59   0
  -2  -4   6    1.28    4.31   0
  -1  -9   7   16.83   11.68   0
  -1  -5   6   40.69    7.72   0
   0 -10   6   27.55   12.45   0
   0  -8   6  566.39   19.51   0
   0   1  -2  745.28    7.76   0
   0   2  -5  173.76    6.84   0
   0   3 -13  333.16   16.83   0
   0   3 -12    0.19    9.05   0
   0   3 -11  622.16   18.62   0
   1 -12   4   38.63   17.31   0
   1  -9   5  150.85   13.98   0
   1  -8   5  225.23   13.82   0
   1  -5   4  228.00   10.35   0
   2 -11   3   97.02   15.86   0
   2  -4   2   33.25    5.24   0
   3  -9   2  188.99   13.77   0
   3  -8   2  302.34   13.96   0
   3  -5   1  115.12    6.99   0
   4 -11  -1  124.04   15.74   0
   4  -9   0  169.20   13.77   0
   4  -8   0   56.49    8.84   0
   4  -5  -1   53.52    5.86   0
   5 -10  -3  118.25   14.42   0
   5  -9  -3  203.37   12.45   0
   5  -5  -4  140.14    5.92   0
   5  -2 -13  714.56   14.80   0
   5  -2 -12  368.98   10.30   0
   6  -7  -7   -0.58    5.38   0
  -9  -8   9  228.89   19.06   0
  -9  -4   7  154.96   10.77   0
  -9   3  -6    5.63   10.00   0
  -8  -7   9    4.52   13.92   0
  -8   3  -5  105.02   11.20   0
  -7  -7   9  182.05   15.15   0
  -6  -7   9  819.79   24.05   0
  -6   4 -10  164.25   15.55   0
  -5  -8   9   34.24   12.90   0
  -5  -5   8   11.40    8.06   0
  -5   4 -10    3.43   11.47   0
  -4 -10   9  195.49   18.88   0
  -4  -9   9   51.53   13.60   0
  -4   4 -12  269.25   18.26   0
  -4   4 -11  209.80   16.17   0
  -4   4 -10   22.14   10.75   0
  -3  -3   6  181.58    8.38   0
  -2  -9   8  175.28   15.97   0
  -2   3  -6  957.81   17.77   0
  -1 -11   7    9.01   15.85   0
  -1 -10   7  254.82   17.99   0
  -1  -8   7  101.37   10.29   0
  -1  -7   7  418.08   16.90   0
  -1   3  -8 1419.92   23.43   0
   0 -11   6  151.11   18.51   0
   0  -7   6   57.32    9.62   0
   1 -11   5    6.78   13.21   0
   1 -10   5  502.08   21.55   0
   1  -7   5  230.68   12.86   0
   1   1  -4  126.96    4.62   0
   1   2  -8 1109.89   18.41   0
   2 -12   3  132.76   19.28   0
   2  -9   4  178.41   13.99   0
   2  -8   4  590.33   18.46   0
   2  -5   3  253.13   10.16   0
   2   1  -7    0.27    3.75   0
   3 -12   1  175.63   20.14   0
   3 -10   2    6.63   11.62   0
   3  -7   2 1023.25   20.54   0
   4 -12  -1    3.90   18.32   0
   4 -10   0   21.89   11.76   0
   4  -7   0  534.13   14.71   0
   4  -1 -17  282.98   15.48   0
   5  -6  -3  174.39    7.92   0
  -9  -7   9   96.09   16.28   0
  -9   3  -7  294.04   18.38   0
  -5  -7   9   76.68   12.26   0
  -5   2  -1   14.54    3.49   0
  -5   4 -11  117.47   14.17   0
  -4  -8   9  474.69   20.56   0
  -4  -5   8  521.23   16.38   0
  -3  -6   8   37.88    9.10   0
  -3  -4   7 1178.80   20.66   0
  -2 -10   8    2.90    9.83   0
  -2  -7   8  494.87   18.17   0
  -2  -5   7   24.17    7.48   0
  -2   0   2 9999.99   19.76   0
  -1  -3   5   98.89    6.75   0
  -1  -2   4   45.18    4.52   0
  -1   3 -14  695.85   23.21   0
   0  -6   6  208.28   11.91   0
   0  -3   4 1208.46   17.14   0
   0  -2   3  473.50    9.27   0
   1  -6   5  417.66   14.53   0
   1   2 -15  436.83   19.03   0
   1   2 -14  275.26   15.44   0
   1   2 -10  416.75   13.60   0
   1   2  -9  494.11   13.83   0
   2 -11   4  224.91   19.97   0
   2 -10   4   29.32   12.64   0
   2  -7   4    5.27    7.75   0
   2   1 -17  254.75   17.42   0
   3 -11   2  159.03   17.22   0
   3   0 -17  278.69   16.69   0
   4 -11   0  151.64   16.76   0
   4  -6   0    8.78    5.51   0
   4  -1 -16    6.06    9.41   0
   4  -1 -15  213.34   12.93   0
   5  -9  -2  313.99   15.52   0
   5  -8  -2  195.39   12.02   0
 -10   2  -4  304.24   14.78   0
  -9  -5   8  394.12   15.48   0
  -8  -9  10  164.58   20.88   0
  -8  -6   9  184.33   15.41   0
  -8   2  -2   39.85    6.23   0
  -7  -9  10  121.37   18.06   0
  -7  -6   9  248.42   14.99   0
  -7  -3   7  114.04    8.56   0
  -7   1   1    4.47    2.33   0
  -7   3  -5  287.80   12.26   0
  -6  -9  10   74.88   16.37   0
  -6  -6   9    9.88    9.74   0
  -6  -3   7  280.46   10.31   0
  -6  -2   6  400.53   10.08   0
  -5  -6   9    5.33    9.48   0
  -4  -7   9   39.57   11.63   0
  -4   3  -5  128.99    8.40   0
  -3 -10   9  104.13   17.55   0
  -3  -9   9   39.32   13.72   0
  -3  -8   9  469.56   20.22   0
  -2   3  -7   45.78    7.65   0
  -1  -6   7  225.46   11.40   0
  -1  -4   6  428.45   13.14   0
  -1   1  -1  176.73    3.54   0
  -1   2  -4   38.41    4.30   0
  -1   3 -13   13.10   10.93   0
  -1   3 -12  391.47   17.09   0
  -1   3 -10   38.08    7.11   0
   0 -10   7   -0.45   12.27   0
   0  -9   7  188.57   15.62   0
   0  -4   5  514.62   12.87   0
   0   2  -6  230.11    8.50   0
   1  -9   6   39.56   11.49   0
   1  -3   3  273.59    7.99   0
   1   2 -13    8.76    9.34   0
   1   2 -12  305.80   13.94   0
   1   2 -11  785.58   18.87   0
   2  -6   4  525.01   15.22   0
   2   1 -16   71.70   12.50   0
   2   1 -15  373.07   16.63   0
   2   1  -8  252.81    8.70   0
   3 -12   2    0.84   16.66   0
   3 -10   3  160.54   16.05   0
   3  -9   3  226.44   14.39   0
   3  -8   3  109.80   10.91   0
   3  -1  -4   44.64    1.65   0
   3   0 -16   28.65   10.87   0
   4 -12   0   84.75   19.01   0
   4  -9   1    3.69    9.55   0
   4  -8   1  525.01   17.28   0
   4  -1  -9   51.43    4.72   0
   5 -10  -2  220.55   15.11   0
   5  -7  -2  552.08   14.32   0
  -9  -9  10  273.97   23.54   0
  -9   2  -3  278.50   11.59   0
  -9   3  -8   87.03   14.74   0
  -8  -8  10  271.17   21.47   0
  -7  -8  10  474.99   22.32   0
  -7  -2   6   15.62    4.83   0
  -6  -8  10  623.88   23.95   0
  -5 -10  10    9.25   15.43   0
  -5  -9  10  104.89   16.50   0
  -5  -8  10    4.93   14.13   0
  -5  -4   8  178.22   11.16   0
  -5   3  -5 1221.68   20.30   0
  -4  -6   9  383.65   16.38   0
  -3  -7   9  360.87   17.06   0
  -3   2  -2  151.29    5.29   0
  -2  -6   8  116.75   11.24   0
  -1 -11   8  147.89   19.66   0
  -1 -10   8  173.73   17.53   0
  -1  -8   8 1038.10   26.40   0
   0 -11   7  159.33   19.07   0
   0  -8   7   38.52    8.38   0
   0  -7   7  215.75   13.33   0
   1 -11   6  248.04   20.26   0
   1 -10   6  203.21   16.52   0
   1  -8   6  703.81   21.15   0
   1  -5   5  384.26   12.92   0
   2 -12   4   23.21   16.07   0
   2  -9   5  217.49   14.82   0
   2   1 -14   25.32    9.02   0
   2   1 -13  164.97   12.04   0
   2   1  -9  427.22   11.69   0
   3 -11   3   25.81   14.39   0
   3  -7   3  166.11   10.82   0
   3  -5   2   54.68    6.99   0
   3  -4   1 1413.42   17.21   0
   3   0 -15    7.29    8.71   0
   3   0 -14   14.74    9.31   0
   3   0  -8 1961.33   19.02   0
   4 -11   1   -4.87   14.82   0
   4 -10   1  296.97   17.21   0
   4  -7   1  181.29   10.27   0
   4  -1 -13    9.23    7.40   0
   4  -1 -12  137.63    8.91   0
   4  -1 -10   14.91    4.74   0
 -10   2  -5  206.28   14.46   0
  -9  -6   9  489.76   19.15   0
  -8  -4   8   21.28    8.95   0
  -8  -3   7  192.17    9.71   0
  -8   3  -8   23.07   12.69   0
  -7  -7  10   59.66   13.16   0
  -7   3  -6  276.98   13.08   0
  -6  -5   9  900.49   22.00   0
  -6   3  -6  358.71   14.20   0
  -4 -10  10   33.47   15.87   0
  -4  -9  10  116.78   16.47   0
  -4  -8  10   19.77   12.09   0
  -4  -4   8  144.25   10.36   0
  -4  -3   7  211.16    9.14   0
  -3   3  -7  606.60   16.06   0
  -2 -10   9  173.19   17.81   0
  -2  -9   9  192.64   16.37   0
  -2  -8   9   76.37   13.16   0
  -2  -4   7  910.11   18.50   0
  -2   3 -12  110.26   12.71   0
  -2   3 -11  193.07   13.19   0
  -2   3 -10   10.72    8.68   0
  -1  -7   8    2.50    9.68   0
  -1  -5   7  205.82   11.44   0
   0   2 -15  329.24   17.86   0
   0   2  -7   37.76    6.20   0
   1  -7   6   31.82    8.97   0
   1   1  -5  532.71    9.36   0
   2 -11   5  252.04   19.83   0
   2 -10   5   -0.96   11.40   0
   2  -8   5  105.71   11.53   0
   2  -4   3    7.28    4.87   0
   2   0  -4   13.10    1.84   0
   2   1 -12  361.56   13.50   0
   2   1 -11    8.31    6.61   0
   2   1 -10  874.07   16.99   0
   3 -12   3  194.28   20.67   0
   3  -3   0  613.81    9.47   0
   3  -1 -18  330.26   19.00   0
   3   0 -13  245.43   11.54   0
   3   0 -10  917.71   16.00   0
   3   0  -9  236.15    8.15   0
   4  -4  -1 1719.04   16.84   0
   5 -10  -1  106.61   14.64   0
   5  -9  -1   51.11   10.03   0
   5  -8  -1  779.76   19.15   0
   5  -6  -2  213.23    8.82   0
   5  -5  -3  749.09   11.61   0
  -9   2  -4   39.62    9.30   0
  -8  -7  10  169.86   15.89   0
  -8  -5   9  388.01   16.49   0
  -8  -2   6  361.24    9.64   0
  -8   3 -10  237.10   19.44   0
  -8   3  -9  537.05   21.54   0
  -7   2  -2  623.85   12.28   0
  -5  -7  10  255.62   16.50   0
  -5  -5   9   14.56    8.50   0
  -5  -1   5  854.40   10.92   0
  -5   3  -6   38.49    7.79   0
  -4   2  -2  418.51    8.82   0
  -4   3  -7  376.93   13.71   0
  -3 -10  10  192.47   19.93   0
  -3  -9  10   79.03   15.99   0
  -3   3  -9  863.55   20.64   0
  -2  -7   9  272.13   15.99   0
  -2  -5   8  195.64   11.66   0
   0 -10   8  119.74   16.54   0
   0  -9   8   42.82   12.48   0
   0   2 -14  241.76   15.32   0
   0   2 -13  147.14   12.56   0
   0   2  -9 1088.95   19.97   0
   1  -6   6  597.55   17.36   0
   3 -10   4   58.80   13.07   0
   3  -9   4    6.70   10.27   0
   3  -8   4  696.70   20.45   0
   3  -6   3   80.18    8.17   0
   3   0 -11  650.27   14.54   0
   4 -12   1  183.26   20.20   0
   4 -10   2  126.90   14.25   0
   4  -9   2   73.55   11.13   0
   4  -8   2  446.27   16.71   0
   4  -6   1  167.96    8.96   0
   5 -11  -1  174.26   18.35   0
   5  -7  -1    2.82    7.11   0
   5  -3 -13  178.86    9.38   0
 -10   2  -6  256.65   16.94   0
  -9  -7  10  361.90   19.46   0
  -9  -4   8  113.57   10.23   0
  -9  -3   7  105.42    8.85   0
  -8   2  -3   12.37    6.82   0
  -7  -9  11  144.97   19.32   0
  -7  -6  10  248.57   16.69   0
  -7  -1   5    4.61    3.46   0
  -7   3  -8  326.32   16.19   0
  -6  -9  11  175.02   19.37   0
  -6  -6  10  236.84   15.00   0
  -6   2  -2  225.88    7.89   0
  -6   3  -7   11.16    8.46   0
  -5  -9  11   63.39   16.53   0
  -5   2  -2  166.55    6.69   0
  -5   3  -7  314.35   13.42   0
  -4  -7  10  344.99   17.56   0
  -4  -5   9   43.63    9.03   0
  -3  -8  10  703.02   24.06   0
  -3  -4   8  408.68   13.72   0
  -3  -3   7   17.73    5.56   0
  -3   3 -12  527.68   19.71   0
  -3   3 -11    7.81   10.00   0
  -3   3 -10  864.92   21.76   0
  -1  -9   9  224.83   17.39   0
  -1  -8   9   32.85   11.84   0
  -1  -6   8  468.21   15.87   0
   0 -11   8   -2.67   14.74   0
   0  -8   8  256.36   16.15   0
   0   2 -11  493.38   15.99   0
   0   2 -10  356.25   13.45   0
   1 -11   7  314.47   21.77   0
   1 -10   7    3.94    9.49   0
   1  -8   7  126.12   12.83   0
   1   1 -15    1.04   11.42   0
   2 -10   6  296.32   18.48   0
   2  -9   6   74.02   12.62   0
   2  -6   5   19.31    7.60   0
   3 -11   4  110.86   16.81   0
   3  -7   4    0.76    8.82   0
   3  -1 -17    8.79   11.41   0
   4 -11   2  353.88   20.68   0
   4  -7   2    3.66    7.86   0
   4  -2 -16  414.90   15.58   0
   5  -9   0  182.24   14.00   0
   6  -6  -6  170.10    6.23   0
 -10   0   1  106.68    5.37   0
 -10   2  -7  122.93   16.70   0
  -9  -5   9    5.96   10.38   0
  -8  -8  11   40.30   15.99   0
  -8  -6  10  157.14   14.08   0
  -7  -8  11   19.01   14.77   0
  -6  -8  11  398.98   21.37   0
  -6   3 -11  598.49   22.52   0
  -6   3 -10   13.82   11.53   0
  -5  -8  11  330.84   19.84   0
  -5  -6  10    3.53    9.92   0
  -5   3 -12  110.59   15.01   0
  -5   3 -10  745.65   22.00   0
  -5   3  -9    2.70    9.38   0
  -5   3  -8  642.76   18.41   0
  -4  -9  11   54.55   15.87   0
  -4  -6  10   10.16   11.43   0
  -4  -1   5 1090.71   12.18   0
  -4   3 -12  193.01   15.08   0
  -4   3 -11  421.63   18.18   0
  -4   3 -10  167.81   12.81   0
  -4   3  -9   43.27    9.07   0
  -3  -7  10   68.73   12.24   0
  -3  -5   9  583.66   17.70   0
  -3  -2   6   35.96    4.55   0
  -3   2  -3  632.74   11.01   0
  -2 -10  10   92.45   16.77   0
  -2  -9  10   17.23   14.10   0
  -2  -6   9   51.94   10.34   0
  -2   2  -4 1253.36   16.00   0
  -1  -4   7    9.26    6.77   0
  -1   2 -14   51.44   11.69   0
  -1   2  -6 1113.58   17.15   0
   0  -5   7  159.24   10.74   0
   0  -4   6  567.32   14.14   0
   0  -3   5  397.16   11.04   0
   1  -7   7  798.73   21.61   0
   1  -4   5   44.80    7.00   0
   1   1 -14   53.83   10.26   0
   1   1  -6   10.46    3.66   0
   2 -11   6   48.11   16.00   0
   2  -8   6  661.90   20.72   0
   2   0 -16  197.88   14.48   0
   3  -1 -16  126.30   12.05   0
   4 -12   2   25.87   17.37   0
   4  -2 -15   63.11   10.53   0
   5 -11   0  209.93   19.33   0
   5 -10   0   13.53   11.22   0
   5  -3  -9    5.18    2.97   0
 -10   1  -2  226.52   10.51   0
 -10   2  -8   96.95   16.12   0
  -9  -6  10   11.85   13.10   0
  -9   2  -5   42.14    9.41   0
  -8   2  -4   81.91    9.31   0
  -7  -7  11  235.86   18.92   0
  -7   2  -3  182.29    9.12   0
  -6  -7  11   74.69   13.70   0
  -6  -4   9  332.81   14.03   0
  -6  -3   8    8.13    6.99   0
  -4  -8  11   19.35   13.52   0
  -3  -9  11  223.91   18.37   0
  -2  -8  10   83.62   13.46   0
  -1  -7   9 1704.46   31.77   0
  -1   2 -13  651.60   20.57   0
  -1   2  -7  926.04   17.07   0
   0 -10   9   31.46   15.22   0
   0  -9   9  114.96   14.57   0
   1 -10   8  180.51   17.74   0
   1  -3   4  978.41   15.11   0
   1   1  -7  666.76   12.64   0
   2  -7   6  289.83   14.20   0
   2  -2   1  243.14    5.79   0
   2   0 -15   28.55    9.48   0
   3 -11   5  275.21   20.25   0
   3 -10   5   -0.34   11.95   0
   3  -9   5  146.60   13.87   0
   3  -8   5   18.06   10.74   0
   3  -6   4  186.02   10.52   0
   3  -5   3  188.74    9.21   0
   3  -4   2  869.78   14.48   0
   3  -1 -15  199.75   13.25   0
   4 -11   3  285.52   19.74   0
   4 -10   3    6.47   11.86   0
   4  -9   3  144.09   13.39   0
   4  -5   1  365.13   10.88   0
   5  -7   0  352.33   13.08   0
   6  -9  -3   -0.35    9.51   0
   6  -7  -4   10.26    6.50   0
  -9  -2   6   50.86    5.95   0
  -9   1  -1  916.57   14.62   0
  -9   2  -6  299.87   15.05   0
  -8  -7  11  297.20   18.74   0
  -7  -5  10   39.44   11.35   0
  -7  -4   9   88.97    9.07   0
  -7  -3   8 1044.87   18.60   0
  -6  -9  12  105.01   18.65   0
  -6  -5  10  248.11   13.70   0
  -5  -7  11   41.01   12.24   0
  -5  -4   9  261.33   12.08   0
  -5  -3   8   22.95    6.20   0
  -4  -7  11  198.94   15.54   0
  -4   2  -3  668.09   12.20   0
  -3  -8  11   60.03   14.12   0
  -3  -6  10  471.46   18.19   0
  -2  -5   9   78.55    9.63   0
  -2  -3   7  138.76    8.11   0
  -2   2 -14  141.71   14.03   0
  -2   2  -5 1514.58   19.16   0
  -1 -10  10  247.21   20.64   0
  -1  -9  10   18.95   13.78   0
  -1  -6   9   58.99   10.63   0
  -1  -2   5    4.37    3.90   0
  -1   2 -12  330.25   14.81   0
  -1   2 -11   12.17    8.32   0
   0  -8   9  165.06   15.31   0
   0  -6   8   61.27   10.20   0
   1  -9   8   88.73   11.42   0
   1  -8   8   58.23   12.26   0
   1  -6   7  178.89   12.11   0
   1   1 -12   14.15    7.74   0
   1   1 -11  176.30   10.33   0
   1   1 -10  573.87   15.11   0
   1   1  -8  203.77    8.52   0
   2 -11   7  304.40   21.55   0
   2 -10   7   79.92   14.89   0
   2  -9   7  158.21   14.97   0
   2  -5   5  624.19   15.86   0
   2   0 -14  162.90   11.49   0
   2   0  -5 2141.79   15.22   0
   3  -2 -18   23.62   12.51   0
   4 -12   3    0.98   16.89   0
   4  -7   3  423.54   15.36   0
   4  -4   0  423.22    9.61   0
   5 -11   1   16.09   16.26   0
   5 -10   1   69.06   13.35   0
   5  -9   1  159.09   12.85   0
  -9   2  -7    5.92   11.24   0
  -8  -5  10   88.76   12.28   0
  -8  -4   9  278.56   13.44   0
  -7  -8  12   20.70   17.08   0
  -7   2  -4 1321.82   21.04   0
  -6  -8  12    5.98   16.00   0
  -6  -6  11  163.94   15.24   0
  -6  -2   7   25.55    5.38   0
  -6   2  -3 1478.28   19.01   0
  -5  -9  12   80.91   17.83   0
  -5  -2   7    7.36    5.15   0
  -4  -9  12    7.35   17.44   0
  -4  -5  10   13.80    8.99   0
  -3   2  -4   99.86    6.10   0
  -2  -9  11  144.26   17.69   0
  -2  -2   6  198.06    8.04   0
  -1  -8  10  435.88   20.41   0
   1  -7   8  278.88   15.03   0
   1   0 -17  302.36   18.17   0
   1   1  -9  583.82   13.81   0
   2  -8   7  684.97   21.66   0
   2  -6   6  453.62   15.62   0
   2   0 -13   95.45    9.44   0
   3 -10   6   41.41   12.66   0
   3  -7   5  189.02   12.11   0
   3  -3   1  594.06   10.05   0
   3  -1 -14  315.37   13.08   0
   4 -11   4   39.15   16.83   0
   4 -10   4  231.83   16.91   0
   4  -9   4  190.36   14.27   0
   4  -2 -13   22.37    7.28   0
   5  -8   1   30.91    8.63   0
   6  -9  -2   -1.38    9.98   0
   6  -6  -5    0.38    4.35   0
 -10   1  -3   28.72    9.09   0
  -9   2  -9  182.24   16.93   0
  -8  -8  12  190.62   19.57   0
  -8  -6  11   24.89   13.54   0
  -8  -3   8  249.54   10.77   0
  -8   2  -6  130.62   12.67   0
  -7  -6  11   83.01   12.99   0
  -7  -2   7 1342.58   17.21   0
  -5  -8  12  270.31   19.42   0
  -5  -6  11   64.66   12.06   0
  -4  -8  12  193.97   17.02   0
  -4  -6  11   93.46   13.78   0
  -4  -2   7  103.08    6.67   0
  -3  -7  11  877.39   25.39   0
  -3  -4   9  145.36   10.19   0
  -3  -1   5  979.03   11.62   0
  -3   2 -14  632.94   22.98   0
  -2  -8  11  229.72   17.46   0
  -2  -6  10  152.22   13.04   0
  -2   2 -12   18.37    9.82   0
  -2   2  -6 1105.97   17.49   0
  -1   1  -2 1855.36   13.04   0
   0 -10  10  137.88   18.62   0
   0  -9  10  154.20   16.05   0
   0  -5   8   -0.83    7.76   0
   0  -4   7   41.56    7.58   0
   0   1 -14  605.36   19.72   0
   0   1  -4  233.31    6.00   0
   1 -10   9   83.33   16.76   0
   1  -9   9   85.66   14.10   0
   1   0 -16  165.89   14.42   0
   2  -7   7  261.23   14.41   0
   2  -1 -17   23.44   11.59   0
   2   0 -12  149.43    9.66   0
   2   0  -6    5.96    3.30   0
   3 -11   6   75.09   15.87   0
   3  -9   6   74.15   12.83   0
   3  -8   6   -0.35    9.65   0
   3  -5   4   64.30    7.54   0
   3  -2 -17  754.76   22.00   0
   4  -8   4  135.64   11.83   0
   4  -3 -16   -0.03    9.87   0
   4  -2 -12  427.11   12.09   0
   5 -11   2   15.39   15.67   0
   5 -10   2  140.21   14.79   0
   5  -9   2   -0.59   11.04   0
   6  -8  -2   70.43    9.38   0
   6  -7  -3   96.29    7.85   0
  -9  -5  10  478.37   18.20   0
  -9  -4   9  776.12   18.72   0
  -8   2  -7  272.17   14.76   0
  -7  -7  12  118.97   17.81   0
  -6  -7  12  327.67   19.14   0
  -6   2  -4  260.99   10.00   0
  -5  -7  12  132.82   15.24   0
  -5   2  -4  195.27    9.13   0
  -3  -9  12   -1.03   14.55   0
  -3  -5  10   44.82    9.76   0
  -3   1   0  294.12    4.41   0
  -3   2 -13  384.34   17.77   0
  -3   2  -5  829.91   15.10   0
  -2  -7  11  346.89   18.37   0
  -2   2  -9  613.70   16.60   0
  -2   2  -8  941.58   18.85   0
  -1  -9  11  116.35   16.87   0
  -1  -5   9  661.53   18.95   0
  -1  -4   8 1338.68   23.01   0
  -1  -3   7  868.79   16.58   0
  -1   1 -15  482.93   19.82   0
   0  -6   9  187.42   13.55   0
   0  -3   6   48.30    6.42   0
   0   1 -13  192.07   12.63   0
   1  -8   9  170.73   15.34   0
   2 -10   8   97.52   16.03   0
   2  -9   8  184.29   16.32   0
   2  -1 -16  268.48   15.10   0
   2   0 -11  571.34   14.41   0
   2   0 -10  229.63    9.98   0
   2   0  -7   62.00    5.18   0
   3  -6   5   86.87    9.20   0
   3  -4   3    4.63    4.72   0
   3  -2 -16  178.74   13.86   0
   3  -1 -12 1330.42   20.65   0
   4 -10   5  231.14   18.39   0
   4  -7   4  618.29   18.11   0
   4  -6   3  270.96   11.48   0
   4  -5   2  212.90    9.13   0
   4  -2 -11  248.42    9.05   0
   5  -5  -1   10.29    4.85   0
   6  -9  -1  137.75   12.67   0
  -9   1  -2   20.46    6.69   0
  -8  -7  12   21.24   14.66   0
  -8   2  -9   64.84   13.14   0
  -7   1   0   96.05    4.72   0
  -6  -4  10  225.16   12.86   0
  -5  -4  10   81.94   10.46   0
  -4  -7  12   29.13   13.42   0
  -4   2 -13   12.70   11.37   0
  -4   2 -12  874.52   23.98   0
  -4   2  -5 1919.31   23.23   0
  -3  -8  12  300.40   19.14   0
  -3  -6  11    7.26   10.76   0
  -3  -2   7  253.48    9.00   0
  -3   2 -11 1047.03   23.58   0
  -3   2  -7  135.81    8.87   0
  -3   2  -6   17.24    6.17   0
  -2  -9  12  110.71   17.68   0
  -2  -5  10   64.94    9.82   0
  -2  -4   9   -0.15    7.14   0
  -1  -8  11  172.71   16.45   0
  -1  -6  10 1036.00   25.21   0
   0   1 -12   12.05    7.71   0
   0   1  -5  112.28    5.47   0
   1  -3   5  713.08   14.21   0
   2  -8   8  107.98   13.39   0
   2  -6   7  387.27   15.48   0
   2  -5   6  202.39   10.86   0
   2   0  -9  669.91   13.26   0
   3 -11   7    4.08   15.99   0
   3 -10   7  182.27   17.38   0
   3  -9   7   -3.02   11.36   0
   3  -7   6  460.97   16.81   0
   3  -1 -11  141.24    7.92   0
   4 -11   5  188.32   19.04   0
   4  -9   5   50.78   11.85   0
   4  -3 -15  277.78   13.22   0
   4  -2 -10  669.69   11.90   0
   5 -11   3  275.52   21.86   0
   5 -10   3    5.99   13.68   0
   5  -4 -13  286.17   10.59   0
   6  -8  -1  260.61   12.74   0
   6  -7  -2  505.53   13.86   0
   6  -6  -4   43.21    5.25   0
  -9  -3   8  603.24   14.30   0
  -8  -2   7  441.74   10.56   0
  -8   1  -1   17.56    4.72   0
  -7  -8  13  208.73   20.46   0
  -7  -5  11   38.55   10.37   0
  -7  -4  10  286.98   13.05   0
  -7   2 -10  416.42   19.03   0
  -7   2  -8  394.19   16.35   0
  -6  -8  13  173.95   19.15   0
  -6  -6  12   -2.64   12.70   0
  -6  -5  11   -5.75    9.36   0
  -6  -3   9  378.14   12.82   0
  -6   2 -11    6.51   11.72   0
  -6   2  -6  519.71   15.18   0
  -5  -8  13    7.95   15.39   0
  -5  -5  11  246.51   14.20   0
  -5  -3   9   11.60    6.25   0
  -5   2 -12  666.50   22.34   0
  -5   2 -11  483.87   19.05   0
  -4  -5  11   32.27    9.48   0
  -4  -4  10  237.47   12.23   0
  -4   2 -11  619.90   19.89   0
  -4   2 -10   23.19    9.15   0
  -4   2  -6  769.36   16.33   0
  -3  -7  12   36.12   13.14   0
  -3   2  -9  256.38   12.15   0
  -2  -8  12  113.96   16.42   0
  -2  -3   8   47.90    6.92   0
  -2   1  -1  167.38    3.91   0
  -1  -7  11  162.25   15.30   0
  -1  -1   4  132.96    4.92   0
  -1   1 -14  704.32   20.46   0
   0  -7  10 1061.60   27.11   0
   0   1 -10  466.53   14.04   0
   0   1  -9    2.20    5.73   0
   0   1  -6    3.12    3.87   0
   1 -10  10   16.22   16.17   0
   1  -9  10   91.47   15.73   0
   1  -7   9    7.02   10.51   0
   1   0 -14    8.27    8.47   0
   2 -10   9  242.21   19.89   0
   2  -1 -15  292.85   14.44   0
   3  -2 -15    7.42    9.60   0
   3  -1 -10  279.24    9.07   0
   3  -1  -9 1934.28   19.81   0
   4  -8   5  521.04   18.53   0
   4  -2  -9  340.58    7.98   0
   5 -12   3   16.58   17.96   0
   5  -9   3  129.17   13.30   0
   5  -7   2   11.21    7.20   0
   5  -6   1   17.85    6.07   0
   6 -10   0   56.56   13.74   0
   6  -9   0   31.04   11.47   0
 -10   1  -6   29.55   13.48   0
  -9   1  -3   17.05    8.12   0
  -8  -8  13  147.54   19.46   0
  -8  -5  11  205.09   15.20   0
  -8  -4  10  489.81   16.31   0
  -7  -6  12   17.56   12.73   0
  -7  -3   9  822.91   17.43   0
  -6   2  -9  146.58   12.39   0
  -6   2  -8   27.88    9.17   0
  -6   2  -7  203.18   11.78   0
  -5  -6  12  302.80   17.14   0
  -5  -1   6   98.99    5.00   0
  -5   2 -10  102.06   11.61   0
  -5   2  -8   50.91    9.05   0
  -5   2  -6  279.41   11.42   0
  -4  -8  13   59.88   15.91   0
  -4  -6  12  160.65   14.67   0
  -4  -3   9    7.01    6.22   0
  -4   2  -9   94.76    9.69   0
  -4   2  -8 1055.96   21.02   0
  -4   2  -7  242.34   10.98   0
  -2  -1   5   16.63    3.71   0
  -1  -9  12   98.85   17.76   0
  -1  -2   6   93.94    6.03   0
  -1   1 -13   89.01   10.64   0
  -1   1  -3 1919.96   15.58   0
   0  -8  11  554.68   23.17   0
   0  -5   9   17.82    8.90   0
   0  -4   8  328.39   13.03   0
   0  -2   5  169.68    6.40   0
   0  -1   3    8.01    2.94   0
   0   1  -8  435.45   11.94   0
   1  -8  10    7.24   12.27   0
   1  -5   8  365.44   14.76   0
   1  -4   7  573.76   15.50   0
   1  -1 -17  164.28   15.29   0
   1   0 -13   14.42    8.15   0
   2  -9   9    7.03   13.28   0
   2  -1 -14   11.28    8.96   0
   3 -10   8    5.76   13.30   0
   3  -6   6  254.60   12.84   0
   3  -5   5   80.31    8.28   0
   3  -3   2  760.36   12.17   0
   3  -1  -8  244.71    7.29   0
   3  -1  -7  101.60    4.76   0
   4 -11   6  254.24   20.67   0
   4 -10   6   90.45   15.17   0
   4  -9   6  179.51   15.08   0
   4  -7   5   46.86    9.50   0
   4  -5   3  172.74    9.07   0
   4  -3 -14   64.59    9.13   0
   4  -3  -1   14.61    3.12   0
   5 -11   4  139.89   20.14   0
   5 -10   4   23.91   15.33   0
   5  -8   3  197.38   12.88   0
   5  -5   0  156.57    7.73   0
   6  -6  -3   53.67    6.03   0
 -10   1  -9    5.56   15.70   0
 -10   1  -8  225.10   18.07   0
  -8  -6  12   93.80   14.23   0
  -7  -7  13    7.96   14.68   0
  -6  -7  13  140.18   17.04   0
  -6  -1   6   63.82    4.57   0
  -5  -7  13  290.95   19.47   0
  -4  -7  13  404.93   20.40   0
  -4  -1   6  686.72   10.58   0
  -3  -8  13  126.33   17.46   0
  -3  -6  12  743.46   23.40   0
  -3  -5  11  442.81   17.02   0
  -3  -3   9  840.66   17.38   0
  -2  -9  13   60.20   16.03   0
  -2  -7  12  727.93   24.46   0
  -2   1 -14  320.68   15.34   0
  -1  -8  12   24.97   14.67   0
  -1  -6  11  352.99   17.44   0
  -1  -5  10  218.67   13.49   0
  -1  -4   9  218.93   11.80   0
  -1   1 -12  100.97   10.12   0
   0  -6  10   10.50    9.92   0
   0  -3   7  754.45   15.97   0
   1  -6   9  562.64   19.14   0
   1  -2   4   37.70    4.55   0
   1  -1 -16  404.47   18.98   0
   1   0 -12  189.39   10.92   0
   2  -8   9  382.09   18.71   0
   2  -6   8   -0.80    8.82   0
   2  -2 -17  427.15   18.64   0
   3  -9   8  148.38   15.56   0
   3  -7   7    3.07    8.93   0
   3  -4   4  645.01   14.14   0
   3  -3 -17   33.34   11.43   0
   3  -2 -14   37.01    8.12   0
   4  -8   6   51.12   11.30   0
   5  -9   4   81.27   12.65   0
   6 -10   1   -2.10   11.47   0
   6  -9   1  188.27   15.03   0
   6  -7  -1  285.13   11.52   0
  -8  -7  13   70.74   16.08   0
  -8  -3   9  257.66   11.36   0
  -8   1  -2  129.25    7.89   0
  -6  -8  14  270.78   21.22   0
  -6  -2   8  376.49   10.64   0
  -5  -8  14  255.02   22.47   0
  -5  -2   8   83.15    6.29   0
  -5   1   0  156.79    4.64   0
  -4  -2   8  118.98    7.73   0
  -4   1   0    6.62    1.88   0
  -3  -7  13  204.69   16.90   0
  -2  -8  13  373.30   22.40   0
  -2  -5  11  300.02   15.25   0
  -2  -4  10  992.68   21.40   0
  -2   1 -13   36.57   10.27   0
  -1  -7  12  547.07   22.21   0
  -1  -3   8   -2.05    5.97   0
  -1   0 -16  395.35   19.96   0
  -1   1 -11  192.25   10.08   0
  -1   1 -10   63.05    8.35   0
   0  -9  12  395.97   23.45   0
   0  -7  11    9.13   12.43   0
   0   0 -14   66.42   10.75   0
   1  -9  11    8.74   14.98   0
   1  -7  10  393.43   17.29   0
   2 -10  10   87.62   17.56   0
   2  -9  10  245.05   19.02   0
   2  -7   9  236.75   15.81   0
   2  -4   6  137.36    9.15   0
   2  -1 -13  287.04   12.40   0
   3  -8   8  111.55   13.62   0
   4 -10   7  191.24   17.96   0
   4  -4   2  546.42   12.15   0
   4  -3 -13   34.10    7.67   0
   5  -8   4    1.97    9.07   0
   5  -6   2  410.82   12.94   0
   5  -4  -2   36.71    3.94   0
  -9   1 -10  422.15   22.20   0
  -9   1  -9   93.20   15.04   0
  -9   1  -8   53.72   14.36   0
  -9   1  -6   97.04   13.05   0
  -9   1  -5   36.96    9.47   0
  -7  -5  12  172.67   15.25   0
  -7  -2   8  276.64    9.68   0
  -7   1  -1   28.17    4.42   0
  -6  -6  13  167.32   17.50   0
  -6  -5  12  136.97   13.08   0
  -6  -4  11  388.00   15.04   0
  -5  -6  13   29.52   12.58   0
  -5  -5  12   81.49   11.69   0
  -5  -4  11  299.02   13.70   0
  -4  -8  14  191.29   19.57   0
  -4  -5  12   -0.24    9.76   0
  -4  -4  11   61.52   10.36   0
  -4   1 -14  240.80   17.84   0
  -2  -6  12  164.30   14.93   0
  -2  -3   9 1444.65   22.44   0
  -2   1 -12  155.18   11.99   0
  -1   1  -9   19.89    6.84   0
  -1   1  -4  704.24   10.69   0
   0  -8  12  241.78   19.20   0
   0  -5  10  810.48   21.62   0
   0   0 -13  169.94   11.65   0
   1  -8  11   19.88   13.34   0
   1  -1 -15   11.26    9.71   0
   1   0 -10   21.32    6.12   0
   2  -8  10  247.09   17.51   0
   2  -2 -16   89.05   11.60   0
   3 -10   9  154.73   18.20   0
   3  -9   9  103.13   15.44   0
   3  -5   6  519.99   15.53   0
   3  -3 -16  256.63   14.10   0
   3  -2 -13  572.60   15.10   0
   4  -9   7   40.93   12.72   0
   4  -7   6  390.07   16.16   0
   4  -5   4  329.81   11.88   0
   5 -11   5    4.04   16.25   0
   5 -10   5   70.35   14.87   0
   5  -9   5   26.25   11.85   0
   5  -5   1  201.20    9.07   0
   6 -10   2  143.51   15.40   0
   6  -9   2  141.71   14.33   0
   6  -8   1  160.80   11.40   0
   6  -7   0   30.93    8.12   0
   6  -6  -2    3.90    5.16   0
  -9  -2   7  381.61    9.64   0
  -9   0   1  568.54    9.69   0
  -7  -6  13  104.70   15.12   0
  -7  -4  11  155.67   11.40   0
  -7  -1   6  907.26   11.10   0
  -6  -7  14  117.03   19.86   0
  -5  -7  14   26.71   14.15   0
  -5  -3  10  495.68   14.33   0
  -4  -6  13   53.28   13.16   0
  -3  -8  14   19.47   16.59   0
  -3  -5  12   68.24   11.48   0
  -3  -4  11   66.83    9.30   0
  -3  -1   6  192.87    6.31   0
  -3   1  -1  404.65    6.61   0
  -2  -7  13   -0.96   13.14   0
  -2   1 -11   13.39    8.31   0
  -2   1  -2 1383.52   12.48   0
  -1  -8  13  107.04   17.44   0
  -1  -5  11  153.61   12.95   0
  -1   1  -7  140.01    7.72   0
   0  -6  11  869.12   24.73   0
   0  -4   9 1513.22   25.63   0
   1  -7  11  214.94   16.55   0
   1  -6  10   17.28   10.89   0
   1   0  -9 1180.22   18.14   0
   2  -6   9  685.84   21.06   0
   2  -5   8  907.39   21.39   0
   2  -3   5 1678.53   21.24   0
   2  -1 -12  176.30    9.84   0
   3  -8   9  117.29   14.00   0
   3  -4   5  749.51   16.08   0
   3  -3   3  541.33   11.25   0
   4 -10   8   91.10   15.77   0
   4  -8   7  181.13   14.71   0
   4  -4 -15    3.49    9.08   0
   4  -3 -12   98.26    7.93   0
   4  -3   0  377.40    7.83   0
   5  -8   5  198.71   14.82   0
   5  -6   3  207.79   11.47   0
  -8  -6  13   52.36   14.16   0
  -8  -5  12   45.92   11.40   0
  -8  -4  11   34.06   10.23   0
  -8   1 -10  411.62   19.97   0
  -8   1  -9  699.54   22.82   0
  -8   1  -8   45.76   13.18   0
  -7  -7  14  132.37   18.30   0
  -7   1 -11   95.76   14.80   0
  -6   1  -1  110.82    5.54   0
  -5   1 -12    8.76   11.63   0
  -4  -7  14  252.58   19.64   0
  -4  -3  10  112.66    9.01   0
  -4   1 -12  352.64   17.00   0
  -3  -6  13   91.46   14.23   0
  -3   1 -11   42.18    9.54   0
  -2  -8  14  131.13   19.10   0
  -2   0 -15   27.99   12.98   0
  -1  -4  10  378.22   13.68   0
  -1  -2   7    3.85    4.86   0
  -1   0 -14  295.88   15.84   0
   0  -7  12  262.39   18.39   0
   0  -3   8  781.61   16.95   0
   0  -2   6  225.99    7.71   0
   0  -1 -16   28.98   11.54   0
   1  -9  12   -6.36   15.11   0
   1  -1 -14  300.82   14.20   0
   2  -9  11  149.43   18.55   0
   2  -7  10  358.00   18.69   0
   2  -4   7 1565.58   24.49   0
   2  -2 -15   77.40   10.61   0
   2  -1 -11   88.71    7.69   0
   3  -3 -15  155.35   12.44   0
   3  -2 -12    7.64    5.83   0
   4  -9   8  118.16   15.31   0
   4  -6   6   33.48    9.01   0
   4  -4   3  447.64   12.01   0
   5 -11   6  156.31   19.41   0
   5 -10   6   52.39   15.32   0
   5  -9   6   54.68   14.46   0
   6 -10   3  383.05   20.10   0
   6  -9   3   19.64   12.96   0
   6  -8   2   84.90   10.62   0
   6  -6  -1   94.18    7.49   0
  -9  -3   9    1.17    7.43   0
  -8   1  -7  248.20   14.05   0
  -8   1  -6   51.16    9.44   0
  -8   1  -5   13.82    7.86   0
  -7  -3  10   53.35    7.78   0
  -7   1 -10    5.19   11.60   0
  -5   1 -11  377.86   17.32   0
  -3  -7  14  404.80   22.08   0
  -3  -3  10   31.23    7.37   0
  -3   1 -10  865.08   20.21   0
  -2  -6  13  943.29   27.07   0
  -2  -5  12  434.95   18.08   0
  -2  -4  11  798.01   20.42   0
  -2  -2   8  229.02    8.96   0
  -2   1  -3    8.79    3.20   0
  -1  -7  13  143.23   13.92   0
  -1  -3   9 1767.32   25.07   0
  -1  -1   5  548.40    9.70   0
   0  -8  13   16.05   15.91   0
   0  -1 -15  147.81   13.21   0
   0   0 -11   21.29    7.26   0
   1  -8  12  217.21   18.66   0
   1   0  -7    0.03    3.71   0
   1   0  -5   13.76    2.94   0
   1   0  -4  228.13    5.19   0
   2  -8  11   11.44   14.08   0
   2  -3 -17   99.76   13.88   0
   3  -9  10   18.50   14.95   0
   3  -7   9  343.72   17.66   0
   3  -6   8  162.78   12.44   0
   3  -5   7   11.22    7.90   0
   4  -8   8  100.57   13.80   0
   4  -5   5  135.80    9.54   0
   4  -4 -14   56.91    9.10   0
   4  -3 -11   70.98    6.47   0
   5  -7   5  100.79   11.08   0
   5  -5   2   87.32    7.24   0
   6 -11   4  198.34   20.13   0
   6 -10   4   24.76   15.29   0
 -10   0  -2   18.20    8.54   0
  -8  -2   8  254.58    9.34   0
  -7   1  -8  371.48   16.08   0
  -7   1  -4   25.91    7.69   0
  -6  -6  14  308.73   19.34   0
  -6  -5  13  117.23   13.57   0
  -6  -4  12  341.61   16.12   0
  -6   1 -10  264.85   15.58   0
  -5  -6  14  539.89   22.78   0
  -5  -5  13  373.03   17.83   0
  -5  -4  12  506.27   17.36   0
  -5  -2   9   48.59    7.17   0
  -5   1  -1  158.64    5.72   0
  -4  -6  14  180.54   16.55   0
  -4  -5  13  359.15   17.39   0
  -4  -4  12  640.13   19.88   0
  -4  -2   9  102.59    8.00   0
  -4   1 -10  215.78   12.66   0
  -4   1  -1   44.44    3.48   0
  -3   1  -9   13.86    7.45   0
  -2  -7  14  165.43   17.98   0
  -2   0 -14  274.05   16.04   0
  -2   1  -7   50.42    6.74   0
  -2   1  -5  472.53   10.69   0
  -2   1  -4 1090.78   14.17   0
  -1  -8  14  277.76   22.25   0
  -1  -1 -16    6.65   12.78   0
   0  -6  12  429.47   20.03   0
   0  -5  11  226.68   14.61   0
   0  -4  10    8.07    8.47   0
   1  -4   9  137.55   10.77   0
   1  -2 -16  111.77   13.05   0
   1  -1 -13  260.13   12.70   0
   2  -9  12    4.96   15.69   0
   2  -6  10  504.33   19.65   0
   2  -5   9  410.70   16.46   0
   2  -2 -14  686.27   18.20   0
   2  -1 -10 1448.89   19.86   0
   3  -8  10  241.35   17.67   0
   3  -4   6    1.60    6.35   0
   3  -3 -14   47.52    9.65   0
   3  -2 -11  659.33   13.89   0
   4 -10   9   30.18   15.32   0
   4  -9   9   92.75   15.80   0
   5 -10   7  102.72   17.15   0
   5  -9   7  101.79   16.08   0
   5  -8   6  309.94   16.67   0
   5  -6   4    4.95    7.36   0
   6  -9   4  220.02   16.03   0
   6  -8   3  393.03   16.44   0
   6  -6   0  213.29    9.69   0
 -10   0  -8   18.20   15.83   0
 -10   0  -3  136.70   12.01   0
  -8  -3  10   20.92    8.24   0
  -7  -7  15  167.71   21.07   0
  -7  -6  14   56.74   15.15   0
  -7  -5  13    0.99   11.46   0
  -7  -4  12    2.31   10.49   0
  -7   1  -7   34.03    9.32   0
  -7   1  -6  712.83   18.20   0
  -7   1  -5  179.88   10.37   0
  -6  -7  15  365.77   23.64   0
  -6  -2   9   63.57    7.23   0
  -6   1  -9  447.87   17.18   0
  -6   1  -8   56.85    9.78   0
  -6   1  -2 1450.45   17.23   0
  -5  -7  15  307.77   21.85   0
  -5  -1   7  368.13    8.74   0
  -5   1  -9   10.23    8.56   0
  -4  -7  15    6.56   15.84   0
  -4  -1   7  199.72    7.29   0
  -3  -6  14   14.21   13.50   0
  -3  -5  13   62.93   12.08   0
  -3  -4  12  273.00   14.21   0
  -3   0 -14  873.77   25.44   0
  -3   1  -2    5.04    2.74   0
  -2   0 -13  311.07   15.78   0
  -1  -7  14   -2.18   14.02   0
  -1  -6  13  329.88   19.04   0
  -1  -5  12  128.89   11.00   0
  -1  -4  11  408.45   15.94   0
  -1   0 -12   52.00    9.19   0
   0  -7  13  379.14   20.91   0
   0  -1 -14  652.57   19.93   0
   1  -8  13  175.87   19.37   0
   1  -1 -12  125.57   10.35   0
   2  -8  12   41.47   14.68   0
   2  -7  11  344.98   18.98   0
   2  -4   8  170.19   10.93   0
   2  -3 -16  356.58   16.72   0
   2  -1  -9 1289.32   17.72   0
   3  -9  11  192.17   19.60   0
   3  -6   9   45.09   11.05   0
   3  -4 -16    6.07    9.87   0
   3  -2   1  440.76    7.80   0
   4  -8   9   24.53   12.12   0
   4  -7   8   67.64   11.92   0
   4  -6   7  509.63   17.53   0
   4  -4   4   35.07    6.42   0
   4  -3   1  128.15    5.70   0
   5  -5   3   48.39    8.16   0
   5  -4   0  814.90   12.81   0
   6 -11   5    7.40   17.17   0
   6 -10   5  217.98   18.81   0
 -10   0  -7   81.38   14.59   0
  -6  -3  11   -1.16    8.65   0
  -6  -1   7  996.87   13.17   0
  -6   1  -7    8.06    7.91   0
  -6   1  -5  188.51   10.58   0
  -6   1  -4  212.16   10.15   0
  -5   1  -8  327.33   13.56   0
  -5   1  -2  266.49    7.85   0
  -4  -3  11  661.64   17.04   0
  -4   0 -14    6.44   12.04   0
  -4   1  -8   84.55    8.89   0
  -4   1  -2  419.03    8.66   0
  -3  -7  15   16.93   16.14   0
  -3  -2   9   63.63    6.75   0
  -3   0 -13   28.58   10.89   0
  -3   1  -7   86.42    7.79   0
  -2  -5  13   19.45   11.30   0
  -1  -2   8 1034.26   17.35   0
  -1  -1 -15  717.79   23.13   0
  -1   0 -11  160.65   10.73   0
   0  -8  14   97.97   18.11   0
   0  -3   9   36.24    7.65   0
   0  -2   7   38.26    6.03   0
   0   0  -9 1299.18   19.94   0
   1  -6  12  586.74   22.61   0
   1  -3 -17  102.98   15.47   0
   1  -3   8 1386.91   22.51   0
   1  -2 -15  826.12   22.16   0
   2  -2 -13   36.42    7.92   0
   2  -2   4 1255.63   16.22   0
   3  -8  11  321.32   20.43   0
   3  -7  10  150.63   12.85   0
   3  -5   8  293.03   14.12   0
   4  -9  10   15.51   16.41   0
   4  -5   6  465.06   15.19   0
   4  -3 -10   14.30    4.60   0
   5 -10   8  209.38   19.82   0
   5  -8   7   75.51   13.06   0
   5  -6   5  474.37   15.88   0
   6  -9   5   10.00   12.31   0
   6  -8   4    1.85   10.06   0
   6  -7   3    2.96    8.09   0
   6  -6   1  136.84    8.54   0
   6  -5  -3   21.93    3.94   0
   7  -8  -1    1.28    8.58   0
  -8  -4  12   71.26   12.02   0
  -7  -2   9    7.70    6.05   0
  -5  -6  15  170.93   19.05   0
  -5  -5  14  159.60   16.67   0
  -5   0 -13  197.25   16.88   0
  -5   1  -7   14.95    7.14   0
  -5   1  -6   -0.09    6.16   0
  -5   1  -5  432.96   12.74   0
  -5   1  -4  556.96   12.94   0
  -4  -5  14  101.83   14.96   0
  -4   0 -13    1.67   11.59   0
  -4   1  -7 1196.84   20.41   0
  -4   1  -6  263.30   10.42   0
  -3  -3  11  754.86   18.22   0
  -3  -1   7  326.58    8.59   0
  -3   1  -5   11.34    4.82   0
  -3   1  -4  262.39    8.21   0
  -2  -7  15  507.72   25.51   0
  -2  -4  12    6.65    8.75   0
  -2  -2   9   12.33    5.84   0
  -2   0 -12   21.31    9.22   0
   0  -7  14  119.98   18.43   0
   0  -6  13   12.92   12.98   0
   0  -5  12    6.84   10.69   0
   0  -4  11  798.51   21.04   0
   0  -2 -16  507.73   20.72   0
   0  -1 -13  263.48   13.61   0
   0   0  -8   25.17    5.31   0
   1  -7  13  168.93   18.27   0
   1  -5  11  121.12   10.85   0
   1  -4  10   85.00   10.28   0
   1  -2   6 1124.72   17.13   0
   1  -1 -11  259.29   11.60   0
   2  -7  12   77.40   15.10   0
   2  -6  11    6.14   11.76   0
   2  -5  10   31.07   10.53   0
   2  -4 -17   76.91   15.38   0
   2  -3 -15  266.52   15.19   0
   3  -4   7 1003.65   20.40   0
   3  -3 -13    9.79    6.94   0
   4  -7   9  516.11   20.64   0
   4  -6   8  564.39   19.16   0
   5  -9   8   24.24   13.04   0
   5  -4   1   44.67    5.87   0
   6 -10   6   27.10   15.85   0
   6  -8   5  288.01   17.25   0
   6  -5  -2   91.74    5.71   0
   7  -8   0    1.54    8.88   0
  -9   0  -8  263.23   17.28   0
  -7  -6  15    9.86   17.42   0
  -7  -3  11  130.94    9.92   0
  -6  -7  16   47.88   18.56   0
  -6  -6  15    1.63   15.10   0
  -6  -5  14   59.82   13.36   0
  -6  -4  13  166.34   14.49   0
  -5  -7  16  580.57   27.95   0
  -5  -4  13  148.75   12.93   0
  -4  -7  16  105.95   19.22   0
  -4  -6  15  374.88   21.40   0
  -4  -4  13  261.42   14.65   0
  -4   1  -4  922.61   14.80   0
  -3  -6  15  261.00   19.40   0
  -3  -5  14  406.69   19.36   0
  -2  -3  11  180.67   11.12   0
  -2   0 -11   -3.26    7.94   0
  -1  -7  15  167.60   20.25   0
  -1  -6  14  343.32   20.22   0
  -1  -5  13  270.36   16.92   0
  -1  -4  12  225.64   13.88   0
  -1   0 -10   57.28    7.98   0
   1  -2 -14   56.99   10.01   0
   2  -4   9  460.98   16.13   0
   2  -3   7   53.39    7.30   0
   2  -2 -12  242.96   11.72   0
   3  -7  11  131.95   16.22   0
   3  -6  10  665.43   22.28   0
   3  -5   9  244.33   14.16   0
   3  -4 -15   67.90   10.21   0
   3  -3   5  180.00    8.71   0
   3  -2  -9    3.92    4.59   0
   4  -8  10  119.05   16.05   0
   4  -5   7  225.37   12.51   0
   4  -4   5  636.84   15.45   0
   5  -8   8  146.60   15.15   0
   5  -7   7  365.87   17.22   0
   5  -6   6  227.70   13.14   0
   5  -5   4  352.84   12.69   0
   6  -9   6   35.61   14.06   0
   6  -7   4  710.19   19.68   0
   6  -5  -1  469.32   10.74   0
   7  -9   2   -1.89   12.08   0
   7  -7  -3   -0.57    5.74   0
  -9   0  -7   12.98   11.22   0
  -9   0  -6  178.14   14.96   0
  -9   0  -2  162.75   10.34   0
  -7  -5  14   11.94   12.86   0
  -5  -2  10   10.61    6.90   0
  -4  -2  10  119.32    8.35   0
  -3  -7  16    4.85   17.40   0
  -3  -4  13  670.65   20.55   0
  -3  -1 -15   96.12   16.17   0
  -2  -6  15    6.99   14.37   0
  -2  -5  14    8.92   12.01   0
  -2  -1   7    5.58    3.92   0
  -1  -2 -16  462.34   21.57   0
  -1   0  -9   -0.70    5.98   0
   0  -3  10 2141.84   29.59   0
   0  -2 -15  697.59   22.00   0
   0  -2   8  221.29    9.91   0
   0  -1 -12   93.38    9.82   0
   0   0  -7  562.23   11.85   0
   1  -6  13  296.21   19.34   0
   1  -5  12   52.23   12.18   0
   1  -3 -16  482.36   19.65   0
   1  -3   9  101.14    9.36   0
   1  -1 -10 1408.40   21.15   0
   2  -6  12  116.35   14.78   0
   2  -2   5 1548.97   19.46   0
   2  -1  -7  268.09    7.21   0
   3  -8  12   18.05   15.19   0
   3  -2   2  172.34    6.06   0
   4  -9  11    5.36   16.06   0
   4  -7  10  163.23   15.36   0
   4  -5 -14  124.05   10.97   0
   4  -4 -12    2.93    6.51   0
   4  -3  -9  462.14    9.38   0
   5  -9   9  153.36   17.07   0
   5  -4  -8    2.30    3.05   0
   5  -4   2  465.76   12.00   0
   6 -10   7   -2.73   16.30   0
   6  -8   6   59.25   12.78   0
   6  -6   3  455.75   15.23   0
   7  -9   3   34.85   14.05   0
   7  -8   1  268.77   13.60   0
 -11  -1  -7   -0.85   15.90   0
  -9  -2   8    3.40    5.63   0
  -9   0  -5   67.67   10.70   0
  -9   0  -4   27.31   10.25   0
  -9   0  -3   49.99    9.55   0
  -8  -3  11  219.93   12.14   0
  -8   0  -9  274.81   17.13   0
  -7  -4  13  135.27   12.79   0
  -7   0 -10  231.13   16.57   0
  -6  -2  10    3.82    6.88   0
  -6   0 -11   30.33   12.49   0
  -5  -3  12   64.37    9.22   0
  -5   0 -11   26.52   11.43   0
  -4  -3  12   24.36    8.27   0
  -3  -3  12  476.12   16.12   0
  -3  -2  10  762.21   16.33   0
  -2  -7  16   21.92   18.12   0
  -2  -4  13  241.41   14.69   0
  -2  -1 -14   31.19   11.57   0
  -2   0 -10   10.63    7.59   0
  -1  -3  11   68.07    9.22   0
  -1  -2   9  477.43   13.34   0
  -1  -1 -13   42.47   10.53   0
   0  -7  15   34.72   17.82   0
   0  -6  14  246.75   18.62   0
   0  -5  13  125.17   14.70   0
   0  -4  12  355.50   16.22   0
   0   0  -6 1142.60   14.97   0
   1  -7  14  324.91   21.50   0
   1  -4  11   30.35   10.12   0
   1  -2 -13   10.93    9.36   0
   1  -2   7  924.55   16.83   0
   2  -7  13    6.53   14.49   0
   2  -5  11   16.70   10.96   0
   2  -4 -16    2.20   11.25   0
   2  -3 -14    2.61    8.39   0
   3  -7  12  573.19   24.37   0
   3  -6  11  616.33   22.79   0
   3  -5 -16  340.34   16.63   0
   3  -4   8  458.83   15.67   0
   3  -3 -12  274.33   10.79   0
   4  -8  11   45.27   15.26   0
   4  -6   9   57.04   11.51   0
   4  -4   6   22.16    7.36   0
   4  -3   3  832.52   14.41   0
   5  -8   9  178.08   17.05   0
   5  -7   8   78.97   12.91   0
   5  -6   7   12.00    9.60   0
   5  -5   5  235.76   11.83   0
   6  -9   7   75.89   15.50   0
   6  -7   5  184.29   13.42   0
   6  -5   0  111.74    7.07   0
   7  -8   2    1.71   10.84   0
   7  -7   0  204.99   11.91   0
 -11  -1  -6  322.67   20.39   0
  -8  -2   9   52.67    6.65   0
  -8   0  -7    5.99   11.61   0
  -6  -6  16  103.54   18.37   0
  -6  -5  15  217.13   19.03   0
  -6  -3  12  258.76   12.95   0
  -6   0 -10  677.31   21.64   0
  -5  -6  16   71.24   17.34   0
  -5  -5  15  245.27   17.91   0
  -5  -1   8   21.25    5.16   0
  -4  -6  16   61.48   16.89   0
  -4  -5  15   15.30   12.84   0
  -4  -1   8  350.65    9.50   0
  -3  -6  16   43.11   16.67   0
  -3  -5  15   48.30   13.75   0
  -3  -1 -14   17.30   12.57   0
  -3  -1   8   57.19    6.26   0
  -2  -3  12 1193.30   23.66   0
  -2  -2  10  882.95   17.90   0
  -1  -6  15   85.47   15.77   0
  -1  -5  14   11.62   11.94   0
  -1  -4  13   18.80   10.31   0
  -1   0  -8    8.59    6.04   0
   0  -2 -14   17.85    9.60   0
   1  -4 -17   69.61   14.62   0
   1  -3 -15   89.19   13.35   0
   2  -4  10  320.99   15.11   0
   2  -3   8 1943.17   26.68   0
   2  -2 -11  604.32   14.56   0
   2  -1  -6 1462.76   13.97   0
   3  -8  13  335.75   23.73   0
   3  -5  10  440.20   18.11   0
   3  -4 -14   32.96    8.61   0
   3  -2  -8  708.18   11.42   0
   3  -2   3  635.64   11.57   0
   4  -5   8   51.06    9.65   0
   5  -9  10  136.80   17.68   0
   5  -4   3  253.64   10.33   0
   6 -10   8   51.04   16.99   0
   6  -9   8   52.38   17.66   0
   6  -8   7   51.05   13.33   0
   6  -7   6    0.63   11.21   0
   6  -6   4   25.42    8.24   0
   6  -5   1   11.05    6.34   0
   7  -9   4   42.17   13.68   0
   7  -8   3  118.17   14.49   0
  -8   0  -6  286.32   15.39   0
  -7  -5  15  264.46   19.61   0
  -7  -3  12  292.10   14.48   0
  -6  -4  14  553.37   21.29   0
  -5  -4  14  400.77   18.07   0
  -5   0 -10   58.34   10.84   0
  -4  -4  14    0.07   10.73   0
  -4   0 -10  158.27   12.17   0
  -3  -4  14   -2.98   10.27   0
  -2  -6  16  347.44   22.81   0
  -2  -5  15  217.88   17.52   0
  -2  -1 -13   62.33   11.55   0
  -1  -1 -12  341.83   14.77   0
   0  -6  15  334.32   22.49   0
   0  -5  14  251.71   17.62   0
   0  -3 -16   17.31   12.82   0
   0  -3  11  627.26   18.18   0
   1  -7  15   17.56   17.14   0
   1  -5  13  277.47   17.63   0
   1  -3  10   37.23    8.64   0
   1  -1  -9  280.56    9.93   0
   2  -7  14  160.11   20.06   0
   2  -6  13  264.65   19.20   0
   2  -5  12   85.55   13.37   0
   3  -4   9   73.55   10.18   0
   4  -8  12   52.85   17.50   0
   4  -7  11   51.14   14.43   0
   4  -6  10   79.83   13.20   0
   4  -3   4  946.09   16.50   0
   5  -8  10   20.12   14.93   0
   5  -7   9   34.44   12.79   0
   5  -6   8  293.81   15.84   0
   5  -5   6  147.87   11.05   0
   6  -5   2  543.10   14.28   0
   7  -9   5  179.54   18.87   0
   7  -7   1   77.96    9.10   0
  -6   0  -9   23.02    9.70   0
  -5  -1 -13   79.38   14.93   0
  -4  -3  13  357.91   15.28   0
  -4  -2  11   52.24    7.80   0
  -3  -1 -13  938.07   25.74   0
  -2  -4  14  229.65   15.68   0
  -2  -2 -15  138.93   16.06   0
  -1  -6  16   10.16   16.82   0
  -1  -5  15   17.66   13.03   0
  -1  -3  12  301.84   14.30   0
  -1  -2  10  431.89   13.73   0
  -1   0  -7 2666.60   25.77   0
   0  -4  13   44.48   11.96   0
   0  -2   9 1082.82   19.25   0
   0   0  -4   93.64    4.37   0
   1  -4  12  116.37   12.81   0
   1  -2 -12  367.32   13.81   0
   2  -4 -15  175.52   13.69   0
   2  -4  11   21.13    9.86   0
   2  -3   9 1054.46   21.80   0
   3  -7  13   17.08   14.89   0
   3  -6  12   28.05   13.05   0
   3  -5  11  105.70   13.81   0
   3  -3 -11   20.69    5.76   0
   4  -5   9  263.02   14.83   0
   4  -4   7   51.63    8.37   0
   5  -4   4  100.27    8.19   0
   6  -9   9    2.96   16.08   0
   6  -8   8   26.73   13.96   0
   6  -7   7  205.17   15.29   0
   6  -6   5  323.73   14.60   0
   7  -8   4  229.16   15.33   0
   7  -7   2  374.15   14.72   0
  -4   0  -9    9.82    6.00   0
  -6   7  -1  301.18   16.81   0
  -5   7   5  136.05   20.25   0
  -4   5 -12  314.40   16.12   0
  -4   5   5  584.16   22.56   0
  -3   4 -13   82.30   14.22   0
  -3   5   8    2.23   14.93   0
  -1   2 -13  649.19   23.54   0
  -1   2   6 1982.13   27.98   0
  -1   4 -17  116.78   21.08   0
  -1   4  10  108.30   16.00   0
  -1   5 -18   -3.96   23.25   0
   0   0  -7  587.18   16.68   0
   0   1 -12    6.30   11.91   0
   0   1   5   37.56    5.67   0
   0   4 -18  181.08   24.88   0
   1   0 -10   21.01   11.42   0
   1   2 -16    7.68   17.52   0
   1   4 -19   54.95   25.78   0
   1   5 -20    1.92   30.81   0
   2   2  10  282.31   15.03   0
   2   3  12  488.63   22.62   0
   3   1 -15   67.41   18.53   0
   3   2  11 1383.90   29.62   0
   3   3 -19    3.26   25.37   0
   3   4  14   66.71   18.97   0
   4  -1  -8 1533.68   33.56   0
   4   0 -13  219.53   21.02   0
   5   0 -13  615.28   29.63   0
   5   2 -18  148.00   28.83   0
   6   0 -13   10.05   18.66   0
   6   1 -16   92.15   23.54   0
   7  -1  -8   88.48   16.82   0
   7   0 -13   20.71   19.52   0
   8  -1   0  564.28   16.54   0
   8   0 -12   10.05   21.03   0
   8   1 -15  106.46   29.60   0
   9   0 -11   -0.54   21.29   0
  11   0  -7   33.04   21.48   0
  12   1 -10  274.59   33.82   0
  -6   7   0   22.91   14.05   0
  -6   8   2   59.39   17.72   0
  -5   5  -7  117.58    5.97   0
  -5   5   1    3.24    8.47   0
  -5   6   4  355.51   22.62   0
  -2   3 -13    5.30   11.14   0
  -2   4 -15   68.78   15.45   0
  -1   3 -15  312.19   20.88   0
   0   2   8    0.92    9.10   0
   0   3 -16  327.64   25.84   0
   0   3  10  122.39   11.94   0
   0   5 -19  263.84   30.21   0
   0   6 -20  114.77   30.67   0
   1   0   3  733.13    8.71   0
   1   1 -13  353.65   20.94   0
   1   4  13  506.79   27.04   0
   2   0 -11  560.59   23.19   0
   2   1 -14   13.83   15.32   0
   2   1   8  513.71   14.89   0
   2   3 -18  288.88   28.41   0
   3  -1  -6  382.92   16.58   0
   3   0 -12   77.62   12.57   0
   3   2 -17  226.91   24.46   0
   3   3  13  623.10   25.67   0
   4  -1  -7  302.57   17.49   0
   4   1 -15  225.51   23.92   0
   4   2 -17   15.51   20.99   0
   4   3 -19   84.32   29.17   0
   5  -1  -8   82.42   14.77   0
   5   2  12  159.02   14.41   0
   6   0   7   51.68    4.72   0
   6   1 -15   22.85   21.38   0
   6   3  14  127.21   20.15   0
   7  -1  -7  411.05   22.14   0
   7  -1   1   28.32    6.73   0
   7   0 -12   60.41   20.77   0
   7   1 -15  353.29   31.57   0
   7   3  14   -2.73   17.94   0
   8  -1  -4    4.58   13.85   0
   8  -1  -3  270.82   17.53   0
   8  -1  -2  314.46   16.70   0
   8  -1  -1    7.35    9.77   0
   8   0 -11   89.48   21.56   0
   9   0 -10  375.33   28.61   0
   9   1 -14   44.01   26.47   0
  10   0  -9  454.00   29.38   0
  10   1 -13   29.58   26.67   0
  11   0  -6    8.32   18.93   0
  11   0  -5  254.83   25.67   0
  11   0   0    1.47   15.16   0
  11   1 -11  132.07   30.76   0
  12   1  -9  195.24   30.89   0
  -6   8   3  178.64   25.44   0
  -5   7   6    4.39   20.35   0
  -4   3  -1  133.89    6.89   0
  -4   5   6  427.25   22.21   0
  -4   6 -13  167.48   16.55   0
  -3   3 -10  883.30   20.30   0
  -3   5 -14  247.64   19.44   0
  -2   2 -10  289.98   14.00   0
  -2   3   7  412.31   18.02   0
  -2   4   9  675.36   25.57   0
  -2   5 -16   14.41   16.57   0
  -2   6 -17   12.80   22.96   0
  -1   1  -9   12.64    8.21   0
  -1   1   3  550.45   11.21   0
  -1   4 -16  221.34   23.53   0
   0   0  -6 1159.06   20.55   0
   0   1 -11  170.50   15.08   0
   0   2 -14  223.61   18.96   0
   0   4  12  137.26   15.91   0
   1   1   7  169.23    9.70   0
   2   0 -10  220.59   16.66   0
   2   2 -16  266.16   23.44   0
   2   4 -19  112.19   28.50   0
   3  -1  -5  684.17   19.03   0
   3   0 -11  654.94   26.05   0
   3   0   6  314.22    8.63   0
   3   3 -18  279.74   29.86   0
   4  -1  -6  198.66   14.45   0
   4  -1   1   39.63    3.96   0
   4   2  12 1569.71   33.12   0
   5  -1  -7  265.03   17.67   0
   5   1 -15    3.06   14.93   0
   5   1  10  390.82   15.19   0
   5   2 -17   30.61   25.81   0
   5   3  14  101.89   17.32   0
   6  -1  -7  582.42   23.57   0
   6   0 -12  670.39   30.55   0
   6   2 -17  214.65   30.88   0
   7  -1  -5   19.37   14.59   0
   8   1 -14  228.40   30.17   0
   9   1 -13   75.73   28.06   0
  10   0  -8   72.32   21.73   0
  10   1 -12   16.60   25.95   0
  11   0  -3  246.38   22.38   0
  11   0  -2  321.96   22.74   0
  11   0  -1   -0.18   15.90   0
  12   1  -8   50.76   27.52   0
  -6   7   2  543.92   25.85   0
  -5   6   5   74.29   17.00   0
  -4   6   8  137.17   21.83   0
  -3   4 -12    1.66   11.25   0
  -3   5   9  946.59   33.42   0
  -3   6 -15   14.60   17.87   0
  -2   5  11  161.97   22.99   0
  -1   2 -12  325.22   17.97   0
  -1   2   7   94.60   11.20   0
  -1   5 -17  361.28   30.18   0
  -1   6 -18  418.52   33.62   0
   0   0  -5  110.95    8.23   0
   0   4 -17  141.64   23.15   0
   0   5 -18   42.41   28.36   0
   0   6 -19   22.80   30.62   0
   1   1 -12   17.52   13.48   0
   1   4 -18   70.34   24.31   0
   1   5 -19  113.59   29.41   0
   1   6 -20  195.01   35.85   0
   2   1 -13  156.95   18.28   0
   2   3 -17   31.47   21.77   0
   2   3  13  272.92   23.01   0
   3  -1  -3 1676.09   23.84   0
   3   2 -16  158.80   22.83   0
   3   4 -19  273.92   33.71   0
   4   0 -11   31.10   15.44   0
   4   1 -14  228.24   23.42   0
   4   3 -18   50.11   27.24   0
   4   3  14  299.90   21.93   0
   5  -1  -6  221.96   15.92   0
   5   0 -11  125.22   18.52   0
   5   1 -14  396.88   27.88   0
   5   3 -18    1.78   29.03   0
   6  -1  -6   43.80   12.84   0
   6  -1  -5  300.40   18.65   0
   6   0 -11  568.88   28.65   0
   6   1 -14   36.38   22.02   0
   7  -1  -4  150.28   14.39   0
   7  -1  -3  176.22   15.29   0
   7  -1  -1    6.93    9.05   0
   7  -1   0   84.56    9.07   0
   7   0   7  407.68    6.88   0
   7   1 -14   13.22   23.51   0
   7   2 -16  337.54   35.47   0
   8   0 -10  309.20   26.21   0
   8   1 -13   23.97   23.00   0
   9   0  -9  310.19   25.59   0
  10   0  -7   27.96   19.82   0
  10   0  -6  371.49   27.65   0
  10   1 -11   75.37   29.94   0
  11   1 -10  301.10   32.73   0
  12   1  -7   41.15   25.84   0
  -5   5   3  839.93   24.71   0
  -4   5 -11   35.13   11.14   0
  -4   5   7   -2.02   15.79   0
  -3   3   5   12.65    9.38   0
  -2   3 -12  119.97   13.69   0
  -2   4 -14   21.91   13.87   0
  -2   4  10    4.81   16.10   0
  -1   1  -8  918.25   20.12   0
   0   1 -10  462.34   19.10   0
   0   1   6   49.19    7.18   0
   0   2 -13  137.85   16.74   0
   0   2   9  989.10   24.94   0
   0   3 -15   53.35   17.34   0
   0   3  11  145.85   13.81   0
   0   4  13  360.98   26.31   0
   1   2 -14  272.80   21.30   0
   1   3 -16  464.85   27.98   0
   2   2 -15    0.89   17.61   0
   2   4 -18    2.77   22.15   0
   3   0 -10  922.52   28.61   0
   3   1 -13    3.37   14.92   0
   3   2  12  607.32   22.98   0
   4  -1  -4   11.42    8.75   0
   4   0   7    6.95    5.46   0
   4   1  10  493.44   16.38   0
   4   2 -16  239.04   25.54   0
   5   2 -16    5.57   23.20   0
   6  -1  -4  657.33   21.57   0
   6  -1   0  651.85   15.44   0
   6   2 -16   -1.42   25.32   0
   7  -1  -2   76.76   10.62   0
   7   0 -10  119.30   20.38   0
   8   2 -15  131.72   32.92   0
   9   0  -8    5.95   19.09   0
   9   1 -12    7.22   25.82   0
  10   0  -5  194.00   23.26   0
  11   1  -9  213.89   29.59   0
  12   1  -6  233.96   28.91   0
  13   2  -8    7.38   33.58   0
  -6   6  -2   76.30   10.50   0
  -6   6  -1  137.40   13.56   0
  -6   7   3  106.66   19.07   0
  -4   3   1   20.00    7.54   0
  -3   2   1  462.42   11.15   0
  -3   4   8 1202.30   32.71   0
  -2   5 -15  150.55   21.55   0
  -1   2 -11   15.65   11.00   0
  -1   3  10  256.21   18.86   0
  -1   4 -15  202.30   22.99   0
  -1   4  12   62.25   19.50   0
   1   0  -7   10.23    8.88   0
   1   4 -17  396.29   29.75   0
   2   1   9  577.50   17.65   0
   2   5 -19   10.89   28.09   0
   3   2 -15   65.75   20.47   0
   3   3  14   10.11   16.96   0
   4  -1  -3 1105.61   21.64   0
   4  -1  -2 1876.97   25.68   0
   4   1 -13   42.46   18.23   0
   4   3 -17  404.08   33.48   0
   5  -1  -3    8.31    9.65   0
   5   2  13  335.03   19.55   0
   5   3 -17   88.85   27.92   0
   5   3  15  113.21   22.97   0
   6  -1  -2   11.41    9.56   0
   6  -1  -1  164.18   11.40   0
   6   0 -10   41.05   17.41   0
   6   1 -13  441.41   29.97   0
   6   2  13  146.11   16.06   0
   6   3 -17   30.74   31.43   0
   6   3  15  162.13   21.67   0
   7   1 -13   97.19   19.08   0
   7   2 -15   33.79   28.82   0
   7   2  13   12.27   14.72   0
   8   1 -12  121.89   25.59   0
   9   0  -7  598.78   29.19   0
   9   1 -11  198.75   27.97   0
   9   2 -14   15.39   30.67   0
  10   0  -4   53.46   19.31   0
  10   0   2   29.73   11.23   0
  10   1 -10  314.92   30.69   0
  10   2 -13   -6.70   30.01   0
  11   1  -8   20.06   24.31   0
  12   1  -5   23.32   22.75   0
  12   2 -10   81.20   33.64   0
  13   2  -7  157.79   36.84   0
  -6   6  -4   22.28    6.94   0
  -6   6   1  101.28   15.41   0
  -6   7   4   19.52   22.27   0
  -5   5   4  136.95   16.04   0
  -4   5   8  330.51   25.38   0
  -3   5 -13   30.87   15.14   0
  -2   6 -16  280.66   24.84   0
  -1   3 -13   11.48   13.53   0
  -1   5 -16  414.09   30.13   0
  -1   6 -17   97.60   27.64   0
   0   4 -16   21.23   19.43   0
   0   5 -17   37.24   25.61   0
   0   6 -18  214.26   32.89   0
   0   7 -19  128.37   32.68   0
   1   2  11    5.81   11.97   0
   1   3  13  223.38   21.60   0
   1   5 -18  490.81   35.34   0
   1   6 -19  200.20   33.49   0
   2   0  -8 1264.99   29.09   0
   2   2 -14  131.09   19.49   0
   3   1  10  677.57   19.58   0
   3   4 -18   30.67   24.18   0
   3   5 -19   34.69   31.93   0
   4   2 -15  208.58   25.01   0
   4   2  13  258.11   19.11   0
   4   3  15    8.42   20.61   0
   4   4 -18  175.77   32.99   0
   5  -1  -2  420.72   14.37   0
   5  -1  -1  421.66   12.93   0
   5   2 -15  441.76   31.87   0
   6   0  -9  141.68   18.46   0
   6   1  11  598.80   19.49   0
   7   1 -12   39.94   21.89   0
   8   0  -8  471.21   26.86   0
   8   2 -14   46.52   29.82   0
   9   0  -6  252.11   21.84   0
  10   0  -3  165.42   17.94   0
  10   0  -2  212.90   20.27   0
  10   0   0  390.62   19.50   0
  10   0   1  211.39   15.47   0
  10   1  -9   12.30   21.88   0
  11   1  -7  111.71   27.65   0
  11   2 -11  194.46   33.53   0
  12   1  -4   35.45   21.18   0
  12   1  -3  234.69   26.66   0
  12   2  -9   -5.06   29.96   0
  -6   6   2   16.82   15.65   0
  -5   4   0  827.50   18.09   0
  -5   5   5  556.24   24.70   0
  -5   6   7  110.75   22.90   0
  -4   3   2 1086.25   20.89   0
  -4   6 -12  166.61   15.07   0
  -3   2   2  383.78   11.47   0
  -3   4 -11  348.79   17.02   0
  -3   6 -14   86.33   18.69   0
  -2   2   6  135.76   12.16   0
  -2   3 -11  191.63   15.60   0
  -2   3   9  140.34   16.54   0
  -2   4 -13  178.12   16.55   0
  -1   3  11  274.44   20.83   0
   0   0  -2 1146.31   12.40   0
   0   1  -9    5.46    9.46   0
   0   1   7  251.41   12.45   0
   0   2 -12  226.93   17.61   0
   0   2  10  234.31   16.60   0
   0   3 -14  283.94   21.36   0
   1   0  -6 1578.84   26.47   0
   1   0   4  227.27    6.84   0
   1   2 -13   16.42   14.64   0
   1   3 -15   31.96   18.06   0
   2   2  12   74.15   14.09   0
   2   3  14   18.79   17.55   0
   2   4 -17   46.99   24.65   0
   2   5 -18   28.91   30.29   0
   2   6 -19  253.15   39.36   0
   3   1 -12  195.65   18.69   0
   3   2 -14    7.50   17.44   0
   3   3 -16   25.42   21.83   0
   4   0  -9  241.17   18.62   0
   4   1 -12  253.60   21.88   0
   5   0  -9  251.54   19.99   0
   5   1 -12   35.09   17.56   0
   6   1 -12  147.44   22.32   0
   7   2 -14  303.01   33.03   0
   7   3 -16  168.06   34.73   0
   8   0  -7  920.67   32.45   0
   8   1 -11   32.23   22.34   0
   9   0  -5   14.80   15.56   0
   9   1 -10   59.38   23.75   0
   9   2 -13   18.25   27.09   0
  10   2 -12   11.70   27.31   0
  11   1  -6  150.61   28.03   0
  12   1  -2   -4.10   20.29   0
  13   2  -6  107.89   31.06   0
  -6   6   3   52.92   18.28   0
  -5   4   1 1087.55   22.71   0
  -5   6   8    9.08   21.12   0
  -2   2  -8  895.80   18.96   0
  -1   2 -10  365.70   16.69   0
   1   1 -10  574.35   21.88   0
   1   4 -16    2.04   20.42   0
   1   7 -19   55.08   32.99   0
   2   0  -7   67.89   11.68   0
   2   0   6   33.98    5.04   0
   2   1 -11    3.96    9.29   0
   2   1  10  278.96   16.30   0
   2   3 -15  299.62   25.40   0
   3   0   7   13.77    5.16   0
   3   2  13   57.03   15.06   0
   3   3  15   86.05   21.26   0
   3   4 -17   36.09   25.58   0
   4   2 -14   -2.27   18.73   0
   4   3 -16   -7.12   21.60   0
   5   2 -14  391.95   29.66   0
   6   0  -8  652.77   26.99   0
   6   2 -14  542.31   34.19   0
   6   3 -16  300.30   28.42   0
   7   1 -11   35.07   21.01   0
   7   1  11    8.25    9.42   0
   8   0  -6  169.73   19.32   0
   8   2 -13  191.74   30.67   0
   8   3 -15  331.65   40.13   0
   9   0  -4   30.86   14.68   0
   9   2 -12  207.37   29.88   0
  10   1  -8  241.08   26.87   0
  10   2 -11  152.94   31.26   0
  11   2 -10   14.90   26.22   0
  12   2  -8   40.30   29.06   0
  -6   6   4   48.92   20.05   0
  -6   7   6  157.15   26.43   0
  -5   4   2   34.61   11.48   0
  -5   5   6    9.93   16.15   0
  -3   4  10  210.85   22.85   0
  -2   2   7  818.40   23.15   0
  -2   6 -15  260.47   25.18   0
  -2   7 -16   18.89   21.78   0
  -1   1  -6  119.51    8.32   0
  -1   3 -12  356.11   19.62   0
  -1   5 -15   35.45   21.55   0
  -1   7 -17  276.41   33.81   0
   0   1  -8  418.84   16.15   0
   0   2 -11  499.86   21.14   0
   0   4 -15  257.23   23.19   0
   0   5 -16  276.46   29.18   0
   0   6 -17  243.18   31.86   0
   0   7 -18   38.53   28.57   0
   1   1   9  497.69   17.79   0
   1   2 -12  295.13   19.41   0
   1   2  12  120.08   16.65   0
   1   3 -14  137.53   19.63   0
   1   3  14  669.19   31.31   0
   1   5 -17   11.98   23.05   0
   1   6 -18  175.69   31.35   0
   3   1 -11  260.81   19.72   0
   3   1  11  143.10   14.92   0
   3   3 -15   91.15   21.44   0
   3   5 -18  205.40   31.52   0
   4   1 -11  440.30   23.90   0
   4   2  14   37.00   18.46   0
   4   4 -17    8.52   24.84   0
   4   5 -18    6.38   31.91   0
   5   0  -8    4.56   13.47   0
   5   1 -11   81.41   17.98   0
   5   2  14   -4.32   15.29   0
   5   3  16   12.63   21.55   0
   5   4 -17   58.65   31.74   0
   6   2  14  115.27   17.01   0
   6   3  16   17.35   21.10   0
   6   4 -17   62.05   31.42   0
   7   0  -7  567.95   26.00   0
   7   2 -13  148.75   27.01   0
   7   2  14  139.45   18.74   0
   7   3 -15  436.07   39.03   0
   8   1 -10   -3.96   19.74   0
   9   0  -3  570.52   23.93   0
   9   1  -9  178.08   24.25   0
   9   3 -14   41.34   32.47   0
  11   1  -5   64.55   21.81   0
  11   2  -9   91.27   29.23   0
  12   2  -7  126.62   29.26   0
  -5   4   3 1018.78   25.54   0
  -5   5   7   97.65   20.09   0
  -4   3   4  226.10   14.45   0
  -4   4   8  150.30   19.59   0
  -3   2   4  498.62   16.15   0
  -3   3  -8  102.00    9.01   0
  -3   3   8   -1.12   13.34   0
  -3   5 -12  386.29   19.95   0
  -2   1   0  461.54    7.14   0
  -2   4 -12    8.58   13.96   0
  -1   3  12   52.45   18.45   0
  -1   6 -16  187.62   25.23   0
   0   1   8 2549.29   35.12   0
   0   2  11   -0.53   12.49   0
   0   3 -13  332.86   21.32   0
   1   1  -9  624.13   21.59   0
   2   0  -6   11.15    9.19   0
   2   1 -10  866.55   26.74   0
   2   2  13  523.36   24.69   0
   2   4 -16  125.37   24.40   0
   2   5 -17  246.45   30.50   0
   2   6 -18   41.17   29.86   0
   3   0  -7  166.26   14.48   0
   3   2 -13  502.52   26.52   0
   4   0   8    5.38    6.11   0
   4   2 -13  236.95   23.25   0
   4   3 -15  336.22   29.92   0
   5   0  -7  123.16   15.08   0
   5   2 -13  285.67   26.61   0
   5   3 -15   63.97   25.78   0
   6   0  -7   17.88   14.13   0
   6   2 -13  115.40   24.46   0
   6   3 -15  276.94   32.68   0
   7   0  -6  117.63   16.79   0
   7   1 -10   69.60   19.88   0
   8   0  -5   78.12   16.13   0
   8   1  -9  587.62   30.57   0
   8   2 -12   -8.56   25.26   0
   8   3 -14  420.08   38.87   0
   9   0  -2   38.16   12.85   0
   9   0   3   50.08    9.52   0
   9   1  -8  484.69   30.19   0
   9   2 -11  -10.87   25.36   0
  10   1  -6   55.07   24.23   0
  10   2 -10   -5.16   25.53   0
  11   1  -4  518.77   29.05   0
  11   3 -11   -6.99   28.99   0
  12   2  -6    7.58   25.84   0
  -6   6   5   -6.85   18.13   0
  -4   6 -11  470.11   19.56   0
  -3   4 -10  127.72   12.45   0
  -3   4  11  514.17   30.25   0
  -3   6 -13  391.07   23.09   0
  -3   7 -14   85.16   20.77   0
  -2   1   1  670.32   10.65   0
  -2   2  -7 2987.96   30.85   0
  -2   3 -10    9.99    9.44   0
  -2   3  11   12.29   16.95   0
  -1   2  10   16.72   13.25   0
   1   1  10   -5.73    9.82   0
   1   4 -15  132.12   22.35   0
   2   0   7 1451.75   21.47   0
   2   1  11   28.93   13.54   0
   2   2 -12   48.62   15.33   0
   2   3 -14   32.52   17.98   0
   3   1 -10   37.06   14.15   0
   3   2  14  288.47   22.20   0
   3   4 -16   31.88   23.57   0
   3   5 -17   19.49   27.17   0
   3   6 -18   45.66   32.43   0
   4   1  12   26.51   14.04   0
   4   4 -16  203.97   30.45   0
   5   1  12  209.53   14.73   0
   5   4 -16  -17.12   28.68   0
   6   0  -6  907.07   29.16   0
   6   4 -16   18.85   31.84   0
   7   2 -12   30.65   23.17   0
   7   3 -14   64.59   28.86   0
   9   0  -1  542.89   20.88   0
   9   0   0  499.35   20.31   0
   9   0   1  194.17   14.12   0
   9   3 -13  200.72   35.70   0
  10   3 -12  137.28   33.96   0
  11   1  -3  540.24   27.84   0
  11   1  -2   65.11   20.16   0
  11   2  -8  128.38   28.34   0
  12   2  -5   96.53   29.38   0
  12   3  -9  160.00   35.36   0
  13   3  -7   87.29   32.86   0
  -6   5   0  112.66   12.02   0
  -6   5   1  470.35   18.95   0
  -4   4   9   29.32   19.18   0
  -3   2   5  146.40   12.51   0
  -3   3   9  737.16   28.00   0
  -2   1   2   33.67    5.19   0
  -2   5 -13   56.96   17.53   0
  -2   7 -15  102.63   24.83   0
  -1   3  13  104.66   21.40   0
   0   1  -7  283.46   13.46   0
   0   1   9  571.83   19.80   0
   0   2 -10  365.49   17.64   0
   0   4 -14   52.94   17.56   0
   0   5 -15   35.06   23.08   0
   0   7 -17   31.29   27.39   0
   1   2 -11  739.34   25.45   0
   1   2  13  828.43   30.47   0
   1   3 -13  465.29   24.49   0
   1   5 -16  291.12   28.09   0
   1   6 -17  223.85   30.72   0
   2   1  -9  428.59   19.57   0
   2   2  14  481.21   25.82   0
   2   4 -15   25.65   19.45   0
   3   0  -6   19.63   10.61   0
   3   0   8  113.91    8.37   0
   3   2 -12  256.26   21.19   0
   3   3 -14  350.21   26.20   0
   4   5 -17  247.06   35.03   0
   5   0  -6 1296.23   30.90   0
   5   1 -10   99.72   17.19   0
   5   2  15   21.78   20.17   0
   5   3 -14  585.28   34.06   0
   5   5 -17   14.45   33.04   0
   6   2 -12  352.40   28.70   0
   6   2  15   13.27   19.72   0
   6   3 -14    9.78   25.96   0
   7   1  -9  246.39   23.26   0
   8   1  -8  320.12   25.34   0
   8   2 -11   -2.09   22.95   0
   8   3 -13  -16.57   27.95   0
   9   1  -7  126.22   21.54   0
   9   2 -10  119.04   26.51   0
  10   1  -5  207.25   22.39   0
  10   2  -9  171.65   27.92   0
  11   1  -1  349.30   24.40   0
  11   2  -7    7.40   23.79   0
  11   3 -10  132.29   33.03   0
  12   3  -8  148.88   35.60   0
  13   3  -6  209.18   33.83   0
  -7   7   2   82.12   21.60   0
  -6   5  -1   18.10    8.56   0
  -6   5   2   74.96   13.21   0
  -6   5   3   26.77   15.76   0
  -6   6   7   34.25   23.55   0
  -5   5   9  172.57   26.15   0
  -3   2   6    7.76   10.53   0
  -2   1   3 2247.26   25.10   0
  -2   2   9 1232.96   31.30   0
  -2   3  12   30.43   18.84   0
  -2   6 -14   24.44   17.60   0
  -1   2  11  257.95   19.73   0
  -1   5 -14  226.48   21.35   0
  -1   6 -15  396.95   27.90   0
  -1   7 -16  304.56   29.23   0
   0   3 -12   -4.13   13.09   0
   0   6 -16   10.33   22.73   0
   1   0   6 1985.77   23.95   0
   1   1  -8  197.22   13.93   0
   1   8 -18    6.14   32.00   0
   2   5 -16   40.37   24.39   0
   2   6 -17  142.84   30.96   0
   2   7 -18  171.53   35.34   0
   3   1  12  482.57   20.69   0
   3   4 -15   45.94   22.09   0
   4   0  -6  476.27   19.56   0
   4   2 -12 1009.88   34.52   0
   4   2  15  213.58   22.00   0
   5   0   9  741.57   16.30   0
   6   0  -5  878.30   26.51   0
   6   4 -15   95.82   30.84   0
   7   0  -4  202.94   16.79   0
   7   1  12   35.33   11.83   0
   7   2 -11  104.35   23.95   0
   7   3 -13   -2.09   24.21   0
   8   0  -2   67.05   15.02   0
   9   1  -6  198.65   21.97   0
   9   3 -12    0.58   26.82   0
  10   1  -4  205.34   21.54   0
  10   2  -8  116.53   25.47   0
  10   3 -11   19.87   27.88   0
  11   1   0  338.20   22.30   0
  11   1   1    0.75   15.24   0
  12   2  -4  162.91   26.36   0
  13   3  -5  336.91   38.58   0
  -7   7   3    1.26   18.80   0
  -7   7   4  418.49   31.65   0
  -6   5  -2  489.02   13.65   0
  -6   5   4  148.39   17.62   0
  -4   4  10  420.83   28.46   0
  -3   3  10  415.34   24.82   0
  -3   5 -11  118.28   14.83   0
  -2   1   4   65.90    7.89   0
  -2   4 -11   19.45   13.73   0
   0   0   3 2126.54   18.62   0
   0   2  13  876.63   31.76   0
   0   8 -17   77.23   32.57   0
   1   1  11  196.57   16.02   0
   1   2  14  455.43   26.41   0
   1   4 -14  102.35   19.85   0
   1   7 -17   -1.08   28.33   0
   2   0   8 1248.79   22.32   0
   2   1  12  637.22   23.82   0
   2   2 -11 1278.99   32.92   0
   2   3 -13  240.86   21.43   0
   3   0  -5  753.97   20.57   0
   3   1  -9  853.19   26.43   0
   3   2  15   34.04   19.08   0
   3   5 -16   32.70   26.22   0
   3   6 -17   32.86   29.94   0
   4   0   9    0.35    6.14   0
   4   1  -9    5.27   13.53   0
   4   1  13  259.40   19.46   0
   4   4 -15   86.53   25.46   0
   4   5 -16   26.63   26.93   0
   4   6 -17    3.51   34.99   0
   5   0  -5 1179.41   28.20   0
   5   1  -9    5.67   14.53   0
   5   1  13   80.66   16.37   0
   5   4 -15  581.27   37.87   0
   5   5 -16  321.43   36.83   0
   6   2 -11  282.20   25.84   0
   6   5 -16   72.81   35.68   0
   7   0   8  151.93    5.86   0
   8   1  -7   32.90   17.79   0
   8   2 -10  188.73   26.21   0
   8   3 -12  101.15   29.23   0
   8   4 -14   96.58   34.08   0
   9   2  -9  378.20   30.59   0
   9   4 -13   40.59   31.95   0
  10   1  -3   23.50   18.84   0
  11   2  -6    2.83   22.70   0
  11   3  -9  160.31   31.92   0
  12   2  -3    9.70   21.30   0
  12   3  -7   25.82   28.77   0
  13   3  -4   -0.43   31.02   0
  -7   7   5  152.49   26.66   0
  -6   5   5  165.70   20.10   0
  -6   5   6   -1.25   21.10   0
  -4   3   8  162.37   18.63   0
  -4   5  -9  259.59   13.12   0
  -3   2   7  140.92   14.66   0
  -3   3  11    6.56   17.81   0
  -3   6 -12   17.75   15.11   0
  -3   7 -13    8.94   17.81   0
  -2   1   5   -1.21    7.21   0
  -2   2  10  195.99   18.36   0
  -2   3  -9 1050.92   22.68   0
  -1   2  12  361.23   23.73   0
  -1   4 -12  120.58   15.90   0
  -1   8 -16   21.01   25.55   0
   0   0   4   94.98    6.46   0
   0   1  10  374.82   18.57   0
   0   4 -13   44.50   16.35   0
   0   7 -16  370.12   34.12   0
   1   0   7 2567.64   30.32   0
   1   2 -10  404.64   19.30   0
   1   3 -12  286.74   20.23   0
   1   5 -15   16.65   20.81   0
   1   6 -16   15.81   23.87   0
   2   0  -4   10.77    7.60   0
   2   4 -14  217.29   23.60   0
   3   0   9  790.40   18.48   0
   3   1  13  769.86   27.43   0
   3   3 -13   25.20   17.84   0
   4   0  -5  327.15   16.25   0
   4   2 -11   57.20   16.81   0
   4   3 -13  341.21   26.34   0
   5   2  16  237.15   27.32   0
   5   3 -13  711.14   35.45   0
   6   0  -4   77.82   12.93   0
   6   1  13   14.02   13.62   0
   7   0  -3    3.71   11.18   0
   7   2 -10  227.16   24.91   0
   7   4 -14  213.99   34.40   0
   8   0   0  260.50   15.06   0
   9   1  -5  143.39   19.50   0
   9   3 -11  313.66   33.94   0
  10   2  -7   18.03   21.86   0
  10   3 -10  401.66   34.06   0
  11   2  -5  285.19   27.67   0
  -5   4   8   -2.73   18.64   0
  -3   2   8  697.83   24.83   0
  -3   4  -9   78.09   10.57   0
  -2   5 -12   80.76   16.52   0
  -2   7 -14  148.32   23.36   0
  -1   1   9  274.23   16.78   0
  -1   5 -13  260.79   22.63   0
   0   1  -6    5.20    6.91   0
   0   3 -11  639.04   23.49   0
   0   5 -14  262.98   23.26   0
   0   6 -15  323.24   27.91   0
   1   1  -7  715.11   19.99   0
   1   1  12  284.63   18.76   0
   2   5 -15  195.92   26.22   0
   2   6 -16  376.04   33.20   0
   2   7 -17   58.29   30.32   0
   3   1  -8   43.26   12.74   0
   3   2  16   -3.86   22.64   0
   3   4 -14   -8.01   20.44   0
   3   7 -17  146.17   37.49   0
   4   2  16   14.04   20.23   0
   4   4 -14    1.65   21.32   0
   5   0  -4  500.95   19.68   0
   5   1  -8   21.70   13.94   0
   5   4 -14  392.09   32.93   0
   6   2  16  160.83   22.45   0
   6   4 -14  461.98   36.50   0
   7   0  -2  142.57   14.83   0
   7   3 -12  285.24   30.34   0
   7   5 -15  244.55   39.59   0
   8   0   1  229.97   13.22   0
   8   1  -6  613.48   27.74   0
   8   2  -9   48.92   21.41   0
   8   3 -11  208.41   28.38   0
   8   4 -13  293.55   37.56   0
   9   2  -8    3.64   20.60   0
  10   1  -2  246.91   19.66   0
  10   3  -9   88.94   29.98   0
  11   3  -8   -3.06   24.58   0
  11   4 -10  116.76   34.25   0
  12   3  -6  117.99   28.99   0
  -7   6   2  139.46   19.13   0
  -5   4   9  290.14   26.45   0
  -4   6 -10   72.53   12.65   0
  -4   7 -11   55.68   15.49   0
  -3   3  12  296.79   26.74   0
  -2   6 -13  258.02   20.92   0
  -1   2  13   11.64   18.31   0
  -1   6 -14   34.71   18.68   0
   0   0   5  115.56    7.86   0
   0   1  11  678.58   24.39   0
   0   2  14   27.88   19.58   0
   1   2  15  185.49   24.35   0
   1   4 -13   18.28   16.52   0
   1   7 -16  305.27   34.26   0
   2   0   9  363.42   14.34   0
   2   2 -10  912.43   27.26   0
   2   3 -12 1206.26   34.32   0
   3   5 -15   61.53   24.76   0
   3   6 -16   52.97   28.28   0
   4   1  -8  324.37   17.09   0
   4   1  14  327.22   22.73   0
   4   5 -15    7.46   25.50   0
   4   6 -16   86.07   32.36   0
   5   0  10   47.76    8.80   0
   5   1  14   35.09   16.62   0
   5   5 -15  235.81   34.13   0
   5   6 -16   77.60   35.21   0
   6   0  -3  162.56   13.21   0
   6   1  -7  960.76   29.91   0
   6   2 -10    7.35   17.69   0
   6   3 -12  258.73   28.02   0
   6   5 -15  204.78   34.73   0
   7   1  13   82.13   14.43   0
   7   4 -13  122.59   31.41   0
   8   0   2  168.78   11.75   0
   8   5 -14  240.18   40.76   0
   9   1  -4  345.39   22.45   0
   9   3 -10  362.99   32.98   0
   9   4 -12  317.62   36.28   0
  10   2  -6  264.99   25.81   0
  10   4 -11  285.20   35.56   0
  11   2  -4   77.22   22.08   0
  11   3  -7    1.36   27.36   0
  12   3  -5   56.22   30.64   0
  12   4  -8  151.92   35.38   0
  13   4  -6  296.99   36.87   0
  -7   6   0  163.37   16.06   0
  -7   6   1   62.62   15.44   0
  -7   6   4   32.50   18.97   0
  -6   5  -3   51.78    6.04   0
  -6   5   8  245.37   26.38   0
  -5   3   2  862.32   20.56   0
  -5   3   5  414.57   21.12   0
  -4   2   2  252.02   11.91   0
  -4   3  10   31.28   19.36   0
  -3   2   9    3.17   13.97   0
  -2   1   7  293.80   16.03   0
  -1   1  10 1386.11   32.11   0
   0   0   6 1128.62   20.18   0
   0   4 -12  290.10   20.17   0
   0   8 -16   -1.80   26.52   0
   1   0   8    8.76    7.36   0
   1   3 -11   60.20   13.66   0
   1   5 -14   13.76   19.07   0
   1   6 -15   68.44   23.34   0
   1   9 -17   -2.88   32.34   0
   2   1  -7    8.62    9.76   0
   2   8 -17   31.19   32.91   0
   3   0  10  195.04   12.36   0
   3   1  14   15.63   14.87   0
   3   2 -10  773.79   26.87   0
   4   3 -12   30.79   18.36   0
   5   2 -10    1.25   11.31   0
   5   2  17    8.22   25.85   0
   6   1  14   39.89   16.09   0
   6   4 -13  148.66   28.79   0
   7   2  -9   23.85   18.50   0
   7   3 -11  162.21   25.62   0
   7   5 -14   16.26   32.49   0
   8   4 -12   66.63   30.64   0
   9   1  -3   15.55   16.60   0
   9   2  -7  370.30   27.77   0
  10   1   0   43.76   16.06   0
  10   3  -8    1.76   26.54   0
  11   4  -9   31.84   30.34   0
  13   4  -5   -4.81   31.55   0
  -7   6   6  212.64   27.10   0
  -6   4   3  862.76   26.11   0
  -6   4   4   46.81   15.99   0
  -5   3   0   82.41    8.01   0
  -3   2  10  581.28   26.23   0
  -3   5 -10  424.03   18.13   0
  -2   1   8  325.09   17.63   0
  -2   3  -8 2018.18   28.55   0
  -2   4 -10  320.49   16.22   0
  -2   8 -14   22.50   23.23   0
  -1   2  -7  924.11   19.52   0
  -1   2  14   49.84   21.01   0
  -1   4 -11   26.81   12.69   0
  -1   8 -15  150.56   26.67   0
   0   1  12   93.47   16.15   0
   0   6 -14  234.44   26.05   0
   0   7 -15   31.02   24.20   0
   0   9 -16   98.81   34.75   0
   1   0   9    5.96    8.64   0
   1   1  13   35.63   15.44   0
   2   0  10   -2.43    9.17   0
   2   1  14   39.08   16.61   0
   2   5 -14   -4.35   19.94   0
   2   6 -15    9.13   23.48   0
   2   7 -16   29.36   27.84   0
   3   7 -16    9.17   26.75   0
   5   1  -7  373.64   19.77   0
   5   4 -13  143.50   26.43   0
   6   3 -11    7.20   20.14   0
   6   5 -14   74.75   30.40   0
   6   6 -15   10.01   31.86   0
   8   3 -10   18.31   23.17   0
   8   5 -13   22.43   32.34   0
   9   3  -9    6.29   23.71   0
   9   4 -11   88.93   30.34   0
  10   1   1   37.25   14.08   0
  10   2  -5   88.05   21.65   0
  10   4 -10   14.44   29.34   0
  11   3  -6   36.73   24.03   0
  12   3  -4    2.53   24.10   0
  12   4  -7  212.28   33.85   0
  -6   4   1   10.46   10.31   0
  -6   4   5  103.33   16.75   0
  -5   3   7   66.97   16.49   0
  -4   2   6  554.62   21.36   0
  -4   2   7  307.50   18.42   0
  -4   3  11   63.61   21.17   0
  -3   6 -11  620.78   23.78   0
  -2   2  13   20.67   19.11   0
  -2   5 -11   20.58   14.10   0
  -2   7 -13    7.46   19.29   0
  -1   3  -9   99.71   12.39   0
  -1   5 -12   45.11   17.16   0
  -1   7 -14  312.92   25.73   0
   0   2  -8  216.70   12.56   0
   0   3 -10 2060.36   36.03   0
   1   1  -6    7.29    7.59   0
   1   4 -12  213.40   19.46   0
   1   8 -16   25.34   28.48   0
   2   3 -11  177.36   17.79   0
   3   0  11  667.92   21.36   0
   3   5 -14  387.61   30.35   0
   3   6 -15  285.93   31.41   0
   4   0  11  273.12   14.05   0
   4   1  15    3.06   16.08   0
   4   5 -14  113.44   27.10   0
   4   6 -15  412.57   36.60   0
   4   7 -16  113.22   34.40   0
   5   0  11   17.53    9.56   0
   5   1  15  305.39   23.53   0
   5   2  -9   75.08   16.58   0
   5   3 -11  228.82   23.85   0
   5   5 -14  150.87   29.31   0
   5   6 -15  207.41   35.88   0
   6   1  -6   72.34   14.68   0
   7   0   0   18.71    8.06   0
   7   0   9   19.29    5.25   0
   7   1  -5   11.73   13.50   0
   7   2  -8  286.42   23.51   0
   7   4 -12  -18.81   24.38   0
   8   1  -4   10.03   14.04   0
   9   1  -2 1220.87   31.60   0
   9   2  -6   55.07   19.55   0
   9   5 -12   14.09   33.01   0
  10   1   2  324.46   18.98   0
  10   2  -4  106.40   21.86   0
  10   3  -7  207.27   29.24   0
  10   5 -11   97.50   35.57   0
  11   2  -2  434.04   26.01   0
  11   4  -8   40.61   28.34   0
  12   3  -3  247.92   29.43   0
  12   4  -6   29.71   30.47   0
  13   4  -4   64.42   29.44   0
  -6   4   0  693.23   17.86   0
  -6   4   7   40.11   18.42   0
  -4   2   0  114.10    6.72   0
  -4   2   8    1.60   13.50   0
  -3   2  11  627.17   28.50   0
  -2   6 -12  100.88   16.37   0
  -1   6 -13  314.85   22.67   0
   0   0   8   30.18    9.75   0
   0   8 -15  164.60   31.28   0
   1   0  10   47.50   11.04   0
   1   1  14  450.59   25.57   0
   1   5 -13  252.68   22.77   0
   1   6 -14  307.90   26.77   0
   1   7 -15  161.80   26.76   0
   1   9 -16   84.62   33.87   0
   2   0  11    3.56   10.39   0
   2   8 -16  113.32   31.90   0
   3   1  15   80.21   18.00   0
   3   2  -9   63.87   13.85   0
   3   8 -16  103.18   36.27   0
   4   2  -9  118.77   16.33   0
   4   3 -11  650.09   26.69   0
   5   1  -6  102.68   14.02   0
   6   0  -1  110.01   10.98   0
   6   1  15   66.72   18.25   0
   7   0   1  333.72   13.31   0
   7   6 -14   64.46   34.93   0
   8   3  -9  241.85   26.96   0
   8   4 -11   44.64   25.08   0
   9   3  -8  610.89   34.24   0
   9   4 -10  121.43   29.60   0
  10   4  -9  303.29   33.86   0
  11   2  -1  145.98   21.48   0
  11   3  -5   63.51   23.36   0
  13   4  -3  101.32   32.33   0
  -7   5   3   41.53   16.86   0
  -7   5   4  716.30   27.99   0
  -7   5   5  158.15   20.77   0
  -7   5   6  238.47   26.85   0
  -6   4   8  223.24   24.82   0
  -5   3  -1  788.86   13.73   0
  -5   3   9   -3.14   18.56   0
  -4   5  -8   57.65    8.81   0
  -3   1   4   54.47    8.83   0
  -3   1   5  658.96   19.14   0
  -3   1   6  366.70   16.88   0
  -3   2  12    2.42   19.06   0
  -3   4  -8  471.25   14.86   0
  -2   1  10 1536.72   35.23   0
  -1   1  12  115.25   13.95   0
   0   0   9 1255.54   26.84   0
   0   7 -14  125.25   26.23   0
   1   2  -8 1046.32   24.15   0
   1   3 -10  857.48   25.60   0
   2   1  -6  914.28   21.37   0
   2   4 -12   -3.17   14.61   0
   2   5 -13   17.76   18.69   0
   2   6 -14  135.26   26.92   0
   2   7 -15  500.23   35.17   0
   2   9 -16   -9.59   33.94   0
   3   0  12  137.42   15.49   0
   3   1  -6  187.72   13.42   0
   3   4 -12  263.02   23.19   0
   3   7 -15   27.52   29.99   0
   4   0  12  762.82   23.27   0
   4   1  -6  724.17   22.47   0
   5   4 -12  564.87   33.08   0
   5   7 -15  306.31   38.17   0
   6   1  -5  160.82   15.49   0
   6   2  -8  364.09   23.11   0
   6   3 -10  343.75   26.29   0
   6   5 -13  121.00   29.13   0
   6   6 -14  360.80   40.03   0
   7   1  -4  291.92   19.84   0
   7   2  -7 1293.16   36.36   0
   7   4 -11  184.89   27.87   0
   8   1  -3  421.49   20.98   0
   8   5 -12   47.34   30.38   0
   8   6 -13   50.57   35.34   0
   9   2  -5    6.64   16.68   0
   9   5 -11  226.14   35.79   0
  10   1   4   41.02   11.64   0
  10   2  -3  262.84   24.15   0
  10   3  -6  116.86   25.92   0
  10   5 -10  158.11   34.03   0
  11   4  -7   66.60   27.63   0
  11   5  -9  151.08   34.31   0
  12   4  -5   33.91   26.41   0
  -7   5   2    7.70   12.47   0
  -7   5   7  385.45   29.43   0
  -7   6  -2   43.39    9.30   0
  -5   3  10   13.36   20.56   0
  -4   2  10  730.11   29.93   0
  -4   7 -10  179.44   16.11   0
  -3   1   2  946.25   16.60   0
  -3   1   7  103.48   13.46   0
  -3   8 -12   31.06   18.41   0
  -2   1  11   73.52   15.96   0
  -2   8 -13   69.40   21.59   0
  -1   0   3 1873.56   20.44   0
  -1   0   5   13.27    5.02   0
  -1   0   6 1569.38   25.59   0
  -1   1  13  238.21   21.88   0
  -1   4 -10   77.04   12.57   0
  -1   8 -14   54.12   21.64   0
   0   1  14  609.10   29.03   0
   0   5 -12   -5.05   14.47   0
   0   6 -13   17.81   17.49   0
   0   9 -15   73.60   28.00   0
   1   1  15  691.68   31.15   0
   1   8 -15    2.25   25.44   0
   1  10 -16  103.38   35.63   0
   2   0  12   22.51   12.07   0
   3   1  16   -3.82   18.86   0
   3   5 -13   57.62   21.84   0
   3   6 -14    7.66   24.43   0
   4   0  -2   65.55    7.93   0
   4   1  16  114.41   21.19   0
   4   5 -13  366.30   30.28   0
   4   6 -14  182.58   29.81   0
   4   7 -15  -10.53   27.37   0
   5   0  12  756.11   21.79   0
   5   1  16   15.08   20.71   0
   5   5 -13  401.41   32.31   0
   5   6 -14  581.38   40.43   0
   7   0   2  825.00   17.36   0
   7   3  -9  824.34   35.11   0
   7   5 -12  165.49   30.48   0
   8   2  -6  360.79   23.32   0
   8   3  -8  260.17   25.17   0
   8   4 -10  490.80   34.99   0
   9   1   0   78.38   14.15   0
   9   4  -9  760.87   39.22   0
  10   4  -8  208.51   29.85   0
  11   2   0   96.29   17.16   0
  11   3  -4  264.15   26.60   0
  12   3  -1    7.34   23.00   0
  12   5  -7    2.96   30.21   0
  13   4  -2    3.89   24.97   0
  13   5  -5  378.40   38.65   0
  -3   1   8  233.68   16.66   0
  -2   1  12  181.00   19.65   0
  -1   0   7    1.22    8.14   0
  -1   0   8 1797.94   31.24   0
  -1   5 -11  137.30   17.55   0
  -1   7 -13  205.18   22.01   0
   0   0  10  102.28   13.20   0
   0   3  -9   37.29   10.75   0
   1   7 -14    3.62   21.79   0
   2   1  16  225.24   24.24   0
   2   8 -15    6.09   26.78   0
   3   2  -8  294.02   17.28   0
   3   3 -10   28.76   14.29   0
   4   3 -10   95.65   13.71   0
   5   0  -1  182.76   11.07   0
   5   1  -5  855.91   24.07   0
   6   0   0  104.45    8.89   0
   6   2  -7   26.05   14.03   0
   7   6 -13  151.20   32.87   0
   8   1  -2  353.94   18.53   0
   8   5 -11  196.34   32.00   0
   9   2  -4   12.78   15.68   0
  11   2   1  289.11   21.77   0
  11   4  -6   40.17   25.63   0
  11   5  -8   19.33   29.10   0
  12   4  -4  280.97   30.44   0
  13   5  -4   44.79   31.40   0
  -4   2  -1  121.21    5.43   0
  -4   2  11  233.96   19.81   0
  -3   1   1    1.52    4.82   0
  -3   5  -9  251.23   14.21   0
  -3   7 -11  124.25   17.19   0
  -2   3  -7   41.51    7.83   0
  -2   5 -10   24.44   13.23   0
  -2   7 -12   74.96   16.74   0
  -1   0   9 1243.10   28.15   0
  -1   1  14  322.83   25.13   0
  -1   2  -6 1109.72   18.46   0
  -1   6 -12  556.58   24.97   0
  -1   9 -14  175.31   26.62   0
   0   0  11   19.66   12.24   0
   0   8 -14  131.47   24.59   0
   1   0  12   57.20   13.70   0
   1   5 -12  113.59   18.30   0
   1   6 -13  326.52   25.11   0
   1   9 -15  149.40   30.29   0
   2   0  13  305.22   18.95   0
   2   4 -11  800.51   28.72   0
   2   7 -14  178.89   26.68   0
   3   4 -11   76.10   17.07   0
   3   8 -15  323.15   33.46   0
   4   0  13    3.03   11.67   0
   4   1  -5 1106.52   24.82   0
   4   1  17    4.20   20.64   0
   4   4 -11   52.25   18.87   0
   4   8 -15  157.39   35.10   0
   5   7 -14   22.99   31.49   0
   6   0  12   78.86   11.80   0
   6   1  -4 1051.69   26.69   0
   6   3  -9  403.85   22.94   0
   6   5 -12  127.64   22.22   0
   6   6 -13  176.87   33.51   0
   6   7 -14  129.86   34.04   0
   7   1  -3  265.35   16.75   0
   7   2  -6   20.73   15.27   0
   7   4 -10  306.96   29.12   0
   8   2  -5   36.86   16.02   0
   8   6 -12  109.21   34.48   0
   9   1   1  843.87   23.92   0
   9   5 -10  528.36   37.01   0
   9   6 -11  109.74   34.34   0
  10   3  -5   58.15   19.99   0
  10   4  -7   51.86   24.21   0
  10   5  -9  121.78   29.04   0
  10   6 -10   -2.91   30.25   0
  11   2   2   10.94   15.29   0
  11   3  -3  194.01   23.72   0
  12   3   0   80.06   22.80   0
  12   5  -6  187.79   32.43   0
  -6   3   3  136.02   14.31   0
  -6   3   4  243.08   16.51   0
  -6   3   6   16.15   14.67   0
  -6   3   7  258.57   21.33   0
  -6   3   8   -0.14   18.05   0
  -5   2   4  782.03   22.15   0
  -5   2   5  229.82   15.96   0
  -5   2   6  185.75   16.41   0
  -5   2   7    1.52   13.63   0
  -5   2   8    5.76   14.30   0
  -2   1  13  288.03   23.76   0
  -2   6 -11    5.96   12.24   0
  -1   0   2   56.09    3.93   0
  -1   0  10   18.89   12.07   0
   0   0  12   68.94   14.22   0
   0   4 -10    0.67   11.53   0
   0   7 -13  467.15   29.97   0
   1   0  -1    6.93    3.11   0
   1   0  13  340.15   20.43   0
   1   2  -7   -0.48    8.20   0
   1  10 -15    0.45   29.23   0
   2   1  -5   19.04    7.67   0
   2   5 -12  419.79   25.69   0
   2   6 -13  881.55   35.81   0
   2   9 -15   30.31   29.56   0
   3   1  -5  954.05   21.71   0
   3   5 -12   74.00   19.83   0
   3   6 -13   62.98   23.33   0
   3   7 -14  420.50   33.84   0
   3   9 -15    2.01   30.87   0
   4   5 -12    2.28   20.04   0
   4   6 -13   43.53   24.30   0
   4   7 -14  247.87   32.82   0
   5   0  13  205.11   14.88   0
   5   1  17  182.92   23.55   0
   5   2  -7    4.94   12.71   0
   5   3  -9   14.80   15.79   0
   5   6 -13   21.16   24.52   0
   6   4 -10  219.15   25.36   0
   7   3  -8 1103.26   36.27   0
   7   5 -11   17.94   25.02   0
   7   6 -12   31.38   29.19   0
   7   7 -13    4.81   32.96   0
   8   1  -1   18.21   12.46   0
   8   4  -9  287.00   24.42   0
   9   2  -3  616.61   25.76   0
   9   3  -6    6.53   17.45   0
   9   4  -8  116.42   24.15   0
  10   2  -1   54.82   15.45   0
  11   4  -5  221.61   27.87   0
  11   5  -7   11.71   26.35   0
  13   5  -3   -5.10   26.90   0
  -7   4   4   22.03   16.31   0
  -7   4   5  631.39   26.30   0
  -7   4   7   45.06   20.15   0
  -6   3   9    9.20   20.01   0
  -5   7  -8   65.69    9.61   0
  -3   1  11  137.04   15.66   0
  -1   0  11  516.62   21.94   0
  -1   8 -13  174.48   22.43   0
   0   5 -11  231.65   18.25   0
   0   6 -12  461.38   24.54   0
   0   9 -14   19.60   24.08   0
   1   8 -14  277.43   28.62   0
   2   3  -9 1407.47   31.43   0
   2   8 -14  158.55   30.40   0
   2  10 -15   98.02   34.36   0
   3   3  -9  851.13   27.08   0
   4   0  14    1.69   13.27   0
   4   2  -7  111.82   14.06   0
   4   3  -9   15.53   14.21   0
   5   1  -4 1101.66   24.84   0
   5   8 -14  264.49   36.40   0
   6   0   1 2041.97   24.87   0
   6   2  -6  407.83   21.11   0
   6   3  -8    2.22   15.10   0
   6   7 -13  112.87   31.68   0
   8   2  -4  393.42   21.30   0
   8   5 -10   98.54   26.88   0
   8   6 -11   55.27   29.92   0
   8   7 -12    3.64   33.16   0
   9   1   2  298.37   15.70   0
   9   5  -9   -4.39   25.43   0
  10   3  -4  273.67   24.28   0
  10   4  -6  145.08   24.60   0
  10   5  -8   29.01   27.20   0
  11   3  -2   14.03   17.79   0
  11   6  -8   55.83   31.14   0
  12   5  -5  134.40   29.61   0
  -7   4   3  282.93   18.93   0
  -5   2   2    1.04    8.46   0
  -5   2  10   59.20   19.82   0
  -4   1   6  203.93   15.12   0
  -4   1   7  308.60   18.06   0
  -3   8 -11  313.46   21.20   0
  -2   0   5 2409.38   30.91   0
  -2   0   6   -2.56    8.45   0
  -2   8 -12   35.09   16.47   0
  -1   7 -12   75.67   19.66   0
   0   3  -8  789.49   20.97   0
   0  10 -14  186.51   33.33   0
   1   0  14  279.78   20.89   0
   1   4 -10  381.24   19.77   0
   1   7 -13  138.13   22.56   0
   1   9 -14   23.64   27.61   0
   2   2  -7  624.50   18.34   0
   3   0  15   15.72   17.64   0
   3   2  -7  237.02   14.93   0
   3   8 -14   34.43   27.58   0
   4   4 -10  221.81   20.69   0
   4   8 -14  215.90   34.09   0
   5   0   0 1343.75   20.07   0
   5   0  14    1.98   13.78   0
   5   4 -10   84.02   19.04   0
   5   5 -11  241.81   25.83   0
   5   7 -13  332.70   35.10   0
   6   0  13  146.30   13.75   0
   6   6 -12    9.95   24.75   0
   7   1  -2  183.75   14.06   0
   7   2  -5  315.69   20.04   0
   7   3  -7   97.95   19.07   0
   7   4  -9  103.20   17.24   0
   8   3  -6   14.79   16.16   0
   8   4  -8   12.19   20.96   0
   9   3  -5   70.11   18.71   0
   9   4  -7  148.30   24.96   0
   9   6 -10    4.69   29.18   0
  10   2   0  329.84   21.06   0
  10   6  -9   12.61   29.50   0
  11   2   4   -1.73   13.98   0
  11   3  -1  190.69   23.17   0
  11   4  -4  328.87   28.06   0
  11   5  -6  294.08   31.32   0
  12   4  -2   15.88   21.71   0
  12   6  -6   20.63   29.61   0
  13   5  -2   62.81   26.98   0
  13   6  -4   81.62   36.15   0
  -8   5   5   -1.12   21.34   0
  -8   5   6  262.66   29.08   0
  -7   4   2  198.22   15.76   0
  -7   5  -1    9.90    8.23   0
  -4   1   4   15.91    8.49   0
  -4   1   9   72.03   15.69   0
  -4   1  10   16.63   15.84   0
  -2   0   4   17.31    6.54   0
  -2   0  10  213.71   17.08   0
  -1   0  12  188.49   17.50   0
  -1   5 -10   54.91   12.52   0
  -1   6 -11  200.89   17.39   0
  -1   9 -13  107.17   22.13   0
   0   0  14   53.70   17.55   0
   0   2  -6  246.12   10.58   0
   0   8 -13   15.63   20.11   0
   1   5 -11  141.04   17.50   0
   1   6 -12   62.72   17.86   0
   2   0  15   21.81   16.61   0
   2   5 -11  278.31   21.01   0
   2   6 -12  148.78   21.22   0
   2   7 -13   14.46   21.32   0
   2   9 -14  152.61   30.01   0
   3   4 -10 1021.22   31.82   0
   3   7 -13  219.80   28.48   0
   4   0  15  396.91   21.82   0
   4   5 -11   26.93   19.07   0
   4   6 -12  163.76   25.75   0
   4   7 -13  481.65   35.00   0
   4   9 -14   17.57   34.30   0
   5   2  -6  540.68   21.48   0
   5   6 -12  301.01   29.83   0
   6   4  -9  332.00   25.49   0
   6   8 -13  204.20   35.15   0
   7   7 -12  146.79   33.70   0
   8   5  -9  381.36   30.37   0
   9   1   3   16.99    9.58   0
  10   3  -3  168.56   20.34   0
  10   5  -7  253.60   29.49   0
  11   2   5   -1.42   13.13   0
  11   6  -7   12.73   26.34   0
  12   5  -4   10.66   24.78   0
  -8   5   4   86.97   20.13   0
  -6   4  -2    0.89    4.61   0
  -4   1   3 1098.25   20.86   0
  -4   1  11 1152.84   35.52   0
  -3   1   0  304.25    7.02   0
  -3   7 -10  157.76   16.11   0
  -2   0  11  552.59   23.94   0
  -2   7 -11  327.75   20.04   0
  -2   9 -12   11.17   20.49   0
  -1   0  13   24.29   16.09   0
   0   7 -12  247.05   23.21   0
   1   1  -4  126.33    6.94   0
   1   3  -8    1.77    9.42   0
   1   8 -13  121.26   23.33   0
   1  10 -14  176.51   30.80   0
   1  11 -14   93.59   36.15   0
   2  10 -14    2.71   31.80   0
   3   0  16   25.87   19.97   0
   3   1  -4  214.73   11.14   0
   3   6 -12  741.97   33.76   0
   3   9 -14   82.78   28.69   0
   4   3  -8  584.67   23.72   0
   5   0  15   28.85   16.99   0
   5   8 -13    2.01   27.53   0
   6   3  -7  295.19   20.43   0
   6   7 -12  328.94   34.77   0
   7   4  -8  649.34   31.48   0
   8   2  -3   51.00   13.96   0
   8   6 -10  135.36   29.45   0
   8   7 -11  278.96   35.45   0
   9   3  -4  353.94   22.32   0
   9   4  -6  238.57   26.54   0
   9   7 -10  325.39   35.85   0
  10   2   1  244.14   18.35   0
  10   4  -5  212.21   24.55   0
  10   6  -8  295.76   33.37   0
  11   3   0  101.36   19.64   0
  11   4  -3   30.18   20.25   0
  11   5  -5  190.49   25.97   0
  12   4  -1   62.45   20.91   0
  12   6  -5   18.93   28.06   0
  13   5  -1   26.26   24.47   0
  13   6  -3   70.12   29.07   0
  -8   5   3  416.56   23.06   0
  -7   4   1  146.38   12.66   0
  -6   2   7  192.02   19.94   0
  -4   1  12  150.25   22.06   0
  -4   6  -8  586.53   17.14   0
  -2   0   3    0.41    5.31   0
  -2   0  12  138.30   17.95   0
  -2   5  -9  410.35   16.57   0
  -2   6 -10  481.99   19.72   0
  -1   0   1    2.29    2.24   0
  -1   0  14    6.23   16.88   0
  -1   3  -7 1281.46   21.63   0
  -1   8 -12  187.84   20.79   0
   0   0  15  427.00   26.22   0
   0   4  -9 1539.41   30.10   0
   0   6 -11  882.52   30.12   0
   0   9 -13  120.08   23.54   0
   1  -1   8  924.72   20.35   0
   1   0  16  402.10   27.22   0
   1   2  -6   85.19    8.71   0
   2  -1   6  869.28   14.39   0
   2  -1   7   45.03    6.25   0
   2  -1   8  628.09   15.44   0
   2  -1   9  774.16   18.53   0
   2   0  16   79.92   19.29   0
   2   8 -13  335.75   29.55   0
   3  -1   7   76.82    6.52   0
   3  -1   8   29.64    6.90   0
   3  -1   9    7.79    7.54   0
   3   3  -8  555.55   21.80   0
   3   8 -13  128.93   27.67   0
   3  10 -14   43.65   32.80   0
   4   0  16    5.54   16.32   0
   4   2  -6  807.01   23.10   0
   4   8 -13   50.96   27.77   0
   5   1  -3  140.54   11.29   0
   5   7 -12  137.75   27.78   0
   6   1  -2   36.40    9.16   0
   6   6 -11  170.09   22.76   0
   7   1  -1  266.95   14.09   0
   7   2  -4   30.92   12.89   0
   7   3  -6 1180.30   33.83   0
   7   5  -9  507.98   31.05   0
   7   8 -12   36.90   31.89   0
   8   1   1  374.23   15.98   0
   8   3  -5  344.19   22.32   0
   9   1   4   18.01    9.45   0
   9   2  -1  414.89   20.11   0
  10   3  -2  160.66   19.29   0
  10   5  -6   97.30   26.53   0
  12   4   0  108.56   23.70   0
  12   5  -3  109.49   25.72   0
  -7   3   5  341.56   21.63   0
  -7   3   8   87.23   20.56   0
  -6   2   5   12.26   11.88   0
  -6   2   6  336.52   19.73   0
  -6   2   9  127.61   20.91   0
  -6   2  10   18.21   20.58   0
  -4   1   2 1901.75   24.11   0
  -3   0   6   20.95   10.08   0
  -3   0   7  174.48   14.35   0
  -3   0   8 1907.43   35.45   0
  -3   0   9  248.63   17.75   0
  -2   0  13   81.30   19.05   0
   0   5 -10  790.49   25.15   0
   0  10 -13  170.09   27.22   0
   1  -1   6  144.60    8.62   0
   1  -1   7  130.86    8.62   0
   1  -1   9   16.23    8.85   0
   1  -1  10   54.06   10.58   0
   1   4  -9  222.43   15.61   0
   1   7 -12  614.22   29.72   0
   1   9 -13    5.36   23.08   0
   2  -1  10    1.21    8.44   0
   2  -1  11    5.11   11.18   0
   2   2  -6  208.08   11.97   0
   2   7 -12  712.93   32.68   0
   3  -1  10  882.68   20.16   0
   3   0  17    7.40   22.39   0
   3   7 -12   37.08   21.19   0
   4   4  -9  218.29   19.62   0
   5   0  16   99.12   19.82   0
   5   5 -10  196.50   22.52   0
   5   9 -13  137.49   34.48   0
   6   8 -12   15.19   27.81   0
   7   6 -10  266.11   29.71   0
   7   7 -11  246.84   31.64   0
   8   5  -8  407.31   29.81   0
   9   5  -7   84.63   23.36   0
  10   2   2  107.95   15.10   0
  10   4  -4   38.85   18.79   0
  11   3   1    7.28   16.51   0
  11   4  -2  167.03   23.86   0
  11   6  -6   -3.90   25.50   0
  11   7  -7   10.37   28.01   0
  12   6  -4  134.91   27.13   0
  13   6  -2    7.40   25.87   0
  -8   4   6  111.46   22.23   0
  -8   4   7  221.98   24.81   0
  -8   5   2   27.84   12.11   0
  -7   3   4 1092.97   29.14   0
  -6   2   4   24.12   10.68   0
  -6   3   0  211.44    9.61   0
  -5   1   8   88.46   15.88   0
  -5   1   9  126.70   18.19   0
  -3   0   5  731.70   19.02   0
  -2   8 -11    8.06   14.66   0
  -1   7 -11  238.27   18.66   0
  -1   9 -12    7.37   18.20   0
   0  -1   7  282.87   12.39   0
   0  -1   8  434.65   15.66   0
   0  -1   9    2.39    9.19   0
   0   8 -12  266.90   22.75   0
   1  -1  11  205.24   14.69   0
   1   5 -10  235.14   17.97   0
   1   6 -11  358.62   22.53   0
   1  10 -13  254.06   32.06   0
   2  -1   5  464.24    9.02   0
   2  -1  12  146.29   15.25   0
   2   4  -9   -2.77   11.86   0
   2   5 -10   56.64   15.31   0
   2   6 -11  356.27   23.86   0
   2   9 -13   55.77   25.47   0
   3  -1  11   38.15    9.38   0
   3   4  -9  155.04   16.35   0
   3   5 -10   38.70   16.29   0
   3   9 -13  157.04   29.51   0
   4   0  17  111.38   20.63   0
   4   1  -3 1476.94   24.02   0
   4   5 -10    8.78   16.29   0
   4   6 -11   89.24   20.82   0
   4   9 -13  136.47   31.95   0
   5   2  -5 1316.75   28.94   0
   5   8 -12  297.26   32.31   0
   6   5  -9  900.34   35.55   0
   6   7 -11   65.12   26.02   0
   8   2  -2  168.16   15.32   0
   8   6  -9  187.46   26.64   0
   8   7 -10  188.29   30.51   0
   9   1   5  190.14   10.95   0
   9   2   0  947.68   26.43   0
   9   3  -3    9.12   14.23   0
   9   4  -5   78.31   19.05   0
   9   6  -8    2.71   24.34   0
  10   3  -1  453.91   24.57   0
  10   6  -7    4.47   22.00   0
  10   7  -8   35.51   29.21   0
  11   5  -4  240.33   25.55   0
  12   4   1   24.96   21.35   0
  12   5  -2   54.27   23.70   0
  -8   4   5  611.49   26.70   0
  -7   4   0   59.55    9.30   0
  -5   1   5  794.94   22.65   0
  -5   1  11 1309.80   39.16   0
  -3   0   4 3599.78   35.99   0
  -3   0  12   63.35   17.04   0
  -3   0  13  230.20   21.85   0
  -3   8 -10  261.94   19.27   0
  -2   0   2 8327.70   39.79   0
  -2   2  -4 1179.70   12.63   0
  -1   4  -8  256.27   12.80   0
  -1   5  -9  307.83   17.39   0
  -1   6 -10   17.96   11.97   0
  -1  10 -12  141.00   26.02   0
   0  -1   6    5.06    6.06   0
   0  -1  11  162.78   14.78   0
   0   3  -7  763.03   18.17   0
   1  -1   5  824.16   13.46   0
   1  -1  12   88.67   13.59   0
   1   8 -12   41.30   19.90   0
   1  11 -13    2.88   27.22   0
   2  -1  13   39.02   14.48   0
   2  10 -13  180.58   30.40   0
   3  -1  12  810.25   22.03   0
   3  10 -13   25.64   28.69   0
   4   8 -12  192.81   28.24   0
   4  10 -13   -2.56   30.19   0
   5   7 -11   40.48   22.94   0
   6   2  -4  184.12   14.75   0
   6   3  -6  235.11   18.53   0
   6   6 -10  246.62   26.72   0
   6   9 -12  105.17   33.67   0
   7   1   0 1066.69   22.14   0
   7   2  -3   16.61   11.34   0
   7   3  -5   48.77   14.73   0
   7   5  -8  805.45   33.40   0
   7   8 -11    0.44   28.67   0
   8   1   2   16.48    8.77   0
   8   3  -4   66.17   15.51   0
  10   2   3  289.35   16.70   0
  10   4  -3  178.30   22.85   0
  10   5  -5  196.55   24.61   0
  11   3   2   80.87   16.80   0
  11   4  -1  170.85   22.99   0
  11   6  -5  278.80   29.64   0
  12   6  -3   24.38   26.55   0
  13   6  -1   44.70   25.82   0
  -8   4   4  684.65   25.14   0
  -8   5   1   -0.37   11.20   0
  -7   3   3   34.23   10.78   0
  -6   2   3  275.22   14.07   0
  -5   1   4  972.68   22.68   0
  -2   7 -10  302.66   17.75   0
  -2   9 -11  127.69   17.88   0
  -1  -1   9  587.09   20.17   0
  -1  -1  10  586.83   21.29   0
  -1   8 -11   11.05   17.18   0
   0  -1  12    3.14   12.20   0
   0   7 -11   -4.10   14.47   0
   0   9 -12  355.85   26.43   0
   1   3  -7  862.13   20.65   0
   2   8 -12  112.46   23.07   0
   2  11 -13   22.09   30.45   0
   3  -1  13  252.27   15.77   0
   3   1  -3 1744.95   23.51   0
   3   3  -7   19.43   11.20   0
   3   8 -12  355.33   29.88   0
   4  -1  12  303.53   15.13   0
   4   2  -5   86.38   11.13   0
   5   1  -2  972.70   20.10   0
   5   5  -9   15.02   17.48   0
   5   6 -10    0.16   19.03   0
   5   9 -12   80.38   30.44   0
   6   1  -1  418.40   14.59   0
   6   8 -11  435.11   35.03   0
   7   0   6  100.54    5.17   0
   7   6  -9  215.18   26.65   0
   8   5  -7  335.42   26.62   0
   8   6  -8   22.94   21.00   0
   8   7  -9    8.64   25.78   0
   8   8 -10  277.30   34.82   0
   9   5  -6   30.97   20.44   0
   9   6  -7   54.35   22.05   0
   9   8  -9  213.19   34.62   0
  10   7  -7   81.45   26.16   0
  11   5  -3  466.61   29.34   0
  11   7  -6  122.93   27.80   0
  12   4   2  247.76   23.98   0
  12   5  -1   28.74   21.09   0
  12   7  -4   44.62   30.14   0
  13   7  -2   28.00   30.08   0
  -8   4   3    7.77   13.93   0
  -4   0   7 1026.90   26.61   0
  -4   0   8  141.86   14.98   0
  -4   0  11   34.49   16.17   0
  -4   1   1  255.80    8.50   0
  -3   9 -10   16.30   15.71   0
  -2   4  -7 1618.32   23.81   0
  -2   6  -9  679.56   21.53   0
  -1  -1   7  675.12   18.53   0
  -1  -1  11  168.83   15.61   0
  -1  -1  12    7.27   13.19   0
   0  -1   5  115.73    7.34   0
   0  -1  13  171.09   17.41   0
   0   2  -5  172.01    8.19   0
   0   6 -10    4.69   12.44   0
   0  10 -12   10.62   21.39   0
   1   7 -11  149.23   19.30   0
   1   9 -12   98.77   22.89   0
   2   9 -12  167.25   24.41   0
   3  -1  14  111.37   16.26   0
   3   7 -11  911.00   35.47   0
   3   9 -12    6.49   24.06   0
   4  -1  13  930.01   24.22   0
   4   5  -9   48.33   16.63   0
   4   6 -10   28.45   18.17   0
   4   9 -12   -4.09   26.19   0
   5   3  -6  813.48   25.60   0
   6   4  -7  219.31   19.25   0
   6   7 -10  148.60   26.12   0
   7   4  -6   29.87   15.76   0
   8   4  -5   52.41   15.93   0
   9   1   6   17.68    8.14   0
   9   2   1  113.15   13.64   0
   9   3  -2  433.05   21.71   0
   9   4  -4   13.65   16.17   0
   9   7  -8  110.10   25.72   0
  10   3   0   41.37   13.52   0
  10   5  -4  351.28   27.82   0
  13   6   0  108.53   25.77   0
  -8   3   7  233.37   24.71   0
  -7   2   7  437.11   23.49   0
  -7   3   2   39.63    9.12   0
  -6   1   8   83.07   17.20   0
  -6   1   9  390.70   24.49   0
  -6   1  10  952.48   34.42   0
  -5   1   3    4.75    7.30   0
  -5   7  -7  338.60   12.69   0
  -3   0   3  774.06   15.76   0
  -2   5  -8  891.88   20.96   0
  -1  -1   6    3.80    7.17   0
  -1  -1  13  348.37   21.71   0
  -1   9 -11    1.83   18.63   0
   0   8 -11  513.52   25.82   0
   0  11 -12  254.53   29.21   0
   1  -1  15  492.18   24.49   0
   1   2  -5    3.95    5.82   0
   1   4  -8 1327.87   27.86   0
   1   6 -10 1030.62   30.22   0
   1  10 -12   32.88   23.18   0
   2  -1  15  424.60   22.32   0
   2   2  -5  115.98    9.56   0
   2   6 -10  152.52   18.24   0
   3   5  -9  590.42   25.20   0
   3  10 -12  231.95   33.19   0
   4  10 -12   10.34   28.10   0
   5   2  -4   82.00    9.24   0
   5   8 -11  361.15   31.01   0
   6   3  -5  160.62   15.62   0
   6   6  -9   -1.87   19.89   0
   7   3  -4    1.46   11.64   0
   7   5  -7   42.58   18.01   0
   7   7  -9  161.60   25.43   0
   8   1   3   32.66    8.01   0
   8   3  -3   38.34   13.63   0
   9   5  -5  168.72   21.21   0
  10   2   4  411.66   17.47   0
  10   4  -2  593.06   26.63   0
  11   3   3  143.94   15.55   0
  11   4   0    7.94   16.09   0
  11   5  -2  123.39   21.08   0
  11   7  -5  121.36   26.97   0
  12   5   0   31.84   19.72   0
  12   6  -2   18.05   22.69   0
  13   7  -1    7.11   28.34   0
  -8   3   6  240.60   20.62   0
  -7   2   5 1218.69   30.40   0
  -6   1   6   45.00   12.45   0
  -4   0   5  343.38   15.15   0
  -4   7  -8   58.30   10.70   0
  -3   6  -8  154.45   11.60   0
  -2  -1   7    6.35    9.43   0
  -2  -1   8  246.69   15.20   0
  -2  -1  11   12.04   12.43   0
  -2  -1  12  370.89   22.01   0
  -2   8 -10  244.18   17.64   0
  -1  -1  14   60.94   17.50   0
  -1   3  -6  358.28   11.08   0
  -1   7 -10  377.78   19.63   0
   0  -1  15   67.08   18.01   0
   1  -1   4  702.46   10.26   0
   1   8 -11  172.81   21.01   0
   1  11 -12  152.91   28.23   0
   1  12 -12   35.40   29.26   0
   2   8 -11  242.51   23.16   0
   2  10 -12  284.69   29.01   0
   2  11 -12  107.46   29.05   0
   3   8 -11   63.88   21.99   0
   3  11 -12   13.42   28.10   0
   4  -1  14  206.04   15.32   0
   4   1  -2 1744.66   23.72   0
   5  -1  11  349.34   12.19   0
   5  -1  12   15.51    9.50   0
   5   4  -7   91.48   15.63   0
   5   5  -8   12.28   14.69   0
   5   6  -9   11.15   17.84   0
   5   9 -11   80.53   28.15   0
   7   6  -8   80.18   21.73   0
   7   9 -10  112.78   28.76   0
   8   5  -6  238.73   22.56   0
   8   7  -8  123.72   24.72   0
   8   8  -9  340.36   32.28   0
   9   3  -1  448.21   21.84   0
   9   6  -6   34.96   20.59   0
   9   7  -7   16.91   23.24   0
   9   8  -8  107.63   29.41   0
  10   3   1   43.04   14.62   0
  10   7  -6  148.02   27.24   0
  10   8  -7  112.13   30.02   0
  12   7  -3   30.32   25.68   0
  13   6   1   63.89   24.06   0
  -8   3   5  261.02   19.05   0
  -5   0   8    8.85   12.19   0
  -5   0   9  258.13   19.56   0
  -5   0  11  106.78   19.47   0
  -3   5  -7   12.79    7.07   0
  -2  -1  14   20.25   17.55   0
  -1  10 -11  111.60   20.38   0
   0  -1   4  242.15    7.74   0
   0   7 -10 1037.47   29.74   0
   0   9 -11    5.07   17.56   0
   3  -1  16   37.89   15.99   0
   3   3  -6  188.45   13.58   0
   4  -1  15   45.73   13.39   0
   4   2  -4 1597.38   27.21   0
   4   7 -10  341.43   26.84   0
   4   9 -11   79.16   25.35   0
   5  10 -11  125.98   29.34   0
   6   1   0  934.40   18.91   0
   6   4  -6   78.12   15.55   0
   6   7  -9  797.56   35.28   0
   8   2   0  371.20   16.30   0
   8   4  -4  178.47   17.48   0
   8   9  -9    1.49   27.85   0
   9   2   2  282.56   15.21   0
   9   4  -3  487.41   23.99   0
  10   2   5   35.07   11.57   0
  10   4  -1   31.61   16.95   0
  11   3   4   38.58   14.04   0
  11   4   1   36.76   17.58   0
  11   5  -1   43.69   20.71   0
  11   6  -3   31.29   21.10   0
  11   7  -4   36.39   23.98   0
  11   8  -5   63.73   25.62   0
  12   6  -1   35.16   21.72   0
  13   7   0   19.95   25.86   0
  -9   4   6   30.55   19.63   0
  -8   3   4   47.59   14.93   0
  -7   2   4   19.97   10.68   0
  -7   3   1   38.92    8.88   0
  -6   2   1   16.82    6.67   0
  -5   0   7  128.14   14.38   0
  -5   1   2  406.09   12.41   0
  -4   6  -7  507.31   14.58   0
  -3  -1   8   63.18   12.00   0
  -3  -1  10   34.44   13.50   0
  -3  -1  11  260.63   19.31   0
  -3  -1  12  205.75   19.85   0
  -3   8  -9  116.61   14.65   0
  -2   7  -9  251.38   16.42   0
  -2   9 -10  185.43   17.82   0
  -1   5  -8  365.65   15.22   0
  -1   8 -10    7.52   15.48   0
   0   3  -6   50.31    7.03   0
   0  10 -11  279.32   24.79   0
   1   7 -10  236.56   19.49   0
   1   9 -11  110.87   21.09   0
   2   7 -10    9.52   15.74   0
   2   9 -11  195.29   24.09   0
   3  -1  17    3.21   17.43   0
   3   7 -10   71.85   18.91   0
   3   9 -11  235.35   26.95   0
   4  -1  16  128.38   18.74   0
   4   5  -8  517.64   24.15   0
   4  10 -11  135.15   27.36   0
   5  -1  14  317.79   16.50   0
   5   3  -5  268.97   16.32   0
   5   8 -10   -0.06   21.23   0
   6   5  -7  251.99   21.10   0
   6   9 -10   74.55   27.78   0
   7   4  -5  330.27   20.05   0
   8   3  -2  360.32   18.73   0
   8   8  -8   20.15   23.20   0
   9   5  -4  475.15   25.94   0
  10   6  -4   41.14   19.89   0
  10   7  -5   17.85   20.94   0
  10   8  -6   30.80   26.23   0
  12   7  -2   46.96   24.77   0
  -9   4   5  106.49   18.70   0
  -7   1   9  402.23   24.56   0
  -6   1   4  671.54   19.79   0
  -5   0   6 1320.81   28.48   0
  -4   8  -8  108.98   13.50   0
  -3  -1   7  322.57   15.97   0
  -3  -1  13    8.11   12.30   0
  -2  -1   5   12.30    6.81   0
  -2  10 -10   90.14   20.05   0
   0   6  -9  189.02   15.38   0
   0  11 -11   -1.92   21.79   0
   1   3  -6  131.34    9.71   0
   1  10 -11   64.10   22.12   0
   1  11 -11  270.50   31.74   0
   2   6  -9   54.28   14.72   0
   2  10 -11   -3.01   21.88   0
   3   1  -2 1387.33   19.02   0
   3   2  -4 1239.67   22.05   0
   3   4  -7 1177.74   28.42   0
   3   5  -8  256.46   18.08   0
   3  10 -11   14.70   23.26   0
   4   8 -10   22.35   19.41   0
   4  11 -11   20.21   26.68   0
   5  -1  15   33.18   13.28   0
   5   2  -3  253.51   13.11   0
   5   4  -6 1209.76   30.33   0
   5   7  -9   96.96   21.15   0
   5   9 -10   98.14   25.00   0
   6   3  -4   37.12   11.53   0
   6  10 -10  213.51   32.47   0
   7   2  -1  389.56   16.00   0
   7   3  -3  286.17   17.06   0
   7   5  -6  552.83   25.86   0
   7   6  -7  688.98   31.20   0
   7   7  -8  881.64   34.03   0
   7   9  -9  108.80   27.44   0
   8   1   4  486.85   13.27   0
   8   5  -5  612.62   27.32   0
   8   6  -6  445.16   26.96   0
   8   7  -7  244.77   26.45   0
   9   3   0   31.24   12.76   0
   9   4  -2  431.00   22.70   0
   9   6  -5  135.12   21.60   0
   9   7  -6   42.32   21.98   0
   9   8  -7   17.72   23.29   0
  10   3   2  368.68   19.15   0
  11   3   5    0.39   12.85   0
  11   4   2   88.49   16.98   0
  12   5   2   11.19   17.28   0
  12   6   0  146.97   23.24   0
  13   7   1  102.80   27.12   0
  -8   2   7   29.99   16.71   0
  -8   3   3 1255.21   27.62   0
  -8   4   1  359.13   14.76   0
  -7   1   8   96.43   18.09   0
  -7   2   3    4.84    8.95   0
  -5   0   5 1189.10   25.04   0
  -4  -1  10   23.33   13.24   0
  -4  -1  11  422.84   23.40   0
  -4   0   3 1379.93   21.33   0
  -4   1   0    3.80    3.35   0
  -3   9  -9  102.36   16.23   0
  -2   6  -8    5.32    9.79   0
  -1   9 -10   67.37   15.96   0
   0   4  -7   39.80    8.23   0
   0   5  -8   -3.04    9.17   0
   0   8 -10   42.17   15.09   0
   1   4  -7    2.48    8.78   0
   1   5  -8   -9.11    9.97   0
   1   8 -10  429.14   23.95   0
   1  12 -11   31.17   26.57   0
   2   8 -10   90.91   19.33   0
   2  11 -11  171.70   27.99   0
   2  12 -11   18.56   25.88   0
   3  11 -11  383.91   33.98   0
   4   7  -9   33.92   17.60   0
   5   6  -8  257.42   21.95   0
   6   8  -9   17.41   20.52   0
   8   2   1  261.76   14.59   0
   8   9  -8  183.29   29.00   0
   9   2   3   83.63   11.09   0
   9   9  -7   85.63   28.30   0
  10   4   0   21.60   13.76   0
  10   5  -2   34.82   16.63   0
  11   5   0  272.59   21.68   0
  11   8  -4  217.88   29.25   0
  12   7  -1    3.27   22.20   0
  12   8  -2    8.14   23.88   0
  -8   2   6    8.42   14.31   0
  -7   1   6  793.00   24.84   0
  -6   0   9  143.96   18.66   0
  -6   0  10   39.20   13.47   0
  -6   1   3  392.75   15.24   0
  -5   2  -1   23.37    3.52   0
  -4  -1   9   16.41   12.23   0
  -3   7  -8  563.92   18.45   0
  -2   8  -9  405.35   20.35   0
  -1   7  -9   20.64   11.21   0
  -1  10 -10   10.46   16.48   0
   0   9 -10  131.26   18.75   0
   2   2  -4 1377.28   21.07   0
   3   9 -10   77.31   20.78   0
   5   8  -9   36.03   20.48   0
   5  10 -10   11.37   23.94   0
   6   4  -5  520.76   21.67   0
   6   5  -6  685.37   26.46   0
   6   6  -7  282.08   22.11   0
   6   7  -8  249.01   23.72   0
   6   9  -9  329.15   30.20   0
   7   4  -4  150.39   15.71   0
   8   3  -1   86.70   13.94   0
   8   4  -3  262.93   17.80   0
   8   8  -7  102.52   24.59   0
   9   5  -3   69.23   16.26   0
   9   8  -6   41.83   23.21   0
  10   6  -3  195.81   22.07   0
  10   7  -4  251.74   25.75   0
  10   8  -5  138.49   26.37   0
  12   5   3  152.10   19.24   0
  -9   3   6  705.72   28.82   0
  -8   2   5  199.87   17.97   0
  -6   0   7    5.60   12.39   0
  -5   0   4  478.52   16.38   0
  -5   1   1  422.68   11.14   0
  -4  -1   7  189.13   14.34   0
  -4   9  -8  110.92   14.77   0
  -3  -1   5 1027.94   20.45   0
  -2  -1   4  974.43   16.84   0
  -2   5  -7   66.90    8.93   0
  -1  -2  11  776.68   24.24   0
  -1  -2  12  295.20   18.43   0
  -1  -2  13    5.47   14.15   0
  -1  11 -10  164.73   22.31   0
   0  -2  14  243.88   19.02   0
   0   7  -9  231.50   16.68   0
   0  10 -10  159.13   23.46   0
   1  -2  11    7.74    9.51   0
   1  -2  14   41.80   13.44   0
   1   7  -9 1752.17   37.02   0
   1   9 -10   26.28   17.44   0
   2  -2  11  128.38   12.20   0
   2  -2  12    7.94   11.11   0
   2  -2  13  545.21   20.91   0
   2   7  -9  267.13   20.12   0
   2   9 -10   16.68   18.42   0
   3   3  -5 2404.60   33.27   0
   3  10 -10  212.68   24.83   0
   4   1  -1   11.71    5.08   0
   4   2  -3 1450.43   24.03   0
   4   4  -6 1687.28   33.10   0
   4   5  -7  676.62   24.81   0
   4   6  -8   65.04   12.46   0
   4  10 -10   31.95   23.85   0
   4  11 -10  348.14   32.77   0
   5   3  -4  882.74   23.08   0
   6   1   1   81.69    7.99   0
   6  10  -9  -13.22   25.04   0
   7   0   7  389.52    6.53   0
   7   3  -2  114.58   13.62   0
   7   5  -5   44.91   15.17   0
   7   6  -6   60.01   17.07   0
   7   7  -7   50.50   18.94   0
   7   9  -8  568.96   34.14   0
   8   5  -4  251.81   19.75   0
   8   7  -6    9.14   18.57   0
   9   3   1  443.63   18.99   0
   9   4  -1   23.40   14.39   0
   9   6  -4    1.14   16.85   0
   9   7  -5   94.40   21.14   0
  10   3   3  352.24   16.87   0
  10   5  -1  310.91   20.92   0
  11   4   3   12.34   12.65   0
  11   5   1   21.02   17.81   0
  11   7  -2   60.68   21.46   0
  11   8  -3   39.49   23.34   0
  12   7   0   61.49   22.73   0
  12   8  -1   41.01   26.49   0
  -9   3   5  122.09   19.22   0
  -8   3   2  259.57   14.44   0
  -8   5  -1   10.52    6.59   0
  -7   1   5    5.59   10.79   0
  -7   2   2  126.27    9.86   0
  -6   0   6  871.22   24.40   0
  -5  -1  10  123.11   17.76   0
  -5  -1  11  102.50   18.51   0
  -2  -2  11 1350.05   31.76   0
  -2  -2  13  242.41   20.04   0
  -2   9  -9    9.27   14.31   0
  -1  -2  14  262.37   20.85   0
  -1   1  -2 2153.22   11.46   0
  -1   6  -8  619.59   19.29   0
  -1   8  -9  194.14   17.33   0
   0  -2   9 1071.18   22.90   0
   0  -2  15  332.90   22.16   0
   0  11 -10  124.22   22.73   0
   0  12 -10   19.46   22.93   0
   1  -2   9  276.73   12.62   0
   1  -2  15  580.41   24.87   0
   1  -2  16  957.06   32.23   0
   1  10 -10  291.63   24.43   0
   1  11 -10   24.16   25.23   0
   1  12 -10  273.49   31.13   0
   2  -2  10  280.83   12.39   0
   2  -2  15   30.91   15.07   0
   2  10 -10  115.29   21.95   0
   2  11 -10   77.10   22.53   0
   2  12 -10  149.42   30.91   0
   3   6  -8   47.13   14.25   0
   3  11 -10  170.31   26.79   0
   5   1   0   36.75    5.76   0
   5   2  -2  113.85    9.58   0
   5   4  -5 1194.21   28.25   0
   5   7  -8   20.84   12.35   0
   6  -1  11  547.97   11.11   0
   6  -1  14  149.59   11.59   0
   6   3  -3  223.81   14.23   0
   6   8  -8  371.79   27.58   0
   7   2   0   15.84    7.97   0
   7  10  -8    5.11   23.30   0
   8   1   5  185.26    9.19   0
   8   9  -7  299.80   30.29   0
   9   2   4    2.70    8.60   0
   9   9  -6  117.62   26.92   0
  10   4   1   95.92   14.00   0
  10   6  -2  552.12   26.98   0
  10   8  -4  275.64   27.40   0
  -8   2   4  568.68   21.34   0
  -7   0   9  125.23   21.11   0
  -5  -1   8   16.71   12.22   0
  -5  -1   9    3.10   12.67   0
  -4   0   2   58.11    5.79   0
  -4   7  -7  273.04   12.77   0
  -3   6  -7  647.80   16.60   0
  -3   8  -8  133.18   13.82   0
  -2  -2   9   11.76   10.44   0
  -2  -2  10  932.30   26.00   0
  -2   7  -8  973.47   23.72   0
  -2  10  -9  285.23   21.64   0
   0  -2   8  230.49   11.80   0
   0   8  -9  144.36   16.07   0
   1  -2   8  119.10    8.51   0
   1  -1   3 1905.28   12.31   0
   2  -2  16  288.03   20.31   0
   2   3  -5   82.52    9.27   0
   2   6  -8  112.85   14.85   0
   2   8  -9   80.18   17.70   0
   3  -2  11 1033.67   20.87   0
   3  -2  12   84.34   11.12   0
   3  -2  13  365.02   17.02   0
   3  -2  14  657.98   22.40   0
   3   0   1  316.24    6.22   0
   3   5  -7   -1.58    7.74   0
   4   9  -9   66.16   21.38   0
   5  -1   7   10.16    1.65   0
   5  10  -9   34.41   24.16   0
   5  11  -9  230.37   29.30   0
   6   2  -1  205.38   11.38   0
   6   4  -4  504.41   20.21   0
   6   7  -7   59.07   18.83   0
   6   9  -8   97.28   23.54   0
   7   1   3 1442.50   20.10   0
   7   4  -3   -2.93   10.52   0
   7   8  -7  502.42   29.29   0
   8   4  -2   49.85   12.79   0
   8   8  -6  408.48   28.61   0
   8  10  -7   24.04   23.91   0
   9   8  -5  394.27   28.92   0
  10   7  -3  227.68   22.61   0
  11   4   4  239.62   18.23   0
  11   6   0   18.00   17.37   0
  11   7  -1   47.70   21.48   0
  12   7   1  312.13   27.17   0
  13   8   2    7.99   24.55   0
  -9   3   4    1.90   14.03   0
  -8   1   7  220.38   19.19   0
  -8   4   0    9.05    6.69   0
  -6   1   2    8.95    6.30   0
  -5  -1   7  369.70   17.78   0
  -5   0   3 1866.29   25.28   0
  -3  -2  12  274.49   20.78   0
  -3  -1   4  212.73    9.87   0
  -3   0   1 2513.86   19.34   0
  -1   9  -9   75.05   14.74   0
   0   3  -5  384.42   11.88   0
   0   5  -7  164.24   11.78   0
   1   5  -7  189.25   13.36   0
   1   8  -9   19.80   13.51   0
   2   5  -7   22.02   10.78   0
   3  -2  10  201.72   10.24   0
   3  -2  15   55.07   13.60   0
   3  -2  16   91.44   17.92   0
   3   2  -3  305.31   11.25   0
   3   9  -9   33.46   18.99   0
   4   3  -4 1067.48   23.14   0
   4   6  -7   84.22   14.54   0
   4  10  -9  186.46   25.33   0
   5   8  -8  718.77   31.33   0
   6   5  -5  208.44   17.23   0
   6   6  -6   34.10   15.07   0
   6  10  -8    1.78   23.33   0
   7   5  -4   78.70   14.41   0
   7   6  -5   52.23   15.48   0
   7   7  -6  165.12   20.59   0
   8   5  -3  170.07   17.06   0
   8   7  -5  368.62   24.81   0
   9   4   0  544.94   21.64   0
  10   2   8   -1.00    8.08   0
  10   3   4   73.28   10.93   0
  10   5   0  128.98   16.45   0
  10   9  -4  103.51   25.58   0
  11   5   2    7.00   13.94   0
  12   6   3  141.13   21.22   0
  12   8   0  185.77   26.67   0
  -8   1   6  649.38   24.88   0
  -7   0   7  611.56   23.96   0
  -6  -1  10  285.42   22.05   0
  -5   7  -6  255.32   10.83   0
  -3  -2   9   61.58   12.61   0
  -3   9  -8  153.94   15.03   0
  -1  -2   7    4.00    7.46   0
  -1  10  -9   65.66   16.39   0
  -1  11  -9   92.66   19.11   0
   0  -2   7   39.77    7.00   0
   0   1  -2  864.31    9.52   0
   0   4  -6  622.66   16.00   0
   0   9  -9  113.81   16.36   0
   1  -2   7  916.44   16.36   0
   1   9  -9  219.97   20.21   0
   2  -2   8  919.94   16.03   0
   2   7  -8  520.94   23.84   0
   2   9  -9  204.49   21.16   0
   3  -2  17   83.97   20.45   0
   3  10  -9   64.67   21.35   0
   3  11  -9    1.80   23.96   0
   4   0   2  339.23    6.86   0
   4   5  -6   78.59   13.05   0
   4   8  -8  504.51   26.23   0
   4  11  -9  251.82   27.72   0
   5   3  -3  152.14   11.41   0
   5   9  -8  141.94   22.77   0
   6   8  -7  286.93   24.35   0
   7   3  -1    9.90    9.06   0
   7  10  -7  133.74   25.92   0
   8   9  -6   58.24   21.10   0
   9   3   2   27.54    9.44   0
   9   9  -5   29.46   21.58   0
  10   4   2  165.16   14.73   0
  10   7  -2    0.13   16.98   0
  10   8  -3   -5.86   19.81   0
  11   6   1  109.38   18.22   0
  11   9  -2  166.40   26.03   0
  12   7   2   12.35   21.04   0
  -9   2   6   28.52   15.33   0
  -8   2   3   20.79    9.53   0
  -8   3   1   66.33    9.29   0
  -7   2   1   97.57    8.65   0
  -6  -1   9  142.50   17.44   0
  -6   0   4   82.39   10.06   0
  -5  -1   6  109.38   11.93   0
  -4  -2  10  132.39   16.48   0
  -4  -2  11   49.77   15.93   0
  -4   8  -7  200.16   12.95   0
  -3  -2   8  297.34   16.08   0
  -3  10  -8   -2.09   14.21   0
  -2   6  -7  405.26   14.95   0
  -2   8  -8  102.48   12.19   0
   0   7  -8    4.45   10.75   0
   0  10  -9   18.87   16.28   0
   0  11  -9  200.17   22.76   0
   0  12  -9   48.69   22.23   0
   1   7  -8    5.53   11.75   0
   1  10  -9    0.64   16.62   0
   1  11  -9  446.72   28.25   0
   1  12  -9   21.25   22.65   0
   2  10  -9  225.25   22.97   0
   2  11  -9   43.02   21.43   0
   2  12  -9  166.29   26.72   0
   3  -2   9  238.90    9.42   0
   3   6  -7  132.45   14.91   0
   3  12  -9  157.23   26.15   0
   4  -2  13   29.93   10.25   0
   4  -2  14  471.59   18.17   0
   4  -2  15  313.85   17.68   0
   5  10  -8  117.14   23.60   0
   6   3  -2   73.48   10.23   0
   6   9  -7   16.63   18.44   0
   7   8  -6   94.68   19.87   0
   8   4  -1  750.20   22.92   0
   8   8  -5   90.10   20.66   0
   8  10  -6  228.72   28.39   0
   9   2   5   57.57    9.00   0
   9   5  -1  456.94   21.45   0
   9   7  -3  252.38   21.24   0
   9   8  -4   41.24   18.63   0
  10   3   5  607.64   19.07   0
  10   9  -3  246.88   25.77   0
  11   4   5  217.71   15.46   0
  11   7   0  104.99   20.14   0
  12   6   4   15.59   18.57   0
  12   8   1   10.39   21.21   0
  -9   2   5   92.52   16.89   0
  -9   3   3   30.32   12.78   0
  -8   1   5  391.90   18.43   0
  -6  -1   8  149.53   13.85   0
  -4  -2   9  120.98   14.61   0
  -4  -1   4  333.73   12.29   0
  -4   6  -6   18.18    6.18   0
  -3   7  -7   10.00    8.80   0
  -2   9  -8  196.83   16.78   0
  -1   0   0  363.06    3.33   0
  -1   8  -8   64.99   13.64   0
   2   2  -3   22.49    5.68   0
   3   3  -4  355.01   13.81   0
   3   5  -6  201.59   14.59   0
   3   8  -8    9.59   14.77   0
   4  -2  16    1.17   13.85   0
   4   2  -2   13.94    6.25   0
   4   9  -8  165.55   20.88   0
   5   4  -4    0.20    9.69   0
   5   5  -5  387.37   18.98   0
   5  11  -8  155.00   25.59   0
   6   2   0  307.06   12.56   0
   6   4  -3   -0.41    9.19   0
   6   6  -5   81.83   14.94   0
   6  10  -7   80.63   22.04   0
   7   4  -2  135.48   13.28   0
   7   7  -5   57.13   16.89   0
   8   2   3  157.68   10.38   0
   8   3   1  149.93   12.72   0
   8   5  -2 1605.64   33.88   0
   8   6  -3  672.75   25.40   0
   8   7  -4   36.88   16.60   0
  10   4   3   53.67   13.11   0
  10   5   1   23.27   13.18   0
  10   8  -2  120.48   20.01   0
  11   9  -1   14.80   24.26   0
  -8   0   8  522.20   25.46   0
  -7   0   5 1188.60   26.91   0
  -7   4  -2   24.59    3.80   0
  -6  -1   7  914.75   25.87   0
  -5  -2  10    7.49   14.29   0
  -5  -1   5  865.71   20.73   0
  -5   1   0  158.82    6.39   0
  -4  -2   8  114.67   13.27   0
  -4   9  -7   28.34   11.41   0
  -2  10  -8  115.65   17.05   0
  -2  11  -8  307.60   22.98   0
  -1   6  -7  182.23   11.86   0
   0   8  -8  274.61   17.26   0
   1   6  -7  231.08   14.83   0
   1   8  -8 1084.66   29.70   0
   2   8  -8  185.98   17.86   0
   3   4  -5    0.88    6.26   0
   3   9  -8  213.87   21.38   0
   4  11  -8    2.79   21.59   0
   5   1   1 1424.50   18.36   0
   5   9  -7  323.57   24.03   0
   6   8  -6   94.20   18.63   0
   6  11  -7    5.53   23.21   0
   7   5  -3  658.61   23.04   0
   7   6  -4  300.52   19.49   0
   7  10  -6   59.61   22.56   0
   8  10  -5   89.17   22.76   0
   9   3   3   77.66    9.86   0
   9   4   1  304.78   16.27   0
   9   8  -3  130.80   19.71   0
   9  10  -4   12.08   23.48   0
  10   6   0   48.12   15.45   0
  10   7  -1   46.63   17.16   0
  11   4   6   -2.75   12.46   0
  11   6   2  204.08   19.39   0
  11   7   1   35.43   17.86   0
  11   8   0    2.66   19.21   0
  12   7   3   44.20   19.21   0
  12   8   2  190.49   24.73   0
  -9   1   7   31.89   17.12   0
  -9   2   4   72.30   14.17   0
  -8   0   7 1019.75   29.49   0
  -8   1   4    4.27   11.24   0
  -8   2   2   83.20   10.82   0
  -7   3  -1    3.67    4.80   0
  -6  -1   6   79.94   11.92   0
  -6   0   3  143.96    9.84   0
  -5  -2   9   60.89   14.43   0
  -5   8  -6  292.91   12.24   0
  -4  -2   7  116.62   11.69   0
  -4   0   1  669.75   11.41   0
  -2  -3  13  286.35   20.51   0
  -1  -3  12  283.44   17.70   0
  -1  -3  13  484.64   22.54   0
  -1   9  -8   82.89   13.54   0
  -1  10  -8  180.23   19.55   0
  -1  11  -8   56.54   19.43   0
  -1  12  -8  133.17   21.73   0
   0  -3  12   -6.37   11.87   0
   0  -3  13  321.75   18.28   0
   0  -3  15   58.77   15.89   0
   0   6  -7    1.49    8.97   0
   0   9  -8   61.47   15.69   0
   0  13  -8    6.08   22.46   0
   1   9  -8   61.50   15.24   0
   1  13  -8  190.81   27.78   0
   2   3  -4  258.01   11.04   0
   2   5  -6  327.09   15.62   0
   2   9  -8  177.17   19.58   0
   2  10  -8    2.50   18.69   0
   3  -2   8  598.01   11.41   0
   3   7  -7  211.62   17.38   0
   3  10  -8   52.09   19.22   0
   3  11  -8   66.13   21.31   0
   3  12  -8  162.96   26.11   0
   4   3  -3   23.76    7.93   0
   4   8  -7   11.84   15.43   0
   5   7  -6  461.13   23.00   0
   5  10  -7  156.51   23.03   0
   7   3   0  405.41   15.74   0
   7  11  -6   30.30   22.85   0
   8   8  -4   14.81   16.93   0
   9   5   0  170.30   15.24   0
   9   6  -1    6.83   15.32   0
   9   7  -2   28.81   16.30   0
  10   3   6  128.20   12.78   0
  10   5   2  198.00   17.57   0
  10   9  -2   14.92   20.85   0
  11   5   4  340.94   19.00   0
  12   6   5  129.96   17.92   0
  -9   1   6  123.61   18.04   0
  -7  -1   8  197.27   18.19   0
  -7   1   2   90.50    9.47   0
  -5  -2   8   98.29   13.38   0
  -3  -2   6   28.72    6.34   0
  -3   8  -7  368.76   15.07   0
  -2  -3  12 1160.85   30.69   0
  -2   7  -7  255.33   12.97   0
  -1  -3  11   73.92   12.37   0
  -1   5  -6   61.75    8.63   0
   0  10  -8  119.00   17.18   0
   0  11  -8    2.92   16.51   0
   0  12  -8  283.78   25.18   0
   1  -3  12  395.92   17.56   0
   1  -3  13    6.95   10.65   0
   1  -3  14  712.75   24.05   0
   1  -3  16   84.47   16.81   0
   1   5  -6   37.83    9.07   0
   1  10  -8  169.73   19.26   0
   1  11  -8  137.75   21.04   0
   1  12  -8  122.41   22.99   0
   2   4  -5 1578.26   26.35   0
   2   7  -7    6.01   11.78   0
   2  11  -8  469.01   28.04   0
   2  12  -8   11.47   19.83   0
   4  -2  10   18.62    5.14   0
   4   4  -4 1079.73   24.04   0
   4   9  -7  300.43   22.56   0
   5   3  -2   49.16    8.31   0
   5  11  -7   37.77   21.30   0
   6   3  -1   28.30    9.59   0
   6   7  -5   74.51   15.48   0
   6  10  -6   20.55   18.86   0
   7   2   2 1371.30   21.91   0
   7   9  -5  280.26   23.60   0
   8   4   0  269.99   15.15   0
   8   7  -3    8.94   13.99   0
   8   9  -4  371.71   26.37   0
   9   9  -3  336.08   26.19   0
  10   4   4  269.44   16.30   0
  10   6   1  251.20   20.24   0
  10   7   0   23.21   17.44   0
  10   8  -1   40.23   18.61   0
  11   6   3  146.83   17.53   0
  11   8   1   13.69   20.44   0
  11   9   0  104.86   23.33   0
  12   7   4  101.21   19.88   0
  12   8   3   86.51   21.99   0
  -8   0   6  174.97   15.87   0
  -7  -1   7  444.61   20.86   0
  -7   0   4  216.18   13.01   0
  -6  -1   5  156.22   11.74   0
  -5  -1   4 1008.08   20.09   0
  -4  -2   6  791.18   19.79   0
  -4  -1   3 1432.66   20.08   0
  -4   1  -1   45.48    2.90   0
  -3  -3  11  795.08   26.69   0
  -3   9  -7   -0.25   11.17   0
  -3  10  -7  155.40   15.88   0
  -2  -2   5  123.39    8.37   0
  -2   0   0  773.51    7.16   0
  -2   2  -3  185.01    4.33   0
  -2   4  -5  134.06    7.28   0
  -1  -2   5    2.51    4.60   0
  -1  -1   2   46.15    3.47   0
   0  -3  10 2119.83   31.68   0
   0   5  -6    6.75    7.18   0
   0   7  -7  216.02   14.40   0
   1  -3  11  424.80   15.96   0
   1   7  -7  411.00   18.50   0
   2  -3  14  542.17   21.14   0
   2  -3  16   26.04   15.97   0
   3   2  -2   49.60    6.21   0
   3   6  -6  790.13   23.64   0
   3   8  -7  515.41   23.43   0
   4   7  -6  279.81   18.54   0
   4  10  -7   10.94   17.87   0
   4  11  -7  235.50   24.94   0
   4  12  -7   71.34   23.84   0
   5  -2  14   25.56    9.16   0
   5   4  -3  619.66   18.97   0
   6   6  -4    9.56   11.93   0
   6  11  -6  115.25   24.47   0
   7   4  -1  568.57   19.00   0
   7   6  -3   22.49   12.43   0
   8   2   4   13.01    7.08   0
   8   3   2   35.61    9.97   0
   8   5  -1  453.67   19.51   0
   8   6  -2    8.92   12.66   0
   8  10  -4    2.04   20.82   0
   9   3   4   55.17   10.00   0
   9   8  -2  429.21   25.18   0
   9  10  -3   39.14   22.37   0
  10   9  -1    9.31   21.38   0
  11   4   7   -1.19   11.31   0
  11   5   5   35.73   14.86   0
  11   7   2   20.04   16.53   0
  -9   1   5   81.27   15.69   0
  -8   3   0  634.38   13.94   0
  -7   2   0  147.56    8.01   0
  -6  -2   9   63.47   15.02   0
  -6   2  -1  589.22    9.67   0
  -5  -2   7   11.53   10.26   0
  -3  -3  10   26.04   12.08   0
  -3  -2   5  145.97    9.48   0
  -2  -1   2  873.55   11.73   0
  -2   8  -7  690.54   19.97   0
   0   4  -5  517.65   13.81   0
   1  -3  10   22.23    9.15   0
   1   3  -4  800.88   15.76   0
   2  -3  13    2.40    9.67   0
   2   6  -6  131.02   12.81   0
   3   5  -5 2052.02   32.87   0
   3   9  -7  438.56   23.97   0
   3  10  -7    0.18   16.79   0
   3  11  -7  314.18   26.60   0
   3  12  -7    6.42   21.19   0
   5  -2  13  218.56   10.62   0
   5   9  -6  498.34   26.27   0
   6   4  -2  171.54   12.48   0
   6   5  -3  269.19   15.75   0
   7   5  -2   69.76   11.59   0
   7   8  -4  198.94   19.78   0
   7  11  -5  155.46   23.86   0
   8   8  -3  548.66   26.32   0
   9   5   1  192.10   15.09   0
  10   5   3  249.78   17.55   0
  10  10  -1   36.56   23.25   0
  11   9   1   91.21   22.40   0
  12   7   5   18.39   17.25   0
  12   8   4    1.13   19.21   0
  12   9   3    6.95   22.30   0
  -7  -1   6  900.74   24.54   0
  -6  -2   8  396.99   20.28   0
  -6   0   2  389.63   12.60   0
  -3  -3   9  928.53   24.80   0
  -2   9  -7  166.06   14.02   0
  -2  10  -7   84.32   15.44   0
  -2  11  -7  247.23   19.49   0
  -1   4  -5   54.15    6.13   0
  -1   8  -7  131.72   12.71   0
  -1  12  -7   22.09   18.27   0
   0  -3   9   29.58    8.16   0
   0  -1   2  718.43    7.54   0
   0   3  -4 1298.64   17.82   0
   0   8  -7   41.74   11.65   0
   0  13  -7   15.47   21.28   0
   1   8  -7  118.10   14.52   0
   1  13  -7   -4.03   22.07   0
   2   9  -7   12.93   14.53   0
   2  10  -7  280.55   20.96   0
   2  11  -7  152.15   19.95   0
   2  12  -7  223.01   24.88   0
   3   4  -4 2714.21   34.01   0
   3   7  -6    7.99   11.63   0
   4   2  -1  224.58    9.25   0
   4   8  -6  615.91   25.34   0
   5   7  -5   68.98   13.54   0
   5  10  -6   26.25   17.10   0
   5  11  -6  170.97   24.40   0
   6   1   3  755.80   13.23   0
   6   7  -4   67.82   13.72   0
   6   9  -5   40.09   17.38   0
   7   9  -4   34.58   17.34   0
   8   4   1    8.54   10.52   0
   8   9  -3   49.20   18.89   0
   9   6   0  298.37   18.09   0
   9   9  -2    1.57   16.58   0
  10   4   5  125.32   13.24   0
  10   6   2  197.74   17.30   0
  10   7   1   20.97   14.80   0
  10   8   0   27.21   16.01   0
  11   6   4  236.71   18.52   0
  -8   2   1  324.74   12.39   0
  -7   0   3    2.76    7.48   0
  -6  -2   7   22.96   11.40   0
  -6  -1   4 1075.40   21.74   0
  -5  -1   3  144.20    8.73   0
  -4  -2   5   93.93    9.06   0
  -4   8  -6   62.81    9.69   0
  -3  -3   8  573.61   18.74   0
  -2  -3   8   52.70    9.73   0
  -1  -3   8   -3.26    7.34   0
  -1   9  -7  159.85   14.34   0
  -1  10  -7   -3.04   12.67   0
  -1  11  -7  313.15   21.54   0
   0   6  -6  207.15   13.22   0
   0   9  -7  198.89   16.23   0
   0  10  -7    4.23   15.64   0
   0  11  -7  134.94   18.74   0
   0  12  -7   73.71   20.39   0
   1  -3   9   92.67    9.39   0
   1  -2   5  237.88    7.01   0
   1   6  -6   76.40   10.70   0
   1   9  -7   10.92   13.14   0
   1  10  -7  263.41   20.24   0
   1  11  -7   14.95   16.58   0
   1  12  -7  272.08   23.97   0
   3  -3  14   49.79   11.98   0
   3  -3  15  248.65   15.60   0
   3  -3  16   68.19   14.22   0
   4   9  -6  167.08   19.01   0
   4  10  -6   34.32   16.70   0
   4  12  -6   88.68   23.36   0
   5   2   0  398.34   11.65   0
   5   6  -4  129.39   13.70   0
   5   8  -5  338.63   21.02   0
   6  10  -5   56.01   18.13   0
   6  11  -5   25.69   21.38   0
   7  10  -4  306.20   24.87   0
   7  11  -4    8.88   19.49   0
   8   5   0  418.90   18.26   0
   8   6  -1  411.63   19.95   0
   8  10  -3  512.94   29.74   0
   9   2   7  240.89   10.56   0
   9   4   3   25.12   10.62   0
   9   8  -1   57.67   17.45   0
  10   9   0  137.31   21.42   0
  11   9   2   41.94   22.27   0
  12   7   6   18.77   17.10   0
  12   8   5   49.04   19.96   0
  12   9   4   42.92   23.62   0
  -9   0   6  279.78   18.67   0
  -9   1   4   77.73   12.49   0
  -9   3   1   48.35    9.45   0
  -8  -1   7   16.46   13.91   0
  -8   0   4 1015.33   24.34   0
  -7  -2   8  285.47   18.85   0
  -7  -1   5    9.72    9.60   0
  -7   1   1    1.11    6.41   0
  -6   1   0  658.99   11.91   0
  -4   9  -6  182.15   13.34   0
   0  -3   8  810.76   17.62   0
   2   7  -6  400.93   18.42   0
   3   8  -6  998.51   28.60   0
   4   4  -3 1725.51   27.79   0
   4   7  -5  548.71   21.75   0
   5   9  -5    7.69   15.42   0
   6   6  -3    1.92   10.72   0
   6   8  -4  227.75   18.75   0
   7   1   5    8.60    4.57   0
   7   4   0  498.19   17.00   0
   7   5  -1    8.88   10.02   0
   7   8  -3  295.29   20.70   0
   8   3   3   11.39    8.44   0
   9   3   5  159.67   11.52   0
   9   5   2  124.18   13.91   0
   9   7   0  105.07   16.15   0
   9   9  -1  377.50   25.51   0
  10   5   4    9.50   12.47   0
  10   8   1  114.59   18.90   0
  10  10   0   27.43   21.33   0
  11   6   5  415.59   21.12   0
  11   8   3  143.76   20.48   0
  -9   2   2  196.09   13.07   0
  -8  -1   6  617.18   23.17   0
  -6  -2   6  377.29   16.71   0
  -5  -3   9    5.80   12.21   0
  -5  -2   5 1305.72   23.95   0
  -4  -3   8  539.87   18.31   0
  -3  -3   7   20.99    8.62   0
  -3  -2   4 1199.28   18.64   0
  -3   5  -5   68.68    6.39   0
  -3   8  -6   -0.20    9.12   0
  -3  11  -6   62.42   16.93   0
  -2  -4  13  264.32   20.13   0
  -2  -3   7  141.57   10.35   0
  -2   7  -6  293.82   13.78   0
  -1  -4  13   17.50   12.77   0
  -1  -3   7  881.61   18.16   0
  -1  13  -6  189.70   23.70   0
   0  13  -6   91.48   23.84   0
   1   5  -5   16.91    8.00   0
   1   7  -6  608.93   20.36   0
   1  13  -6   93.00   23.05   0
   2   4  -4  905.14   19.29   0
   2   8  -6  469.44   20.77   0
   2  13  -6    5.40   21.59   0
   3  -3  12  485.05   14.70   0
   3   9  -6    0.89   13.40   0
   3  10  -6  197.73   20.53   0
   3  11  -6   38.56   18.48   0
   3  12  -6  188.56   22.68   0
   5   3  -1  680.06   16.53   0
   5   5  -3  205.31   11.90   0
   5  10  -5  165.10   20.18   0
   5  11  -5   63.61   20.22   0
   5  12  -5  137.96   24.40   0
   6   5  -2  419.29   17.19   0
   6   9  -4   65.79   17.13   0
   7   2   3   38.47    6.29   0
   7   9  -3  154.74   18.53   0
   8   7  -1   42.13   13.95   0
   9   6   1   49.93   13.05   0
   9  10  -1   43.87   20.91   0
  10   4   6  167.07   13.51   0
  10   7   2  208.79   18.67   0
  10   9   1  183.17   20.79   0
  11   5   7   89.78   14.61   0
  12   8   6    9.12   18.81   0
  12   9   5   31.96   22.32   0
  -7  -2   7 1345.23   30.90   0
  -5  -3   8   15.25   11.18   0
  -4  -3   7  204.23   13.12   0
  -3  -4  12  271.47   20.20   0
  -2  -4  12   -1.47   13.18   0
  -2  12  -6  427.29   24.02   0
  -1  -4  12  234.43   16.50   0
  -1   7  -6   36.86    9.22   0
   0  -4  13   65.43   13.36   0
   0  -4  14   41.49   14.05   0
   0  -2   4   35.94    3.91   0
   0   7  -6   57.09   10.44   0
   1  -3   8 1374.05   20.26   0
   1   8  -6    5.48   10.41   0
   1  12  -6   51.65   19.28   0
   2   3  -3 2078.43   24.95   0
   2  11  -6    9.24   16.56   0
   2  12  -6  312.19   24.68   0
   3   5  -4  514.31   17.32   0
   4   6  -4   95.51   12.12   0
   4   8  -5  898.57   27.62   0
   4  12  -5  252.12   24.76   0
   6   7  -3  147.64   15.18   0
   6  11  -4   69.02   21.28   0
   7  10  -3  111.56   20.12   0
   8   4   2   -0.25    8.34   0
   8  10  -2   61.06   19.72   0
   8  11  -2  111.70   23.50   0
   9   8   0  303.48   21.43   0
  10  10   1  186.63   24.41   0
  11   9   3   58.03   20.75   0
   2   6  -5   53.45    8.10   0
   3   7  -5  399.10   16.85   0
  -9  -1 -12    6.74   11.10   0
  -8  -2 -19   -4.27   20.07   0
  -8  -2 -18  120.97   20.96   0
  -8  -2 -17  185.27   20.44   0
  -8  -2 -16   21.59   15.79   0
  -8  -2 -15  167.36   17.33   0
  -8  -2 -14   96.76   15.72   0
  -8   4   0   19.65    7.23   0
  -7  -2 -10   68.41    9.98   0
  -6  -3 -19   89.95   21.96   0
  -6  -3 -18  317.87   24.51   0
  -6  -3 -17   16.03   17.10   0
  -6  -3 -16   54.00   15.95   0
  -6  -3 -15  167.59   16.99   0
  -6  -3 -14  137.77   15.29   0
  -6  -2  -8  473.54   13.93   0
  -5  -3 -11  347.40   15.28   0
  -5   5   4  144.85   11.69   0
  -4   3   3 1328.12   18.04   0
  -4   4   4  959.24   18.43   0
  -3  -2  -5 2133.86   21.63   0
  -1  -1  -2 1530.08   12.47   0
  -1   2   3  368.11    8.33   0
  -1   5   6  246.85   11.40   0
   0   5   6  805.31   19.53   0
   1  -3  -9   68.13    9.63   0
   1  -2  -5   74.88    6.27   0
   1   2   3  303.96    7.07   0
   2  -3 -10  565.30   18.69   0
   2   4   5 2964.39   30.08   0
   3  -3 -19   89.81   21.83   0
   3  -3 -18  104.54   20.40   0
   3  -3 -13    7.59   11.95   0
   3  -3 -12  283.70   16.73   0
   4  -2  -8    3.33    7.21   0
   4   6   6  318.20   14.53   0
   5  -2 -11    5.98    9.37   0
   6  -1  -8   73.14    8.64   0
   6   8   6  217.00   17.55   0
   7  -1 -19  198.94   26.16   0
   7  -1 -18   34.09   18.99   0
   7  -1 -11    3.88   12.19   0
   7   5   3  432.10   12.33   0
   7   6   4   78.90    9.29   0
   8   0  -9   35.10    9.78   0
  -9  -1 -11   82.50   11.25   0
  -8  -2 -13   -1.45   10.89   0
  -7   5   2   15.32    9.25   0
  -7   7   3    3.98   14.82   0
  -6  -3 -20   27.57   22.79   0
  -6  -3 -13   13.65   10.95   0
  -6   5   3   21.57    9.32   0
  -6   7   4   14.02   13.66   0
  -5   7   5  142.67   14.85   0
  -4  -3  -9   12.91    7.50   0
  -3  -4 -18  265.83   23.34   0
  -3  -4 -17   70.73   17.86   0
  -3  -4 -16    3.91   14.80   0
  -3  -4 -15    7.56   13.19   0
  -3   1   1    2.01    1.75   0
  -3   5   5  130.96   10.60   0
  -2  -4 -19   52.93   20.16   0
  -2  -4 -18   51.87   19.37   0
  -2  -4 -17  168.68   19.97   0
  -2  -4 -16   30.59   15.74   0
  -2  -4 -15   46.25   14.34   0
  -2  -3  -8  248.68   10.49   0
  -2   6   6  522.52   18.33   0
  -1  -4 -19   95.82   20.82   0
  -1  -4 -18    8.05   18.05   0
  -1  -4 -17   86.82   18.26   0
  -1  -4 -14  529.49   22.49   0
  -1   3   4    7.13    4.85   0
  -1   4   5  169.15    9.41   0
   0  -4 -17   -1.90   16.21   0
   0  -4 -16  209.48   19.90   0
   0  -4 -15   10.07   13.57   0
   0   2   3  423.35    8.40   0
   0   4   5   65.41    7.74   0
   0   7   7  256.92   16.62   0
   1   3   4   21.19    4.73   0
   3  -3 -11   24.02   10.60   0
   4  -3 -17   72.11   17.44   0
   4  -3 -16    3.25   14.80   0
   4  -3 -15  254.11   19.43   0
   4   3   3  157.22    6.18   0
   4   5   5  761.46   17.45   0
   4   8   7   48.89   13.79   0
   5  -2 -10   65.22   10.65   0
   5   7   6  398.49   17.27   0
   6  -2 -18   98.29   23.11   0
   6  -2 -17  100.54   19.96   0
   6  -2 -16   35.60   16.82   0
   6  -2 -15   39.10   15.77   0
   6  -2 -14  116.35   18.27   0
   7   0  -6  127.91    7.80   0
   7   8   5  374.47   19.76   0
  -8  -2 -12   79.01   11.21   0
  -7  -3 -19   44.15   23.32   0
  -7  -3 -18   50.40   19.70   0
  -7  -3 -17   44.03   18.01   0
  -7  -3 -16  334.79   21.65   0
  -7  -3 -15  427.38   22.63   0
  -7  -1  -6  324.73    9.46   0
  -6  -3 -12  208.91   13.94   0
  -5  -3 -10  175.90   11.65   0
  -5   2   1  206.92    6.11   0
  -5   4   3 1033.42   18.58   0
  -4  -4 -19   90.56   20.97   0
  -4  -4 -18  197.81   22.42   0
  -4  -4 -17  115.03   19.07   0
  -4  -4 -16    6.55   14.91   0
  -4  -4 -15  268.14   18.77   0
  -4   6   5  309.69   15.30   0
  -3  -4 -20  128.61   25.03   0
  -3  -4 -19   17.97   21.07   0
  -3  -4 -14   85.63   14.35   0
  -3  -4 -13   12.95   10.68   0
  -3  -3  -8  154.04    9.56   0
  -3   7   6   95.51   13.85   0
  -2  -4 -20  421.74   30.69   0
  -2  -4 -13   37.82   11.96   0
  -2  -1  -2 2214.76   14.57   0
  -1  -4 -20   81.93   23.57   0
  -1  -4 -13  486.57   20.55   0
   0  -4 -20   12.16   21.86   0
   0  -4 -19   41.15   21.09   0
   0  -4 -18   20.92   13.35   0
   0  -4 -14   17.73   13.11   0
   0   3   4   10.58    4.50   0
   1  -4 -18   95.51   20.51   0
   1  -4 -17   64.16   17.75   0
   1  -4 -16  208.21   19.99   0
   1  -3  -8  805.89   18.99   0
   2  -3  -9  141.33   11.18   0
   3  -2  -6   12.50    5.32   0
   3   6   6  294.06   14.09   0
   3   8   7  304.82   18.84   0
   4  -3 -19   37.98   21.48   0
   4  -3 -18  469.83   28.06   0
   4  -3 -14   70.69   15.37   0
   4  -3 -13   51.07   13.68   0
   4  -1  -4   13.98    4.51   0
   5  -2  -9  217.46   12.61   0
   5   6   5   53.93   10.18   0
   6  -2 -19   87.08   23.13   0
   6  -2 -13   33.57   12.99   0
   6  -1  -7  631.27   15.70   0
   6   7   5  128.12   13.04   0
   7  -1 -10  243.58   13.95   0
   8   8   4  156.77   14.97   0
   9   0 -13   -1.22   14.40   0
  -9  -1 -10   91.97   11.01   0
  -8  -2 -11  192.79   13.39   0
  -7  -3 -14    4.50   11.60   0
  -7   3   0  350.88    9.36   0
  -6  -3 -11  384.85   15.76   0
  -6  -2  -7  172.80    8.98   0
  -6   4   2  519.97   13.42   0
  -5  -4 -18  213.52   21.51   0
  -5  -4 -17   71.86   17.32   0
  -5  -2  -6  482.95   11.46   0
  -5   3   2  928.89   14.69   0
  -4  -4 -20   13.19   22.53   0
  -4  -4 -14   41.69   13.04   0
  -4  -3  -8  107.55    9.49   0
  -4  -2  -5  723.73   13.05   0
  -3  -4 -12  476.72   18.82   0
  -2  -4 -12  118.45   12.92   0
  -1  -4 -12   38.10   10.77   0
  -1  -2  -4 3452.17   26.10   0
  -1   6   6  916.40   22.77   0
   0   6   6   99.47   10.92   0
   1  -4 -19    5.59   19.02   0
   1  -4 -14   31.65   13.33   0
   2  -4 -18  122.55   20.43   0
   2  -4 -17   66.33   17.70   0
   2  -4 -16   12.01   15.02   0
   2  -2  -5  395.85   10.77   0
   2   6   6  435.47   16.48   0
   2   8   7    5.17   12.84   0
   3  -3 -10  440.02   17.01   0
   4  -3 -12  102.40   13.62   0
   4  -2  -7  305.93   11.72   0
   5   8   6   16.42   12.77   0
   7  -1  -9  376.75   15.33   0
   7   7   4  412.95   17.47   0
   8  -1 -17   24.77   19.49   0
   8  -1 -16   20.68   17.76   0
   8  -1 -15  402.19   23.39   0
   8  -1 -14  186.95   19.61   0
   8   0  -8  517.10   15.47   0
   9   0 -12   -1.44   12.98   0
   9   6   1   45.79    9.42   0
   9   7   2  216.90   12.93   0
  -9  -2 -15  191.98   19.24   0
  -7  -3 -13  147.25   13.97   0
  -7   6   2  141.01   13.53   0
  -6   3   1  596.12   11.82   0
  -6   6   3   57.18   10.60   0
  -5  -4 -19  246.27   24.48   0
  -5  -4 -16  528.99   24.60   0
  -5  -4 -15    7.17   13.58   0
  -5  -4 -14   14.74   12.67   0
  -5  -3  -9   99.08    9.37   0
  -4  -4 -13  131.81   13.55   0
  -4   5   4  145.34   10.63   0
  -4   7   5  190.38   15.34   0
  -3  -4 -11  446.95   17.14   0
  -3  -3  -7  398.14   12.46   0
  -3   3   3 1324.37   17.79   0
  -3   6   5  202.70   13.04   0
  -2  -4 -11  433.32   17.36   0
  -2  -2  -4 2568.54   22.22   0
  -2   5   5    7.69    7.26   0
  -2   7   6   -5.38   10.73   0
   1  -4 -12   50.17   12.01   0
   1   6   6  134.35   10.05   0
   2  -4 -19    1.05   19.03   0
   2  -4 -15  180.63   18.08   0
   2  -4 -14  189.04   17.29   0
   2  -3  -8  393.36   14.40   0
   3  -3  -9  711.24   19.50   0
   3   2   2   22.64    2.72   0
   3   5   5   40.65    7.48   0
   4  -3 -11   75.80   11.98   0
   5  -3 -19   70.83   21.99   0
   5  -3 -18   16.02   18.70   0
   5  -3 -17  189.16   22.01   0
   5  -3 -16   63.35   17.30   0
   5  -3 -15   14.81   15.11   0
   5  -3 -14  250.35   20.38   0
   5  -2  -8   -0.29    8.26   0
   5  -1  -5  809.54   13.92   0
   5   5   4   32.81    6.96   0
   6  -2 -11  299.48   16.10   0
   7   1  -3  270.40    5.27   0
   8  -1 -13  108.05   15.27   0
   8   7   3    2.07    8.89   0
   9   0 -11    1.60   11.71   0
  -9  -2 -14   36.01   12.63   0
  -9   3  -3  247.30    7.37   0
  -8  -3 -19   99.58   22.45   0
  -8  -3 -18    4.76   19.05   0
  -8  -3 -17  132.52   19.95   0
  -8  -3 -16  133.98   19.84   0
  -8  -2 -10   76.49   10.21   0
  -8   5   0   78.03   10.86   0
  -7  -3 -12  168.92   13.05   0
  -7  -2  -8  687.64   15.83   0
  -6  -4 -19   97.76   22.12   0
  -6  -4 -18   10.14   18.78   0
  -6  -4 -17  129.49   19.68   0
  -6  -4 -16  208.38   18.51   0
  -6  -3 -10   61.04    9.36   0
  -5  -4 -13   53.77   12.12   0
  -5   7   4  203.29   15.66   0
  -2  -4 -10    5.81    8.50   0
  -1  -4 -10   76.92   10.46   0
  -1   5   5  867.54   19.63   0
  -1   7   6  280.89   16.71   0
   1  -4 -11   53.02   11.11   0
   1  -3  -7 1018.01   19.24   0
   2  -4 -13    0.74   11.37   0
   2   5   5  225.94   11.39   0
   3  -4 -19    8.20   20.76   0
   3  -4 -17  177.57   21.50   0
   3  -4 -16    5.47   16.64   0
   3  -4 -15   56.76   16.25   0
   3   3   3   68.12    5.53   0
   3   4   4   32.57    5.84   0
   3   7   6   30.81    8.37   0
   4  -3 -10   10.91    9.07   0
   4   6   5  310.46   13.87   0
   4   8   6  349.72   18.89   0
   5  -3 -13  190.13   17.03   0
   5   7   5   61.39   11.86   0
   6  -2 -10   22.91    9.52   0
   6   8   5  104.74   13.98   0
   7  -2 -18   15.81   20.61   0
   7  -2 -17  160.05   22.52   0
   7  -2 -16   74.33   19.13   0
   7  -2 -15   57.29   17.34   0
   7  -2 -14  396.17   23.75   0
   7   3   0  366.35    6.83   0
   7   6   3   80.33   10.09   0
   8   6   2  249.76   12.51   0
  -9  -2 -13  127.14   13.37   0
  -8  -3 -15   33.30   14.20   0
  -8  -3 -14   39.14   14.70   0
  -8  -1  -7 1188.63   17.37   0
  -7  -3 -11    5.38    9.89   0
  -7   7   2   76.55   13.76   0
  -6  -4 -15   97.45   15.62   0
  -6  -4 -14   49.50   14.52   0
  -6   7   3   96.62   13.94   0
  -5  -4 -12   27.11   10.55   0
  -5  -3  -8 1106.35   20.21   0
  -5   5   3  810.56   18.81   0
  -4  -4 -11   38.81   10.10   0
  -4   4   3   39.51    7.66   0
  -3  -4 -10    4.47    8.53   0
  -3   7   5   73.32   13.01   0
  -2  -5 -19  162.68   23.02   0
  -2  -5 -18   87.13   20.38   0
  -2  -5 -17    3.73   15.59   0
  -2   4   4  101.65    8.10   0
  -2   6   5  586.21   18.58   0
  -1  -5 -19   38.83   19.43   0
  -1  -5 -18   90.86   20.37   0
  -1  -5 -17   36.53   16.58   0
  -1  -3  -6 1382.23   20.87   0
  -1   8   6  407.78   20.80   0
   0   5   5  890.36   19.63   0
   0   7   6  406.02   18.09   0
   1   5   5  576.92   16.20   0
   2  -4 -12  140.63   12.11   0
   2   7   6  216.13   12.77   0
   3  -4 -14   32.76   14.53   0
   3  -4 -13  101.69   14.09   0
   3  -3  -8    8.40    7.24   0
   3  -2  -5  144.35    7.29   0
   3   8   6  194.25   16.23   0
   4  -2  -6  575.65   13.78   0
   5  -3 -12  312.27   17.75   0
   6  -1  -6   43.02    6.71   0
   6   5   3  485.23   13.28   0
   7  -2 -13    8.91   12.89   0
   7  -1  -8   82.76    9.45   0
   7   0  -5 1211.43   15.75   0
   7   8   4    0.85   11.05   0
   8  -1 -11   93.69   13.66   0
   8   0  -7 1007.76   18.25   0
   8   5   1  332.16   11.01   0
   8   8   3  138.58   15.92   0
   9   3  -3    3.40    2.28   0
   9   8   2   15.20   11.37   0
  -9  -2 -12  175.97   14.39   0
  -9  -1  -9   20.21    7.65   0
  -7  -4 -19    2.11   20.86   0
  -7  -4 -18   17.77   19.07   0
  -7  -4 -17  352.19   25.04   0
  -7   5   1  111.42   10.65   0
  -6  -4 -13  155.93   15.29   0
  -6  -3  -9  754.02   18.11   0
  -6   5   2   86.26    9.22   0
  -4  -5 -19   42.16   20.39   0
  -4  -5 -18   50.44   18.03   0
  -4  -4 -10  630.14   18.49   0
  -4   6   4  265.36   14.20   0
  -3  -5 -19  251.20   26.13   0
  -3  -5 -18   -0.79   17.85   0
  -3  -5 -17  145.42   20.43   0
  -3  -5 -16    1.39   15.41   0
  -3  -5 -15   13.86   13.48   0
  -3   5   4  228.25   11.80   0
  -2  -5 -16  109.78   17.23   0
  -2  -5 -15   27.08   14.78   0
  -2  -4  -9   31.12    8.62   0
  -2  -3  -6  949.94   17.33   0
  -1  -5 -16   19.87   15.34   0
  -1  -5 -15  276.73   20.28   0
  -1  -4  -9    5.34    8.18   0
  -1   4   4   16.47    6.34   0
   0  -5 -19    3.45   20.51   0
   0  -5 -18    1.72   19.16   0
   0  -5 -17   33.19   18.03   0
   0  -5 -16   29.16   17.04   0
   0  -5 -15  141.54   17.36   0
   0   8   6    3.35   12.53   0
   1  -4 -10  123.22   11.58   0
   2  -4 -11   65.47   11.32   0
   2   4   4  492.72   12.72   0
   2   8   6  146.72   15.46   0
   3  -4 -12   17.49   11.22   0
   3   6   5  525.72   16.90   0
   4  -4 -19  207.88   25.91   0
   4  -4 -18    8.75   19.24   0
   4  -4 -17  252.89   23.25   0
   4  -4 -16  210.63   21.02   0
   4  -4 -15   -4.13   17.13   0
   4  -3  -9  499.23   17.04   0
   4   5   4  240.06   10.86   0
   5  -3 -11  251.00   15.54   0
   5  -2  -7    2.51    7.41   0
   5   8   5  230.91   16.34   0
   6  -3 -18    3.95   20.21   0
   6  -3 -17   61.42   20.06   0
   6  -3 -16   50.04   18.44   0
   6  -3 -15   -0.35   15.28   0
   6  -2  -9  140.22   11.12   0
   6   7   4    3.25   10.14   0
   7  -2 -12   40.16   12.35   0
   7   4   1   17.46    4.60   0
  -8  -3 -13  143.54   13.84   0
  -8  -2  -9  527.79   15.32   0
  -8   4  -1  266.76   10.84   0
  -7  -4 -16  203.24   19.40   0
  -7  -4 -15  181.89   19.42   0
  -7  -3 -10  132.82   11.53   0
  -6  -2  -6   37.29    5.98   0
  -5  -4 -11   87.64   11.24   0
  -5   6   3  168.60   13.15   0
  -4  -5 -17   43.53   16.65   0
  -4  -5 -16  116.06   17.73   0
  -4  -5 -15   26.90   14.42   0
  -4   3   2 1123.36   16.16   0
  -3  -5 -14   -0.75   12.13   0
  -3  -4  -9  534.37   16.67   0
  -2  -5 -14   90.71   14.53   0
  -2  -5 -13  148.48   14.51   0
  -2   1   1  701.06    7.27   0
  -2   7   5   16.21   11.27   0
  -1  -5 -14   51.97   10.75   0
  -1   6   5   17.49    8.99   0
   0  -5 -14  273.41   19.02   0
   0   4   4  690.68   15.26   0
   1  -5 -19  106.50   22.10   0
   1  -5 -18   -2.55   14.07   0
   1  -5 -17  123.37   19.34   0
   1  -5 -16   96.87   18.20   0
   1  -5 -15  230.79   20.07   0
   1  -3  -6   38.96    6.88   0
   1   4   4 1073.02   18.25   0
   2  -4 -10    6.99    9.44   0
   2  -2  -4  499.50   10.81   0
   4  -4 -14   57.60   15.52   0
   4   7   5  563.81   19.19   0
   5   6   4  280.12   12.91   0
   6  -3 -14  138.84   17.56   0
   7  -2 -11  179.08   15.44   0
   8  -1 -10    1.51    8.98   0
  -9  -2 -11    1.99    9.84   0
  -8  -3 -12    3.23   11.30   0
  -7   6   1   71.84   12.42   0
  -6  -4 -12   -1.01    9.78   0
  -6   6   2    6.89   10.74   0
  -5  -5 -19    0.13   19.34   0
  -5  -5 -18  142.17   20.75   0
  -5  -5 -17  257.87   22.26   0
  -5  -5 -16   76.85   16.90   0
  -5   4   2   45.66    6.72   0
  -4  -5 -14  286.30   18.47   0
  -4   8   4  509.39   22.52   0
  -3  -5 -13  219.69   16.11   0
  -1  -5 -12  464.75   19.56   0
  -1  -4  -8   19.77    7.91   0
   0   6   5   81.19   10.13   0
   1  -5 -14  500.39   23.59   0
   1  -4  -9  419.51   15.00   0
   1   6   5 1107.10   23.56   0
   2  -5 -19   49.72   22.33   0
   2  -5 -18    9.28   18.85   0
   2  -5 -17   95.67   20.30   0
   2  -5 -16  227.50   21.89   0
   2   2   2  421.79    7.54   0
   3  -4 -11  519.14   20.03   0
   3  -3  -7  538.18   15.21   0
   3   7   5   74.51   11.45   0
   4  -4 -13  100.11   15.20   0
   4   4   3 1218.31   17.74   0
   4   8   5   10.82   11.95   0
   5  -4 -18   21.69   20.45   0
   5  -4 -17   25.06   18.02   0
   5  -3 -10   11.40    9.52   0
   6  -3 -13   90.44   15.41   0
   6   8   4  278.00   16.51   0
   7   7   3  214.00   13.21   0
   8  -2 -16  142.31   20.81   0
   8  -2 -15   -4.40   18.91   0
   8   7   2    8.16    9.06   0
  -9  -3 -15    7.44   14.22   0
  -8  -4 -19   -1.31   21.11   0
  -8  -4 -18   79.56   20.38   0
  -8  -4 -17  117.02   19.74   0
  -7  -4 -13   31.87   13.63   0
  -7  -2  -7  457.83   12.27   0
  -7   4   0   64.82    7.73   0
  -7   7   1  257.10   18.17   0
  -6  -5 -19    3.78   20.38   0
  -6  -5 -18  148.60   21.91   0
  -6  -5 -17    3.08   18.40   0
  -6  -4 -11   64.55   10.52   0
  -6  -3  -8  209.66   10.47   0
  -6   4   1    8.79    6.77   0
  -6   7   2  517.89   21.19   0
  -5  -5 -15  203.69   18.31   0
  -5  -5 -14    3.84   11.87   0
  -5  -4 -10  387.24   15.47   0
  -5  -3  -7   70.61    7.12   0
  -4  -5 -13    7.11   11.38   0
  -4  -4  -9  216.23   12.14   0
  -4   2   1  950.55   11.76   0
  -4   5   3  936.61   19.82   0
  -3  -5 -12   13.75   10.93   0
  -3   4   3  130.48    8.29   0
  -3   6   4  183.02   12.29   0
  -2  -5 -12  256.92   14.29   0
  -2  -4  -8  525.59   15.89   0
  -1   8   5  201.73   16.49   0
   0  -5 -12  403.43   19.64   0
   0   3   3  240.46    8.09   0
   0   7   5   23.29   10.51   0
   1  -5 -13   99.57   14.81   0
   1   3   3 1070.88   15.14   0
   2  -5 -15   40.61   12.50   0
   2  -5 -14  110.76   16.81   0
   2  -4  -9  686.50   19.78   0
   2  -3  -6  685.09   15.64   0
   2   7   5  574.34   19.55   0
   3  -5 -18   26.35   20.74   0
   3  -4 -10  185.62   13.76   0
   4  -4 -12   10.23   11.96   0
   4  -3  -8  175.62   11.22   0
   5  -4 -16  151.66   20.74   0
   5  -1  -4  937.73   13.36   0
   5   7   4   32.62   10.90   0
   6  -3 -12   17.78   11.98   0
   6  -2  -8  287.29   12.47   0
   6   6   3   28.92    7.88   0
   7  -3 -18  112.20   23.51   0
   7  -3 -17    2.01   19.72   0
   7  -3 -16   57.63   21.02   0
   7  -2 -10  122.16   13.21   0
   7   8   3  104.81   14.53   0
   8  -2 -14   99.02   17.13   0
   8  -1  -9  260.18   13.93   0
   9   8   1   69.41   13.91   0
  -9  -3 -14  455.14   20.42   0
  -8  -4 -16   29.94   16.20   0
  -8  -4 -15  121.36   18.41   0
  -8  -3 -11    2.08    8.78   0
  -8   3  -2  390.54    9.73   0
  -7  -3  -9  369.77   14.37   0
  -6  -5 -16  117.72   17.77   0
  -5  -5 -13   17.99   13.19   0
  -4  -5 -12  216.25   15.22   0
  -4  -3  -6  321.30   10.68   0
  -3  -4  -8  119.66    9.82   0
  -3   8   4   50.09   15.46   0
  -2  -6 -19    2.23   21.39   0
  -2  -6 -18  186.39   22.77   0
  -2  -5 -11   32.35   10.79   0
  -2  -3  -5   75.12    6.51   0
  -1  -6 -18   25.10   18.91   0
  -1  -5 -11  102.73   12.44   0
  -1   5   4 1008.46   20.32   0
   0  -5 -11  446.24   18.91   0
   1  -5 -12   13.13   11.74   0
   1  -4  -8   43.30    8.88   0
   2  -5 -13  671.47   25.01   0
   2   5   4 1605.94   24.28   0
   2   8   5  353.40   18.58   0
   3  -5 -16  351.80   24.52   0
   3  -5 -15   60.63   17.20   0
   3   8   5    2.18   11.29   0
   4  -4 -11  155.05   14.33   0
   4  -2  -5  311.50    9.68   0
   4   6   4  300.75   13.35   0
   5  -4 -14    3.15   14.43   0
   5  -3  -9    4.89    8.47   0
   5  -2  -6  189.97    9.71   0
   6  -3 -11  751.37   23.00   0
   6  -1  -5  289.19    9.31   0
   7  -3 -15  114.14   19.39   0
   7   6   2  239.24   12.47   0
   8  -2 -13  268.56   18.70   0
   8   6   1    8.64    8.15   0
   8   8   2    6.44   11.10   0
   9  -1 -12   -0.81   13.22   0
  -9  -3 -13  169.04   16.33   0
  -9  -2 -10  296.29   13.76   0
  -8  -4 -14  163.43   17.73   0
  -8  -2  -8 1189.37   19.66   0
  -8   5  -1   11.80    9.22   0
  -7  -5 -19   70.01   22.95   0
  -7  -5 -18    3.22   19.03   0
  -7  -4 -12    4.83    9.84   0
  -6  -5 -15   95.38   15.25   0
  -6  -5 -14   88.43   15.94   0
  -5  -4  -9  409.51   14.96   0
  -5   3   1  774.43   13.13   0
  -5   5   2  776.07   18.16   0
  -4  -6 -18   61.71   19.40   0
  -4  -4  -8    8.52    7.28   0
  -4   1   0    6.69    1.79   0
  -4   6   3   38.95    9.61   0
  -3  -6 -18  250.81   24.66   0
  -3  -6 -17   40.13   18.44   0
  -3  -6 -16    9.42   15.11   0
  -3  -5 -11  517.54   18.94   0
  -2  -6 -17  176.27   21.04   0
  -2  -6 -16   34.19   17.10   0
  -2   6   4   55.12    9.77   0
  -1  -6 -17  101.61   19.42   0
  -1  -6 -16   93.34   18.21   0
  -1   2   2  399.92    7.95   0
   0  -6 -18   27.50   20.59   0
   0  -6 -17   51.81   19.12   0
   0   5   4  967.85   19.80   0
   1  -5 -11  172.54   14.56   0
   1  -3  -5  434.49   11.93   0
   1   5   4  820.88   18.20   0
   2  -5 -12   77.19   13.54   0
   3  -5 -14    6.70   14.68   0
   3  -4  -9  140.07   11.69   0
   3  -2  -4  481.93   10.58   0
   4  -5 -18  314.70   27.23   0
   4  -5 -17   29.25   18.35   0
   5  -4 -13  299.15   19.73   0
   5   8   4   26.80   11.85   0
   6  -4 -18   58.95   22.82   0
   6  -4 -17   14.94   20.32   0
   6   7   3  479.54   17.91   0
   7  -3 -14   82.01   16.84   0
   7  -2  -9    1.96    9.07   0
   8  -2 -12   -6.07   13.17   0
   8   0  -6  168.45    8.34   0
  -8  -3 -10  180.84   12.49   0
  -7  -5 -17   23.75   17.97   0
  -7  -5 -16  172.14   19.59   0
  -7   5   0  124.82   11.02   0
  -6   5   1  461.92   15.38   0
  -5  -5 -12   88.50   12.64   0
  -4  -6 -17   12.33   17.71   0
  -4  -6 -16  154.94   18.99   0
  -4  -5 -11  546.74   19.43   0
  -4   7   3  264.30   15.84   0
  -4   8   3   43.95   13.17   0
  -3  -6 -15   30.11   15.54   0
  -3  -5 -10  600.68   19.18   0
  -3  -3  -5  166.35    7.90   0
  -3   3   2   11.93    4.35   0
  -2  -6 -15  124.31   17.07   0
  -2  -6 -14  163.08   16.93   0
  -2  -5 -10  191.30   13.44   0
  -2  -4  -7   48.18    8.06   0
  -2   4   3  301.05   10.82   0
  -2   7   4  435.20   18.19   0
  -2   8   4   56.36   13.38   0
  -1  -6 -15   15.00   14.83   0
  -1  -6 -14  523.44   23.75   0
  -1  -5 -10   35.32    7.78   0
  -1   1   1  212.45    4.07   0
  -1   6   4  224.32   12.85   0
   0  -6 -16  278.26   19.48   0
   0  -6 -15   22.14   15.90   0
   0  -5 -10  173.32   13.49   0
   0   2   2  194.75    5.86   0
   1  -6 -18  109.30   21.86   0
   1  -6 -17   20.94   19.14   0
   1  -6 -16  183.67   21.40   0
   1   1   1   60.53    2.29   0
   2  -4  -8  629.21   17.91   0
   3  -5 -13   13.95   13.34   0
   3  -3  -6   91.05    7.66   0
   3   6   4   11.59    7.87   0
   4  -5 -16   52.42   18.75   0
   4  -5 -15  380.88   24.01   0
   4  -4 -10  420.98   17.75   0
   4  -3  -7  179.28   10.27   0
   4   7   4   78.59   11.09   0
   5  -4 -12  252.25   17.43   0
   6  -4 -16    7.28   18.16   0
   6  -4 -15  143.69   20.01   0
   6  -3 -10  222.91   14.01   0
   6  -2  -7  196.79   10.71   0
   6   5   2  655.93   14.83   0
   7  -3 -13  247.86   18.75   0
   8   1  -4   19.13    3.52   0
   9  -1 -11   -2.30   11.86   0
   9   0  -8    1.15    7.37   0
   9   4  -2  407.91    8.73   0
  -9  -3 -12    7.35   11.98   0
  -8  -4 -13    5.32   11.74   0
  -7  -5 -15  189.64   18.14   0
  -7  -4 -11  171.21   12.67   0
  -7   3  -1    1.25    4.36   0
  -6  -5 -13   98.99   14.02   0
  -6  -3  -7    3.08    5.74   0
  -6   3   0  195.79    7.52   0
  -5  -6 -18   13.12   18.30   0
  -5  -6 -17  107.10   20.19   0
  -5  -6 -16  426.62   23.57   0
  -5  -3  -6   22.97    6.39   0
  -5   6   2  208.85   12.79   0
  -4  -6 -15  139.26   17.53   0
  -4   4   2  339.22   11.22   0
  -3  -6 -14  224.06   18.24   0
  -3  -4  -7  146.18    9.75   0
  -1   7   4    9.46    9.57   0
   0  -6 -14  114.15   17.08   0
   1  -6 -15  385.61   24.11   0
   1  -5 -10  472.20   18.69   0
   1  -4  -7  356.13   13.69   0
   1   6   4 1071.27   22.75   0
   2  -6 -18   84.46   22.91   0
   2  -6 -17   82.77   21.48   0
   2  -5 -11  136.53   13.72   0
   3  -5 -12  610.01   23.28   0
   4  -5 -14  125.73   17.83   0
   4   5   3  257.11   10.84   0
   4   8   4  260.75   16.60   0
   5  -5 -18  137.63   26.59   0
   5  -4 -11  114.51   14.51   0
   5  -3  -8  304.92   13.28   0
   5   0  -2  726.54    7.49   0
   5   6   3  479.63   15.36   0
   6  -4 -14   21.17   15.45   0
   6   8   3  121.32   13.36   0
   7  -3 -12    0.56   11.99   0
   7  -1  -6  758.02   14.76   0
   7   5   1 1083.91   18.26   0
   8  -3 -16   37.38   22.43   0
   8  -2 -11   55.29   11.93   0
   8   7   1   39.51   11.07   0
  -8  -5 -18   33.43   20.07   0
  -8  -5 -17   57.34   21.59   0
  -8   2  -3   12.74    3.56   0
  -7  -5 -14   75.92   14.65   0
  -7   6   0  145.60   12.26   0
  -6  -6 -18   32.47   20.02   0
  -6  -6 -17  299.08   24.83   0
  -6  -5 -12   77.79   12.18   0
  -6  -4  -9   14.80    8.12   0
  -6  -2  -5  201.24    7.69   0
  -6   6   1   89.45   10.84   0
  -6   7   1  297.88   17.89   0
  -5  -6 -15   26.73   14.99   0
  -5  -5 -11  188.32   13.40   0
  -5  -4  -8   80.21    8.96   0
  -5   2   0  886.01   11.17   0
  -5   7   2  533.39   19.82   0
  -5   8   2  192.52   16.95   0
  -4  -6 -14    1.44   13.36   0
  -4  -5 -10  110.59   11.67   0
  -3  -6 -13   19.60   12.54   0
  -3   6   3    4.06    8.61   0
  -2  -6 -13   13.50    8.99   0
  -1  -6 -13  408.49   18.90   0
  -1   4   3  461.56   12.52   0
  -1   8   4 1136.20   28.92   0
   0  -6 -13  689.85   25.56   0
   0  -5  -9  266.64   14.53   0
   0   1   1 2298.38   11.93   0
   0   7   4    1.81    9.59   0
   1  -6 -14   32.53   15.61   0
   2  -6 -16   38.38   18.03   0
   2  -6 -15  396.79   24.38   0
   2  -5 -10  649.94   21.11   0
   2   4   3  965.01   16.52   0
   2   7   4  899.81   22.96   0
   3  -6 -18   89.12   23.86   0
   3  -4  -8 1205.19   23.98   0
   3   8   4   88.36   13.37   0
   4  -5 -13   34.14   14.30   0
   4  -4  -9   23.13    9.27   0
   5  -5 -17  160.07   23.35   0
   5  -5 -16    2.10   18.20   0
   6  -4 -13   89.69   16.02   0
   6  -3  -9    0.94    9.29   0
   7  -4 -18   71.04   23.76   0
   7   8   2  287.12   16.15   0
   8  -3 -15   94.59   21.61   0
   9  -1 -10    2.03   11.10   0
   9   8   0  292.29   17.76   0
  -9  -2  -9  282.51   12.15   0
  -8  -5 -16  155.15   19.40   0
  -8  -4 -12   39.46   11.03   0
  -7  -5 -13  111.95   16.07   0
  -7  -4 -10   28.81    8.88   0
  -6  -6 -16   24.65   16.80   0
  -5  -6 -14   48.89   14.37   0
  -5   4   1 1115.31   18.77   0
  -4  -6 -13  248.53   17.46   0
  -4  -4  -7    2.60    6.69   0
  -4  -3  -5  529.70   12.19   0
  -4   5   2  613.08   16.82   0
  -3  -6 -12  892.97   25.93   0
  -3   7   3  268.81   15.54   0
  -3   8   3   18.35   12.89   0
  -2  -7 -18   74.32   21.02   0
  -2  -6 -12   44.01   13.15   0
  -2   5   3  409.25   13.79   0
  -1  -7 -18  130.88   22.47   0
  -1  -6 -12  210.71   16.71   0
  -1  -4  -6   40.23    7.33   0
   0  -6 -12  305.54   18.72   0
   0   4   3  359.99   11.22   0
   0   8   4   88.18   13.34   0
   1  -6 -13  328.44   20.69   0
   1  -5  -9   43.24   10.20   0
   1   4   3   76.70    6.66   0
   2  -6 -14  398.38   23.64   0
   2  -4  -7   91.05    9.35   0
   2  -2  -3  241.55    7.33   0
   2   8   4  130.15   14.24   0
   3  -6 -17  203.54   23.41   0
   3  -6 -16    2.01   18.63   0
   3  -5 -11   42.53   11.81   0
   3   3   2    4.20    3.37   0
   4  -5 -12  214.10   16.60   0
   5  -5 -15   63.38   18.45   0
   5  -4 -10  469.88   18.48   0
   5   3   1   47.81    4.42   0
   5   7   3  195.62   12.92   0
   5   8   3   19.01   12.67   0
   6  -4 -12  476.45   22.19   0
   6   4   1 1528.85   18.43   0
   6   6   2  600.90   16.93   0
   7  -4 -17   76.44   22.26   0
   7  -4 -16   -6.06   19.26   0
   7  -3 -11   10.74   11.06   0
   7  -2  -8  241.11   11.61   0
   7   9   2    7.99   13.23   0
   8  -3 -14   25.50   16.08   0
   8  -2 -10   85.40   12.58   0
   8   8   1   53.57   12.00   0
   8   9   1   27.33   16.09   0
  -9  -4 -14   95.62   14.88   0
  -9  -3 -11  393.95   15.92   0
  -8  -5 -15   -1.73   14.41   0
  -8  -3  -9  268.17   12.80   0
  -7  -6 -18   14.34   20.01   0
  -6  -6 -15   56.13   16.01   0
  -6  -5 -11   10.90    9.84   0
  -5  -6 -13  110.07   16.32   0
  -5  -5 -10   50.57   10.42   0
  -4  -7 -18  121.89   21.93   0
  -4  -6 -12  128.78   13.81   0
  -4  -5  -9  418.66   16.20   0
  -3  -7 -18   12.18   19.53   0
  -3  -7 -17  226.72   23.40   0
  -3   2   1  453.08    8.37   0
  -2  -7 -17   31.63   20.03   0
  -2  -7 -16  189.66   20.87   0
  -2  -6 -11  696.57   22.64   0
  -2   3   2  581.05   11.53   0
  -2   6   3  355.62   14.72   0
  -1  -7 -17   45.62   20.36   0
  -1  -7 -16    6.25   16.03   0
  -1  -6 -11  793.21   24.21   0
  -1  -5  -8   16.13    8.55   0
  -1  -3  -4   21.09    5.06   0
   0  -7 -18   25.41   19.74   0
   0  -7 -17  173.77   23.55   0
   1  -6 -12  308.14   18.95   0
   2  -6 -13   85.83   16.14   0
   3  -6 -15  147.98   20.50   0
   3   5   3  365.01   12.32   0
   4  -3  -6  228.91   10.11   0
   4  -2  -4 1306.94   16.91   0
   4   6   3  740.78   18.43   0
   5  -5 -14  333.45   22.18   0
   5  -3  -7   59.87    8.09   0
   5  -2  -5  243.04    8.79   0
   6  -2  -6  316.28   11.12   0
   7  -4 -15  101.54   19.89   0
   8  -3 -13   95.98   18.43   0
   9   6  -1   24.73    8.65   0
  -9  -4 -13  101.64   15.78   0
  -8  -5 -14  136.21   18.09   0
  -8  -4 -11    9.97    9.51   0
  -8  -2  -7   29.24    6.43   0
  -7  -6 -17   49.18   19.18   0
  -7  -6 -16    5.73   18.15   0
  -7  -5 -12   46.89   11.96   0
  -7   4  -1  211.34   10.03   0
  -6  -6 -14  156.80   16.79   0
  -6  -4  -8  290.30   13.54   0
  -6   2  -1  557.69    8.90   0
  -5  -7 -18  102.24   21.38   0
  -4  -7 -17  132.88   21.57   0
  -4  -7 -16   61.26   16.82   0
  -4  -1  -2  790.23    8.17   0
  -4   3   1   14.40    4.83   0
  -4   6   2  349.86   14.84   0
  -4   8   2  599.42   22.78   0
  -3  -7 -16  135.00   20.15   0
  -3  -6 -11  294.11   16.83   0
  -3  -4  -6   63.57    7.42   0
  -3   4   2 2428.82   26.38   0
  -2  -7 -15  101.38   17.93   0
  -2  -5  -8  249.72   12.90   0
  -2  -3  -4 1072.61   16.23   0
  -2   7   3   71.42   11.52   0
  -2   8   3 1101.64   28.43   0
  -1  -7 -15  159.41   19.65   0
  -1   5   3  126.44    9.23   0
   0  -7 -16    0.12   18.31   0
   0  -6 -11  179.10   15.56   0
   0  -5  -8 1167.01   24.42   0
   1  -7 -17   78.72   22.09   0
   1  -4  -6  943.70   19.09   0
   1  -3  -4   11.38    4.88   0
   2  -6 -12  560.06   23.33   0
   2  -5  -9   15.80    9.24   0
   3  -6 -14   91.09   17.90   0
   3  -4  -7  325.88   13.29   0
   3  -3  -5   14.71    5.38   0
   4  -6 -17  245.73   24.76   0
   4  -6 -16  227.33   23.53   0
   4  -5 -11  147.65   14.85   0
   4  -4  -8  155.54   11.51   0
   4   4   2  268.89    9.01   0
   4   7   3   72.95   10.68   0
   4   8   3  208.96   15.03   0
   5  -5 -13   69.32   15.77   0
   5   5   2 1488.08   21.76   0
   6  -5 -17   42.66   20.88   0
   6  -5 -16  141.06   22.33   0
   6  -4 -11  139.30   14.59   0
   6  -3  -8    6.71    9.12   0
   6   7   2   20.91    9.05   0
   7  -4 -14  104.91   18.03   0
   7  -3 -10  217.70   14.01   0
   7   6   1  166.42   10.18   0
   8  -1  -7  219.22   10.42   0
   8   6   0  661.34   17.06   0
  -8   5  -2  153.96   11.42   0
  -7  -6 -15  202.69   18.57   0
  -7  -4  -9  109.33   10.07   0
  -6  -6 -13   22.24   14.41   0
  -6  -5 -10  109.93   11.56   0
  -6  -3  -6  165.28    8.93   0
  -6   8   0  696.59   25.62   0
  -5  -7 -17  148.73   21.71   0
  -5  -6 -12   87.34   13.41   0
  -5  -5  -9  448.04   16.51   0
  -5  -4  -7  519.63   14.83   0
  -5   5   1   11.17    7.20   0
  -5   6   1  380.97   16.18   0
  -5   7   1    1.72   11.83   0
  -4  -7 -15   10.04   15.24   0
  -4  -6 -11    3.14   10.72   0
  -3  -7 -15   21.95   11.91   0
  -3  -5  -8  625.94   17.25   0
  -2  -7 -14   43.30   15.64   0
  -2  -6 -10  258.85   15.35   0
  -1  -7 -14  143.49   18.49   0
  -1  -6 -10  364.41   17.55   0
  -1   3   2  172.25    6.99   0
  -1   6   3  153.07   11.35   0
  -1   8   3  113.45   14.45   0
   0  -7 -15  193.72   20.21   0
   0   5   3  177.95   10.06   0
   1  -7 -16  131.49   20.94   0
   1  -7 -15   81.33   18.03   0
   1  -6 -11  140.20   14.83   0
   1  -5  -8  772.61   20.63   0
   1   5   3 1482.62   23.22   0
   2  -7 -17   41.07   21.71   0
   2  -4  -6  285.85   11.72   0
   2   3   2    1.63    3.52   0
   3  -6 -13  263.09   20.14   0
   3   6   3  800.72   19.18   0
   4  -6 -15   -0.50   17.26   0
   5  -5 -12  413.40   21.20   0
   5  -4  -9  274.65   14.46   0
   6  -5 -15   -2.80   17.58   0
   6   8   2  175.77   14.19   0
   6   9   2   16.64   13.71   0
   7  -4 -13   56.48   15.73   0
   7   7   1  428.54   17.15   0
   8  -3 -12  249.29   17.70   0
   8  -2  -9   10.74    9.74   0
   9   7  -1  398.94   16.51   0
  -8  -6 -18   33.05   21.12   0
  -8  -6 -17   24.19   19.23   0
  -7  -5 -11    8.36    9.80   0
  -7  -3  -7  439.99   12.60   0
  -7   5  -1   10.61    8.75   0
  -7   6  -1  320.88   16.22   0
  -7   7  -1   77.99   13.47   0
  -6  -7 -17   29.82   20.90   0
  -6   5   0  111.23    9.24   0
  -6   6   0  214.43   14.41   0
  -6   7   0   26.80   11.57   0
  -5  -7 -16   57.71   16.80   0
  -4  -7 -14  251.22   19.29   0
  -4  -5  -8  188.76   11.94   0
  -3  -7 -14    9.37   10.80   0
  -3  -6 -10  580.55   20.46   0
  -3   5   2   15.36    7.24   0
  -2  -7 -13   99.12   16.00   0
  -1  -7 -13  694.74   26.86   0
   0  -7 -14   76.69   16.65   0
   0  -6 -10  376.84   18.09   0
   0  -1  -1 2924.17   14.99   0
   0   6   3  305.08   13.79   0
   0   7   3  148.23   12.42   0
   0   8   3  579.05   21.69   0
   1  -7 -14  456.22   24.45   0
   1   6   3    5.25    8.08   0
   2  -7 -16  135.30   22.57   0
   2  -6 -11  136.87   15.10   0
   2  -5  -8  802.49   21.10   0
   2   6   3  290.18   13.19   0
   2   8   3  514.35   20.09   0
   3  -6 -12    5.12   13.11   0
   3  -5  -9  970.90   24.10   0
   3  -2  -3   21.56    4.44   0
   3   7   3   19.82    8.86   0
   3   8   3  503.44   20.05   0
   4  -6 -14  288.95   22.13   0
   4  -5 -10  231.65   15.48   0
   5  -6 -17   56.16   23.28   0
   5   6   2  372.76   13.72   0
   6  -5 -14  192.79   20.51   0
   6  -4 -10  273.32   15.57   0
   7  -4 -12  237.77   19.50   0
   7  -3  -9  323.63   15.68   0
   7  -2  -7  418.56   13.00   0
   7   8   1    1.35   10.56   0
   7   9   1  454.88   21.39   0
   8   3  -2  367.41    6.86   0
   8   7   0   35.70    9.34   0
   8   9   0    8.16   15.81   0
   9  -2 -11    2.95   12.51   0
  -9  -5 -15    7.88   15.33   0
  -8  -6 -16   73.81   18.14   0
  -8  -4 -10   12.58    8.97   0
  -8  -3  -8  167.57   10.62   0
  -7  -6 -14  293.62   19.67   0
  -6  -7 -16  136.45   20.35   0
  -6  -6 -12    8.95   11.56   0
  -5  -7 -15  428.58   23.33   0
  -5  -6 -11  123.95   13.60   0
  -4  -6 -10  521.85   19.44   0
  -3  -7 -13  399.03   21.51   0
  -3   6   2  319.82   14.22   0
  -3   7   2    3.28    9.96   0
  -2  -5  -7  865.59   20.20   0
  -2  -4  -5 2965.40   30.45   0
  -2   4   2  831.91   15.88   0
  -1  -5  -7   17.39    6.04   0
  -1  -4  -5  460.43   13.25   0
  -1  -1  -1   67.22    2.86   0
   0  -7 -13   -5.17   14.28   0
   0  -5  -7   41.14    8.90   0
   0   3   2  259.19    8.13   0
   1  -6 -10  202.10   14.95   0
   2  -7 -15   22.64   16.97   0
   2  -3  -4  831.24   14.83   0
   2   7   3  198.23   11.61   0
   3  -7 -17    8.16   21.87   0
   3  -7 -16  260.34   24.40   0
   3   4   2  548.21   12.34   0
   4  -6 -13  145.10   18.18   0
   4  -4  -7  433.42   14.80   0
   5  -6 -16  210.05   23.06   0
   5  -6 -15  181.91   21.20   0
   5  -5 -11  523.66   21.40   0
   5  -3  -6   33.48    7.86   0
   5   7   2  215.17   13.11   0
   5   8   2  372.73   17.67   0
   5   9   2  188.49   17.19   0
   6  -5 -13  130.52   17.55   0
   7  -5 -17   32.44   22.88   0
   7  -5 -16   77.41   24.58   0
   7  -1  -5    7.31    5.12   0
   8  -4 -15    1.35   18.26   0
   8  -3 -11    5.57   12.75   0
   8   8   0   10.96   11.09   0
  -9  -5 -14  246.11   20.31   0
  -8  -5 -12    7.14   11.23   0
  -7  -7 -17    3.96   21.38   0
  -7  -6 -13    9.17   12.77   0
  -6  -7 -15  158.59   19.28   0
  -6  -4  -7  137.87   10.28   0
  -5  -7 -14  103.20   16.74   0
  -5  -5  -8  717.75   19.51   0
  -5   3   0   91.79    6.29   0
  -4  -7 -13   84.78   15.02   0
  -4   8   1  293.85   18.16   0
  -3  -8 -17   51.76   21.46   0
  -3  -7 -12    7.64   12.52   0
  -3  -6  -9  910.59   23.34   0
  -3  -5  -7  294.60   13.10   0
  -2  -8 -17   73.24   22.00   0
  -2  -8 -16   -3.63   17.62   0
  -2  -7 -12  125.21   15.96   0
  -2  -6  -9    7.83    9.80   0
  -2   8   2  215.69   16.31   0
  -1  -7 -12  260.91   18.92   0
  -1  -6  -9    2.31    9.09   0
   1  -7 -13   11.68   14.65   0
   1  -5  -7 1613.97   27.23   0
   1  -4  -5  177.18    9.49   0
   1  -1  -1  245.86    4.85   0
   2  -7 -14  108.23   18.21   0
   2  -6 -10    5.57   11.01   0
   3  -7 -15   22.31   18.59   0
   3  -6 -11  396.62   20.07   0
   3  -5  -8   -0.67    8.24   0
   4  -6 -12   -4.81   15.12   0
   4  -5  -9  895.24   23.15   0
   4  -3  -5  285.88   10.13   0
   5  -6 -14    2.84   18.15   0
   5  -4  -8    6.50    8.20   0
   5   4   1  985.07   15.53   0
   6  -3  -7  278.50   12.52   0
   7  -5 -15   62.83   21.49   0
   7  -4 -11  154.24   16.50   0
   7   5   0  134.46    8.77   0
   8  -4 -14  176.53   20.49   0
  -7  -7 -16  149.09   19.81   0
  -7  -5 -10  210.05   13.42   0
  -7  -4  -8  360.05   13.42   0
  -6  -7 -14   20.17   16.35   0
  -6  -6 -11  200.03   14.98   0
  -5  -7 -13   -6.32   13.59   0
  -5  -6 -10  593.13   20.38   0
  -5  -4  -6   45.44    7.77   0
  -5   8   0   38.16   13.69   0
  -4  -8 -17   17.64   20.36   0
  -4  -8 -16  125.31   20.02   0
  -4  -7 -12   80.50   14.45   0
  -4  -3  -4  562.62   11.81   0
  -4   5   1   62.78    8.17   0
  -4   6   1  326.37   14.41   0
  -4   7   1  511.21   18.95   0
  -3  -8 -16   23.29   19.36   0
  -3  -4  -5  720.47   15.66   0
  -2  -8 -15  109.37   19.81   0
  -2  -7 -11    0.56   11.74   0
  -2   2   1  367.84    7.41   0
  -2   5   2  199.17   10.40   0
  -2   6   2  174.82   11.67   0
  -2   7   2   44.55   10.77   0
  -1  -8 -16   44.70   15.45   0
  -1  -8 -15   49.22   17.95   0
  -1   4   2  512.43   12.73   0
   0  -8 -16  119.90   22.77   0
   1  -7 -12   13.48   14.32   0
   1  -6  -9  358.94   17.22   0
   2  -7 -13  428.63   23.85   0
   2  -5  -7 1069.15   22.54   0
   3  -7 -14   11.60   17.15   0
   4  -7 -16   95.10   21.11   0
   4   3   1  359.64    8.42   0
   4   6   2   82.05    9.19   0
   4   7   2 1071.09   23.70   0
   4   8   2   69.97   12.59   0
   5  -5 -10   -3.16   10.31   0
   6  -6 -16   21.37   23.28   0
   6  -5 -12   21.68   14.01   0
   6  -4  -9  536.20   18.29   0
   6  -2  -5    6.84    5.35   0
   7  -5 -14   31.02   20.14   0
   8  -4 -13  157.43   20.26   0
   8  -3 -10    2.88   11.48   0
   8  -2  -8  281.60   13.13   0
   9  -2 -10   -2.00   11.60   0
  -9  -5 -13   85.28   16.48   0
  -8  -6 -14   27.43   14.80   0
  -8  -5 -11   34.41   12.58   0
  -8  -4  -9  213.43   13.22   0
  -7  -7 -15  109.08   19.96   0
  -7  -6 -12   49.78   12.61   0
  -6   3  -1  340.80    9.41   0
  -6   8  -1  156.20   16.95   0
  -5  -8 -17  115.53   21.63   0
  -4  -8 -15  107.54   17.92   0
  -4  -6  -9  642.95   20.30   0
  -4  -5  -7  232.57   12.15   0
  -3  -8 -15  129.37   19.46   0
  -3  -7 -11  658.46   23.51   0
  -3   3   1  927.94   14.12   0
  -2  -8 -14  119.40   17.92   0
  -1  -8 -14  175.68   19.53   0
  -1  -6  -8  188.01   13.19   0
  -1  -5  -6  734.56   18.32   0
  -1   8   2   29.28   12.36   0
   0  -8 -15   -0.80   18.62   0
   0  -7 -11  252.15   17.97   0
   0   4   2    5.68    5.16   0
   1  -8 -16  130.31   23.60   0
   1   4   2  215.89    8.93   0
   2  -7 -12   18.98   14.42   0
   2  -6  -9  645.21   21.38   0
   2  -4  -5  690.04   15.77   0
   3  -7 -13   39.05   15.59   0
   3  -6 -10  146.83   14.55   0
   3  -3  -4   23.43    4.93   0
   3   5   2  500.88   13.83   0
   3   8   2   19.86   11.14   0
   3   9   2  839.74   26.42   0
   4  -7 -15  295.70   25.41   0
   4  -6 -11   93.51   14.52   0
   5  -6 -13  306.41   21.53   0
   5  -2  -4  717.17   12.69   0
   6  -6 -15  173.58   22.79   0
   6  -5 -11  865.62   27.42   0
   7  -3  -8   68.85    9.24   0
   7   6   0  601.45   16.74   0
   7   9   0   24.59   13.72   0
   8  -1  -6  664.28   13.78   0
   9   6  -2  402.78   14.32   0
  -8  -7 -17   95.27   21.64   0
  -8  -6 -13   38.02   16.15   0
  -8   4  -3   -0.58    7.00   0
  -8   5  -3   92.63   11.31   0
  -7   3  -2  395.28   10.03   0
  -7   7  -2  388.64   18.99   0
  -6  -7 -13   87.01   15.46   0
  -6  -5  -8   22.43    9.84   0
  -6   7  -1  293.35   16.66   0
  -5  -8 -16  168.00   20.84   0
  -5  -7 -12  146.82   15.75   0
  -5   6   0  405.26   15.58   0
  -4  -7 -11  354.72   18.83   0
  -4  -4  -5   36.70    7.21   0
  -4   2   0  113.81    4.84   0
  -3  -8 -14   36.30   17.01   0
  -3  -6  -8  379.17   16.14   0
  -3   8   1   37.06   13.05   0
  -2  -7 -10  560.58   21.31   0
  -2  -5  -6 1600.03   25.65   0
  -2  -3  -3  839.95   13.80   0
  -1   6   2  128.02   10.61   0
   0  -8 -14   27.75   17.62   0
   0  -6  -8   43.75    9.93   0
   0   8   2   45.12   12.43   0
   1  -8 -15   78.71   20.06   0
   1  -7 -11  112.83   15.31   0
   2  -8 -16   26.82   21.69   0
   3   7   2  265.38   14.00   0
   4  -7 -14   45.07   18.21   0
   4  -5  -8  317.52   15.03   0
   4  -4  -6  290.79   12.00   0
   5  -6 -12  175.13   17.79   0
   5  -4  -7  226.79   11.94   0
   5   5   1   19.95    7.09   0
   5   9   1  182.66   17.07   0
   6  -6 -14   43.50   19.81   0
   7  -5 -13  382.76   23.31   0
   7  -4 -10   86.95   12.43   0
   7  -2  -6  354.03   11.61   0
   7   7   0  115.98   10.91   0
   7   8   0  605.50   20.65   0
   8  -4 -12  139.09   17.78   0
   8   7  -1   34.39   10.70   0
   8   8  -1  198.88   16.31   0
   9   7  -2   15.49   10.50   0
  -9  -6 -15   51.81   17.27   0
  -9  -5 -12   16.66   13.62   0
  -9  -4 -10  116.91   12.48   0
  -8  -7 -16   51.61   19.30   0
  -8  -2  -6  449.83   10.84   0
  -8   1  -4  109.72    3.48   0
  -7  -7 -14  158.54   18.73   0
  -7  -6 -11  171.80   14.73   0
  -7  -5  -9   24.42    8.98   0
  -7  -3  -6  511.19   12.78   0
  -7   5  -2  280.70   13.30   0
  -7   6  -2   45.17   10.25   0
  -6  -8 -16   27.58   18.98   0
  -6   4  -1 1056.10   18.28   0
  -6   5  -1   18.75    8.80   0
  -6   6  -1  124.61   11.26   0
  -5  -8 -15   -1.81   15.78   0
  -5  -6  -9  237.75   14.41   0
  -3  -8 -13  174.96   18.95   0
  -3  -5  -6   13.08    7.36   0
  -3   6   1    0.14    7.75   0
  -3   7   1  802.69   22.30   0
  -2  -8 -13   67.37   16.10   0
  -2  -1  -1  771.92    7.40   0
  -1  -8 -13  100.05   17.17   0
  -1   2   1    3.21    2.80   0
   0  -8 -13  149.46   19.13   0
   0  -7 -10    3.65   12.18   0
   0   5   2  521.20   13.89   0
   0   6   2    4.47    7.95   0
   1  -8 -14   72.95   18.29   0
   1  -6  -8   81.47    9.21   0
   1  -3  -3  194.00    7.13   0
   1   5   2 1635.39   23.91   0
   1   6   2  477.42   15.76   0
   2  -8 -15   95.98   21.94   0
   2  -7 -11   25.53   13.92   0
   2   6   2 1010.00   21.18   0
   2   7   2  164.19   12.43   0
   3  -8 -16   -1.89   19.87   0
   3  -7 -12  255.77   20.13   0
   3  -6  -9  175.65   14.29   0
   4  -6 -10  231.67   16.58   0
   5  -7 -16    1.47   21.22   0
   5  -5  -9  170.94   13.44   0
   5   6   1  720.59   17.67   0
   5   8   1  361.86   17.43   0
   6  -4  -8  212.15   12.49   0
   6   4   0   43.27    5.64   0
  -9  -6 -14    4.70   16.20   0
  -9   2  -5   33.05    4.82   0
  -8  -7 -15   32.09   17.76   0
  -8  -6 -12  196.88   17.46   0
  -8  -5 -10   19.88    9.94   0
  -8  -3  -7  948.72   17.57   0
  -7  -7 -13  206.22   18.21   0
  -6  -8 -15   46.79   18.32   0
  -6  -7 -12  232.85   17.60   0
  -6  -1  -3  791.09    8.45   0
  -5  -8 -14  151.97   19.11   0
  -5  -7 -11  103.61   14.55   0
  -5   8  -1   31.78   14.84   0
  -4  -8 -13  154.41   18.18   0
  -4  -7 -10  112.63   13.78   0
  -4  -6  -8   31.48    9.78   0
  -3   5   1  487.84   14.46   0
  -2  -8 -12   50.86   15.30   0
  -2  -4  -4  467.05   12.66   0
  -2   8   1   11.11   12.04   0
  -1  -8 -12  230.20   19.71   0
  -1  -4  -4 1037.85   17.51   0
   1  -8 -13  354.92   23.43   0
   2  -8 -14   17.89   18.23   0
   2  -6  -8  169.55   13.21   0
   2  -5  -6  398.69   14.46   0
   3  -8 -15  153.52   23.38   0
   4  -7 -13   22.82   15.49   0
   4   4   1  946.63   15.52   0
   4   9   1   28.74   12.96   0
   5  -7 -15  114.64   21.99   0
   5  -6 -11  155.35   16.35   0
   6  -6 -13   52.85   17.53   0
   6  -5 -10  353.84   17.86   0
   6  -3  -6   14.89    6.26   0
   6   2  -1  173.65    4.06   0
   7  -6 -16    7.37   22.05   0
   7  -5 -12    7.53   14.13   0
   8  -4 -11  355.22   20.28   0
   8  -3  -9   95.42   11.08   0
   8  -2  -7   43.76    9.04   0
   9  -2  -9   -1.85    9.69   0
  -7  -8 -16   14.65   19.69   0
  -6  -8 -14  198.01   21.55   0
  -6  -6  -9   86.83   12.85   0
  -6  -4  -6   23.96    6.52   0
  -5  -8 -13   43.62   15.67   0
  -4  -5  -6   42.89    8.13   0
  -3  -8 -12  244.92   18.90   0
  -3  -3  -3   85.99    5.67   0
  -2  -9 -15   34.68   20.06   0
  -2  -7  -9   51.95   11.93   0
  -2   3   1 1791.07   19.03   0
  -1  -9 -15   51.16   20.10   0
  -1  -7  -9  272.79   16.52   0
  -1   8   1   99.86   13.79   0
   0  -8 -12   12.46   14.34   0
   0  -7  -9   86.46   13.07   0
   0  -6  -7  912.38   22.42   0
   0   2   1  572.73    8.76   0
   1  -8 -12   21.96   14.91   0
   1  -4  -4   20.63    6.14   0
   1   2   1 3308.35   19.68   0
   2  -8 -13   44.28   18.01   0
   2  -7 -10  126.14   14.72   0
   2  -3  -3   36.94    5.00   0
   3  -8 -14   64.24   18.81   0
   3  -7 -11   16.77   13.75   0
   3   3   1   89.14    4.98   0
   3   9   1  620.65   23.80   0
   4  -7 -12   30.57   15.46   0
   4   8   1  739.95   22.70   0
   5  -7 -14  131.58   21.16   0
   6  -6 -12  177.80   19.77   0
   6   8   0  245.02   15.54   0
   7  -6 -15   47.30   21.08   0
   7  -4  -9  371.64   16.47   0
   7  -3  -7  457.12   15.12   0
   7   4  -1  575.61   11.66   0
   8  -5 -14    3.88   18.05   0
  -9  -2  -7  229.57    9.34   0
  -8  -7 -14  182.70   19.66   0
  -7  -8 -15  161.23   21.12   0
  -7  -7 -12  131.90   16.01   0
  -7  -6 -10    1.37   10.10   0
  -7   7  -3  144.15   16.94   0
  -6  -7 -11   62.79   13.56   0
  -6   1  -2 1543.17   10.27   0
  -5  -7 -10    3.63   11.24   0
  -5  -6  -8  167.97   12.62   0
  -5  -4  -5   75.75    7.11   0
  -4  -9 -15   68.21   20.36   0
  -4  -8 -12   95.77   15.72   0
  -4   3   0  367.09    9.30   0
  -4   6   0   17.77    8.71   0
  -3  -9 -15    7.49   17.96   0
  -3  -8 -11   43.62   13.79   0
  -3  -7  -9   33.77    8.64   0
  -3   8   0  237.45   16.98   0
  -2  -9 -14   64.53   18.81   0
  -2  -8 -11  211.34   18.21   0
  -2  -5  -5  224.91   11.34   0
  -2   4   1    0.24    5.11   0
  -2   6   1  128.47   10.62   0
  -1  -9 -14    2.46   16.58   0
  -1  -5  -5  582.76   16.06   0
   0  -9 -15   59.16   21.82   0
   0  -8 -11  280.35   20.07   0
   0   8   1  922.85   25.53   0
   1  -7  -9    1.23   10.97   0
   1  -6  -7  320.55   15.01   0
   3  -6  -8  413.75   17.42   0
   3   8   1  287.05   16.16   0
   4  -8 -15  110.73   23.07   0
   4  -6  -9   -0.62   10.48   0
   4  -5  -7    2.51    8.17   0
   4   7   1  206.21   12.91   0
   5  -7 -13   23.11   17.24   0
   5  -6 -10  201.41   15.92   0
   5  -5  -8  527.69   18.06   0
   5  -4  -6  444.36   14.98   0
   5   3   0    7.55    3.66   0
   5   9   0  674.57   24.66   0
   6  -7 -15    3.20   22.94   0
   6  -5  -9    9.50   11.66   0
   6   6   0   74.37    8.66   0
   6   7   0  760.00   20.12   0
   7  -6 -14  185.30   22.48   0
   7  -5 -11   11.35   12.90   0
   7   8  -1   73.32   14.04   0
   8  -5 -13  306.44   23.33   0
  -9  -3  -8  281.60   11.74   0
  -8  -6 -11   14.07   11.57   0
  -8  -5  -9  105.35   12.32   0
  -7  -5  -8   37.57    8.78   0
  -6  -8 -13  153.91   18.25   0
  -6  -5  -7  223.90   11.97   0
  -6   7  -2  495.26   19.60   0
  -5  -9 -15  223.28   23.14   0
  -5  -8 -12   37.94   14.82   0
  -4  -9 -14  149.61   19.81   0
  -4  -8 -11  123.13   15.73   0
  -4  -7  -9  258.87   16.09   0
  -4  -6  -7   72.13   10.23   0
  -4   4   0  415.01   11.84   0
  -3  -9 -14   21.51   17.95   0
  -1  -7  -8  185.75   13.79   0
  -1   7   1  175.48   12.75   0
   0  -9 -14   17.81   19.59   0
   1  -9 -15  114.03   22.39   0
   1  -8 -11    4.35   14.20   0
   1  -5  -5  772.54   18.13   0
   2  -7  -9   23.82   11.76   0
   2  -6  -7   69.39   10.53   0
   2  -4  -4  104.35    7.55   0
   2   8   1    3.94   10.91   0
   3  -8 -13    3.63   17.16   0
   3  -7 -10  346.57   19.58   0
   3   7   1  185.17   12.50   0
   4  -8 -14  114.17   20.74   0
   4  -7 -11   74.84   15.37   0
   4  -4  -5  539.35   14.46   0
   6  -6 -11   25.42   15.43   0
   6  -4  -7   23.51    7.92   0
   7  -6 -13   12.86   18.70   0
   7   2  -2  124.09    3.55   0
   7   5  -1    2.96    6.51   0
   7   7  -1  158.08   13.23   0
   8  -4 -10  118.26   14.71   0
   8  -3  -8   25.58    9.70   0
   8   8  -2  290.03   16.97   0
   9  -3 -10   -0.29   12.61   0
   9   6  -3  434.47   14.71   0
  -8  -8 -16   66.31   21.02   0
  -8   5  -4    5.55    9.74   0
  -7  -8 -14  241.79   21.41   0
  -7  -7 -11    3.93   13.90   0
  -6  -7 -10   88.24   13.55   0
  -6   6  -2   97.26   12.32   0
  -5  -7  -9  345.95   18.35   0
  -5  -5  -6  351.92   13.33   0
  -5   2  -1   17.96    3.44   0
  -5   6  -1   23.98    8.90   0
  -5   8  -2  664.97   25.04   0
  -4   8  -1  519.74   21.57   0
  -3  -9 -13   81.02   18.44   0
  -3  -7  -8  465.20   18.69   0
  -3   7   0  131.05   12.83   0
  -2  -9 -13  144.00   20.08   0
  -2  -8 -10   23.97   12.88   0
  -2  -7  -8   51.07   10.97   0
  -2   8   0  633.90   22.48   0
  -1  -9 -13  199.78   22.01   0
  -1  -8 -10   94.69   14.85   0
  -1   6   1   50.69    8.97   0
   0  -9 -13   86.16   19.79   0
   0  -8 -10  285.19   19.35   0
   0   7   1   28.60    9.70   0
   1  -9 -14  197.93   22.98   0
   2  -8 -11   61.53   15.06   0
   2   3   1   12.64    3.67   0
   3  -8 -12   21.85   16.04   0
   3  -3  -3 1362.53   17.89   0
   3   4   1  218.17    8.41   0
   3   5   1 1037.06   18.67   0
   3   6   1   25.80    7.76   0
   4   9   0  217.18   17.71   0
   5  -7 -12  318.14   21.51   0
   5   8   0    8.63   10.34   0
   6  -7 -14   83.07   20.94   0
   6  -2  -4   20.73    4.95   0
   7  -5 -10  288.03   17.30   0
   7  -4  -8  494.51   17.82   0
   7   6  -1  346.38   13.12   0
   8  -5 -12  392.75   23.98   0
   8   5  -2 1638.27   22.03   0
   8   6  -2   17.50    8.99   0
   8   7  -2  369.14   15.56   0
   9  -2  -8   -1.90    9.06   0
  -9  -7 -14  187.99   22.06   0
  -9  -6 -12   86.17   14.43   0
  -9  -5 -10   64.16   12.20   0
  -8  -8 -15  179.37   21.84   0
  -8  -7 -12   12.09   15.99   0
  -7  -8 -13    7.63   15.65   0
  -7  -6  -9  121.15   12.18   0
  -6  -9 -15   13.99   18.88   0
  -6  -8 -12    5.89   14.00   0
  -5  -9 -14    7.97   16.43   0
  -5  -8 -11   27.49   13.86   0
  -5  -6  -7  677.65   19.85   0
  -5   5  -1  206.84   10.91   0
  -4  -9 -13    3.76   16.29   0
  -4  -4  -4  497.30   12.71   0
  -3  -8 -10  157.93   15.97   0
  -3   6   0   58.45    9.39   0
  -2  -9 -12   28.61   16.13   0
  -1  -9 -12  183.59   19.92   0
   0   3   1  109.15    5.79   0
   1  -9 -13   44.38   18.97   0
   1  -8 -10  216.26   18.31   0
   1  -7  -8  295.64   16.25   0
   1   3   1  165.46    6.49   0
   1   6   1  351.30   14.03   0
   2  -9 -14  181.89   24.16   0
   2  -5  -5   14.21    6.87   0
   2   6   1  181.75   11.15   0
   3  -7  -9   37.11   12.36   0
   3  -6  -7   65.75   10.46   0
   3  -4  -4  814.48   16.32   0
   3   9   0   12.52   13.42   0
   4  -8 -13   88.63   19.75   0
   4  -7 -10    7.80   12.40   0
   4  -5  -6  420.09   15.42   0
   4   8   0  430.27   18.84   0
   5  -8 -15    3.14   21.60   0
   5  -6  -9   75.97   12.24   0
   5  -5  -7  107.79   10.67   0
   5   7   0  438.25   16.44   0
   6  -7 -13   26.33   18.50   0
   7  -6 -12  160.41   20.93   0
   7  -2  -5 1204.70   17.72   0
  -8  -8 -14    9.88   18.98   0
  -8  -6 -10   20.35   10.93   0
  -8   2  -4   73.89    5.53   0
  -8   4  -4   83.66    8.95   0
  -7   7  -4   85.24   16.41   0
  -6  -9 -14    9.19   17.66   0
  -5  -9 -13   27.22   17.34   0
  -5   4  -1   38.07    6.22   0
  -4  -8 -10  295.44   18.42   0
  -4  -5  -5  747.06   17.41   0
  -4   7  -1  188.33   14.07   0
  -3  -9 -12    6.95   15.54   0
  -3   2   0    1.29    2.44   0
  -3   5   0  617.34   16.25   0
  -2  -8  -9  307.53   18.39   0
  -2   7   0   52.40   10.83   0
  -1  -7  -7   20.72    9.54   0
  -1  -4  -3   73.91    6.68   0
  -1   8   0  959.91   26.22   0
   0  -9 -12  281.35   22.75   0
   0   4   1  924.83   15.93   0
   0   5   1  727.31   16.63   0
   1  -9 -12  160.44   19.50   0
   1   4   1 2859.86   26.91   0
   2  -9 -13  122.30   21.57   0
   2  -8 -10   61.76   14.42   0
   2  -7  -8  368.90   17.76   0
   2   4   1    2.94    3.56   0
   3  -9 -14   93.84   20.96   0
   3  -8 -11  281.06   20.78   0
   4  -8 -12   28.55   15.52   0
   5  -8 -14   44.27   20.52   0
   5  -7 -11   86.56   16.15   0
   5  -3  -4  432.67   11.96   0
   5  -2  -3  663.40   11.74   0
   5   5   0  221.76    9.88   0
   5   6   0  330.64   13.03   0
   6  -6 -10  259.36   17.66   0
   6  -5  -8  229.75   13.73   0
   6  -3  -5  273.61   10.25   0
   6   8  -1 1141.05   27.07   0
   7  -7 -15   10.50   22.44   0
   7  -3  -6  693.76   16.58   0
   8  -5 -11   13.56   16.01   0
   8  -4  -9    6.09   11.29   0
  -9  -7 -13   27.02   17.96   0
  -9  -1  -6   30.33    3.94   0
  -8  -4  -7  104.64    9.62   0
  -7  -9 -15    9.86   19.44   0
  -7  -8 -12   78.74   16.10   0
  -7  -7 -10  109.64   13.92   0
  -7   4  -3   88.12    8.80   0
  -6  -8 -11   87.24   15.29   0
  -6  -4  -5   51.69    6.54   0
  -6   2  -2  223.76    6.66   0
  -6   4  -2    3.46    6.79   0
  -6   7  -3   -0.47   11.33   0
  -5  -8 -10  229.73   17.64   0
  -5  -7  -8  488.90   19.69   0
  -5   7  -2   10.18   10.76   0
  -3 -10 -14   17.59   18.64   0
  -3  -8  -9  519.02   21.58   0
  -3   4   0   91.40    7.78   0
  -2 -10 -14   84.98   22.13   0
  -2  -9 -11  282.16   21.28   0
  -2  -7  -7  399.89   17.02   0
  -1 -10 -14  138.02   23.63   0
  -1  -9 -11  112.15   18.34   0
  -1  -5  -4  800.75   17.64   0
  -1  -3  -2 1251.39   16.14   0
   0  -9 -11  147.74   18.18   0
   0  -8  -9    4.06   12.21   0
   0  -7  -7  236.89   14.78   0
   1  -8  -9  305.91   18.29   0
   1  -4  -3  429.38   11.87   0
   2  -6  -6  496.17   16.96   0
   2   8   0  208.83   15.29   0
   4  -7  -9  391.17   18.79   0
   5  -8 -13  180.71   22.18   0
   5  -4  -5  155.34   10.19   0
   6  -7 -12   -2.93   16.10   0
   6  -4  -6  662.89   17.42   0
   6   3  -1   24.40    4.22   0
   6   7  -1   17.28    9.01   0
   7  -7 -14   61.84   21.09   0
   7  -6 -11   40.26   16.91   0
   7  -5  -9  166.24   14.07   0
   7   0  -3    0.65    2.47   0
   7   8  -2    3.27   11.11   0
   8  -2  -6    1.08    6.28   0
   8   8  -3  574.38   22.84   0
   9  -3  -9   -2.07   11.14   0
  -8  -8 -13   53.88   17.06   0
  -8  -7 -11  143.75   15.82   0
  -8  -5  -8  448.42   15.72   0
  -7  -9 -14  157.81   21.40   0
  -7  -6  -8  385.06   16.99   0
  -7   2  -3  182.46    6.39   0
  -7   3  -3  836.19   14.68   0
  -6  -9 -13   57.24   18.23   0
  -6  -6  -7  124.74   12.46   0
  -6   3  -2 1811.79   20.06   0
  -5  -9 -12   36.81   16.46   0
  -4 -10 -14   10.66   19.99   0
  -4  -9 -11   91.75   16.18   0
  -4  -8  -9  199.88   16.23   0
  -4   8  -2  464.01   21.04   0
  -3  -9 -11  176.12   15.73   0
  -2 -10 -13   12.71   17.99   0
  -2  -5  -4 1534.42   23.14   0
  -2  -3  -2    7.54    4.01   0
  -2   6   0  764.73   19.27   0
  -1  -6  -5 1118.05   22.96   0
  -1   7   0  342.90   15.84   0
   0  -6  -5   73.66    9.23   0
   1  -9 -11  158.15   18.95   0
   1  -7  -7  188.51   12.12   0
   1  -5  -4  956.73   19.26   0
   2  -9 -12   33.16   18.06   0
   3  -9 -13  113.01   21.60   0
   3  -8 -10    1.37   13.83   0
   3  -7  -8  110.33   13.09   0
   3  -1  -1    2.27    2.52   0
   3   7   0  209.63   12.78   0
   4  -9 -14    5.52   21.00   0
   4  -8 -11   27.43   15.42   0
   4  -6  -7  340.66   15.60   0
   4   6   0  364.21   13.65   0
   5  -7 -10   67.21   14.44   0
   5  -6  -8    4.55    9.75   0
   5   8  -1  466.92   19.43   0
   6  -6  -9  321.91   18.88   0
   6   6  -1 1205.53   22.59   0
   7  -4  -7   37.50   10.11   0
   7   7  -2  543.52   18.86   0
   8  -3  -7  233.46   12.46   0
   9   7  -4  361.44   17.55   0
  -9  -7 -12  108.16   18.34   0
  -9  -5  -9  181.10   13.56   0
  -9  -4  -8    1.84    8.50   0
  -8  -9 -15   19.26   23.88   0
  -8  -6  -9  198.34   14.02   0
  -7  -8 -11   60.82   14.99   0
  -7   6  -4  461.61   19.20   0
  -6  -9 -12  120.76   19.73   0
  -6  -8 -10  154.87   16.14   0
  -5 -10 -14  240.53   24.39   0
  -5  -5  -5  254.28   11.46   0
  -5  -4  -4  371.04   11.07   0
  -5   6  -2  367.18   15.21   0
  -4  -7  -7  196.92   13.86   0
  -4   5  -1  373.53   13.79   0
  -3 -10 -13   -1.32   18.89   0
  -3  -5  -4 1917.39   25.97   0
  -3  -4  -3  368.68   10.98   0
  -3   7  -1   16.99   10.22   0
  -2  -9 -10  126.63   17.11   0
  -2  -8  -8   88.50   13.40   0
  -2  -6  -5 1571.79   26.50   0
  -1 -10 -13   26.76   14.05   0
  -1  -8  -8  355.87   18.81   0
   0 -10 -13  109.57   22.48   0
   0  -9 -10   76.43   15.70   0
   0  -8  -8   13.38   11.78   0
   1  -6  -5   13.76    8.13   0
   1   7   0  484.17   17.59   0
   2  -9 -11  285.93   21.35   0
   2  -7  -7  330.38   16.43   0
   2  -4  -3  311.91   10.60   0
   2   7   0  206.54   13.11   0
   3  -9 -12  137.17   20.40   0
   3  -6  -6  351.18   15.09   0
   4  -4  -4  955.63   17.77   0
   4  -3  -3 1364.12   18.15   0
   4   3   0   16.69    3.98   0
   4   5   0   78.99    8.38   0
   5  -8 -12   16.94   17.17   0
   5  -5  -6    5.67    7.85   0
   6  -8 -14   -8.00   21.08   0
   6  -7 -11  307.23   20.89   0
   6  -5  -7  456.60   17.22   0
   6   4  -1  758.79   13.70   0
   7  -7 -13  102.61   20.87   0
   8  -5 -10   80.44   15.91   0
   8   0  -4 1078.05    9.50   0
   8   7  -3   -0.46    9.07   0
  -9  -8 -14    6.46   18.66   0
  -9  -6 -10  108.26   14.29   0
  -8  -8 -12  170.94   18.78   0
  -8   5  -5    7.09   10.43   0
  -7  -9 -13  282.01   23.03   0
  -7  -7  -9   74.26   12.28   0
  -6  -7  -8    2.18   10.17   0
  -6   6  -3  462.45   17.08   0
  -5  -9 -11   65.23   16.14   0
  -5  -8  -9    7.12   12.09   0
  -4 -10 -13  371.35   25.22   0
  -4  -9 -10   15.87   13.68   0
  -4   7  -2   11.05   11.94   0
  -3 -10 -12  264.61   22.14   0
  -3  -9 -10   94.22   15.75   0
  -3  -8  -8   45.68   11.85   0
  -3   8  -2  290.92   19.30   0
  -2 -10 -12  112.85   20.45   0
  -2  -7  -6  223.65   13.79   0
  -1 -10 -12  177.05   22.23   0
  -1   6   0  146.76   10.86   0
  -1   8  -1   45.67   12.82   0
   0 -10 -12    8.79   17.70   0
   0  -7  -6  405.87   16.91   0
   1 -10 -13  256.70   25.84   0
   1  -9 -10   93.19   16.81   0
   1  -8  -8   43.35   12.53   0
   2  -5  -4  691.97   16.63   0
   2  -3  -2  593.20   11.73   0
   3  -8  -9  303.67   18.71   0
   3   6   0  114.74    9.71   0
   4  -9 -13  142.06   22.84   0
   4  -8 -10   93.75   16.00   0
   4  -7  -8   15.99   11.04   0
   4  -5  -5  571.42   16.23   0
   4   8  -1   87.32   13.14   0
   5  -7  -9  129.51   14.87   0
   6  -8 -13   24.42   19.64   0
   6   8  -2  176.69   14.95   0
   7  -7 -12   11.24   18.66   0
   7  -6 -10   -0.11   12.85   0
   7  -5  -8   10.71   11.43   0
   7   6  -2   91.15    9.32   0
   8  -6 -12   46.00   17.62   0
   8  -4  -8  310.18   15.99   0
   8   6  -3  673.93   18.13   0
   9   6  -4    7.50    8.90   0
  -8  -9 -14   60.59   20.12   0
  -8  -7 -10  128.81   14.70   0
  -6 -10 -14   63.99   19.78   0
  -6  -9 -11    0.97   16.30   0
  -6   7  -4  674.79   23.84   0
  -5 -10 -13    5.04   17.10   0
  -5  -7  -7   35.22   10.47   0
  -5  -3  -3  411.50    9.92   0
  -5   5  -2   79.30    9.73   0
  -5   7  -3  294.89   17.69   0
  -4 -10 -12   23.23   18.03   0
  -4  -8  -8  274.85   17.05   0
  -4  -5  -4  249.13   11.55   0
  -4   4  -1    6.56    6.45   0
  -3  -3  -2    2.09    4.48   0
  -3   6  -1  348.03   14.54   0
  -2   4   0 1094.40   17.56   0
  -1  -9  -9  115.31   16.45   0
   0   6   0  529.96   16.42   0
   0   8  -1  153.73   14.68   0
   1 -10 -12   11.26   19.41   0
   1  -7  -6  267.63   14.84   0
   1   6   0   29.54    8.05   0
   2 -10 -13  125.60   23.84   0
   2  -9 -10   72.48   15.99   0
   2  -8  -8   28.55   12.15   0
   2  -6  -5  585.13   17.52   0
   2   6   0   15.47    7.73   0
   3  -9 -11    7.68   16.50   0
   3  -7  -7  544.01   19.69   0
   4  -9 -12   96.46   20.10   0
   4  -6  -6  140.35   11.24   0
   5  -8 -11  296.54   21.82   0
   6  -7 -10   46.77   14.56   0
   6  -6  -8  103.96   14.09   0
   7   4  -2  144.24    7.70   0
   7   8  -3  299.18   17.51   0
   8   5  -3  213.76   11.05   0
   8   8  -4   35.81   15.61   0
   9  -3  -8    1.68   10.27   0
  -9  -8 -13  191.12   20.53   0
  -8  -9 -13   25.22   20.66   0
  -8  -8 -11   25.78   16.81   0
  -7  -9 -12    4.69   16.16   0
  -7  -8 -10   13.99   13.32   0
  -7   5  -4   50.97    9.16   0
  -6 -10 -13   34.39   19.17   0
  -6  -8  -9    8.78   12.34   0
  -6   5  -3   64.84    9.96   0
  -5 -10 -12    4.97   17.32   0
  -5  -9 -10   82.86   16.06   0
  -5  -8  -8  135.81   15.83   0
  -4  -6  -5  307.35   13.64   0
  -4   8  -3  354.89   19.82   0
  -3 -10 -11   -2.90   17.02   0
  -3  -9  -9  142.54   16.86   0
  -2 -10 -11  162.62   21.04   0
  -2  -8  -7    5.51   10.79   0
  -2   2   0  592.96    8.98   0
  -2   3   0 1045.72   14.57   0
  -1 -10 -11  217.95   22.16   0
  -1   5   0   24.04    7.02   0
   0 -10 -11  343.31   24.76   0
   0  -9  -9  262.60   19.18   0
   0  -8  -7  157.68   14.52   0
   1  -9  -9  102.65   15.74   0
   2 -10 -12  384.02   26.29   0
   2  -7  -6   -3.44    9.06   0
   3  -5  -4  242.22   11.37   0
   3  -4  -3  140.79    7.91   0
   4   7  -1  231.27   13.56   0
   5  -9 -13    3.14   20.19   0
   5   6  -1   24.64    7.96   0
   6  -8 -12   29.70   18.47   0
   6  -3  -4  259.39    9.90   0
   6   7  -2   21.68    9.51   0
   7  -8 -14   60.04   23.15   0
   7  -7 -11   87.08   18.75   0
   7  -6  -9   97.38   15.68   0
   7  -3  -5  359.11   11.83   0
   8  -6 -11  241.06   20.04   0
   8  -5  -9  189.02   16.26   0
   8   4  -3  267.87    9.04   0
  -8  -5  -7  544.18   16.07   0
  -8   4  -5  388.15   14.00   0
  -7  -7  -8    8.08   12.01   0
  -6  -6  -6    7.57    8.31   0
  -6  -5  -5   99.31    8.79   0
  -4 -10 -11   60.90   17.95   0
  -4  -9  -9  607.80   24.68   0
  -4  -7  -6  102.83   11.27   0
  -4   3  -1  133.91    6.48   0
  -4   6  -2  308.44   14.19   0
  -3   7  -2 1021.81   24.92   0
  -2  -6  -4   85.83    9.40   0
  -2   8  -2  234.62   16.95   0
  -1  -6  -4 1046.05   21.74   0
  -1  -5  -3 1456.18   22.59   0
   0  -6  -4  779.16   19.17   0
   0   5   0  533.35   14.58   0
   1 -10 -11    1.09   17.66   0
   1  -8  -7  333.35   17.74   0
   1   5   0 1851.53   24.83   0
   2   5   0   28.06    6.76   0
   3  -9 -10  339.20   22.36   0
   3  -6  -5  211.51   12.43   0
   3  -3  -2   14.96    4.30   0
   3   4   0  647.59   13.00   0
   4  -9 -11   16.08   16.71   0
   4  -8  -9   32.20   13.10   0
   4  -7  -7   62.68   11.65   0
   5  -8 -10   96.00   16.44   0
   5  -7  -8  137.23   14.22   0
   5  -4  -4 1098.99   19.62   0
   6  -7  -9  187.91   18.22   0
   6  -5  -6    1.62    9.09   0
   7  -8 -13   46.03   22.64   0
   7  -4  -6  670.49   17.84   0
   7   7  -3  165.29   14.19   0
  -9  -6  -9  177.29   15.04   0
  -8  -9 -12   19.09   19.29   0
  -8  -7  -9   10.01   11.27   0
  -8  -4  -6  503.76   13.74   0
  -7 -10 -13   83.81   20.95   0
  -7  -9 -11   42.06   16.22   0
  -7   6  -5   15.46   11.47   0
  -6 -10 -12  126.32   19.79   0
  -6  -9 -10   65.41   15.49   0
  -6  -4  -4  289.18   10.44   0
  -5 -10 -11   58.27   18.10   0
  -5  -9  -9  220.53   18.21   0
  -5  -6  -5   40.19    8.61   0
  -5   4  -2  459.78   12.61   0
  -5   6  -3  219.01   14.17   0
  -4  -8  -7   50.94   12.10   0
  -4   2  -1  119.69    4.99   0
  -3 -10 -10  204.63   20.21   0
  -3  -9  -8  669.46   24.73   0
  -3   8  -3   91.93   14.21   0
  -2 -11 -12    7.22   19.07   0
  -2 -10 -10   19.83   16.85   0
  -2  -9  -8   25.09   13.73   0
  -2  -7  -5  533.19   18.10   0
  -2  -5  -3 1655.64   23.49   0
  -1 -10 -10   45.68   16.15   0
  -1  -9  -8   17.60   13.08   0
  -1  -7  -5  223.69   13.23   0
  -1  -4  -2  213.16    8.81   0
  -1   8  -2  242.84   16.89   0
   0 -10 -10  339.52   23.51   0
   0  -9  -8  120.99   15.61   0
   0  -7  -5   18.39    9.26   0
   0   7  -1  868.08   22.39   0
   1   7  -1   26.08    9.33   0
   2 -10 -11    1.61   18.19   0
   2  -9  -9    0.51   13.45   0
   2  -8  -7  324.80   17.62   0
   2   7  -1   23.70    9.38   0
   3 -10 -12   66.45   20.87   0
   3  -7  -6  109.14   11.87   0
   3   3   0   81.10    4.78   0
   3   7  -1  142.11   11.47   0
   4   6  -1    6.85    7.18   0
   4   8  -2  199.23   15.50   0
   5  -9 -12  348.92   25.80   0
   5  -5  -5  542.58   16.11   0
   5   5  -1 1718.80   23.30   0
   6  -8 -11    6.73   16.53   0
   6   6  -2   66.46    9.99   0
   6   8  -3   63.30   13.27   0
   7  -5  -7  357.63   16.55   0
   7  -2  -4   34.66    5.19   0
   8  -6 -10  107.32   17.97   0
   8  -4  -7  222.95   13.38   0
   8  -3  -6  253.81   11.78   0
   8   7  -4   24.92   10.76   0
  -9  -4  -7   97.29    9.81   0
  -8  -8 -10   -1.00   13.32   0
  -7  -8  -9  119.26   15.11   0
  -7   7  -6   29.64   15.20   0
  -6  -8  -8  413.51   19.33   0
  -6   6  -4   28.99   10.08   0
  -5  -7  -6  377.58   16.41   0
  -5  -5  -4   35.49    7.09   0
  -4 -11 -12  179.00   22.38   0
  -4  -9  -8  109.26   14.87   0
  -3 -11 -12   18.54   20.36   0
  -3  -7  -5   73.39   10.48   0
  -3  -6  -4   11.88    7.66   0
  -3  -5  -3  393.75   12.66   0
  -2  -8  -6  166.03   14.05   0
  -2  -4  -2  925.16   15.92   0
  -1  -8  -6   63.82   11.82   0
  -1   3   0   24.35    4.13   0
  -1   6  -1  104.85    9.87   0
   0  -8  -6    8.50   10.51   0
   0   4   0 2931.53   27.34   0
   0   8  -2 1387.99   30.62   0
   1 -10 -10  223.54   21.74   0
   1  -9  -8  586.88   24.17   0
   1  -7  -5  692.41   20.07   0
   1  -4  -2  491.58   12.31   0
   2  -6  -4   57.92    8.85   0
   2   4   0   83.63    6.38   0
   3  -9  -9   97.99   16.43   0
   3   8  -2   93.95   13.30   0
   4  -9 -10   24.56   16.01   0
   4  -8  -8  551.65   22.37   0
   4  -5  -4  134.47    9.70   0
   4  -4  -3   40.75    7.11   0
   5  -9 -11  102.84   21.08   0
   5  -8  -9    8.57   13.34   0
   5  -6  -6  166.04   12.33   0
   5   4  -1    3.32    5.13   0
   5   7  -2   11.08    9.36   0
   6  -6  -7   28.03    9.99   0
   7  -8 -12  136.93   24.37   0
   7  -7 -10   67.61   16.27   0
   7   8  -4  223.68   16.76   0
   8  -2  -5  223.66    9.11   0
   8   8  -5   85.83   16.46   0
   9   6  -5  121.47   12.45   0
  -9  -9 -13    1.81   18.72   0
  -9  -8 -11    5.73   16.14   0
  -8   5  -6  220.59   13.53   0
  -7 -10 -12  153.22   21.23   0
  -7  -9 -10   71.44   15.80   0
  -6 -10 -11  178.04   20.86   0
  -6  -9  -9  141.15   16.63   0
  -6   7  -5  204.39   16.36   0
  -5 -10 -10  152.95   19.19   0
  -5  -8  -7  533.18   20.60   0
  -5   3  -2  271.91    8.96   0
  -5   7  -4  479.27   19.88   0
  -4  -3  -2 1642.97   17.83   0
  -4   5  -2  215.72   11.02   0
  -3 -10  -9  374.26   22.57   0
  -3   4  -1 1427.99   20.09   0
  -3   6  -2  192.36   12.30   0
  -2 -11 -11   15.70   19.58   0
  -2 -10  -9  412.59   23.41   0
  -2   5  -1  718.40   16.76   0
  -1 -11 -11   41.11   20.18   0
  -1 -10  -9   77.71   17.08   0
  -1  -9  -7  122.66   15.06   0
  -1   1   0  237.45    4.08   0
  -1   2   0 1627.20   14.24   0
   0 -10  -9   20.41   15.62   0
   1  -8  -6  406.30   18.36   0
   1   4   0   15.09    3.72   0
   2 -10 -10   38.17   17.64   0
   2  -9  -8  413.06   21.49   0
   2  -7  -5   23.99    9.47   0
   2  -4  -2  863.49   15.85   0
   2   3   0   63.48    4.67   0
   2   8  -2  341.91   17.66   0
   3 -10 -11  437.18   26.18   0
   3  -8  -7   32.05   11.90   0
   3   6  -1  437.82   14.75   0
   4 -10 -12   16.91   20.46   0
   5  -7  -7    0.03   10.32   0
   6  -9 -12   -1.79   21.62   0
   6  -8 -10  531.81   25.11   0
   6  -7  -8  245.34   17.97   0
   7  -6  -8  271.73   16.39   0
   7   6  -3   19.81    7.98   0
   8  -5  -8   73.99   11.77   0
   8   6  -4  171.40   12.60   0
  -9   1  -6   91.63    5.50   0
  -8 -10 -13   69.79   21.07   0
  -8  -9 -11   64.64   17.18   0
  -8  -7  -8  228.51   16.33   0
  -7  -7  -7  464.08   18.04   0
  -7  -3  -4   60.36    5.94   0
  -7   5  -5  533.14   18.02   0
  -6  -7  -6  268.01   15.60   0
  -5 -11 -12   74.11   19.79   0
  -5  -9  -8   28.22   13.69   0
  -5   5  -3   45.62    9.31   0
  -4 -11 -11   82.92   20.65   0
  -4 -10  -9   45.21   15.95   0
  -4  -8  -6  340.70   17.22   0
  -4  -7  -5  551.06   18.12   0
  -4  -6  -4  311.77   13.26   0
  -3 -11 -11  231.44   22.68   0
  -2  -9  -7  383.53   17.93   0
  -2   8  -3  362.09   19.02   0
   0 -11 -11   80.83   20.46   0
   0  -9  -7   -0.62   12.05   0
   0   3   0 1223.40   15.26   0
   0   6  -1  159.81   11.13   0
   1 -11 -11   24.25   19.15   0
   1 -10  -9  437.16   24.15   0
   1  -9  -7   50.01   13.37   0
   1   6  -1  173.76   11.27   0
   2   6  -1  412.34   14.59   0
   3  -6  -4  168.80   11.30   0
   3  -5  -3 1237.91   21.70   0
   4  -9  -9  278.30   20.25   0
   4  -7  -6  267.11   14.78   0
   4   7  -2  100.30   11.31   0
   5  -9 -10  112.80   19.96   0
   5   8  -3   83.41   12.98   0
   6   7  -3  163.51   12.82   0
   7  -8 -11    5.92   20.41   0
   7  -7  -9   10.77   15.49   0
   8  -6  -9    0.65   14.67   0
   9  -4  -8    1.95   11.12   0
   9  -3  -7    0.35    8.43   0
   9   5  -5  190.51   11.75   0
  -9  -9 -12  154.33   20.46   0
  -9  -7  -9   57.50   13.87   0
  -9  -6  -8   52.24   11.65   0
  -8  -8  -9  136.14   15.57   0
  -7 -10 -11   48.14   18.04   0
  -7  -8  -8   85.76   13.66   0
  -7   3  -4   10.77    5.68   0
  -7   6  -6  476.66   21.01   0
  -6 -11 -12  109.05   21.54   0
  -6 -10 -10   66.22   17.18   0
  -6  -8  -7   70.26   12.46   0
  -6  -6  -5  213.17   12.07   0
  -6   3  -3   15.05    5.26   0
  -5 -11 -11  116.24   19.74   0
  -4  -9  -7   14.21   12.31   0
  -4  -5  -3  252.58   10.62   0
  -4   6  -3  219.07   13.02   0
  -3 -11 -10   59.77   17.85   0
  -3  -4  -2  567.15   12.66   0
  -3   3  -1  597.14   11.66   0
  -3   8  -4  733.58   25.34   0
  -2 -11 -10  168.35   21.81   0
  -2 -10  -8  272.60   20.18   0
  -2  -7  -4  901.83   22.00   0
  -1 -11 -10   85.77   19.96   0
  -1 -10  -8  239.54   19.85   0
  -1  -8  -5  429.96   18.21   0
  -1  -7  -4  907.51   22.13   0
  -1  -6  -3   -2.38    7.33   0
  -1  -3  -1  161.13    6.70   0
   0 -11 -10   50.94   18.24   0
   0 -10  -8   95.69   16.18   0
   0  -7  -4    0.07    8.54   0
   0  -6  -3  313.89   13.25   0
   1   3   0 1364.60   15.63   0
   2 -10  -9  148.92   19.25   0
   2   2   0  136.32    4.42   0
   3 -10 -10   22.34   15.97   0
   3  -9  -8  109.58   15.48   0
   3  -7  -5   62.70   10.51   0
   3   7  -2  290.14   14.53   0
   4 -10 -11   69.68   19.10   0
   4  -8  -7   88.29   13.46   0
   4  -3  -2 1125.08   16.07   0
   4   8  -3  402.27   18.96   0
   5  -8  -8   43.39   13.67   0
   5   6  -2  834.56   19.47   0
   6  -9 -11  274.75   23.06   0
   6  -8  -9  162.21   17.71   0
   6  -6  -6  172.71   13.79   0
   6  -4  -4   41.92    7.84   0
   6   8  -4  237.04   16.79   0
   7  -5  -6  245.79   14.05   0
   7  -4  -5  654.28   16.64   0
   7   5  -3  644.11   16.01   0
   7   7  -4   57.30   11.41   0
   8   7  -5  352.16   18.66   0
  -9  -8 -10  160.84   18.77   0
  -8 -10 -12   69.83   20.15   0
  -7  -9  -9    2.68   13.67   0
  -6  -9  -8   40.62   13.92   0
  -6  -5  -4  113.59    9.69   0
  -6  -3  -3  567.08   10.98   0
  -6   7  -6    1.42   13.44   0
  -5 -10  -9    9.50   14.30   0
  -5  -8  -6    7.46   10.60   0
  -5  -7  -5   61.09   10.16   0
  -5  -6  -4  275.07   13.28   0
  -5   2  -2  166.86    5.92   0
  -5   6  -4   15.97    9.38   0
  -4 -11 -10    5.39   17.96   0
  -3 -10  -8   30.00   15.04   0
  -3  -8  -5    8.39    9.59   0
  -2  -8  -5  345.56   16.61   0
  -2  -6  -3  268.70   11.33   0
  -2   4  -1 1246.29   18.68   0
  -1  -5  -2 1672.06   23.70   0
  -1   5  -1  416.65   12.54   0
   0   2   0 1304.56   12.52   0
   0   8  -3   94.62   13.76   0
   1 -11 -10   13.25   19.22   0
   1 -10  -8   13.83   14.70   0
   1  -8  -5  220.25   14.86   0
   1  -7  -4    8.77    8.21   0
   1  -6  -3  146.85   10.46   0
   1   2   0  176.05    5.09   0
   1   7  -2  489.10   17.87   0
   2  -9  -7  312.69   18.77   0
   2   7  -2  518.40   18.00   0
   3  -8  -6  595.27   21.23   0
   3  -4  -2 2394.21   25.79   0
   3   5  -1  212.45   10.00   0
   3   8  -3  484.41   20.01   0
   4 -10 -10  112.25   21.39   0
   4  -1  -1  277.43    5.31   0
   4   4  -1   61.50    6.40   0
   5  -7  -6    8.13   11.20   0
   5  -6  -5   69.97    9.95   0
   5  -5  -4  137.20    9.95   0
   6   4  -2  185.57    7.81   0
   7  -8 -10   13.90   17.85   0
   7  -6  -7    5.53   11.82   0
   7   8  -5   22.17   13.70   0
   8  -7 -10  116.00   20.34   0
   9   4  -5   67.57    7.91   0
  -9  -9 -11  141.67   21.51   0
  -9  -5  -7   26.10    9.04   0
  -9  -3  -6   29.26    6.35   0
  -7 -10 -10   11.24   16.30   0
  -6 -11 -11    9.61   18.83   0
  -6 -10  -9   61.97   16.17   0
  -5 -11 -10   18.41   16.97   0
  -5  -9  -7   79.54   14.06   0
  -5   7  -5   88.10   13.94   0
  -4 -10  -8  207.19   18.48   0
  -3 -11  -9   70.13   17.41   0
  -3  -9  -6   30.34   12.73   0
  -3  -6  -3  806.12   18.88   0
  -3   5  -2   49.93    7.82   0
  -2 -11  -9   33.20   17.83   0
  -2  -9  -6  244.37   14.83   0
  -2  -5  -2  130.04    8.70   0
  -2  -3  -1   10.21    3.94   0
  -2   8  -4  616.14   23.33   0
  -1 -11  -9   57.12   18.39   0
   0 -11  -9  187.86   20.65   0
   0  -9  -6  419.75   20.09   0
   0   5  -1 2376.39   28.36   0
   1  -9  -6  123.09   14.59   0
   1  -5  -2  418.26   13.04   0
   1   5  -1   69.72    7.66   0
   2 -11 -10   31.83   19.78   0
   2 -10  -8   59.64   16.01   0
   2  -8  -5  309.72   16.22   0
   2   5  -1  563.14   14.56   0
   2   8  -3  340.73   17.87   0
   3 -10  -9  211.96   19.98   0
   3  -9  -7  461.93   21.72   0
   4  -9  -8   20.11   14.07   0
   4  -7  -5  172.14   12.98   0
   4  -6  -4  255.14   12.96   0
   4   6  -2    2.93    7.53   0
   5 -10 -11  194.90   23.79   0
   5  -9  -9  149.68   18.57   0
   5  -4  -3 1011.73   17.98   0
   5   7  -3  346.10   15.90   0
   5   8  -4   67.17   12.92   0
   6  -9 -10   29.40   19.31   0
   6  -7  -7  202.45   15.33   0
   6   6  -3    4.26    7.78   0
   7  -9 -12   12.24   21.92   0
   7  -7  -8   90.28   15.85   0
   7  -3  -4 1133.92   17.88   0
   8  -5  -7  170.72   12.89   0
   8  -4  -6  122.82   10.82   0
  -9   0  -6  125.37    4.24   0
  -8 -10 -11    6.60   17.67   0
  -8  -7  -7  411.66   18.37   0
  -7  -8  -7    8.93   11.06   0
  -6   2  -3 1485.52   15.83   0
  -5 -10  -8  219.08   19.13   0
  -5  -5  -3  861.51   17.67   0
  -5   4  -3  239.45   10.74   0
  -4 -11  -9  177.42   20.65   0
  -4  -9  -6   26.79   12.28   0
  -4  -8  -5    9.21   10.17   0
  -3 -10  -7  291.51   19.98   0
  -2 -10  -7   56.70   15.24   0
   0 -10  -7  438.69   23.01   0
   1 -11  -9   97.74   20.33   0
   2  -9  -6   11.27   11.89   0
   2  -5  -2  175.72    9.56   0
   4  -8  -6   -5.27   10.77   0
   4  -5  -3  932.47   19.06   0
   5  -8  -7  251.02   16.99   0
   6  -8  -8    1.70   13.28   0
   6  -3  -3  123.80    7.38   0
   6   3  -2   64.59    4.92   0
   6   7  -4   50.73   12.51   0
   7   4  -3    2.30    5.28   0
   8  -6  -8   72.94   13.39   0
   8  -3  -5  262.55   10.56   0
   8   4  -4  175.55    8.86   0
   8   6  -5   31.40   11.19   0
  -9  -8  -9   99.59   16.91   0
  -9  -7  -8  107.32   14.45   0
  -8  -9  -9    0.91   14.76   0
  -8  -6  -6 1008.32   22.51   0
  -7 -11 -11   28.15   19.71   0
  -7  -9  -8  124.61   15.79   0
  -7  -6  -5  888.72   20.68   0
  -7  -4  -4   42.50    6.34   0
  -7   6  -7  242.98   18.19   0
  -6 -11 -10  109.11   19.70   0
  -6  -9  -7  565.86   22.58   0
  -6  -8  -6  219.77   15.04   0
  -6  -7  -5  123.88   11.50   0
  -5 -11  -9  158.90   19.53   0
  -4 -10  -7  276.39   19.68   0
  -4  -6  -3  752.51   18.21   0
  -3  -5  -2  530.46   13.96   0
  -3   2  -1  462.91    8.17   0
  -3   7  -4    2.16   11.14   0
  -2 -11  -8  107.87   19.39   0
  -2  -8  -4  123.72   12.11   0
  -1 -11  -8   14.57   16.67   0
  -1  -9  -5   44.58   12.41   0
  -1  -8  -4  280.75   15.45   0
  -1  -7  -3  667.52   19.13   0
  -1   4  -1 1440.20   19.77   0
  -1   8  -4  107.28   14.70   0
   0  -8  -4   76.45   11.56   0
   0  -7  -3  141.87   11.56   0
   0   6  -2 1986.36   29.36   0
   1 -10  -7  125.90   16.56   0
   2 -11  -9   -8.68   17.79   0
   3 -10  -8  105.86   17.62   0
   3  -8  -5  381.29   17.69   0
   3  -7  -4  107.82   11.32   0
   3  -6  -3    0.14    7.53   0
   3   4  -1 1466.82   19.07   0
   4 -10  -9    3.17   15.40   0
   4   3  -1  111.13    5.71   0
   4   7  -3    9.06    9.56   0
   4   8  -4   19.00   12.31   0
   5 -10 -10  125.68   21.01   0
   5  -9  -8  141.69   17.21   0
   7  -9 -11   40.54   20.40   0
   7  -8  -9  208.42   19.89   0
   7   7  -5   48.53   13.45   0
   8  -7  -9   93.14   16.30   0
   8   7  -6    7.15   14.06   0
   9  -4  -7    1.59    9.78   0
  -9  -9 -10    8.06   15.44   0
  -9  -6  -7  383.39   16.34   0
  -8 -10 -10  121.64   19.39   0
  -7 -10  -9   69.50   17.27   0
  -6 -10  -8  304.00   20.58   0
  -6  -6  -4  396.53   14.28   0
  -6  -4  -3   30.61    6.11   0
  -6   6  -6  441.22   19.65   0
  -5  -9  -6  513.28   21.29   0
  -5  -7  -4   27.27    9.02   0
  -5   7  -6  234.81   17.58   0
  -4   3  -2  585.60   11.67   0
  -4   6  -4  219.10   13.39   0
  -3 -11  -8  298.63   22.69   0
  -3  -8  -4  108.68   12.08   0
  -2  -9  -5  152.88   14.82   0
  -2   5  -2  312.71   12.23   0
  -1 -10  -6    1.59   13.03   0
  -1  -4  -1 2776.27   26.35   0
   0 -11  -8  127.69   18.96   0
   0  -9  -5  334.46   18.23   0
   0   7  -3 1608.83   29.69   0
   0   8  -4  334.70   18.39   0
   1 -11  -8  189.26   20.86   0
   1  -9  -5  578.82   21.69   0
   1  -8  -4 1047.78   25.43   0
   1  -7  -3   59.69    9.66   0
   1  -4  -1  177.95    8.26   0
   1   6  -2  119.68   10.35   0
   2 -10  -7  195.51   18.46   0
   2   6  -2  262.27   12.56   0
   3  -9  -6  103.70   14.76   0
   3  -3  -1  966.27   14.65   0
   3   7  -3   34.17   10.09   0
   3   8  -4   52.79   13.05   0
   4  -4  -2  315.20   10.57   0
   5  -7  -5  127.58   12.33   0
   5  -6  -4  308.97   13.94   0
   5  -3  -2 1020.36   15.67   0
   6  -9  -9  131.85   18.93   0
   6  -7  -6  145.33   13.70   0
   6  -6  -5   -0.18    8.29   0
   6  -1  -2   12.80    2.93   0
   7  -6  -6  202.20   13.76   0
   7  -5  -5  145.59   11.99   0
   9   5  -6   14.04    9.04   0
  -9 -10 -11   99.86   20.61   0
  -8 -11 -11  185.85   25.07   0
  -8   1  -5   11.52    3.82   0
  -8   3  -6  539.80   14.28   0
  -7 -11 -10  163.23   21.60   0
  -6 -11  -9  165.75   20.21   0
  -5 -10  -7  554.71   24.28   0
  -4 -11  -8  100.06   17.43   0
  -3 -12  -9   27.06   18.59   0
  -3 -10  -6  455.91   22.29   0
  -3   4  -2  866.82   16.19   0
  -2 -12  -9  188.88   23.34   0
  -2  -6  -2  981.41   20.33   0
  -2  -4  -1    1.03    4.91   0
  -2   6  -3  180.08   11.92   0
  -2   7  -4    4.09   10.47   0
  -1 -12  -9   57.20   20.67   0
   0 -10  -6   33.07   13.69   0
   0   4  -1  117.03    7.28   0
   1 -10  -6  225.99   18.41   0
   1  -6  -2  133.85   10.07   0
   1   4  -1  790.22   14.67   0
   1   7  -3  699.87   20.42   0
   2 -11  -8   88.50   17.99   0
   2  -8  -4   58.60   11.28   0
   2  -7  -3   66.75   10.05   0
   2   4  -1  502.19   11.92   0
   2   7  -3  521.02   17.94   0
   2   8  -4  899.58   25.12   0
   3 -11  -9   45.86   18.90   0
   3 -10  -7    4.31   13.40   0
   3  -5  -2   21.10    6.81   0
   4 -10  -8  134.39   18.62   0
   4  -8  -5  601.53   20.77   0
   4  -7  -4  500.39   17.90   0
   4   5  -2  364.09   12.23   0
   5 -10  -9    0.61   17.07   0
   5  -8  -6   67.38   13.14   0
   5  -5  -3  789.03   18.54   0
   5   4  -2  446.14   11.30   0
   5   7  -4  254.54   14.83   0
   5   8  -5  359.16   18.85   0
   6  -8  -7  266.99   18.04   0
   7  -9 -10   84.46   20.05   0
   7  -7  -7  169.81   15.17   0
   8  -6  -7   75.09   13.94   0
   9   2  -5    1.51    3.70   0
  -8 -10  -9   53.74   19.52   0
  -8  -9  -8  177.32   17.76   0
  -8  -5  -5  168.49   10.34   0
  -8   4  -7  180.67   13.35   0
  -7 -10  -8   23.06   15.08   0
  -7  -9  -7  145.21   16.00   0
  -7  -8  -6  447.78   18.77   0
  -7  -5  -4  305.20   11.88   0
  -6  -9  -6   62.43   13.43   0
  -6  -8  -5  104.03   13.31   0
  -5 -11  -8   38.67   17.10   0
  -4 -12  -9   33.49   20.17   0
  -4 -10  -6  194.36   17.64   0
  -4  -9  -5  219.64   16.07   0
  -4  -5  -2 1282.87   20.41   0
  -3 -11  -7   48.20   16.87   0
  -2 -11  -7  189.59   19.13   0
  -1 -11  -7   87.60   17.37   0
  -1   5  -2 1301.59   21.78   0
  -1   8  -5  241.28   17.63   0
   0 -11  -7    0.40   15.72   0
   0  -1   0  119.14    3.29   0
   2 -10  -6  202.47   17.56   0
   2  -9  -5  324.99   17.74   0
   2  -6  -2  182.66   10.96   0
   4  -6  -3   41.68    8.70   0
   4   6  -3  329.12   14.36   0
   5  -9  -7   40.31   14.05   0
   6 -10 -10  144.36   22.56   0
   6  -9  -8  241.18   20.19   0
   6  -4  -3  855.02   17.11   0
   6   6  -4   13.42    8.38   0
   7  -8  -8  136.50   17.02   0
   7  -4  -4   16.08    7.10   0
   7   5  -4   97.40    8.90   0
   8  -7  -8    3.12   13.35   0
   8   5  -5  619.52   16.49   0
  -9 -10 -10  186.88   22.33   0
  -9  -9  -9   86.86   16.71   0
  -9  -8  -8   28.60   12.68   0
  -8  -7  -6   10.44    9.49   0
  -7 -11  -9   15.10   17.74   0
  -7  -7  -5   11.52    8.93   0
  -7   3  -5  301.33   10.96   0
  -7   6  -8   49.96   14.83   0
  -6 -10  -7    0.85   13.84   0
  -6  -5  -3  518.17   14.24   0
  -6   3  -4  903.03   15.77   0
  -5 -12  -9   13.54   19.49   0
  -5  -4  -2  441.65   11.35   0
  -4 -11  -7    7.55   15.90   0
  -4  -7  -3   72.83   10.05   0
  -3 -12  -8   47.73   18.60   0
  -3  -6  -2  503.43   15.24   0
  -3   5  -3  192.49   10.73   0
  -3   7  -5  209.60   15.67   0
  -2 -12  -8   45.30   19.90   0
  -2  -9  -4  678.15   22.79   0
  -2  -8  -3  515.72   18.45   0
  -1 -12  -8  102.26   21.00   0
  -1 -10  -5  241.00   18.24   0
  -1  -9  -4  531.47   21.00   0
  -1  -8  -3  321.76   15.83   0
  -1  -5  -1  102.97    8.13   0
  -1   3  -1 1328.83   16.13   0
  -1   7  -4 2228.40   35.24   0
   0 -12  -8  114.72   20.53   0
   0  -9  -4  111.46   13.63   0
   0  -8  -3  591.91   19.80   0
   0   8  -5  617.28   22.53   0
   1 -11  -7   41.34   15.91   0
   3 -11  -8   99.38   19.29   0
   3  -8  -4   47.90   11.16   0
   3  -7  -3  282.11   14.21   0
   3   5  -2 1021.88   18.85   0
   4 -11  -9   73.71   18.82   0
   4   2  -1  204.73    5.15   0
   4   7  -4  937.57   23.25   0
   5 -10  -8  106.99   18.59   0
   7  -9  -9   -2.77   17.15   0
   7   6  -5   63.54   10.31   0
   8   6  -6  433.06   17.03   0
   8   7  -7  221.81   16.74   0
  -8 -11 -10   41.49   19.92   0
  -7   5  -7   16.17   10.22   0
  -6 -11  -8   -1.09   15.54   0
  -6  -7  -4   11.73    8.68   0
  -6   6  -7  331.09   19.11   0
  -5 -11  -7   44.45   15.45   0
  -5 -10  -6    7.62   13.76   0
  -5  -8  -4   34.98   10.55   0
  -4 -12  -8   76.08   20.42   0
  -4   4  -3  432.22   12.49   0
  -3 -10  -5   87.47   15.11   0
  -3  -9  -4  391.40   18.71   0
  -3  -8  -3  514.14   18.35   0
  -2 -11  -6  138.60   17.85   0
  -2  -5  -1  264.72   10.57   0
  -2   4  -2   33.96    5.92   0
  -1 -11  -6   77.63   16.75   0
   0 -11  -6  195.75   18.71   0
   0 -10  -5  251.52   16.22   0
   0  -7  -2  491.68   16.77   0
   0   6  -3  141.86   11.01   0
   0   7  -4  132.96   12.43   0
   1 -12  -8   46.52   20.19   0
   1 -10  -5   20.83   13.43   0
   1  -9  -4   55.88   12.39   0
   1  -8  -3   97.89   11.85   0
   1  -5  -1 1157.19   19.51   0
   1   5  -2  203.86   10.26   0
   1   8  -5  844.35   25.10   0
   2 -11  -7   87.93   17.95   0
   2   5  -2  574.75   14.75   0
   2   8  -5   -2.47   11.71   0
   3  -6  -2  319.01   13.29   0
   3  -4  -1 1040.78   17.13   0
   3   6  -3  125.66   10.10   0
   3   7  -4  569.44   18.89   0
   3   8  -5   29.24   11.72   0
   4  -5  -2  576.04   15.22   0
   5  -8  -5   12.72   11.47   0
   5  -7  -4  197.23   13.30   0
   5  -4  -2   41.90    7.01   0
   5   5  -3  200.42   10.25   0
   6 -10  -9   77.95   20.08   0
   6  -8  -6  359.36   19.03   0
   6  -7  -5  248.39   15.11   0
   6  -6  -4   41.00   10.25   0
   6   4  -3    4.87    5.96   0
   7  -7  -6   85.33   14.63   0
   7  -6  -5  314.30   16.01   0
   8   2  -4  368.02    7.38   0
   9   4  -6  225.32   10.92   0
  -8 -10  -8  120.93   20.14   0
  -8  -9  -7  206.19   17.20   0
  -7 -10  -7    0.78   14.03   0
  -7  -9  -6   31.56   13.03   0
  -7  -6  -4   77.69    8.83   0
  -6 -12  -9   11.79   19.21   0
  -6   5  -6    6.18    9.05   0
  -5 -12  -8   63.69   18.29   0
  -5   5  -5  209.47   13.05   0
  -4 -10  -5   10.80   13.21   0
  -4   2  -2  422.43    8.39   0
  -3 -11  -6   44.98   15.91   0
  -2 -12  -7   15.33   17.32   0
  -2  -7  -2  154.15   11.14   0
  -2   7  -5  986.06   25.50   0
  -1 -12  -7    1.55   17.95   0
   0   3  -1 4854.46   29.80   0
   1 -11  -6   94.71   17.58   0
   1  -7  -2  168.18   11.78   0
   1   6  -3   17.96    8.25   0
   1   7  -4  170.98   12.94   0
   2 -10  -5   28.76   13.66   0
   2  -9  -4  692.44   23.33   0
   2  -8  -3 1128.29   25.96   0
   2   6  -3   92.00    9.55   0
   2   7  -4  303.69   15.06   0
   3 -11  -7   74.17   17.88   0
   4 -11  -8    2.65   17.50   0
   4  -9  -5  149.43   15.44   0
   4  -8  -4  510.39   19.48   0
   4  -3  -1   14.59    3.89   0
   4   4  -2   24.42    5.21   0
   5  -9  -6  133.98   15.94   0
   5  -6  -3  157.04   11.16   0
   5   3  -2   53.75    5.11   0
   5   6  -4  109.28   10.47   0
   5   7  -5   56.08   11.06   0
   6  -9  -7  107.01   16.88   0
   7  -8  -7   -3.80   13.44   0
   8  -7  -7  176.71   17.71   0
   8  -6  -6  100.30   13.05   0
  -9 -10  -9   25.04   17.00   0
  -9  -9  -8   77.32   15.33   0
  -9  -6  -6  352.96   14.82   0
  -8 -11  -9    8.52   18.39   0
  -8  -8  -6  376.12   17.72   0
  -7 -11  -8   54.11   18.18   0
  -7  -8  -5  375.10   17.08   0
  -6 -11  -7  347.67   22.52   0
  -6 -10  -6  184.54   17.48   0
  -6  -9  -5    8.30   11.56   0
  -6  -6  -3   33.87    7.79   0
  -5  -5  -2 1543.97   21.91   0
  -4  -8  -3  196.63   13.71   0
  -3 -12  -7  179.65   22.05   0
  -3  -7  -2  254.06   13.14   0
  -3  -5  -1 1027.09   18.25   0
  -3   7  -6  493.87   20.69   0
  -2   5  -3  244.99   11.37   0
  -2   6  -4  553.07   17.58   0
  -1 -10  -4  327.77   19.05   0
  -1  -9  -3  819.02   24.25   0
  -1  -6  -1  351.35   13.37   0
  -1  -1   0 1314.24    9.18   0
   0 -12  -7  138.87   20.33   0
   0  -6  -1  493.21   15.25   0
   1 -12  -7  122.15   19.87   0
   1   3  -1  292.59    7.94   0
   2 -11  -6   69.54   16.85   0
   2  -7  -2   45.58    9.32   0
   3  -9  -4  149.66   14.49   0
   4 -10  -6   -0.21   14.01   0
   4  -7  -3  254.50   13.65   0
   5 -10  -7  112.91   17.84   0
   6 -10  -8   25.98   17.55   0
   6  -5  -3   17.86    6.96   0
   6   5  -4  532.51   15.79   0
   6   7  -6  145.17   13.91   0
   7  -9  -8  148.08   19.64   0
   7  -5  -4  715.96   17.72   0
   7  -3  -3   45.02    5.72   0
   8  -8  -8  139.49   18.71   0
   8  -5  -5    0.59    8.93   0
   8   4  -5   53.46    7.67   0
  -8   4  -8  151.63   13.67   0
  -6 -12  -8  107.62   20.55   0
  -6  -8  -4  257.26   14.88   0
  -5 -11  -6  448.63   23.95   0
  -5 -10  -5  294.37   19.18   0
  -5  -9  -4    7.30   11.52   0
  -4 -12  -7  114.03   19.45   0
  -4   7  -7  283.86   18.80   0
  -3 -10  -4   38.67   13.56   0
  -2 -11  -5  121.71   17.54   0
  -2 -10  -4   83.83   14.33   0
  -2  -9  -3   79.16   12.53   0
  -2  -6  -1  179.81   10.60   0
  -1 -11  -5   47.42   15.56   0
  -1   4  -2  353.51   10.79   0
  -1   7  -5  240.44   15.36   0
   0 -11  -5    4.88   14.19   0
   0 -10  -4  122.75   15.13   0
   0  -9  -3  639.26   21.87   0
   0  -8  -2   44.56   10.18   0
   1 -10  -4  292.00   18.72   0
   1  -9  -3   99.89   13.39   0
   1  -6  -1   43.33    8.04   0
   1  -3   0   21.13    3.32   0
   2 -12  -7  160.47   20.85   0
   3  -8  -3   18.91   10.27   0
   3  -5  -1  507.18   13.88   0
   4 -11  -7  171.83   20.34   0
   4  -6  -2  366.56   14.09   0
   4   5  -3   10.54    6.55   0
   4   6  -4   96.10   10.02   0
   4   7  -5  494.58   18.26   0
   5 -11  -8   -1.59   18.13   0
   5  -5  -2  858.86   18.49   0
   6  -8  -5   13.02   12.93   0
   6  -3  -2  227.13    8.25   0
   6   6  -5  104.98   10.70   0
   7 -10  -9   30.72   20.22   0
   7   5  -5   28.05    9.30   0
   7   6  -6   43.55   11.57   0
   8   5  -6  259.83   13.51   0
   8   6  -7  108.82   12.76   0
  -9  -7  -6  126.42   13.28   0
  -8 -11  -8  128.33   21.28   0
  -8 -10  -7  204.60   18.64   0
  -7 -11  -7  107.66   19.48   0
  -7 -10  -6  354.72   20.39   0
  -7  -7  -4  429.57   15.88   0
  -7   5  -8  118.18   13.96   0
  -6   6  -8   10.42   12.87   0
  -5 -12  -7   56.76   19.10   0
  -5  -8  -3    7.37    9.32   0
  -5  -6  -2  368.10   13.27   0
  -4 -10  -4  319.17   18.80   0
  -4   6  -6   23.16   11.84   0
  -3 -12  -6   95.79   19.23   0
  -3 -11  -5   53.10   15.01   0
  -3  -9  -3   -1.20   10.10   0
  -3   4  -3    3.86    5.52   0
  -3   5  -4   74.29    8.88   0
  -2 -12  -6  237.91   22.84   0
  -1 -12  -6   30.96   17.75   0
  -1   5  -3  125.14    9.32   0
   0 -12  -6   37.27   18.09   0
   0   7  -5    0.65    9.91   0
   1 -11  -5  120.14   17.67   0
   1  -8  -2   21.98    9.76   0
   2  -9  -3   43.10   11.74   0
   2  -3   0 1051.12   14.55   0
   3 -11  -6   -3.55   15.65   0
   3  -7  -2    2.23    8.54   0
   4  -4  -1 1807.43   22.14   0
   5 -10  -6   34.12   16.72   0
   5  -9  -5  346.57   19.43   0
   5  -8  -4  441.27   18.81   0
   6  -9  -6   -1.89   13.42   0
   6  -7  -4    7.04    9.37   0
   7  -9  -7  326.59   22.65   0
   7  -8  -6  297.20   18.83   0
   7  -7  -5  160.56   13.71   0
  -9 -11  -9  119.58   21.37   0
  -9 -10  -8   56.78   16.85   0
  -8  -9  -6  277.10   17.99   0
  -7 -12  -8   26.44   19.43   0
  -7  -9  -5  219.47   16.43   0
  -6 -12  -7   -0.46   16.44   0
  -6 -11  -6   30.13   15.82   0
  -6 -10  -5  211.79   17.68   0
  -6  -7  -3  476.56   16.34   0
  -4 -12  -6   13.56   17.49   0
  -4 -11  -5  294.32   18.19   0
  -4  -9  -3  221.47   15.41   0
  -4  -5  -1  888.68   16.81   0
  -3  -8  -2   19.09    9.49   0
  -3  -6  -1   15.64    7.08   0
  -2   7  -6  285.04   16.68   0
  -1  -7  -1   76.53    9.77   0
  -1  -4   0   18.41    3.85   0
   0  -7  -1   26.15    8.63   0
   0   4  -2 2901.79   27.48   0
   0   5  -3 1065.90   19.87   0
   0   6  -4  356.93   14.50   0
   1 -12  -6   29.69   18.36   0
   1  -4   0 2642.03   25.70   0
   1   4  -2 3316.92   28.99   0
   2  -8  -2  202.44   13.73   0
   2   4  -2 2325.74   24.17   0
   2   7  -5  848.25   22.19   0
   3   5  -3  209.14   10.16   0
   4 -10  -5  209.66   17.96   0
   4  -8  -3   43.93   11.06   0
   5 -11  -7    9.45   16.46   0
   5  -7  -3  467.53   17.33   0
   5   4  -3  593.76   13.18   0
   5   7  -6  463.39   18.44   0
   6 -10  -7   37.30   17.24   0
  -5   3   9    5.37   16.58   0
  -5   6   0  472.76   20.98   0
  -4   2   5  329.49   15.80   0
  -3   2   1  431.78   12.16   0
  -2   0   5 2272.16   25.24   0
  -2   1   1  739.74   12.02   0
  -1  -1   8  192.73    9.22   0
  -1  -1   9  544.57   13.75   0
  -1  -1  10  554.76   15.12   0
   2   5  -9   73.10    8.23   0
   4   3  -8  531.38   17.63   0
   4   4  -9  221.30   13.76   0
   6   2  -7   22.74    8.86   0
   7   0  -3    8.15   11.23   0
   7   1  -5    5.77   12.02   0
   7   3  -8 1038.12   31.67   0
   7   5 -10   50.47   17.29   0
   8  -2   5  427.09   19.21   0
   8   4  -9  267.65   23.07   0
   8   7 -11  314.86   29.44   0
   9  -2   7   11.08   12.82   0
   9  -2   8  278.47   19.63   0
   9  -1   1  808.55   27.84   0
   9   0  -2   53.35   16.42   0
  10   0  -1  114.77   19.65   0
  10   2  -5   69.68   20.47   0
  10   4  -8  262.71   28.03   0
  10   5  -9  140.98   26.32   0
  11  -1   5  273.84   23.96   0
  11   1  -2   41.59   19.88   0
  11   3  -6   46.56   24.22   0
  11   4  -7   54.83   24.83   0
  12   0   2  226.26   25.26   0
  12   1  -1    9.89   23.07   0
  12   2  -3   11.36   24.67   0
  12   3  -5   39.91   26.09   0
  13   0   5  243.26   30.03   0
  13   1   1   45.36   26.71   0
  -5   3   6   32.79   13.34   0
  -5   3   7   56.89   11.96   0
  -5   5   1    4.51   11.05   0
  -5   7  -1  603.39   22.09   0
  -5   9  -2   -4.93   18.14   0
  -4   2   4 1442.56   27.03   0
  -4   8  -4  120.01   12.87   0
  -3   1  15  190.34   20.31   0
  -2   0  15   36.20   15.15   0
  -1  -1  12    8.48    8.93   0
   3  -1   0  299.26    9.58   0
   3   6 -10  474.75   16.55   0
   3   8 -11   53.10   11.14   0
   5   3  -8   19.80   10.82   0
   5   4  -9  259.37   16.42   0
   5   7 -11   47.46   15.61   0
   6   1  -5  172.74   14.33   0
   6   3  -8   -3.06   12.26   0
   6   4  -9  321.10   19.76   0
   7  -1   0   94.30   12.63   0
   7   7 -11  249.59   23.62   0
   8  -2   6  121.10   15.04   0
   8   0  -2   78.48   14.34   0
   8   2  -6  349.80   22.39   0
   9  -2   9  158.65   15.62   0
   9  -2  10   61.72   15.47   0
   9  -2  11   -3.22   14.49   0
   9  -1   2   35.95   14.77   0
   9   3  -7   82.96   20.55   0
   9   4  -8  113.57   22.60   0
   9   5  -9    2.91   21.08   0
   9   6 -10   12.54   22.44   0
   9   8 -11  228.66   30.59   0
  10  -1   3   27.05   16.50   0
  10   1  -3   27.22   18.47   0
  10   7 -10  125.94   29.38   0
  11  -1   6  111.57   20.72   0
  11   0   1  108.13   21.24   0
  11   5  -8   17.25   24.67   0
  12   0   3   12.76   22.05   0
  12   1   0  142.27   24.49   0
  13   0   6   24.26   26.13   0
  13   0   7   14.62   29.37   0
  13   1   2   45.54   24.55   0
  -6   5   5  173.71   21.72   0
  -6   6   3   50.09   17.57   0
  -5   3   5  420.44   20.08   0
  -4   3   1   19.93    8.17   0
  -4   6  -3  225.65   12.59   0
  -3   5  -4   70.10    6.68   0
  -1   0  18  109.05   17.05   0
   1  -1   2 2203.89   11.04   0
   2   1  -4  951.10   14.89   0
   2   4  -8  526.77   13.44   0
   2   7 -10    6.00    8.32   0
   3   2  -6   36.14    6.74   0
   4  -2   4  483.70   12.70   0
   5  -2   4  195.62   11.10   0
   6  -2   4  251.78   13.08   0
   6  -1   0  627.09   19.35   0
   6   7 -11   62.89   16.81   0
   7  -2   5  382.19   16.65   0
   7   2  -6   16.56   13.46   0
   8  -2   7  285.01   17.93   0
   8  -1   1   37.00   12.29   0
   8   1  -4   24.64   14.29   0
   8   3  -7  197.58   21.27   0
   8   6 -10  153.33   23.57   0
   8   8 -11   50.97   25.18   0
   9   0  -1  580.74   25.73   0
   9   2  -5    0.40   17.35   0
   9   9 -11   13.96   28.92   0
  10  -1   4   70.51   17.03   0
  10   0   0  342.37   23.96   0
  10   3  -6  116.08   22.89   0
  10   4  -7   46.84   21.77   0
  10   6  -9   12.77   25.39   0
  11  -1   7   75.60   20.74   0
  11  -1   8  226.46   25.81   0
  11   0   2   43.06   18.76   0
  11   1  -1  346.46   26.51   0
  11   3  -5   49.05   23.28   0
  12   0   4  261.83   27.23   0
  12   2  -2  163.29   26.90   0
  12   3  -4    6.86   25.06   0
  13   0   8   39.91   26.42   0
  -6   7   1  315.93   23.83   0
  -5   3   4  426.30   19.38   0
  -5   5   0  161.27   14.93   0
  -5   6  -1   16.44   10.80   0
  -4   1   8 1471.47   30.73   0
  -4   1   9   70.84   13.07   0
  -4   1  10    4.33   12.70   0
  -4   1  11 1100.07   30.97   0
  -4   1  12  144.68   17.54   0
  -4   2   3  482.87   16.75   0
  -4   4  -1    8.57    7.50   0
  -4   7  -4  605.24   17.74   0
  -3   1   3 1597.93   23.11   0
  -3   6  -5   93.36    7.64   0
  -3   8  -6    0.13    7.31   0
  -2   0   4   13.23    5.08   0
  -1  -1  14   54.85   11.87   0
   0  -1  17  198.95   15.24   0
   2  -2  15   33.54    6.33   0
   4  -1   0    3.55    4.25   0
   4   6 -10   17.39   11.87   0
   4   8 -11   12.01   12.90   0
   6  -2   5   20.30    9.58   0
   7  -2   6   45.79   12.22   0
   7  -1   1   24.52   10.87   0
   7   0  -2  132.17   14.11   0
   7   6 -10  270.32   23.10   0
   7   8 -11   14.87   22.83   0
   8  -2   8  450.45   19.95   0
   8   4  -8   16.76   18.12   0
   8   5  -9  374.28   26.57   0
   9  -1   3   15.60   13.93   0
   9   1  -3   25.59   16.01   0
   9   7 -10  347.70   30.98   0
  10  -1   5  193.56   20.08   0
  10   0   1  181.47   20.22   0
  10   1  -2  228.00   22.86   0
  10   2  -4   97.76   21.42   0
  10   5  -8   19.35   21.72   0
  10   8 -10   41.31   30.45   0
  11  -1   9  101.69   20.64   0
  11  -1  10    6.50   21.09   0
  11   2  -3  227.29   24.89   0
  11   4  -6   67.22   26.08   0
  11   5  -7   20.95   26.47   0
  11   6  -8   56.49   28.86   0
  12   0   5   60.49   22.96   0
  12   1   1  235.32   27.15   0
  12   4  -5    8.94   26.73   0
  13   1   3   56.21   24.81   0
  -6   4   6  672.44   29.04   0
  -6   5   3   30.74   15.81   0
  -6   6   2    6.46   14.78   0
  -6   8   0  687.00   30.81   0
  -5   2   8   -8.11   13.66   0
  -5   2   9  241.75   20.18   0
  -5   2  10   61.01   17.57   0
  -5   7  -2   15.32   11.26   0
  -4   1   7  285.56   16.02   0
  -4   1  13   11.93   16.32   0
  -3   0  11  663.96   22.08   0
  -3   0  12   80.56   13.38   0
  -3   2   0    4.94    4.94   0
  -1  -1   6    6.82    4.01   0
  -1  -1  15    2.69   11.39   0
   3   3  -7   24.69    7.29   0
   5   2  -6  513.27   18.69   0
   5   6 -10   -2.64   11.87   0
   6   8 -11  417.43   24.54   0
   7   3  -7  104.37   16.16   0
   7   4  -8  659.85   27.70   0
   7   5  -9  522.03   26.40   0
   8  -2   9   77.40   11.98   0
   8  -2  10  389.16   18.85   0
   8  -2  11  256.75   16.61   0
   8  -1   2  117.73   14.11   0
   8   0  -1  465.13   21.76   0
   8   2  -5   45.20   15.99   0
   8   7 -10  166.42   24.47   0
   8   9 -11  204.57   28.36   0
   9   0   0  491.39   24.13   0
   9   3  -6    0.74   17.62   0
   9   4  -7  140.41   22.82   0
   9   5  -8  378.79   27.99   0
   9   6  -9  495.83   32.01   0
  10  -1   6   16.04   16.27   0
  10   3  -5   52.77   20.87   0
  10   7  -9  134.41   28.68   0
  11   0   3    1.55   18.47   0
  11   3  -4  277.02   28.76   0
  12   0   6   -0.47   21.84   0
  12   1   2    5.22   20.96   0
  12   2  -1  142.56   27.01   0
  12   3  -3  241.64   29.37   0
  13   1   4  277.84   31.17   0
  13   2   1    6.04   24.97   0
  -6   4   5  108.40   18.45   0
  -6   6   1   94.65   18.37   0
  -5   2   7    2.67   12.73   0
  -5   3   3 1045.57   26.16   0
  -4   1   6  191.76   13.78   0
  -4   3   0  376.70   13.80   0
  -3   0  13  240.29   17.66   0
  -3   0  14   12.03   13.70   0
  -3   3  -2  729.57   13.97   0
   0   2  -4   33.57    2.46   0
   3   0  -2 1736.94   21.79   0
   3   4  -8  392.01   14.20   0
   3   7 -10   71.03   11.38   0
   4  -2   5 2142.72   23.59   0
   4   5  -9   47.26   10.96   0
   5   0  -2  741.03   19.44   0
   5   1  -4 1000.62   23.34   0
   5   3  -7  858.92   24.14   0
   5   5  -9   10.13   12.07   0
   5   9 -11   63.58   18.21   0
   6  -2   6  522.08   17.09   0
   6  -1   1  129.18   11.67   0
   6   3  -7  269.72   17.55   0
   6   4  -8 1158.42   31.29   0
   6   5  -9  893.91   28.98   0
   6   9 -11  186.78   23.73   0
   7   7 -10   40.11   21.26   0
   7   9 -11   90.09   22.68   0
   8   1  -3  404.03   21.56   0
   8   3  -6   21.44   15.42   0
   8   6  -9  164.41   25.17   0
   9   1  -2 1162.05   34.56   0
   9   8 -10   44.25   25.90   0
  10  -1   7  357.53   22.74   0
  10   0   2   28.50   17.44   0
  10   1  -1  611.75   29.44   0
  10   4  -6  148.27   24.34   0
  10   5  -7  239.94   26.60   0
  10   6  -8  331.88   31.28   0
  11   0   4  117.31   21.12   0
  11   2  -2  437.91   29.39   0
  11   4  -5  217.64   28.85   0
  12   0   7   61.75   23.46   0
  12   0   8  116.17   26.48   0
  12   4  -4  274.47   31.52   0
  13   1   5   22.99   25.85   0
  -6   3   7  299.83   22.69   0
  -6   4   4   52.90   15.93   0
  -6   5   2   81.59   15.77   0
  -6   7   0   28.47   15.60   0
  -5   5  -1  214.34   15.31   0
  -4   1   5 1364.30   26.81   0
  -4   2   2  256.62   12.75   0
  -3   0   6   19.53    8.29   0
  -3   0  15    2.46   14.61   0
  -3   1   2  926.27   17.11   0
  -2  -1  10  871.54   21.11   0
  -2  -1  11    8.33   10.19   0
  -2   0   3    4.53    4.49   0
  -2   0  18   34.71   18.03   0
  -1  -1  16  621.27   21.88   0
   2   8 -10   84.40   10.54   0
   4   4  -8  133.51   12.25   0
   5   4  -8  195.55   15.54   0
   6   7 -10  164.98   21.30   0
   7   2  -5  319.65   19.30   0
   8   0   0  261.77   18.22   0
   8   4  -7  455.91   26.71   0
   8   5  -8  410.63   26.76   0
   8   8 -10  265.19   27.86   0
   9  -1   5   62.54   14.70   0
   9   0   1  192.66   18.69   0
   9   3  -5   81.98   19.15   0
   9   7  -9   87.74   25.12   0
   9   9 -10  298.97   32.35   0
  10  -1   8  226.25   20.85   0
  10  -1   9    4.78   17.99   0
  10   8  -9   33.47   28.11   0
  11   0   5  138.70   21.83   0
  11   1   1    9.90   19.38   0
  11   5  -6  250.92   30.66   0
  11   6  -7   31.42   27.12   0
  12   0   9   14.47   22.98   0
  12   0  10   48.01   25.44   0
  12   1   3  384.39   30.35   0
  12   2   0   47.11   22.18   0
  12   3  -2   81.60   26.25   0
  13   1   6   47.62   26.89   0
  13   1   7   28.33   29.82   0
  13   2   2   94.64   26.37   0
  -6   3   6   22.51   15.96   0
  -6   4   3  839.05   27.73   0
  -5   2   5  245.06   16.16   0
  -5   3   2  952.41   24.27   0
  -4   4  -2  563.18   16.04   0
  -3   0  16   22.92   16.54   0
  -2  -1   9  437.56   14.84   0
  -2  -1  12  354.98   15.85   0
  -2  -1  13  160.75   14.55   0
  -2   1   0  480.20    9.16   0
  -1  -1   5  542.43   10.34   0
  -1  -1  17  204.41   17.51   0
   2   2  -5  120.59    6.99   0
   2   6  -9   48.33    8.16   0
   4  -1   1   47.85    6.72   0
   4   7 -10  319.07   17.07   0
   5  -2   6  279.39   11.79   0
   5   7 -10  254.17   18.10   0
   6  -2   7  191.12   12.12   0
   6   0  -1  108.07   11.62   0
   6   2  -5  526.75   20.92   0
   7  -2  11  239.60   14.74   0
   7  -2  12   13.55   10.58   0
   7   3  -6 1145.98   32.51   0
   7   6  -9  276.64   23.00   0
   7   8 -10  435.90   30.06   0
   8  -1   4  115.51   14.38   0
   8   1  -2  337.97   20.69   0
   9  -1   6   78.65   14.99   0
   9   1  -1  549.94   25.86   0
   9   4  -6  229.61   24.07   0
   9   5  -7   73.10   21.07   0
   9   6  -8    6.42   21.28   0
  10  -1  10   30.51   15.97   0
  10  -1  11  130.35   20.72   0
  10   0   3  101.53   18.95   0
  10   1   0   54.87   18.60   0
  10   2  -2  417.86   26.94   0
  10   3  -4  283.56   25.70   0
  10   7  -8   33.54   26.19   0
  11   0   6  150.36   21.45   0
  11   1   2   65.66   19.92   0
  11   2  -1  118.46   21.78   0
  12   1   4   66.42   23.26   0
  12   2   1   25.01   23.03   0
  12   4  -3  128.28   27.24   0
  13   1   8   44.39   28.30   0
  13   2   3  306.97   32.41   0
  -6   3   5  286.36   20.48   0
  -6   5   1  441.39   21.21   0
  -6   7  -1  302.63   19.94   0
  -5   1   9  104.27   16.23   0
  -5   1  10  109.76   17.86   0
  -5   1  11 1485.37   38.32   0
  -5   1  12  274.15   23.67   0
  -5   2   4  786.44   23.43   0
  -4   1   4    9.29    9.03   0
  -3   0   5  731.91   17.53   0
  -2  -1  14   21.01   11.16   0
   6  -2   8   32.18    8.81   0
   6  -1   2 1477.67   27.18   0
   6   1  -3  145.79   13.65   0
   6   6  -9   -1.54   14.56   0
   7  -1   3 1622.99   31.11   0
   7   0   0   16.94   10.56   0
   7   4  -7 1698.52   39.74   0
   7   5  -8  824.60   30.73   0
   8   7  -9   -8.74   20.30   0
   8   9 -10  136.71   26.47   0
   9  -1   7  732.59   27.32   0
  10   0   4  318.98   23.19   0
  10   4  -5  194.82   24.75   0
  10   5  -6  121.25   25.17   0
  10   6  -7  -13.42   22.75   0
  11   0   7  234.82   24.30   0
  11   4  -4  355.55   28.67   0
  11   5  -5  228.81   29.82   0
  11   6  -6    3.16   26.14   0
  11   7  -7   16.04   25.56   0
  12   1   5   34.57   23.05   0
  12   3  -1    9.85   22.82   0
  12   5  -4   10.39   26.21   0
  13   1   9   19.18   26.88   0
  13   1  10   13.15   28.24   0
  13   2   4   11.02   25.84   0
  -6   2   8  316.32   22.34   0
  -6   3   4  278.90   18.65   0
  -5   1   8   85.58   14.70   0
  -4   0   9  226.69   15.98   0
  -4   0  10  603.25   22.76   0
  -4   0  11   39.50   13.59   0
  -4   0  12  199.45   18.31   0
  -4   0  13  233.25   19.78   0
  -4   3  -1  131.72   10.23   0
  -2  -1   7    8.28    6.24   0
  -1   0   1    3.11    2.16   0
   0  -2  10  372.74   10.45   0
   0  -2  11  438.25   11.57   0
   0  -2  12  217.75    9.71   0
   2   5  -8  200.54   10.45   0
   3   2  -5  138.40    9.11   0
   3   6  -9   33.90    8.93   0
   3   8 -10  681.89   20.68   0
   4   2  -5   83.01    9.69   0
   4   6  -9  439.19   19.50   0
   4   8 -10   20.82   13.83   0
   5  -1   2  257.99   11.95   0
   5   0  -1  184.62   11.82   0
   5   6  -9    8.56   12.50   0
   5   8 -10    9.04   16.85   0
   6   3  -6  223.23   16.56   0
   6   4  -7  224.44   18.04   0
   6   5  -8   15.10   14.09   0
   6   8 -10  578.78   27.10   0
   7   2  -4   39.17   13.47   0
   7   7  -9  150.41   24.13   0
   8  -1   5   27.73   12.03   0
   8   3  -5  378.97   20.69   0
   8   4  -6  573.25   27.78   0
   8   6  -8   21.75   19.51   0
   9  -1   8   63.08   16.75   0
   9   3  -4  372.61   25.03   0
   9   7  -8  105.04   26.72   0
  10   1   1   30.57   17.75   0
  10   3  -3  170.76   23.19   0
  10   8  -8  192.37   30.22   0
  11   0   8   27.01   19.76   0
  11   1   3  192.75   24.06   0
  11   3  -2    2.56   19.68   0
  12   1   6   77.15   24.17   0
  12   2   2  488.57   32.82   0
  12   3   0   80.44   24.36   0
  13   2   5  205.99   30.44   0
  -6   6  -1  128.17   16.74   0
  -6   8  -2   44.70   16.57   0
  -5   2   3  643.68   20.82   0
  -5   5  -2   90.76   12.43   0
  -5   8  -4   -0.05   12.91   0
  -4   0  14  225.39   20.82   0
  -4   7  -5   37.96    8.96   0
  -2  -1  16   58.63   13.76   0
   0  -2  13  144.03    9.30   0
   0  -2  14  223.80   12.10   0
   2   3  -6  708.40   14.54   0
   2   4  -7  881.69   17.27   0
   4   0  -1  668.11   16.08   0
   5   3  -6  829.02   23.68   0
   5   4  -7   89.79   14.65   0
   5   5  -8   12.86   12.26   0
   6  -1   3  118.72   11.26   0
   6   9 -10   84.13   22.25   0
   7  -1   4   26.31   10.77   0
   8  -1   6   39.41   13.65   0
   8   1  -1   29.10   13.76   0
   8   2  -3   66.58   15.44   0
   8   5  -7  326.79   23.94   0
   8   8  -9  344.34   29.25   0
   9  -1   9   89.80   17.27   0
   9   0   3   46.06   15.22   0
   9   1   0   84.06   16.30   0
   9   2  -2   34.20   17.04   0
   9   6  -7   65.68   22.20   0
   9   9  -9   52.16   26.51   0
  10   0   5   42.91   16.90   0
  10   2  -1   50.44   14.79   0
  10   4  -4   40.27   20.82   0
  10   7  -7   83.07   26.33   0
  11   0   9   11.58   19.33   0
  11   0  10  140.19   24.88   0
  11   1   4   79.90   20.20   0
  11   2   1  276.23   25.16   0
  11   4  -3   10.60   22.81   0
  11   7  -6  138.39   28.39   0
  12   1   7  107.95   25.03   0
  12   2   3    8.07   22.55   0
  12   5  -3  112.93   28.87   0
  13   2   6  168.21   29.83   0
  -6   3   3  147.23   15.70   0
  -6   4   1    9.19   12.23   0
  -6   7  -2  491.52   23.29   0
  -5   1   6  216.61   16.13   0
  -4   0   7 1000.89   24.65   0
  -3  -1  11  258.94   17.02   0
  -3  -1  12  190.25   16.58   0
  -3   0   4 3260.14   33.15   0
  -3   5  -5   71.13    6.14   0
  -2  -1   6  894.56   16.85   0
   3   1  -3 1732.27   22.83   0
   3   3  -6  187.50   10.52   0
   3   5  -8  253.99   13.01   0
   3   9 -10   77.10   13.44   0
   4  -1   2  420.20   12.17   0
   4   1  -3 1421.78   23.42   0
   4   3  -6  114.36   10.80   0
   4   4  -7 1313.50   26.96   0
   4   5  -8  511.02   19.15   0
   5   9 -10  108.21   19.64   0
   6  -2  10  407.54   14.16   0
   6  -2  11   17.86    9.13   0
   6  -2  12  395.99   13.93   0
   6   0   0  114.75   11.58   0
   6   2  -4  180.91   15.02   0
   6   7  -9  791.70   29.52   0
   7   0   1  340.59   17.47   0
   7   3  -5   53.22   14.11   0
   7   4  -6   14.31   13.95   0
   7   6  -8   97.64   18.89   0
   8   0   2  182.55   16.34   0
   8   9  -9    2.96   26.61   0
   9  -1  10  293.27   19.57   0
   9  -1  11  203.72   19.59   0
   9  -1  12   -2.55   15.36   0
   9   0   4   28.88   16.10   0
   9   5  -6    6.41   18.58   0
   9   8  -8  123.99   28.41   0
   9  10  -9  111.10   29.26   0
  10   0   6  225.13   20.96   0
  10   1   2  325.85   23.36   0
  10   5  -5  190.46   25.31   0
  10   6  -6  120.25   25.29   0
  10   9  -8    6.34   28.30   0
  11   0  11    7.32   19.90   0
  11   5  -4  235.03   27.06   0
  11   6  -5  308.38   31.86   0
  12   1   8   -0.24   23.17   0
  12   3   1  128.50   26.79   0
  13   2   7   22.50   27.37   0
  -7   4   4    8.19   17.20   0
  -7   5   2    9.34   17.13   0
  -7   6   1   57.67   18.75   0
  -6   2   5   10.79   13.23   0
  -5   2   2    6.58    8.95   0
  -5   7  -4  472.45   18.43   0
  -3  -1  10   34.69   10.57   0
  -3  -1  13    0.52   11.47   0
  -3  -1  14   76.50   14.33   0
   0  -2  15  302.71   13.23   0
   2   7  -9  242.74   12.35   0
   4   9 -10  128.97   16.86   0
   5   7  -9   94.73   17.11   0
   7  -1   5  157.87   13.30   0
   7   1  -1  270.99   16.88   0
   7   2  -3   -2.95   12.23   0
   7   5  -7   60.18   16.25   0
   7   8  -9  613.63   30.50   0
   8  -1   7  253.15   16.56   0
   8   1   0  763.95   26.18   0
   8   3  -4   69.52   15.84   0
   8   7  -8  131.11   22.52   0
   9   1   1  823.35   29.26   0
   9   2  -1  421.21   23.83   0
   9   3  -3   14.21   16.64   0
  10   0   7   75.13   17.63   0
  10   1   3  353.24   24.49   0
  10   8  -7   99.13   27.73   0
  11   1   5  349.48   26.51   0
  11   2   2   16.71   19.97   0
  11   4  -2  176.58   25.73   0
  12   1   9   21.00   24.11   0
  12   1  10  103.40   26.68   0
  12   2   4  119.69   24.02   0
  12   5  -2   49.67   26.30   0
  13   2   8  103.92   30.10   0
  13   2   9   53.63   32.57   0
  -7   3   5  350.69   23.72   0
  -7   4   3  306.07   22.56   0
  -6   3   2  211.66   16.36   0
  -6   5  -1   19.53   13.30   0
  -5   0  11  100.64   17.91   0
  -5   0  12  637.11   28.12   0
  -4   2   0  113.27    8.95   0
  -3  -1   8   48.50    9.78   0
  -3  -1  15   56.51   14.89   0
  -3   3  -3  543.95   11.30   0
  -1  -2  12  299.21   12.97   0
   0  -2  16  111.46   11.88   0
   3   7  -9  381.64   17.14   0
   4   7  -9   43.09   13.46   0
   5  -2   9  809.42   16.51   0
   5  -1   3   26.46    7.25   0
   5   2  -4   90.28   11.30   0
   6  -1   4  200.89   12.49   0
   6   4  -6   73.90   14.04   0
   6   5  -7  260.67   20.47   0
   6   6  -8  302.77   20.73   0
   6   8  -9    5.52   18.35   0
   7   9  -9  134.90   25.66   0
   8  -1   8   28.54   11.64   0
   8   0   3  223.23   16.91   0
   8   5  -6  238.33   22.61   0
   8   6  -7  110.62   20.17   0
   8  10  -9   48.36   25.63   0
   9   4  -4   28.14   17.77   0
   9   6  -6   45.55   20.34   0
   9   7  -7   11.36   21.19   0
   9   9  -8  107.38   27.31   0
  10   0   8   18.10   16.77   0
  10   4  -3  204.18   23.89   0
  10   5  -4  327.41   26.86   0
  10   7  -6  141.56   26.88   0
  11   1   6  346.24   26.72   0
  11   3   0   87.17   21.19   0
  11   5  -3  494.91   32.98   0
  11   6  -4  250.34   30.35   0
  11   7  -5  139.34   29.28   0
  12   1  11   12.32   25.03   0
  12   2   5  196.18   26.65   0
  12   3   2   24.56   23.23   0
  12   4   0   90.16   25.93   0
  13   2  10   21.14   29.11   0
  13   3   5   24.58   26.35   0
  -7   5   1  108.07   18.21   0
  -7   6   0  136.54   18.85   0
  -6   1   8   69.36   17.04   0
  -6   2   4   22.00   12.87   0
  -6   4   0  692.13   23.07   0
  -6   6  -2   81.74   13.78   0
  -5   0   9  244.87   18.55   0
  -5   0  10  393.12   21.89   0
  -5   1   4  986.37   24.90   0
  -4   0   5  356.71   15.39   0
  -4   1   2 1663.19   25.30   0
  -4   6  -5  357.28   12.71   0
  -4   8  -6   48.54   10.01   0
  -3  -1  16   54.99   16.46   0
  -3   8  -7  362.19    9.97   0
  -2  -1   5   13.78    5.17   0
  -2   3  -4  211.63    5.10   0
  -1  -2  10  421.64   13.12   0
  -1  -2  13   15.18    7.53   0
  -1  -2  14  281.78   14.62   0
   0   5  -7  165.40    6.03   0
   1   8  -9   23.26    8.22   0
   4   2  -4 1602.55   26.73   0
   5   6  -8  237.72   17.59   0
   6   0   1 2219.82   33.89   0
   7   0   2  779.94   23.34   0
   7   3  -4    4.31   13.21   0
   7   7  -8  905.17   33.10   0
   8  -1   9  650.24   23.50   0
   8   8  -8   33.24   21.13   0
   9  10  -8   16.20   27.16   0
  10   0   9   78.79   18.57   0
  10   0  10   52.71   20.33   0
  10   1   4   51.29   17.65   0
  10   2   1  235.40   22.10   0
  10   3  -1  422.15   27.05   0
  10   6  -5  350.83   28.18   0
  10   9  -7  310.48   33.07   0
  11   1   7    4.71   19.03   0
  11   2   3   23.64   19.98   0
  11   3   1   19.12   19.26   0
  11   4  -1  175.61   25.47   0
  12   2   6   46.76   23.42   0
  12   3   3  397.03   31.52   0
  13   3   6   18.61   24.44   0
  -7   3   4 1123.75   34.13   0
  -7   4   2  194.35   19.68   0
  -6   7  -3   -1.57   11.97   0
  -5   0   8   12.60   12.44   0
  -5   4  -2  481.95   16.63   0
  -5   5  -3   38.28    9.24   0
  -4   3  -2  631.08   15.12   0
  -3  -1   7  340.84   14.15   0
  -3  -1  17   32.20   17.18   0
  -1  -2  15  425.32   17.17   0
   3   2  -4 1226.19   20.63   0
   4  -1   3  178.44    9.37   0
   4   0   0  102.88    8.42   0
   4   6  -8   62.70   13.59   0
   5  -2  10  113.99    8.05   0
   5   4  -6 1229.35   28.93   0
   5   5  -7  866.58   26.00   0
   5   8  -9   31.28   14.37   0
   6  -1   5  171.19   12.97   0
   6   1  -1  431.99   18.10   0
   6   2  -3   76.99   12.28   0
   6   9  -9  349.02   26.58   0
   7   1   0 1080.45   27.56   0
   7   2  -2  121.31   14.51   0
   7   4  -5  351.75   21.30   0
   7   5  -6  544.93   25.68   0
   7   6  -7  714.31   29.36   0
   7  10  -9  293.97   27.66   0
   8   0   4   36.89   12.70   0
   8   1   1  354.36   19.97   0
   8   2  -1  751.03   26.64   0
   8   3  -3   54.72   15.09   0
   8   7  -7  239.88   24.40   0
   9   0   6  148.43   17.01   0
   9   2   0  921.15   31.12   0
   9   8  -7   20.10   23.24   0
  10   0  11   36.40   18.11   0
  10   0  12   84.39   21.75   0
  10   1   5  367.10   25.87   0
  10   4  -2  597.19   30.88   0
  10   8  -6   45.33   25.83   0
  11   1   8   68.35   20.88   0
  11   2   4  461.02   28.90   0
  11   5  -2  120.89   25.36   0
  12   2   7   17.74   23.01   0
  12   4   1   25.48   22.98   0
  -7   2   6  339.86   24.23   0
  -7   3   3   64.19   16.06   0
  -7   5   0  121.82   19.76   0
  -7   6  -1  329.81   23.20   0
  -6   2   3  299.86   17.85   0
  -6   3   1  591.93   21.39   0
  -5   0   7  125.69   14.47   0
  -5   1   3    7.84    9.76   0
  -5   6  -4    4.54    8.40   0
  -4  -1  10   15.75   12.00   0
  -4  -1  11  426.62   20.43   0
  -4  -1  13   54.76   15.29   0
  -4  -1  14  274.84   20.62   0
  -4  -1  15  216.97   22.03   0
  -4   0   4 1781.30   28.21   0
  -3   1   0  310.00    9.41   0
  -1  -2   9  460.92   12.23   0
  -1  -2  16   11.37   12.08   0
   2   6  -8  113.59   10.00   0
   2   8  -9   85.31   11.48   0
   3   6  -8   45.11   11.35   0
   4   1  -2 1767.86   26.25   0
   4   3  -5 1153.43   24.12   0
   4   8  -9  460.47   20.48   0
   5  -1   4  532.30   15.04   0
   6   7  -8  244.58   20.37   0
   6  10  -9    0.58   21.74   0
   7  -1   7   37.51   10.42   0
   7   0   3   46.47   11.64   0
   7   8  -8   23.57   18.72   0
   8  -1  11   37.84   12.55   0
   8  -1  12   74.89   15.02   0
   8   4  -4  169.98   19.16   0
   8   6  -6  447.40   26.75   0
   8  10  -8   65.41   27.23   0
   9   0   7   22.54   14.14   0
   9   1   3   22.41   14.79   0
   9   4  -3  630.86   29.38   0
   9   5  -4  475.52   27.53   0
   9   6  -5  154.12   22.19   0
   9   7  -6   43.44   21.58   0
   9   9  -7   66.04   25.86   0
  10   2   2  111.04   19.20   0
  10   5  -3  448.47   29.66   0
  10   6  -4   30.74   22.48   0
  10   7  -5   36.21   23.37   0
  11   1   9   37.79   21.26   0
  11   3   2   64.92   21.05   0
  11   4   0   -6.09   20.02   0
  11   6  -3   20.58   22.81   0
  11   7  -4   34.31   19.66   0
  12   2   8   46.74   24.81   0
  12   3   4  147.09   26.06   0
  12   4   2  280.66   30.10   0
  12   5   0   47.80   25.64   0
  -7   2   5 1240.04   35.16   0
  -7   4   1  175.53   18.32   0
  -7   7  -2  397.46   25.06   0
  -6   4  -1 1143.84   27.33   0
  -6   5  -2  544.60   20.37   0
  -5   0   6 1307.33   29.31   0
  -4  -1   9   11.33   11.15   0
  -4   1   1  260.55   11.39   0
  -3  -1   6  182.75   10.89   0
  -2  -2  11 1275.64   25.10   0
  -2  -2  12   48.09   11.09   0
  -2  -2  13  247.85   15.36   0
  -2  -2  14  156.30   14.64   0
  -2   1  -1  157.60    5.19   0
  -1  -2  17  718.77   22.89   0
   2  -2   7 2877.20   12.88   0
   3   0   0  354.87   10.49   0
   3   8  -9  452.25   17.84   0
   4   5  -7  672.74   21.12   0
   5   2  -3  274.29   14.90   0
   5   7  -8   24.88   14.81   0
   5   9  -9  184.04   19.09   0
   6   0   2  129.35   11.92   0
   6   3  -4   43.01   11.88   0
   6   6  -7  281.38   20.05   0
   8   0   5  237.28   17.10   0
   8   1   2   12.32   12.75   0
   8  11  -8   13.13   26.08   0
   9   0   8  270.61   19.49   0
   9   2   1  116.96   17.75   0
   9   3  -1  432.98   24.76   0
   9  10  -7   12.99   28.68   0
  10   1   6   60.63   18.15   0
  10   2   3  288.61   22.93   0
  10   9  -6  135.50   27.14   0
  11   1  10   17.54   20.49   0
  11   1  11   56.39   22.66   0
  11   1  12   31.80   25.26   0
  11   2   5  473.68   29.13   0
  11   5  -1   50.24   23.00   0
  12   2   9   80.94   26.07   0
  12   2  10   -0.82   26.82   0
  12   3   5   35.89   23.35   0
  12   6  -1   43.31   25.12   0
  -7   3   2   49.24   14.96   0
  -6   0   9  147.43   19.21   0
  -6   0  10   52.66   18.06   0
  -5   7  -5   92.31   11.64   0
  -4  -1   8  335.61   16.70   0
  -3   0   2 1807.18   22.25   0
  -2  -2  10  910.17   20.16   0
  -2  -2  15    4.20   12.52   0
  -2  -1   4  944.53   15.10   0
  -1  -2   8  992.37   15.99   0
   0   1  -2  863.00    6.10   0
   1   9  -9  232.67   12.34   0
   3   1  -2 1417.41   20.60   0
   3   3  -5 2341.77   29.47   0
   3   5  -7   -1.53    8.06   0
   4   9  -9   41.99   15.54   0
   5  10  -9   17.99   19.20   0
   6   2  -2  207.64   14.64   0
   6   4  -5  503.06   21.63   0
   6   5  -6  684.62   25.45   0
   6   8  -8  375.01   23.58   0
   7   1   1  397.69   18.72   0
   7   3  -3  298.51   16.86   0
   7   7  -7   32.71   17.25   0
   8   3  -2  353.69   19.16   0
   9   0   9  180.05   18.10   0
   9   1   4   26.04   14.60   0
   9   8  -6   58.92   22.84   0
  10   1   7   92.22   19.06   0
  10   3   1   33.05   17.73   0
  10   5  -2   27.30   18.96   0
  10   8  -5  107.20   26.35   0
  11   2   6   42.95   20.93   0
  11   3   3  157.59   23.98   0
  11   4   1   20.17   20.42   0
  11   6  -2  304.49   30.44   0
  11   7  -3  195.15   29.29   0
  12   2  11  250.89   29.84   0
  12   2  12   11.61   29.54   0
  12   3   6  260.54   28.86   0
  12   4   3   54.13   25.11   0
  12   5   1  329.61   30.38   0
  12   6   0  110.95   26.11   0
  -7   1   7  415.00   25.15   0
  -7   2   4   28.82   15.92   0
  -7   5  -1    9.29   16.57   0
  -6   1   4  661.47   23.30   0
  -6   7  -4  642.96   22.77   0
  -5  -1  11  106.87   17.14   0
  -5  -1  12   23.83   16.20   0
  -5  -1  13  272.99   22.04   0
  -5   2   0  938.74   21.44   0
  -4  -1   7  198.18   13.80   0
  -4   0   3 1368.83   23.82   0
  -2  -2   9    7.58    8.23   0
  -2  -2  16  289.80   18.54   0
  -2   0   1 1792.35   16.84   0
   2   3  -5   69.39    6.50   0
   2   5  -7   25.30    6.70   0
   2   9  -9  194.34   14.35   0
   3   4  -6 1345.59   23.97   0
   3   9  -9   31.21   13.50   0
   4   7  -8  292.19   18.22   0
   4  10  -9  192.00   19.65   0
   5  -1   5  404.80   13.82   0
   5   3  -4  866.73   23.44   0
   5   6  -7  274.62   18.01   0
   6   1   0  890.58   23.44   0
   7   2  -1  387.84   19.15   0
   7   4  -4  128.16   16.38   0
   7   5  -5   32.08   15.30   0
   7   6  -6   48.06   16.66   0
   7  10  -8    0.32   20.70   0
   7  11  -8  263.73   30.71   0
   8   0   6  238.02   16.88   0
   8   5  -4  236.41   20.38   0
   8   6  -5   22.19   17.30   0
   8   7  -6   -5.67   16.91   0
   8   9  -7  290.52   27.45   0
   9   0  10   96.36   16.32   0
   9   1   5  207.59   20.23   0
   9   2   2  306.59   21.17   0
   9   3   0   30.38   15.37   0
   9   5  -3   82.28   19.74   0
   9   6  -4    3.21   18.46   0
   9   7  -5   67.01   21.50   0
   9   9  -6  118.30   27.74   0
  10   1   8  234.26   22.00   0
  10   2   4  475.46   26.15   0
  10   6  -3  193.09   24.41   0
  10   7  -4  228.42   26.14   0
  10   9  -5    9.68   23.73   0
  11   2   7  231.06   24.86   0
  12   3   7   42.04   24.62   0
  12   4   4   90.46   25.81   0
  12   5   2   21.27   25.10   0
  -7   4   0   57.68   14.76   0
  -7   6  -2   53.01   15.90   0
  -6   0   7    7.16   13.37   0
  -5  -1   9    3.04   12.17   0
  -5  -1  10  105.37   16.41   0
  -5   5  -4  332.34   14.28   0
  -3  -2  12  277.40   15.91   0
  -3  -2  13  494.48   19.91   0
  -3  -2  14   13.12   14.59   0
   2   4  -6    3.18    5.85   0
   3   7  -8  409.91   17.52   0
   4  -1   4  903.47   16.17   0
   4   0   1   81.83    7.75   0
   4   2  -3 1482.65   25.48   0
   5   4  -5 1181.57   27.83   0
   5   5  -6  861.27   25.42   0
   5   8  -8  711.10   26.33   0
   6  -1   7    4.59    7.81   0
   6   0   3  726.26   20.17   0
   6   9  -8   88.12   18.79   0
   7  -1  10   18.44    9.45   0
   7   8  -7  524.60   27.94   0
   8   0   7    6.50   11.88   0
   8   1   3   25.78   12.88   0
   8  10  -7   17.79   22.95   0
   9   0  11  149.93   17.97   0
   9   0  12  200.85   20.87   0
   9   0  13   13.95   17.42   0
  10   1   9   32.35   20.64   0
  10   3   2  374.46   24.76   0
  10   4   0   11.02   18.21   0
  11   2   8  216.02   24.32   0
  11   3   4   36.77   19.60   0
  11   4   2   83.90   22.41   0
  11   6  -1  278.08   28.49   0
  11   7  -2   21.57   25.03   0
  11   8  -3   21.10   26.87   0
  12   3   8    3.11   23.59   0
  12   6   1   37.98   26.80   0
  -7   2   3    8.59   13.97   0
  -7   3   1   32.92   14.09   0
  -6   0   6  903.65   27.46   0
  -6   2   1   22.10   10.87   0
  -6   4  -2    4.90   10.29   0
  -6   5  -3   68.92   13.16   0
  -5  -1   8   22.91   12.09   0
  -5   3  -2  318.26   13.63   0
  -4   3  -3  821.03   16.30   0
  -4   5  -5  128.29    8.17   0
  -3  -2  10  811.89   21.77   0
  -3  -2  11  228.24   14.57   0
  -3  -2  15   51.34   14.02   0
  -3  -2  16  145.65   18.81   0
  -2  -2   8  238.41   10.78   0
  -2   2  -3  181.03    4.84   0
  -1  -2   7    2.98    3.93   0
   2   7  -8  512.23   16.74   0
   4   1  -1    8.42    6.97   0
   4   6  -7   82.00   14.50   0
   5   0   2   43.16    8.27   0
   6   3  -3  236.69   14.10   0
   6   6  -6   27.36   14.20   0
   6  10  -8    7.38   18.13   0
   7  -1  12  298.83   16.28   0
   7   1   2  506.46   20.17   0
   7   7  -6  156.64   21.22   0
   8   2   1  286.65   18.92   0
   8  11  -7  121.75   26.85   0
   9   1   6   18.82   14.36   0
   9   2   3   75.53   16.12   0
   9   4  -1   21.88   16.43   0
   9   8  -5  384.22   29.12   0
   9  10  -6   71.31   26.46   0
   9  11  -6   66.97   31.03   0
  10   1  10   26.74   18.12   0
  10   2   5   31.48   17.47   0
  10   5  -1  321.42   26.15   0
  10   6  -2  542.24   30.76   0
  10   7  -3  241.47   27.10   0
  10   8  -4  279.14   28.02   0
  11   2   9   16.91   20.88   0
  11   3   5  267.02   25.51   0
  11   5   1   22.60   20.68   0
  12   3   9   30.44   25.08   0
  12   4   5  198.95   26.67   0
  12   5   3  149.60   27.96   0
  -7   1   5   10.43   14.54   0
  -6   3  -1  363.35   16.99   0
  -6   6  -4   25.65   12.51   0
  -5   6  -5  457.29   15.49   0
  -4   1   0    6.81    5.67   0
  -3  -2   9   64.12   10.20   0
  -3  -2  17  216.45   21.11   0
  -3  -1   4  203.33    9.74   0
  -3   7  -7    7.95    4.15   0
   1   7  -8    9.76    6.51   0
   2  -1   3   11.89    3.23   0
   3   2  -3  301.59   11.41   0
   4   3  -4 1054.84   22.76   0
   4   8  -8  531.71   22.52   0
   5  -1   6    1.02    7.35   0
   5   1   0   37.16    9.06   0
   5   7  -7   85.77   16.48   0
   5   9  -8  129.67   17.48   0
   6  -1   8   64.02   10.50   0
   6   5  -5  212.29   17.31   0
   6   8  -7  306.42   23.04   0
   6  11  -8  112.56   22.11   0
   7  -1  13   52.82   12.51   0
   7  -1  14    3.39   11.82   0
   7   2   0   14.37   11.56   0
   7   4  -3   -0.57   12.83   0
   7   9  -7   16.28   18.81   0
   8   0   8  514.18   21.29   0
   8   1   4  531.59   22.16   0
   8   4  -2   52.89   15.61   0
   8   7  -5  357.31   25.65   0
   9   3   1  440.82   23.93   0
   9   5  -2  286.92   23.50   0
   9   6  -3  439.30   26.98   0
   9   7  -4  329.72   26.33   0
  10   1  11   39.15   18.68   0
  10   1  12  159.52   24.25   0
  10   2   6  262.69   22.77   0
  10   3   3  383.48   25.30   0
  10   4   1   97.31   20.04   0
  10   9  -4  110.82   27.10   0
  11   2  10  151.70   24.52   0
  11   3   6  174.07   22.90   0
  11   4   3   12.85   20.02   0
  11   6   0   23.25   23.08   0
  11   7  -1   55.07   23.81   0
  11   8  -2   47.35   26.76   0
  12   3  10  205.38   29.88   0
  12   3  11   18.70   28.25   0
  12   4   6   57.96   25.13   0
  12   5   4   95.37   25.18   0
  12   6   2  373.51   33.50   0
  -8   3   2  271.80   22.55   0
  -7   0   8  868.73   32.54   0
  -7   1   4  162.55   17.58   0
  -7   4  -1  228.42   17.49   0
  -7   6  -3  399.60   22.20   0
  -6  -1  10  303.78   22.52   0
  -6  -1  11  192.29   21.53   0
  -6   0   5  906.06   26.63   0
  -5  -1   7  390.41   18.74   0
  -4  -2  11   58.90   14.41   0
  -4  -2  12 1096.58   29.07   0
  -4  -2  13  261.08   18.23   0
  -4  -2  14   -8.73   13.76   0
  -4  -2  15  210.00   20.92   0
  -4  -1   5 1126.25   23.23   0
  -4   0   2   58.85    7.75   0
  -3   0   1 2553.24   24.49   0
  -3   1  -1  446.67   10.10   0
  -2  -2   7  666.29   15.35   0
   4   4  -5  238.59   13.54   0
   4   5  -6   69.08   11.35   0
   5  10  -8  119.99   20.46   0
   7   0   6   99.34   12.34   0
   7   5  -4  102.69   15.96   0
   7  10  -7  130.07   22.73   0
   8   0   9  259.06   17.18   0
   8   2   2  225.23   17.50   0
   8   3   0  423.97   21.88   0
   8   5  -3  211.25   19.33   0
   8   6  -4  151.09   18.98   0
   9   2   4    9.20   14.42   0
   9   9  -5   32.00   21.92   0
  10   1  13   35.03   19.59   0
  10   1  14    5.67   19.71   0
  10   5   0  151.16   22.25   0
  10   8  -3   20.24   23.32   0
  11   2  11   30.61   22.13   0
  11   2  12    9.28   22.90   0
  11   2  13   42.32   27.06   0
  11   4   4  219.45   24.20   0
  11   5   2   22.82   22.04   0
  12   3  12  177.98   30.09   0
  12   3  13   41.52   32.20   0
  12   4   7   23.28   24.52   0
  -8   5  -1   11.89   18.56   0
  -7   3   0  317.96   18.97   0
  -6  -1   9  148.51   18.60   0
  -6   1   2    1.49    9.77   0
  -6   2   0  281.54   15.37   0
  -4  -2  10  114.96   13.82   0
  -4   2  -2  384.91   11.50   0
  -4   6  -6   22.19    6.43   0
  -3  -2   8  290.24   13.62   0
  -3   3  -4  129.75    6.24   0
  -2  -1   3  952.30   13.94   0
   3   8  -8   -3.34   11.59   0
   4  -1   5   73.52    7.23   0
   4   9  -8  170.35   18.42   0
   5   3  -3  144.10   12.86   0
   5   6  -6  147.22   15.17   0
   6  -1   9  441.41   15.92   0
   6   9  -7   18.75   19.32   0
   7   1   3 1443.71   30.32   0
   7   3  -1   14.97   12.05   0
   7   8  -6  118.72   19.54   0
   7  11  -7   42.04   22.83   0
   8   0  10   73.53   15.57   0
   8   1   5  187.43   16.26   0
   8   8  -5   92.16   20.57   0
   8  10  -6  226.30   26.70   0
   9   1   8  193.43   18.46   0
   9   3   2   27.10   15.16   0
   9   8  -4   54.51   21.35   0
   9  10  -5  301.24   30.01   0
   9  11  -5    6.45   28.85   0
  10   2   7  303.43   23.75   0
  10   3   4  101.82   19.54   0
  10   4   2  171.19   21.66   0
  10   6  -1   30.93   19.71   0
  10   7  -2    1.48   21.03   0
  11   3   7   44.63   20.76   0
  11   7   0  102.32   24.89   0
  11   8  -1   90.18   27.42   0
  12   4   8   85.41   26.31   0
  12   5   5   24.12   25.21   0
  12   6   3  118.90   26.74   0
  -8   2   3    8.53   16.94   0
  -8   3   1   73.14   16.95   0
  -8   4   0   17.33   16.65   0
  -8   6  -2   16.74   17.94   0
  -7   0   6  111.22   17.73   0
  -7   7  -4   72.26   17.12   0
  -6  -1   8  218.27   19.25   0
  -6   7  -5  194.82   15.64   0
  -4  -2   9  114.08   13.12   0
  -1  -2   6   89.43    5.60   0
   2   6  -7  415.09   14.45   0
   3   3  -4  378.35   13.01   0
   3   5  -6  191.56   12.91   0
   4   0   2  339.74   11.46   0
   4   2  -2   22.73    8.08   0
   4   7  -7 1242.75   28.64   0
   5  -1   7   10.79    7.38   0
   5   4  -4   15.03   10.40   0
   5   8  -7  293.57   19.23   0
   6   3  -2   64.93    9.58   0
   7   0   7  455.23   18.40   0
   7   7  -5   48.72   16.47   0
   7   9  -6  309.69   26.01   0
   8   0  11  145.34   17.22   0
   8   4  -1  772.73   27.58   0
   8   7  -4   38.98   17.96   0
   8  12  -6  120.59   28.89   0
   9   1   9   21.98   14.77   0
   9   2   5   75.36   16.04   0
   9   7  -3  241.52   23.98   0
   9   9  -4  523.68   33.81   0
  10   2   8    6.69   17.20   0
  10   5   1   18.91   18.90   0
  10   9  -3  256.28   29.73   0
  11   3   8   15.34   20.86   0
  11   4   5  208.01   24.56   0
  11   5   3  481.82   30.88   0
  12   4   9   45.20   25.49   0
  12   5   6   28.12   25.22   0
  12   6   4    6.91   25.94   0
  -6   4  -3 1147.35   25.11   0
  -6   5  -4  513.96   18.83   0
  -5  -2  11  317.83   20.35   0
  -5  -2  12  623.43   26.31   0
  -5  -2  13  309.23   22.07   0
  -5  -2  14  365.81   23.92   0
  -5  -1   5  836.88   22.66   0
  -5   1   0  163.24   10.81   0
  -5   4  -4  115.02   10.11   0
  -5   7  -6  241.62   12.75   0
  -4  -2   8  118.93   12.03   0
  -4  -1   4  343.99   13.77   0
  -3  -2   7  253.18   12.29   0
  -1   0   0  400.18    5.21   0
   3  -2   9  216.94    6.39   0
   3   4  -5   -5.25    7.02   0
   3   9  -8  215.64   16.85   0
   4  10  -8  316.33   19.75   0
   5   2  -1  227.31   13.10   0
   6   0   5  403.52   15.81   0
   6   4  -3    9.39   11.25   0
   6   6  -5   93.33   14.91   0
   6  10  -7   91.86   19.62   0
   6  11  -7    3.69   22.91   0
   7   4  -2  121.84   14.51   0
   7   5  -3  642.51   24.92   0
   8   0  12   45.22   13.25   0
   8   0  13   37.88   15.14   0
   8   0  14   19.12   14.96   0
   8   1   6  150.29   15.62   0
   8   2   3  143.30   15.64   0
   8   3   1  138.02   16.19   0
   8   5  -2 1667.95   38.64   0
   8   9  -5  324.20   26.03   0
   9   4   1  347.91   22.96   0
  10   2   9   50.90   18.52   0
  10   4   3   55.07   18.70   0
  10   6   0   45.38   20.74   0
  10   7  -1   39.44   21.82   0
  11   3   9  216.04   25.59   0
  11   4   6   -0.20   20.30   0
  11   6   2  244.65   27.05   0
  11   7   1   45.53   23.03   0
  11   8   0    6.32   23.67   0
  12   4  10   35.51   26.01   0
  12   4  11  231.35   33.13   0
  12   5   7   38.76   23.62   0
  -8   1   4    2.74   16.58   0
  -8   2   2   91.53   17.94   0
  -7   0   5 1221.81   32.78   0
  -7   3  -1    3.10   11.77   0
  -6   0   3  156.98   13.86   0
  -5  -2  10   10.81   13.20   0
  -5   0   2  741.29   19.28   0
  -5   3  -3   10.53    7.19   0
  -4   0   1  720.84   15.92   0
  -3   2  -3  652.60   11.09   0
  -2  -2   6  198.37    8.60   0
   1   6  -7  237.11   10.45   0
   4   6  -6  799.76   23.56   0
   5   7  -6  479.00   22.61   0
   5   9  -7  350.21   21.28   0
   6  -1  11  634.12   18.46   0
   6   8  -6   80.74   16.33   0
   7   0   8  175.97   13.80   0
   7   8  -5   17.19   18.62   0
   7  10  -6   59.20   20.50   0
   7  11  -6   37.78   23.71   0
   8   8  -4   23.76   17.69   0
   8  10  -5  116.77   23.35   0
   9   1  11   98.92   17.27   0
   9   2   6  594.96   25.61   0
   9   5   0  164.47   19.58   0
   9   7  -2   29.15   18.09   0
   9   8  -3  149.05   23.00   0
   9  10  -4   23.10   23.83   0
   9  11  -4   96.17   29.97   0
  10   2  10   66.20   19.30   0
  10   3   6  134.43   20.69   0
  10   9  -2   33.03   24.85   0
  11   3  10   22.73   21.63   0
  11   3  11   73.07   25.28   0
  12   4  12   45.73   29.05   0
  12   5   8   56.77   24.35   0
  -8   5  -2  128.87   18.05   0
  -7   0   4  227.15   17.68   0
  -7   1   2   87.66   11.34   0
  -6  -1   6   72.24   10.84   0
  -6   6  -5  301.37   15.57   0
  -5  -2   9   60.30   13.77   0
  -5   2  -2  174.55   10.47   0
  -4  -2   7  112.17   11.50   0
  -3  -2   6   38.49    7.04   0
  -2   0   0  823.96   10.91   0
  -1  -3  14  140.43   11.03   0
   2   9  -8  184.26   13.89   0
   3   7  -7  228.58   13.78   0
   3  10  -8   49.36   14.78   0
   4   3  -3   31.39    8.19   0
   4   8  -7    7.24   11.25   0
   5  -1   8  320.40   12.41   0
   5   0   4 1006.12   20.06   0
   5  10  -7  146.67   20.55   0
   6  -1  12  233.19   13.48   0
   6   3  -1   17.58   10.76   0
   7   2   2 1352.83   29.85   0
   8   4   0  268.71   18.72   0
   8   7  -3    5.54   16.12   0
   8  11  -5   24.29   23.46   0
   8  12  -5  174.73   29.17   0
   9   1  12   10.78   15.41   0
   9   1  13  127.02   20.66   0
   9   1  14  124.73   21.77   0
   9   3   4   69.24   15.80   0
   9   4   2   87.77   17.44   0
   9   6  -1    6.98   16.46   0
  10   2  11   73.13   20.09   0
  10   2  12   90.20   22.80   0
  10   3   7  195.99   20.88   0
  10   4   4  270.13   23.20   0
  10   6   1  259.58   24.52   0
  10   7   0   36.40   19.66   0
  11   3  12  203.62   26.99   0
  11   3  13   46.08   26.60   0
  11   4   7   17.92   19.25   0
  11   5   5   25.42   21.74   0
  11   6   3  163.45   25.45   0
  11   7   2    5.92   21.94   0
  11   8   1    8.06   23.75   0
  12   5   9   29.53   23.82   0
  12   6   6   39.42   23.97   0
  -8   1   3  276.38   21.84   0
  -8   2   1  357.09   22.23   0
  -7  -1   7  420.76   23.98   0
  -6  -2  10    9.36   15.25   0
  -6  -2  11  306.82   22.97   0
  -6  -1   5  153.02   14.69   0
  -5  -2   8   94.39   13.72   0
  -5  -1   4 1078.31   24.06   0
  -4  -1   3 1486.12   23.64   0
  -2  -3  12 1182.72   23.13   0
  -2  -3  13  289.01   14.83   0
  -2  -3  14   29.70   10.91   0
  -2  -3  15  326.52   16.92   0
  -1  -3  12  300.85   11.61   0
  -1  -3  13  447.40   13.80   0
  -1  -3  15   41.77    9.68   0
  -1  -3  16  490.54   17.04   0
   4   4  -4 1050.46   22.99   0
   4   5  -5  607.21   19.43   0
   5   3  -2   39.85    9.68   0
   5   6  -5  323.65   17.64   0
   5  11  -7   30.57   20.48   0
   6   0   6    6.67    8.26   0
   6   2   1 1698.70   30.38   0
   6   7  -5   88.11   15.41   0
   6   9  -6  193.60   19.58   0
   7   0   9   25.15   10.39   0
   7   1   5   15.04   10.52   0
   7   4  -1  581.32   22.63   0
   7   7  -4   66.85   16.08   0
   7   9  -5  269.23   22.90   0
   8   1   8  147.32   15.57   0
   8   3   2   29.71    9.92   0
   8   6  -2    5.08   14.96   0
   9   1  15    1.46   16.78   0
   9   2   7  252.32   19.29   0
   9   8  -2  421.91   27.48   0
   9  10  -3   27.80   25.88   0
  10   2  13  267.44   25.51   0
  10   2  14   25.75   21.18   0
  10   4   5  133.71   19.97   0
  10   5   3  225.17   22.99   0
  11   3  14   33.91   25.25   0
  11   4   8   45.26   21.45   0
  11   6   4  223.52   25.43   0
  -7   1   1    7.57   11.42   0
  -7   3  -2  410.83   19.79   0
  -7   4  -3   80.68   14.99   0
  -6  -2   9   67.52   16.53   0
  -6   0   2  369.02   16.75   0
  -6   1   0  694.62   20.02   0
  -5  -2   7    9.55   10.36   0
  -4  -2   6  808.52   20.29   0
  -3  -3  13   22.55   12.59   0
  -3  -3  14  363.80   18.90   0
  -3  -3  16   10.96   14.42   0
  -3   0   0  357.15    9.44   0
  -2  -3  11  180.02   11.52   0
  -2  -3  16  165.63   14.83   0
   1   9  -8   59.92   10.82   0
   2   7  -7   10.00    8.70   0
   2  10  -8    4.06   12.64   0
   4   0   3  895.98   16.85   0
   4   9  -7  301.93   18.44   0
   5   5  -4  757.33   22.67   0
   5   8  -6  147.24   15.89   0
   6   4  -2  177.74   14.55   0
   6   5  -3  282.19   17.27   0
   6   6  -4   14.39   12.56   0
   6  10  -6    6.01   17.16   0
   6  11  -6   93.50   23.22   0
   7   0  10  204.36   15.45   0
   7   5  -2   70.29   14.18   0
   7  10  -5   22.14   19.07   0
   8   2   5  613.78   23.35   0
   8   4   1    9.31   12.57   0
   8   8  -3  552.56   29.80   0
   8  10  -4   -1.64   20.76   0
   9   2   8   44.02   15.55   0
   9   3   5  165.99   18.17   0
   9   4   3   38.41   15.34   0
   9   6   0  333.81   24.02   0
   9   7  -1  417.62   26.36   0
   9  11  -3   98.67   26.96   0
  10   3   8  203.72   21.94   0
  10   8   0   37.51   21.55   0
  10   9  -1   10.55   22.42   0
  11   4   9    8.31   20.84   0
  11   5   6  160.93   24.93   0
  11   7   3  294.16   29.60   0
  11   8   2  137.12   27.89   0
  -8   1   2  329.73   21.62   0
  -8   3  -1  193.62   18.40   0
  -8   5  -3  101.31   19.15   0
  -7  -1   6  950.51   29.91   0
  -7   0   3    8.88    8.66   0
  -7   5  -4   62.34   14.68   0
  -6  -2   8  380.01   20.83   0
  -6   3  -3   28.46    9.35   0
  -6   4  -4  203.65   13.59   0
  -5   1  -1  168.58   10.19   0
  -4  -3  13  343.20   20.48   0
  -4  -3  14  481.79   23.75   0
  -4   2  -3  662.14   13.82   0
  -3  -3  11  794.59   21.90   0
  -2  -2   5  119.89    6.62   0
  -2  -1   2  874.23   12.51   0
  -1  -3  11   70.37    7.23   0
  -1  -2   5    4.24    3.38   0
  -1  -1   2   46.47    3.02   0
   0   9  -8   54.64    8.80   0
   4   2  -1  218.37   11.08   0
   4   7  -6  298.86   16.44   0
   4  10  -7    7.34   16.15   0
   5   1   2 2216.44   30.15   0
   6   0   7   58.70    9.58   0
   6   8  -5  266.44   19.59   0
   6  12  -6   18.70   21.16   0
   7   0  11  179.80   14.99   0
   7   1   6  331.49   16.74   0
   7   2   3   50.10   11.19   0
   7   8  -4  207.68   20.07   0
   7  11  -5  171.24   24.35   0
   7  12  -5   32.23   23.78   0
   8   3   3   10.10   12.35   0
   8   5   0  434.84   22.38   0
   8  11  -4  267.72   28.24   0
   8  12  -4   21.41   25.73   0
   9   2   9  272.95   20.58   0
   9   9  -2   18.43   21.21   0
  10   3   9   10.39   17.64   0
  10   4   6  192.23   22.05   0
  10   5   4   10.27   17.85   0
  10   7   1   23.45   19.05   0
  10  10  -1   61.17   25.73   0
  11   4  10   89.72   23.88   0
  11   4  11   43.59   25.27   0
  11   6   5  439.84   30.98   0
  -8   0   4 1035.66   32.39   0
  -8   2   0   17.99   14.81   0
  -7  -1   5   16.01   13.85   0
  -5  -2   6  541.77   19.31   0
  -5  -1   3  129.97   10.96   0
  -4  -3  12   23.62   11.99   0
  -4  -3  16   11.48   15.49   0
  -4   0   0  103.29    7.57   0
  -3  -3  10   36.20   10.92   0
  -3  -2   5  154.27    8.99   0
  -3  -1   2 1312.15   18.21   0
  -2  -3  10  881.25   18.69   0
   3   3  -3  136.56    8.94   0
   3   5  -5 2085.79   29.87   0
   5   0   5   13.90    6.37   0
   5   7  -5   51.14   12.84   0
   6   1   4   52.44    9.74   0
   6   3   0 1466.58   29.28   0
   7   0  12   43.37   13.42   0
   7   4   0  493.62   20.87   0
   7   7  -3  154.02   17.73   0
   8   1  10  336.80   19.14   0
   8   6  -1  411.21   23.09   0
   8   9  -3   64.74   19.98   0
   9   2  10  306.07   21.30   0
   9   3   6   25.78   15.19   0
   9   4   4   55.99   15.94   0
   9   5   2  132.92   18.45   0
   9   8  -1   57.94   20.92   0
   9  10  -2  366.08   30.39   0
  10   3  10   16.13   18.27   0
  10   4   7  253.79   22.51   0
  10   6   3  167.98   22.45   0
  10   9   0  151.82   27.20   0
  11   4  12   14.91   23.75   0
  11   4  13  104.45   28.31   0
  11   5   8   16.02   21.90   0
  11   6   6   61.74   22.42   0
  11   7   4  267.74   29.33   0
  11   8   3  133.35   26.88   0
  -7   0   2  143.59   14.49   0
  -7   1   0  103.90   13.16   0
  -7   6  -5   13.01   13.57   0
  -6  -2   7   31.18   13.34   0
  -5  -3  12   55.21   17.70   0
  -5  -3  13  699.11   26.86   0
  -5  -3  15   45.52   18.28   0
  -5   3  -4  951.84   18.74   0
  -4  -3  10  113.74   14.85   0
  -1  -3  10  876.07   15.18   0
   3   4  -4 2659.75   31.37   0
   4   3  -2  700.44   17.99   0
   4   6  -5  410.30   17.16   0
   5  -1  10  555.45   15.09   0
   5   3  -1  681.26   19.46   0
   5  10  -6   19.41   15.24   0
   6   0   8   79.39   11.23   0
   6   2   2  795.74   21.57   0
   6   7  -4   61.84   14.35   0
   6   9  -5   35.51   16.16   0
   7   0  13   72.80   13.82   0
   7   0  14   53.64   13.78   0
   7   0  15   -2.03   13.05   0
   7   1   7  324.51   16.59   0
   7   2   4  573.61   20.68   0
   7   5  -1   21.55   12.53   0
   7   9  -4   20.73   17.16   0
   8   1  11   21.59   12.67   0
   8   3   4  518.98   22.31   0
   8   4   2    8.28   12.96   0
   9   2  11    6.04   15.57   0
   9   6   1   42.42   13.65   0
   9   7   0   89.82   15.89   0
   9  11  -2    4.19   24.49   0
  10   3  11   71.25   19.98   0
  10   3  12  211.26   24.18   0
  10   5   5   90.08   19.64   0
  10   7   2  214.57   23.55   0
  11   4  14   34.32   25.65   0
  11   4  15   -2.46   26.28   0
  11   5   9   74.26   23.46   0
  11   7   5   44.62   24.48   0
  -8   0   3  168.54   18.25   0
  -8   1   1    4.85   13.63   0
  -8   3  -2  398.89   21.36   0
  -8   4  -3    3.23   15.30   0
  -7  -2   8  294.61   22.36   0
  -6  -2   6  374.56   18.58   0
  -6  -1   3  135.79   12.84   0
  -6   1  -1  122.04   11.06   0
  -5  -3  11  227.90   17.89   0
  -5   0   0 1330.99   22.62   0
  -3  -3   9  913.15   20.63   0
  -2  -3   9 1499.82   22.31   0
   1   7  -7  418.14   13.11   0
   2  -1   4 1344.66   12.38   0
   2   6  -6  130.99   10.18   0
   2   8  -7  812.75   20.76   0
   3  10  -7   -0.72   13.93   0
   4   4  -3 1583.29   26.72   0
   4   5  -4 1717.27   29.19   0
   5   6  -4  133.85   13.62   0
   5  11  -6  139.48   19.25   0
   5  12  -6   22.39   19.02   0
   6   4  -1  749.67   21.45   0
   6   5  -2  414.82   18.85   0
   6   6  -3    9.32   11.70   0
   6  10  -5   58.88   17.85   0
   6  11  -5   28.04   20.75   0
   6  12  -5   20.12   22.67   0
   7   8  -3  275.30   20.36   0
   7  11  -4    5.94   23.39   0
   7  13  -4   82.85   26.51   0
   8   1  12    8.79   12.98   0
   8   1  13  110.89   17.64   0
   8   2   7   47.25   13.43   0
   8   5   1  321.43   20.36   0
   8   7  -1   52.66   17.01   0
   8  11  -3  104.14   24.17   0
   8  12  -3   80.08   26.59   0
   9   2  12  181.68   19.37   0
   9   2  13  147.63   22.14   0
   9   4   5   58.81   15.87   0
   9   5   3   75.11   16.77   0
  10   3  13   28.21   20.86   0
  10   3  14  220.69   25.96   0
  10   3  15   73.12   27.26   0
  10   4   8    6.09   17.66   0
  10   5   6  207.75   21.98   0
  10   6   4  545.35   29.85   0
  10   8   2  176.51   24.77   0
  10   9   1  267.07   29.35   0
  11   5  10   -5.85   21.26   0
  11   6   7   46.59   23.16   0
  -8   2  -1 1022.59   29.31   0
  -8   5  -4   14.87   16.34   0
  -7   4  -4  600.96   20.34   0
  -6  -3  12  252.53   22.22   0
  -6   6  -6  407.06   15.65   0
  -5  -3  10  529.33   22.05   0
  -4  -3   9    3.91    9.86   0
  -1  -3   9 1764.76   19.65   0
   1  -1   3 2376.97   10.11   0
   3   7  -6    0.32    8.71   0
   3  11  -7  288.92   20.22   0
   4   0   4   78.15    6.87   0
   4   9  -6  175.97   17.27   0
   5  -1  11  348.01   12.81   0
   5   0   6  167.58   10.67   0
   5   8  -5  371.75   19.47   0
   6   0   9   12.93   10.35   0
   6   1   5  368.67   15.38   0
   6   8  -4  245.36   18.72   0
   7   1   8  210.76   14.79   0
   8   1  14   19.17   14.18   0
   8   1  15   26.22   17.19   0
   8   1  16   -0.96   14.89   0
   8   2   8 1115.13   30.28   0
   8   3   5  107.17   14.87   0
   8   6   0  584.33   23.73   0
   8   9  -2  349.75   25.62   0
   9   2  14   22.90   17.87   0
   9   2  15  188.61   22.05   0
   9   3   8  295.03   21.37   0
   9   6   2   28.26   17.03   0
   9   7   1  219.86   22.25   0
   9  10  -1   54.01   22.18   0
   9  11  -1  131.17   27.55   0
  10   4   9   31.47   18.56   0
  11   5  11   12.58   22.85   0
  11   5  12  106.29   27.98   0
  11   6   8  102.40   24.91   0
  11   7   6   53.97   23.25   0
  11   8   5   88.58   24.17   0
  -8   0   2   63.74   15.45   0
  -8   1   0  628.40   24.45   0
  -7  -1   3  271.65   16.90   0
  -7   0   1  271.65   16.21   0
  -6  -3  10  319.93   21.60   0
  -6  -3  11   -1.02   15.58   0
  -6  -2   5  515.98   20.04   0
  -5  -3   9    8.16   11.76   0
  -5   1  -2  293.09   11.63   0
  -5   5  -6  132.71    8.97   0
  -4  -2   4 1580.66   24.69   0
  -3  -3   8  569.69   16.18   0
  -2  -3   8   47.08    7.13   0
   2   9  -7   12.33   10.78   0
   4   2   0  193.72   10.23   0
   4   7  -5  520.74   20.21   0
   4  10  -6   38.43   15.84   0
   5   9  -5    2.01   15.38   0
   6   2   3  642.31   19.51   0
   6   3   1   39.06   10.09   0
   7   2   5  522.25   19.68   0
   7   3   3  547.30   20.52   0
   7   5   0  114.60   14.57   0
   7   7  -2  526.29   23.91   0
   7   9  -3  164.64   20.31   0
   8  10  -2   89.46   21.74   0
   9   3   9  156.47   18.76   0
   9   4   6  387.83   22.76   0
   9   5   4   70.28   17.21   0
   9   9   0   92.94   22.71   0
  10   4  10   13.92   18.14   0
  10   5   7   24.61   18.38   0
  10   6   5  137.93   21.01   0
  10   7   4   15.36   20.72   0
  10   8   3    4.09   20.15   0
  10   9   2   47.32   24.04   0
  11   5  13    7.25   24.89   0
  11   5  14    8.20   25.41   0
  11   6   9    2.96   22.63   0
  11   7   7   57.83   24.95   0
  -8  -1   4   21.14   14.64   0
  -7  -2   6   16.92   10.85   0
  -7   1  -1   35.97   10.91   0
  -6  -1   2   42.87   10.14   0
  -6   0   0  104.34   10.49   0
  -6   2  -3 1542.37   26.17   0
  -6   4  -5   49.78    9.96   0
  -5  -3   8   19.61   11.25   0
  -5  -2   4   74.40   10.18   0
   1  -3  13    4.02    2.65   0
   2   5  -5  531.76   14.46   0
   3   2  -1  291.42   10.38   0
   3   6  -5  125.68   11.74   0
   4  -1   8   87.70    7.18   0
   4   1   2  830.39   16.74   0
   4  11  -6  280.52   21.67   0
   5  -1  13  257.90   12.69   0
   5   7  -4  261.31   16.47   0
   5  10  -5  155.68   19.71   0
   6   0  10  688.84   19.74   0
   6   7  -3  154.33   15.68   0
   6   9  -4   59.06   15.77   0
   7   1   9   78.82   12.20   0
   7  10  -3   92.91   19.92   0
   7  13  -3   11.07   26.82   0
   8   3   6  182.24   16.53   0
   8   6   1    8.22   14.31   0
   8   7   0   30.96   15.74   0
   8  11  -2  102.42   22.83   0
   8  12  -2  144.05   27.49   0
   9   3  10  139.58   18.59   0
   9   7   2  217.83   21.99   0
   9   8   1  104.63   20.64   0
   9  10   0  192.41   26.06   0
  10   4  11  107.95   21.42   0
  10   4  12   51.55   19.54   0
  10   5   8   34.82   19.01   0
  10   6   6   90.33   20.88   0
  11   6  10   37.03   23.91   0
  11   7   8   -2.46   24.64   0
  -9   3  -2  144.13   19.46   0
  -8   0   1  481.68   22.13   0
  -8   3  -3  768.98   24.92   0
  -8   4  -4   79.39   16.03   0
  -6  -3   8   12.60   12.41   0
  -6   1  -2 1876.40   28.69   0
  -4  -1   1    8.67    5.96   0
  -3  -3   7   25.94    8.25   0
  -3  -1   1   88.58    5.37   0
  -3   0  -1  319.74    8.71   0
   1   8  -7  122.92   10.18   0
   2   3  -3 2144.32   23.23   0
   5  -1  14  318.14   13.56   0
   5  -1  16   -0.16    9.12   0
   5   0   7   87.16    9.15   0
   5   1   4 1204.05   22.44   0
   5   3   0    7.63    6.26   0
   5   6  -3  503.52   19.00   0
   5  11  -5   60.43   17.36   0
   5  12  -5  122.25   21.11   0
   6   5  -1  472.96   19.30   0
   6   6  -2   80.09   12.58   0
   6  10  -4   82.72   18.03   0
   6  11  -4   70.08   19.23   0
   6  12  -4  101.84   21.94   0
   6  13  -4   41.58   23.55   0
   7   1  10  331.47   18.06   0
   7   4   2  982.01   26.52   0
   7   8  -2    0.57   14.87   0
   7  11  -3    0.45   19.46   0
   8   4   4   77.56   13.91   0
   8   9  -1  293.90   24.25   0
   9   9   1  144.59   23.83   0
   9  11   0   22.53   23.49   0
  10   4  13  239.57   25.70   0
  10   4  14   46.52   22.86   0
  10   4  15   29.57   25.10   0
  10   4  16   82.63   28.48   0
  10   5   9   11.94   19.00   0
  10   7   5  126.14   23.08   0
  10   8   4  185.79   25.31   0
  10   9   3  299.55   29.89   0
  11   6  11  175.99   26.37   0
  -8  -1   3  431.86   21.77   0
  -8   1  -1   29.74   12.92   0
  -7  -1   2  199.23   14.85   0
  -7   0   0   19.07   10.34   0
  -7   6  -6  423.86   17.60   0
  -6  -2   4  169.26   11.71   0
  -5  -3   7  857.71   23.54   0
  -5  -1   1 1851.78   26.97   0
  -5   0  -1  221.49   10.78   0
  -1  -3   8   -3.10    4.15   0
   1   1  -1  657.84    8.78   0
   1   6  -6   80.58    7.63   0
   2   4  -4  862.10   15.95   0
   2   7  -6  406.12   15.05   0
   3   1   1 1401.02   18.63   0
   3   5  -4  552.09   16.44   0
   3   9  -6    3.10   11.93   0
   4   8  -5  849.98   23.99   0
   5   2   2   65.48    9.35   0
   5   4  -1   10.02    8.87   0
   5   5  -2  377.97   16.39   0
   5   8  -4   86.89   13.74   0
   6   2   4  577.86   18.41   0
   6   3   2  984.04   23.73   0
   6   8  -3   62.35   14.72   0
   7   3   4   60.77   11.88   0
   7   5   1 1073.28   28.37   0
   7   6   0  640.95   24.10   0
   7   9  -2  229.20   21.06   0
   8   2  11  193.63   17.10   0
   8   3   7  923.56   27.64   0
   8   5   3    6.53   13.18   0
   8   8   0   10.68   16.66   0
   8  10  -1  159.01   23.18   0
   8  11  -1   69.46   22.75   0
   8  12  -1    0.39   22.32   0
   9   3  12   16.71   16.79   0
   9   4   8   12.24   15.72   0
   9   6   4  279.18   22.39   0
   9   7   3    5.90   17.43   0
   9   8   2   20.30   19.51   0
   9  10   1  153.73   26.04   0
  10   5  10   62.48   20.43   0
  10   6   7  102.65   20.31   0
  10   7   6  151.88   23.06   0
  10   9   4  231.95   27.36   0
  -8   5  -5    5.36   14.44   0
  -7  -2   4   29.06   12.63   0
  -7   1  -2  277.46   15.93   0
  -7   4  -5   54.23   12.02   0
  -6  -3   7  282.42   18.23   0
  -6  -1   1  418.56   16.07   0
  -6   5  -6   14.31    8.51   0
  -4   2  -4  485.91   11.67   0
  -3  -2   3  293.62    9.97   0
  -3   2  -4   97.47    5.20   0
  -2  -3   7  132.05    7.40   0
  -2   0  -1  594.95    9.03   0
  -1  -2   4   38.20    3.23   0
   1   9  -7   19.76    9.66   0
   3   3  -2  812.53   15.99   0
   3   4  -3 1229.99   21.01   0
   3  10  -6  192.64   16.74   0
   3  11  -6   40.97   15.13   0
   4  -1   9   61.57    6.60   0
   4   0   5  591.13   13.40   0
   4   4  -2   28.41    7.95   0
   4   5  -3    3.31    8.17   0
   6   0  12   78.03   10.16   0
   6   1   7   15.86    8.72   0
   6   7  -2   25.16   12.47   0
   7   1  11    3.22   10.41   0
   7   2   7  457.67   18.85   0
   7  10  -2   -7.66   17.20   0
   7  13  -2   45.69   26.16   0
   8   2  12   98.76   15.75   0
   8   4   5  141.27   15.92   0
   8   9   0    5.05   17.94   0
   9   3  14  459.72   26.87   0
   9   3  15   13.21   19.68   0
   9   3  16   41.24   23.50   0
   9   4   9  162.57   19.40   0
   9   5   6   37.04   12.85   0
   9   9   2  127.06   23.35   0
   9  11   1   11.08   24.47   0
  10   5  11  105.69   21.88   0
  10   6   8   14.83   19.68   0
  10   8   5  128.73   24.49   0
  -9   2  -2  667.74   26.79   0
  -9   3  -3  263.56   20.38   0
  -8  -1   2  340.20   19.67   0
  -7  -3   7   86.01   16.77   0
  -6  -2   3   76.69   11.16   0
  -6   0  -1 2029.57   29.96   0
  -5  -4  12  536.87   24.22   0
  -5  -4  13  135.04   17.03   0
  -5  -4  15  600.36   26.26   0
  -5  -3   6  821.17   22.14   0
  -4  -4  12  666.76   22.70   0
  -4  -4  13  243.59   16.24   0
  -4  -4  14   -1.60   11.93   0
  -4  -4  15   78.45   14.74   0
  -3  -4  13  666.53   20.38   0
  -3  -4  14   -1.81   11.92   0
  -3  -4  15   39.95   13.45   0
  -3  -3   6  189.90    9.59   0
   1  10  -7  248.28   14.53   0
   4   9  -5  190.23   15.43   0
   4  10  -5  316.96   20.49   0
   4  12  -5  303.71   24.09   0
   5   7  -3  329.74   17.21   0
   5   9  -4  670.67   24.50   0
   6   0  14   45.87   11.96   0
   6   0  15   62.66   12.66   0
   6   0  16   -1.06   12.73   0
   6   4   1 1583.84   30.02   0
   6   5   0 2811.28   40.30   0
   6  10  -3   93.44   17.76   0
   6  11  -3   45.95   20.30   0
   6  12  -3  307.38   27.36   0
   6  13  -3   43.73   22.89   0
   7   1  13  118.06   15.98   0
   7   3   5   21.19   11.04   0
   7  11  -2   33.65   19.01   0
   7  12  -2   94.94   23.92   0
   8   2  13   -2.51   13.65   0
   8   2  14   80.65   18.61   0
   8   2  15  157.96   20.50   0
   8   2  16    1.94   18.87   0
   8   5   4  307.94   19.63   0
   8   8   1   64.81   17.21   0
   9   5   7   19.49   16.17   0
   9   6   5   17.02   16.09   0
   9   8   3   71.10   20.55   0
   9  10   2   30.03   23.63   0
  10   5  12  177.12   24.73   0
  10   5  13   19.00   21.95   0
  10   6   9    4.80   19.63   0
  10   7   7   11.42   20.55   0
  10   8   6   61.58   23.06   0
  10   9   5   26.66   24.00   0
  -9   4  -4   26.17   16.04   0
  -8  -2   4  400.21   22.30   0
  -8   2  -3    8.85   11.87   0
  -7  -2   3    5.26   10.30   0
  -7  -1   1  264.27   15.14   0
  -6  -4  12  323.65   22.50   0
  -6  -3   6  207.05   15.64   0
  -5  -4  11  297.26   18.50   0
  -5   6  -7    9.27    6.10   0
  -4  -4  11   68.05   13.22   0
  -4   1  -3  170.23    7.80   0
  -3  -4  12  253.94   14.74   0
   0  -3   9   29.71    3.41   0
   0   8  -7   42.66    7.85   0
   4   1   3  285.32   10.58   0
   4   7  -4  964.60   23.88   0
   4  11  -5   23.26   14.34   0
   5   1   5  657.45   16.67   0
   5  11  -4   84.66   17.74   0
   5  12  -4  388.40   25.43   0
   6   1   8  167.49   13.10   0
   6   2   5  220.93   13.11   0
   6   3   3  568.57   18.68   0
   6   8  -2  152.49   16.33   0
   7   1  14    1.43   11.47   0
   7   1  15  187.16   17.64   0
   7   1  16   -2.69   14.74   0
   7   5   2  105.28   13.85   0
   7   7   0   85.07   15.24   0
   7   9  -1  253.76   21.52   0
   8   7   2    6.73   15.28   0
   8  11   0   10.65   22.01   0
   8  12   0   28.43   24.83   0
   9   4  11   65.16   17.84   0
   9   5   8  200.58   19.89   0
   9   9   3  133.08   23.51   0
  10   5  14   49.25   23.64   0
  10   5  15  119.48   26.28   0
  10   5  16    3.30   25.13   0
  10   6  10  123.93   23.31   0
  10   7   8   76.89   23.03   0
  -8  -1   1   19.89   12.20   0
  -8   1  -2  105.81   14.25   0
  -8   4  -5  394.03   19.75   0
  -7  -3   6 1189.63   31.62   0
  -7   5  -6  122.52   12.45   0
  -6   1  -3  142.24   11.76   0
  -6   2  -4  254.44   12.34   0
  -6   3  -5  771.79   18.72   0
  -5  -4  10   74.35   13.10   0
  -5  -3   5  267.09   13.90   0
  -5  -1   0   34.19    7.92   0
  -5   4  -6  691.92   14.47   0
  -4  -4  10  247.83   15.74   0
  -4  -1   0  162.43    8.50   0
  -3  -4  11   76.50   11.25   0
  -3   1  -3  531.01    9.98   0
  -3   4  -6    7.83    3.13   0
  -2  -4  13  242.46   12.90   0
  -2  -4  14  229.28   12.47   0
  -2  -4  15   35.51   10.23   0
  -2  -2   3   21.30    4.11   0
   0   3  -4 1329.86   11.74   0
   4  -1  10  222.24    9.22   0
   5   2   3 1731.87   26.53   0
   5   4   0  683.71   19.28   0
   5   5  -1 1671.01   29.28   0
   5   8  -3   74.15   14.43   0
   7   3   6  493.01   19.29   0
   7   4   4   43.34   11.95   0
   7  10  -1   50.60   19.05   0
   7  11  -1   62.09   19.15   0
   7  12  -1   12.72   20.16   0
   8   3  10  182.20   17.15   0
   8   5   5  188.83   17.24   0
   8   9   1   32.53   18.19   0
   9   4  12  254.25   22.38   0
   9   7   5  365.61   25.01   0
   9   8   4  429.87   27.26   0
   9  10   3   38.01   23.91   0
  10   6  11  151.65   24.30   0
  10   6  12   12.05   20.16   0
  10   7   9   57.01   22.52   0
  10   8   7  117.65   23.70   0
  -8  -2   3   63.21   15.22   0
  -8   0  -1  215.88   16.36   0
  -7   2  -4 1299.64   26.79   0
  -6  -3   5  183.94   14.34   0
  -6   6  -7  323.73   12.78   0
  -5  -4   9  264.73   17.58   0
  -5  -2   2  106.59    8.35   0
  -4  -2   2   15.24    6.56   0
  -3  -4  10 1040.30   21.70   0
  -2  -4  12    3.86    7.70   0
  -2  -3   6  676.98   12.96   0
  -1  -3   7  849.13   12.15   0
   0   9  -7  194.33   11.28   0
   1   5  -5   18.46    4.94   0
   1   7  -6  614.67   15.14   0
   2   9  -6  190.88   12.59   0
   2  10  -6  226.87   15.70   0
   2  11  -6    7.96   13.09   0
   3   2   0  127.90    7.58   0
   3   6  -4  197.23   11.42   0
   4   3   0   15.59    6.68   0
   4   6  -3  346.38   15.05   0
   4   8  -4   15.22   10.66   0
   6   7  -1   19.50   12.01   0
   6   9  -2  610.83   25.62   0
   7   2   9   84.28   12.55   0
   8   3  11   -0.41   14.93   0
   8   6   4   36.06   14.70   0
   8   8   2   16.58   16.69   0
   8  10   1   47.78   19.12   0
   8  11   1  101.15   23.75   0
   9   4  14   63.20   20.15   0
   9   4  15  273.25   26.70   0
   9   4  16    2.07   22.31   0
   9   4  17    1.69   23.35   0
   9   5   9  186.20   20.57   0
   9   6   7  386.32   24.57   0
   9   9   4    4.55   20.55   0
  10   6  13  102.21   24.96   0
  10   6  14  122.70   25.01   0
  10   7  10   79.63   23.63   0
  10   8   8   26.47   23.35   0
  -9   1  -2   43.51   15.23   0
  -9   2  -3  246.06   19.07   0
  -9   3  -4  179.01   17.64   0
  -7  -3   5   48.23   13.42   0
  -7  -2   2  139.24   13.38   0
  -7  -1   0 1103.40   25.36   0
  -7   1  -3 1809.66   30.62   0
  -6   0  -2  139.07   10.83   0
  -5   0  -2   36.38    7.26   0
  -4  -4   9  212.02   13.19   0
  -4   0  -2  345.29   10.49   0
  -3  -3   5 2311.29   26.27   0
  -3  -1   0  915.17   14.26   0
   0  10  -7    7.46    9.99   0
   1   0   1 3429.75   15.72   0
   3   9  -5  455.79   19.03   0
   3  12  -5  127.63   19.27   0
   4   4  -1   53.33    8.27   0
   4   5  -2  369.37   14.40   0
   4   9  -4  463.35   20.88   0
   5   1   6   75.32    8.26   0
   5   7  -2    9.40   11.97   0
   5   9  -3  563.66   22.70   0
   5  10  -3  113.39   18.77   0
   5  12  -3    1.20   19.64   0
   6  11  -2  489.05   26.51   0
   6  12  -2    6.21   19.62   0
   7   2  10   53.41   11.98   0
   7   3   7  499.02   19.54   0
   7   6   2  249.08   17.59   0
   7   7   1  422.80   21.12   0
   7   9   0   14.47   16.13   0
   8   3  12   -0.68   14.21   0
   8   4   8  543.25   23.42   0
   8   5   6   31.14   13.87   0
   9   6   8   81.20   18.64   0
   9  10   4  248.14   28.43   0
  10   7  11   45.34   23.21   0
  10   8   9   -4.82   22.81   0
  -9   0  -1  204.86   18.53   0
  -9   4  -5   66.32   17.91   0
  -8  -1   0  770.09   24.44   0
  -8   2  -4   79.41   14.19   0
  -8   5  -6  170.55   14.18   0
  -7   0  -2  830.30   21.98   0
  -6  -4   8 1243.64   30.69   0
  -6  -3   4   35.51   10.49   0
  -3  -2   2   43.48    4.54   0
   2   5  -4    2.84    5.45   0
   3   3  -1   92.83    7.56   0
   3  10  -5  139.58   13.98   0
   3  11  -5   59.36   13.95   0
   4  -1  11  450.21   12.12   0
   4  10  -4   33.04   12.80   0
   4  12  -4   -1.72   15.76   0
   5   0  10   66.24    8.14   0
   5   3   2  594.47   17.27   0
   5  11  -3  353.39   22.58   0
   6   8  -1 1175.24   30.87   0
   7   2  11  279.34   16.69   0
   7   4   5  175.96   14.64   0
   7  10   0  334.49   24.42   0
   7  11   0   20.73   19.48   0
   7  12   0  102.87   23.96   0
   8   3  13  155.36   17.88   0
   8   3  14   51.08   18.86   0
   8   3  17  104.91   23.04   0
   8   7   4  239.10   20.65   0
   8   8   3  144.66   19.63   0
   8  10   2   49.43   21.52   0
   8  11   2   67.15   23.70   0
   9   5  11  136.52   19.26   0
   9   5  12   14.64   18.57   0
   9   6   9  161.50   20.72   0
   9   7   7   50.26   18.57   0
   9   8   6   65.19   20.66   0
   9   9   5   85.65   23.02   0
  10   7  12  292.96   28.00   0
  -8   1  -3   49.51   12.30   0
  -7  -3   4    5.77   11.60   0
  -5  -2   1  205.85   11.26   0
  -4  -4   8  148.19   11.50   0
  -3   0  -2  454.57    9.92   0
  -1  -1   1  524.82    6.85   0
   1   8  -6    2.71    7.64   0
   2  -1   5  476.18    7.39   0
   2   7  -5  886.11   19.11   0
   3   4  -2   68.22    7.47   0
   4   1   4 2862.85   28.79   0
   4   2   2  755.29   16.33   0
   4   7  -3    6.70    9.20   0
   5   2   4  687.51   17.40   0
   5   4   1 1034.06   22.58   0
   5   6  -1   22.59    9.95   0
   5   8  -2  764.89   24.09   0
   5  14  -2   60.21   24.77   0
   6   1  11  600.50   19.88   0
   6   2   7  181.67   12.54   0
   6   7   0  764.00   24.64   0
   6   9  -1   27.72   15.08   0
   6  12  -1  234.20   26.19   0
   6  13  -1   23.94   22.97   0
   7   2  12   88.71   13.27   0
   7   5   4  310.29   17.89   0
   7   6   3  101.16   13.99   0
   7   7   2   58.66   14.48   0
   8   3  15   26.72   16.50   0
   8   4  10    6.79   12.88   0
   8   9   3  117.64   20.94   0
   9   5  14  197.84   23.75   0
   9   5  18   -0.73   27.00   0
   9   6  10  117.75   20.12   0
   9   7   8  103.32   20.85   0
   9   9   6   50.09   22.61   0
   9  10   5   10.41   21.78   0
  -9   1  -3   14.93   15.82   0
  -7  -4   7 1662.43   37.13   0
  -5  -4   7   93.45   11.78   0
  -5  -1  -1 1437.61   23.29   0
  -5   5  -7  101.67    7.23   0
  -2  -4  10  978.57   17.42   0
   1  11  -6  220.07   15.72   0
   2   3  -2 1122.65   16.04   0
   2   4  -3  244.45    9.01   0
   4   0   7    9.87    5.94   0
   4  13  -3   88.18   22.81   0
   5   1   7   84.80    8.57   0
   5   9  -2    5.96   14.01   0
   5  13  -2  115.81   22.29   0
   6   1  12  123.06   12.99   0
   6   3   5  171.40   12.47   0
   6   5   2  576.69   20.16   0
   6   6   1  712.65   22.78   0
   6  10  -1  767.86   28.67   0
   6  11  -1   63.52   18.21   0
   7   2  13    6.80   11.45   0
   7   2  14  171.03   17.70   0
   7   2  15  123.96   17.59   0
   7   2  17  237.57   21.44   0
   7  10   1   24.33   18.05   0
   7  11   1  166.26   22.40   0
   7  12   1   33.43   22.74   0
   8   4  11    9.10   13.65   0
   8   6   6  998.51   31.13   0
   8   7   5  335.22   22.66   0
   8  10   3  322.88   27.35   0
   8  11   3   32.85   23.32   0
   9   5  15    8.55   18.97   0
   9   5  16   13.22   21.84   0
   9   5  17    4.92   22.47   0
   9   6  11   39.50   19.02   0
   9   7   9   69.10   19.28   0
   9   8   7   46.34   15.24   0
   9  10   6   28.80   23.58   0
  -9   0  -2  172.35   17.50   0
  -9   3  -5   41.30   16.36   0
  -8  -2   1  736.22   24.22   0
  -8  -1  -1  388.75   18.95   0
  -8   4  -6  182.46   14.14   0
  -7  -4   6    9.94   12.90   0
  -7  -3   3  279.12   16.45   0
  -6  -4   6   65.45   12.45   0
  -6  -3   3  216.16   13.44   0
  -6   1  -4  209.47   11.62   0
  -6   2  -5   28.99    7.89   0
  -5  -3   3  135.01   10.86   0
  -5   2  -5  410.44   12.63   0
  -4  -4   7 1343.87   24.49   0
  -4   5  -7  219.07    6.47   0
  -3  -4   8  397.33   13.17   0
  -3  -3   4  366.42   11.35   0
  -2  -1   0  339.49    7.71   0
  -1   9  -7  165.42    9.79   0
   1  10  -6  111.86   12.68   0
   2   8  -5    2.03    9.02   0
   3   8  -4   42.72   11.25   0
   4   3   1  408.74   13.04   0
   4   6  -2    5.86    8.30   0
   4  12  -3   24.47   18.92   0
   5   0  12  715.74   18.22   0
   5   7  -1  489.28   19.25   0
   5  10  -2  565.18   24.42   0
   5  11  -2   22.76   15.82   0
   5  12  -2   95.63   19.84   0
   6   2   8  518.51   17.70   0
   6   8   0  271.63   18.49   0
   6  13   0   69.39   25.78   0
   7   2  16  151.38   17.20   0
   7   8   2  275.69   20.15   0
   8   4  12   50.49   15.67   0
   8   5   9   78.19   15.59   0
   8   9   4   21.72   19.10   0
   9   6  12   84.76   21.00   0
   9   6  13  276.82   24.31   0
   9   7  10   45.14   19.93   0
   9   8   8   29.90   21.08   0
   9   9   7   43.71   20.67   0
  -8  -3   3   42.81   13.46   0
  -7   2  -5  395.06   15.74   0
  -7   5  -7   15.22    9.48   0
  -6  -5  11    0.34   15.85   0
  -5  -5  12   88.57   16.31   0
  -5  -5  13  428.76   21.53   0
  -5  -4   6 1230.26   25.67   0
  -4  -3   3   18.95    7.02   0
  -2  -4   9    0.99    5.69   0
  -2  -2   2 2046.63   18.97   0
  -1  -3   6  127.08    5.33   0
  -1  -2   3  218.38    5.56   0
   1   6  -5  585.00   13.50   0
   2   9  -5  851.76   22.01   0
   2  10  -5   37.27   12.24   0
   2  11  -5  292.34   18.09   0
   3   6  -3  119.45    9.81   0
   3  11  -4  210.25   18.54   0
   3  12  -4   10.41   14.71   0
   4  -1  14  233.12   11.17   0
   4  -1  15   50.44    8.96   0
   4   4   0  470.19   14.59   0
   4   5  -1  331.23   13.69   0
   4  11  -3   63.54   15.45   0
   5   0  17   -2.59   11.61   0
   5   2   5   31.82    7.51   0
   5  14  -1  162.10   26.74   0
   6   1  14   45.23   11.11   0
   6   1  15   63.33   13.58   0
   6   1  16   39.76   13.93   0
   6   1  17   -2.53   13.32   0
   6   3   6  152.87   12.23   0
   6   4   4  281.20   14.92   0
   6   7   1  123.31   14.29   0
   6   9   0  695.47   26.41   0
   6  10   0   58.84   16.21   0
   6  12   0  126.04   22.64   0
   7   3  10  188.52   15.32   0
   7   4   7  194.23   15.21   0
   7  10   2  252.15   22.52   0
   7  12   2   44.05   21.55   0
   8   4  13   18.40   15.93   0
   8   4  14  117.37   18.67   0
   8   4  15  100.60   21.67   0
   8   4  17   61.69   23.58   0
   8   4  18   46.53   24.58   0
   8   7   6   22.64   16.15   0
   8   8   5   15.75   16.42   0
   8  10   4  257.62   24.66   0
   8  11   4   12.83   23.04   0
   9   6  14   -3.04   20.22   0
   9   6  15   28.12   22.38   0
   9   6  16    8.40   23.16   0
   9   7  11  187.16   24.27   0
   9   8   9  100.46   23.01   0
   9   9   8   72.31   23.74   0
  -9   4  -6  129.93   17.76   0
  -8   1  -4  113.88   13.02   0
  -8   2  -5  451.79   18.42   0
  -7  -4   5  334.64   19.18   0
  -7  -3   2  108.06   12.32   0
  -7  -2   0   14.55    9.96   0
  -7   3  -6  293.95   14.78   0
  -6  -3   2   82.75   10.50   0
  -6  -2   0  305.14   14.32   0
  -5  -5  11  230.44   16.22   0
  -4  -5  14  100.78   13.36   0
  -4  -4   6 1679.35   26.26   0
  -4   1  -4  908.12   15.14   0
  -3  -4   7 1212.19   20.67   0
  -1   0  -1 3049.29   12.65   0
   0   7  -6   60.44    7.04   0
   2   6  -4  972.57   18.42   0
   3  10  -4    9.25   10.74   0
   4   0   8    0.76    5.98   0
   4   7  -2  101.07   11.34   0
   5   0  14    4.54    9.18   0
   5   0  15   28.09   10.60   0
   5   1   8  738.84   17.55   0
   5   6   0  325.32   15.63   0
   5   8  -1  485.59   20.31   0
   6   2   9   79.06   10.79   0
   7   3  11   12.16   11.63   0
   7   4   8  349.78   18.31   0
   7   5   6  620.11   22.75   0
   7   8   3  123.05   17.58   0
   7  11   2   66.58   19.64   0
   8   4  16   27.36   19.20   0
   8   5  10   20.38   14.15   0
   8   6   8  239.48   20.23   0
   8   7   7  284.33   22.05   0
   8   9   5  459.00   27.02   0
   8  10   5   35.38   22.15   0
   8  11   5  251.40   27.46   0
   9   7  12  122.59   23.44   0
   9   7  13   10.74   20.08   0
   9   8  10  168.08   25.06   0
   9   9   9   89.22   24.61   0
  -9   1  -4  284.51   18.77   0
  -8   3  -6  579.99   21.00   0
  -7  -1  -2  502.26   18.23   0
  -6  -5   9  925.55   27.49   0
  -6  -1  -2 2275.23   31.69   0
  -5  -5  10  192.52   15.02   0
  -5  -4   5 1205.88   24.71   0
  -5  -3   2   52.57    8.88   0
  -5  -2   0  388.26   13.83   0
  -4  -5  12    4.12   10.15   0
  -3  -2   1  214.97    7.69   0
  -3  -1  -1 1438.81   17.74   0
   4  13  -2   38.40   19.00   0
   5   9  -1  309.49   18.82   0
   5  10  -1  167.77   17.80   0
   5  11  -1    1.65   15.33   0
   5  14   0   -6.35   20.40   0
   6   4   5   50.03   10.39   0
   6   8   1  294.54   18.83   0
   6  13   1  244.63   27.47   0
   7   9   3   68.69   17.43   0
   7  12   3  222.67   25.92   0
   8   5  11   45.67   15.13   0
   8   5  12    4.32   15.45   0
   8   6   9  192.11   20.04   0
   9   7  14   95.39   24.26   0
   9   8  11    4.96   20.28   0
   9   8  12   83.47   24.48   0
   9   9  10   -0.18   22.09   0
  -8  -1  -2   11.13   11.24   0
  -5  -5   9    6.73   10.24   0
  -4  -5  11   38.51   10.34   0
  -3  -5  14  370.43   15.66   0
  -3  -3   3  131.71    7.67   0
   1   7  -5  200.45   10.11   0
   3   4  -1 1526.11   21.81   0
   4   8  -2  247.85   15.16   0
   4  12  -2  160.96   19.48   0
   4  14  -1   69.92   23.89   0
   5   1   9  218.47   11.39   0
   5   3   4   39.74    8.54   0
   5   7   0  441.93   18.52   0
   6   3   7    7.56    9.05   0
   6   7   2   18.66   11.95   0
   6   9   1  392.97   21.82   0
   6  10   1  169.31   19.65   0
   6  11   1  180.30   21.64   0
   6  12   1    8.10   18.91   0
   7   3  14   16.89   13.43   0
   7   3  15  354.83   22.69   0
   7   3  16  368.40   23.98   0
   7   3  17   30.19   18.56   0
   7   3  18   30.48   17.80   0
   7   5   7  748.44   24.75   0
   7   8   4    4.31   15.05   0
   7  10   3  317.85   24.04   0
   7  11   3   -8.06   18.48   0
   8   5  13  101.37   18.54   0
   8   5  14  162.77   19.81   0
   8   5  18   25.15   23.52   0
   8   6  10   17.86   15.85   0
   8   7   8  233.89   21.24   0
   8   8   7  144.82   20.65   0
   8  10   6  326.50   28.45   0
   8  11   6   47.86   24.11   0
  -9   3  -6    4.39   13.06   0
  -8  -3   1  102.28   14.20   0
  -7  -3   1   10.07   10.22   0
  -7  -2  -1  634.29   20.24   0
  -7   4  -7  211.32   12.95   0
  -6  -5   8    5.21   12.31   0
  -6  -4   4  458.12   16.82   0
  -4  -5  10   18.11    9.01   0
  -4  -4   5  238.98   11.70   0
  -4  -3   2  724.02   16.53   0
  -3  -5  13   42.31   10.09   0
  -3  -4   6 1339.57   20.70   0
  -2   0  -2  445.81    7.71   0
   0   9  -6  146.25   10.29   0
   0  10  -6   19.60    9.54   0
   2   5  -3 1365.25   19.81   0
   3  12  -3  398.43   22.25   0
   4   9  -2   76.41   12.72   0
   4  11  -2   71.42   15.72   0
   5   6   1  765.50   21.48   0
   5   8   0   29.74   11.91   0
   5  13   0  168.99   23.95   0
   6   2  11  333.91   15.97   0
   6   6   3   25.94    8.31   0
   6   8   2  194.29   17.05   0
   6  13   2    4.71   22.82   0
   7   4  10   25.24   12.55   0
   7   6   6  455.29   21.55   0
   7   9   4  400.38   24.88   0
   7  10   4   59.69   18.65   0
   7  11   4  349.25   26.95   0
   8   5  15    3.81   18.18   0
   8   5  16  109.52   21.44   0
   8   5  17   27.17   21.24   0
   8   6  11    6.50   16.73   0
   8   7   9    9.38   16.33   0
   8   8   8  148.53   21.41   0
  -8   1  -5   22.36   12.57   0
  -7  -5   7   50.11   14.59   0
  -7  -4   3    9.80   11.62   0
  -7   1  -5  153.44   12.10   0
  -6  -5   7  276.25   17.25   0
  -6  -3   1   21.67    9.05   0
  -6  -2  -1 1779.44   28.91   0
  -6   1  -5  192.33   12.02   0
  -5  -5   8   13.92   10.04   0
  -5  -4   4    9.44    8.48   0
  -4  -5   9   50.09   10.62   0
  -3  -5  12   76.71    9.45   0
   1   5  -4  850.16   14.09   0
   1  11  -5  192.10   14.12   0
   2   8  -4  924.87   21.31   0
   2  11  -4  135.36   15.67   0
   3   9  -3   29.88   10.34   0
   3  10  -3  162.50   15.91   0
   3  11  -3   93.15   14.65   0
   4   0   9    3.51    5.15   0
   4   1   6   23.05    5.54   0
   4   5   0   80.16    7.70   0
   4  13  -1  170.18   22.02   0
   5   1  10  396.56   14.30   0
   5   5   2 1491.68   27.28   0
   5   9   0  650.91   24.07   0
   5  10   0   17.28   13.87   0
   5  11   0  149.05   18.88   0
   5  12   0  105.46   19.17   0
   6   2  12   27.40   10.25   0
   6   4   6   10.17    9.49   0
   6   9   2   24.41   15.07   0
   6  10   2  201.56   19.91   0
   6  11   2   13.88   18.34   0
   7   4  11  175.40   16.16   0
   7   8   5  353.56   22.57   0
   8   6  12  184.44   20.78   0
   8   6  13   35.05   18.23   0
   8   8   9  128.85   21.50   0
   8   9   8  165.73   23.20   0
   8  10   8   90.37   22.74   0
  -9   0  -4   28.36   13.70   0
  -8  -1  -3   34.29   12.12   0
  -7  -5   6  593.03   23.94   0
  -6  -4   3    7.18    9.42   0
  -6   2  -6  584.48   16.52   0
  -5  -5   7  799.53   22.34   0
  -5  -3   1  687.16   17.97   0
  -3  -5  11  447.30   14.59   0
  -3   1  -4  241.76    6.71   0
   1   9  -5   99.06   10.72   0
   1  10  -5    7.29    8.92   0
   2   4  -2 2357.22   23.87   0
   2   9  -4   83.39   10.41   0
   2  10  -4  172.73   13.46   0
   3   6  -2   29.04    7.82   0
   4   7  -1  238.76   13.62   0
   4  14   0    1.91   21.19   0
   5   1  11  579.96   17.44   0
   5   3   5  253.23   12.48   0
   5  13   1   55.04   21.74   0
   6   2  13  128.37   12.75   0
   6   2  14  150.62   14.16   0
   6   2  15    5.01   13.33   0
   6   2  16  162.79   17.04   0
   6   2  17  294.58   20.43   0
   6   5   5   79.07   11.71   0
   6   6   4  405.91   18.61   0
   7   4  12   12.97   12.79   0
   7   4  19    2.70   22.92   0
   7   5   9   28.72   12.93   0
   7   7   6  347.39   18.58   0
   7  10   5  319.93   25.50   0
   7  11   5  164.92   25.07   0
   8   6  14   28.08   18.91   0
   8   6  15  138.01   22.06   0
   8   6  16   43.33   21.44   0
   8   6  17   13.36   22.41   0
   8   6  18   21.50   24.06   0
   8   7  11  156.26   21.19   0
   8   7  12   10.91   17.05   0
   8   8  10    6.00   18.77   0
   8   9   9   -1.69   20.14   0
   8  10   9   49.66   22.31   0
  -8  -3   0  419.68   19.78   0
  -6  -5   6  667.54   22.18   0
  -6  -1  -3  792.61   19.81   0
  -4  -5   8  523.73   16.63   0
   2   3  -1   62.98    5.40   0
   3   2   2   21.61    5.12   0
   4   6   0  373.06   14.72   0
   4   8  -1   94.49   12.15   0
   4  11  -1  127.11   16.66   0
   5  12   1   28.69   18.73   0
   6   4   7  146.48   12.87   0
   6   9   3  223.60   19.16   0
   6  12   3   62.73   21.91   0
   7   4  13   28.25   13.41   0
   7   4  14  257.92   19.27   0
   7   4  16  168.25   19.65   0
   7   4  17  294.43   23.77   0
   7   4  18    6.02   18.68   0
   7   5  10  210.58   17.54   0
   7   6   8  399.84   21.52   0
   7   7   7  474.28   23.67   0
   7   8   6  455.73   24.58   0
   7   9   6   28.99   16.93   0
   8   7  13  164.12   22.49   0
   8   7  14  156.33   23.83   0
   8   8  11   22.64   19.69   0
   8   9  10   42.49   21.49   0
  -8  -4   2   59.38   11.09   0
  -8   2  -7  291.85   13.59   0
  -7  -2  17  103.13   16.37   0
  -6  -3  18   58.83   16.81   0
  -6  -2  17  222.82   19.30   0
  -6   1 -10  262.53   14.81   0
  -6   1  11   56.76    8.01   0
  -6   2  -6  579.32   14.51   0
  -5  -1  15   11.35   11.80   0
  -5   0 -12  747.45   22.53   0
  -5   0  13  673.93   18.40   0
  -4  -3  17  434.37   21.82   0
  -4   0 -11  280.88   14.06   0
  -4   0  12  198.09   10.91   0
  -3  -2  15   72.00   11.96   0
  -3   0 -10  201.74   11.16   0
  -3   0  11  681.72   16.29   0
  -2  -2 -13  532.14   18.07   0
  -2  -1 -11   28.86    7.86   0
  -2   1  -4 1121.50   13.12   0
  -1  -5  16  275.62   18.83   0
  -1  -3 -13  241.54   13.48   0
  -1  -3  14  140.28   13.25   0
  -1  -1  -9  501.63   13.13   0
  -1   0   7    3.70    4.53   0
   0  -7  16  334.80   21.55   0
   0  -5 -14  270.02   14.26   0
   0  -1   8  431.59   11.61   0
   1  -9  15   13.91   15.97   0
   1  -8  15  107.89   16.35   0
   1  -5 -12    1.00    6.52   0
   1  -3  10   30.15    7.65   0
   2 -10  13  129.74   19.08   0
   2  -9  13   11.22   14.75   0
   2  -7  12   77.04   12.28   0
   2  -5  -9   17.27    5.55   0
   2  -3  -5    4.57    2.39   0
   3 -11  10   11.07   15.86   0
   3 -10  10  133.56   16.54   0
   3  -9  10   15.63   12.12   0
   3  -8  10  252.67   15.29   0
   3  -7   9  316.39   15.00   0
   3  -6   8  150.08   10.83   0
   3  -4   3    7.07    3.63   0
   4  -8   5  558.14   16.38   0
   4  -7   3  419.22   11.82   0
  -9   2  -6  368.66   14.98   0
  -8  -1  16    0.11   15.32   0
  -8   0  14  220.69   14.82   0
  -8   2  -6  138.76   11.44   0
  -8   2   8  300.09    9.35   0
  -7  -1  16  117.49   15.55   0
  -7   0  14  333.06   15.79   0
  -7   1 -10    6.15   11.05   0
  -7   2  -6   51.06    7.77   0
  -5  -3  18    7.90   14.61   0
  -5   1  -9   20.06    7.88   0
  -4  -2  16  234.78   16.31   0
  -4  -1 -13  264.74   16.03   0
  -4   2  -2  410.80    7.57   0
  -3   1  -6  953.46   15.56   0
  -2  -4  17   70.47   15.21   0
  -2  -3 -14   21.17   11.15   0
  -2   0  -8 1281.83   19.36   0
  -2   0  10  214.59   10.03   0
  -1  -4 -14  520.18   18.89   0
  -1  -2 -11   10.59    6.90   0
   0  -6  16   12.70   14.58   0
   0  -5  15   55.49   13.00   0
   0  -3 -11  141.39    9.18   0
   0  -2  -9  974.37   16.68   0
   0  -2  11  526.33   15.84   0
   0  -1  -6   52.33    4.54   0
   0   0   2 1069.15    8.51   0
   1  -7  15   24.94   14.26   0
   1  -6  14   33.92    9.63   0
   1  -4  12  119.88   11.55   0
   1  -2  -6 1924.20   16.94   0
   1  -2   8  119.47    7.98   0
   2  -8  13   67.19   13.69   0
   2  -7 -11   17.02    6.88   0
   2  -6 -10   -2.01    6.55   0
   2  -6  12  106.65   12.59   0
   2  -5  11   25.84    9.29   0
   2  -3   7   38.29    6.43   0
   3 -10  11   65.93   17.31   0
   3  -9  11  176.91   17.72   0
   3  -7  10  161.80   14.43   0
   3  -6   9   38.89   10.13   0
   3  -5   7   14.07    6.72   0
   3  -4   4  650.85   12.44   0
   4 -10   6  110.81   12.20   0
   4  -9   6  180.10   12.33   0
   4  -8   6   57.41   10.23   0
   4  -7   4  633.42   14.69   0
  -9   2  -5   48.31    9.92   0
  -7   2   8  229.44    8.20   0
  -6  -1  16   78.27   12.91   0
  -6   0  14  242.66   13.27   0
  -6   2  -5   22.54    6.00   0
  -5  -2  17   21.75   13.26   0
  -5   0 -11   25.92   10.33   0
  -5   1  11 1400.49   22.07   0
  -4  -3  18   53.18   15.20   0
  -4  -1  15  231.54   14.38   0
  -4   0  13  232.73   13.08   0
  -4   1  10   16.45    7.02   0
  -3  -4  18   30.59   15.72   0
  -3  -3  17   45.35   14.24   0
  -3  -1  14   83.84   10.90   0
  -2  -5  18   62.21   16.91   0
  -2  -3  16  149.11   15.60   0
  -2  -2 -12   79.02    9.84   0
  -2  -1  13  173.67   11.56   0
  -2   1  -3   10.87    2.77   0
  -1  -5  17    7.78   15.07   0
  -1  -4  16    4.10   12.80   0
  -1  -3  15   39.10   12.20   0
  -1  -1  11  182.53   10.35   0
  -1   0  -5 1246.12   14.35   0
  -1   0   8 1856.59   21.83   0
   0  -7  17   28.63   17.63   0
   0  -4 -12  145.78   10.38   0
   0  -1   9    5.59    5.79   0
   1  -8  16   15.39   15.58   0
   1  -7 -13    6.95    9.21   0
   1  -5  14  237.35   16.29   0
   1  -4 -10  119.88    8.01   0
   1  -3  -8  798.57   13.83   0
   1  -3  11  429.63   15.16   0
   2  -9  14   80.06   16.92   0
   2  -8  14   47.17   14.27   0
   2  -7  13   12.72   11.62   0
   2  -4  10  335.85   13.79   0
   3 -11  11  244.05   21.42   0
   3  -8  11  338.79   18.26   0
   3  -5   8  277.38   12.30   0
   3  -4   5  768.35   14.43   0
   4 -10   7  178.31   14.28   0
   4  -9   7   32.55   10.15   0
   4  -7   5   46.43    7.37   0
  -8   1  -9  658.40   21.69   0
  -8   1  12  284.27   13.04   0
  -8   2  -5  430.88   13.86   0
  -7  -2  18    4.95   15.38   0
  -7   1  12  175.84   11.20   0
  -7   2  -5  412.91   12.66   0
  -6  -2  18   38.71   14.42   0
  -5  -1  16   93.19   12.98   0
  -5   0  14   91.28   11.62   0
  -5   1  -8  314.74   12.77   0
  -5   2  -3  931.43   13.53   0
  -5   2   7    5.61    4.49   0
  -4  -2  17    0.72   12.41   0
  -4  -1 -12   27.46   10.26   0
  -4   0 -10  151.84   11.06   0
  -4   1  -7 1223.76   19.69   0
  -4   2  -1  107.02    3.94   0
  -3  -2 -13   54.52   11.17   0
  -3  -2  16  140.33   14.87   0
  -3   0  12   73.40    8.81   0
  -2  -2  15    0.63   10.75   0
  -1  -3 -12  362.66   14.35   0
  -1  -1  -8  357.54   10.81   0
   0  -6  17  260.86   21.52   0
   0  -5 -13    8.79    8.73   0
   0  -5  16  303.03   19.55   0
   0  -4  15  257.05   17.23   0
   0  -2  12  240.60   12.71   0
   1  -7  16  306.54   21.62   0
   1  -6 -12  269.00   12.48   0
   1  -6  15  383.46   20.06   0
   1  -5 -11  180.83    9.91   0
   1  -4  13  121.33   12.42   0
   1  -2   9  270.81   10.23   0
   1  -1   5  850.12   12.76   0
   2  -8 -11   54.01    9.47   0
   2  -6  13  242.97   16.27   0
   2  -5  12   77.92   11.22   0
   2  -3   8 1910.55   24.91   0
   2  -2   1  230.47    4.52   0
   3 -11  12  108.69   18.93   0
   3 -10  12  124.94   18.82   0
   3  -9  12  269.20   19.57   0
   3  -7  11  138.10   13.77   0
   3  -4   6   -1.68    5.46   0
   4 -10   8   94.72   14.00   0
   4  -9   8  114.79   14.33   0
   4  -8   7  191.59   12.55   0
   4  -7   6  400.45   13.97   0
   4  -6   1  173.45    6.32   0
   4  -6   2  303.48    8.77   0
   4  -6   3  279.94    9.58   0
  -9   2  -4   52.13    9.24   0
  -7  -1  17   23.65   14.71   0
  -7   0  15  194.63   15.10   0
  -6   0 -11   27.23   11.85   0
  -6   1  -8   60.87    8.91   0
  -6   1  12  150.02    9.85   0
  -5  -3  19   97.71   17.54   0
  -5  -2  18  176.18   17.73   0
  -3  -4  19  296.92   23.63   0
  -3  -3  18  320.69   21.30   0
  -2  -4  18   10.35   16.08   0
  -2  -3 -13  274.21   14.91   0
  -2  -3  17   26.19   14.53   0
  -2   0  11  571.47   15.54   0
  -2   1   7  300.08    8.64   0
  -1  -5 -14   55.54   11.79   0
  -1  -5  18  490.09   26.19   0
  -1  -4 -13  492.06   17.45   0
  -1  -4  17  378.96   21.94   0
  -1  -2 -10  297.09   11.57   0
  -1  -2  14  271.38   14.77   0
  -1  -1  12    8.14    7.72   0
   0  -3 -10  122.34    8.46   0
   0  -3  14  277.84   15.54   0
   0  -2  -8    4.82    4.88   0
   0  -1  10  448.90   13.78   0
   0   0   5  115.83    5.49   0
   1  -8 -13  318.89   15.36   0
   1  -5  15   16.46   12.58   0
   1  -3  12  364.18   15.21   0
   2  -9  15   14.10   15.90   0
   2  -8  15   75.70   16.90   0
   2  -4  11   19.95    8.77   0
   2  -3   9 1026.36   19.90   0
   2  -2   4 1190.43   14.50   0
   3  -8  12   28.11   13.15   0
   3  -5   9  248.55   12.66   0
   3  -4   7 1001.38   18.97   0
   4 -10   9   20.53   14.75   0
   4  -8   8   99.45   11.67   0
   4  -7   7  258.87   12.83   0
   4  -6   4  214.06    9.15   0
   4  -6   5  370.74   12.59   0
  -9   1  -8   43.25   12.52   0
  -8   1  -8   33.51   10.49   0
  -8   2  -4   69.01    7.57   0
  -7  -2  19   18.62   18.70   0
  -7   2  -4 1266.24   19.23   0
  -7   2   9    3.29    5.99   0
  -6  -1  17    6.53   12.59   0
  -6   0  15  117.92   12.01   0
  -5  -1 -12  218.03   15.69   0
  -5   0 -10   55.05   10.30   0
  -5   1  -7   16.10    6.87   0
  -5   1  12  288.47   12.81   0
  -4  -3  19   71.27   17.89   0
  -4  -1  16   32.35   11.49   0
  -4   0  -9    1.87    7.33   0
  -4   0  14  220.06   12.87   0
  -4   1  -6  270.77    9.85   0
  -4   1  11 1121.18   20.00   0
  -3   0  -8  139.22    8.91   0
  -3   0  13  239.54   12.66   0
  -2  -1  14   19.43    9.57   0
  -2   1  -2 1364.72   11.24   0
  -1  -3  16  513.69   20.09   0
   0  -7 -14   76.41   12.85   0
   0  -4 -11   15.78    7.17   0
   0  -4  16    4.91   13.05   0
   0  -2  13  145.94   12.02   0
   0  -1  -5   36.47    3.62   0
   1  -7 -12   16.80    9.65   0
   1  -7  17  221.95   21.48   0
   1  -6  16  153.89   14.54   0
   1  -4  -9  407.29   11.27   0
   1  -4  14   13.97   10.30   0
   1  -2  -5   78.58    3.82   0
   2  -7 -10  124.12    8.36   0
   2  -7  15   73.77   16.11   0
   2  -6  14   19.08   12.46   0
   2  -5  13   46.14   11.35   0
   2  -2   5 1525.42   17.91   0
   3 -10  13  261.91   22.62   0
   3  -9  13    7.85   15.53   0
   3  -8  13  290.14   18.70   0
   3  -7  12  566.33   21.70   0
   3  -6  11  606.29   20.24   0
   4  -9   9  109.04   13.92   0
   4  -8   9   25.69   10.82   0
   4  -7   8   53.70   11.07   0
   4  -6   6   21.24    8.11   0
  -8   2   9    9.07    5.93   0
  -7   1  13  602.23   17.59   0
  -6  -2  19   13.61   16.74   0
  -6   0 -10  661.99   21.13   0
  -6   1  13  756.37   19.27   0
  -6   2   9  137.03    8.13   0
  -5  -1  17   42.64   12.71   0
  -5   0  15   96.71   11.19   0
  -5   2   8    1.23    4.68   0
  -4  -2  18  257.00   19.03   0
  -4  -1 -11  521.76   17.86   0
  -3  -2 -12  627.40   19.30   0
  -3   1  10  278.28   10.86   0
  -2  -4  19  117.08   20.16   0
  -2  -3  18  272.23   20.61   0
  -2   0  -6   38.66    5.20   0
  -2   1   8  333.00    9.96   0
  -1  -4  18   76.34   18.11   0
  -1  -3 -11  313.70   12.89   0
  -1  -2  15  405.90   18.45   0
  -1  -1  -7  174.25    7.67   0
  -1  -1  13  346.10   14.84   0
  -1   0  -4  264.65    6.43   0
  -1   0  10   17.67    6.68   0
   0  -6 -13  609.75   18.90   0
   0  -5 -12  405.96   14.78   0
   0  -3  15   52.50   12.09   0
   0  -1  11  163.30   10.44   0
   0   0   6 1191.64   15.60   0
   1  -6 -11  136.05   10.75   0
   1  -6  17  100.39   17.12   0
   1  -5 -10  476.79   13.80   0
   1  -5  16  404.55   21.26   0
   1  -3  -7 1072.31   14.59   0
   1  -3  13    9.91    9.57   0
   2  -8  16   -2.73   16.78   0
   2  -4  12    5.15    8.72   0
   2  -3  10    6.50    7.36   0
   2  -2   6 1116.09   16.76   0
   3  -9  14  137.53   20.60   0
   3  -7  13    7.38   12.57   0
   3  -6  12   25.64   11.31   0
   3  -4   8  477.86   14.53   0
   4 -10  10  190.89   18.30   0
   4  -9  10   10.40   13.20   0
   4  -7   9  519.19   19.40   0
   4  -6  -1  347.23    5.69   0
   4  -6   7  470.19   15.17   0
  -9   1  -7  662.74   20.97   0
  -8   2  -3    7.40    5.66   0
  -7  -1  18   70.54   15.89   0
  -7   0 -10  206.98   15.74   0
  -7   0  16   83.55   12.96   0
  -6  -1  18   19.58   15.06   0
  -6   0  16    6.54   12.42   0
  -5  -2  19   62.17   16.82   0
  -4  -1  17  170.98   15.23   0
  -4   0  15    9.34   10.79   0
  -4   1  12  153.78   11.22   0
  -3  -3 -13  628.28   20.93   0
  -3  -3  19   -0.65   15.34   0
  -3  -2  18   36.32   13.57   0
  -3  -1  16   57.06   11.93   0
  -3   0  14    8.80    8.91   0
  -3   1  -4  270.68    7.67   0
  -2  -2  17  208.03   17.04   0
  -2  -1  15  373.13   16.95   0
  -1  -5 -13  487.05   17.69   0
  -1  -4 -12   56.41    9.48   0
  -1  -3  17   54.43   14.16   0
  -1  -2  -9  127.53    8.38   0
   0  -4  17  152.44   17.53   0
   0  -3  -9   49.83    6.49   0
   0   0   7  612.01   12.53   0
   1  -4  15  189.80   15.59   0
   1  -1   8  886.11   16.47   0
   2  -8 -10   57.04    8.53   0
   2  -7  16   38.73   15.97   0
   2  -6  15  222.95   17.32   0
   2  -5  14  368.34   18.40   0
   2  -4  13  198.45   13.94   0
   2  -3  11  198.55   12.08   0
   2  -2   7 2928.52   28.30   0
   3  -8  14   14.17   14.76   0
   3  -5  11  102.48   11.58   0
   3  -4   9   74.68    9.04   0
   4 -10  11  140.97   18.65   0
   4  -9  11    6.49   13.89   0
   4  -8  10  134.72   14.45   0
   4  -6   8  564.85   17.33   0
 -10   1  -6   15.00   11.91   0
  -7   2  10  119.02    8.90   0
  -5  -1 -11  581.36   20.20   0
  -5  -1  18    6.13   15.43   0
  -5   0  16   10.57   11.91   0
  -5   1  -6    4.28    5.96   0
  -5   1  13  289.31   12.95   0
  -4  -2  19  438.25   23.39   0
  -4   0  -8    6.73    6.86   0
  -4   1  -5   63.85    6.15   0
  -4   2   7  302.30    8.34   0
  -3   0  -7   16.40    6.00   0
  -3   1  11  140.07    9.54   0
  -2  -4 -13   44.33   11.03   0
  -2  -3  19  146.24   21.14   0
  -2  -2 -10  274.09   11.89   0
  -2   0  13   87.22   10.15   0
  -1  -4  19   55.87   18.77   0
  -1  -2  16   13.41   12.03   0
   0  -7 -13    5.34    9.80   0
   0  -2  -7  398.35    9.85   0
   0  -1  12    0.57    7.55   0
   0   0   8   19.15    5.74   0
   1  -8 -12   23.19    9.55   0
   1  -5  17  351.15   22.00   0
   1  -4  16  209.61   16.96   0
   1  -2  12  310.46   14.07   0
   2  -6  16  268.18   20.02   0
   2  -5  15  165.48   15.96   0
   2  -2   8  913.08   17.56   0
   3  -7  14   93.53   15.86   0
   3  -6  13  381.99   19.22   0
   3  -4  10  126.46   10.84   0
   3  -3   3  551.88    9.99   0
   3  -3   4  129.59    6.19   0
   3  -3   5  189.04    7.90   0
   4 -10  12   12.32   18.08   0
   4  -8  11   55.35   13.54   0
   4  -7  10  173.60   14.02   0
[truncated: 1,123,970 more chars]
