# Supplementary material for: Coordination Chemistry at the Hard–Soft Interface: Phosphine Oxide-Based Rare Earth/Transition Metal Complexes
Source: ACS Omega. 2026 Feb 22;11(9):15462–75. doi: 10.1021/acsomega.5c13312 (PMC12980413; doi:10.1021/acsomega.5c13312)
Supplement: Supplementary file 6 [file ao5c13312_si_006.cif]

data_rp100b
_audit_creation_date               2025-10-13
_audit_creation_method
;
Olex2 1.5
(compiled 2025.07.13 svn.rb7424aed for OlexSys, GUI svn.r7314)
;
_shelx_SHELXL_version_number       '2019/3'
_audit_contact_author_address      ?
_audit_contact_author_email        ?
_audit_contact_author_name         ''
_audit_contact_author_phone        ?
_publ_contact_author_id_orcid      ?
_publ_section_references
;
Dolomanov, O.V., Bourhis, L.J., Gildea, R.J, Howard, J.A.K. & Puschmann, H.
 (2009), J. Appl. Cryst. 42, 339-341.

Sheldrick, G.M. (2015). Acta Cryst. C71, 3-8.
;
_chemical_name_common              ?
_chemical_name_systematic          ?
_chemical_formula_moiety           'C32 H36 Cl3 O3 P2 Yb, 0.5[C4 H8 O]'
_chemical_formula_sum              'C34 H40 Cl3 O3.50 P2 Yb'
_chemical_formula_weight           845.99
_chemical_melting_point            ?
loop_
  _atom_type_symbol
  _atom_type_description
  _atom_type_scat_dispersion_real
  _atom_type_scat_dispersion_imag
  _atom_type_scat_source
 'C' 'C' 0.0033 0.0016 'International Tables Vol C Tables 4.2.6.8 and 6.1.1.4'
 'H' 'H' 0.0000 0.0000 'International Tables Vol C Tables 4.2.6.8 and 6.1.1.4'
 'Cl' 'Cl' 0.1484 0.1585 'International Tables Vol C Tables 4.2.6.8 and 6.1.1.4'
 'O' 'O' 0.0106 0.0060 'International Tables Vol C Tables 4.2.6.8 and 6.1.1.4'
 'P' 'P' 0.1023 0.0942 'International Tables Vol C Tables 4.2.6.8 and 6.1.1.4'
 'Yb' 'Yb' -0.3850 5.5486
 'International Tables Vol C Tables 4.2.6.8 and 6.1.1.4'

_shelx_space_group_comment
;
The symmetry employed for this shelxl refinement is uniquely defined
by the following loop, which should always be used as a source of
symmetry information in preference to the above space-group names.
They are only intended as comments.
;
_space_group_crystal_system        'triclinic'
_space_group_IT_number             2
_space_group_name_H-M_alt          'P -1'
_space_group_name_Hall             '-P 1'
loop_
  _space_group_symop_operation_xyz
 'x, y, z'
 '-x, -y, -z'

_cell_length_a                     10.1258(4)
_cell_length_b                     10.4434(3)
_cell_length_c                     16.6238(6)
_cell_angle_alpha                  86.845(3)
_cell_angle_beta                   86.773(3)
_cell_angle_gamma                  80.933(3)
_cell_volume                       1731.31(11)
_cell_formula_units_Z              2
_cell_measurement_reflns_used      24338
_cell_measurement_temperature      100(2)
_cell_measurement_theta_max        30.03
_cell_measurement_theta_min        2.28
_shelx_estimated_absorpt_T_max     0.933
_shelx_estimated_absorpt_T_min     0.745
_exptl_absorpt_coefficient_mu      3.059
_exptl_absorpt_correction_T_max    0.9416
_exptl_absorpt_correction_T_min    0.7693
_exptl_absorpt_correction_type     integration
_exptl_absorpt_process_details
;
STOE X-Red32, absorption correction by Gaussian integration, analogous to
P. Coppens, "The Evaluation of Absorption and Extinction in Single-Crystal
Structure Analysis", published in
F. R. Ahmed (Editor), "Crystallographic Computing",
Munksgaard, Copenhagen (1970), 255 - 270
;
_exptl_absorpt_special_details     ?
_exptl_crystal_colour              colourless
_exptl_crystal_colour_primary      colourless
_exptl_crystal_density_diffrn      1.623
_exptl_crystal_density_meas        ?
_exptl_crystal_density_method      'not measured'
_exptl_crystal_description         plates
_exptl_crystal_F_000               846
loop_
  _exptl_crystal_face_index_h
  _exptl_crystal_face_index_k
  _exptl_crystal_face_index_l
  _exptl_crystal_face_perp_dist
 0 1 0 0.0430
 0 -1 0 0.0590
 5 1 -3 0.0200
 -5 -1 3 0.0230
 -3 0 -5 0.0140
 3 0 4 0.0090

_exptl_crystal_size_max            0.102
_exptl_crystal_size_mid            0.056
_exptl_crystal_size_min            0.023
_exptl_transmission_factor_max     ?
_exptl_transmission_factor_min     ?
_diffrn_reflns_av_R_equivalents    0.0996
_diffrn_reflns_av_unetI/netI       0.0800
_diffrn_reflns_Laue_measured_fraction_full  0.998
_diffrn_reflns_Laue_measured_fraction_max  0.849
_diffrn_reflns_limit_h_max         14
_diffrn_reflns_limit_h_min         -11
_diffrn_reflns_limit_k_max         14
_diffrn_reflns_limit_k_min         -14
_diffrn_reflns_limit_l_max         22
_diffrn_reflns_limit_l_min         -23
_diffrn_reflns_number              25440
_diffrn_reflns_point_group_measured_fraction_full  0.998
_diffrn_reflns_point_group_measured_fraction_max  0.849
_diffrn_reflns_theta_full          25.242
_diffrn_reflns_theta_max           30.344
_diffrn_reflns_theta_min           2.278
_diffrn_ambient_temperature        100(2)
_diffrn_detector_area_resol_mean   5.81
_diffrn_detector_type              'DECTRIS PILATUS 200K'
_diffrn_measured_fraction_theta_full  0.998
_diffrn_measured_fraction_theta_max  0.849
_diffrn_measurement_details
;
 811 frames, detector distance = 60 mm
;
_diffrn_measurement_device         'Eulerian 4-circle diffractometer'
_diffrn_measurement_device_type    'STOE STADIVARI'
_diffrn_measurement_method         'rotation method, \w scans'
_diffrn_radiation_type             MoK\a
_diffrn_radiation_wavelength       0.71073
_diffrn_source                     ?
_reflns_Friedel_coverage           0.000
_reflns_Friedel_fraction_full      .
_reflns_Friedel_fraction_max       .
_reflns_number_gt                  7249
_reflns_number_total               8844
_reflns_special_details
;
 Reflections were merged by SHELXL according to the crystal
 class for the calculation of statistics and refinement.
 
 Structure factors included contributions from the .fab file.
 
 _reflns_Friedel_fraction is defined as the number of unique
 Friedel pairs measured divided by the number that would be
 possible theoretically, ignoring centric projections and
 systematic absences.
;
_reflns_threshold_expression       'I > 2\s(I)'
_computing_cell_refinement
;
X-Area Recipe 2.4 (STOE, 2024)
;
_computing_data_collection
;
X-Area Recipe 2.4 (STOE, 2024)
;
_computing_data_reduction
;
X-Area Integrate 2.5.18.0 (STOE, 2024)
X-Area X-Red 2.3.1.0 (STOE, 2023)
;
_computing_molecular_graphics      'Olex2 1.5 (Dolomanov et al., 2009)'
_computing_publication_material    'Olex2 1.5 (Dolomanov et al., 2009)'
_computing_structure_refinement    'SHELXL-2019 (Sheldrick, 2016)'
_computing_structure_solution      'SHELXT (Sheldrick, 2015)'
_refine_diff_density_max           1.557
_refine_diff_density_min           -2.531
_refine_diff_density_rms           0.181
_refine_ls_extinction_coef         0.0018(4)
_refine_ls_extinction_expression  
 'Fc^*^=kFc[1+0.001xFc^2^\l^3^/sin(2\q)]^-1/4^'
_refine_ls_extinction_method       'SHELXL-2019/2 (Sheldrick 2019)'
_refine_ls_goodness_of_fit_ref     0.985
_refine_ls_hydrogen_treatment      constr
_refine_ls_matrix_type             full
_refine_ls_number_parameters       371
_refine_ls_number_reflns           8844
_refine_ls_number_restraints       0
_refine_ls_R_factor_all            0.0582
_refine_ls_R_factor_gt             0.0446
_refine_ls_restrained_S_all        0.985
_refine_ls_shift/su_max            0.001
_refine_ls_shift/su_mean           0.000
_refine_ls_structure_factor_coef   Fsqd
_refine_ls_weighting_details      
 'w=1/[\s^2^(Fo^2^)+(0.0590P)^2^] where P=(Fo^2^+2Fc^2^)/3'
_refine_ls_weighting_scheme        calc
_refine_ls_wR_factor_gt            0.1022
_refine_ls_wR_factor_ref           0.1079
_refine_special_details
;
The lattice THF molecule was disordered over an inversion centre and could 
not be refined satisfactorally. Its contribution to the structure factors
was calculated using SQUEEZE (found 42 e in 148 Ang^3^ per unit cell).
;
_olex2_refinement_description
;
1.a Secondary CH2 refined with riding coordinates:
 C29(H29A,H29B), C25(H25A,H25B), C32(H32A,H32B), C27(H27A,H27B), C28(H28A,
 H28B), C26(H26A,H26B), C31(H31A,H31B), C30(H30A,H30B)
1.b Aromatic/amide H refined with riding coordinates:
 C2(H2), C6(H6), C12(H12), C14(H14), C20(H20), C5(H5), C18(H18), C11(H11),
 C16(H16), C8(H8), C15(H15), C17(H17), C21(H21), C22(H22), C4(H4), C24(H24),
 C3(H3), C10(H10), C9(H9), C23(H23)
;
_atom_sites_solution_hydrogens     geom
_atom_sites_solution_primary       'intrinsic phasing'
_atom_sites_solution_secondary     difmap
loop_
  _atom_site_label
  _atom_site_type_symbol
  _atom_site_fract_x
  _atom_site_fract_y
  _atom_site_fract_z
  _atom_site_U_iso_or_equiv
  _atom_site_adp_type
  _atom_site_occupancy
  _atom_site_site_symmetry_order
  _atom_site_calc_flag
  _atom_site_refinement_flags_posn
  _atom_site_refinement_flags_adp
  _atom_site_refinement_flags_occupancy
  _atom_site_disorder_assembly
  _atom_site_disorder_group
 Yb1 Yb 0.39709(2) 0.72969(2) 0.16410(2) 0.01875(8) Uani 1 1 d . . . . .
 Cl3 Cl 0.36429(11) 0.97086(11) 0.13119(7) 0.0266(2) Uani 1 1 d . . . . .
 Cl2 Cl 0.52145(11) 0.75382(12) 0.29217(7) 0.0264(2) Uani 1 1 d . . . . .
 P1 P 0.05759(11) 0.73991(11) 0.25903(7) 0.0190(2) Uani 1 1 d . . . . .
 Cl1 Cl 0.29467(12) 0.65974(12) 0.03854(7) 0.0293(2) Uani 1 1 d . . . . .
 P2 P 0.01607(12) 0.78747(11) 0.38653(7) 0.0215(2) Uani 1 1 d . . . . .
 O3 O 0.5949(3) 0.7129(3) 0.08853(18) 0.0220(6) Uani 1 1 d . . . . .
 O1 O 0.2021(3) 0.7280(3) 0.22884(18) 0.0211(6) Uani 1 1 d . . . . .
 O2 O 0.4499(4) 0.5106(3) 0.20264(19) 0.0293(8) Uani 1 1 d . . . . .
 C2 C 0.0526(5) 0.5092(4) 0.1865(3) 0.0244(9) Uani 1 1 d . . . . .
 H2 H 0.127732 0.530198 0.154655 0.029 Uiso 1 1 calc R U . . .
 C13 C 0.1495(4) 0.6729(4) 0.4331(2) 0.0213(9) Uani 1 1 d . . . . .
 C1 C -0.0059(4) 0.5906(4) 0.2470(3) 0.0210(9) Uani 1 1 d . . . . .
 C6 C -0.1161(4) 0.5576(4) 0.2938(3) 0.0226(9) Uani 1 1 d . . . . .
 H6 H -0.156750 0.612716 0.334775 0.027 Uiso 1 1 calc R U . . .
 C12 C -0.1860(5) 0.8858(4) 0.2219(3) 0.0253(10) Uani 1 1 d . . . . .
 H12 H -0.222836 0.832736 0.262726 0.030 Uiso 1 1 calc R U . . .
 C14 C 0.2570(5) 0.7114(5) 0.4688(3) 0.0270(10) Uani 1 1 d . . . . .
 H14 H 0.271978 0.798953 0.461886 0.032 Uiso 1 1 calc R U . . .
 C29 C 0.7214(5) 0.6297(5) 0.1032(3) 0.0255(10) Uani 1 1 d . . . . .
 H29A H 0.715994 0.538696 0.091654 0.031 Uiso 1 1 calc R U . . .
 H29B H 0.744918 0.632759 0.159945 0.031 Uiso 1 1 calc R U . . .
 C7 C -0.0484(5) 0.8682(4) 0.2051(3) 0.0227(9) Uani 1 1 d . . . . .
 C20 C 0.1964(5) 0.9659(5) 0.3409(3) 0.0262(10) Uani 1 1 d . . . . .
 H20 H 0.261016 0.893952 0.325933 0.031 Uiso 1 1 calc R U . . .
 C5 C -0.1660(5) 0.4445(4) 0.2805(3) 0.0244(9) Uani 1 1 d . . . . .
 H5 H -0.240905 0.422896 0.312385 0.029 Uiso 1 1 calc R U . . .
 C19 C 0.0732(5) 0.9456(4) 0.3765(3) 0.0230(9) Uani 1 1 d . . . . .
 C18 C 0.1334(5) 0.5423(5) 0.4415(3) 0.0266(10) Uani 1 1 d . . . . .
 H18 H 0.061626 0.514332 0.416411 0.032 Uiso 1 1 calc R U . . .
 C11 C -0.2694(5) 0.9802(5) 0.1794(3) 0.0294(10) Uani 1 1 d . . . . .
 H11 H -0.363193 0.992788 0.191501 0.035 Uiso 1 1 calc R U . . .
 C16 C 0.3254(5) 0.4930(5) 0.5224(3) 0.0293(10) Uani 1 1 d . . . . .
 H16 H 0.385092 0.432122 0.552797 0.035 Uiso 1 1 calc R U . . .
 C25 C 0.4915(6) 0.4008(5) 0.1526(3) 0.0343(12) Uani 1 1 d . . . . .
 H25A H 0.589818 0.386409 0.142215 0.041 Uiso 1 1 calc R U . . .
 H25B H 0.447675 0.414148 0.100423 0.041 Uiso 1 1 calc R U . . .
 C32 C 0.6100(5) 0.7926(5) 0.0132(3) 0.0299(11) Uani 1 1 d . . . . .
 H32A H 0.609725 0.884499 0.025032 0.036 Uiso 1 1 calc R U . . .
 H32B H 0.536587 0.787744 -0.022853 0.036 Uiso 1 1 calc R U . . .
 C8 C 0.0068(5) 0.9465(5) 0.1453(3) 0.0249(9) Uani 1 1 d . . . . .
 H8 H 0.100798 0.935258 0.134072 0.030 Uiso 1 1 calc R U . . .
 C15 C 0.3430(5) 0.6223(5) 0.5145(3) 0.0282(10) Uani 1 1 d . . . . .
 H15 H 0.414013 0.650303 0.540447 0.034 Uiso 1 1 calc R U . . .
 C17 C 0.2195(5) 0.4533(5) 0.4854(3) 0.0289(10) Uani 1 1 d . . . . .
 H17 H 0.206712 0.364930 0.490406 0.035 Uiso 1 1 calc R U . . .
 C21 C 0.2248(5) 1.0912(5) 0.3272(3) 0.0316(11) Uani 1 1 d . . . . .
 H21 H 0.307839 1.104846 0.301356 0.038 Uiso 1 1 calc R U . . .
 C27 C 0.4715(6) 0.3189(5) 0.2874(3) 0.0396(13) Uani 1 1 d . . . . .
 H27A H 0.417403 0.273112 0.327570 0.048 Uiso 1 1 calc R U . . .
 H27B H 0.567312 0.295995 0.299129 0.048 Uiso 1 1 calc R U . . .
 C22 C 0.1333(6) 1.1961(5) 0.3510(3) 0.0332(11) Uani 1 1 d . . . . .
 H22 H 0.153675 1.281528 0.341453 0.040 Uiso 1 1 calc R U . . .
 C4 C -0.1073(5) 0.3629(5) 0.2210(3) 0.0273(10) Uani 1 1 d . . . . .
 H4 H -0.140224 0.284487 0.212957 0.033 Uiso 1 1 calc R U . . .
 C24 C -0.0192(5) 1.0522(5) 0.4001(3) 0.0284(10) Uani 1 1 d . . . . .
 H24 H -0.103816 1.039495 0.424095 0.034 Uiso 1 1 calc R U . . .
 C28 C 0.4275(7) 0.4618(5) 0.2865(3) 0.0427(14) Uani 1 1 d . . . . .
 H28A H 0.331600 0.481857 0.303681 0.051 Uiso 1 1 calc R U . . .
 H28B H 0.480342 0.502329 0.323440 0.051 Uiso 1 1 calc R U . . .
 C3 C 0.0000(5) 0.3969(5) 0.1732(3) 0.0344(12) Uani 1 1 d . . . . .
 H3 H 0.037984 0.343003 0.130974 0.041 Uiso 1 1 calc R U . . .
 C26 C 0.4466(7) 0.2875(5) 0.2018(3) 0.0404(13) Uani 1 1 d . . . . .
 H26A H 0.500566 0.204085 0.186619 0.048 Uiso 1 1 calc R U . . .
 H26B H 0.350772 0.283788 0.195300 0.048 Uiso 1 1 calc R U . . .
 C10 C -0.2153(5) 1.0573(5) 0.1184(3) 0.0333(11) Uani 1 1 d . . . . .
 H10 H -0.272170 1.120648 0.087894 0.040 Uiso 1 1 calc R U . . .
 C9 C -0.0770(5) 1.0400(5) 0.1030(3) 0.0324(11) Uani 1 1 d . . . . .
 H9 H -0.039924 1.093534 0.062537 0.039 Uiso 1 1 calc R U . . .
 C31 C 0.7434(5) 0.7345(6) -0.0249(3) 0.0352(12) Uani 1 1 d . . . . .
 H31A H 0.733183 0.663818 -0.060273 0.042 Uiso 1 1 calc R U . . .
 H31B H 0.785696 0.801262 -0.056879 0.042 Uiso 1 1 calc R U . . .
 C23 C 0.0123(6) 1.1775(5) 0.3884(3) 0.0330(11) Uani 1 1 d . . . . .
 H23 H -0.049349 1.249803 0.406222 0.040 Uiso 1 1 calc R U . . .
 C30 C 0.8246(5) 0.6828(6) 0.0463(3) 0.0350(12) Uani 1 1 d . . . . .
 H30A H 0.861903 0.752779 0.070821 0.042 Uiso 1 1 calc R U . . .
 H30B H 0.898571 0.613540 0.030746 0.042 Uiso 1 1 calc R U . . .

loop_
  _atom_site_aniso_label
  _atom_site_aniso_U_11
  _atom_site_aniso_U_22
  _atom_site_aniso_U_33
  _atom_site_aniso_U_23
  _atom_site_aniso_U_13
  _atom_site_aniso_U_12
 Yb1 0.02023(11) 0.01679(10) 0.01967(11) 0.00234(6) 0.00334(7) -0.00685(7)
 Cl3 0.0257(6) 0.0190(5) 0.0348(6) 0.0053(4) 0.0048(5) -0.0068(4)
 Cl2 0.0243(6) 0.0322(6) 0.0239(5) -0.0001(4) 0.0003(4) -0.0093(5)
 P1 0.0187(5) 0.0199(5) 0.0195(5) 0.0002(4) 0.0029(4) -0.0081(4)
 Cl1 0.0335(6) 0.0340(6) 0.0231(5) -0.0016(4) -0.0002(5) -0.0133(5)
 P2 0.0216(6) 0.0232(6) 0.0202(5) -0.0008(4) 0.0024(4) -0.0067(5)
 O3 0.0199(15) 0.0251(16) 0.0197(15) 0.0055(12) 0.0037(12) -0.0031(13)
 O1 0.0175(15) 0.0228(16) 0.0238(16) -0.0012(12) 0.0059(12) -0.0075(12)
 O2 0.048(2) 0.0151(15) 0.0232(16) 0.0009(12) 0.0073(15) -0.0033(14)
 C2 0.026(2) 0.022(2) 0.024(2) -0.0025(17) 0.0049(18) -0.0045(18)
 C13 0.024(2) 0.024(2) 0.0153(19) -0.0001(16) 0.0034(16) -0.0041(18)
 C1 0.024(2) 0.018(2) 0.022(2) 0.0014(16) -0.0034(17) -0.0056(17)
 C6 0.023(2) 0.023(2) 0.023(2) 0.0024(17) 0.0013(17) -0.0089(18)
 C12 0.027(2) 0.021(2) 0.029(2) 0.0011(17) 0.0038(19) -0.0096(19)
 C14 0.028(2) 0.031(2) 0.025(2) -0.0035(18) 0.0036(19) -0.011(2)
 C29 0.024(2) 0.024(2) 0.026(2) 0.0015(18) 0.0019(18) 0.0014(18)
 C7 0.025(2) 0.020(2) 0.024(2) -0.0013(17) -0.0015(18) -0.0088(18)
 C20 0.030(2) 0.025(2) 0.026(2) -0.0059(18) 0.0037(19) -0.0105(19)
 C5 0.024(2) 0.023(2) 0.028(2) 0.0035(17) 0.0038(18) -0.0115(18)
 C19 0.028(2) 0.020(2) 0.023(2) -0.0008(16) -0.0011(18) -0.0062(18)
 C18 0.028(2) 0.030(2) 0.023(2) 0.0020(18) -0.0002(18) -0.009(2)
 C11 0.026(3) 0.025(2) 0.038(3) -0.001(2) -0.002(2) -0.007(2)
 C16 0.026(2) 0.034(3) 0.025(2) 0.0049(19) 0.0032(19) -0.001(2)
 C25 0.050(3) 0.017(2) 0.035(3) -0.0027(19) 0.011(2) -0.009(2)
 C32 0.033(3) 0.027(2) 0.028(2) 0.0097(19) 0.004(2) -0.005(2)
 C8 0.022(2) 0.026(2) 0.028(2) 0.0018(18) 0.0015(18) -0.0093(18)
 C15 0.022(2) 0.034(3) 0.028(2) -0.0031(19) 0.0008(19) -0.003(2)
 C17 0.033(3) 0.027(2) 0.025(2) 0.0037(18) 0.005(2) -0.004(2)
 C21 0.039(3) 0.025(2) 0.032(3) -0.0024(19) 0.002(2) -0.012(2)
 C27 0.047(3) 0.031(3) 0.043(3) 0.013(2) -0.006(3) -0.016(2)
 C22 0.046(3) 0.023(2) 0.032(3) 0.0002(19) -0.003(2) -0.011(2)
 C4 0.032(3) 0.021(2) 0.031(2) 0.0002(18) 0.000(2) -0.013(2)
 C24 0.032(3) 0.029(2) 0.024(2) 0.0024(18) 0.0015(19) -0.004(2)
 C28 0.076(4) 0.026(3) 0.025(3) 0.005(2) 0.009(3) -0.008(3)
 C3 0.039(3) 0.027(3) 0.039(3) -0.006(2) 0.007(2) -0.011(2)
 C26 0.066(4) 0.020(2) 0.036(3) 0.004(2) -0.004(3) -0.009(2)
 C10 0.036(3) 0.026(2) 0.039(3) 0.004(2) -0.007(2) -0.009(2)
 C9 0.037(3) 0.027(3) 0.034(3) 0.007(2) -0.001(2) -0.011(2)
 C31 0.032(3) 0.042(3) 0.029(3) 0.007(2) 0.008(2) -0.003(2)
 C23 0.045(3) 0.026(3) 0.026(2) -0.0048(19) 0.004(2) 0.001(2)
 C30 0.029(3) 0.044(3) 0.030(3) 0.004(2) 0.004(2) -0.005(2)

_geom_special_details
;
 All esds (except the esd in the dihedral angle between two l.s. planes)
 are estimated using the full covariance matrix.  The cell esds are taken
 into account individually in the estimation of esds in distances, angles
 and torsion angles; correlations between esds in cell parameters are only
 used when they are defined by crystal symmetry.  An approximate (isotropic)
 treatment of cell esds is used for estimating esds involving l.s. planes.
;
loop_
  _geom_bond_atom_site_label_1
  _geom_bond_atom_site_label_2
  _geom_bond_distance
  _geom_bond_site_symmetry_2
  _geom_bond_publ_flag
 Yb1 Cl3 2.5216(11) . ?
 Yb1 Cl2 2.5774(12) . ?
 Yb1 Cl1 2.5723(12) . ?
 Yb1 O3 2.291(3) . ?
 Yb1 O1 2.197(3) . ?
 Yb1 O2 2.329(3) . ?
 P1 P2 2.2059(16) . ?
 P1 O1 1.508(3) . ?
 P1 C1 1.803(4) . ?
 P1 C7 1.809(5) . ?
 P2 C13 1.834(5) . ?
 P2 C19 1.830(4) . ?
 O3 C29 1.455(6) . ?
 O3 C32 1.479(5) . ?
 O2 C25 1.448(6) . ?
 O2 C28 1.475(5) . ?
 C2 H2 0.9500 . ?
 C2 C1 1.397(6) . ?
 C2 C3 1.395(6) . ?
 C13 C14 1.391(6) . ?
 C13 C18 1.397(6) . ?
 C1 C6 1.401(6) . ?
 C6 H6 0.9500 . ?
 C6 C5 1.388(6) . ?
 C12 H12 0.9500 . ?
 C12 C7 1.391(6) . ?
 C12 C11 1.383(7) . ?
 C14 H14 0.9500 . ?
 C14 C15 1.394(7) . ?
 C29 H29A 0.9900 . ?
 C29 H29B 0.9900 . ?
 C29 C30 1.519(6) . ?
 C7 C8 1.400(6) . ?
 C20 H20 0.9500 . ?
 C20 C19 1.392(6) . ?
 C20 C21 1.388(6) . ?
 C5 H5 0.9500 . ?
 C5 C4 1.388(7) . ?
 C19 C24 1.395(7) . ?
 C18 H18 0.9500 . ?
 C18 C17 1.378(7) . ?
 C11 H11 0.9500 . ?
 C11 C10 1.401(7) . ?
 C16 H16 0.9500 . ?
 C16 C15 1.388(7) . ?
 C16 C17 1.395(7) . ?
 C25 H25A 0.9900 . ?
 C25 H25B 0.9900 . ?
 C25 C26 1.515(6) . ?
 C32 H32A 0.9900 . ?
 C32 H32B 0.9900 . ?
 C32 C31 1.511(7) . ?
 C8 H8 0.9500 . ?
 C8 C9 1.378(7) . ?
 C15 H15 0.9500 . ?
 C17 H17 0.9500 . ?
 C21 H21 0.9500 . ?
 C21 C22 1.378(7) . ?
 C27 H27A 0.9900 . ?
 C27 H27B 0.9900 . ?
 C27 C28 1.488(7) . ?
 C27 C26 1.521(8) . ?
 C22 H22 0.9500 . ?
 C22 C23 1.379(7) . ?
 C4 H4 0.9500 . ?
 C4 C3 1.389(6) . ?
 C24 H24 0.9500 . ?
 C24 C23 1.396(7) . ?
 C28 H28A 0.9900 . ?
 C28 H28B 0.9900 . ?
 C3 H3 0.9500 . ?
 C26 H26A 0.9900 . ?
 C26 H26B 0.9900 . ?
 C10 H10 0.9500 . ?
 C10 C9 1.394(7) . ?
 C9 H9 0.9500 . ?
 C31 H31A 0.9900 . ?
 C31 H31B 0.9900 . ?
 C31 C30 1.505(7) . ?
 C23 H23 0.9500 . ?
 C30 H30A 0.9900 . ?
 C30 H30B 0.9900 . ?

loop_
  _geom_angle_atom_site_label_1
  _geom_angle_atom_site_label_2
  _geom_angle_atom_site_label_3
  _geom_angle
  _geom_angle_site_symmetry_1
  _geom_angle_site_symmetry_3
  _geom_angle_publ_flag
 Cl3 Yb1 Cl2 92.23(4) . . ?
 Cl3 Yb1 Cl1 98.18(4) . . ?
 Cl1 Yb1 Cl2 168.96(4) . . ?
 O3 Yb1 Cl3 88.23(8) . . ?
 O3 Yb1 Cl2 90.38(8) . . ?
 O3 Yb1 Cl1 86.31(8) . . ?
 O3 Yb1 O2 88.76(11) . . ?
 O1 Yb1 Cl3 95.91(8) . . ?
 O1 Yb1 Cl2 94.35(9) . . ?
 O1 Yb1 Cl1 88.24(9) . . ?
 O1 Yb1 O3 173.58(11) . . ?
 O1 Yb1 O2 87.65(12) . . ?
 O2 Yb1 Cl3 173.11(9) . . ?
 O2 Yb1 Cl2 81.59(9) . . ?
 O2 Yb1 Cl1 87.81(9) . . ?
 O1 P1 P2 116.03(14) . . ?
 O1 P1 C1 110.37(19) . . ?
 O1 P1 C7 112.21(19) . . ?
 C1 P1 P2 106.57(15) . . ?
 C1 P1 C7 107.6(2) . . ?
 C7 P1 P2 103.47(15) . . ?
 C13 P2 P1 99.81(14) . . ?
 C19 P2 P1 96.00(15) . . ?
 C19 P2 C13 107.1(2) . . ?
 C29 O3 Yb1 129.0(2) . . ?
 C29 O3 C32 109.0(3) . . ?
 C32 O3 Yb1 122.0(3) . . ?
 P1 O1 Yb1 169.2(2) . . ?
 C25 O2 Yb1 129.0(3) . . ?
 C25 O2 C28 108.7(4) . . ?
 C28 O2 Yb1 121.9(3) . . ?
 C1 C2 H2 120.2 . . ?
 C3 C2 H2 120.2 . . ?
 C3 C2 C1 119.6(4) . . ?
 C14 C13 P2 123.3(4) . . ?
 C14 C13 C18 118.5(4) . . ?
 C18 C13 P2 117.8(4) . . ?
 C2 C1 P1 118.7(3) . . ?
 C2 C1 C6 119.4(4) . . ?
 C6 C1 P1 121.8(3) . . ?
 C1 C6 H6 119.9 . . ?
 C5 C6 C1 120.2(4) . . ?
 C5 C6 H6 119.9 . . ?
 C7 C12 H12 119.9 . . ?
 C11 C12 H12 119.9 . . ?
 C11 C12 C7 120.3(4) . . ?
 C13 C14 H14 119.8 . . ?
 C13 C14 C15 120.4(4) . . ?
 C15 C14 H14 119.8 . . ?
 O3 C29 H29A 110.6 . . ?
 O3 C29 H29B 110.6 . . ?
 O3 C29 C30 105.6(4) . . ?
 H29A C29 H29B 108.8 . . ?
 C30 C29 H29A 110.6 . . ?
 C30 C29 H29B 110.6 . . ?
 C12 C7 P1 119.3(3) . . ?
 C12 C7 C8 120.2(4) . . ?
 C8 C7 P1 120.5(4) . . ?
 C19 C20 H20 120.0 . . ?
 C21 C20 H20 120.0 . . ?
 C21 C20 C19 120.0(5) . . ?
 C6 C5 H5 119.8 . . ?
 C4 C5 C6 120.5(4) . . ?
 C4 C5 H5 119.8 . . ?
 C20 C19 P2 124.1(4) . . ?
 C20 C19 C24 119.2(4) . . ?
 C24 C19 P2 116.5(3) . . ?
 C13 C18 H18 119.3 . . ?
 C17 C18 C13 121.4(5) . . ?
 C17 C18 H18 119.3 . . ?
 C12 C11 H11 120.1 . . ?
 C12 C11 C10 119.9(5) . . ?
 C10 C11 H11 120.1 . . ?
 C15 C16 H16 120.3 . . ?
 C15 C16 C17 119.5(5) . . ?
 C17 C16 H16 120.3 . . ?
 O2 C25 H25A 111.0 . . ?
 O2 C25 H25B 111.0 . . ?
 O2 C25 C26 104.0(4) . . ?
 H25A C25 H25B 109.0 . . ?
 C26 C25 H25A 111.0 . . ?
 C26 C25 H25B 111.0 . . ?
 O3 C32 H32A 110.8 . . ?
 O3 C32 H32B 110.8 . . ?
 O3 C32 C31 104.8(4) . . ?
 H32A C32 H32B 108.9 . . ?
 C31 C32 H32A 110.8 . . ?
 C31 C32 H32B 110.8 . . ?
 C7 C8 H8 120.4 . . ?
 C9 C8 C7 119.2(4) . . ?
 C9 C8 H8 120.4 . . ?
 C14 C15 H15 119.8 . . ?
 C16 C15 C14 120.3(5) . . ?
 C16 C15 H15 119.8 . . ?
 C18 C17 C16 119.9(5) . . ?
 C18 C17 H17 120.1 . . ?
 C16 C17 H17 120.1 . . ?
 C20 C21 H21 119.8 . . ?
 C22 C21 C20 120.4(5) . . ?
 C22 C21 H21 119.8 . . ?
 H27A C27 H27B 109.2 . . ?
 C28 C27 H27A 111.4 . . ?
 C28 C27 H27B 111.4 . . ?
 C28 C27 C26 102.0(4) . . ?
 C26 C27 H27A 111.4 . . ?
 C26 C27 H27B 111.4 . . ?
 C21 C22 H22 119.8 . . ?
 C21 C22 C23 120.3(5) . . ?
 C23 C22 H22 119.8 . . ?
 C5 C4 H4 120.3 . . ?
 C5 C4 C3 119.4(4) . . ?
 C3 C4 H4 120.3 . . ?
 C19 C24 H24 119.9 . . ?
 C19 C24 C23 120.2(4) . . ?
 C23 C24 H24 119.9 . . ?
 O2 C28 C27 106.4(4) . . ?
 O2 C28 H28A 110.5 . . ?
 O2 C28 H28B 110.5 . . ?
 C27 C28 H28A 110.5 . . ?
 C27 C28 H28B 110.5 . . ?
 H28A C28 H28B 108.6 . . ?
 C2 C3 H3 119.6 . . ?
 C4 C3 C2 120.8(5) . . ?
 C4 C3 H3 119.6 . . ?
 C25 C26 C27 102.3(4) . . ?
 C25 C26 H26A 111.3 . . ?
 C25 C26 H26B 111.3 . . ?
 C27 C26 H26A 111.3 . . ?
 C27 C26 H26B 111.3 . . ?
 H26A C26 H26B 109.2 . . ?
 C11 C10 H10 120.4 . . ?
 C9 C10 C11 119.2(5) . . ?
 C9 C10 H10 120.4 . . ?
 C8 C9 C10 121.2(4) . . ?
 C8 C9 H9 119.4 . . ?
 C10 C9 H9 119.4 . . ?
 C32 C31 H31A 111.0 . . ?
 C32 C31 H31B 111.0 . . ?
 H31A C31 H31B 109.0 . . ?
 C30 C31 C32 103.6(4) . . ?
 C30 C31 H31A 111.0 . . ?
 C30 C31 H31B 111.0 . . ?
 C22 C23 C24 119.8(5) . . ?
 C22 C23 H23 120.1 . . ?
 C24 C23 H23 120.1 . . ?
 C29 C30 H30A 111.3 . . ?
 C29 C30 H30B 111.3 . . ?
 C31 C30 C29 102.3(4) . . ?
 C31 C30 H30A 111.3 . . ?
 C31 C30 H30B 111.3 . . ?
 H30A C30 H30B 109.2 . . ?

loop_
  _geom_torsion_atom_site_label_1
  _geom_torsion_atom_site_label_2
  _geom_torsion_atom_site_label_3
  _geom_torsion_atom_site_label_4
  _geom_torsion
  _geom_torsion_site_symmetry_1
  _geom_torsion_site_symmetry_2
  _geom_torsion_site_symmetry_3
  _geom_torsion_site_symmetry_4
  _geom_torsion_publ_flag
 Yb1 O3 C29 C30 -166.3(3) . . . . ?
 Yb1 O3 C32 C31 -169.6(3) . . . . ?
 Yb1 O2 C25 C26 -153.3(4) . . . . ?
 Yb1 O2 C28 C27 179.4(3) . . . . ?
 P1 P2 C13 C14 112.0(4) . . . . ?
 P1 P2 C13 C18 -75.8(3) . . . . ?
 P1 P2 C19 C20 -50.8(4) . . . . ?
 P1 P2 C19 C24 123.3(4) . . . . ?
 P1 C1 C6 C5 177.1(4) . . . . ?
 P1 C7 C8 C9 177.3(4) . . . . ?
 P2 P1 O1 Yb1 -139.9(10) . . . . ?
 P2 P1 C1 C2 -153.1(3) . . . . ?
 P2 P1 C1 C6 30.2(4) . . . . ?
 P2 P1 C7 C12 -58.7(4) . . . . ?
 P2 P1 C7 C8 123.4(4) . . . . ?
 P2 C13 C14 C15 169.5(3) . . . . ?
 P2 C13 C18 C17 -171.1(4) . . . . ?
 P2 C19 C24 C23 -174.8(4) . . . . ?
 O3 C29 C30 C31 -32.1(5) . . . . ?
 O3 C32 C31 C30 -30.7(5) . . . . ?
 O1 P1 C1 C2 -26.3(4) . . . . ?
 O1 P1 C1 C6 157.0(4) . . . . ?
 O1 P1 C7 C12 175.5(3) . . . . ?
 O1 P1 C7 C8 -2.4(4) . . . . ?
 O2 C25 C26 C27 -36.8(6) . . . . ?
 C2 C1 C6 C5 0.4(7) . . . . ?
 C13 P2 C19 C20 51.4(5) . . . . ?
 C13 P2 C19 C24 -134.5(4) . . . . ?
 C13 C14 C15 C16 2.6(7) . . . . ?
 C13 C18 C17 C16 -0.1(7) . . . . ?
 C1 P1 O1 Yb1 98.7(11) . . . . ?
 C1 P1 C7 C12 53.9(4) . . . . ?
 C1 P1 C7 C8 -124.1(4) . . . . ?
 C1 C2 C3 C4 -2.0(8) . . . . ?
 C1 C6 C5 C4 0.2(7) . . . . ?
 C6 C5 C4 C3 -1.7(8) . . . . ?
 C12 C7 C8 C9 -0.6(7) . . . . ?
 C12 C11 C10 C9 -1.8(8) . . . . ?
 C14 C13 C18 C17 1.5(7) . . . . ?
 C29 O3 C32 C31 10.6(5) . . . . ?
 C7 P1 O1 Yb1 -21.3(11) . . . . ?
 C7 P1 C1 C2 96.5(4) . . . . ?
 C7 P1 C1 C6 -80.2(4) . . . . ?
 C7 C12 C11 C10 0.9(7) . . . . ?
 C7 C8 C9 C10 -0.3(8) . . . . ?
 C20 C19 C24 C23 -0.4(7) . . . . ?
 C20 C21 C22 C23 -0.1(8) . . . . ?
 C5 C4 C3 C2 2.6(8) . . . . ?
 C19 P2 C13 C14 12.6(4) . . . . ?
 C19 P2 C13 C18 -175.2(3) . . . . ?
 C19 C20 C21 C22 2.0(8) . . . . ?
 C19 C24 C23 C22 2.3(8) . . . . ?
 C18 C13 C14 C15 -2.7(6) . . . . ?
 C11 C12 C7 P1 -177.6(4) . . . . ?
 C11 C12 C7 C8 0.3(7) . . . . ?
 C11 C10 C9 C8 1.5(8) . . . . ?
 C25 O2 C28 C27 6.1(6) . . . . ?
 C32 O3 C29 C30 13.5(5) . . . . ?
 C32 C31 C30 C29 38.3(5) . . . . ?
 C15 C16 C17 C18 -0.1(7) . . . . ?
 C17 C16 C15 C14 -1.2(7) . . . . ?
 C21 C20 C19 P2 172.3(4) . . . . ?
 C21 C20 C19 C24 -1.7(7) . . . . ?
 C21 C22 C23 C24 -2.0(8) . . . . ?
 C28 O2 C25 C26 19.4(6) . . . . ?
 C28 C27 C26 C25 40.0(6) . . . . ?
 C3 C2 C1 P1 -176.3(4) . . . . ?
 C3 C2 C1 C6 0.5(7) . . . . ?
 C26 C27 C28 O2 -28.7(6) . . . . ?

_shelx_res_file
;
TITL rp100b_a.res in P-1
    rp100b.res
    created by SHELXL-2019/3 at 12:38:01 on 04-Sep-2025
REM Old TITL rp100b_a.res in P-1
REM SHELXT solution in P-1: R1 0.088, Rweak 0.010, Alpha 0.033
REM <I/s> 0.000 for 0 systematic absences, Orientation as input
REM Formula found by SHELXT: C35 Cl4 O3 P Yb
CELL 0.71073 10.1258 10.4434 16.6238 86.845 86.773 80.933
ZERR 2 0.0004 0.0003 0.0006 0.003 0.003 0.003
LATT 1
SFAC C H Cl O P Yb
UNIT 68 80 6 7 4 2

L.S. 10
PLAN  13
SIZE 0.023 0.056 0.102
TEMP -173.15
CONF
BOND
list 4
MORE -1
BOND $H
ABIN
fmap 2
acta
OMIT -1 0 1
OMIT 1 1 1
REM <olex2.extras>
REM <HklSrc "%.\\RP100b.hkl">
REM </olex2.extras>

WGHT    0.059000
EXTI    0.001787
FVAR       0.28832
YB1   6    0.397093    0.729691    0.164102    11.00000    0.02023    0.01679 =
         0.01967    0.00234    0.00334   -0.00685
CL3   3    0.364287    0.970862    0.131187    11.00000    0.02567    0.01904 =
         0.03483    0.00525    0.00476   -0.00679
CL2   3    0.521452    0.753818    0.292172    11.00000    0.02432    0.03221 =
         0.02389   -0.00006    0.00029   -0.00934
P1    5    0.057589    0.739907    0.259031    11.00000    0.01875    0.01991 =
         0.01948    0.00023    0.00289   -0.00811
CL1   3    0.294669    0.659744    0.038537    11.00000    0.03348    0.03397 =
         0.02309   -0.00158   -0.00022   -0.01328
P2    5    0.016066    0.787469    0.386535    11.00000    0.02164    0.02319 =
         0.02024   -0.00075    0.00243   -0.00669
O3    4    0.594880    0.712946    0.088527    11.00000    0.01986    0.02514 =
         0.01974    0.00545    0.00367   -0.00306
O1    4    0.202054    0.727975    0.228841    11.00000    0.01750    0.02280 =
         0.02380   -0.00122    0.00587   -0.00752
O2    4    0.449903    0.510562    0.202639    11.00000    0.04783    0.01507 =
         0.02319    0.00093    0.00732   -0.00327
C2    1    0.052577    0.509185    0.186530    11.00000    0.02628    0.02236 =
         0.02414   -0.00248    0.00493   -0.00446
AFIX  43
H2    2    0.127732    0.530198    0.154655    11.00000   -1.20000
AFIX   0
C13   1    0.149522    0.672882    0.433143    11.00000    0.02382    0.02417 =
         0.01530   -0.00008    0.00336   -0.00407
C1    1   -0.005904    0.590553    0.247008    11.00000    0.02398    0.01793 =
         0.02196    0.00143   -0.00342   -0.00556
C6    1   -0.116065    0.557551    0.293795    11.00000    0.02278    0.02309 =
         0.02292    0.00239    0.00126   -0.00885
AFIX  43
H6    2   -0.156750    0.612716    0.334775    11.00000   -1.20000
AFIX   0
C12   1   -0.185959    0.885805    0.221900    11.00000    0.02721    0.02101 =
         0.02869    0.00108    0.00382   -0.00963
AFIX  43
H12   2   -0.222836    0.832736    0.262726    11.00000   -1.20000
AFIX   0
C14   1    0.257044    0.711381    0.468779    11.00000    0.02758    0.03071 =
         0.02461   -0.00354    0.00361   -0.01092
AFIX  43
H14   2    0.271978    0.798953    0.461886    11.00000   -1.20000
AFIX   0
C29   1    0.721385    0.629690    0.103156    11.00000    0.02388    0.02381 =
         0.02647    0.00146    0.00186    0.00143
AFIX  23
H29A  2    0.715994    0.538696    0.091654    11.00000   -1.20000
H29B  2    0.744918    0.632759    0.159945    11.00000   -1.20000
AFIX   0
C7    1   -0.048362    0.868232    0.205150    11.00000    0.02506    0.02045 =
         0.02448   -0.00130   -0.00145   -0.00883
C20   1    0.196373    0.965924    0.340901    11.00000    0.02956    0.02490 =
         0.02622   -0.00594    0.00371   -0.01045
AFIX  43
H20   2    0.261016    0.893952    0.325933    11.00000   -1.20000
AFIX   0
C5    1   -0.166015    0.444523    0.280504    11.00000    0.02378    0.02250 =
         0.02849    0.00350    0.00382   -0.01145
AFIX  43
H5    2   -0.240905    0.422896    0.312385    11.00000   -1.20000
AFIX   0
C19   1    0.073166    0.945612    0.376544    11.00000    0.02759    0.01967 =
         0.02250   -0.00080   -0.00105   -0.00617
C18   1    0.133430    0.542298    0.441509    11.00000    0.02850    0.02969 =
         0.02261    0.00196   -0.00022   -0.00901
AFIX  43
H18   2    0.061626    0.514332    0.416411    11.00000   -1.20000
AFIX   0
C11   1   -0.269371    0.980229    0.179369    11.00000    0.02642    0.02499 =
         0.03765   -0.00052   -0.00237   -0.00666
AFIX  43
H11   2   -0.363193    0.992788    0.191501    11.00000   -1.20000
AFIX   0
C16   1    0.325445    0.493046    0.522418    11.00000    0.02613    0.03406 =
         0.02532    0.00494    0.00317   -0.00059
AFIX  43
H16   2    0.385092    0.432122    0.552797    11.00000   -1.20000
AFIX   0
C25   1    0.491495    0.400778    0.152631    11.00000    0.05016    0.01712 =
         0.03549   -0.00267    0.01119   -0.00911
AFIX  23
H25A  2    0.589818    0.386409    0.142215    11.00000   -1.20000
H25B  2    0.447675    0.414148    0.100423    11.00000   -1.20000
AFIX   0
C32   1    0.610001    0.792570    0.013221    11.00000    0.03336    0.02686 =
         0.02758    0.00967    0.00371   -0.00473
AFIX  23
H32A  2    0.609725    0.884499    0.025032    11.00000   -1.20000
H32B  2    0.536587    0.787744   -0.022853    11.00000   -1.20000
AFIX   0
C8    1    0.006768    0.946468    0.145330    11.00000    0.02194    0.02589 =
         0.02813    0.00182    0.00153   -0.00925
AFIX  43
H8    2    0.100798    0.935258    0.134072    11.00000   -1.20000
AFIX   0
C15   1    0.343022    0.622340    0.514531    11.00000    0.02153    0.03433 =
         0.02814   -0.00313    0.00078   -0.00287
AFIX  43
H15   2    0.414013    0.650303    0.540447    11.00000   -1.20000
AFIX   0
C17   1    0.219493    0.453255    0.485382    11.00000    0.03274    0.02709 =
         0.02534    0.00373    0.00497   -0.00398
AFIX  43
H17   2    0.206712    0.364930    0.490406    11.00000   -1.20000
AFIX   0
C21   1    0.224794    1.091245    0.327229    11.00000    0.03923    0.02529 =
         0.03237   -0.00240    0.00241   -0.01227
AFIX  43
H21   2    0.307839    1.104846    0.301356    11.00000   -1.20000
AFIX   0
C27   1    0.471461    0.318905    0.287418    11.00000    0.04749    0.03077 =
         0.04287    0.01297   -0.00632   -0.01644
AFIX  23
H27A  2    0.417403    0.273112    0.327570    11.00000   -1.20000
H27B  2    0.567312    0.295995    0.299129    11.00000   -1.20000
AFIX   0
C22   1    0.133304    1.196087    0.350951    11.00000    0.04611    0.02293 =
         0.03226    0.00019   -0.00276   -0.01087
AFIX  43
H22   2    0.153675    1.281528    0.341453    11.00000   -1.20000
AFIX   0
C4    1   -0.107319    0.362906    0.220975    11.00000    0.03221    0.02130 =
         0.03080    0.00017   -0.00036   -0.01270
AFIX  43
H4    2   -0.140224    0.284487    0.212957    11.00000   -1.20000
AFIX   0
C24   1   -0.019212    1.052204    0.400072    11.00000    0.03154    0.02904 =
         0.02377    0.00240    0.00147   -0.00384
AFIX  43
H24   2   -0.103816    1.039495    0.424095    11.00000   -1.20000
AFIX   0
C28   1    0.427513    0.461765    0.286484    11.00000    0.07563    0.02561 =
         0.02498    0.00495    0.00932   -0.00825
AFIX  23
H28A  2    0.331600    0.481857    0.303681    11.00000   -1.20000
H28B  2    0.480342    0.502329    0.323440    11.00000   -1.20000
AFIX   0
C3    1   -0.000027    0.396878    0.173211    11.00000    0.03851    0.02718 =
         0.03904   -0.00563    0.00650   -0.01136
AFIX  43
H3    2    0.037984    0.343003    0.130974    11.00000   -1.20000
AFIX   0
C26   1    0.446649    0.287521    0.201835    11.00000    0.06600    0.01985 =
         0.03577    0.00374   -0.00373   -0.00943
AFIX  23
H26A  2    0.500566    0.204085    0.186619    11.00000   -1.20000
H26B  2    0.350772    0.283788    0.195300    11.00000   -1.20000
AFIX   0
C10   1   -0.215283    1.057289    0.118393    11.00000    0.03637    0.02610 =
         0.03900    0.00369   -0.00695   -0.00924
AFIX  43
H10   2   -0.272170    1.120648    0.087894    11.00000   -1.20000
AFIX   0
C9    1   -0.077041    1.039957    0.102968    11.00000    0.03733    0.02691 =
         0.03395    0.00736   -0.00131   -0.01133
AFIX  43
H9    2   -0.039924    1.093534    0.062537    11.00000   -1.20000
AFIX   0
C31   1    0.743446    0.734468   -0.024885    11.00000    0.03163    0.04240 =
         0.02883    0.00684    0.00766   -0.00339
AFIX  23
H31A  2    0.733183    0.663818   -0.060273    11.00000   -1.20000
H31B  2    0.785696    0.801262   -0.056879    11.00000   -1.20000
AFIX   0
C23   1    0.012333    1.177543    0.388409    11.00000    0.04475    0.02624 =
         0.02557   -0.00476    0.00397    0.00093
AFIX  43
H23   2   -0.049349    1.249803    0.406222    11.00000   -1.20000
AFIX   0
C30   1    0.824553    0.682845    0.046281    11.00000    0.02921    0.04430 =
         0.03002    0.00360    0.00379   -0.00472
AFIX  23
H30A  2    0.861903    0.752779    0.070821    11.00000   -1.20000
H30B  2    0.898571    0.613540    0.030746    11.00000   -1.20000
AFIX   0
HKLF 4


REM  rp100b_a.res in P-1
REM wR2 = 0.1079, GooF = S = 0.985, Restrained GooF = 0.985 for all data
REM R1 = 0.0446 for 7249 Fo > 4sig(Fo) and 0.0582 for all 8844 data
REM 371 parameters refined using 0 restraints

END

WGHT      0.0590      0.0000

REM Highest difference peak  1.557,  deepest hole -2.531,  1-sigma level  0.181
Q1    1   0.3057  0.8116  0.1440  11.00000  0.05    1.56
Q2    1   0.4929  0.6684  0.1461  11.00000  0.05    1.39
Q3    1   0.4908  0.6450  0.1691  11.00000  0.05    1.38
Q4    1   0.4855  0.7880  0.2085  11.00000  0.05    1.23
Q5    1   0.3795  0.7982  0.2067  11.00000  0.05    1.08
Q6    1   0.3641  0.6342  0.1097  11.00000  0.05    0.99
Q7    1   0.4013  0.6706  0.1171  11.00000  0.05    0.94
Q8    1   0.3035  0.6873  0.1269  11.00000  0.05    0.92
Q9    1   0.5444  0.6911  0.2787  11.00000  0.05    0.88
Q10   1   0.2668  0.7853  0.0497  11.00000  0.05    0.77
Q11   1   0.4428  0.5584  0.2414  11.00000  0.05    0.76
Q12   1   0.3855  0.8537  0.1750  11.00000  0.05    0.76
Q13   1   0.2798  0.9052  0.1188  11.00000  0.05    0.75
;
_shelx_res_checksum                3008
_shelx_hkl_file
;
  -6  -3  10  286.51   12.58
  -6  -1   8  206.01    8.13
  -4   7   5  112.14    8.81
  -3  -1   3 1762.70   15.70
  -3   6   3   -4.82    4.70
  -2   3   1 1325.30   15.56
  -1  -6   6   65.62    9.82
   0  -2   1  574.03   10.08
   1   2  -1    3.95    3.98
   1   3  -1  273.06    8.47
   1   4  -1  642.08   14.63
   1   7   0  322.76   13.87
   2  -5   3  228.61   10.74
   2   6  -1  396.84   14.98
   3  -6   4   97.01    8.39
   3  -2   0    5.46    2.78
   4  -6   4  130.95    9.46
   5  -2   0  622.72    8.53
   6  -4   2    3.38    4.15
   6  -3   1  312.41    8.46
  -6  -2   9   73.41    6.78
  -5  -4   9  262.48   12.35
  -5  -1   6   59.75    4.55
  -5   4   5  111.56    5.36
  -4  -4   7 1251.38   23.71
  -4  -3   6  112.68    7.56
  -4  -2   5   51.40    4.94
  -3  -5   7    5.89    6.62
  -3   2   2  288.61    5.34
  -3   3   2   15.15    2.82
  -3   8   4   65.00    9.02
  -2  -1   2 1007.52   10.94
  -2   2   1  296.75    6.03
  -2   4   1   -0.59    3.85
   0  -5   4  290.00   12.81
   0   6   0  349.06   12.67
   1  -6   5  364.49   15.67
   1   5  -1   73.37    7.51
   2  -4   2   40.71    5.72
   2  -3   1  169.07    7.09
   3  -5   3  139.20    9.06
   4  -5   3  153.77    9.47
   4   3  -2  721.39   14.29
   4   4  -2   23.10    5.39
   5  -5   3   24.75    6.07
   5   3  -2   66.21    5.64
   5   4  -2  405.70   12.62
   5   5  -2  413.41   14.40
   6  -6   5  218.68   12.46
   6   4  -2  230.91   10.20
   9   4  -1   17.61    5.11
   9   5  -1  320.65   13.73
  -5  -3   8   21.52    6.02
  -5  -2   7    5.45    4.27
  -4   6   4  201.25    9.50
  -3   4   2 1772.33   20.20
  -2  -5   6  401.79   15.29
  -2   7   2   20.00    5.32
  -1  -5   5    2.18    5.99
  -1   3   0    3.05    3.97
  -1   4   0 2558.24   26.40
  -1   7   1  118.66    8.89
   0  -4   3 1149.25   20.10
   0  -3   2  484.77   11.80
   1  -1   0  216.53    4.03
   2   7  -1   24.90    8.40
   3   4  -2   20.30    5.50
   4  -2   0   62.51    3.25
   4   5  -2  388.03   13.28
   5  -4   2  322.57   10.57
   5   6  -2  774.99   20.83
   6   3  -2   52.34    5.38
   6   5  -2  206.93   10.45
   6   6  -2  102.28    9.77
   7  -5   4   57.87    7.41
  -6  -3  11    5.27    6.37
  -5  -4  10   63.02    9.35
  -3  -4   6 1041.19   21.07
  -3   7   3  227.96   11.32
  -2   5   1 1118.85   19.29
   0  -6   6  182.29   11.52
   0   7   0  174.03   10.62
   1  -5   4  232.63   11.35
   1   6  -1  135.73    9.23
   2  -6   5    9.88    5.60
   3  -6   5  107.57   10.45
   3  -4   2  626.53   14.33
   3  -3   1  437.94   10.12
   3   3  -2  802.10   14.82
   3   5  -2 1061.69   21.32
   4  -6   5  341.12   14.98
   4  -4   2  448.16   12.27
   4   2  -2    2.21    3.15
   4   6  -2   -1.61    4.95
   5  -6   5  474.25   17.33
   5  -3   1  529.13   10.77
   5   2  -2   78.23    4.81
   7   4  -2  132.44    8.35
   7   5  -2   28.94    6.83
   7   6  -2  121.71   10.59
  -6  -2  10    5.76    5.18
  -6   0   8  490.56   10.21
  -5   5   5  428.82   10.83
  -4  -4   8  131.90    9.23
  -4   0   4 1384.06   11.55
  -3  -5   8  285.33   13.40
  -3  -3   5 2113.98   26.01
  -3  -2   4 1142.94   16.19
  -3   5   2    4.20    4.43
  -2  -4   5 1551.94   24.56
  -1  -4   4  614.82   15.26
  -1  -2   2 1825.06   18.33
  -1   2   0 1735.25   15.14
  -1   5   0    3.43    3.60
   1   7  -1   41.28    8.41
   3   6  -2   45.31    7.57
   4  -3   1  112.04    5.61
   6  -5   4  387.56   14.14
   7  -4   3   86.75    7.23
   7   3  -2   76.61    6.03
   8   1  -1    1.67    2.22
   8   5  -2 1545.19   27.07
  -6  -1   9  131.86    7.65
  -5  -3   9    4.12    5.64
  -4  -3   7  223.09   10.25
  -4   3   3 1015.29   11.62
  -4   4   3   56.11    4.69
  -4   7   4  346.02   13.15
  -3   8   3   18.84    7.66
  -2  -5   7   19.44    7.77
  -2  -3   4  295.95    9.84
  -2  -2   3    5.55    4.13
  -2   6   1   49.54    5.64
  -1  -3   3 1237.33   18.37
  -1   6   0  188.66   10.10
   0  -5   5  521.17   16.69
   0   4  -1   63.62    6.57
   0   5  -1 2347.75   29.43
   1  -6   6  451.52   16.73
   1  -4   3 2222.72   27.45
   1   1  -1  652.73    7.87
   2  -5   4  118.20    8.82
   2   4  -2 2300.92   27.35
   2   5  -2  557.77   15.71
   3   2  -2   60.27    4.78
   8   4  -2    0.11    4.74
  -4  -4   9  223.41   12.64
  -4   5   3  822.07   15.47
  -3  -4   7 1199.22   23.64
  -3   6   2  265.83   10.96
  -1  -5   6   35.83    6.73
   0   3  -1 3297.28   26.88
   0   6  -1  111.11    9.30
   2  -6   6  366.95   15.95
   2   3  -2  874.52   14.94
   2   6  -2  286.29   12.52
   3  -5   4   68.49    7.74
   4  -5   4  292.06   12.59
   5  -5   4  301.53   12.72
  -6  -2  11  230.08   11.36
  -5  -3  10  469.97   15.91
  -5  -2   8   92.92    7.07
  -5   0   6 1020.74   12.49
  -4  -2   6  892.14   16.15
  -4  -1   5 1080.30   14.44
  -3   7   2   -5.62    5.58
  -2   7   1  260.50   11.94
  -1   7   0  184.06   10.63
   1  -5   5  370.72   14.36
   1  -3   2 1524.58   19.53
   1  -2   1 1669.39   16.14
   3  -6   6  143.85   10.54
   6  -4   3  930.05   18.20
   7  -5   5  359.07   14.15
   7  -3   2  324.60    9.48
   8   3  -2  263.67    9.48
  -5  -1   7  332.46    9.54
  -4  -4  10  223.04   12.86
  -4   6   3   15.03    5.21
  -4   8   4  328.28   14.20
  -3  -3   6  191.45    9.37
  -2  -5   8  186.62   11.49
  -2  -4   6    0.52    3.97
  -1  -4   5 1042.96   20.73
   0  -4   4   66.37    6.21
   0   7  -1  677.26   19.21
   1   4  -2 3330.85   32.38
   1   5  -2  142.75    9.18
   1   6  -2  167.33   10.89
   2  -4   3    2.56    3.63
   4   5  -3   19.80    6.41
   4   6  -3  384.21   15.24
   5   4  -3  637.08   15.63
   5   5  -3  142.52    9.00
   5   6  -3  574.19   18.25
   6   5  -3  298.56   12.77
   6   6  -3   -3.27    7.06
  -6  -1  10  261.31   10.26
  -5  -3  11  177.51   11.33
  -4  -3   8  568.24   16.16
  -3  -4   8  396.79   14.97
  -1  -5   7  211.48   11.67
   0  -5   6   -0.14    5.54
   0   2  -1  381.08    8.00
   1   7  -2  421.95   16.79
   2  -5   5  599.01   17.85
   2   2  -2 2070.98   19.45
   3  -4   3   -0.33    4.52
   3   5  -3  294.08   12.48
   3   6  -3  146.50   10.78
   4  -4   3  375.31   11.99
   4   4  -3 1535.37   23.42
   5  -4   3  188.62    9.12
   5   1  -2  872.89   10.45
   6  -5   5  154.30   10.32
   6   4  -3   17.44    5.40
   7  -2   1  276.20    6.96
   7  -1   0   79.06    2.64
   7   5  -3  612.73   17.56
  -6   0   9  156.87    7.25
  -6   1   8   54.58    3.84
  -5  -2   9   55.14    6.93
  -4   7   3  172.29   10.12
  -3  -2   5  178.11    7.79
  -2  -3   5   85.82    7.26
  -2   4   0  921.45   15.85
  -2   5   0  128.01    7.83
  -2   6   0  645.34   16.82
  -1   5  -1  475.40   13.84
   0  -3   3  444.93   11.91
   1   3  -2   90.93    6.67
   2  -3   2  492.77   11.58
   3  -5   5   60.76    8.53
   3   4  -3 1061.66   19.52
   4  -5   5  120.27    9.59
   5  -5   5  180.19   10.98
   5   3  -3  111.08    6.72
   6  -3   2 1482.09   19.40
   7  -5   6   64.04    8.71
   7  -4   4  463.39   14.29
   7   4  -3    1.71    5.03
  -4  -2   7  165.68    8.27
  -4   2   3  352.72    4.41
  -3  -4   9  162.99   11.42
  -3   4   1  804.78   14.06
  -3   5   1  385.57   11.50
  -3   6   1   13.89    5.43
  -2  -4   7  884.91   20.76
  -2   1   1  477.21    4.32
  -2   7   0   58.24    8.03
  -1  -5   8   21.83    8.37
  -1  -3   4  787.54   15.93
  -1   4  -1 1376.16   20.12
  -1   6  -1  110.25    7.76
   0  -5   7  159.10   11.54
   1  -5   6   56.55    8.45
   1  -4   4  590.33   15.00
   2   0  -1 1302.98    5.69
   2   6  -3   77.70    9.09
   4   3  -3    7.16    4.13
   6   1  -2   15.07    2.50
   6   3  -3  235.83    9.02
   8   5  -3  236.22   11.92
  -5  -1   8   27.90    5.24
  -5   5   4   92.29    5.94
  -4  -3   9   -3.24    5.93
  -4   8   3   19.74    6.87
  -3  -3   7   12.79    5.24
  -3  -1   4  236.14    6.82
  -3   0   3  611.50    7.01
  -3   7   1  678.42   18.43
  -2   3   0  891.99   13.36
  -1  -4   6  490.08   15.60
  -1   7  -1  334.28   13.83
   0  -4   5  538.23   15.47
   0  -2   2  455.35    9.87
   0   5  -2   35.55    6.54
   0   6  -2 1931.38   29.97
   0   7  -2  178.53   11.92
   2  -5   6  185.25   11.42
   2   5  -3 1008.05   20.46
   3  -3   2  771.40   14.13
   5  -3   2  250.15    8.87
   6  -5   6    3.02    7.02
   8   4  -3  245.24   10.78
  -5  -2  10    9.84    5.94
  -5   4   4  705.30   10.95
  -5   6   4  219.89    9.12
  -3  -4  10 1009.85   24.73
  -2  -2   4 1467.19   18.70
  -1   3  -1 1360.88   17.44
   0   4  -2 2763.70   29.30
   2  -4   4  836.04   18.11
   2  -2   1  235.28    6.72
   2   4  -3  105.38    6.92
   3  -5   6  492.76   16.91
   3   3  -3  149.86    6.97
   4  -3   2  503.52   11.60
   5  -5   6  130.39   10.72
   5   6  -4   74.58    9.56
   6  -4   4   91.52    7.94
   6   6  -4    9.54    7.71
   7   3  -3  252.47    9.25
  -4  -3  10   97.45    9.28
  -4  -1   6  830.74   13.89
  -4   5   2  428.85   11.51
  -4   6   2  236.74   10.26
  -3   3   1  622.77   10.36
  -2  -4   8  593.16   17.48
  -1  -2   3  271.75    8.03
  -1   1   0  183.84    3.70
   0  -5   8    7.11    5.86
   1  -5   7  332.75   14.27
   1  -3   3  278.98    9.87
   1   5  -3  493.23   15.32
   1   6  -3   46.94    8.24
   3  -4   4  634.86   15.93
   4  -5   6  274.15   12.70
   4   5  -4 1585.01   26.78
   4   6  -4  117.95    9.23
   5  -4   4  105.82    8.07
   5   5  -4  727.42   18.74
   6  -2   1  500.32    9.22
   6   5  -4  572.13   16.95
  -5  -2  11  253.66   12.11
  -5   0   7  131.54    5.89
  -4  -3  11  675.89   20.00
  -4  -2   8  119.53    8.06
  -4   4   2  253.57    7.98
  -4   7   2   39.37    7.06
  -3  -3   8  585.94   16.56
  -2  -3   6  742.15   16.47
  -1  -4   7   10.69    6.17
   0  -4   6  669.22   17.87
   0  -1   1 3589.47   17.72
   1  -4   5   47.30    7.51
   1   2  -2 1305.36   15.28
   2  -5   7   68.19    9.84
   2   3  -3 1932.26   22.95
   3   6  -4  315.59   14.25
   4  -4   4   23.22    4.46
   5   2  -3  287.24    8.37
   7  -4   5    9.65    6.14
   7  -3   3  552.62   13.23
   7   5  -4  102.09    9.03
   8  -2   2   36.85    4.29
  -5  -2  12  574.04   18.26
  -5  -1   9    4.37    4.60
  -4   8   2  431.92   16.04
  -3  -2   6   49.32    5.63
  -2  -4   9    0.30    5.09
  -2  -1   3 1138.61   12.93
  -2   5  -1  558.18   14.58
  -2   6  -1  362.71   13.53
  -2   7  -1 1071.65   23.88
  -1  -3   5   99.99    6.75
  -1   6  -2  120.39    9.10
  -1   7  -2  385.60   15.84
   0  -3   4 1152.26   19.06
   0   3  -2  334.56    9.46
   1  -5   8  308.04   15.13
   1   4  -3  400.81   12.58
   2  -1   0  436.63    5.57
   3  -5   7   14.20    7.74
   3  -2   1  498.09    9.35
   3   5  -4  364.27   13.26
   4  -5   7  214.46   13.35
   4   2  -3 1153.32   15.54
   4   4  -4 1072.87   20.14
   5  -5   7  112.08   11.08
   5   4  -4   14.83    5.69
   6   4  -4  462.90   13.92
   7   1  -2  109.67    4.14
  -5  -2  13  232.14   13.62
  -5   1   6  168.38    4.67
  -4   0   5  309.51    6.88
  -3  -3   9  885.41   20.85
  -3   6   0   49.45    6.85
  -3   7   0  139.43   10.08
  -2  -4  10  902.92   23.79
  -1  -4   8 1474.29   27.52
  -1  -1   2   73.35    4.17
  -1   5  -2  956.95   19.12
   0   6  -3  176.64   11.11
   2  -4   5  160.47    9.55
   2  -3   3 1285.84   19.14
   2   6  -4 1019.55   22.95
   5  -2   1    7.98    2.97
   6  -4   5   62.40    7.77
   7   4  -4  110.49    8.42
   8   5  -4  139.37    9.96
  -5   3   4  295.53    5.14
  -5   6   3  167.90    8.64
  -4  -2   9  116.85    8.44
  -3   5   0  410.31   12.10
  -2  -3   7  142.85    9.05
  -2   4  -1 1275.48   19.13
   0  -4   7   32.38    7.67
   0   5  -3 1023.41   20.72
   1  -4   6 1340.62   24.51
   2   1  -2  937.91   10.48
   2   5  -4   -2.05    4.91
   3  -4   5  749.39   18.08
   3   2  -3  217.45    7.45
   3   4  -4 2288.85   28.64
   4  -2   1   74.05    4.18
   5  -4   5  286.13   12.25
   6  -3   3   -0.07    3.84
   7  -4   6   65.81    8.06
  -5  -1  10  108.79    8.04
  -5   5   3  642.21   12.98
  -4  -1   7  188.01    7.80
  -4   6   1  324.36   11.70
  -4   7   1  393.76   14.14
  -3  -3  10   34.98    7.65
  -2  -2   5  184.24    8.22
  -2   2   0  429.21    7.64
  -1  -4   9  233.19   13.56
  -1   2  -1 1695.13   16.13
  -1   4  -2  189.75    8.27
   1  -2   2  123.74    6.24
   1   3  -3 1558.46   20.66
   1   6  -4  254.21   13.04
   3  -3   3  460.10   11.99
   4  -4   5  393.01   13.18
   4   6  -5  342.77   15.35
   5  -3   3   14.55    4.20
   5   3  -4  890.85   16.59
  -5  -1  11   65.32    7.97
  -5   0   8   -2.81    3.80
  -4  -2  10  103.13    8.76
  -4   3   2  779.94   10.37
  -4   5   1   47.04    5.83
  -4   8   1  279.75   13.88
  -3  -2   7  303.03   10.34
  -3  -1   5 1135.12   15.33
  -3   4   0   49.32    5.03
  -2  -3   8   46.71    7.50
  -1  -3   6  161.09    8.47
   0  -3   5  403.58   12.69
   0   1  -1 2967.32   15.95
   0   4  -3 1108.79   19.62
   1  -3   4  852.89   16.30
   1   5  -4  966.60   21.09
   2  -4   6  166.17   10.14
   2   4  -4  831.65   17.45
   3   6  -5   80.77    9.98
   4  -3   3  766.65   15.19
   4   3  -4  936.80   16.92
   4   5  -5  678.91   18.46
   5   5  -5  516.25   16.46
   6  -4   6  203.00   11.85
   6   3  -4   58.90    5.60
   6   5  -5   95.70    8.90
   7  -3   4    2.07    4.94
   8   4  -4  143.92    8.60
  -4  -2  11   46.35    7.63
  -3  -3  11  788.35   21.27
  -2   0   2 7333.37   19.84
  -2   6  -2  129.25    9.53
  -2   7  -2  167.28   11.26
  -1  -4  10  370.06   16.40
  -1  -2   4   54.88    4.81
  -1   6  -3 1272.09   25.08
   0  -4   8  312.33   13.53
   0  -2   3  570.64   11.77
   1  -4   7  631.85   18.32
   2   2  -3    7.13    4.12
   3  -4   6   -7.71    5.85
   3   3  -4  296.53   10.26
   5  -4   6  605.67   17.82
   6  -1   0  420.99    6.06
   7  -4   7  189.96   12.05
   7  -2   2  462.86   10.38
   7   5  -5   13.44    6.84
   8  -3   5   37.16    6.90
  -5  -1  12    0.01    6.12
  -5  -1  13  234.69   12.95
  -4  -2  12  918.95   23.07
  -4   1   4    3.42    1.15
  -3  -2   8  268.87   10.90
  -3   6  -1  376.27   13.44
  -3   7  -1   -2.23    6.22
  -2  -3   9 1514.25   27.16
   0  -4   9 1750.43   31.58
   0   2  -2  442.08    9.66
   0   6  -4  300.60   13.89
   2  -3   4  194.07    9.09
   2   6  -5   72.96    9.35
   3   5  -5 1714.81   28.00
   4  -4   6    9.09    5.08
   7   3  -4    8.64    4.06
   8  -1   1   14.61    2.75
  -5   0   9  222.58    9.12
  -5   4   3  664.24   10.77
  -5   7   2  364.76   13.20
  -4  -1   8  391.12   11.65
  -3   2   1  414.84    6.51
  -2  -2   6  230.67    9.46
  -2   3  -1  114.17    5.52
  -2   5  -2  162.55    8.37
  -1  -3   7  853.22   18.64
  -1   3  -2 1060.43   16.05
  -1   5  -3   79.90    6.75
   1  -4   8  263.04   13.46
   1   4  -4  679.51   15.84
   2  -4   7 1356.86   25.76
   2   5  -5  540.15   16.85
   4   4  -5  154.24    9.10
   5   4  -5  997.97   20.05
   6  -4   7  381.17   15.76
   6  -3   4  774.90   16.79
   6   4  -5  539.49   15.18
   8  -2   3   -0.11    3.72
   8   5  -5  614.01   17.89
  -5   6   2  117.04    7.49
  -4   4   1 1052.93   15.44
  -4   7   0  387.31   14.61
  -3  -2   9   80.11    7.61
  -3   5  -1  103.74    7.39
  -2  -3  10  849.75   21.66
   0  -3   6   38.77    5.52
   0   3  -3  414.97   11.45
   0   5  -4  296.73   12.57
   1  -4   9  142.63   11.58
   1  -3   5  693.83   16.08
   1   6  -5  566.62   18.69
   2  -2   2  396.95    8.88
   2   3  -4  287.73    9.68
   3  -4   7  868.07   21.00
   3  -3   4  138.82    8.04
   3   4  -5    9.19    5.19
   4  -4   7   73.11    8.85
   5  -4   7    0.31    6.65
   5  -3   4  862.35   17.36
   6  -2   2  210.07    7.43
   7  -3   5  283.59   11.98
   7   4  -5  367.63   13.13
   8   2  -3   22.75    3.50
  -4  -1   9   13.79    5.08
  -4   0   6  379.89    8.55
  -4   6   0    3.82    4.86
  -3  -1   6  239.33    8.36
  -3   3   0  552.75   10.40
  -2  -3  11  199.62   12.72
  -2  -1   4 1183.72   14.71
  -2   4  -2   39.81    5.61
  -2   7  -3   86.71   10.32
  -1  -3   8    0.52    3.99
  -1   4  -3 2160.08   26.84
   2  -4   8  105.65    9.11
   3  -1   0  243.51    4.44
   4  -3   4  792.99   16.55
   8  -3   6  439.04   15.24
   8   1  -2  201.05    4.43
  -5   0  10  395.02   12.21
  -5   1   7  232.80    6.60
  -5   5   2  634.92   13.26
  -3  -2  10  803.58   19.86
  -3   7  -2  904.45   22.39
  -2  -2   7  696.75   15.98
  -2   6  -3  128.91   10.20
  -1  -3   9 1756.03   29.67
  -1  -2   5   11.25    3.81
  -1   6  -4  262.70   12.73
   0  -3   7  715.42   17.85
   1   2  -3  278.22    8.58
   1   5  -5    6.25    6.85
   2  -4   9  545.98   19.20
   2  -3   5 1625.22   24.14
   2   4  -5 1579.84   24.92
   3  -4   8  311.34   13.82
   3  -2   2  146.42    6.22
   4  -4   8  328.04   15.28
   4   5  -6  107.91    9.41
   5  -4   8   27.63    6.93
   5  -1   0  113.13    3.55
   5   2  -4  109.15    6.07
   5   5  -6  734.73   19.68
   6   5  -6  682.66   19.23
  -5   0  11   89.12    7.51
  -5   7   1   -7.57    5.51
  -4  -1  10   32.70    6.05
  -4   5   0  285.98   10.27
  -3  -2  11  234.05   12.43
  -3   0   4 3971.82   21.55
  -3   4  -1 1208.71   18.43
  -3   6  -2  178.39   10.05
   0  -2   4   37.21    5.75
   0   4  -4   68.49    6.19
   0   6  -5   40.22    8.68
   1  -3   6  379.73   13.18
   1  -2   3  620.81   11.86
   1   1  -2   58.33    3.27
   1   3  -4  708.60   15.06
   3   5  -6  245.96   12.64
   4  -2   2  522.67   10.86
   4   2  -4 1325.41   17.38
   5  -2   2  129.02    5.81
   5   1  -3   82.90    3.74
   5   3  -5  357.10   11.38
   6  -3   5  610.39   16.12
   7  -3   6  224.40   11.88
   7   5  -6  609.73   18.18
   8  -3   7  192.70   11.71
   8   4  -5   27.14    5.60
  -5   0  12  539.20   16.28
  -4  -1  11  408.84   14.55
  -4   7  -1  155.73   10.75
  -3  -2  12  237.49   12.73
  -2  -2   8  204.89   10.12
  -2   5  -3  264.93   11.23
  -1  -3  10  891.94   22.16
  -1  -3  11   47.63    9.64
  -1   5  -4  276.92   11.98
   0  -3   8  847.33   20.22
   1  -1   1  237.06    5.24
   3  -3   5  207.82    9.87
   3   2  -4 1373.53   17.83
   4  -3   5  104.22    7.68
   4  -1   0    1.86    1.64
   4   3  -5 1084.23   18.83
   5  -3   5  996.00   19.99
   6   3  -5  182.79    8.48
   7  -2   3  188.36    7.88
  -5   6   1  276.72   10.68
  -4  -1  12  196.26   11.65
  -4  -1  13   61.41    9.04
  -4   0   7 1149.54   16.33
  -4   6  -1  142.67    9.14
  -3  -1   7  370.59   10.84
  -3   5  -2   48.58    6.28
  -1  -2   6  118.86    7.85
  -1  -1   3  396.83    8.04
   0   5  -5  539.74   16.80
   1  -3   7 1419.98   24.87
   1   4  -5 1025.38   20.41
   2  -3   6  976.87   20.09
   2   5  -6  375.99   13.93
   3   1  -3 1853.77   15.98
   3   3  -5 2312.89   27.20
   4   4  -6 1735.52   26.98
   5   4  -6 1341.12   23.81
   6  -3   6  230.36   11.42
   8  -2   4   76.48    6.46
   8   5  -6  267.70   12.86
  -5   1   8   80.94    5.30
  -3   7  -3  148.00   11.62
  -2  -2   9    3.23    5.97
   0  -3   9   50.31    7.34
   0  -1   2  950.67   11.07
   3   4  -6 1111.21   21.78
   6   1  -3  119.42    4.15
   6   4  -6   70.55    7.51
   7  -3   7   64.94    8.83
   7   3  -5   40.33    5.22
  -5   4   2   27.14    3.78
  -4   3   1    9.05    2.77
  -4   4   0  282.06    8.78
  -3  -1   8   78.15    6.52
  -2  -2  10 1013.84   22.47
  -2  -1   5   33.46    4.56
  -2   3  -2  469.10   11.24
  -2   6  -4  423.98   15.10
  -1   2  -2  134.99    6.30
  -1   3  -3  175.88    7.55
  -1   6  -5  314.60   13.72
   0  -3  10 2223.27   34.77
   0  -2   5  234.88    9.52
   1  -3   8 1521.97   27.10
   1   5  -6   46.74    8.78
   2  -3   7   26.28    6.62
   2  -2   3  104.32    5.63
   2   2  -4 1460.73   18.52
   2   3  -5  100.02    7.38
   3  -3   6 1798.56   26.85
   4  -3   6  847.16   19.28
   4   5  -7  688.56   19.82
   5  -3   6   37.19    6.13
   5   5  -7  899.28   22.32
   6  -3   7   12.91    6.72
   6  -2   3 1182.95   17.89
   6   5  -7  353.17   14.53
   7  -3   8  282.03   14.11
   7  -1   1   27.40    3.34
   7   4  -6   34.32    6.50
  -5   5   1    4.96    3.84
  -5   7   0  173.11   10.47
  -4   0   8  134.39    7.02
  -4   5  -1  309.58   11.02
  -4   7  -2   15.37    7.31
  -3   6  -3   54.16    6.67
  -2  -2  11 1350.05   26.69
  -2  -2  12   46.12    9.13
  -2   2  -1  261.04    6.90
  -2   4  -3    7.53    3.69
  -1  -2   7    8.42    4.13
  -1   4  -4  547.33   14.37
   0   2  -3  547.38   11.40
   0   3  -4 1025.73   17.56
   1  -3   9  129.57   10.72
   1  -2   4   31.66    4.35
   2   4  -6   -3.35    5.28
   3  -3   7  569.04   16.79
   3   5  -7   -5.30    7.16
   7  -2   4 1281.09   20.78
   8  -2   5  424.52   13.74
  -5   1   9   78.24    5.64
  -5   6   0  359.76   12.67
  -3  -1   9  915.01   18.85
  -3   4  -2  710.02   15.04
  -2   5  -4  130.72    9.00
  -1  -2   8 1155.78   21.82
  -1   5  -5  397.49   15.10
   0   4  -5  432.53   13.67
   1  -3  10   38.42    8.83
   2  -3   8 1850.61   29.78
   3  -2   3  542.70   11.84
   4  -3   7  439.71   15.23
   4  -2   3  555.05   12.10
   5  -3   7  228.35   11.37
   5  -2   3  767.42   14.29
   6  -3   8  148.10   11.39
   7   5  -7   83.74    8.77
   8  -1   2   71.91    4.80
   8   4  -6  456.51   14.31
  -5   1  10   93.12    7.07
  -4   0   9  255.68    9.66
  -4   6  -2  263.28   11.93
  -3  -1  10   16.87    5.54
  -3  -1  11  331.71   14.01
  -3  -1  12  186.55   12.02
  -3  -1  13   -6.18    7.33
  -3   3  -1  378.01    9.42
  -3   5  -3  166.02    9.39
  -2  -1   6 1016.37   16.46
  -1  -2   9  484.52   15.53
   0  -2   6  281.19   10.76
   0   5  -6   -1.13    7.50
   1   3  -5   99.00    7.60
   2  -3   9 1034.18   24.10
   2  -3  10    2.89    7.49
   2   1  -3 1118.33   12.72
   2   5  -7   24.47    6.25
   3  -3   8  144.30   10.50
   4  -3   8   96.25    9.51
   5  -3   8  562.64   18.56
  -5   1  11 1153.07   20.80
  -5   1  12  200.18   10.56
  -5   3   3  690.82    7.45
  -5   7  -1  460.08   15.54
  -4   0  10  667.93   16.10
  -4   0  11   16.81    6.03
  -4   0  12  217.95   11.63
  -4   0  13  230.55   12.86
  -4   0  14  148.51   11.95
  -3   0   5  740.13   11.09
  -2   6  -5   13.80    7.83
  -1  -2  10  505.87   17.14
  -1  -2  11  799.82   21.78
  -1  -1   4  205.06    7.39
   1  -2   5  310.19   10.74
   1   2  -4   47.84    5.61
   1   4  -6  421.96   13.68
   2  -2   4 1534.41   20.44
   3  -3   9 1025.85   24.39
   4  -3   9   37.79    8.81
   4   3  -6  132.33    7.98
   4   4  -7 1554.33   26.50
   5  -3   9   13.07    8.30
   5   3  -6  604.68   14.91
   5   4  -7   39.01    7.02
   6  -2   4  215.21    9.21
   6   3  -6  214.50    9.77
   7   1  -3  224.37    5.06
   8  -2   6   70.99    7.94
   8   2  -4  335.53    8.41
  -4   1   5 1153.42   11.16
  -3   6  -4  165.28   10.85
   0  -2   7   44.78    6.85
   1   5  -7  248.71   13.18
   3   3  -6  186.63    8.60
   3   4  -7 1224.99   23.78
   4   2  -5   48.48    4.87
   4   5  -8  588.99   19.36
   5   2  -5 1131.57   16.81
   6   4  -7  148.01    9.62
   7  -2   5  243.64   10.82
  -5   5   0  105.06    6.89
  -4   4  -1   -0.82    3.45
  -4   5  -2  176.06    9.27
  -2  -1   7    6.13    3.37
  -2   4  -4  933.47   18.88
  -1   1  -1  223.56    5.05
  -1   3  -4 1030.92   18.07
  -1   4  -5   50.94    7.57
   0  -2   8  281.38   12.39
   0   1  -2  898.35   10.68
   2  -1   1  140.92    4.50
   2   3  -6  729.19   16.64
   3  -2   4   83.25    6.43
   3   2  -5  163.24    7.54
   3   5  -8  279.62   14.51
   4  -2   4  496.39   12.57
   5  -2   4  142.10    7.63
   6  -1   1  117.92    4.73
   7   3  -6 1122.98   19.55
   7   4  -7 1417.33   24.97
   8  -2   7  254.47   12.80
  -5   2   6  233.14    5.08
  -5   4   1  854.73   13.42
  -5   6  -1   10.58    5.64
  -4   6  -3  244.01   12.01
  -3   2   0   -1.07    2.06
  -2  -1   8  323.42   11.39
  -2   0   3   13.47    2.81
  -2   3  -3 1241.09   18.65
  -2   5  -5  479.63   15.35
  -1   5  -6   48.75    7.15
   0  -2   9 1315.86   24.88
   0  -2  10  338.59   14.71
   0  -1   3   12.28    4.33
   0   3  -5  405.26   12.52
   0   4  -6  657.16   17.68
   1  -2   6  937.42   17.96
   2  -2   5 1522.78   21.93
   2   4  -7  687.85   17.73
   2   5  -8  189.54   12.84
   6  -2   5   18.25    5.50
   7  -2   6   84.90    8.30
   8  -2   8  370.26   15.93
  -5   7  -2    6.01    6.55
  -3   0   6   16.37    3.59
  -3   4  -3    0.11    4.34
  -3   5  -4   70.57    7.94
  -2  -1   9  512.44   14.79
  -2  -1  10  840.07   19.85
  -2  -1  11   19.91    7.00
  -2  -1  12  399.28   16.43
  -1  -1   5  664.17   12.94
   0  -2  11  575.48   18.56
   0   5  -7  126.98    9.78
   1  -2   7  927.39   19.36
   2   2  -5  188.81    8.19
   5  -2   5  505.30   13.94
   7  -2   7  509.11   16.87
   7  -1   2  294.41    8.45
   8  -1   3   80.10    5.98
  -4   2   2  168.53    3.14
  -4   3   0  231.13    6.79
  -3   3  -2  816.05   14.37
  -3   6  -5   87.76    9.48
  -1   2  -3  559.67   11.20
   0   2  -4   40.21    5.70
   1  -2   8  161.26   10.02
   1  -1   2 1636.06   14.66
   1   1  -3  384.14    8.24
   1   3  -6  160.86    9.26
   1   4  -7    5.35    5.58
   2  -2   6 1321.98   21.93
   3  -2   5  598.49   14.10
   4  -2   5 2081.87   26.53
   4   0  -2   64.15    1.76
   4   4  -8  126.18    9.79
   5  -1   1  114.12    4.59
   5   4  -8  198.84   11.17
   6  -2   6  548.89   15.79
   7  -2   8  307.27   14.69
  -6   4   4   25.02    2.37
  -6   5   2   90.95    5.51
  -5   6  -2  320.90   12.70
  -4   1   6  255.61    6.77
  -4   1  14  107.22   10.33
  -4   5  -3  163.68    9.49
  -3   0   7  203.50    7.85
  -3   0  12   78.22    8.79
  -3   0  13  259.04   13.87
  -2   2  -2  623.26   11.16
  -1  -1   6   10.89    4.95
   1  -2   9  322.65   13.29
   1  -2  10  425.15   15.64
   1  -2  11   13.10    6.25
   2  -2   7 3155.89   35.33
   3  -2   6   19.38    5.86
   3  -1   1  291.18    6.17
   3   3  -7   29.81    5.83
   3   4  -8  442.07   15.62
   4   3  -7  231.04   10.34
   5  -2   6  362.69   12.83
   5   3  -7  858.22   18.25
   6  -2   7  176.02   11.13
   6   4  -8 1211.00   24.22
   8   0   0  136.64    4.10
  -5   2   7    7.42    2.95
  -5   5  -1  128.81    7.84
  -4   1  13    5.67    6.73
  -4   4  -2  498.69   12.81
  -4   6  -4  137.73   10.30
  -3   0   8 1857.79   23.53
  -3   0   9  241.95    9.95
  -3   0  10  967.86   19.86
  -3   0  11  656.98   17.90
  -2   4  -5  143.46    9.58
  -2   5  -6  179.93   11.42
  -1   4  -6 1099.54   21.97
  -1   5  -7  400.32   15.99
   1   2  -5    8.71    4.94
   2  -2   8  820.46   19.70
   2  -2   9  724.22   19.89
   2  -2  10  339.42   15.28
   2   4  -8  550.86   17.41
   3  -2   7  178.59   10.40
   3   1  -4  163.91    5.88
   4  -2   6  508.83   14.20
   4  -1   1   31.34    2.85
   5  -2   7  266.07   12.39
   6  -2   8   19.12    7.93
   6  -2   9  141.99   11.93
   6   3  -7  269.39   10.88
   8  -1   4  125.79    7.93
  -5   2  11    5.68    5.23
  -4   1   7  287.79    8.23
  -4   1  11  982.20   20.64
  -4   1  12  145.44    9.86
  -3   4  -4  687.53   16.38
  -3   5  -5   69.16    8.18
  -2   1   0  452.46    5.54
  -2   3  -4  204.19    9.19
  -1  -1   7  796.41   16.03
  -1  -1   8  193.09    9.67
  -1  -1  10  596.23   17.29
  -1  -1  11  151.12   10.87
  -1  -1  12   15.12    6.20
  -1   3  -5  542.12   13.86
   0  -1   4  262.94    7.83
   0   3  -6   45.05    6.77
   0   4  -7   43.10    6.96
   2   3  -7  138.87    8.84
   3  -2   8  812.09   20.13
   3  -2   9  207.62   12.18
   3  -2  10  313.93   15.43
   4  -2   7  234.38   10.89
   4  -2   8 1058.21   23.20
   4   2  -6  991.10   16.95
   5  -2   8   84.31    9.09
   5  -2   9  810.53   22.17
   5   2  -6  656.13   13.94
   6  -1   2 1559.82   17.82
   7   4  -8  675.38   18.26
  -5   2   8    2.60    3.20
  -5   2   9  213.08    8.12
  -5   2  10   48.70    5.35
  -5   4   0  474.19   10.78
  -4   1   8 1513.05   19.45
  -4   1   9   42.01    5.28
  -4   1  10   20.38    5.41
  -1  -1   9  679.55   16.84
   1   4  -8 1443.75   27.16
   2   1  -4 1139.05   14.34
   3   2  -6   46.66    5.46
   4  -2   9   75.73    8.14
   4  -2  10   14.23    6.40
   6   1  -4  917.96   11.09
   7  -1   3 1363.84   19.11
   7   3  -7  144.02    8.18
   8  -1   5    9.63    5.72
  -6   5   1  337.79    9.79
  -5   5  -2   88.79    7.71
  -5   6  -3  197.05   11.12
  -4   5  -4  348.97   13.31
  -4   6  -5  388.76   15.86
  -2   0   4   20.44    3.25
  -2   0  13   54.61    9.47
   0  -1   5  129.90    7.42
   1  -1   3 2182.42   19.59
   1   3  -7  839.18   18.81
   2  -1   2 1405.96   14.47
   2   2  -6  248.64    9.63
   3   0  -2 1537.47    8.02
   4   4  -9  240.50   12.97
   5   4  -9  320.29   14.11
   6   2  -6  422.70   11.14
  -5   3   2  671.42    8.22
  -4   3  -1  121.04    5.72
  -4   4  -3  435.00   12.66
  -3   2  -1  531.67    9.52
  -3   3  -3  449.79   11.80
  -2   0  12  164.14   11.64
  -2   4  -6  169.97   10.15
  -2   5  -7   56.21    7.53
  -1   2  -4   35.39    5.58
  -1   4  -7  621.58   18.12
   0  -1  11  176.87   11.85
   0  -1  12    1.93    5.67
   0   2  -5  207.15    8.96
   3   4  -9  129.65    9.68
   4   3  -8  606.94   16.33
   5  -1   2  236.09    7.35
   5   3  -8   27.19    6.10
   6   4  -9  347.62   14.46
   7  -1   4    3.46    4.53
   8  -1   6   62.79    7.59
   8  -1   7  217.91   11.71
  -6   6  -1   98.72    7.70
  -4   2  14  102.66    9.94
  -3   4  -5  771.49   18.29
  -3   5  -6  363.64   14.24
  -2   0   5 2733.05   22.21
  -2   0  11  666.32   18.56
   0  -1   6    2.44    3.70
   0  -1   7  354.66   12.00
   0  -1   8  473.20   14.31
   0  -1   9    4.79    5.80
   0  -1  10  473.99   15.43
   0   1  -3   20.16    4.37
   0   4  -8  313.62   13.43
   2   4  -9   -3.65    5.20
   3   3  -8  541.06   15.50
   6  -1   3   62.52    5.19
   8  -1   8   38.48    8.43
  -6   4   3  676.38    8.51
  -5   4  -1   25.85    4.36
  -5   6  -4   -3.08    6.62
  -3   1  13    8.86    6.85
  -2   0  10  275.19   11.65
  -2   2  -3  143.41    6.90
  -2   3  -5 1792.79   25.10
  -1   1  -2 2288.77   17.28
  -1   3  -6  264.23   10.55
   0   3  -7  787.47   18.52
   1  -1   4 1044.97   15.54
   1  -1  11  234.75   13.41
   1   2  -6  116.00    7.71
   1   4  -9  244.66   13.75
   2   3  -8   38.06    7.12
   3  -1   2    4.67    3.13
   4  -1   2  359.95    8.35
   6   3  -8    6.83    5.32
   7  -1   5  202.56    9.75
   7   4  -9   53.75    7.90
  -6   5   0   85.25    6.42
  -5   5  -3   22.40    5.72
  -4   2  13   15.91    6.82
  -4   5  -5   90.80    8.06
  -3   1  12 1280.57   25.81
  -2   0   6    7.24    3.98
  -2   0   7   72.86    5.97
  -2   0   8 1257.77   20.28
  -2   0   9  618.14   15.21
   1  -1   5  840.62   15.40
   1  -1  10   48.23    8.51
   1   1  -4  197.62    6.61
   2  -1   3   18.26    4.47
   4   2  -7  148.63    7.90
   6  -1   4  183.83    8.47
   7  -1   6  600.99   16.56
   7  -1   7    4.67    6.02
   7  -1   8  418.06   16.27
  -6   6  -2   94.14    8.09
  -4   2  12  354.40   14.21
  -4   3  -2  720.15   13.76
  -4   4  -4   34.48    5.85
  -3   1  11  159.92    9.99
  -3   3  -4  158.78    8.28
  -3   5  -7   11.99    8.03
  -2   4  -7 1681.43   28.71
  -1   0  12  197.60   12.63
  -1   4  -8  244.92   12.23
   1  -1   6  115.98    7.89
   1  -1   7  217.35   10.22
   1  -1   8 1088.17   21.25
   1  -1   9   21.27    5.87
   1   3  -8    4.90    4.14
   2  -1  11    5.44    8.34
   3   1  -5 1146.28   15.33
   3   2  -7  274.51    9.84
   4   1  -5  914.73   13.28
   5  -1   3   23.45    4.05
   5   2  -7    9.70    4.20
   6  -1   5  211.14    9.76
   7   3  -8  870.46   18.49
   8   0   1  196.07    6.35
  -5   6  -5  523.67   18.08
  -3   1  10  253.30   10.90
  -3   4  -6    1.18    5.24
  -1   0   2   92.81    3.12
  -1   0  11  622.45   18.33
  -1   2  -5  301.85   10.48
   0   4  -9 1348.92   27.26
   2  -1   4 1244.00   17.39
   2  -1   9  934.59   21.63
   2  -1  10    0.67    5.62
   2   2  -7  722.46   16.13
   3  -1   3  407.84    9.76
   3   3  -9  876.35   20.70
   4  -1   3  179.61    7.16
   4   3  -9    2.59    6.11
   5  -1   4  555.85   13.00
   5   3  -9    5.16    5.67
   6  -1   6  262.82   11.18
   6  -1   7   -2.16    6.07
   6  -1   8   88.48    9.74
   6  -1   9  381.85   16.12
   7   1  -4  259.93    5.43
  -6   5  -1   16.29    5.20
  -5   3   1  650.10    9.29
  -5   4  -2  339.46   10.75
  -5   5  -4  396.48   14.24
  -4   2   1  860.70    8.31
  -4   2  11  202.88   10.38
  -4   5  -6  413.77   15.77
  -3   2  -2  158.75    6.32
  -2   1  13  274.87   14.67
  -2   3  -6 1049.86   20.55
  -1   0  10    8.95    6.23
  -1   3  -7 1135.93   21.84
   0   2  -6  186.39    8.40
   0   3  -8  850.60   20.18
   2  -1   5  686.51   14.43
   2  -1   6  919.54   17.81
   2  -1   7   33.89    6.53
   2  -1   8  958.25   20.54
   2   1  -5   29.60    4.48
   2   3  -9 1523.06   27.15
   3  -1   4  228.81    8.58
   3  -1   9   44.52    7.94
   3  -1  10  729.62   20.41
   4  -1   9   57.24    8.56
   4  -1  10  198.38   11.72
   5  -1   5  454.42   12.90
   5  -1   8  314.10   13.60
   5  -1   9    3.79    7.33
   6   2  -7   15.14    4.28
  -6   6  -3  254.64   12.45
  -3   1   9 1818.96   24.72
  -2   2  -4 1378.24   19.27
  -2   4  -8  119.27   10.53
  -1   0   9 1251.45   22.35
  -1   4  -9  178.82   12.75
   0   0  12   76.22   10.18
   1   2  -7    8.87    5.48
   3  -1   5    5.38    4.95
   3  -1   6 1044.48   19.34
   3  -1   7   97.55    8.20
   3  -1   8   39.21    6.85
   4  -1   4  648.10   13.35
   4  -1   5   50.21    5.99
   4  -1   6  386.65   12.63
   4  -1   7 1310.36   23.48
   4  -1   8   47.93    7.12
   5  -1   6    4.70    3.55
   5  -1   7   16.01    5.09
   6   3  -9  336.41   13.07
   8   0   2  141.41    6.57
   9   0   6  110.82    9.24
   9   0   7   -2.02    6.32
  -4   2  10  645.35   15.57
  -4   3  -3  840.55   15.76
  -4   4  -5  445.27   14.13
  -3   1   8  274.65    9.36
  -3   3  -5  204.19    9.73
  -3   4  -7 1123.11   24.01
  -2   1  12  174.85   11.48
  -1   0   8 2099.17   26.74
   0   0  11   37.31    7.94
   0   1  -4  241.85    7.51
   1   3  -9 1789.53   29.37
   3   2  -8  272.32   10.97
   4   2  -8  126.37    7.86
  -2   8   2  116.62    6.30
   1   4   1 2391.60   22.57
   2   5   2  139.31    8.40
   2   8   4   48.66    8.29
   2   9   5   75.75    9.12
   2  10   6  251.22   16.38
   2  12   9   82.95   14.45
   3   7   4  350.40   14.83
   3  10   7  156.91   15.20
   3  12  10   77.31   15.48
   4   7   5  469.05   18.81
   4   8   6  264.50   15.17
   4   9   7   11.54    7.75
   4  10   8   89.38   14.58
   5   8   7  436.64   21.14
   5   9   8   39.36   11.85
   5  11  11   26.64   14.37
   6  -1   7   -3.42    4.61
   6   3   6  157.02   11.76
   6   6   7  130.82   13.64
   6   7   8    8.93    8.42
   6   9  10   17.53   10.20
   6  10  11   96.21   16.15
   7   1   8  213.52   12.84
   7   2   8  484.90   18.73
   7   3   8  274.65   15.89
   7   4   8  353.57   18.73
   7   6   9   70.84   13.24
   7   9  12   -4.57   11.41
   8   0  11  115.21   11.85
   8   2  10   65.27   11.36
   8   3  10  174.82   15.72
   8   6  11   19.36   12.41
   8   7  12   24.47   13.46
   8   8  13   27.17   13.81
   9   0  14   73.50   12.51
   9   2  13   54.58   12.49
   9   3  13  130.93   16.30
   9   4  13   42.74   14.39
   9   6  14    1.33   11.91
  -2   5   0  109.31    3.35
   1   9   4  403.32   15.81
   1  10   5  170.65   12.44
   2  11   7  106.87   13.52
   3  11   8  179.08   16.99
   4  11   9  121.54   16.33
   4  12  11   -0.86   12.25
   5   5   5  235.72   13.08
   5   7   6  313.31   17.30
   5  10   9    8.91   12.05
   6   4   6   24.66    9.99
   7   5   8   12.92   11.41
   7   8  10   13.23   13.36
   7   9  11   31.32   12.66
   8   1  10  251.57   15.71
   8   4  10    9.75    8.34
   8   5  10   27.95   11.61
   9   1  13   74.60   13.46
   9   5  13   70.63   15.06
  10   2  17    0.49   13.23
  -3   7   1  485.83    7.76
  -1   9   3   38.13    5.85
   0   3   0  958.66   10.41
   1  11   6   48.44   10.43
   3   2   2   42.71    5.83
   3  12   9    5.83   10.82
   4   2   3 1376.57   21.46
   4   3   3  238.58   11.00
   4   6   4  301.65   14.74
   5  -1   5  338.75   10.11
   5   6   5   17.63    9.16
   5  11  10   -0.76   12.74
   6   0   6   23.07    5.62
   6   5   6  187.63   14.66
   6   7   7  213.44   17.15
   6   8   8  369.25   20.00
   6   9   9   85.50   13.02
   6  10  10   64.55   15.06
   7   0   8   63.22    7.99
   7   6   8  371.24   20.40
   7   7   9   56.35   11.19
   7  10  12   98.14   18.06
   8  -1  11   35.28    8.71
   8   6  10   10.02   11.29
   8   7  11   57.55   14.11
   8   8  12   87.99   14.07
   9   0  13   -5.38    8.05
   9   2  12  144.68   15.84
   9   3  12    0.71   11.34
   9   4  12  223.44   19.29
   9   6  13  203.87   19.71
  10   2  16   74.15   15.21
  10   3  16    0.15    9.75
  -2   7   1  288.77    7.59
  -1   8   2   32.57    4.82
   0   6   1  391.36   10.21
   1   5   1   46.08    5.20
   1   7   2   14.49    4.93
   2  -2   2  273.59    2.93
   2   6   2  858.72   18.51
   2  12   8   42.09   12.15
   3   1   2  123.73    5.81
   3   3   2    2.96    3.89
   3   8   4   69.18    9.80
   3   9   5  115.30   12.39
   3  10   6  306.04   18.23
   4   1   3  281.14    9.30
   4   4   3 1293.51   23.67
   4   8   5   12.10    9.04
   4   9   6   19.19    7.89
   4  10   7  208.43   17.31
   4  12  10   36.12   12.99
   5   2   4  649.21   16.84
   5   8   6   -2.69    9.37
   5   9   7   14.67   11.75
   5  10   8  131.83   15.89
   5  12  11    4.93   12.96
   6  -2   7  132.01    7.73
   6  11  11   -3.09   12.36
   7   2   7  427.62   17.24
   7   3   7  301.39   16.11
   7   4   7  245.48   15.68
   7   8   9   83.73   15.66
   7   9  10   43.44   13.32
   8   0  10   73.62    8.86
   8   2   9  402.13   19.07
   8   3   9  300.64   18.10
   8   4   9  191.61   16.27
   8   8  11   23.58   12.15
   9   1  12    3.97    9.77
   9   5  12   11.34    9.64
   9   6  12   70.07   15.74
   9   7  13   29.37   13.71
  10   2  15   65.86   14.55
  10   3  15   46.86   13.21
  10   4  15   12.78   12.31
   0  10   4  122.09   10.04
   2   2   1  123.15    6.37
   2   9   4  572.60   19.54
   2  10   5  347.92   17.41
   3   4   2  521.82   13.77
   3  11   7   44.23   12.12
   4   7   4  102.55   11.00
   4  11   8   84.90   13.95
   5  -4   7    6.56    2.69
   5   1   4 1179.13   20.63
   5   7   5   61.96   11.09
   5  11   9  113.61   16.83
   6   6   6   -4.62    7.24
   6   8   7   80.71   14.09
   6   9   8   12.69   12.56
   6  10   9   45.03   14.22
   7   1   7  197.67   12.03
   7   5   7  571.72   23.03
   7   7   8    7.40   11.14
   7  10  11   44.43   13.89
   8   1   9  724.12   22.95
   8   5   9   99.58   12.37
   8   7  10  105.36   13.98
   8   9  12   12.63    9.38
   9   0  12   96.35   12.68
   9   2  11    0.07   10.21
   9   3  11  268.03   19.23
   9   4  11   84.44   14.55
   9   5  11  147.48   17.13
   9   7  12   36.05   14.03
  10   3  14  181.00   18.83
  10   4  14   26.82   14.08
  10   5  14   66.77   15.14
   0   8   2   24.33    5.22
   2   1   1  600.89    9.89
   2   3   1    0.55    3.28
   2  11   6  113.80   12.61
   3   0   2  352.93    8.24
   3  12   8    9.52   11.19
   4   0   3  575.38   12.02
   4  12   9   26.08   12.78
   5   5   4   60.03    8.98
   5  12  10   62.07   14.71
   6  -1   6  198.12    9.24
   6   3   5  177.08   11.21
   6   4   5   40.51    9.16
   6   7   6  265.37   17.72
   6  11  10   81.55   15.85
   7   6   7  222.57   17.41
   7   9   9    9.56   11.79
   8  -1  10  261.60   13.69
   8   6   9  135.52   14.24
   8   8  10  -12.59   12.33
   8   9  11   37.25   13.79
   9   1  11   79.03   12.08
   9   6  11   -1.65   12.45
  10   2  14   -1.75   10.22
  -1   5   0    5.42    2.39
  -1   7   1  120.66    5.96
   0   4   0 2216.27   18.03
   1  10   4  256.82   14.14
   1  11   5   23.31    9.20
   2   4   1   -2.37    4.63
   2  12   7    5.90    9.80
   3   5   2  371.70   12.57
   4   9   5  178.13   14.97
   4  10   6  178.30   16.01
   4  11   7  -11.11    9.74
   5   0   4  685.46   14.79
   5   6   4  280.56   15.28
   5   9   6  322.20   19.71
   5  10   7  414.56   22.90
   6   1   5  361.13   13.34
   6   5   5  113.84   10.68
   7   8   8  102.47   13.11
   7  10  10   -2.15    8.90
   8   0   9  105.86   10.47
   8   2   8 1059.18   27.84
   8   3   8   61.55    9.62
   8   4   8  518.93   21.31
   8   5   8  359.73   20.83
   8   7   9   21.76   12.35
   9   3  10  199.61   16.79
   9   4  10   66.29   13.73
   9   5  10   69.08   14.54
   9   7  11  189.83   19.92
   9   8  12   76.75   13.83
  10   1  14  154.62   15.52
  10   2  13  169.19   17.50
  10   3  13   44.64   12.98
  10   4  13  160.87   16.37
  10   5  13   -5.36   11.45
  10   6  13  113.09   17.32
   1   6   1  293.87   10.14
   3   9   4  354.19   16.84
   3  10   5   88.00   10.56
   3  11   6   -1.96    9.53
   4   6   3  806.26   20.98
   4   8   4  194.67   13.82
   4  12   8   52.93   12.82
   4  13  10   13.86    9.64
   5  -2   5  342.35    9.03
   5   8   5  148.79   14.00
   5  11   8   39.12   10.98
   5  12   9    6.75   11.21
   6   6   5  176.93   14.28
   6   8   6  111.99   14.85
   6   9   7  387.81   20.95
   6  10   8  253.58   18.60
   6  11   9   96.20   16.43
   7   2   6   14.95    7.73
   7   3   6  374.43   16.11
   7   4   6  170.49   12.69
   7   5   6  620.55   23.31
   7   7   7  354.12   19.39
   8   1   8   30.43    8.83
   8   6   8  327.51   21.05
   8   8   9  101.54   16.85
   8   9  10   34.57   15.09
   9   0  11  183.02   14.09
   9   2  10  193.72   15.43
   9   6  10   74.52   15.34
   9   8  11   14.15   11.83
  10   1  13   24.69   10.26
  10   3  12  109.35   14.93
  10   4  12   72.91   15.38
  10   5  12  143.59   17.19
  -4   5   0  308.12    4.23
   0   7   1   24.22    4.57
   1   8   2  728.12   17.72
   2   5   1  213.83    9.40
   2  10   4   40.25    9.70
   2  11   5   53.70   10.07
   3   8   3  476.47   17.61
   3  12   7   90.53   14.29
   5   7   4   26.16    9.58
   6   0   5  241.26   10.45
   7  -2   8  228.29   10.27
   7   1   6  257.82   12.77
   7   6   6  191.85   16.63
   7   8   7   18.21   12.34
   7   9   8   98.33   13.91
   7  10   9   57.56   12.32
   7  11  10   78.62   16.97
   8  -1   9  568.22   18.17
   8   7   8  176.78   18.45
   9   1  10   74.37   11.60
   9   4   9  191.87   17.23
   9   7  10   71.31   15.48
  10   2  12   64.39   14.07
  10   6  12   14.83   12.57
   2   0   1  514.15    7.69
   2   9   3   77.66    9.54
   4  -1   3  153.93    6.04
   4   2   2  865.01   17.05
   4   3   2 1288.03   21.99
   4   4   2  387.05   13.80
   4   7   3   49.65    7.84
   4  10   5    4.52   10.44
   4  11   6    8.64   10.35
   4  13   9   69.09   14.36
   5   2   3 1647.97   25.38
   5   3   3  261.98   11.38
   5   9   5   93.37   13.46
   5  10   6   15.75   11.65
   5  11   7   35.30   13.46
   6   4   4  266.80   13.93
   6   7   5  152.01   12.70
   6   9   6   42.19   12.20
   6  10   7   -3.97   11.79
   6  11   8    8.60   12.05
   7  -1   7    8.56    5.47
   7   7   6  392.77   20.94
   8   0   8  468.33   17.23
   8   2   7   37.03    9.28
   8   3   7  755.07   24.19
   8   4   7   30.68    8.85
   8   5   7  536.23   23.67
   8   9   9   -7.30   12.44
   8  10  10   34.66   15.55
   9   2   9  331.34   18.59
   9   3   9   43.63    9.34
   9   5   9  118.25   13.37
   9   6   9  193.98   18.79
   9   8  10  112.80   16.74
  10   1  12   66.10   11.74
  10   3  11   68.59   13.06
  10   4  11   46.32   13.86
  10   5  11   98.01   16.70
  -1   9   2  223.27    9.42
   0   5   0  397.31    8.93
   1   3   0 1267.91   14.56
   2   6   1  151.67    8.79
   3  10   4   33.78    9.55
   3  11   5   31.28   10.06
   4   9   4  137.56   12.99
   4  12   7   89.27   14.96
   5  -1   4  414.50   10.64
   5   5   3  614.35   18.73
   5   8   4   40.69   10.31
   5  12   8   29.01   12.77
   6  -2   6  391.47   11.04
   6   5   4   64.96    9.20
   6   8   5   68.97   12.31
   6  12   9  -14.81   12.08
   7   3   5   40.70    9.21
   7   4   5  188.30   13.92
   7   9   7  141.05   17.52
   7  10   8   36.54   12.90
   7  11   9   20.35   13.78
   8   6   7  151.91   14.20
   8   8   8  154.69   15.62
   9   0  10   23.52    8.38
   9   7   9   21.98   13.30
  10   2  11    9.47   10.94
  10   6  11   82.51   13.52
  10   7  11   28.85   13.79
  11   2  14   86.71   14.26
  11   3  14   31.04   10.66
   0   9   2  484.68   14.43
   1   2   0  209.56    5.53
   1   4   0   17.29    4.07
   1   7   1   40.78    5.56
   1  10   3  243.69   13.09
   3  -1   2    3.40    2.43
   3   3   1  103.35    6.51
   3   4   1  262.90   10.70
   3   9   3   -2.26    7.10
   3  12   6   61.97   12.59
   4   1   2  593.08   13.22
   4   8   3  239.06   14.64
   4  13   8   24.26   13.13
   5   1   3  125.70    7.34
   5   6   3  595.27   19.38
   6  -1   5  195.17    9.32
   6   1   4    2.01    5.30
   6   6   4  395.41   17.53
   7   2   5  422.27   16.48
   7   5   5   11.05    7.85
   7   6   5  754.94   25.93
   7   8   6  319.05   21.11
   8   1   7  836.61   22.87
   8   7   7  356.25   20.39
   8   9   8  133.33   17.94
   8  10   9   45.57   15.39
   9   1   9    0.44    8.15
   9   3   8  269.05   17.86
   9   4   8    3.42   10.20
   9   5   8  201.51   18.08
   9   6   8   26.49   11.98
   9   8   9   71.32   15.96
   9   9  10    7.05    9.08
  10   4  10   39.32   13.58
  10   5  10   50.11   13.95
  10   6  10  101.45   15.89
  11   3  13   18.52   13.90
  11   4  13  138.82   17.46
  -2   6   0  469.77    7.18
  -1   6   0  138.81    5.43
  -1   8   1   69.33    5.79
   1  -3   2 1118.73    8.78
   2  11   4  117.48   11.64
   3   2   1  198.51    7.65
   3   5   1  936.94   19.37
   5   7   3  223.05   14.53
   5  10   5  180.77   16.60
   5  11   6  309.68   21.08
   5  12   7   30.75   13.35
   6   7   4    2.09   10.43
   6   9   5  -10.23    9.92
   6  10   6  101.60   14.80
   6  11   7  248.68   20.40
   6  12   8   92.69   16.69
   7   7   5   -9.97    9.74
   7  10   7   -4.49   12.81
   7  11   8   31.07   14.30
   8  -1   8   33.86    7.68
   8   3   6  238.39   15.33
   8   4   6  387.15   18.20
   8   5   6  -12.14    9.43
   8   6   6  805.42   28.14
   8   8   7   90.50   15.58
   9   2   8   56.31   11.54
   9   7   8   61.91   15.41
  10   1  11   33.99   10.11
  10   3  10    9.32    8.48
  10   7  10   34.59   14.59
  11   2  13   30.85   13.22
  11   4  12    2.02   11.83
  11   5  12   88.84   16.80
  -2   8   1    3.74    3.04
   0   8   1  612.12   14.48
   1   5   0 1520.68   19.41
   2   7   1  263.45   11.41
   2  10   3  237.20   14.29
   3   8   2   46.03    8.46
   4  10   4  244.78   16.74
   4  11   5  221.39   15.81
   4  12   6   28.32   11.98
   5   9   4   -4.06    9.14
   5  13   8  -12.46   12.77
   7  -2   7  414.06   12.93
   7   9   6   36.14   12.86
   8   0   7   12.79    7.15
   8   2   6  303.89   15.63
   8   7   6  -12.94   10.90
   8  10   8   77.27   16.82
   9  -1  10  282.30   14.58
   9   0   9  138.35   12.36
   9   8   8    5.69   11.86
   9   9   9   41.79   11.62
  10   2  10   44.58    9.70
  10   4   9   35.18   11.89
  10   5   9   10.28   12.61
  11   3  12  129.29   17.21
   0   6   0  449.37   10.35
   1   1   0 1055.49    9.53
   1   8   1  247.17   11.40
   2   9   2  102.58    9.82
   3   1   1 1073.12   15.11
   3   6   1   20.47    6.66
   3  11   4   39.62   10.76
   3  12   5   -1.47    8.40
   4   7   2 1013.15   24.19
   4   9   3  171.76   13.51
   4  13   7   12.68   12.23
   5   0   3  364.61   10.52
   5   3   2  667.97   17.60
   5   5   2 1564.23   29.20
   5   8   3   -6.02    9.64
   6   0   4  369.90   12.20
   6   4   3   49.27    7.91
   6   5   3  459.46   18.31
   6   8   4  195.65   14.57
   6  11   6   21.01   12.36
   7  -1   6  479.42   14.42
   7   4   4   66.02   10.54
   7   5   4  275.36   16.24
   7   8   5  344.70   20.37
   8   9   7  144.98   15.70
   9   1   8  121.52   11.94
   9   3   7  442.15   20.83
   9   4   7   79.01   11.00
   9   5   7   40.53    9.94
   9   6   7  280.40   20.32
  10   0  11   13.41    8.46
  10   1  10    2.51    9.69
  10   3   9    5.39   11.18
  10   6   9    0.43    8.70
  10   7   9   43.20   14.91
  11   2  12   -6.91   11.26
  11   4  11   45.79   15.18
  11   5  11   26.10   13.52
  11   6  11  122.71   18.33
   0  -2   1  538.68    7.18
   2   3   0   73.02    5.95
   2   4   0   72.87    6.27
   3  10   3  274.27   15.71
   4   0   2  246.09    8.21
   5   2   2   91.89    8.03
   5   6   2  282.99   14.76
   5  10   4  313.33   19.39
   5  11   5   18.72   12.17
   5  12   6    3.39   12.31
   6   6   3   32.84    8.21
   6  10   5  194.90   17.18
   6  12   7   -0.66    9.22
   7   3   4   37.79    7.64
   7   6   4  102.72   11.48
   7  10   6  248.74   19.87
   7  11   7   75.23   13.03
   8   1   6  138.00   11.32
   8   4   5  170.58   14.98
   8   5   5  109.84   14.07
   8   6   5   95.68   13.85
   8   8   6  343.71   20.42
   8  10   7  105.81   16.23
   9   2   7  144.01   14.01
   9   7   7   76.58   12.90
   9   9   8   67.36   12.21
  10   2   9   50.18   12.12
  10   8   9    3.88   12.61
  11   3  11   65.31   13.31
   1   6   0   31.57    4.89
   2   5   0   43.46    5.88
   3   9   2  706.57   21.46
   4  -3   4  553.43    7.46
   4   3   1  402.11   13.11
   4   4   1  730.43   17.30
   4   8   2   19.86    7.04
   4  11   4   56.84   12.42
   4  12   5    1.20   10.84
   5  -3   5  669.87   10.40
   5   9   3  274.43   16.91
   5  13   7   89.49   15.10
   6   7   3  450.67   19.92
   6   9   4   98.58   12.03
   7   2   4  493.08   16.78
   7   7   4  324.89   17.87
   7   9   5   83.72   12.31
   8   3   5   31.49    7.85
   8   7   5  278.10   19.78
   8   9   6  139.37   17.84
   9  -1   9   86.53    9.94
   9   0   8  249.37   14.49
   9   5   6    0.82   10.57
   9   8   7   59.69   12.43
  10   0  10   33.88    8.98
  10   3   8  174.25   15.90
  10   4   8   10.95   10.72
  10   5   8   39.42   10.49
  10   6   8    8.17   11.52
  10   7   8   66.04   15.77
  11   2  11    1.20   11.04
  11   4  10   97.33   16.25
  11   5  10   -0.82   11.20
  11   6  10   30.73   13.50
  12   3  13   31.12   13.96
   1  10   2  306.49   13.77
   2   2   0  140.02    6.44
   2  11   3    8.03    8.21
   4   2   1  225.46    9.75
   4  10   3  227.63   15.77
   4  13   6   53.39   13.25
   5  -2   4   99.55    5.14
   5   7   2  266.45   14.17
   6  -2   5   13.68    4.28
   6   1   3  598.38   16.11
   6   8   3   69.16   12.69
   6  11   5    8.73   11.96
   6  12   6  113.56   16.64
   7   8   4    7.40   11.63
   7  11   6   10.60   12.42
   7  12   7   -1.78   12.53
   8   0   6  201.24   11.63
   8   2   5  542.12   19.47
   8   8   5   10.74   11.52
   8  11   7  149.65   18.31
   9   1   7  203.39   14.26
   9   3   6   28.99   10.97
   9   4   6  256.59   16.28
   9   6   6  313.60   18.97
   9   7   6   91.43   15.52
   9   9   7   28.24   14.21
  10   1   9   25.19   10.32
  10   8   8   -1.19   12.08
  11   3  10    0.74   11.48
  -1   7   0  223.09    7.17
   0   7   0  192.67    7.82
   0   9   1   40.92    5.91
   2   6   0   16.83    5.17
   2  10   2  161.80   11.80
   3   8   1  152.68   11.32
   3  11   3    9.09    8.82
   3  12   4    4.49    9.35
   4  -4   5  300.94    3.89
   4   9   2  400.96   18.41
   5  -4   6  390.20    6.67
   5   1   2 1416.90   21.56
   5   8   2  281.42   16.17
   5  11   4   15.35   11.61
   5  12   5  144.17   16.47
   5  13   6   84.42   14.62
   6  -1   4  154.19    7.75
   6   4   2  269.84   14.31
   6   5   2  797.97   22.88
   6  10   4  150.17   15.42
   7   4   3  131.23   12.09
   7   5   3  419.36   18.99
   7   6   3   71.48   11.99
   7  10   5  289.54   19.48
   8   5   4  288.30   17.57
   8  10   6  319.47   22.64
   9   8   6   95.53   16.35
   9  10   7   43.42   14.14
  10   2   8   16.69    9.93
  10   4   7  182.90   16.58
  10   5   7   20.31   12.72
  10   6   7   83.11   15.83
  11   1  11   11.59    9.95
  11   2  10   79.25   13.91
  11   4   9   29.35   13.10
  11   5   9   47.24   13.81
  11   6   9   -2.68   11.24
  11   7   9  157.87   20.30
  12   3  12  148.13   18.33
   1   7   0  429.36   12.51
   2   9   1  428.58   15.87
   3   0   1  297.24    7.58
   3   4   0  551.21   14.32
   3   5   0 1350.95   22.77
   3  10   2   53.82   10.32
   4   7   1  229.54   12.50
   4  12   4  144.06   14.52
   5  -1   3   19.88    3.92
   5  10   3  116.37   14.35
   6   6   2  574.89   20.84
   6   9   3  175.26   16.22
   7  -2   6   63.58    6.09
   7  -1   5  180.78    9.44
   7   3   3  556.52   19.25
   7   7   3  261.85   17.84
   7   9   4  253.79   17.50
   8   1   5   64.10    9.09
   8   3   4  547.00   20.38
   8   4   4   26.46    8.45
   8   6   4   12.83    8.32
   8   7   4  267.47   19.13
   8   9   5  366.68   21.56
   9   2   6  399.84   17.49
   9   5   5  683.52   26.57
   9   6   5   12.60   11.11
   9   9   6   62.51   15.36
  10   0   9   68.14   10.84
  10   3   7  220.79   17.66
  10   7   7    1.95    9.09
  10   8   7   83.04   16.18
  11   3   9  235.78   18.96
  12   4  11  184.29   20.40
   2   7   0  191.79    9.83
   3   3   0   83.73    5.98
   3   6   0   91.08    8.20
   4   1   1 1283.98   18.72
   4   8   1  633.39   20.64
   4  11   3  104.05   12.87
   5   3   1   69.52    8.15
   5   6   1  673.02   20.79
   5   9   2  194.43   15.45
   6   0   3  669.31   15.75
   6   7   2   43.83   10.53
   6  11   4   41.49   13.42
   6  12   5   -2.28   12.41
   6  13   6    9.04   13.11
   7   2   3   -0.43    7.19
   7   8   3   47.31   13.20
   7  10   4   13.19   11.73
   7  11   5  110.11   15.96
   7  12   6   43.53   11.42
   8   8   4   88.65   15.20
   8  10   5   -8.47   11.10
   8  11   6   24.67   13.02
   9  -1   8   16.01    6.75
   9   0   7    0.50    6.91
   9   4   5   60.93   10.06
   9   7   5  386.85   23.04
  10   1   8  192.05   14.40
  10   9   7   -6.98   10.45
  11   1  10   -3.05    9.53
  11   2   9   18.04   10.23
  11   5   8   11.49   12.79
  11   6   8   81.82   15.88
  11   7   8    7.64   13.61
  12   3  11   16.94   12.67
  -2   7   0   35.66    3.10
   2   1   0  336.77    7.78
   3   9   1  606.03   19.72
   4  -1   2  288.28    7.62
   4  10   2    0.07    8.51
   5   7   1   41.51    9.54
   5  11   3   53.52   11.90
   5  12   4   31.42   12.92
   5  13   5    8.78   11.74
   6   8   2  184.00   15.42
   6  10   3   -1.30   11.36
   8   2   4    5.43    7.77
   9   1   6   13.92    6.70
   9   3   5   86.73   10.50
   9   8   5    7.73    9.35
   9  10   6    1.70   11.94
  10   2   7  184.60   13.80
  10   4   6  209.43   17.71
  10   5   6  115.62   13.71
  10   6   6   93.70   13.50
  10   7   6  106.01   16.77
  11   3   8   36.69   11.68
  11   4   8   35.55   10.59
  12   2  11  179.40   17.41
  12   4  10   62.04   14.82
   0   8   0  172.50    7.96
   1   8   0   -2.80    4.53
   2  11   2   59.37    9.29
   3   2   0   84.78    5.65
   3  11   2  198.85   13.98
   3  12   3   71.48   12.26
   4   4   0  454.32   14.52
   5   0   2   30.34    4.09
   5   2   1  412.93   13.52
   7   4   2  955.71   25.29
   7   5   2   27.45    9.72
   7   6   2  239.54   16.54
   7   9   3   85.77   13.60
   7  12   5   73.12   15.59
   8  -2   7  190.34    9.83
   8   4   3   58.51   11.03
   8   5   3   29.16   11.24
   8   6   3  260.92   18.19
   8   9   4   61.96   11.79
   8  11   5  231.75   21.22
   9   2   5   84.22   11.61
   9   5   4   89.21   13.38
   9   6   4  204.08   17.20
   9   9   5  118.26   16.39
  10   0   8   12.31    7.74
  10   3   6   28.40   11.39
  10   8   6   62.91   12.14
  11   5   7   62.45   14.28
  11   6   7   49.27   14.60
  11   7   7   38.49   13.80
  12   3  10  144.50   17.32
  12   5   9   11.69   12.02
  -1   8   0  649.37   12.52
   2  10   1   -1.12    7.28
   4   3   0    9.65    6.03
   4   9   1   46.19    8.12
   4  12   3   64.33   12.51
   5   8   1  366.67   16.73
   5  10   2  151.89   13.17
   6   1   2 1927.51   27.71
   6   4   1 1505.27   29.05
   6   5   1   83.13   10.77
   6   6   1  861.38   24.65
   6   9   2   22.59    8.77
   6  11   3  201.52   17.56
   6  12   4    5.29   12.38
   6  13   5   17.13   13.36
   7   3   2    4.66    7.85
   7   7   2   12.26   10.18
   7  11   4  311.20   20.57
   8   1   4  445.59   16.80
   8   3   3    2.41    8.56
   8   7   3   -5.20    7.99
   8   8   3  128.27   15.32
   8  10   4  159.92   18.37
   9  -1   7  580.68   18.53
   9   0   6   97.36   10.05
   9   4   4   37.40   11.90
   9   7   4   85.18   14.12
   9   8   4  305.83   21.50
   9  10   5   12.28   13.40
  10   1   7   73.02   10.89
  10   5   5  110.48   14.83
  10   6   5   67.74   15.12
  10   9   6   62.34   12.95
  11   1   9   53.95   10.64
  11   2   8  116.35   14.85
  12   2  10    1.65   10.23
  12   4   9   18.64   13.10
   0   4  -1   43.06    3.37
   0   5  -1 1722.25   17.40
   1   4  -1  636.06   11.67
   1   5  -1   73.92    5.45
   3  -3   3  214.79    2.66
   3   8   0  584.42   18.34
   3  10   1  212.25   13.95
   4   7   0  182.80   12.30
   4  11   2  130.02   13.38
   5   9   1  111.70   12.46
   5  12   3    8.85    9.93
   5  13   4  111.28   15.91
   6   7   1   71.79   11.32
   7   8   2  280.98   18.39
   7  10   3  207.71   16.52
   9   1   5  117.26   11.30
   9   3   4   53.19   11.53
  10   2   6  220.92   15.80
  10   4   5   49.22   13.14
  10   7   5  174.12   16.21
  10   8   5   53.18   15.18
  11   3   7   34.03   12.52
  12   3   9   29.84   13.36
  12   5   8   16.46   12.20
   0   3  -1 3555.44   18.88
   1   3  -1  319.14    7.84
   1   6  -1  128.01    6.97
   2   4  -1  485.99   12.08
   2   5  -1  572.39   13.84
   3  -2   2   91.09    2.96
   4   0   1   48.33    5.00
   4   2   0  171.79    8.94
   4   8   0  378.17   16.44
   4  10   1  472.63   20.19
   5   1   1 1336.28   21.29
   5   5   0  143.99   10.88
   5   6   0  422.94   16.96
   5  11   2   67.81   13.42
   6  -2   4  195.10    7.83
   6   8   1  383.62   19.66
   6  10   2  151.13   13.98
   7  -1   4    4.64    4.83
   7   2   2 1164.87   25.26
   7   9   2   -1.64   11.47
   7  11   3   13.49   12.28
   7  12   4   68.05   15.04
   8   2   3  131.22   11.54
   8   9   3   48.23   10.82
   8  11   4   31.52   13.90
   9   9   4   -9.69    8.84
  10   3   5  579.91   23.87
  10   9   5   64.15   15.05
  11   1   8   55.32   11.76
  11   5   6  152.79   17.06
  11   6   6   -2.10    9.32
  11   7   6   52.22   12.62
  11   8   6   -2.35   12.28
  12   4   8   96.90   16.22
  -1   4  -1  988.93    8.71
   0   6  -1   96.89    5.21
   0   9   0  378.55   12.17
   2   6  -1  394.02   12.42
   3   1   0  879.43   13.55
   3   9   0   40.32    8.53
   5   7   0  392.63   17.26
   5  10   1  213.38   15.94
   6  -1   3   54.75    5.42
   6   9   1  338.11   18.90
   6  12   3   23.12   12.58
   6  13   4   62.67   13.62
   7  -2   5  182.30    8.32
   7   0   3   -1.86    5.09
   7   5   1  999.09   26.83
   7   6   1  198.26   15.75
   8   4   2    8.16    9.00
   8   5   2   82.98   10.53
   8   6   2  220.36   15.34
   8   7   2    2.99   10.37
   8  10   3  249.84   20.76
   9   2   4   -6.26    6.24
   9   4   3   42.75   11.06
   9   5   3   27.55    9.20
   9   6   3  164.67   14.51
   9   7   3   -4.97    8.52
   9   8   3   96.45   15.36
   9  10   4  198.43   19.73
  10   0   7   40.85    8.82
  10   1   6   24.29    9.71
  10   5   4    8.96   12.39
  10   6   4  468.26   24.82
  10   7   4    6.94   13.34
  11   2   7  199.33   16.01
  11   4   6    5.03    8.73
  12   2   9   46.43   11.94
  12   3   8   -3.02   10.39
  12   6   7   20.43   13.52
  -1   5  -1  324.36    6.18
   1   7  -1   32.98    4.94
   2   3  -1  102.08    5.64
   2   7  -1   25.39    5.50
   2  11   1  103.61   10.84
   3   4  -1 1465.72   22.36
   3   5  -1  157.01    8.45
   3   6  -1  394.58   13.77
   3  11   1   25.67    9.31
   4   9   0  137.86   12.10
   4  12   2   79.92   11.90
   5   3   0    3.96    4.66
   5   8   0    5.45    9.36
   5  13   3   46.07   11.88
   6  -3   5  483.92   10.08
   6   0   2   12.94    5.04
   6  11   2   -3.12   10.35
   7   4   1   45.34    9.82
   7   7   1  431.39   19.45
   7   8   1    4.44   10.37
   7  10   2  240.18   17.33
   8  -2   6   51.67    6.32
   8   3   2   30.27    9.32
   8   8   2    3.64    8.35
   9   0   5   53.63    9.59
   9   9   3   38.37   14.18
  10   2   5   55.28   11.70
  10   4   4  269.29   18.73
  10   8   4  188.89   17.15
  10   9   4  126.15   16.82
  11   3   6  184.79   16.48
  11   5   5   46.25   13.16
  11   6   5  377.75   23.88
  11   7   5   51.42   15.34
  11   8   5   82.32   15.40
  12   4   7   25.66   12.28
  12   5   7   41.15   11.19
  13   3  10   86.79   17.63
   0   7  -1  769.82   14.22
   4  11   1   -6.02    8.09
   5  -1   2  186.20    7.36
   5  12   2   47.18   12.85
   6   4   0   70.04    9.99
   6   5   0 2582.13   38.80
   6   6   0   81.20    9.74
   6   7   0  797.87   25.25
   6  10   1  225.79   17.80
   7   3   1  431.46   16.83
   7  12   3  137.86   17.37
   8   1   3   49.54    7.35
   8   9   2  224.59   17.36
   8  11   3    5.65    9.32
   9  -1   6   62.35    8.54
   9   1   4   21.48    8.55
   9   3   3   56.40    9.35
   9  10   3   64.13   14.64
  10   3   4  171.79   15.41
  11   1   7   -7.38    9.23
  11   4   5  188.38   18.09
  12   2   8   51.01   12.71
  12   6   6   41.08   13.93
  -2   1   0  399.17    6.45
  -1   6  -1   97.14    4.32
   2  10   0   79.25    8.98
   3  -1   1  243.92    5.87
   3   3  -1   60.08    5.49
   3  10   0  288.11   15.32
   4   1   0  111.13    7.15
   4   4  -1   76.31    8.15
   4   7  -1  202.28   12.51
   4  10   0  183.71   13.75
   5  -3   4  576.25    9.07
   5   2   0  385.35   13.26
   5   9   0  525.20   20.40
   5  11   1   29.51   11.37
   6   1   1  104.55    8.36
   6   8   0  166.33   15.18
   6  12   2  109.92   15.90
   6  13   3   74.28   14.06
   7   9   1  395.53   20.26
   7  11   2   24.46   10.02
   8   2   2  264.38   14.48
   8   5   1  330.34   18.01
   8   6   1   12.89   11.35
   8   7   1   52.31   12.89
   8  10   2   63.71   14.81
   9   2   3   66.94   10.56
   9   5   2  116.49   14.64
   9   6   2   45.45   10.09
   9   7   2  167.14   16.97
   9   8   2   25.67   12.81
  10   0   6  140.68   12.62
  10   1   5  273.78   15.98
  10   5   3  151.20   15.90
  10   6   3  213.75   18.88
  10   7   3  250.70   20.50
  10   8   3    1.25   10.92
  11   2   6   63.62   10.21
  12   3   7   30.90   11.80
  12   5   6   28.28   13.46
  13   3   9   39.02   14.24
   1   2  -1   -0.14    2.38
   1   8  -1  442.64   13.19
   2  -4   4  647.31    7.41
   2   0   0  785.35    9.48
   2   2  -1  213.14    7.55
   3  -5   6  333.95    5.80
   3   8  -1  346.94   13.98
   4   8  -1   52.05    9.19
   5   0   1   81.94    6.35
   5   5  -1 1581.17   28.99
   5   6  -1   32.67    8.80
   6   9   0  729.94   26.11
   6  11   1  134.48   15.64
   7   2   1  673.60   19.66
   7   6   0  473.47   20.84
   7   7   0  161.57   14.66
   7  10   1   10.44   12.30
   7  13   3   19.57   14.21
   8   4   1   11.69    9.54
   8   8   1   41.80   12.48
   8  12   3   37.99   11.60
   9   4   2   99.71   13.66
   9   9   2  100.61   16.24
   9  11   3  112.41   18.21
  10   2   4  316.03   17.90
  10   4   3  101.72   14.43
  10   9   3  282.46   22.22
  11   3   5  216.17   15.86
  11   5   4  216.53   19.43
  11   6   4  282.18   19.56
  11   7   4  123.67   15.08
  11   8   4   70.82   14.74
  12   4   6   30.77   12.57
  -3   3   0  514.07    7.14
  -1   3  -1  709.03    5.30
   0   8  -1   93.02    6.46
   3   9  -1  148.21   11.22
   4   3  -1  109.26    7.41
   4  12   1  104.55   12.80
   5   7  -1  505.05   18.33
   5  10   0  -11.56    7.11
   5  12   1   48.97   11.32
   5  13   2   15.00   11.91
   7  -1   3 1329.94   22.11
   7   4   0  311.45   16.02
   7   5   0  174.30   12.72
   7   8   0  548.29   23.99
   7  12   2   58.65   13.78
   8   9   1   25.61   12.13
   8  11   2   50.02   11.80
   9   3   2    1.81    9.97
   9  10   2    3.94   12.93
  11   0   7  171.22   13.49
  11   1   6  224.29   16.21
  11   2   5  317.67   18.77
  11   4   4  275.42   19.97
  12   2   7    5.38    9.85
  12   3   6  261.60   19.90
  12   5   5   13.99   11.87
  12   6   5  125.14   17.24
  13   3   8   23.95   13.52
  -1   7  -1  381.26    8.47
   0   2  -1  351.19    5.08
   2  11   0    2.59    6.79
   3   0   0  251.23    7.25
   3   2  -1  266.92    8.80
   3  11   0   18.90    7.96
   4   9  -1  323.94   16.14
   4  11   0  291.89   17.22
   5   1   0    6.81    5.46
   5   8  -1  350.45   16.41
   6   6  -1 1080.35   27.37
   6   7  -1   37.60   10.11
   6  10   0   50.88   12.59
   6  12   1    5.02   10.52
   6  13   2    7.66   11.98
   7  -2   4 1017.58   18.00
   7   0   2  503.63   15.12
   7   9   0   47.04   13.03
   7  11   1  167.92   17.22
   8  -2   5  346.07   12.21
   8   1   2   12.88    7.52
   8   3   1  138.22   11.37
   8  10   1   14.29   12.86
   8  12   2   11.37   11.86
   9  -1   5   18.59    6.97
   9   0   4    9.58    7.19
   9   1   3   25.13    8.57
   9   6   1   36.30   12.90
   9   7   1  257.30   19.65
   9   8   1   82.14   14.38
  10   3   3  198.50   14.37
  10   5   2  195.07   17.10
  10   6   2  105.28   16.14
  10   7   2  272.92   20.43
  10   8   2  103.24   16.04
  11   3   4    6.33   10.56
  11   6   3   37.10   12.86
  11   7   3  320.74   23.24
  11   8   3   67.95   14.41
  12   4   5  241.67   19.57
  13   4   7   -6.29   11.34
   1   9  -1   50.93    6.89
   4  -1   1   31.21    3.69
   4   2  -1  228.88   10.05
   5   3  -1  524.53   15.45
   5   9  -1  373.34   18.80
   5  11   0  160.66   14.74
   6  -1   2 1270.05   19.69
   6   5  -1  569.05   19.18
   6   8  -1 1054.07   29.44
   7   3   0  420.71   17.10
   7  10   0  254.73   18.53
   7  13   2  143.64   18.68
   8   5   0  561.12   22.80
   8   6   0  567.34   23.26
   8   7   0   36.55   11.84
   8   8   0   32.90   13.16
   9   2   2  376.42   17.99
   9   5   1  216.04   15.28
   9   9   1  139.72   17.62
   9  11   2  123.07   15.73
  10   0   5   39.15    9.60
  10   1   4   65.76   11.15
  10   4   2  109.87   14.17
  10   9   2   84.62   13.55
  11   5   3  409.75   23.78
  12   1   7   54.52   12.63
  12   2   6   21.19   11.78
  12   6   4   -0.81   12.35
  13   3   7   74.62   15.34
   2   5  -2  518.72   13.34
   2   6  -2  293.90   11.02
   2   7  -2  382.42   12.92
   2  10  -1  232.93   12.45
   3   5  -2  969.29   19.70
   3   6  -2   38.04    5.55
   3  10  -1  247.75   14.31
   4  10  -1   22.52    9.76
   6  -2   3  958.85   15.55
   6   0   1 1643.14   24.19
   6   4  -1  570.51   18.06
   6   9  -1   13.62   11.01
   6  11   0  261.77   18.45
   7   6  -1  334.04   18.59
   7   7  -1   87.91   12.74
   7  12   1   -4.33   11.36
   8   2   1  259.72   14.52
   8   4   0  212.14   15.01
   8   9   0   16.53   12.85
   8  11   1  108.01   14.29
   9   4   1  157.48   13.18
   9  10   1  114.99   17.01
  10  -1   6   12.47    6.89
  10   2   3  270.23   15.45
  11   0   6  149.61   12.75
  11   1   5  329.18   18.40
  11   4   3    2.00   11.86
  12   3   5   28.26   11.82
  12   5   4   79.37   14.57
  13   4   6   20.74   13.77
   0   9  -1  715.90   15.60
   1   5  -2  134.92    6.69
   1   6  -2  142.63    7.21
   2   4  -2 2258.63   24.94
   3   4  -2   15.49    5.95
   3   8  -2   69.78    8.77
   4   0   0   78.96    5.80
   4   7  -2  102.10    9.12
   4  12   0    6.57    9.49
   5   6  -2  729.41   21.56
   5  10  -1  143.73   13.62
   5  12   0   54.34   12.65
   6   1   0  772.51   18.30
   6  13   1  195.20   18.67
   7   2   0    4.69    7.45
   7   5  -1   14.61    9.52
   7   8  -1  100.18   13.50
   7  11   0   35.16   13.47
   8  10   0   55.66   14.79
   8  12   1   56.40   14.99
   9   3   1  464.38   20.64
   9   6   0  321.22   19.94
   9   7   0   24.29   13.14
   9  11   1    3.15   11.95
  10   3   2  412.07   20.81
  10   6   1  226.10   19.46
  10   7   1   -4.43   11.61
  10   8   1  120.58   17.03
  11   2   4  325.99   17.86
  11   3   3  118.91   14.88
  11   6   2  175.79   18.62
  11   7   2   23.89   12.88
  11   8   2  114.79   17.04
  12   4   4  107.05   16.44
  13   2   7   14.73   11.06
  -3   4   0   46.94    2.33
  -1   8  -1   10.50    3.46
   1   4  -2 2940.35   24.65
   1   7  -2  349.97   11.20
   4   4  -2    6.07    4.69
   4   8  -2  153.81   10.98
   4  11  -1  101.70   11.87
   5   2  -1  169.00    9.01
   5   5  -2  383.30   15.84
   5   7  -2    9.25    6.91
   5   8  -2  700.47   22.95
   6  10  -1  667.04   24.89
   6  12   0   81.52   14.53
   7   4  -1  512.28   19.57
   7   9  -1  136.29   15.03
   7  13   1   92.07   16.35
   8   3   0  433.77   18.66
   8   7  -1   19.33   11.18
   9  -1   4  226.94   12.60
   9   0   3   22.39    7.70
   9   1   2  219.13   13.77
   9   5   0   85.02   13.76
   9   8   0  324.74   19.94
   9   9   0   59.67   14.82
  10   0   4  236.64   14.02
  10   1   3  224.76   14.68
  10   5   1    0.81    8.49
  10   9   1  127.63   15.20
  11   5   2    9.50   11.72
  12   1   6   63.58   12.36
  12   2   5  139.93   15.85
  12   5   3  158.16   17.61
  12   6   3   72.95   12.83
  13   3   6   19.80    9.70
  13   4   5   88.14   15.42
   2   1  -1 1298.91   14.26
   2   3  -2  840.48   14.63
   3   1  -1   55.88    4.65
   3   3  -2  755.65   15.82
   3   9  -2  646.57   20.22
   3  11  -1  138.95   12.02
   4  -3   3  467.48    6.11
   4   9  -2  110.49   11.74
   5  -4   5  148.84    3.36
   5  -1   1  103.02    6.03
   5   9  -2   -4.01    8.70
   5  11  -1    3.80    9.39
   6  -3   4  623.40   10.98
   6   5  -2  268.21   15.03
   6   6  -2  110.44   11.96
   6   7  -2   27.55   10.73
   6   8  -2  186.18   15.42
   6  11  -1    1.93   10.18
   7  -1   2  303.55   11.81
   7  10  -1   87.72   14.53
   7  12   0  117.97   16.39
   8   1   1  268.62   13.86
   8   5  -1  285.35   18.13
   8   6  -1  538.09   21.93
   8   8  -1  227.47   18.04
   8   9  -1  245.17   18.89
   8  11   0    9.99    9.64
   9   2   1   68.21   11.30
   9   4   0  580.72   23.55
   9  10   0  191.83   19.53
  10  -1   5  129.48   10.38
  10   2   2   21.83   10.57
  10   4   1  109.56   13.95
  11   1   4   47.08   11.11
  11   4   2   39.92   12.97
  12   3   4   71.74   11.58
   0   5  -2   46.59    4.14
   0   6  -2 1590.77   18.35
   1   8  -2  170.60    8.83
   4   1  -1   22.21    5.33
   4   3  -2  695.33   16.40
   5  -2   2   97.59    4.89
   5   0   0 1097.94   18.32
   6   9  -2  458.48   21.50
   6  13   0   81.82   14.09
   7   0   1  203.69    9.89
   7   3  -1    9.22    6.59
   7   7  -2  566.50   22.93
   7  11  -1   49.26   12.95
   8  -2   4   70.46    6.77
   8   2   0  267.26   14.72
   8   4  -1  785.11   24.91
   8  10  -1  197.65   18.12
   8  12   0   46.27   14.44
   9  11   0   27.29   14.08
  10   3   1    0.21    9.71
  10   6   0   59.36   14.54
  10   7   0   23.77   12.55
  10   8   0   -3.03   12.83
  10   9   0  108.88   16.33
  11   0   5   53.54    9.70
  11   2   3    8.79    9.74
  11   6   1  152.33   17.68
  11   7   1   21.93   10.46
  11   8   1   15.64    9.90
  12   4   3    8.14    9.57
  12   6   2  312.83   23.20
  13   2   6   79.74   13.60
  13   3   5   24.36   13.30
  -3   5   0  360.96    4.54
   0   7  -2  135.88    6.77
   1   1  -1  567.21    7.68
   3  10  -2   87.58   10.56
   4  10  -2  152.51   12.94
   4  12  -1  184.83   15.18
   5  10  -2  551.28   22.67
   5  12  -1  205.02   16.68
   6   4  -2  196.24   11.50
   6  12  -1  280.15   19.35
   7  -2   3  189.84    8.56
   7   5  -2   39.28   10.38
   7   6  -2  116.38   11.83
   7   8  -2   12.26    8.17
   7   9  -2  246.46   17.70
   7  13   0  -13.69   11.86
   9   3   0   -1.42    9.97
   9   6  -1   13.09   12.53
   9   7  -1  379.53   20.56
   9   8  -1   13.09   12.14
   9   9  -1  375.76   23.55
  10   5   0   99.68   14.26
  11   3   2   84.72   11.84
  11   5   1   15.58    9.43
  12   1   5   30.16   10.04
  12   2   4  117.65   14.35
  12   3   3  415.18   23.07
  12   5   2    5.78   12.53
  13   4   4    0.13   11.62
   1   3  -2   99.27    5.34
   1   9  -2   79.27    7.45
   2  10  -2  151.68   10.86
   4   6  -3  351.12   14.57
   4   7  -3    6.03    7.45
   5   1  -1 1396.46   22.09
   5   7  -3  298.07   15.84
   6  -1   1  124.44    7.25
   6   0   0  148.64    8.70
   6  10  -2  118.26   12.61
   7   2  -1  363.74   15.60
   7   4  -2  166.82   13.33
   7  10  -2   16.62   11.05
   7  12  -1   15.30   12.79
   8   3  -1    4.65   10.08
   8   6  -2   15.56   10.90
   8   7  -2  375.74   21.34
   8   8  -2  246.08   19.24
   8  11  -1   73.91   14.10
   9   0   2  162.68   11.68
   9   1   1  765.50   22.81
   9   5  -1  409.66   19.96
   9  10  -1   10.64   13.12
  10   0   3  114.01   11.62
  10   1   2  298.21   16.82
  10   4   0   52.53   13.25
  11   4   1   24.37   12.43
  11   7   0  102.47   15.87
  11   8   0    4.39   11.28
  12   4   2  225.31   19.17
  13   2   5  154.71   17.37
  13   3   4  222.31   19.12
   0   4  -2 2095.21   17.26
   0   8  -2 1153.45   18.09
   1  -3   3  184.11    4.67
   2   6  -3   62.45    6.56
   3   2  -2   60.50    6.39
   3   5  -3  308.08   12.18
   3   8  -3  391.11   15.56
   3  11  -2  225.42   14.65
   4   2  -2   12.48    5.91
   4   8  -3  372.48   16.52
   4  11  -2   32.08   10.19
   5   5  -3  136.49   11.52
   5   6  -3  544.20   18.56
   5   8  -3   96.14   12.21
   5  11  -2    2.89    9.43
   6   3  -2   56.13    8.08
   6   6  -3    4.88    8.89
   6   7  -3  153.32   14.41
   6  11  -2  407.54   22.18
   8   1   0  800.99   21.92
   8   5  -2 1589.66   36.19
   8   9  -2  419.41   22.88
   8  12  -1    0.08   11.11
   9  -1   3   11.09    6.58
   9   2   0  858.26   25.61
   9   4  -1   26.64   10.75
   9  11  -1  140.88   18.82
  10  -1   4  101.02   10.26
  10   2   1  167.54   14.48
  10   6  -1   16.15   12.98
  10   7  -1   64.38   15.32
  10   8  -1   52.06   14.73
  10   9  -1   16.69   13.66
  11   0   4  102.87   11.97
  11   1   3  119.83   11.68
  11   2   2    1.39   10.61
  11   6   0   23.31   12.43
  12   6   1   43.01   14.91
  13   4   3  284.85   22.14
  -2   6  -1  200.28    3.47
   2   2  -2 1895.89   19.95
   2   5  -3 1317.14   20.88
   2   7  -3  521.57   14.99
   3   4  -3 1013.18   19.52
   3   9  -3   34.44    8.20
   4   4  -3 1433.99   25.25
   4   9  -3    3.58    8.60
   5  -3   3    7.95    2.11
   5   2  -2   89.19    8.49
   5   9  -3  400.64   18.86
   6  -2   2  137.13    6.64
   6   1  -1  334.67   12.33
   6   5  -3  292.80   15.58
   6   8  -3   32.14    8.85
   6   9  -3  223.37   17.02
   6  13  -1   -6.22   11.89
   7   3  -2   86.46   10.68
   7   7  -3  167.66   15.18
   7  11  -2   45.58   13.56
   7  13  -1   86.66   14.97
   8   4  -2   11.62    9.63
   8  10  -2   61.67   13.62
   9   6  -2  326.61   20.23
   9   7  -2   55.14   14.51
   9   8  -2  477.06   25.29
   9   9  -2    1.59   11.00
  10   3   0   29.36   10.81
  10   5  -1  352.60   21.64
  11   3   1   24.92   11.40
  11   5   0  219.32   17.22
  12   1   4   20.69    9.82
  12   2   3   10.74    8.38
  12   3   2   45.56   13.85
  12   5   1  220.83   19.44
  -2   2   0  401.75    5.55
   4  10  -3  168.30   13.37
   5  10  -3  176.73   15.30
   5  12  -2  116.40   14.39
   6  10  -3   75.83   12.74
   6  12  -2   12.75   11.80
   7  -1   1   27.50    5.76
   7   6  -3    9.13    7.63
   7   8  -3  249.14   16.29
   7   9  -3  199.40   17.41
   8  -2   3    1.51    5.01
   8   2  -1  538.79   18.92
   8  11  -2  150.73   18.14
   9   3  -1  297.64   16.18
   9   5  -2  356.40   20.76
   9  10  -2  376.08   24.17
  10   4  -1    9.32   10.87
  11   4   0   -1.91   11.62
  11   7  -1   59.38   15.26
  11   8  -1   68.35   15.64
  12   4   1   31.29   13.97
  13   2   4   19.50   10.71
  13   3   3  146.04   17.64
  -2   5  -1  238.21    2.34
   0   9  -2   -0.09    3.74
   1   6  -3   39.69    4.92
   1   7  -3  658.28   15.03
   2   4  -3  140.35    7.80
   3  -1   0  285.18    6.94
   3  10  -3  145.76   11.86
   4  -1   0    5.70    3.31
   4   0  -1  749.07   14.08
   6   4  -3   11.06    5.66
   7   5  -3  530.87   20.38
   7  10  -3   96.24   15.04
   7  12  -2   59.59   12.14
   8   3  -2  351.45   17.57
   8   6  -3  547.40   23.89
   8   7  -3    1.81   10.84
   8   8  -3  545.18   25.04
   8   9  -3   -9.35   12.03
   8  12  -2  111.50   16.33
   9   0   1   87.00   10.03
   9   1   0  126.53   11.71
   9  11  -2   -1.46   13.66
  10   0   2   -0.76    8.34
  10   1   1   36.71    9.90
  10   2   0  357.53   19.06
  10   7  -2   -1.01   13.14
  10   8  -2  179.11   19.03
  10   9  -2    6.17   13.43
  11   0   3   10.26    7.89
  11   1   2   55.79   11.56
  11   2   1  229.40   17.56
  11   6  -1  197.91   18.65
  12   2   2  345.71   20.36
  12   6   0  105.38   14.28
  13   4   2   64.67   14.44
  -2   7  -1  548.23    6.53
   0  -1   1 3831.21   14.83
   1   5  -3  448.60   11.18
   1   8  -3    1.50    5.11
   3   0  -1 2363.24   20.99
   3   3  -3  179.33    9.29
   4   3  -3    5.49    4.42
   4   7  -4  786.39   22.03
   4  11  -3   15.54    9.85
   5  -1   0   95.75    6.14
   5   0  -1  278.10   10.33
   5   7  -4  288.91   15.78
   5  11  -3  296.71   18.28
   6  11  -3   87.97   14.13
   6  13  -2  147.78   17.05
   7  -2   2  497.97   13.13
   7   2  -2  139.58   11.40
   7   4  -3    9.34    8.97
   7  11  -3   -6.51   10.72
   8   5  -3  251.82   17.80
   8  10  -3  545.28   26.83
   9  -1   2   12.75    6.61
   9   2  -1  471.80   20.20
   9   4  -2  271.95   16.52
   9   7  -3  197.76   17.77
   9   8  -3  200.94   19.09
  10  -1   3    7.11    7.47
  10   3  -1  449.30   21.99
  10   5  -2   48.03   12.71
  10   6  -2  560.53   25.14
  11   3   0   53.10   13.14
  11   5  -1   78.78   14.58
  12   1   3  202.26   14.69
  12   3   1   94.98   15.43
  12   5   0   46.29   11.29
  13   2   3  158.87   16.58
   0   3  -2  394.03    7.12
   1   2  -2 1575.20   15.28
   2  10  -3   79.33    9.07
   3  11  -3   49.14    9.90
   4   1  -2 1643.12   22.57
   4   6  -4  102.44    9.22
   4   8  -4   32.54    8.73
   5   1  -2 1042.37   20.10
   5   5  -4  695.85   20.95
   5   6  -4   60.02    8.56
   5   8  -4   31.70    8.09
   5   9  -4  680.62   24.03
   6  -4   5   36.38    2.72
   6  -3   3    2.83    2.44
   6   3  -3  213.41   11.59
   6   6  -4    3.48    9.07
   6   7  -4   63.43    9.66
   6   8  -4  198.31   15.52
   6   9  -4   87.18   13.49
   7   7  -4   39.53   11.45
   7   8  -4  150.73   15.25
   7  13  -2   67.53   12.44
   8   0   0  153.39   10.89
   8   1  -1    3.55    7.62
   8   4  -3  252.14   16.39
   8  11  -3   58.45   14.86
   9   6  -3  464.60   23.27
   9   9  -3  217.24   17.74
   9  10  -3   76.05   16.07
  11   4  -1  160.99   17.22
  11   7  -2   19.55   13.63
  11   8  -2   52.38   14.19
  12   4   0   67.31   15.02
  12   6  -1   36.64   13.61
  13   3   2   41.72   12.80
  13   4   1   19.22   11.78
  -1   6  -2   59.68    3.48
  -1   7  -2  233.07    6.58
   1   9  -3  134.84    8.70
   2   3  -3 1735.26   21.36
   3   1  -2 1270.18   17.46
   3   8  -4   77.50    9.18
   4   9  -4  440.02   18.44
   5  10  -4  108.89   12.76
   5  12  -3   -6.13    9.59
   6  -1   0  449.45   12.57
   6   0  -1   50.41    6.68
   6   5  -4  526.07   19.93
   6  10  -4   69.41   13.31
   6  12  -3  201.79   17.43
   7   3  -3  292.98   15.48
   7   6  -4  235.31   16.50
   7   9  -4    4.80   10.57
   7  12  -3  114.22   16.38
   8   2  -2  174.12   13.24
   8   7  -4    7.61   10.97
   8   8  -4   54.07   13.12
   9   3  -2  389.32   18.38
   9   5  -3   11.51   11.05
  10   1   0    0.54    8.79
  10   4  -2  539.10   24.13
  10   7  -3  206.54   19.57
  10   8  -3   21.88   14.31
  10   9  -3  232.30   21.34
  11   1   1   -5.94    9.61
  11   2   0  177.67   16.16
  11   6  -2  302.14   21.58
  12   2   1   57.66   12.47
  12   5  -1    6.65   11.54
  -1   5  -2  943.21    9.97
   1   4  -3  293.66    8.41
   2   0  -1 1646.73   14.58
   2   7  -4  197.78   10.12
   3   5  -4  329.94   12.17
   3   9  -4  240.00   13.34
   4   2  -3 1295.94   21.97
   4  10  -4   51.33   10.70
   5  -2   1    9.59    2.86
   5   2  -3  286.95   12.52
   5   4  -4   14.69    7.35
   6   4  -4  411.05   17.40
   7   5  -4   93.76   10.87
   7  10  -4  249.49   17.61
   8   6  -4  206.98   17.35
   8   9  -4  295.64   19.11
   8  10  -4   10.18   11.72
   8  12  -3  100.58   15.14
   9   4  -3  578.79   24.27
  10   0   1  119.08   12.09
  10   2  -1   80.98   12.82
  10   6  -3  255.59   19.84
  11   0   2   22.88    9.67
  11   3  -1  205.53   17.58
  11   5  -2   63.00   13.99
  12   1   2    7.52    7.74
  12   3   0   77.89   14.72
  13   2   2  112.70   15.69
  13   3   1   87.36   14.81
  -1   8  -2  144.08    5.88
   2   6  -4 1013.58   19.79
   3  10  -4   28.66    8.20
   5  11  -4   91.53   13.19
   6  11  -4   32.73   11.25
   7  -1   0   96.92    7.57
   7   1  -2  108.40   10.31
   7   4  -4   96.00   12.17
   7  11  -4   14.76   11.62
   7  13  -3    5.72   13.10
   8  -2   2   26.37    5.67
   8   3  -3   54.46    9.26
   8   5  -4  133.34   15.06
   8  11  -4  234.04   19.75
   9   0   0  352.24   15.91
   9   1  -1  293.73   14.92
   9   2  -2   13.77   10.29
   9   6  -4   28.85   12.14
   9   7  -4  367.47   22.09
   9   8  -4   18.53    9.88
   9   9  -4  551.65   27.12
   9  10  -4    9.31   11.97
  10  -1   2  175.01   12.32
  10   3  -2  188.51   16.27
  10   5  -3  367.17   21.55
  11   4  -2  175.95   17.71
  11   7  -3  157.93   18.31
  12   4  -1   79.14   15.23
  12   6  -2   46.50   15.19
  13   4   0   38.39   13.93
   0   6  -3  115.73    5.77
   0   7  -3 1028.54   16.02
   2   1  -2  850.54   12.45
   2   5  -4    7.00    4.99
   2   9  -4   65.25    8.20
   3   2  -3  226.61    8.84
   3   4  -4 2366.90   29.77
   4  11  -4  184.71   14.69
   5   6  -5  329.79   16.34
   5   7  -5   41.11    9.63
   5   8  -5  354.24   18.09
   6  -2   1  484.62   11.55
   6   6  -5  116.30   12.79
   6   7  -5   47.23   11.94
   6   8  -5  261.04   17.69
   6   9  -5   11.18   11.40
   6  12  -4   97.88   13.88
   7   2  -3   -2.32    7.96
   7   7  -5   47.14   12.75
   7   8  -5   23.77   12.14
   7  12  -4   82.08   14.29
   8   4  -4  162.07   14.65
   9  -1   1  634.45   18.97
   9   3  -3   -6.13   10.53
   9   5  -4  393.56   21.39
  10   4  -3  222.80   18.37
  10   7  -4  322.86   21.94
  10   8  -4  235.09   21.07
  10   9  -4  142.56   18.67
  11   1   0  225.89   16.00
  11   6  -3   21.62   12.40
  12   2   0   24.04   11.42
  12   5  -2   60.37   15.33
   0   5  -3  816.06   12.63
   0   8  -3   71.97    5.61
   2  -3   3  989.51    7.33
   4   3  -4  926.10   20.32
   4   6  -5  295.37   14.12
   4   7  -5  531.93   18.37
   4   8  -5  686.72   21.88
   4   9  -5  200.77   13.85
   5   9  -5    7.59    7.61
   5  12  -4  267.76   18.45
   6   3  -4   50.32    8.22
   6   5  -5  106.31   12.05
   6  10  -5   91.34   14.07
   7   6  -5   93.30   12.86
   7   9  -5  216.03   16.21
   7  10  -5   10.67   12.67
   8   0  -1  270.06   12.89
   8   1  -2  191.07   12.04
   8   2  -3   35.92    9.68
   8   7  -5  334.21   21.16
   8   8  -5   40.32   13.96
   8   9  -5  350.01   22.52
  10   1  -1  542.00   21.60
  10   2  -2  340.60   18.68
  10   6  -4    8.82   13.19
  11   0   1   91.06   11.96
  11   2  -1   72.07   11.08
  11   3  -2  -11.95   11.51
  11   5  -3  382.97   23.16
  12   0   2  120.99   12.97
  12   1   1  160.55   14.87
  12   3  -1    8.73   12.63
  13   1   2   21.46   12.20
  13   2   1   -1.66   11.48
  13   3   0   22.73   13.58
   1   3  -3 1347.20   16.43
   1   7  -4  172.01    8.42
   2   4  -4  768.69   16.01
   2  10  -4  197.39   12.00
   3   7  -5  457.10   16.38
   3   8  -5    5.28    7.18
   5   0  -2  604.89   14.89
   5   5  -5  431.08   16.83
   5  10  -5  148.89   12.78
   6  11  -5   31.06   11.30
   7  -2   1  255.88    9.83
   7   3  -4    6.11    7.00
   7   5  -5   11.48   10.97
   7  11  -5  172.57   17.10
   8   6  -5   34.40    9.86
   8  10  -5   75.30   14.50
   9   4  -4   18.53   11.97
   9   7  -5  100.24   16.03
   9   8  -5  351.13   23.03
   9   9  -5   55.04   15.01
  10   0   0  242.67   13.93
  10   3  -3  129.94   15.39
  10   5  -4  346.59   22.27
  11   4  -3   46.45   13.27
  11   7  -4   64.00   15.16
  12   4  -2   25.73   12.55
  12   6  -3    9.13   14.24
  13   4  -1   22.37   12.37
  -1   0   1    1.83    2.19
  -1   1   0  227.92    3.35
   1   6  -4  199.94    8.57
   1   8  -4  144.53    8.41
   2   2  -3    7.05    3.48
   3   3  -4  271.50   10.28
   3   9  -5  492.52   18.12
   4   0  -2   75.90    6.44
   4   1  -3 1510.82   22.59
   4  10  -5  244.45   15.49
   5  -1  -1  322.00   10.18
   5   1  -3   78.11    6.87
   5   4  -5  971.08   23.98
   5  11  -5   27.45   11.39
   6   0  -2  273.52   11.02
   6   4  -5  506.61   19.95
   8   3  -4   41.99    8.98
   8   5  -5  568.47   22.90
   8  11  -5   46.02   13.04
   9   0  -1  476.09   18.17
   9   1  -2  801.44   23.71
   9   2  -3  557.06   22.38
   9   6  -5  108.88   15.20
   9  10  -5  242.36   19.19
  10  -1   1  237.91   13.91
  10   8  -5  149.58   18.84
  11   6  -4  224.09   19.87
  12   2  -1  161.87   16.17
  12   5  -3  120.64   17.48
   0   1  -1 2646.07    9.94
   1   5  -4  771.10   14.86
   1   9  -4   59.51    6.90
   3  10  -5  109.93   10.66
   4  -1  -1  182.71    7.12
   4  11  -5   21.23    9.87
   5   8  -6  185.42   14.50
   6  -1  -1  125.51    7.74
   6   2  -4  144.41   11.39
   6   7  -6  156.14   15.07
   6   8  -6   13.29   11.15
   6   9  -6  201.07   16.86
   6  12  -5   31.05   12.50
   7   1  -3  194.21   11.51
   7   2  -4   31.37    9.28
   7   4  -5  315.57   16.34
   7   7  -6  182.16   16.76
   7   8  -6   27.11   12.49
   7   9  -6  357.55   21.69
   7  12  -5   35.97   12.39
   8  -2   1  625.13   16.13
   8   4  -5   25.76   11.85
   8   8  -6  353.75   21.48
   9  -1   0  146.29   10.79
   9   3  -4  346.45   19.79
   9   5  -5  200.59   18.11
  10   4  -4    7.53    8.84
  10   6  -5  320.94   22.11
  10   7  -5   -2.42    9.00
  11   0   0   52.50   10.30
  11   1  -1  285.14   17.85
  11   2  -2  351.29   20.32
  11   3  -3  168.84   16.52
  11   5  -4  327.38   22.56
  12   0   1   89.77   12.84
  12   1   0  109.28   12.22
  12   3  -2   40.39   13.00
  13   1   1   46.13   12.77
  13   2   0   61.89   11.47
  13   3  -1    3.75   11.54
  13   4  -2   -3.48   11.43
  14   2   1   16.39   13.05
  -1   4  -2  182.77    3.91
   0   4  -3  786.27   11.35
   3  -4   5  551.70    7.19
   3   0  -2 1899.77   20.19
   4   2  -4 1541.42   24.35
   5  -3   2  166.84    5.09
   5   6  -6  196.42   14.41
   5   7  -6  414.02   17.93
   5   9  -6  427.46   20.47
   6   3  -5  133.23   11.90
   6   6  -6   32.05    8.58
   6  10  -6   17.68   11.33
   7  -1  -1    2.67    4.92
   7   6  -6   44.74   11.54
   7  10  -6   27.20   12.28
   8   0  -2   58.41    9.02
   8   1  -3  388.58   17.22
   8   2  -4  355.91   17.75
   8   6  -6  426.49   21.97
   8   7  -6   -1.67    8.65
   8   9  -6   59.60   11.79
   8  10  -6  216.68   19.51
   9   8  -6   53.98   14.71
   9   9  -6   47.23   14.69
  10   0  -1  112.57   12.41
  10   1  -2  212.48   15.47
  10   2  -3  240.30   17.26
  10   5  -5  201.74   19.14
  11   4  -4  270.07   20.02
  11   7  -5   68.78   15.75
  12   4  -3   66.06   12.35
   1  -2   2  113.87    3.04
   2   3  -4  267.85    9.90
   2   6  -5   70.30    6.27
   2   9  -5  728.86   19.74
   3   1  -3 1306.46   18.69
   3   4  -5    0.26    5.83
   4   6  -6  739.99   21.63
   4   7  -6  199.63   12.36
   4   8  -6  566.87   19.88
   4   9  -6  100.78   12.17
   5   3  -5  305.76   13.28
   5   5  -6  638.50   21.17
   5  10  -6   33.44   10.74
   6   5  -6  623.64   22.39
   6  11  -6  122.13   15.34
   7   3  -5   42.44    8.67
   7   5  -6  545.87   23.03
   7  11  -6  103.23   15.09
   8  11  -6   27.20   13.34
   9   1  -3   34.14    9.66
   9   4  -5   48.72   10.15
   9   6  -6   45.11   14.06
   9   7  -6   15.60    9.78
   9  10  -6   68.59   13.15
  10   3  -4  232.80   16.55
  10   8  -6   43.24   15.27
  11  -1   1    8.72    8.19
  11   6  -5  321.16   22.84
  12   2  -2  174.79   16.73
  12   5  -4  -13.87   12.76
  13   2  -1   57.36   14.48
  13   3  -2   57.83   13.97
   1   1  -2   58.31    4.14
   1   4  -4  640.25   13.00
   2   5  -5  448.61   13.56
   2  10  -5   21.81    7.77
   3  -1  -1    6.18    3.16
   3   2  -4 1250.33   20.49
   4  -3   2  363.00    5.39
   4   5  -6  101.64   10.40
   4  10  -6   48.99   10.86
   5  -2   0  647.93   12.15
   5  11  -6  168.64   15.43
   6  -2   0  203.13    8.15
   7  -2   0  120.61    8.13
   7  12  -6  180.60   18.69
   8   3  -5  285.67   16.12
   8   5  -6  265.59   16.96
   9   0  -2   13.76    8.45
   9   2  -4   31.76    8.57
   9   5  -6   23.27   11.87
  10  -1   0    3.76    8.00
  10   4  -5  169.15   17.61
  10   6  -6   93.98   15.26
  10   7  -6  110.64   13.82
  11   1  -2   62.83   13.10
  11   2  -3  295.45   19.75
  11   5  -5  126.30   17.51
  12   1  -1   13.96    8.43
  12   3  -3  279.11   20.30
  13   1   0   11.43   10.71
  14   2   0  155.41   18.27
   0   2  -2  337.85    5.79
   1   0  -1   -1.76    1.88
   3   7  -6    7.01    5.55
   3   8  -6  837.27   22.54
   3   9  -6    5.28    7.88
   4  -2   0   88.63    4.72
   4  11  -6  204.24   15.52
   5   0  -3 1808.46   25.87
   5   1  -4 1043.69   21.57
   5   4  -6 1177.98   26.65
   6   4  -6   82.08    9.85
   6   7  -7   73.11   13.09
   6   8  -7  265.39   18.35
   6   9  -7   27.91   12.32
   6  12  -6   16.27   11.04
   7   1  -4  316.82   14.76
   7   4  -6   25.51    8.64
   7   7  -7   18.13   11.99
   7   8  -7  512.02   22.88
   7   9  -7   12.46   11.55
   7  10  -7  146.53   16.40
   8   4  -6  475.78   22.41
   8   7  -7  177.13   17.74
   8   8  -7   98.77   15.99
   8   9  -7  244.89   19.85
   8  10  -7   35.47   12.79
   9  -1  -1   41.88    8.31
   9   3  -5   70.84   10.91
   9   8  -7   20.14   12.47
   9   9  -7   91.30   15.44
  10   1  -3   -5.96   10.19
  10   2  -4  114.66   14.58
  11   0  -1    4.25    9.59
  11   3  -4  207.37   16.49
  12   0   0   -2.44    8.65
  12   4  -4  192.70   17.42
   0   7  -4   98.51    5.88
   0   8  -4  203.97    8.59
   1   2  -3  241.10    7.37
   2   4  -5 1412.16   22.17
   3   3  -5 2114.54   28.47
   3  10  -6  195.74   13.15
   5   7  -7  102.24   12.92
   5   8  -7  206.52   15.31
   5   9  -7  411.84   20.46
   6  -4   4   64.83    2.97
   6  -1  -2    6.34    4.89
   6   2  -5  415.27   15.71
   6   6  -7  214.45   15.64
   6  10  -7  100.80   13.81
   7   2  -5  279.05   14.74
   7   6  -7  598.30   23.60
   7  11  -7   28.57   13.30
   8  -3   2  292.96   10.43
   8   0  -3   84.61   10.06
   8   1  -4    4.79    8.71
   8   2  -5   65.49   12.04
   8   6  -7  114.57   15.86
   9   4  -6  209.87   17.99
   9   7  -7   28.31   12.72
  10  -2   1    5.67    7.18
  10   0  -2  141.84   13.41
  10   3  -5   79.17   14.22
  10   5  -6   63.89   12.15
  10   8  -7   69.49   15.34
  11  -1   0   18.87    9.33
  11   4  -5  199.65   16.94
  11   6  -6   -9.48   10.63
  12   2  -3   11.00   11.98
  12   5  -5   80.34   15.88
  13   1  -1   23.88   10.94
  13   2  -2   18.17   13.26
  13   3  -3   58.79   14.83
   0   6  -4  219.81    7.56
   1   6  -5  443.23   12.49
   1   7  -5  147.21    8.44
   1   8  -5  726.49   17.02
   2   1  -3  971.40   14.73
   4   0  -3 1235.16   19.67
   4   1  -4  298.07   10.97
   4   7  -7 1107.33   27.29
   4   8  -7   23.96    9.60
   5  -1  -2  352.93   11.08
   5   6  -7  212.68   13.78
   5  10  -7  147.30   14.36
   6   3  -6  178.27   13.43
   6   5  -7  305.68   18.02
   6  11  -7   13.06   11.92
   7   3  -6 1076.38   28.51
   7   5  -7   82.45   13.13
   8   3  -6   12.55   11.24
   8   5  -7  187.28   17.59
   9   1  -4  299.20   17.31
   9   2  -5    5.14   10.75
   9   6  -7   75.38   12.50
  10  -1  -1  133.13   11.68
  10   4  -6  136.19   16.99
  10   7  -7  148.12   15.62
  11   1  -3  391.52   21.07
  11   2  -4   45.34   13.25
  11   5  -6  226.69   20.71
  12   0  -1  115.42   13.37
  12   1  -2  117.89   12.88
  12   3  -4    8.37    9.64
  12   4  -5   22.25   12.64
  -1   7  -3   28.21    3.21
   2   0  -2 7655.65   34.19
   2   2  -4 1318.73   18.92
   4   2  -5   51.03    6.33
   4   6  -7   95.85   11.27
   4   9  -7  307.99   15.78
   4  10  -7   -2.27    8.07
   5  -4   4   49.25    1.41
   5   3  -6  649.19   19.48
   5   5  -7  773.05   23.59
   5  11  -7   56.06   12.51
   6  12  -7  136.50   16.45
   7   8  -8   39.67   13.38
   7   9  -8  607.16   26.96
   7  12  -7  159.27   16.07
   8  -1  -2  196.30   11.85
   8   8  -8    9.76   12.66
   8   9  -8  191.40   18.29
   9  -2   0  248.94   12.53
   9   0  -3  389.75   17.04
   9   3  -6   -2.66   11.33
   9   5  -7   52.67   11.22
  10   6  -7    5.45    8.85
  11   0  -2  258.41   17.15
  11   3  -5   28.22   10.10
  -1   6  -3  824.26   10.70
   0   3  -3  314.99    6.98
   0   5  -4  256.78    7.99
   1   3  -4  660.82   12.62
   1   5  -5    8.74    4.23
   2   9  -6  182.53   11.28
   4  -1  -2 1528.79   19.52
   4   5  -7  621.95   20.08
   6   4  -7  151.10   13.57
   6   7  -8  178.74   16.36
   6   8  -8  403.51   21.01
   6   9  -8   56.74   13.16
   7   1  -5   10.67    8.14
   7   4  -7 1252.70   31.46
   7   6  -8  120.00   14.83
   7   7  -8  776.40   27.58
   7  10  -8   20.83   13.12
   8   4  -7  327.61   19.54
   8   6  -8   10.37   11.65
   8   7  -8  144.30   14.75
   8  10  -8   43.49   13.27
   9  -1  -2  311.60   15.41
   9   4  -7  185.63   17.01
   9   7  -8  107.53   16.67
   9   8  -8   69.60   12.65
   9   9  -8  148.93   16.15
  10   0  -3  153.16   14.10
  10   1  -4  107.20   11.69
  10   2  -5   44.15    9.99
  10   3  -6   88.98   15.01
  10   5  -7  238.13   18.03
  11   4  -6   13.66    9.55
  11   6  -7   38.29   11.26
  12   1  -3  298.05   19.74
  12   2  -4  157.32   17.20
  12   3  -5   22.49   12.22
  13   1  -2   56.70   13.89
  13   2  -3   18.12   12.03
  13   3  -4   13.54   12.36
  -2   3   0  810.42    7.30
   2  -2   1  108.86    1.64
   2   3  -5   87.24    7.32
   2   5  -6  345.71   12.62
   3   1  -4  210.05    9.44
   3   7  -7  151.71   11.44
   3   8  -7  500.01   18.42
   3   9  -7  411.01   17.67
   5   4  -7   11.05    7.07
   5   7  -8    4.31   10.15
   5   8  -8  635.93   24.17
   5   9  -8  115.07   14.28
   6  -2  -1   14.06    4.23
   6   1  -5  147.05   10.51
   6   2  -6  409.90   17.33
   6   6  -8  340.33   18.84
   6  10  -8   19.31    9.19
   6  11  -8   99.10   14.20
   7  -3   1    4.43    3.54
   7  -2  -1   56.56    6.57
   7   0  -4  114.48   10.56
   7   2  -6   25.11    9.61
   7  11  -8  257.08   20.07
   8   0  -4  931.11   24.61
   8   1  -5  511.59   20.21
   8   2  -6  335.87   18.80
   9   6  -8   -1.90   11.08
  10  -2   0  301.87   14.43
  10   4  -7   34.11   13.94
  10   7  -8   34.88   12.99
  11   1  -4  535.03   23.92
  11   2  -5  248.60   19.46
  11   5  -7   35.85   14.86
  12   0  -2  108.73   13.33
  12   4  -6   18.51   13.94
   3   0  -3  570.64   12.07
   3   2  -5  148.42    8.26
   3   6  -7   96.94    8.85
   3  10  -7    5.91    8.19
   4   4  -7 1313.92   27.36
   5  -2  -1  171.01    7.24
   5   0  -4  526.85   15.35
   5   2  -6  537.26   18.19
   5   6  -8  220.43   15.68
   5  10  -8  100.18   13.29
   6   3  -7  258.94   15.54
   6   5  -8    5.99   10.76
   7   3  -7  115.86   13.15
   7   5  -8  637.29   24.13
   8  -3   1   88.04    6.62
   8   3  -7  178.84   16.16
   8   5  -8  383.97   20.50
   9   0  -4   55.11   11.03
   9   1  -5  122.94   11.99
   9   2  -6   40.92   11.55
   9   5  -8  429.40   24.12
  10  -1  -2  154.39   12.91
  10   6  -8  241.76   18.80
  11   0  -3  219.18   16.57
  11   3  -6   61.27   11.87
  13   2  -4  228.68   19.85
   1   4  -5  875.19   15.94
   3   3  -6  182.97   10.47
   4   7  -8  293.15   16.65
   4   8  -8  394.46   18.52
   4   9  -8  166.57   14.37
   5   3  -7  814.17   22.95
   5   5  -8    7.87    9.07
   5  11  -8  147.11   15.28
   6  -1  -3  235.38   10.24
   7   4  -8  713.21   26.21
   7   7  -9  202.53   18.21
   7   8  -9  437.36   23.87
   7   9  -9  128.41   17.16
   7  10  -9  287.69   20.84
   8  -1  -3  191.06   12.30
   8   4  -8   23.12   12.79
   8   7  -9    1.84   12.83
   8   8  -9  276.82   19.25
   8   9  -9    0.17    9.32
   8  10  -9   59.03   15.71
   9  -2  -1  247.92   12.85
   9   3  -7   78.61   11.58
   9   7  -9   38.51   14.73
   9   8  -9  209.58   19.78
  10   1  -5  199.92   16.85
  10   2  -6  240.69   18.03
  10   3  -7  194.38   17.71
  10   5  -8   41.87   13.46
  11   4  -7   35.01   10.88
  12   1  -4   54.95   12.81
  12   2  -5  119.62   16.59
  12   3  -6   76.52   15.91
  13   1  -3  154.03   17.15
  -1   5  -3   78.97    3.47
   1   7  -6  474.78   14.06
   1   8  -6    7.75    5.14
   2  -1  -1  579.90    8.10
   2   4  -6    7.44    5.50
   2   8  -7  602.26   18.35
   4   0  -4 1821.26   24.98
   4   1  -5  960.96   19.65
   4   6  -8   66.59    9.21
   4  10  -8  293.84   16.93
   5  -1  -3    9.60    5.01
   6   4  -8 1010.14   28.33
   6   7  -9  689.11   26.67
   6   8  -9   10.83    8.52
   6   9  -9  372.30   21.36
   6  10  -9    3.73   11.80
   7   1  -6  836.93   24.22
   7   6  -9  197.29   17.76
   7  11  -9    7.31   12.82
   8   6  -9  147.79   16.88
   9  -1  -3    2.20    8.26
   9   4  -8   55.42   11.37
   9   6  -9  485.89   26.29
  10   0  -4   57.78    9.78
  10   4  -8  189.30   18.14
  11  -1  -2   45.62   10.68
  11   1  -5   26.20   11.33
  11   2  -6   -4.13   12.11
  11   5  -8   11.82   12.79
  12   0  -3    0.69   10.76
   0   4  -4   68.69    4.50
   0   7  -5    9.44    4.34
   0   8  -5  515.85   12.94
   1   6  -6   47.55    5.86
   2   9  -7   10.31    6.98
   3  -1  -2  713.15   12.02
   3   8  -8    1.20    7.67
   4  -2  -1  713.16   11.81
   4   3  -7  205.11   12.76
   4   5  -8  492.29   18.88
   5   4  -8  173.52   13.69
   5   7  -9   63.62   12.22
   5   8  -9   54.01   12.60
   5   9  -9  157.19   15.80
   6   1  -6   70.62    9.94
   6   2  -7   -6.74    8.30
   6   6  -9   -0.74    7.67
   6  11  -9  136.70   16.25
   7  -2  -2  129.78    8.74
   7   0  -5 1024.09   24.90
   7   2  -7 1027.22   27.40
   7   5  -9  519.88   24.12
   8   0  -5   91.13   11.70
   8   1  -6  499.18   19.83
   8   2  -7  393.71   18.68
   8   3  -8  224.00   17.06
   8   5  -9  354.56   21.97
   9   1  -6  234.36   17.06
   9   2  -7  312.97   20.02
   9   5  -9   -7.41   13.02
  10  -2  -1  149.67   11.70
  10  -1  -3   -7.88    8.30
  10   6  -9    6.17    9.38
  11   0  -4   92.40   13.58
  11   3  -7   21.22    9.58
  11   4  -8   19.74   12.96
  13   2  -5  102.62   17.39
   0  -1   2  882.51    9.20
   0   6  -5   26.25    4.75
   2   1  -4  987.01   16.00
   2   2  -5  148.90    8.37
   3   6  -8   30.21    8.38
   3   7  -8  332.70   15.02
   3   9  -8  189.78   13.53
   4  -4   5  488.74    6.04
   5   6  -9    5.62   10.61
   5  10  -9   -0.36    9.65
   6  -2  -2  209.74    9.25
   6   3  -8   -1.18    9.35
   6   5  -9  854.62   27.97
   7  -3   0  276.83    9.90
   7   3  -8  798.53   25.58
   7   8 -10  397.00   23.76
   7   9 -10   86.66   15.16
   8  -3   0  479.55   13.98
   8   7 -10  151.43   17.08
   8   8 -10  305.38   22.42
   8   9 -10  162.02   18.09
   9   0  -5  -13.42    8.41
   9   3  -8  479.00   23.67
   9   7 -10  343.76   23.12
  10   1  -6   52.01   12.83
  10   2  -7   19.38   12.55
  10   5  -9   85.61   15.18
  12   1  -5   19.94   12.80
  12   2  -6    6.90   11.86
  12   3  -7   31.18   14.27
  13   1  -4   20.22   10.46
   1   1  -3  330.14    8.09
   1   2  -4   41.02    4.12
   1   5  -6   40.45    5.58
   3   1  -5 1075.03   19.55
   3   2  -6   40.76    7.29
   3  10  -8   34.31    8.80
   4  -1  -3  841.05   15.78
   4   4  -8  123.26   11.48
   4   7  -9   48.35   10.94
   4   8  -9  495.03   21.05
   4   9  -9   36.02   11.16
   5   2  -7    8.65    6.64
   5   5  -9    1.53   10.24
   5  11  -9  198.77   16.36
   6  -3   0  134.99    6.53
   6   8 -10  473.98   24.14
   6   9 -10   81.74   14.82
   7   4  -9   48.89   13.21
   7   7 -10   50.75   11.12
   7  10 -10  100.60   15.67
   8  -1  -4    3.66    7.53
   8   4  -9  223.00   16.86
   8   6 -10  166.90   18.14
   9  -2  -2  130.55   10.41
   9  -1  -4   63.59   10.69
   9   4  -9  696.36   28.74
   9   6 -10   -6.01   12.95
  10   0  -5  116.54   13.37
  10   3  -8    7.92    9.40
  10   4  -9  269.94   20.62
  11  -1  -3   36.55   10.69
  11   1  -6  121.92   15.93
  11   2  -7    4.95   12.79
  12   0  -4  108.61   14.81
  -1   3  -2  996.69    6.96
   1   3  -5   82.24    6.28
   2   0  -3   11.59    4.49
   2   3  -6  642.53   15.29
   3   0  -4 3548.39   31.49
   3   5  -8  240.76   13.38
   4   6  -9  373.88   18.27
   4  10  -9  190.44   15.44
   5  -2  -2    2.83    3.81
   5   3  -8   30.26    7.78
   6  -4   3  647.40    8.16
   6   4  -9  341.39   17.59
   6   6 -10  214.09   16.89
   6   7 -10  150.35   14.01
   6  10 -10  266.69   19.57
   7   1  -7  454.43   19.31
   7   2  -8  287.93   17.41
   7   6 -10  261.91   17.93
   8   1  -7   29.78   11.41
   8   2  -8  262.59   18.40
   8   5 -10   45.08   13.06
   9   1  -7   96.78   13.09
   9   2  -8   14.09   11.11
   9   5 -10  396.98   23.47
  10  -2  -2   32.57    8.87
  10  -1  -4   82.32   11.27
  10   6 -10   -0.75    8.30
  11   0  -5  202.22   16.90
  11   3  -8   -2.12    8.83
  11   4  -9   15.65   12.81
  13   1  -5  209.39   19.72
   0   5  -5  386.72    9.88
   2   8  -8  162.29   11.34
   4  -3   1   93.25    3.32
   4   1  -6  690.89   17.71
   4   5  -9   35.34    9.63
   5  -1  -4  895.78   18.78
   5   4  -9  255.98   16.02
   5   7 -10  238.70   17.39
   5   8 -10   -2.98   10.05
   5   9 -10  114.58   14.05
   5  10 -10   21.97   10.33
   6   1  -7  906.41   24.45
   6   2  -8  376.87   18.48
   6  11 -10   -9.06    8.10
   7   0  -6  116.68   11.54
   7   3  -9  802.35   27.66
   7   5 -10   51.57   10.82
   8  -2  -3    4.55    6.53
   8   0  -6  107.72   10.69
   8   3  -9  218.64   17.66
   8   8 -11   24.62   14.18
   9   0  -6  224.22   16.26
   9   3  -9   29.33   13.21
   9   7 -11   69.89   15.50
  10   1  -7  184.15   16.92
  10   2  -8  131.61   16.73
  10   5 -10  137.50   17.17
  12   1  -6  140.78   17.46
  12   2  -7   90.14   13.39
  13   0  -4  253.21   19.97
  -1   7  -4 1405.20   15.40
   1   4  -6  404.60   11.97
   1   7  -7  323.73   12.48
   2   4  -7  748.55   17.71
   2   7  -8  395.53   15.58
   2   9  -8  158.97   11.78
   3   4  -8  353.13   15.14
   3   7  -9  323.61   16.31
   3   8  -9  394.51   18.00
   3   9  -9   47.40   10.26
   4   0  -5  264.65   10.62
   4   3  -8  484.92   16.93
   5   6 -10    0.44    9.88
   6   0  -6  661.69   19.48
   6   3  -9  340.00   19.10
   6   5 -10  246.09   16.18
   7  -1  -5    6.40    7.09
   7   4 -10  269.98   18.74
   7   7 -11  212.64   19.35
   7   8 -11   31.97   10.95
   7   9 -11  120.52   14.91
   7  10 -11   27.28   14.34
   8  -1  -5  313.08   15.79
   8   4 -10  500.33   25.10
   8   6 -11   -0.33   11.60
   8   7 -11  258.02   19.11
   9  -2  -3  181.15   12.55
   9   4 -10  125.75   17.27
   9   6 -11  123.56   17.83
  10   0  -6  282.94   18.61
  10   3  -9   61.40   12.12
  10   4 -10   -0.65   11.78
  11  -1  -4  202.03   15.97
  11   1  -7   78.56   15.15
  11   2  -8  144.13   17.34
  11   3  -9  111.53   16.09
  12   0  -5   52.59   13.31
   0   2  -3  448.43    7.76
   0   3  -4  936.65   12.76
   1   6  -7  185.02    9.76
   3   6  -9   41.68    9.10
   4   4  -9  196.08   13.68
   4   7 -10  238.39   16.61
   4   8 -10   21.53   10.84
   4   9 -10  115.94   13.64
   5   1  -7  318.67   14.20
   5   2  -8  102.11   10.16
   5   5 -10  168.62   15.46
   6  -2  -3  290.22   11.20
   6   4 -10  200.86   16.83
   6   7 -11   51.80   13.52
   6   8 -11  352.55   21.59
   6   9 -11  149.03   16.50
   6  10 -11   84.35   15.51
   7  -3  -1   27.65    4.92
   7   6 -11   57.53   13.65
   8  -3  -1   38.34    6.33
   8   1  -8  269.32   17.52
   8   2  -9   57.31   12.56
   9  -1  -5   49.38    8.78
   9   5 -11  271.55   20.58
  10  -2  -3  160.70   12.77
  10  -1  -5  129.59   13.10
  11   0  -6   34.97   12.63
  12   2  -8   72.59   15.59
  13   1  -6  145.17   18.00
  -1   4  -3 1568.80   12.08
  -1   6  -4  170.22    5.55
   0   7  -6   54.46    5.81
   0   8  -6  430.15   12.42
   1   0  -2   82.29    4.09
   2   2  -6  222.78   10.18
   3  -1  -3 1492.03   18.60
   3   1  -6  222.86   10.89
   3   2  -7  250.69   12.25
   3   5  -9  519.67   18.63
   4  -2  -2  194.53    7.33
   4  -1  -4   10.40    5.28
   4   6 -10    3.98    9.78
   4  10 -10   21.27    9.89
   5   3  -9   -2.50    6.74
   5   8 -11  276.11   18.56
   5   9 -11   61.43   12.65
   6  -3  -1  535.24   12.53
   6   6 -11  149.52   15.93
   6  11 -11  145.54   17.43
   7   0  -7  520.57   20.07
   7   1  -8  141.61   13.60
   7   2  -9    8.69   10.43
   7   5 -11   40.57   14.01
   8   0  -7  863.40   26.51
   8   3 -10   14.84   12.85
   8   5 -11  191.94   16.73
   9   0  -7  547.38   23.26
   9   1  -8  389.53   19.90
   9   2  -9  270.67   18.14
   9   3 -10  301.51   21.63
  10   1  -8  223.98   18.58
  10   2  -9  202.37   19.06
  10   3 -10  331.48   22.51
  12  -1  -4   32.79   10.82
  12   1  -7   41.75   11.35
  13   0  -5  101.70   15.72
   0   4  -5  438.16   10.17
   1   5  -7  192.48    9.53
   2   1  -5   21.48    4.40
   2   3  -7  119.41    8.86
   3  -2  -1  366.30    7.39
   4   2  -8  104.77   10.19
   4   5 -10   19.49   10.39
   5  -2  -3  583.53   13.98
   5   4 -10   56.33   11.74
   5   6 -11   54.75   11.80
   5   7 -11   55.19   10.34
   5  10 -11  117.63   15.41
   6   1  -8  211.52   14.42
   6   2  -9  117.41   12.81
   6   5 -11    1.65   11.94
   7   3 -10   48.55   10.29
   7   7 -12   88.13   14.96
   7   8 -12   15.22   13.20
   7   9 -12  143.73   17.75
   8  -2  -4  389.16   15.43
   8   4 -11   45.80   14.49
   8   6 -12   65.99   14.50
   8   7 -12   25.64   10.78
   9  -2  -4  104.47   11.04
   9   4 -11   67.69   15.63
   9   6 -12  184.63   19.73
  10   0  -7   20.97   11.02
  10   4 -11  218.01   21.09
  11  -1  -5   28.68   10.44
  11   1  -8    3.39   12.74
  11   2  -9   51.33   13.45
  11   3 -10   80.65   16.96
  12   0  -6   -4.69    8.16
   0   6  -6  174.78    7.87
   1   2  -5    4.30    4.59
   1   3  -6  148.52    8.06
   2  -1  -2   38.41    3.84
   2   7  -9  178.45   12.04
   2   8  -9   36.68    8.90
   2   9  -9  146.00   11.39
   3   0  -5  679.18   15.60
   3   4  -9  152.01   11.79
   3   7 -10   40.96   10.38
   3   8 -10  605.69   22.17
   3   9 -10   62.21   11.13
   4   0  -6  403.41   14.22
   4   3  -9   -2.96    8.18
   5  -1  -5  593.07   15.97
   6   0  -7    2.12    6.21
   6   3 -10  268.78   16.38
   6   7 -12  233.02   18.72
   6   8 -12    5.27   12.21
   6   9 -12  121.29   16.80
   7  -1  -6  647.57   20.89
   7   4 -11  181.84   15.31
   7   6 -12   40.24   14.24
   8  -1  -6  425.16   17.55
   9  -3  -2  412.62   15.56
   9  -1  -6  101.85   12.18
   9   5 -12    1.38   11.40
  10  -2  -4   53.41   10.28
  10  -1  -6   32.73   10.55
  11   0  -7    4.27   10.86
  12  -1  -5    7.74   10.92
  12   1  -8   12.21   14.13
  13   0  -6   46.13   13.79
   2   0  -4   22.34    5.20
   2   6  -9   31.12    7.87
   3   6 -10  416.87   17.96
   4   4 -10  206.57   14.55
   4   7 -11  145.76   14.84
   4   8 -11   19.66    9.94
   4   9 -11   56.96   12.64
   4  10 -11   73.98   12.03
   5   0  -7  127.17   11.01
   5   1  -8   19.27    7.12
   5   2  -9   30.68    8.38
   5   3 -10  433.82   20.30
   5   5 -11  213.62   14.92
   6  -4   2    6.52    2.34
   6  -2  -4   21.00    5.80
   6  -1  -6   39.03    8.20
   6   4 -11  339.09   19.96
   6   6 -12   -4.21   12.09
   6  10 -12   24.68    9.85
   7  -3  -2   39.09    6.12
   7   1  -9  269.79   17.71
   7   2 -10  200.38   17.12
   7   5 -12  148.72   17.79
   8   0  -8  468.22   21.34
   8   1  -9  472.59   21.31
   8   2 -10  180.73   15.01
   8   3 -11  181.09   18.41
   8   5 -12   47.09   11.55
   9   0  -8   13.20   11.11
   9   1  -9  161.98   14.53
   9   2 -10  115.99   13.67
   9   3 -11  257.72   21.15
  10   1  -9   18.93   13.26
  10   2 -10    6.43   11.36
  10   3 -11   48.49   15.37
  11  -2  -4   10.09    8.56
  11  -1  -6   17.00   10.18
  12   0  -7  126.82   16.56
  -1   5  -4  196.47    5.62
   0   1  -2  687.66    7.13
   0   5  -6    6.58    3.56
   1   1  -4  166.76    6.39
   1   4  -7   16.22    5.36
   4   6 -11   68.80   11.65
   5  -3  -1  590.51   11.42
   5   7 -12   79.87   14.23
   5   8 -12  241.12   18.94
   5   9 -12   22.16   12.46
   5  10 -12   59.06   12.58
   6   1  -9  135.79   13.37
   6   2 -10    0.03   10.67
   6   5 -12  111.05   14.93
   7   0  -8  752.96   24.75
   7   3 -11  116.77   14.85
   7   8 -13  200.58   19.89
   8  -2  -5  200.57   13.00
   8   4 -12   33.23   14.40
   9  -2  -5   78.54   10.99
   9   4 -12  300.80   22.15
  10   0  -8   49.69   12.62
  11   0  -8  203.79   18.05
  11   1  -9  148.05   17.28
  11   2 -10   -1.02    9.25
  -1   1   1  259.49    5.03
   2   2  -7  643.99   16.47
   2   5  -9   87.26    9.52
   3   1  -7  355.80   13.65
   3   3  -9  806.35   21.94
   3   5 -10   47.76    8.29
   4  -2  -3  463.99   11.55
   4  -1  -5 1315.73   22.10
   4   1  -8  358.16   15.61
   4   2  -9  103.45   11.24
   4   5 -11   16.22   10.88
   5  -2  -4  727.72   16.51
   5   4 -11  210.27   14.87
   5   6 -12  254.60   18.62
   6  -3  -2  191.30    8.47
   6   0  -8  622.89   21.71
   6   3 -11    8.26   11.91
   6   8 -13  157.17   17.29
   6   9 -13   56.59   13.75
   7  -2  -5  887.04   22.14
   7  -1  -7  383.97   17.28
   7   4 -12   -5.25   11.53
   7   6 -13   58.98   15.12
   7   7 -13    2.09    9.17
   8  -1  -7  166.32   13.75
   8   6 -13   37.09   11.65
   9  -1  -7   12.45    9.88
   9   2 -11    6.88   11.94
  10  -2  -5   50.41   10.81
  10  -1  -7  204.40   16.64
  12  -1  -6   44.23   11.89
   3  -1  -4   47.02    4.81
   4   3 -10   92.64   10.30
   8   1 -10    0.23    8.41
   8   2 -11   -3.66    8.48
   8   5 -13   17.55   10.32
   9   1 -10   40.59   10.93
  10   2 -11  125.74   14.83
 -11  -7 -12   78.57   15.12
 -10  -7 -13    1.99   13.44
 -10  -7 -12  284.07   20.88
  -8  -6  -6  873.35   24.07
  -7  -6  -7  258.18   15.01
  -7  -5  -3  456.15   14.04
  -6  -6 -17  223.80   19.02
  -6  -6  -9   40.51   11.28
  -6  -5  -4   50.00    5.77
  -4  -5 -19   59.49   15.97
  -4  -5  -7  222.11   13.05
  -4  -4  -3 1334.57   20.42
  -3  -5 -15   18.99   11.64
  -3  -5 -14   -7.19   11.57
  -3  -5 -13  253.03   18.09
  -3  -5 -12   34.93   12.18
  -3  -4  -5  753.88   17.56
  -2  -4 -18   30.08   13.96
  -1  -3 -19    8.17    9.64
   0  -2 -20   15.41   12.28
   1  -2 -13   15.43    8.10
   1  -1 -20   24.52   10.68
   2   0 -19   27.26   10.52
   3   1 -17   25.49    8.52
   4   2 -13  240.22    9.96
 -10  -7 -11   76.91   14.83
 -10  -7 -10   39.37   11.27
  -9  -7 -14  151.13   15.84
  -9  -7 -13   29.88   11.10
  -9  -7 -12   63.53   13.60
  -9  -7 -11  198.98   17.83
  -9  -6  -5    0.58    7.50
  -8  -7 -15    7.09   12.32
  -8  -7 -14  151.37   18.29
  -8  -7 -13  220.19   19.12
  -8  -5  -2   88.71    7.66
  -7  -4   0  292.22    8.31
  -6  -6  -8  862.99   25.07
  -5  -6 -17   50.16   14.44
  -5  -6 -16  436.84   25.54
  -5  -6 -15   17.30    9.81
  -5  -6 -14   15.54    9.64
  -5  -6 -13   92.98   12.47
  -5  -6 -12   89.85   11.76
  -5  -6 -11  116.41   14.63
  -3  -5 -17  111.45   16.65
  -3  -5 -16   24.32   12.13
  -3  -5 -11  328.87   16.64
  -3  -5 -10  677.12   22.89
  -2  -4 -19   77.47   14.43
  -1  -3 -20   55.24   12.09
  -1  -3  -6  968.67   18.50
   0  -3 -15  221.86   16.31
   0  -3 -14  560.60   21.81
   0  -3 -13  466.74   19.20
   0  -3 -12  210.46   13.77
   0  -3 -11  139.61   11.53
   0  -2 -21  128.98   16.22
   1  -2 -16   78.16   11.87
   1  -2 -15  788.76   24.86
   1  -2 -14   32.68    7.68
   1  -2 -12  202.59   11.69
   1  -1  -5  112.34    6.00
   2  -1 -14    9.67    7.55
   2  -1 -13  311.88   14.20
   2   0 -20   22.51   10.24
   4   2 -14    3.54    4.28
 -10  -7  -9   59.96   12.41
  -9  -7 -10   67.04   13.33
  -8  -7 -12   -1.61    8.57
  -8  -7 -11   99.60   14.99
  -8  -6  -5  118.76   10.38
  -7  -7 -14  120.44   16.22
  -7  -6  -6  244.86   13.87
  -6  -6  -7  156.29   12.30
  -5  -6 -18   11.70   12.49
  -5  -6 -10  524.56   20.84
  -5  -6  -9  336.79   17.49
  -4  -3   0   12.49    3.10
  -3  -5 -19  239.04   20.61
  -3  -5 -18    7.51   12.00
  -3  -5  -9  117.01   11.81
  -2  -4 -20  254.29   19.38
  -2  -3  -3  845.55   14.79
  -1  -4 -15   29.92   12.29
  -1  -4 -14  511.57   22.25
  -1  -4 -13  561.82   22.22
  -1  -4 -12    9.42    9.52
  -1  -3 -21  153.62   17.67
   0  -3 -17  344.66   20.18
   0  -3 -16   17.26    8.50
   0  -2  -5  504.82   11.62
   1  -2 -17  199.65   16.17
   1  -2  -9  990.75   20.31
   1  -1 -21   14.47   10.59
   2  -1 -16  230.32   15.15
   2  -1 -15  189.55   13.18
   2  -1 -11   36.72    5.32
   2  -1 -10 1398.30   23.18
 -10  -7  -8   84.07   11.87
  -9  -7  -9   35.41   10.58
  -8  -7 -10   95.21   13.53
  -7  -7 -16  113.92   15.05
  -7  -7 -15   87.92   13.61
  -7  -7 -13  104.24   13.78
  -7  -7 -12  138.76   16.08
  -7  -7 -11   28.70   12.04
  -7  -5  -2   17.34    5.69
  -6  -5  -3  473.82   13.99
  -5  -5  -4   48.28    6.63
  -5  -3   1  551.69    8.07
  -4  -6 -16  131.56   17.67
  -4  -6 -15  170.39   17.99
  -4  -6 -14   16.50   12.75
  -4  -6 -13  237.44   18.61
  -4  -6 -12  187.51   16.82
  -3  -5 -20  106.20   18.02
  -3  -5  -8  577.21   19.01
  -3  -4  -4    5.58    3.95
  -2  -4  -6 1311.99   23.62
  -1  -4 -17  103.75   15.31
  -1  -4 -16  145.48   13.71
  -1  -4 -11   60.28    8.95
  -1  -4 -10   61.60   10.03
  -1  -3  -5 1258.09   20.15
   0  -3 -18   36.09   12.79
   0  -2 -22  101.97   14.24
   0  -1  -2 1132.84   10.67
   1  -2 -18  187.31   16.22
   1  -1 -22   65.99   14.59
   2  -1 -17   11.18    9.31
   2  -1  -9 1268.72   20.91
   2   2  -1  262.48    5.06
   3   0 -14   20.02    6.95
   3   0 -12   82.39    7.69
   4   2  -9   90.21    4.52
  -9  -7  -8  101.34   12.99
  -9  -6  -4  205.92   11.89
  -8  -7  -9   19.87    8.49
  -7  -7 -10  127.89   14.93
  -7  -6  -5  812.54   21.37
  -6  -7 -17    9.19   13.29
  -6  -7 -16  196.06   20.23
  -6  -7 -15  149.37   18.29
  -6  -7 -14   34.81   14.12
  -6  -7 -13   90.60   15.34
  -6  -6  -6   -5.68    7.04
  -5  -6  -8   87.53    9.84
  -5  -4  -1  818.98   14.02
  -4  -6 -18   87.94   16.27
  -4  -6 -17   -3.97    8.34
  -4  -6 -11    0.06    7.75
  -4  -6 -10  494.60   21.08
  -4  -2   2    7.01    0.93
  -3  -3  -1  104.85    5.20
  -2  -5 -17   -8.17   11.19
  -2  -5 -16  112.82   15.92
  -2  -5 -15   43.40   10.38
  -2  -5 -14   63.43   10.86
  -2  -5 -13  127.73   12.54
  -2  -5 -12  331.48   18.78
  -1  -4 -19   95.25   16.43
  -1  -4 -18   11.80    9.13
  -1  -4  -9    1.53    7.01
  -1  -1   0 1012.02    6.37
   0  -3 -19   24.77    9.91
   0  -3  -8 1061.32   21.63
   1  -2 -19   27.71   11.04
   1  -2  -8 1719.79   25.02
   2  -1 -18  107.02   12.44
   2   0  -5 1964.26   16.64
   3   0 -16   24.27    8.32
   3   0 -15   14.33    7.29
   3   0 -11  584.01   14.80
  -9  -7  -7   84.15   11.72
  -8  -7  -8  210.15   15.08
  -8  -6  -4   -2.76    6.46
  -7  -7  -9   87.51   12.95
  -6  -7 -12  182.07   15.38
  -6  -7 -11   85.68   14.29
  -6  -4   0   76.66    4.95
  -5  -6  -7  582.23   19.93
  -4  -6  -9  684.01   23.02
  -4  -4  -2  348.20   10.26
  -3  -2   1  252.89    4.08
  -2  -5 -19  169.13   17.95
  -2  -5 -18   56.39   14.24
  -2  -5 -11   12.79    7.95
  -2  -5 -10  154.78   13.15
  -1  -4 -20   93.20   16.11
  -1  -2  -2  129.67    5.18
   0  -3 -20  121.18   14.26
   1  -2 -20   56.83   12.54
   2  -1 -19  160.54   14.70
   2  -1  -8  216.83    9.02
   3   0 -17  175.88   13.12
   3   0 -10  862.75   16.69
 -10  -8 -12   22.50   13.77
  -9  -8 -13  191.21   19.30
  -8  -7  -7  413.90   18.94
  -8  -5  -1  314.08   10.52
  -7  -7  -8    3.33    9.84
  -6  -7 -10   78.04   12.57
  -6  -6  -5  180.63   11.44
  -5  -7 -17  180.41   19.22
  -5  -7 -16   45.54   15.29
  -5  -7 -15  485.85   26.04
  -5  -7 -14   99.00   16.24
  -5  -7 -13    0.05   12.46
  -5  -1   4 1014.68    9.59
  -3  -6 -17   39.55   14.61
  -3  -6 -16    9.54   11.94
  -3  -6 -15   22.89   12.02
  -3  -6 -14  196.20   17.51
  -3  -6 -13   14.32   11.92
  -3  -6 -12  985.98   29.67
  -2  -5 -20   13.34   14.18
  -2  -5  -9  385.62   17.01
  -2  -4  -5 3177.97   34.13
  -1  -4 -21   -2.39   12.77
   0  -3 -21   40.13   11.48
   0  -3  -7   -3.08    5.84
   0  -2  -4  111.77    5.82
   1  -3 -14  407.09   18.59
   1  -2 -21   90.42   13.88
   1  -2  -7   93.18    7.44
   2  -1 -20   11.07    9.57
   3   0 -18    5.36    8.42
 -10  -8 -11  244.91   19.57
  -9  -8 -12  120.12   14.36
  -9  -8 -11   -0.69   11.46
  -9  -7  -6   78.71   10.93
  -8  -8 -14   10.02    9.74
  -8  -8 -13   46.04   14.40
  -8  -8 -12  164.10   16.94
  -6  -7  -9  637.38   23.64
  -6  -5  -2  754.06   15.97
  -5  -7 -12  129.06   13.41
  -5  -7 -11  136.21   15.67
  -5  -6  -6  426.10   16.63
  -5  -5  -3  547.37   14.24
  -4  -6  -8   56.50    8.77
  -4  -5  -4  309.31   12.13
  -3  -6 -19   52.60   15.68
  -3  -6 -18  206.85   17.81
  -3  -6 -11  383.99   20.08
  -3  -4  -3  268.08    9.41
  -1  -3  -4   11.42    5.48
   0  -4 -17   14.09   12.09
   0  -4 -16  259.36   17.75
   0  -4 -15    7.56    8.28
   0  -4 -14   10.54    7.88
   0  -4 -13  314.19   17.82
   0  -4 -12  172.60   13.52
   0  -3 -22   46.49   12.27
   1  -3 -17  137.38   14.87
   1  -3 -16  438.25   20.65
   1  -3 -15   25.10    8.26
   1  -3 -13   88.12    9.74
   1  -3 -12   45.77    9.37
   1  -2 -22   23.43   13.52
   1  -1  -4  180.55    5.91
   2  -2 -16   94.37   11.76
   2  -2 -15   55.33   10.71
   2  -2 -14  639.82   20.79
   2  -2 -13   39.65    8.35
   3   0  -9  173.19    7.64
   4   1 -13   42.30    6.44
   4   2  -8  103.57    3.99
 -10  -8 -10   93.57   13.67
  -9  -8 -10  121.97   15.40
  -8  -8 -11   35.24   13.18
  -8  -7  -6   15.04    8.67
  -7  -8 -15  155.81   16.29
  -7  -8 -14  235.51   20.14
  -7  -8 -13    0.27   12.52
  -7  -7  -7  434.15   18.78
  -6  -7  -8   13.65   10.17
  -5  -7 -10   -5.82   10.60
  -4  -7 -17  119.04   16.67
  -4  -7 -16   76.71   15.86
  -4  -7 -15    4.66   13.30
  -4  -7 -14  270.08   19.98
  -4  -6  -7   32.24    9.04
  -3  -6 -10  460.76   20.20
  -2  -5  -8  236.85   12.76
  -2  -3  -2    2.38    4.14
  -1  -5 -18  105.03   16.21
  -1  -5 -17   31.32   13.76
  -1  -5 -16    7.52    8.76
  -1  -5 -15  245.00   16.66
  -1  -5 -14   57.10   10.59
  -1  -5 -13  395.57   19.84
  -1  -5 -12  494.96   21.40
   0  -4 -19   49.74   14.38
   0  -4 -18    7.07    9.31
   0  -4 -11   -2.73    8.27
   1  -3 -19  192.81   17.39
   1  -3 -18    0.00    8.25
   1  -3 -11  224.58   13.12
   2  -2 -18  313.33   18.27
   2  -2 -17  378.92   19.19
   2  -2 -12  202.92   12.24
   2  -1  -7  237.57    8.70
   4   1 -12  173.95    8.43
  -9  -8  -9  103.25   14.16
  -8  -8 -10   -2.29   11.13
  -7  -8 -12   59.46   11.94
  -7  -8 -11   92.20   14.20
  -7  -5  -1 1008.15   17.28
  -6  -8 -16   37.20   15.20
  -6  -8 -15   23.67   14.27
  -6  -8 -14  158.80   17.35
  -6  -3   2   52.16    2.45
  -5  -7  -9  356.04   19.15
  -4  -7 -18   86.71   13.34
  -4  -7 -13  103.94   13.00
  -4  -7 -12   64.05   14.07
  -3  -6  -9  911.20   25.86
  -3  -5  -5   21.75    6.93
  -2  -6 -18  145.26   17.41
  -2  -6 -17  158.80   18.06
  -2  -6 -16   40.97   13.99
  -2  -6 -15  109.64   16.10
  -2  -6 -14  221.41   18.61
  -2  -4  -4  580.49   14.67
  -2  -2   0  129.37    4.26
  -1  -5 -20    2.17   11.85
  -1  -5 -19   28.94   12.60
  -1  -5 -11  135.84   13.16
   0  -4 -20    5.69   11.77
   0  -4 -10  270.32   14.53
   0  -3  -6  465.63   13.64
   1  -3 -20   46.83   13.14
   1  -2  -6 1869.52   23.17
   2  -2 -19   13.99   11.31
   3  -1 -16   79.42   10.12
   3  -1 -15  151.54   11.59
   3  -1 -14  260.93   13.39
   3   0  -8 1517.34   18.93
   4   1 -11  411.97   11.40
  -9  -7  -5  332.43   15.81
  -8  -8  -9  138.77   15.09
  -7  -8 -10   10.60   11.80
  -7  -7  -6  464.68   18.42
  -7  -4   1  498.77    9.08
  -6  -8 -13  118.28   15.80
  -6  -8 -12    3.05   12.17
  -6  -7  -7  235.08   14.85
  -4  -7 -11  404.42   20.61
  -4  -6  -6  346.48   15.25
  -3  -6  -8  440.11   18.21
  -2  -6 -19    7.97   12.27
  -2  -6 -13   14.78    8.96
  -2  -6 -12   22.58   12.03
  -1  -5 -10   20.29    9.23
  -1  -4  -6   57.66    7.89
   0  -4 -21   73.29   13.87
   0  -4  -9  116.91   10.27
   1  -3 -21    6.86   11.31
   2  -2 -20   74.65   13.27
   3  -1 -18  347.11   17.91
   3  -1 -17   13.63    9.04
  -9  -8  -8    6.04    8.91
  -8  -7  -5  245.72   13.65
  -7  -8  -9  106.33   13.47
  -6  -8 -11  103.95   15.16
  -5  -8 -16  235.88   21.61
  -5  -8 -15    7.40   13.28
  -5  -8 -14  131.22   17.46
  -5  -7  -8  461.82   18.76
  -5  -5  -2 1609.34   22.72
  -4  -7 -10  149.92   14.63
  -4  -5  -3  154.34    8.69
  -4  -4  -1  767.58   13.42
  -3  -7 -18    5.33   12.72
  -3  -7 -17  212.17   20.57
  -3  -7 -16  106.57   16.01
  -3  -7 -15   31.66   14.38
  -3  -7 -14   22.43   13.48
  -2  -6 -11  548.44   21.33
  -1  -5  -9  250.82   14.39
   1  -3 -22   26.07   12.75
   2  -2 -21   20.64   12.48
   3  -1 -11  171.76    9.76
 -10  -9 -12  126.38   17.60
  -9  -9 -13   -1.60   10.36
  -9  -9 -12  136.45   17.37
  -9  -8  -7   87.44   11.25
  -8  -9 -13   32.00   13.78
  -8  -8  -8  154.64   13.11
  -8  -6  -2  231.46   10.81
  -7  -7  -5    8.94    7.21
  -6  -8 -10  165.00   16.29
  -6  -7  -6  288.98   15.08
  -6  -5  -1   90.61    6.62
  -5  -8 -13   46.04   11.22
  -5  -8 -12   53.52   14.03
  -5  -7  -7   47.07    9.74
  -5  -4   0  695.90   11.70
  -4  -7  -9  211.47   16.11
  -3  -7 -13  326.63   19.22
  -3  -7 -12   11.30   12.17
  -3  -6  -7  175.48   12.79
  -3  -4  -2  540.76   12.44
  -2  -6 -10  227.90   14.44
  -1  -3  -3 1076.56   16.53
   0  -5 -18    5.37   12.00
   0  -5 -17   41.56   13.14
   0  -5 -16   31.79   11.78
   0  -5 -15  134.76   14.89
   0  -5 -14  368.96   20.16
   0  -3  -5  170.62    8.91
   0  -2  -3  297.49    7.93
   1  -4 -18  134.40   16.21
   1  -4 -17   74.15   13.22
   1  -4 -16  150.43   13.34
   1  -4 -15  560.41   22.65
   1  -4 -14    8.66   10.20
   1  -4 -13  130.93   12.88
   1  -3  -8  688.78   17.63
   2  -3 -16  301.43   17.56
   2  -3 -15  249.87   15.65
   2  -2  -9  694.07   16.56
   2  -1  -6 1395.33   17.88
   2   0  -4   19.54    2.62
  -9  -9 -11  138.86   16.86
  -8  -9 -12   -0.30   12.48
  -8  -8  -7   84.98   11.31
  -7  -9 -14  102.70   17.41
  -7  -8  -8  147.64   14.54
  -6  -8  -9    5.19   10.36
  -6  -6  -3   37.81    6.76
  -5  -8 -11   39.61   12.85
  -4  -8 -17   26.46   13.97
  -4  -8 -16  124.19   17.20
  -4  -8 -15  162.30   18.47
  -3  -7 -11  723.29   26.39
  -3  -5  -4 1593.69   24.85
  -2  -6  -9   40.53   10.06
  -1  -6 -19   67.67   15.78
  -1  -6 -18    5.42   11.84
  -1  -6 -17   54.91   11.81
  -1  -6 -16   81.22   12.41
  -1  -6 -15    6.05    9.09
  -1  -6 -14  710.05   27.18
  -1  -6 -13  508.67   22.82
  -1  -5  -8   18.95    8.56
  -1  -4  -5  435.55   13.80
   0  -5 -20   79.14   15.93
   0  -5 -19   -6.70    9.13
   0  -5 -13   15.79    8.41
   0  -5 -12  359.98   18.77
   1  -4 -20   73.85   15.43
   1  -4 -19    6.52    8.98
   1  -4 -12   47.23   10.07
   1  -2  -5   86.82    6.46
   2  -3 -19   95.65   13.56
   2  -3 -18  164.37   16.06
   2  -3 -17   58.15    9.95
   2  -3 -14    7.12    8.81
   2  -3 -13  274.92   15.01
   3  -1 -10  205.95    9.53
   3   0  -7  159.77    6.22
   4   0 -15   16.68    6.72
  -9  -9 -10   -1.56   11.13
  -8  -9 -11   55.48   14.03
  -8  -7  -4  250.51   13.04
  -7  -9 -13  262.62   19.01
  -7  -9 -12  -10.31   12.24
  -6  -9 -15   25.23   14.53
  -6  -7  -5  136.40   11.26
  -5  -8 -10  274.11   18.70
  -4  -8 -14   11.16    9.52
  -4  -8 -13  173.53   18.33
  -4  -7  -8  333.01   16.33
  -3  -7 -10  333.32   19.11
  -3  -3   0   79.60    4.49
  -2  -7 -18   77.95   16.35
  -2  -7 -17   -0.23   11.74
  -2  -7 -16  192.84   18.41
  -2  -7 -15  139.94   17.00
  -2  -7 -14   36.91   12.41
  -2  -4  -3  771.03   15.69
  -1  -6 -12  177.50   16.12
   0  -5 -11  467.62   19.81
   1  -4 -21   96.80   15.39
   1  -4 -11   64.81    9.79
   2  -3 -20   12.10   11.65
   2  -3 -12   51.09    9.02
   2  -2  -8  441.54   13.20
   3  -2 -17  689.84   24.03
   3  -2 -16  138.09   13.01
   3  -2 -15   -6.99    7.93
   4   2  -7  111.62    3.31
  -9  -9  -9   54.85   11.81
  -8  -9 -10   68.33   13.86
  -7  -9 -11    8.76   12.43
  -7  -8  -7    7.35    8.91
  -7  -7  -4  340.39   14.70
  -7  -6  -2  245.05   10.45
  -6  -9 -14   -1.29    8.86
  -6  -9 -13   35.77   13.95
  -6  -8  -8  465.06   20.78
  -5  -8  -9   14.41   10.19
  -5  -7  -6  303.73   14.52
  -4  -8 -12  129.52   15.63
  -4  -7  -7  237.53   14.71
  -3  -7  -9   57.06   11.37
  -3  -6  -6  223.61   12.14
  -2  -7 -13  101.31   14.80
  -2  -6  -8  428.08   17.12
  -2  -5  -5  108.45    9.30
  -1  -6 -11  744.27   25.47
  -1  -2  -1 2905.15   18.92
   0  -5 -10  207.99   13.98
   1  -4 -10  100.71   10.61
   1  -3  -7  860.72   18.20
   1  -1  -3  554.32    9.06
   2  -3 -21   14.82   11.30
   2  -3 -11   -4.80    6.93
   3  -2 -19   61.92   12.12
   3  -2 -18   28.29    9.51
   3  -2 -14   30.67    8.26
   3  -2 -13  525.17   17.95
   3  -1  -9 1680.29   23.42
   3   1  -5  754.36    7.85
   4   0 -12  200.17    9.49
   4   4  -5  149.79    4.19
  -8  -9  -9    3.41    9.56
  -8  -8  -6  378.46   17.61
  -7  -9 -10   64.43   13.65
  -7  -5   0  163.16    7.04
  -6  -9 -12  111.03   15.65
  -6  -4   1  627.33    9.85
  -5  -9 -15  215.02   21.04
  -5  -9 -14    9.42   12.11
  -5  -6  -3  584.00   16.14
  -4  -8 -11   78.89   11.80
  -4  -5  -2 1238.66   19.96
  -4  -3   1  103.27    3.74
  -3  -8 -17   71.24   12.55
  -3  -8 -16   -0.37    8.64
  -3  -8 -15   78.48   15.12
  -3  -8 -14   43.16   14.42
  -2  -7 -12  149.21   13.81
  -2  -3  -1    3.22    3.50
  -1  -6 -10  417.47   19.59
   0  -6 -17   41.83   13.23
   1  -5 -17  120.92   15.23
   1  -5 -16  130.66   14.91
   3  -2 -12   -1.40    6.86
   3   3  -3  208.06    4.65
   4   0 -11   19.26    4.63
  -9  -9  -8   84.64   13.21
  -7  -8  -6  392.80   18.25
  -6  -9 -11    1.18   10.98
  -6  -8  -7   89.37   10.09
  -6  -6  -2  595.92   15.67
  -5  -9 -13   15.77   12.99
  -5  -8  -8  105.85   13.49
  -5  -7  -5   71.02    9.44
  -5  -5  -1   12.46    3.89
  -4  -8 -10  314.86   19.28
  -3  -8 -13  128.32   15.82
  -3  -7  -8  378.96   18.30
  -3  -5  -3  486.16   13.92
  -2  -7 -11   -5.76    7.71
  -2  -6  -7  604.84   19.21
  -1  -7 -18  131.50   18.28
  -1  -7 -17   73.14   15.48
  -1  -7 -16    9.93   13.22
  -1  -4  -4 1066.71   19.40
   0  -6 -19  108.74   15.85
   0  -6 -18   13.13    9.85
   0  -6 -16  258.65   17.73
   0  -6 -15   20.73   11.51
   0  -6 -14   97.95   14.77
   0  -5  -9  248.67   14.23
   0  -4  -6  347.96   13.23
   0  -3  -4   11.37    5.50
   1  -5 -20   94.39   16.38
   1  -5 -19   88.41   14.66
   1  -5 -18    0.61    9.01
   1  -5 -15  151.81   13.54
   1  -5 -14  538.29   22.91
   2  -4 -19   -2.38    9.97
   2  -4 -18  121.59   15.25
   2  -4 -17   96.27   14.33
   2  -4 -16   12.75   11.25
   2  -4 -15  179.99   15.41
   2  -2  -7  745.03   15.87
   2  -1  -5    0.95    3.36
   4  -1 -16   -4.17    6.36
  -8 -10 -12   70.37   14.35
  -8  -9  -8  173.58   15.83
  -8  -8  -5   15.89    8.48
  -7  -9  -9    1.79    8.04
  -6  -9 -10   34.54   12.87
  -6  -7  -4    0.43    6.69
  -5  -9 -12   35.84   12.85
  -4  -9 -15   69.48   16.17
  -4  -8  -9  247.42   17.52
  -4  -7  -6  124.67   11.42
  -4  -1   3 1548.37   10.32
  -3  -8 -12  242.41   17.10
  -2  -8 -17   62.77   15.42
  -2  -7 -10  399.26   18.81
  -1  -7 -15  141.87   14.94
  -1  -7 -14  150.15   17.19
  -1  -6  -9   -6.64    6.58
   0  -6 -13  674.10   25.28
   0  -1  -1 2466.32   13.33
   1  -5 -13   87.09   10.82
   1  -3  -6   28.13    6.42
   2  -4 -21   50.71   13.19
   2  -4 -20    5.26   12.14
   2  -4 -14  180.57   14.38
   2  -4 -13    0.59    8.30
   3  -1  -8  226.91    8.82
   4  -1 -15  128.25   10.42
   4  -1 -14  116.59   10.07
   4   0 -10  609.44   13.79
  -9 -10 -11   70.29   14.14
  -8 -10 -11   -3.11   10.94
  -7 -10 -13   79.12   14.81
  -7  -9  -8  129.40   14.77
  -6  -9  -9  131.99   15.42
  -6  -8  -6  124.00   12.63
  -5  -9 -11   53.49   11.41
  -5  -8  -7  555.65   21.85
  -4  -9 -14  155.53   15.92
  -4  -9 -13   11.10   12.74
  -3  -8 -11   62.46   11.16
  -3  -7  -7  345.40   17.02
  -3  -4  -1  264.11    8.47
  -2  -8 -16   10.63    9.96
  -2  -8 -15  105.43   15.90
  -2  -8 -14  177.09   18.05
  -2  -7  -9   58.87   12.38
  -2  -6  -6  374.68   15.83
  -2  -5  -4 1133.13   21.14
  -1  -7 -13  543.61   23.36
  -1  -7 -12  268.91   18.13
  -1  -3  -2 1255.22   16.61
   0  -6 -12  244.12   15.62
   0  -5  -8  935.68   22.68
   1  -5 -12   -3.69    6.85
   1  -2  -4  131.23    6.83
   2  -4 -12  124.40   11.83
   3  -3 -20   -5.10    9.52
   3  -3 -19  109.41   14.14
   3  -3 -18  124.91   13.52
   3  -3 -17   29.37   10.10
   3  -3 -16  160.12   13.82
   3  -3 -15  159.78   13.89
   3  -2 -10  546.80   15.88
   3   0  -6   15.71    2.92
  -9 -10 -10  148.70   17.33
  -8  -9  -7  210.73   16.03
  -7 -10 -12  124.35   15.04
  -7  -8  -5  367.52   16.64
  -7  -6  -1  194.35    9.25
  -6 -10 -13   45.76   14.65
  -6  -5   0 2618.08   24.71
  -5  -9 -10   58.13   13.79
  -5  -7  -4   26.85    7.48
  -4  -9 -12  143.21   17.27
  -4  -8  -8  165.24   14.52
  -4  -6  -3  834.52   19.03
  -4  -4   0  448.56    9.52
  -3  -9 -16   19.96   12.56
  -3  -8 -10   74.14   13.24
  -2  -8 -13   28.19   13.62
  -2  -4  -2  793.60   15.00
  -1  -7 -11   61.30   12.66
  -1  -6  -8  115.23   10.71
   0  -6 -11   95.98   10.96
   1  -5 -11  143.11   11.59
   3  -3 -14   30.37    7.57
   3  -3 -13   10.40    7.97
  -8 -10 -10   65.17   13.42
  -8  -8  -4  106.93   10.81
  -7 -10 -11   87.06   12.88
  -7  -9  -7  174.93   15.18
  -6 -10 -12   47.94   14.55
  -6  -9  -8   18.20   11.29
  -5 -10 -14  167.66   18.65
  -5  -9  -9  240.89   17.65
  -5  -8  -6    9.42    9.08
  -5  -6  -2  273.29   10.93
  -4  -9 -11  175.55   17.78
  -4  -7  -5  422.90   16.08
  -3  -9 -15    4.21    8.72
  -3  -9 -14   -4.12   12.62
  -3  -8  -9  580.45   23.72
  -3  -7  -6   58.73    9.71
  -2  -8 -12   69.18   13.64
  -2  -7  -8   68.75   11.28
  -1  -5  -5  673.20   18.00
   0  -7 -18   43.22   13.33
   0  -7 -17  154.04   17.33
   0  -7 -16   -6.53   12.80
   0  -7 -15  215.42   18.55
   0  -6 -10  345.10   17.72
   0  -4  -5   19.84    5.03
   0  -2  -2  152.05    5.63
   1  -6 -20   11.27   13.79
   1  -6 -19   50.26   13.57
   1  -6 -18   94.73   15.68
   1  -6 -17   23.83   12.31
   1  -6 -16  176.76   17.63
   1  -6 -15  445.82   23.17
   1  -5 -10  490.07   19.05
   2  -5 -19   33.53   12.50
   2  -5 -18   17.93   12.44
   2  -5 -17  100.70   14.71
   2  -4 -11   57.32    8.33
   2  -3  -8  271.67   11.81
   2  -2  -6   98.34    7.01
   3  -3 -12  307.78   14.85
   3  -2  -9   11.29    5.27
   4  -2 -17   56.34   10.77
  -8 -10  -9   66.20   13.78
  -8  -9  -6  171.31   13.77
  -7 -10 -10    2.49   11.85
  -6 -10 -11  122.00   17.07
  -6  -8  -5   70.33   10.02
  -5 -10 -13   26.94   14.10
  -4  -9 -10  -11.05   11.46
  -4  -8  -7   24.69    9.81
  -3  -9 -13   62.89   14.27
  -3  -5  -2  411.96   12.26
  -2  -8 -11  293.08   19.33
  -1  -8 -17  133.97   15.79
  -1  -8 -16   65.82   14.44
  -1  -8 -15   15.28   13.57
  -1  -7 -10    7.48    8.03
  -1  -6  -7  213.14   12.49
  -1  -4  -3  100.21    7.53
   0  -7 -14  126.72   16.26
   1  -6 -14    5.74   10.68
   1  -3  -5  397.74   12.23
   2  -5 -20    0.15   11.35
   2  -5 -16  164.39   14.46
   2  -5 -15   62.41   13.16
   2  -5 -14  101.41   13.05
   2  -4 -10   15.38    7.93
   3  -1  -7   84.94    5.82
   4  -2 -16  270.87   15.08
   4  -2 -15   54.46    9.67
   4  -1 -11  965.01   19.64
   4   0  -9  153.84    6.90
  -7 -10  -9  101.05   14.16
  -7  -8  -4    5.76    6.97
  -6 -10 -10   73.35   14.21
  -6  -9  -7  490.18   21.72
  -6  -6  -1  893.24   17.53
  -5 -10 -12   -7.24   11.88
  -5  -9  -8   58.67   12.70
  -4 -10 -14   -6.16   12.07
  -4  -5  -1  891.80   16.08
  -3  -9 -12    5.65    9.45
  -3  -8  -8   61.14   12.20
  -2  -9 -16   51.43   15.02
  -2  -8 -10    8.00   12.06
  -2  -7  -7  426.32   18.45
  -2  -5  -3 1799.81   25.66
  -1  -8 -14  207.09   16.91
  -1  -8 -13  124.62   15.72
  -1  -7  -9  216.82   16.05
   0  -7 -13   10.49    8.82
   0  -6  -9  402.00   17.27
   0  -3  -3  222.83    8.10
   1  -6 -13  182.07   14.27
   1  -5  -9   25.55    8.97
   2  -5 -13  623.82   23.56
   3  -4 -20   85.17   14.74
   3  -4 -19   13.06   11.62
   3  -4 -18   79.46   12.65
   3  -4 -17  164.66   15.17
   3  -4 -16   18.70   10.73
   3  -4 -15   31.63   10.01
   3  -3 -11   24.71    7.66
   4  -2 -14  126.68   10.80
  -8 -10  -8  126.99   14.92
  -7  -9  -6   49.54   10.06
  -5 -10 -11   49.83   14.45
  -5  -8  -5  171.74   13.28
  -5  -4   1    2.46    2.42
  -4 -10 -13  331.27   23.70
  -4  -9  -9  547.01   24.21
  -4  -8  -6  328.33   16.70
  -4  -7  -4  107.15    9.90
  -3  -9 -11  178.65   17.14
  -3  -7  -5  103.27   10.65
  -2  -9 -15   44.83   11.14
  -2  -9 -14   75.28   14.89
  -1  -8 -12  159.47   16.31
  -1  -6  -6  186.08   12.55
   0  -7 -12  256.33   16.67
   1  -6 -12  164.14   13.44
   2  -5 -12   84.69   12.35
   2  -4  -9  650.73   19.18
   2  -3  -7  319.65   12.15
   3  -4 -14   44.05   10.88
   3  -2  -8  665.20   15.73
   4  -2 -13   20.01    7.29
   4  -1 -10   16.82    4.98
   5   2 -10    2.65    2.45
  -8 -11 -11  115.12   17.80
  -8  -9  -5  457.63   19.46
  -7 -10  -8   25.00   11.64
  -6 -10  -9   51.81   13.46
  -6  -9  -6   72.49   11.78
  -6  -8  -4  270.57   14.10
  -6  -2   3  127.42    2.99
  -5 -10 -10  184.61   18.23
  -5  -9  -7   47.35   11.47
  -5  -5   0  173.97    7.11
  -5  -3   2   58.99    2.12
  -4 -10 -12   62.93   14.81
  -4  -6  -2  120.36    8.14
  -3  -9 -10  165.93   17.10
  -3  -8  -7  201.68   15.50
  -3  -6  -3  823.57   19.12
  -2  -9 -13  133.41   16.68
  -2  -8  -9  207.83   14.97
  -1  -7  -8  195.19   14.59
  -1  -5  -4  579.00   16.26
   0  -8 -17   12.58   13.75
   0  -8 -16   77.56   15.11
   0  -7 -11  234.00   15.68
   0  -6  -8   22.20    7.58
   0  -4  -4  591.41   15.19
   1  -7 -18    1.05   11.64
   1  -7 -17   72.60   15.15
   1  -7 -16  169.36   17.92
   1  -6 -11  127.60   12.01
   1  -5  -8  811.35   22.14
   1  -4  -6  951.20   20.45
   2  -6 -19    3.50   12.59
   2  -6 -18   82.54   15.63
   2  -6 -17  121.51   15.73
   2  -1  -4   76.88    4.72
   3  -4 -13  127.33   12.80
   4  -3 -18  412.26   20.65
   4  -3 -17   63.32   10.73
   4  -2 -12  340.38   14.18
   4   1  -7  153.13    4.78
   5   0 -13  556.92   15.28
  -8 -11 -10   43.46   14.07
  -8 -10  -7  162.69   15.33
  -7 -11 -11    9.79   13.17
  -7  -9  -5  126.94   12.09
  -6 -11 -12  120.96   17.74
  -4 -10 -11   59.09   14.75
  -4  -9  -8  117.82   12.38
  -3 -10 -14   17.53   13.01
  -2  -9 -12   36.67   10.86
  -2  -7  -6  236.25   13.41
  -2   0   2 8401.95   25.98
  -1  -9 -16   15.55   14.46
  -1  -8 -11  136.49   13.74
   0  -8 -15    1.92   11.18
   0  -8 -14   37.80   13.12
   0  -7 -10   13.17   10.87
   1  -7 -15   90.90   12.80
   1  -7 -14  512.47   24.99
   1  -6 -10  171.94   14.15
   1  -2  -3  348.59    9.13
   2  -6 -16    6.52    9.07
   2  -6 -15  351.94   21.01
   2  -5 -11   78.42    9.73
   2  -2  -5  364.16   10.48
   3  -4 -12   18.70    9.06
   4  -3 -16   -4.78    7.55
   4  -3 -15  270.21   15.97
   4   0  -8  118.45    5.79
  -7 -11 -10  119.76   16.68
  -7 -10  -7    1.33   10.06
  -7  -8  -3   71.45    9.06
  -7  -5   1    4.63    3.03
  -6 -11 -11  -10.01   12.37
  -6 -10  -8  277.32   18.88
  -5 -10  -9   -0.62   10.51
  -5  -9  -6  401.09   19.19
  -5  -8  -4   33.77    8.43
  -5  -6  -1  711.38   15.69
  -4  -8  -5   10.94    8.34
  -3 -10 -13   -9.34    9.11
  -3  -9  -9   62.69   11.02
  -2  -9 -11  241.91   18.92
  -2  -8  -8   68.13   10.21
  -2  -4  -1    8.72    4.24
  -2  -3   0   65.70    4.24
  -1  -9 -15   62.56   12.37
  -1  -9 -14   -4.74   12.59
  -1  -8 -10   94.53   13.65
  -1  -7  -7   21.98    9.36
   0  -8 -13  165.55   17.87
   0  -6  -7  898.43   23.66
   1  -7 -13   26.25   12.67
   1  -3  -4   12.05    5.41
   2  -6 -14  367.93   20.63
   2  -5 -10  715.01   22.53
   3  -5 -20   11.51   12.18
   3  -5 -19   82.09   12.49
   3  -5 -18   43.44   10.15
   3  -5 -17   48.76   12.23
   3  -5 -16  300.93   19.51
   3  -5 -15   82.61   12.55
   3  -1  -6  346.98    9.36
   4  -3 -14   73.09   10.42
   4  -1  -9   40.05    5.36
   5   0 -12  526.17   14.05
   5   3  -9    0.01    0.87
  -8 -11  -9   -1.49   10.53
  -7  -6   0  466.43   11.81
  -6  -9  -5    6.36    8.94
  -5 -11 -12   57.06   14.67
  -4 -10 -10  236.85   17.53
  -4  -9  -7   26.27    8.64
  -3 -10 -12  212.78   17.74
  -3  -9  -8  639.31   24.81
  -3  -8  -6  137.46   11.59
  -3  -7  -4  304.28   13.59
  -3  -4   0  579.61   11.00
  -2  -9 -10  162.06   16.85
  -2  -5  -2  140.23    8.43
  -1  -9 -13  203.61   19.35
  -1  -4  -2  166.48    8.32
  -1  -3  -1  134.97    6.29
   0  -8 -12   24.82   13.19
   0  -7  -9   50.86   11.47
   1  -7 -12   14.37   12.11
   1  -6  -9  404.01   18.39
   1  -5  -7 1064.60   23.90
   1  -1  -2  578.17    8.09
   2  -6 -13   25.46    8.81
   2  -3  -6  407.78   12.40
   2   2  -2 2474.53   12.91
   3  -5 -14    6.17   10.24
   3  -4 -11  325.16   14.84
   3  -2  -7  130.88    7.73
   4  -3 -13   31.33    9.39
   5  -1 -14  953.05   21.98
  -8 -10  -6  290.26   17.48
  -7 -11  -9   19.56   11.21
  -7  -7  -1  472.48   14.18
  -6 -11 -10   77.35   12.90
  -6 -10  -7    2.18    9.87
  -6  -8  -3   60.30    8.55
  -5 -11 -11  101.04   16.77
  -5 -10  -8  159.73   14.43
  -4 -10  -9   54.50   13.81
  -3 -10 -11   10.83    9.31
  -3  -5  -1  873.66   15.99
  -2 -10 -14   82.09   13.09
  -2 -10 -13    8.95   12.25
  -2  -8  -7    7.72    7.31
  -2  -7  -5  333.97   14.96
  -1  -9 -12  187.30   18.90
  -1  -8  -9   32.37    9.31
   0  -8 -11  244.28   18.13
   1  -8 -17   -7.60   13.23
   1  -8 -16  173.50   18.69
   1  -7 -11  115.61   13.82
   1  -4  -5  150.57    8.55
   2  -7 -18   81.02   15.50
   2  -7 -17   54.84   15.26
   2  -6 -12  431.44   20.54
   2  -5  -9   48.81   10.19
   3  -5 -13    0.31   10.17
   3  -4 -10  217.49   13.15
   4  -4 -18    7.07    9.44
   4  -4 -17  239.07   17.29
   4  -4 -16  196.35   15.15
   4  -3 -12   79.64    9.74
   4  -2 -10  584.94   16.16
   5   1 -10  107.91    5.39
  -8 -11  -8  100.81   14.37
  -7 -10  -6  284.45   17.35
  -7  -9  -4  235.90   14.09
  -7  -4   2  131.81    3.31
  -6 -11  -9  139.10   17.18
  -5 -11 -10    6.04   12.00
  -5  -9  -5  102.47   12.27
  -4 -11 -12  142.80   17.41
  -4  -9  -6   10.81   10.39
  -4  -8  -4  225.45   13.63
  -3 -10 -10  257.87   20.39
  -3  -8  -5    7.99    8.29
  -3  -6  -2  605.21   15.94
  -3  -3   1   58.68    3.38
  -2 -10 -12  128.77   16.72
  -2  -9  -9  124.54   14.57
  -1  -9 -11   86.04   15.26
  -1  -8  -8  295.87   17.82
  -1  -7  -6  380.58   17.30
  -1  -5  -3  994.25   19.44
   0  -9 -16    9.03   10.22
   0  -9 -15   58.60   15.45
   0  -7  -8  393.89   18.92
   0  -6  -6  145.02   10.83
   0  -4  -3  303.83   11.10
   0  -3  -2  294.08    9.30
   1  -8 -15   83.22   14.62
   1  -6  -8  117.23   12.49
   2  -7 -16  128.02   14.65
   2  -7 -15   25.46   12.68
   2  -6 -11  144.74   14.47
   3  -6 -19   -0.07   12.43
   3  -6 -18   92.66   15.42
   3  -6 -17  224.03   18.71
   3  -5 -12  533.68   21.07
   3  -3  -8   -3.08    5.39
   4  -4 -15   18.42    9.98
   5  -2 -15  531.38   19.28
   5   0 -11   87.07    6.27
  -7 -11  -8   39.13   11.94
  -7  -8  -2  270.68   13.26
  -6 -10  -6  128.29   14.06
  -6  -9  -4  111.20   11.79
  -6  -6   0   82.01    6.12
  -6  -5   1  547.82   10.30
  -5 -10  -7  461.48   21.10
  -5  -8  -3   19.67    7.52
  -4 -11 -11  104.93   16.33
  -4 -10  -8  155.29   15.63
  -4  -6  -1  748.20   16.40
  -4  -5   0   48.89    4.74
  -3  -9  -7  144.23   12.93
  -2  -8  -6  150.00   14.04
  -1  -2   0  221.54    5.35
   0  -9 -14   29.40   10.67
   0  -8 -10  206.56   16.83
   0  -5  -4 1008.15   21.17
   1  -8 -14   35.55   11.05
   1  -8 -13  348.67   21.50
   1  -7 -10  172.24   15.21
   2  -7 -14   98.76   15.28
   2  -5  -8  677.70   20.73
   3  -6 -16    7.94   11.16
   3  -6 -15  127.02   14.92
   4  -4 -14   41.71    9.73
   4  -3 -11  106.90    9.79
   4  -1  -8 1181.56   18.60
   4   2  -6  573.69    4.17
   4   3  -6  152.87    2.82
   5  -2 -14   23.46    8.19
  -7 -10  -5  354.52   18.24
  -6 -11  -8   -3.89   11.59
  -6  -7  -1   72.60    6.99
  -5 -11  -9  169.52   18.16
  -4 -11 -10    1.39   10.95
  -4  -4   1   70.33    4.19
  -3 -11 -12   28.42   14.35
  -3 -10  -9  313.10   19.11
  -2 -10 -11  122.59   14.45
  -2  -9  -8   11.23    8.61
  -2  -7  -4  951.80   23.49
  -1 -10 -14  121.39   14.72
  -1 -10 -13   24.86   12.14
  -1  -9 -10  253.43   17.25
  -1   0   1   -3.14    1.07
   0  -9 -13   54.37   11.73
   0  -7  -7  205.65   15.12
   1  -8 -12   22.23   12.04
   2  -7 -13  339.86   20.70
   2  -6 -10   -3.54    6.86
   2  -3  -5   14.96    5.58
   2  -2  -4  488.21   11.37
   3  -6 -14  103.07   14.24
   3  -5 -11   34.30   10.44
   3  -4  -9   74.15    8.19
   4  -5 -19   -2.94   11.81
   4  -5 -18  328.31   20.75
   4  -5 -17   34.15   11.38
   4  -4 -13   73.60   11.27
   4  -2  -9  326.00   12.13
   5   2  -9   48.95    2.81
  -7 -11  -7  103.67   13.63
  -7  -9  -3   98.56   10.73
  -6  -8  -2  192.77   11.27
  -5 -10  -6   25.04   11.29
  -5  -9  -4   -6.34    7.76
  -4 -10  -7  217.15   17.75
  -4  -9  -5  159.47   13.49
  -3 -11 -11  249.92   21.22
  -3 -10  -8   40.34   12.39
  -3  -9  -6   -8.07   10.13
  -2 -10 -10    3.50   11.84
  -2  -2   1  194.16    3.81
  -1 -10 -12  149.18   17.58
  -1  -9  -9  145.80   16.29
  -1  -8  -7   85.87   10.72
  -1  -7  -5  268.85   14.72
   0  -9 -12  181.03   16.42
   0  -8  -9    1.71    8.13
   0  -6  -5   48.91    8.50
   0  -2  -1  348.87    7.29
   1  -9 -16   15.26   14.65
   1  -7  -9    9.49    7.62
   1  -6  -7  227.76   13.16
   1  -4  -4   15.72    6.19
   2  -8 -17   78.78   16.10
   2  -8 -16   29.85   12.67
   2  -7 -12   57.27   13.06
   2  -4  -6  235.66   11.60
   3  -6 -13  267.44   18.27
   3  -3  -7  521.42   15.01
   3  -2  -6    0.93    3.16
   4  -5 -16   36.14   12.17
   4  -5 -15  294.99   18.33
   4  -4 -12    5.69    8.67
   5  -3 -16   72.55   11.26
   5  -2 -13  565.22   18.07
   5  -1 -11 1236.94   21.96
  -7 -12  -9   33.43   14.29
  -6 -12 -10   20.26   10.93
  -6 -11  -7  378.59   21.98
  -6 -10  -5  257.45   16.63
  -5 -11  -8   70.30   13.47
  -5  -7  -1   60.63    7.65
  -5  -6   0  434.74   11.81
  -4 -11  -9  151.30   17.58
  -4  -8  -3  265.45   13.88
  -3  -8  -4   60.75    8.42
  -2 -10  -9  315.44   20.85
  -2  -9  -7  270.01   16.46
  -2  -8  -5  392.62   17.95
   0  -9 -11  149.76   16.84
   1  -9 -15   88.92   15.65
   1  -9 -14  160.02   17.87
   1  -8 -11   -7.30    8.04
   1  -3  -3  110.31    6.41
   2  -8 -15  102.66   16.11
   2  -7 -11   -2.92   11.07
   2  -6  -9  475.90   18.95
   2  -5  -7 1028.84   24.07
   3  -7 -18   35.86   13.20
   3  -7 -17   19.47   13.12
   3  -7 -16  245.37   19.61
   3  -6 -12   11.98   10.58
   3  -5 -10  396.35   16.91
   3  -1  -5  526.66   10.65
   3   1  -4  153.19    2.83
   4  -5 -14  104.23   12.72
   5  -3 -15   -0.40    8.11
  -7 -11  -6   24.95   11.38
  -6 -12  -9   22.01   13.51
  -6  -9  -3  199.05   13.35
  -5 -12 -10  140.59   18.04
  -5  -8  -2  328.63   14.17
  -4 -10  -6  208.00   16.63
  -3 -11 -10   77.37   12.56
  -3 -10  -7  198.02   16.71
  -2 -11 -12   12.43    9.78
  -2  -6  -2  976.32   20.39
  -2  -5  -1  235.08    9.64
  -1 -10 -11  186.28   16.63
  -1  -9  -8   47.60   12.93
  -1  -8  -6   26.99    9.94
  -1  -5  -2 1669.85   24.50
   0 -10 -14   99.81   16.03
   0  -9 -10   32.67   13.69
   0  -8  -8   12.62    8.13
   0  -7  -6  302.72   15.19
   1  -9 -13    7.81   11.88
   1  -8 -10  190.91   17.14
   1  -7  -8  252.91   15.02
   1  -6  -6  954.00   24.35
   2  -8 -14   25.58   12.44
   2  -1  -3 2156.49   17.77
   3  -7 -15   43.56   13.79
   4  -6 -19  102.65   16.29
   4  -6 -18   13.04   11.49
   4  -5 -13   21.59    9.82
   4  -4 -11  150.99   12.09
   4  -2  -8   -1.31    4.22
   5  -3 -14  257.34   14.69
   5   1  -9    7.30    2.68
  -7 -12  -8   19.11   11.97
  -7 -10  -4    6.24    7.97
  -6 -11  -6   25.83   10.74
  -6  -4   2  194.82    4.26
  -5 -11  -7   31.65   11.71
  -5 -10  -5  203.44   15.38
  -5  -5   1 1598.70   17.82
  -4 -11  -8  119.14   15.27
  -4  -9  -4  180.59   14.09
  -3 -11  -9   53.01   14.44
  -3  -9  -5   86.90   10.57
  -3  -6  -1   18.50    5.38
  -2 -11 -11   33.53   14.30
  -2 -10  -8  246.58   19.24
  -2  -9  -6  317.52   18.71
  -2  -7  -3  242.11   12.99
  -1 -10 -10   56.63   14.92
  -1  -7  -4  785.28   22.02
  -1  -4  -1 2326.23   24.32
   0 -10 -13   92.83   13.78
   0  -5  -3  140.01    9.55
   1  -9 -12  139.82   16.60
   1  -2  -2  380.74    8.58
   2  -8 -13   26.21   10.05
   2  -7 -10  130.91   14.10
   2  -6  -8  198.68   14.07
   3  -7 -14    2.67   10.76
   3  -6 -11  357.95   18.83
   3  -5  -9  729.29   21.64
   3   3  -4  321.12    5.69
   4  -6 -17  203.07   17.73
   4  -6 -16  208.87   18.05
   4  -1  -7  211.95    8.03
   4   1  -6  657.72    8.05
   5  -4 -16  102.54   12.58
   5  -3 -13  157.22   12.19
   5  -1 -10  103.22    7.47
  -7  -7   0  165.04    8.25
  -6 -12  -8  145.54   17.69
  -6 -10  -4  194.98   14.88
  -5 -12  -9    5.14   11.98
  -5  -9  -3  307.33   15.74
  -4 -12 -10   53.46   15.18
  -3  -8  -3  584.37   19.53
  -3  -5   0 1155.97   17.46
  -2 -11 -10  165.77   18.24
  -2  -8  -4   76.13   10.61
  -2  -4   0   65.09    4.46
  -1  -9  -7  120.51   14.93
   0 -10 -12    1.57    9.35
   0  -9  -9  182.46   17.43
   0  -8  -7  147.90   12.89
   0  -4  -2   10.25    4.02
   1  -8  -9  291.46   18.46
   1  -7  -7  228.26   15.16
   2  -8 -12  216.09   18.12
   2  -4  -5  603.94   16.55
   2  -3  -4  825.97   16.53
   3  -7 -13   30.79   11.24
   3  -6 -10  168.71   14.11
   3  -3  -6  102.96    7.90
   4  -6 -15   14.28   11.60
   4  -5 -12  197.22   14.68
   4  -4 -10  407.35   16.68
   5  -4 -15   58.11   11.08
  -7 -12  -7    0.62   11.53
  -7 -11  -5  111.11   13.65
  -7  -9  -2    9.14    7.11
  -6  -7   0  853.67   17.63
  -5 -12  -8   76.29   14.39
  -5 -11  -6  433.77   22.49
  -4 -11  -7   -7.55   10.70
  -4 -10  -5    5.18   10.36
  -4  -8  -2   29.04    7.59
  -4  -7  -1  217.05   10.62
  -4  -6   0  377.88   11.40
  -3 -11  -8  351.94   22.39
  -3 -10  -6  382.69   20.32
  -2 -10  -7   64.02   13.84
  -1 -11 -12   99.31   14.05
  -1 -10  -9   21.04   10.11
  -1  -8  -5  519.18   20.34
   0 -10 -11  245.01   20.70
   0  -7  -5   42.92    8.15
   1 -10 -14   41.05   15.19
   1  -9 -11  113.39   13.80
   2  -9 -15   13.94    9.91
   2  -9 -14  162.68   17.96
   2  -8 -11   73.87   14.45
   2  -7  -9   24.38    8.46
   2  -6  -7   38.56    9.63
   3  -8 -16   15.58   12.70
   3  -7 -12  279.25   19.09
   3  -5  -8    8.72    7.84
   3  -2  -5  144.27    7.43
   4  -6 -14  176.25   15.95
   4  -5 -11  144.50   13.08
   5  -4 -14    3.41    8.95
   5  -3 -12  197.39   12.44
  -6 -12  -7   -1.37   11.70
  -6 -11  -5    0.90   10.26
  -6  -9  -2   17.44    7.68
  -5 -10  -4  415.35   19.33
  -4 -12  -9   44.60   11.28
  -4  -9  -3  179.68   13.01
  -3 -12 -10  145.72   18.77
  -3  -9  -4  415.82   17.87
  -3  -1   2 1623.15    8.69
  -2 -11  -9   16.95   12.03
  -2  -9  -5  105.03   12.97
  -1 -11 -11   26.66   13.15
  -1 -10  -8  204.63   17.73
  -1  -3   0 1326.21   15.18
   0 -10 -10  333.68   22.09
   0  -9  -8  127.39   14.94
   0  -8  -6  -13.46    9.84
   0  -3  -1  145.62    7.04
   1 -10 -13  234.40   21.06
   1  -9 -10  117.20   16.14
   1  -8  -8   -8.17    9.99
   1  -6  -5   15.23    5.65
   1  -4  -3  292.07   10.64
   1   1  -1  894.85    6.08
   2  -9 -13   96.46   15.58
   3  -8 -15  101.65   14.02
   3  -8 -14   47.25   13.65
   3  -7 -11   -2.14    9.72
   3  -6  -9  154.17   13.59
   4  -7 -18  143.77   16.41
   4  -7 -17   10.44   12.98
   4  -7 -16   68.57   14.02
   4  -6 -13  125.12   14.18
   4  -4  -9   46.75    8.57
   4  -2  -7  270.37   10.26
   5  -5 -17  107.31   13.77
   5  -5 -16  -10.33    9.75
   5  -4 -13  276.45   16.00
  -6  -6   1 1101.48   16.51
  -4 -12  -8   94.00   16.04
  -4 -11  -6   26.44   12.38
  -3 -11  -7   60.72   13.98
  -3 -10  -5  115.06   13.54
  -3  -4   1 1448.86   15.85
  -1 -11 -10   95.12   16.35
  -1  -9  -6  355.56   18.28
  -1  -7  -3  624.97   19.52
  -1  -6  -2  418.30   14.62
   1 -10 -12   22.04   14.09
   1  -7  -6  189.47   12.89
   2  -8 -10   47.97   10.32
   2  -7  -8  278.57   15.93
   2  -2  -3  227.17    8.02
   3  -8 -13   20.27   12.16
   4  -7 -15  269.95   20.19
   4  -6 -12    5.26   10.27
   4  -5 -10  196.55   14.38
   5  -5 -15   56.23   12.23
   5  -3 -11  190.44   11.79
   5  -1  -9   72.96    6.06
  -6 -12  -6  125.20   14.88
  -6 -10  -3   23.87    8.58
  -5 -12  -7   67.51   11.86
  -5 -11  -5   34.00   10.88
  -5  -9  -2  232.09   13.41
  -5  -7   0  386.02   12.55
  -4 -10  -4  261.20   16.90
  -4  -5   1  275.93    8.15
  -3 -12  -9   35.18   10.94
  -3  -8  -2   48.97    8.78
  -2 -11  -8   40.12   11.07
  -2 -10  -6  347.28   18.78
  -2  -8  -3  493.31   18.55
  -2  -6  -1  134.43    7.94
  -1 -10  -7  191.81   16.90
  -1  -8  -4  358.81   17.19
  -1  -5  -1   31.16    6.24
   0 -11 -12  108.56   14.21
   0 -10  -9    6.42   13.18
   0  -9  -7    6.55   11.52
   0  -7  -4   14.28    7.44
   1  -9  -9   71.39   13.72
   1  -8  -7  321.87   19.11
   1  -3  -2  194.67    8.42
   2  -9 -12   17.09    9.52
   2  -8  -9  168.65   15.87
   2  -6  -6  475.44   18.35
   2  -4  -4  104.71    8.57
   3  -7 -10  362.58   20.14
   3  -5  -7  778.98   21.92
   4  -7 -14   42.78   13.36
   5  -6 -17   33.48   11.65
   5  -5 -14  304.59   18.40
   5  -4 -12  189.79   13.45
  -6 -11  -4   70.46   12.19
  -5 -10  -3  142.72   13.20
  -4 -12  -7  121.37   16.61
  -4  -3   2  589.88    5.94
  -3 -12  -8    1.28   11.80
  -3 -11  -6    4.84   11.51
  -3  -9  -3    3.72    8.18
  -3  -6   0   87.65    6.90
  -2 -12 -10    4.99    9.92
  -2  -9  -4  694.16   23.62
  -2  -5   0   48.92    5.70
  -1 -11  -9   60.04   12.06
  -1  -9  -5   62.99   12.74
   0 -11 -11   83.45   15.03
   0  -8  -5  259.49   16.05
   0  -5  -2  446.36   13.42
   1 -10 -11   -2.87    9.10
   1  -6  -4  184.48   12.35
   2  -9 -11  178.95   17.67
   2  -7  -7  382.70   19.06
   3  -9 -15   10.86   13.79
   3  -8 -12   15.22    9.40
   3  -6  -8  341.39   16.29
   3  -3  -5   -0.61    3.48
   3  -1  -4   45.64    4.14
   4  -7 -13   15.65   12.17
   4  -6 -11   68.10    9.86
   4  -5  -9  837.12   23.96
   4  -4  -8  133.26   10.64
   4  -3  -7  160.53    9.50
   4  -1  -6  195.02    7.42
   5  -6 -16  205.08   17.96
   5  -5 -13   51.78   11.51
   5  -4 -11   72.01   10.05
   5  -3 -10   12.93    6.92
   5  -2  -9  193.41    9.90
  -5 -12  -6   15.35   11.11
  -5  -6   1   29.73    4.32
  -5  -4   2  382.66    6.28
  -4 -11  -5  254.53   16.70
  -4  -9  -2  475.33   18.38
  -4  -8  -1  584.15   17.73
  -3 -10  -4   40.88   11.33
  -2 -12  -9  189.15   19.85
  -2 -11  -7  152.16   14.83
  -2 -10  -5  496.90   22.91
  -2  -3   1  106.31    4.45
   0 -11 -10   28.05   13.12
   0 -10  -8   84.93   14.22
   0  -9  -6  440.44   21.73
   1 -10 -10  171.40   18.37
   1  -9  -8  387.23   20.21
   1  -7  -5  480.41   18.40
   1  -5  -3  116.38    8.15
   2 -10 -13   84.76   16.62
   2  -9 -10   92.27   15.61
   2  -8  -8   47.93   11.81
   3  -9 -14   52.78   13.76
   3  -8 -11  283.77   19.41
   3  -7  -9   43.71   12.25
   4  -8 -16    5.77    9.68
   4  -8 -15   88.93   15.93
   4  -7 -12   54.35   13.10
   4  -6 -10  270.78   16.60
   5  -6 -15  109.66   14.14
   5  -5 -12  336.07   17.77
   5   1  -8   20.13    2.72
  -6 -13  -7  112.14   15.98
  -6 -12  -5   57.76   12.71
  -6  -9  -1  318.29   14.29
  -5 -11  -4   -6.17    9.08
  -4 -10  -3  280.35   16.84
  -4  -7   0  202.04   10.06
  -3 -12  -7  163.33   17.54
  -1 -12 -10   19.48   14.97
  -1 -11  -8   19.11    9.78
  -1 -10  -6    8.88    8.70
   0  -4  -1  879.79   16.37
   1  -8  -6  327.61   17.24
   2 -10 -12  362.65   24.28
   2  -6  -5  587.41   19.62
   2  -3  -3   24.51    4.37
   3  -9 -13   83.42   12.77
   3  -8 -10    9.57   11.04
   3  -6  -7   62.51   10.58
   3  -5  -6  842.49   22.21
   3   2  -4 1893.49    8.11
   4  -8 -14  121.68   17.11
   4  -2  -6  525.16   13.29
   5  -7 -17   55.18   14.50
   5  -6 -14    6.42    9.86
   5  -1  -8   83.60    6.38
   6  -2 -12  630.18   18.49
  -6 -10  -2  204.68   13.45
  -5 -13  -7  103.11   17.04
  -5 -12  -5  198.83   16.98
  -4 -12  -6    9.64    9.23
  -4 -11  -4   86.29   12.71
  -3 -11  -5   44.37   11.73
  -2 -12  -8   82.18   15.03
  -2 -11  -6  186.40   17.19
  -2  -9  -3  118.08   13.00
  -2  -8  -2  381.28   16.35
  -1 -11  -7   50.00   13.43
  -1  -9  -4  518.60   21.94
  -1  -8  -3  205.37   12.92
  -1  -7  -2   23.33    5.75
  -1  -4   0   14.44    3.57
   0 -11  -9  161.91   17.72
   0 -10  -7  440.30   22.94
   0  -8  -4   99.01   12.68
   0  -7  -3  121.42   10.74
   1 -11 -11   41.93   14.35
   1 -10  -9  318.50   20.16
   1  -9  -7   56.36   12.66
   1  -4  -2  376.15   11.64
   1  -1  -1  251.58    5.48
   2 -10 -11   14.53   13.42
   2  -9  -9    5.04   12.51
   2  -7  -6    0.19    7.27
   3  -9 -12  121.87   16.07
   3  -7  -8  101.89   13.42
   3  -4  -5  436.93   14.16
   3  -2  -4  296.39    9.11
   4  -8 -13   39.14   13.95
   4  -7 -11   79.46   12.80
   4  -6  -9    3.47    9.04
   4  -5  -8  306.89   15.41
   5  -7 -16   -4.21   10.28
   5  -6 -13  225.87   16.86
   5  -5 -11  464.00   20.23
   5  -4 -10  301.57   14.30
   5   2  -8   77.63    2.28
   6  -4 -14   12.18    8.09
   6  -3 -13   84.69    9.68
  -6 -13  -6   -1.69   12.01
  -6 -11  -3  204.50   14.80
  -5 -10  -2  169.60   13.43
  -5  -9  -1  122.02   10.38
  -4  -6   1    0.55    4.17
  -3  -9  -2  776.73   23.32
  -3  -8  -1  187.22   11.84
  -3  -5   1  177.09    7.30
  -2 -10  -4   42.94   12.14
  -1 -12  -9   46.55   11.83
  -1 -10  -5  297.89   19.32
  -1  -6  -1  253.23   10.90
   0  -9  -5  405.88   20.68
   1 -10  -8    3.74   11.79
   1  -8  -5  154.84   14.95
   1  -7  -4   21.05    9.05
   2  -8  -7  191.73   14.47
   3  -9 -11    3.52   12.48
   3  -8  -9  313.01   20.05
   4  -8 -12    7.79   11.39
   4  -7 -10   10.81   10.24
   4  -3  -6  228.84   10.56
   5  -7 -15   68.73   11.78
   5  -7 -14  115.25   14.95
   5  -6 -12  177.01   15.74
   5  -2  -8    9.71    4.51
   6  -5 -15    2.43    9.70
   6  -3 -12   35.69    7.72
   6  -1 -11   53.37    6.07
  -6 -12  -4    7.39   10.46
  -6  -7   1   25.51    4.72
  -6  -5   2  236.70    5.93
  -5 -13  -6  160.78   17.91
  -5 -11  -3   70.33   11.93
  -4 -13  -7   31.49   11.24
  -4 -12  -5   12.53   11.97
  -3 -12  -6   80.91   12.74
  -3 -10  -3  284.39   15.86
  -3  -7   0  242.47   11.10
  -2 -12  -7   -1.24    8.52
  -2 -11  -5   88.28   14.75
  -2  -6   0    1.16    4.98
  -1 -12  -8  129.83   16.80
   0 -11  -8  100.03   13.47
   0 -10  -6   24.76   12.94
   1 -11 -10   23.75   10.13
   1  -9  -6  130.94   15.65
   1  -2  -1   -1.48    3.82
   2 -10 -10   23.72   10.56
   2  -9  -8  408.12   22.03
   2  -4  -3  178.02    9.01
   3  -7  -7  596.15   23.13
   3  -6  -6  317.71   16.22
   3  -3  -4   29.10    5.83
   4  -9 -14   -0.56   12.29
   5  -5 -10   -5.81    9.14
   5  -4  -9  234.11   13.37
   6  -4 -13   59.95    9.78
  -5 -12  -4   55.13   12.90
  -4 -10  -2    6.80    9.01
  -4  -9  -1   62.29    9.26
  -3 -13  -7   11.06   11.81
  -3 -11  -4   56.94   10.77
  -2  -4   1  506.38   10.44
  -1 -11  -6   64.08   11.96
  -1  -9  -3  811.62   25.38
  -1  -8  -2  883.17   24.08
  -1  -5   0 1691.00   23.40
   0  -5  -1  469.89   13.50
   0  -2   0  954.67   11.13
   1 -11  -9   78.86   15.32
   1 -10  -7  118.92   15.61
   1  -5  -2  399.51   14.04
   2 -10  -9  166.59   17.40
   2  -8  -6  243.49   17.34
   2  -7  -5    3.33    6.99
   2  -6  -4   62.07    9.76
   2  -1  -2   34.24    3.72
   3 -10 -12   24.82   14.55
   3  -9 -10  237.13   17.87
   3  -8  -8  156.25   16.14
   3  -5  -5   91.03    9.00
   4  -9 -13   86.36   16.29
   4  -8 -11   40.00   10.10
   4  -7  -9  481.54   22.28
   4  -6  -8   87.82   10.05
   4  -5  -7   -3.42    5.97
   5  -8 -15   -3.24   12.78
   5  -7 -13   10.03    8.80
   5  -6 -11   98.01   12.83
   6  -5 -14  124.60   13.07
   6  -4 -12  474.92   19.22
   6  -3 -11  577.02   18.52
  -6 -11  -2   -5.93    7.43
  -6 -10  -1  228.87   13.88
  -5  -7   1  499.62   13.34
  -5  -5   2  406.98    8.38
  -4 -13  -6  115.34   16.19
  -4 -11  -3  143.72   12.95
  -4  -4   2   16.26    2.46
  -3 -12  -5    4.25   12.27
  -2 -12  -6  218.97   19.04
  -2 -10  -3  327.57   18.70
  -2  -9  -2  109.72   11.78
  -2  -8  -1   22.48    7.78
  -1 -12  -7    8.43   13.02
  -1 -10  -4  383.45   20.65
   0 -12  -9   -3.85    8.39
   0 -11  -7    0.08    8.85
   0  -9  -4   56.90    9.91
   0  -8  -3  445.24   18.02
   0  -7  -2  477.25   17.56
   1  -8  -4  919.98   26.79
   1  -3  -1  817.11   14.63
   2  -9  -7  321.56   20.61
   2  -2  -2 1120.43   15.57
   3 -10 -11  432.99   26.00
   3  -9  -9   98.64   15.65
   3  -4  -4  814.74   19.07
   4  -9 -12   62.47   15.29
   4  -8 -10  137.87   16.12
   4  -1  -5 1178.15   16.23
   5  -8 -14   11.75   13.36
   5  -7 -12  257.59   18.50
   5  -6 -10  200.21   15.30
   5  -5  -9  133.37   12.97
   6  -6 -15  141.91   15.99
   6  -5 -13  129.29   13.78
   6  -1 -10  689.77   15.62
  -6  -9   0  736.16   19.74
  -5 -13  -5   -2.35   10.44
  -5 -11  -2   86.23   11.32
  -5 -10  -1  253.43   14.73
  -4 -12  -4  197.76   16.95
  -3 -10  -2   70.05   11.77
  -3  -9  -1  628.28   20.68
  -3  -6   1  396.08   11.80
  -2 -11  -4  188.56   17.05
  -1 -11  -5   58.86   14.49
   0 -12  -8  110.29   17.31
   0 -10  -5  159.08   14.45
   0  -3   0  870.09   13.32
   1 -11  -8  200.27   18.66
   1  -9  -5  462.04   20.76
   1  -7  -3   16.87    7.17
   2 -11 -10   62.04   15.13
   2 -10  -8   63.86   15.48
   2  -3  -2  491.55   12.57
   3  -8  -7   15.16   11.50
   3  -7  -6   97.84   13.15
   3  -6  -5  184.86   13.20
   4  -7  -8   22.44   11.37
   4  -6  -7  345.08   17.76
   4  -2  -5  180.00    7.77
   5  -8 -13  215.03   19.49
   5  -7 -11   88.39   14.02
   5  -4  -8    2.53    6.77
   5  -2  -7    9.67    4.87
   5  -1  -7  210.46    8.17
   6  -7 -16   37.93   12.48
   6  -6 -14   25.04   10.43
   6  -5 -12   35.67   10.70
   6  -4 -11  153.81   12.69
  -5 -12  -3   -1.91   10.11
  -5  -9   0  631.04   19.17
  -4 -13  -5   83.81   15.83
  -4  -7   1  224.70   10.06
  -3 -13  -6   71.36   12.42
  -3 -11  -3    0.18    7.62
  -3  -8   0  596.16   18.23
  -2 -13  -7   79.80   13.67
  -2 -12  -5  192.24   18.61
  -2  -5   1  607.62   13.35
  -1 -12  -6    0.99   12.56
   0 -11  -6  199.68   16.43
   1 -10  -6  156.68   14.77
   1  -4  -1  124.75    8.26
   2  -9  -6    1.69   11.63
   2  -8  -5  280.48   16.26
   2  -7  -4  354.54   17.23
   3 -10 -10   14.57    9.95
   3  -9  -8  113.68   15.97
   4  -9 -11   28.68   10.35
   4  -8  -9    9.41   11.95
   4  -5  -6  309.71   14.25
   4  -3  -5  266.52   11.02
   5  -8 -12   26.35   12.17
   5  -6  -9   69.17   11.38
   6  -7 -15   -4.32   11.76
   6  -6 -13   67.31   12.90
   6  -3 -10  175.10   11.13
  -6  -8   1 1074.44   20.29
  -6  -6   2   94.73    5.34
  -5 -13  -4  162.01   16.27
  -4 -11  -2  181.76   15.35
  -4 -10  -1  503.38   19.93
  -3 -12  -4   12.57    8.98
  -1 -10  -3  329.36   19.35
  -1  -9  -2   59.23   11.64
  -1  -6   0   32.66    5.34
   0 -12  -7  146.98   18.39
   0 -10  -4  181.08   16.86
   0  -9  -3  548.76   22.07
   0  -8  -2   47.62   10.14
   0  -4   0 2760.23   27.59
   1 -11  -7   33.37   10.65
   2 -11  -9    0.49    8.90
   2 -10  -7  213.77   19.38
   2  -6  -3  296.35   14.60
   2  -4  -2  936.30   19.01
   3 -10  -9  222.71   20.08
   3  -2  -3    9.38    4.28
   3  -1  -3 1432.97   15.80
   4  -9 -10   27.15   13.84
   5  -7 -10   28.49   12.17
   5  -5  -8  313.45   15.19
   6  -7 -14   75.40   14.37
   6  -6 -12  171.95   15.84
   6  -5 -11  769.96   25.14
   6  -4 -10  199.07   13.54
  -4 -12  -3   95.52   13.48
  -4  -9   0  164.52   11.45
  -4  -5   2  375.65    8.75
  -3 -13  -5  114.49   16.07
  -3  -3   2  757.18    8.08
  -2 -13  -6    8.70    9.64
  -2 -11  -3    6.84   11.22
  -2 -10  -2  205.23   14.06
  -2  -9  -1  544.01   20.11
  -1 -11  -4  186.68   15.43
  -1  -8  -1  251.96   13.29
  -1  -3   1  377.28    8.30
  -1  -2   1   -0.36    2.31
   0 -11  -5    5.54   12.77
   1 -12  -8   37.84   14.08
   1 -10  -5   38.97   13.14
   1  -9  -4   52.92   10.10
   1  -8  -3   75.18    9.96
   1  -5  -1 1201.49   22.39
   2 -11  -8  102.98   16.24
   3  -9  -7  486.21   24.43
   3  -8  -6  354.04   18.53
   3  -7  -5   19.61    7.98
   3  -3  -3  982.44   17.97
   4 -10 -11   58.10   14.34
   4  -8  -8  546.12   24.76
   4  -7  -7   27.41    8.54
   4  -6  -6  135.74   12.73
   5  -9 -13    2.53   11.98
   5  -8 -11  217.06   18.43
   5  -4  -7  194.52   11.97
   5   1  -7  302.88    5.93
   6  -7 -13   47.75   13.43
   6  -2  -9  106.19    8.41
   6  -1  -9  237.09    9.39
  -5 -11  -1   19.96    8.60
  -5  -6   2  753.82   13.39
  -4 -13  -4   -1.93   10.49
  -4  -1   2 1412.23   11.28
  -3 -12  -3  157.05   15.83
  -3 -11  -2  224.07   17.01
  -3 -10  -1  209.95   14.90
  -3  -7   1  115.39    8.14
  -2 -12  -4  175.35   16.09
  -2  -8   0  149.68   11.20
  -2  -6   1  394.19   12.52
  -1 -12  -5  100.68   13.31
  -1  -4   1  694.02   13.16
   0 -12  -6   15.88   13.62
   0  -7  -1   23.33    6.87
   0  -5   0  505.57   14.30
   1 -11  -6   87.13   14.78
   1  -7  -2  115.80   10.30
   2 -10  -6  213.36   18.82
   2  -9  -5  246.91   16.44
   2  -8  -4   44.37    9.32
   2  -7  -3   67.53   10.81
   3 -10  -8  137.52   17.23
   3  -6  -4  128.09   10.70
   3  -4  -3  133.16    9.29
   4  -9  -9  217.68   17.20
   4  -5  -5  556.27   18.50
   4   1  -5  811.87    7.37
   5  -9 -12  299.52   22.23
   5  -8 -10  113.16   15.98
   5  -7  -9   75.05   10.97
   5  -6  -8   -9.35    6.38
   5  -5  -7  110.47   11.10
   6  -8 -14   -3.59   11.17
   6  -7 -12    1.94   10.34
   6  -6 -11   16.09   10.95
   6  -5 -10  303.97   17.07
   6  -3  -9    7.41    6.25
  -5 -13  -3   80.77   12.87
  -5 -12  -2   64.01   11.25
  -5 -10   0    3.61    7.95
  -3 -13  -4   14.24   12.30
  -3  -9   0   70.16    9.72
  -3  -4   2   22.74    2.91
  -2 -13  -5  137.79   17.14
  -1 -13  -6   75.02   15.50
  -1 -11  -3  179.16   16.30
  -1 -10  -2  394.54   20.36
   0 -11  -4   27.92   12.26
   0 -10  -3    6.21   11.61
   0  -9  -2  625.20   23.38
   1 -12  -7  110.44   17.25
   2 -11  -7   86.04   15.29
   3 -11  -9   27.01   14.87
   3  -9  -6  112.15   15.65
   3  -8  -5  335.80   19.51
   4 -10 -10  117.54   16.50
   4  -8  -7  130.54   15.43
   4  -7  -6  241.82   17.04
   5  -9 -11  104.86   16.47
   5  -3  -6   28.60    6.27
   5  -2  -6  228.68    9.80
   5  -1  -6  201.83    8.06
   6  -8 -13   27.02   12.51
   6  -4  -9  385.75   16.33
  -5 -14  -4   63.67   13.85
  -4 -13  -3  192.85   17.45
  -4 -12  -2  113.91   14.63
  -4 -11  -1    3.07    8.70
  -4 -10   0  226.50   14.04
  -4  -6   2    2.08    3.51
  -2 -12  -3  200.27   17.69
  -2 -11  -2  120.06   14.64
  -2 -10  -1   10.94    9.90
  -1 -12  -4   66.82   14.70
  -1  -9  -1  177.73   13.90
  -1  -5   1   78.28    6.81
   0 -12  -5  165.32   18.46
   0  -8  -1  826.23   23.90
   1 -11  -5  116.32   16.81
   1 -10  -4  154.94   14.35
   1  -9  -3   38.43    9.34
   1  -8  -2   49.50   11.34
   2 -10  -5   28.50   12.32
   2  -9  -4  632.85   25.36
   2  -6  -2  197.50   12.71
   3 -10  -7  -11.96   11.04
   3  -7  -4   66.04   11.30
   4 -10  -9    7.45   11.76
   4  -9  -8    7.78    9.47
   4  -6  -5  249.25   15.00
   4  -3  -4  165.33    9.12
   4  -2  -4 1046.57   17.60
   5  -8  -9   -1.35   12.01
   5  -7  -8  138.97   14.33
   5  -6  -7   70.44   11.93
   5  -4  -6  413.01   15.81
   6  -7 -11  233.68   17.79
   6  -6 -10  146.65   12.86
   6  -5  -9    5.32    9.19
   6  -2  -8  261.38   11.33
   7  -4 -12  173.94   13.38
  -6  -7   2   16.36    3.88
  -5  -9   1  379.64   14.98
  -5  -7   2    9.72    4.67
  -3 -12  -2   12.07   10.54
  -3 -11  -1   36.19   10.67
  -3  -5   2  976.22   15.04
  -3  -2   2   31.43    0.69
  -2 -13  -4  297.94   22.14
  -2  -9   0  354.33   16.55
  -1 -13  -5   -7.21   12.20
  -1  -8   0   -9.04    7.23
   1 -12  -6   35.22   13.17
   2 -11  -6   43.83   14.45
   2  -8  -3  685.11   23.21
   3 -11  -8   99.01   16.05
   3  -6  -3    7.65    8.32
   4  -9  -7   79.34   14.24
   4  -8  -6   -4.06   11.27
   4  -1  -4   11.16    3.33
   5  -9 -10   70.42   12.72
   5  -5  -6    8.25    7.82
   6  -8 -12   22.53    9.91
   6  -7 -10   61.22   12.41
   6  -4  -8  154.15   11.60
   6  -1  -8   81.70    6.46
   7  -6 -13   -2.02   10.71
   7  -5 -12    8.97    9.32
   7  -3 -11   -2.15    6.59
  -5 -12  -1   56.21   11.63
  -4  -9   1  358.23   15.30
  -3 -13  -3    5.63   11.97
  -3 -10   0  318.79   17.28
  -2   0   1 2074.64   13.11
  -1 -11  -2   33.50   11.56
  -1  -6   1  173.75    9.63
   0 -11  -3   76.54   14.50
   0 -10  -2  140.19   15.26
   0  -7   0  268.75   13.86
   1 -11  -4   18.23   12.12
   1 -10  -3  120.75   15.44
   1  -7  -1  123.89   10.30
   2  -7  -2   39.21    9.87
   2  -4  -1   -1.87    5.63
   2  -3  -1 1715.01   22.07
   3 -10  -6  386.84   23.47
   3  -9  -5   91.40   12.26
   3  -8  -4   89.51   13.79
   4 -10  -8  130.02   17.66
   4  -7  -5  135.47   13.65
   4  -5  -4   86.23    8.87
   5  -9  -9  155.03   18.31
   5  -8  -8   40.85   11.79
   5  -7  -7    4.88   10.65
   6  -8 -11   -4.30   11.77
   6  -6  -9  113.88   11.69
   6  -5  -8  174.04   13.48
   7  -4 -11  131.79   12.16
  -5 -11   0  169.34   13.51
  -4 -12  -1  169.13   14.87
  -4  -7   2  120.68    7.64
  -3  -6   2   43.89    5.10
  -2 -12  -2    7.73   11.93
  -2 -11  -1  153.75   14.93
  -2  -8   1  195.34   12.01
  -1 -13  -4  158.80   18.60
  -1 -12  -3  172.53   15.80
  -1 -10  -1  100.47   11.43
   0 -13  -5    5.33   12.41
   0 -12  -4   21.06    9.88
   0  -9  -1   57.09   11.05
   1 -12  -5  137.68   18.12
   1  -9  -2  274.18   16.29
   1  -5   0    6.27    6.09
   1  -4   0 1611.95   22.46
   1  -3   0   -0.04    3.41
   2 -11  -5  103.14   16.55
   2 -10  -4   28.88   13.40
   2  -9  -3   54.25   13.32
   2  -2  -1  389.94    9.70
   2   2  -3    9.55    2.13
   3 -11  -7   43.67   11.43
   3  -7  -3  301.35   16.63
   3  -4  -2 2509.94   31.80
   3  -3  -2   28.60    5.92
   4  -6  -4  265.34   15.66
   5 -10 -10  126.80   17.89
   5  -6  -6  126.25   12.61
   5  -3  -5  421.10   13.91
   6  -8 -10  421.14   23.33
   6  -7  -9  152.72   15.64
   6   1  -9  105.02    4.30
   7  -7 -13  109.67   15.51
   7  -6 -12   94.11   12.91
   7  -5 -11    4.10    9.27
  -5 -10   1  132.81   11.40
  -5  -8   2  697.68   16.85
  -4 -14  -3  142.42   17.69
  -4 -13  -2  159.92   14.75
  -4 -11   0  331.61   17.75
  -3  -9   1  135.30   11.28
  -2 -13  -3   17.61   12.34
  -2 -10   0  103.34   12.72
  -2  -5   2  540.52   12.40
  -2  -4   2 2295.63   20.85
  -1  -9   0  666.14   22.30
  -1  -1   1  444.37    2.99
   0  -8   0  253.48   14.71
   1  -8  -1   96.56   11.81
   1  -2   0 1807.97   17.46
   2 -12  -6   63.49   15.21
   2  -8  -2  168.74   15.08
   3 -10  -5  116.99   16.37
   3  -9  -4  157.18   16.38
   3  -2  -2  343.48    9.88
   4 -10  -7   64.64   13.74
   4  -9  -6  313.88   19.20
   4  -8  -5  570.45   23.92
   5  -9  -8  158.07   17.75
   5  -8  -7  172.53   16.33
   5  -7  -6   -2.04   10.34
   5  -5  -5  540.17   19.13
   5  -2  -5  241.92    9.67
   6  -9 -11  281.57   22.10
   6  -6  -8   70.16   10.26
   6  -4  -7   18.88    7.83
   6  -2  -7  164.17    9.38
   6   0  -8  512.23   10.66
   7  -7 -12   -3.02   10.87
   7  -6 -11   36.81   11.63
   7  -4 -10   51.95    9.88
   7  -3 -10  156.71   11.03
  -4 -10   1   33.66    9.23
  -3 -13  -2  188.56   17.40
  -3 -12  -1  194.58   16.43
  -3 -11   0    6.18    9.82
  -3  -7   2  250.70   10.64
  -1 -12  -2  319.23   21.02
   0 -12  -3    5.70   12.31
   0 -11  -2   52.56   13.83
   0 -10  -1  228.17   16.65
   0  -5   1 2388.94   29.00
   0  -4   1   37.79    4.63
   0  -3   1 5439.58   32.58
   1 -12  -4  309.79   22.62
   1 -11  -3  195.32   18.66
   1 -10  -2   57.08   13.07
   2  -6  -1   26.64    7.03
   3 -11  -6    5.94    9.59
   3  -8  -3   25.99   11.45
   3  -6  -2  373.58   16.04
   4 -11  -8    7.12   10.35
   4  -7  -4  322.58   16.77
   4  -3  -3 1256.69   21.65
   4   3  -7  242.96    5.04
   5 -10  -9   -0.90    9.49
   6  -9 -10   38.04   13.19
   6  -8  -9  131.16   16.41
   6  -7  -8  232.43   18.06
   6  -5  -7  432.87   18.57
   7  -8 -13   36.59   13.55
   7  -5 -10  191.46   14.42
  -3 -10   1  264.52   15.28
  -2 -13  -2  202.34   18.53
  -2 -12  -1   86.43   13.81
  -2  -9   1   52.79    9.47
  -2  -6   2  231.71    9.37
  -2  -3   2  834.01   10.03
  -1 -13  -3  131.59   16.63
  -1 -11  -1  206.92   15.32
  -1 -10   0   37.28   10.45
  -1  -8   1  538.14   18.71
   0 -13  -4   64.18   12.64
   1  -9  -1  434.89   20.85
   1  -7   0  256.98   13.73
   2 -12  -5   16.67   13.13
   2 -11  -4   54.51   11.62
   2 -10  -3  163.81   14.73
   2  -9  -2  422.11   21.63
   2  -7  -1  444.77   18.31
   4 -11  -7  160.70   19.21
   4 -10  -6   -4.05   11.14
   4  -9  -5  121.43   15.40
   4  -8  -4  433.54   21.31
   4  -5  -3  577.17   18.20
   4  -2  -3  521.02   12.65
   5 -10  -8  100.94   16.52
   5  -9  -7    4.76   11.57
   5  -8  -6   88.18   14.18
   5  -6  -5   32.93    8.17
   5  -1  -5  685.37   13.15
   6  -6  -7   33.95   11.15
   6  -1  -7  568.66   13.22
   7  -8 -12   80.61   15.53
   7  -7 -11   40.54   10.07
   7  -6 -10    6.80    9.44
   7  -4  -9  310.70   15.80
   7  -3  -9  281.70   13.59
  -5 -11   1    8.02    7.58
  -4 -14  -2  104.48   16.30
  -4 -13  -1   13.03   10.37
  -4 -12   0   10.09   10.49
  -2 -11   0   -5.50   10.21
   0  -9   0  331.39   16.66
   0  -7   1  938.85   22.67
   2  -1  -1  293.14    6.57
   3 -11  -5   87.61   13.42
   3 -10  -4   -6.37    8.72
   3  -9  -3  616.38   25.74
   3  -7  -2    6.29    7.04
   3  -1  -2  762.31   11.62
   4  -6  -3    2.12    6.62
   5  -7  -5  137.85   14.05
   6  -9  -9   90.22   15.53
   6  -7  -7  227.77   17.63
   6  -4  -6  555.68   18.64
   7  -8 -11    3.66   12.28
   7  -7 -10   66.38   13.66
   7  -5  -9  148.92   13.59
  -4 -11   1  155.47   13.61
  -4  -9   2   84.33    8.95
  -3 -14  -2    3.48   12.76
  -3 -13  -1   38.99   13.29
  -3 -12   0  208.59   16.81
  -2 -10   1  294.92   16.91
  -1 -13  -2  128.81   17.10
  -1 -12  -1   24.04   12.68
  -1  -9   1   59.92   10.19
  -1  -5   2  158.95    8.27
   0 -13  -3   85.78   15.27
   0 -12  -2  178.36   16.06
   0 -11  -1   23.91   12.59
   1 -12  -3    5.83    9.31
   1 -11  -2   46.68   11.00
   1 -10  -1  179.32   16.84
   1  -8   0  885.09   25.35
   2 -12  -4  101.54   17.15
   2 -11  -3    8.61   13.23
   2 -10  -2   79.47   14.32
   2  -8  -1   -0.66    7.30
   3  -8  -2  952.18   28.53
   4 -11  -6  100.89   16.91
   4 -10  -5  217.14   19.62
   4  -9  -4  189.08   17.63
   4  -7  -3  182.84   13.48
   5 -10  -7  146.15   17.18
   5  -9  -6  100.88   15.33
   5  -8  -5   16.24   10.98
   5  -5  -4  125.74   11.47
   5  -3  -4  420.87   13.83
   6  -6  -6  178.84   14.21
   6  -5  -6    3.66    8.36
   7  -6  -9   79.25   11.94
  -3 -11   1  220.61   15.91
  -3  -9   2  665.03   20.12
  -2 -13  -1  204.23   18.27
  -2  -8   2  303.64   13.93
  -1 -11   0  271.07   18.61
  -1  -6   2  134.37    7.88
  -1  -4   2 3401.27   27.89
   0 -10   0   97.07   13.12
   0  -8   1  135.97   12.02
   0  -2   1  333.57    6.83
   2  -9  -1  265.26   17.63
   2  -6   0  690.27   19.90
   2  -4   0  621.00   15.24
   3 -11  -4  100.92   15.00
   3 -10  -3   54.42   14.32
   3  -6  -1   12.59    8.14
   3  -4  -1  649.40   16.42
   4  -8  -3   22.76   11.99
   4  -1  -3  933.01   14.04
   5  -6  -4  217.64   13.69
   5  -2  -4  705.50   15.45
   6  -9  -8  157.49   16.13
   6  -8  -7  157.35   14.72
   6  -2  -6  241.52   10.33
   7  -8 -10   15.72    9.23
   7  -7  -9    1.20   10.09
   7  -5  -8    3.07    9.42
   7  -4  -8  392.64   16.89
   7  -3  -8   60.25    8.56
  -5 -10   2  611.23   19.34
  -5  -6   3  560.56   10.96
  -5  -2   2   92.34    3.04
  -4 -13   0  226.24   17.87
  -4 -10   2  179.42   12.78
  -4  -6   3  376.28   10.24
  -2 -12   0  212.57   15.99
  -1 -10   1  299.23   18.08
   0 -13  -2   74.54   14.99
   0 -12  -1  229.96   18.94
   1 -12  -2   23.06   13.29
   1  -9   0   -0.65    7.33
   1  -5   1  327.62   11.97
   1  -4   1 1506.23   22.11
   1  -1   0  187.71    4.58
   2 -12  -3  319.78   22.82
   2  -7   0   71.11   10.56
   2  -3   0  773.27   14.92
   3  -9  -2    7.97   10.82
   3  -7  -1  772.62   24.36
   3  -3  -1  469.39   12.61
   4 -11  -5   -6.03   13.14
   4 -10  -4  174.89   18.68
   4  -6  -2  324.50   16.69
   4  -5  -2  420.90   15.87
   5 -10  -6   44.42   13.43
   5  -9  -5  338.44   22.13
   5  -7  -4  125.65   12.07
   6 -10  -8   21.27   12.95
   6  -9  -7  113.00   16.61
   6  -7  -6   56.14   10.07
   7  -9 -10  109.43   17.47
   7  -8  -9  188.93   18.50
   7  -6  -8  178.51   15.08
  -5  -7   3  289.76    9.55
  -5  -5   3  148.43    4.85
  -4 -12   1  241.47   16.78
  -4  -7   3    3.82    4.12
  -4  -5   3    8.94    3.00
  -3 -14  -1  104.81   16.40
  -3 -13   0   34.88   12.93
  -3 -10   2   99.21   11.29
  -2 -11   1   -4.20    7.31
  -2  -9   2  227.17   12.96
  -1 -13  -1  271.65   21.46
  -1 -12   0   54.32   13.32
  -1  -8   2  187.12   12.32
   0 -11   0  254.03   18.70
   0  -9   1  672.47   22.48
   1 -11  -1   23.15   10.03
   1  -7   1  459.85   17.03
   2 -11  -2  139.51   14.97
   2 -10  -1    8.18   11.94
   2  -8   0  624.27   22.71
   3 -12  -4   29.98   13.99
   3 -11  -3   -7.58   12.67
   3  -8  -1   51.59   11.46
   4  -9  -3  357.97   20.99
   4  -7  -2   67.73   12.37
   4  -3  -2  669.42   15.75
   5  -8  -4  406.53   21.29
   5  -5  -3  782.20   22.34
   6  -8  -6  303.00   20.10
   6  -6  -5    0.34    9.56
   6  -5  -5  121.70   10.59
   6  -4  -5  119.69   10.45
   6   0  -7   11.48    2.93
   7  -7  -8   32.75    9.78
   7  -5  -7  317.59   16.82
   7  -4  -7   51.28    8.85
   8  -7 -11   -3.21   10.17
  -6  -6   3    2.60    2.56
  -5  -8   3   96.67    7.36
  -4  -8   3  329.56   12.62
  -3 -12   1   13.78   11.05
  -3  -7   3   14.45    4.76
  -3  -6   3  148.87    7.39
  -3  -5   3  296.17    8.40
  -2 -14  -1   13.49   13.50
  -2 -13   0   14.45   11.52
  -1 -11   1   27.80   10.84
  -1  -3   2   82.85    4.22
   0 -10   1   60.37   11.51
   0  -5   2   55.14    6.82
   1 -10   0   75.65   11.21
   1  -8   1   10.46    9.19
   1  -3   1 1238.62   17.69
   3 -10  -2  191.69   16.15
   3  -2  -1  501.36   11.78
   4 -11  -4  159.23   18.85
   4  -8  -2  583.91   24.40
   5 -10  -5   33.52   12.84
   5  -9  -4    7.35   12.62
   5  -7  -3  453.82   20.82
   5  -6  -3  120.30   11.28
   5   1  -6   50.95    2.45
   6 -10  -7   63.38   15.33
   6  -9  -6   14.80   13.14
   6  -7  -5  226.29   17.19
   6  -1  -6   35.79    4.50
   6   1  -8  195.72    4.94
   7  -9  -9   -7.33    9.16
   7  -8  -8  104.72   14.92
   7  -6  -7   12.95    9.67
   7  -3  -7  420.65   15.52
   8  -8 -11  111.27   15.67
   8  -6 -10   95.02   13.34
   8  -5 -10   27.07    9.16
  -4 -11   2   22.68    8.40
  -3 -11   2  280.79   16.49
  -2 -12   1   33.09   12.12
  -2 -10   2  126.80   11.17
  -2  -6   3   67.63    6.38
  -1  -9   2   37.37    8.08
   0 -13  -1   50.28   14.77
   0 -12   0   18.24   11.69
   0  -8   2 1300.45   28.76
   0  -7   2  107.41    9.39
   0  -4   2 2887.43   28.14
   1 -13  -2   74.20   13.24
   1 -12  -1  154.64   17.07
   1  -9   1  471.43   21.28
   2 -12  -2   18.05   12.60
   2 -11  -1  225.07   19.94
   2  -9   0   -3.66    7.72
   2  -2   0  533.48   11.21
   3 -12  -3  179.70   18.90
   3  -9  -1  360.93   20.59
   3  -6   0   55.85    9.77
   4 -10  -3   26.47   10.22
   4  -2  -2  235.54    9.10
   5  -8  -3  154.82   15.61
   5  -3  -3  803.45   18.54
   5  -1  -4  764.68   13.79
   6  -8  -5   37.10   12.80
   6  -2  -5    8.49    4.91
   7  -9  -8  125.34   17.90
   7  -7  -7  123.65   12.88
   7  -1  -8   69.53    6.21
   8  -7 -10   50.07   12.15
   8  -5  -9  129.52   12.38
  -4  -9   3    4.93    6.57
  -3 -14   0   60.11   14.53
  -3  -9   3   47.50    8.33
  -2  -8   3  314.01   14.03
  -2  -7   3  425.78   13.67
  -2  -5   3 1382.71   19.12
  -1 -13   0   74.29   15.47
  -1 -10   2   20.96   10.16
   0 -11   1   89.68   13.48
   1 -11   0   49.52   10.90
   2 -10   0   87.63   14.83
   2  -7   1 1082.71   26.75
   2  -6   1  347.77   15.33
   3 -11  -2   38.77   10.79
   3 -10  -1   23.03   11.88
   3  -7   0  133.81   12.93
   3  -4   0   74.68    8.12
   4 -11  -3  167.04   17.72
   4  -9  -2    0.77    8.68
   4  -7  -1  440.10   19.83
   4  -6  -1  376.02   17.23
   4  -5  -1   42.34    8.13
   5 -11  -5   39.55   12.08
   5 -10  -4  129.35   16.56
   6 -10  -6   91.72   15.72
   6  -9  -5  254.58   20.43
   6  -7  -4   17.13   10.26
   6  -6  -4   63.58   11.76
   6  -5  -4  133.63   11.98
   6  -4  -4   30.02    7.99
   7  -8  -7    2.49    8.93
   7  -6  -6  213.37   16.52
   7  -5  -6  267.43   15.90
   7  -4  -6  551.99   19.12
   7  -2  -7  380.20   13.18
   8  -8 -10    1.09   11.02
   8  -7  -9   77.89   13.08
   8  -6  -9    5.46    8.98
   8  -4  -9    0.36    7.65
  -4 -12   2  164.18   14.61
  -4 -10   3  181.61   12.70
  -4  -4   3 1472.30   11.95
  -3 -13   1  125.07   13.36
  -3  -4   3 1006.52   12.13
  -2 -14   0   84.25   16.28
  -2 -11   2   41.21    8.93
  -2  -2   2 1721.61    9.03
  -1 -12   1  375.54   20.53
   0  -9   2   -2.44    6.77
   1 -13  -1   -4.08   13.50
   1 -10   1   21.21   11.16
   2 -12  -1  115.28   17.34
   2  -8   1  281.51   17.28
   2  -4   1 1336.15   22.45
   3  -8   0  136.02   12.58
   4 -10  -2   50.25   14.59
   4  -8  -1  334.19   19.58
   5  -9  -3  166.16   15.32
   5  -7  -2  511.17   21.85
   5  -6  -2  184.07   14.12
   5  -5  -2  829.75   22.70
   5  -2  -3  643.19   14.85
   6  -8  -4  262.44   19.33
   7  -9  -7  232.57   20.00
   7  -7  -6   48.34   10.28
   8  -8  -9   76.17   14.93
   8  -5  -8   45.61    9.76
  -6  -5   3  250.39    4.16
  -4  -2   2    8.60    1.34
  -3 -12   2  188.49   15.48
  -3 -10   3  152.81   12.93
  -2 -13   1   68.66   11.94
  -2  -9   3  791.26   22.15
  -1 -11   2  272.47   18.27
  -1  -8   3    3.56    7.15
  -1  -6   3   44.19    5.34
   0 -13   0  262.28   20.94
   0 -12   1  210.95   18.41
   0 -10   2  400.58   20.53
   0   1  -1 4567.27   19.19
   1 -12   0  106.11   13.82
   1  -8   2  237.58   15.55
   1  -7   2  181.82   11.79
   1  -5   2 1252.46   22.79
   2 -11   0    2.23   12.77
   2  -9   1  224.74   17.03
   3 -12  -2  152.00   15.98
   3 -11  -1  272.71   21.16
   3  -9   0  506.79   23.05
   3  -3   0  739.36   16.21
   4  -9  -1  139.29   16.27
   4  -3  -1   10.22    5.77
   5 -11  -4   -2.53    9.08
   5 -10  -3   98.87   16.57
   5  -8  -2  216.18   17.63
   6 -10  -5    1.97    9.15
   6  -9  -4   76.21   14.22
   7  -8  -6  160.58   15.23
   8  -7  -8   -0.87   11.26
   8  -6  -8   51.35    9.52
   8  -4  -8  259.98   14.85
  -4 -11   3   35.41    8.75
  -3 -14   1   -6.86   11.70
  -2 -12   2    7.22   10.32
  -2 -10   3   94.64   11.99
  -2  -4   3  150.00    6.00
  -1 -13   1   -1.49   12.30
  -1  -9   3  209.39   14.40
  -1  -5   3  434.47   11.83
   0  -3   2  327.17    8.54
   1 -11   1  142.04   14.26
   1  -9   2  247.85   16.96
   1  -2   1  950.51   12.89
   2 -10   1   -7.68   10.66
   3 -10   0  244.70   19.59
   4 -11  -2    0.80    8.50
   5  -9  -2  352.59   22.09
   6  -7  -3   89.47   13.76
   6  -6  -3   55.52   10.95
   6  -5  -3   23.33    8.89
   6  -1  -5  278.51    9.50
   7  -9  -6   17.93    9.73
   7  -7  -5  132.25   15.64
   7  -6  -5  173.43   13.62
   7  -5  -5  102.95   11.82
   7  -4  -5  560.55   19.21
   8  -8  -8   83.46   14.65
   8  -3  -8   23.83    6.97
  -3 -13   2  168.58   16.56
  -3 -11   3   32.81   10.31
  -2 -14   1   61.61   14.84
  -1 -12   2  113.83   15.40
  -1 -10   3   55.67   10.77
   0 -11   2   66.97   13.03
   0  -8   3   98.74   10.99
   0  -7   3 1422.49   27.71
   1 -13   0   31.58   11.05
   1 -12   1   33.89   12.68
   1 -10   2  201.74   16.41
   1  -4   2  156.22    8.00
   2 -12   0  248.99   20.44
   2  -3   1  122.16    6.87
   3 -12  -1  -11.53   11.46
   3  -8   1  759.19   26.04
   3  -7   1    6.54    7.18
   3  -6   1  279.22   13.97
   3  -1  -1    3.62    3.43
   4 -10  -1   17.65    9.89
   4  -8   0   24.77   11.08
   4  -7   0  433.80   19.80
   4  -6   0   10.90    7.06
   4  -5   0  466.58   16.94
   4  -1  -2 1532.49   17.98
   5 -11  -3  140.43   16.23
   5 -10  -2  172.59   17.91
   5  -6  -1  364.02   17.71
   5  -3  -2  459.43   14.06
   6 -10  -4   65.02   12.57
   6  -8  -3  119.09   13.38
   6  -4  -3  794.95   21.56
   6  -2  -4   19.23    5.36
   7  -8  -5   96.70   13.29
   7  -2  -6  301.13   11.96
   7  -1  -7  308.63   10.28
   8  -8  -7   64.25   13.51
   8  -7  -7  151.86   16.17
   8  -6  -7   68.72   10.40
   8  -5  -7  124.48   12.58
   8  -4  -7  193.37   13.04
  -6  -3   2   53.69    2.65
  -2 -13   2  222.73   19.12
  -2 -11   3   47.18   10.87
  -1  -4   3  398.53   10.28
   0 -13   1   93.32   13.60
   0  -9   3 1122.37   29.27
   0  -5   3  972.12   19.09
   2 -11   1  305.56   21.32
   2  -8   2  169.17   14.79
   2  -7   2  118.08   10.87
   2  -6   2   85.41    8.19
   3 -11   0    7.58    9.47
   3  -9   1   86.40   14.50
   4 -11  -1  115.80   16.49
   4  -9   0  182.37   17.48
   5  -8  -1  665.63   26.45
   5  -7  -1   -1.39    7.44
   5  -5  -1    2.60    8.09
   6  -9  -3    2.52    9.12
   7  -9  -5   55.84   11.92
   7  -7  -4  386.09   21.57
   7  -6  -4   23.75   10.62
   7  -5  -4  606.40   21.67
  -4  -9   4  456.32   15.92
  -4  -8   4   30.77    6.09
  -4  -7   4  861.25   16.77
  -3 -12   3  355.14   19.61
  -3  -9   4  257.61   13.24
  -3  -7   4  465.27   13.70
  -2 -12   3   94.04   13.04
  -2  -8   4  885.66   21.88
  -2  -7   4  204.58   10.43
  -1 -13   2  132.90   17.18
  -1 -11   3  140.27   14.98
   0 -12   2  359.70   20.77
   0 -10   3    6.57   10.55
   1 -13   1  225.40   20.07
   1 -11   2   -6.96   10.49
   1  -8   3 1066.60   27.57
   1  -7   3   49.41    9.43
   2  -9   2  114.54   12.07
   3 -12   0  224.53   20.32
   3 -10   1   56.86   14.53
   3  -4   1 1182.59   22.60
   3  -2   0    5.65    4.57
   4 -10   0    5.35   13.09
   4  -2  -1  820.98   15.89
   5 -11  -2   96.75   15.75
   5  -9  -1   51.94   13.06
   5  -1  -3    5.63    3.45
   6 -10  -3   17.63   12.23
   6  -8  -2   47.81   13.82
   6  -7  -2  393.42   20.62
   6  -6  -2    8.62    9.18
   6  -5  -2   99.21   11.29
   7  -8  -4   71.77   14.08
   8  -8  -6   77.97   14.38
   8  -7  -6   77.61   14.17
   8  -6  -6   59.71   11.60
   8  -5  -6  235.02   15.79
   8  -3  -7  191.39   11.95
   9  -8  -9  -13.28   12.10
  -5  -8   4   32.32    5.38
  -5  -7   4  257.69    8.87
  -4 -10   4   48.87    8.92
  -3 -10   4   43.75    9.50
  -3  -6   4  294.68    9.72
  -2 -14   2    6.09   11.46
  -2  -9   4   69.84    9.67
  -2  -6   4 1038.70   19.00
  -1  -8   4  167.71   11.82
  -1  -2   2 1399.68   11.40
   0 -11   3  373.70   20.84
   1 -12   2  189.66   18.68
   1  -9   3  266.41   17.58
   1  -3   2 1533.89   19.90
   2 -12   1   10.83    9.75
   2 -10   2   86.23   12.06
   2  -1   0  393.74    8.10
   4  -7   1  178.54   15.34
   5 -10  -1   77.37   14.59
   5  -2  -2    6.57    4.70
   6  -9  -2  177.88   18.40
   7  -9  -4  127.91   14.79
   7  -4  -4   14.95    6.57
   8  -9  -6  112.32   17.04
   8  -4  -6  106.87   11.27
   9  -6  -8   47.50   11.24
  -4  -6   4  110.76    5.85
  -3 -13   3   35.95   11.29
  -3 -11   4  205.45   14.29
  -2 -13   3  159.00   16.22
  -2 -10   4  165.12   13.44
  -1 -12   3   56.29   10.89
  -1  -9   4   55.49   10.52
   0 -13   2   34.25   11.02
   0  -4   3 1121.39   18.19
   0  -1   1 3063.26   13.76
   1 -10   3  181.90   16.42
   1  -5   3   96.34    8.58
   2 -11   2   80.78   15.34
   2  -4   2   13.36    4.66
   3 -11   1   88.27   13.00
   3  -9   2  202.74   16.72
   3  -8   2  287.27   17.54
   3  -7   2  724.35   22.93
   3  -6   2  207.66   13.04
   4 -11   0  127.47   14.53
   4  -9   1   11.05   12.35
   4  -8   1  269.12   16.59
   4  -6   1   98.66   10.13
   4  -3   0  375.00   12.90
   5 -11  -1  149.47   18.22
   5  -8   0   41.72   13.16
   5  -7   0  218.34   14.97
   5  -6   0  398.03   18.60
   5  -3  -1  838.45   19.19
   6 -10  -2   -0.52   13.07
   6  -4  -2  292.91   13.65
   7  -8  -3  408.17   23.23
   7  -7  -3   17.02    8.27
   7  -6  -3  176.85   15.10
   7  -5  -3   33.83    9.27
   7  -2  -5  912.07   19.53
   7  -1  -6  698.52   15.07
   8  -8  -5  181.55   18.33
   8  -7  -5   20.45   12.02
   8  -6  -5  167.88   15.44
   9  -8  -8  132.58   17.30
   9  -7  -8    5.51    8.34
  -2 -11   4  122.08   13.59
  -1 -13   3  135.98   15.82
  -1 -10   4  142.19   12.29
  -1  -6   4  171.15    8.78
   0 -12   3   11.27   12.43
   0  -9   4  317.19   17.45
   0  -8   4  263.86   14.76
   0  -7   4  146.18   11.10
   1 -13   2    6.82   13.39
   1 -11   3  221.47   18.39
   2 -12   2  156.10   17.45
   2  -9   3    8.84   11.11
   2  -8   3  291.68   17.62
   2  -7   3  103.28   11.66
   2  -2   1  188.75    7.12
   3 -12   1  144.69   18.66
   3 -10   2  -16.97   11.73
   3  -3   1  385.22   11.86
   4 -10   1  253.21   20.41
   4  -5   1  187.09   11.53
   5 -10   0    6.71   12.03
   5  -9   0   71.11   12.21
   5  -5   0   99.95    9.77
   6  -9  -1   78.76   14.83
   6  -8  -1  253.85   19.49
   6  -7  -1  183.98   14.53
   6  -6  -1   69.37   12.39
   6  -2  -3  317.03   11.47
   6  -1  -4  551.94   12.74
   7  -9  -3   32.17   10.53
   8  -9  -5    7.80   12.73
   8  -5  -5    6.82    6.77
   8  -3  -6  223.42   12.59
   9  -8  -7  120.90   15.84
   9  -7  -7   47.30   13.43
   9  -6  -7   42.11   10.77
   2  -6   3   89.39    8.40
   7 -10  -3   63.99   13.04
  -4  -6  15  299.21   17.45
  -4  -4  14   -5.23    6.52
  -4  -1  11  390.91    9.42
  -3  -6  14   -8.09    9.15
  -3  -4  13  650.83   19.79
  -2  -6  13  679.02   24.15
  -2  -3  11  198.27   10.64
  -1  -9  12  101.88   16.08
  -1  -8  12   16.48   12.49
  -1  -5  11  118.24   12.20
   0 -10  10   82.12   16.40
   0  -9  10  170.05   17.44
   0  -8  10   36.66   10.24
   0  -7  10  933.40   29.31
   0  -5   9    6.17    6.43
   1 -12   6   87.53   14.35
   1 -11   7  216.05   20.58
   1  -9   8   99.22   14.92
   1  -8   8   59.39   13.35
   2 -13   0  -10.40    9.11
   2 -13   1   36.46   13.27
   2 -12   2   96.52   14.11
   2 -10   4   39.81   10.76
   2  -8   5  129.83   14.20
   2  -6   4  517.01   18.60
   2  -3  -6  526.96    5.97
   2  -3  -2  370.52    8.52
   3 -10  -5   97.66   11.54
   3 -10  -4    6.60    9.05
   3 -10  -3   37.73   10.63
   3  -9  -6   87.45    9.45
   3  -9  -5   82.41    9.59
   3  -9  -3  446.93   18.49
   3  -9  -2    5.19    9.29
   3  -8  -2  807.74   22.64
   3  -8  -1   31.18    9.13
   3  -7  -6  101.50    7.73
   3  -7  -5   23.45    5.81
  -3  -9  15    2.62   11.47
  -3  -8  15  200.25   17.77
  -3  -5  14  352.15   16.89
  -3  -1  10   20.84    3.55
  -2  -4  12    4.41    6.78
  -2  -2  10  823.53   16.39
  -1 -10  12   30.57   10.82
  -1  -7  12  455.68   20.77
  -1   1   0  301.10    5.95
   0 -11  10  161.11   18.91
   0  -6  10    5.07   10.26
   0  -2   6  242.49    9.15
   1 -10   8  143.20   17.29
   1  -7   8  209.07   14.71
   1  -5   7  350.23   14.92
   2 -13   2   64.12   16.68
   2 -12   3  104.22   14.39
   2 -11   4  121.11   14.67
   2 -10   5   14.25   12.89
   2  -9   5  156.92   14.41
   2  -7   5  695.02   22.63
   2  -4   2   37.58    6.83
   2  -3  -1 1677.02   18.53
   3 -11  -4  118.61   13.59
   3 -11  -3   -4.86    8.99
   3 -10  -2  201.77   15.17
   3 -10  -1    8.12   11.14
   3  -9  -1  234.32   14.49
   3  -9   0  528.82   22.07
   3  -8   0  168.83   13.79
   3  -7  -7  463.44   13.30
   3  -7  -1  669.83   19.76
   3  -6  -5  145.94    8.29
   3  -6  -4  203.82    9.58
   3  -6  -3    9.76    4.95
  -4  -9  16   75.96   13.33
  -4  -8  16   61.38   12.83
  -3  -7  15    2.29   10.80
  -2  -9  14  145.89   17.23
  -2  -8  14  125.62   15.65
  -2  -7  14  190.11   16.19
  -2  -5  13    6.64    9.02
  -1  -6  12   26.88    8.49
   0 -10  11  259.78   21.90
   0  -9  11    4.22   12.59
   0  -8  11  567.86   25.92
   0  -1   4  110.81    4.67
   1 -11   8   34.66   11.14
   1  -9   9   64.73   15.19
   1  -8   9  200.07   17.74
   1  -6   8  314.92   16.02
   1  -3   5  633.07   15.50
   1  -2   3  744.89   13.35
   2 -12   4   -0.34   11.85
   2 -11   5  220.00   19.35
   2 -10   6  298.55   20.88
   2  -9   6   73.31   14.73
   2  -8   6  662.34   25.64
   2  -6   5   12.57    7.20
   2  -3   0 1111.32   16.30
   3 -11  -2   32.19   10.87
   3 -11  -1  220.36   18.01
   3 -10   0  178.91   15.93
   3 -10   1   73.23   13.03
   3  -9   1   73.45   12.57
   3  -8   1  726.18   23.54
   3  -7   0  119.48    9.91
   3  -6  -6  286.26    9.95
   3  -6  -2  202.68    9.77
  -3  -6  15  244.44   16.87
  -1 -10  13  205.47   19.91
  -1  -9  13   -0.07    9.67
  -1  -8  13   96.02   14.58
  -1  -7  13   86.52   13.67
  -1  -5  12  158.20   12.86
  -1  -4  11  300.73   13.65
  -1  -3  10  629.97   16.46
  -1  -1   7  694.16   11.89
   0  -7  11   -0.06    7.85
   0  -5  10  521.40   18.80
   0  -3   8  454.34   13.73
   1 -11   9   77.11   15.99
   1 -10   9   40.11   11.62
   1  -7   9    5.43    8.11
   1  -5   8  308.30   15.56
   2 -12   5  -12.87   11.56
   2 -11   6   63.28   15.53
   2  -7   6  151.30   13.02
   2  -4   3   -2.96    4.37
   3 -12  -3   97.59   13.66
   3 -12  -2  155.26   16.97
   3 -12  -1   -9.15   11.62
   3 -11   0   12.05    8.91
   3 -11   1  104.65   15.93
   3 -10   2  -15.70   10.71
   3  -9   2  176.50   16.03
   3  -8   2  260.50   16.80
   3  -7   1    1.04    6.16
  -3  -9  16   67.82   15.15
  -3  -4  14    6.03    7.50
  -2  -9  15   37.35   12.94
  -2  -6  14  108.71   11.62
  -2  -1   9  426.12    9.90
  -2   0   7   57.25    2.92
  -1  -2   9  441.18   12.40
   0 -10  12    3.34   12.34
   0  -9  12  324.90   22.58
   0  -8  12  147.76   16.34
   0  -6  11  532.97   20.98
   1 -10  10    6.25   12.33
   1  -9  10   66.81   15.42
   1  -8  10   -0.09   12.23
   1  -6   9  475.68   20.36
   2 -12   6  297.88   24.91
   2 -10   7   71.76   15.98
   2  -9   7  111.09   13.43
   2  -8   7  498.01   22.04
   2  -7   7  290.43   18.33
   2  -6   6  258.06   14.40
   2  -5   5  383.92   14.70
   2  -3   1  219.33    8.77
   3 -13  -2    2.18   11.47
   3 -12   0  187.58   18.14
   3 -12   1  134.70   16.88
   3 -11   2  124.02   16.90
   3 -10   3   98.05   15.16
   3  -9   3  234.71   17.94
   3  -8   3  107.52   13.55
   3  -7   2  567.78   19.73
   3  -5  -4  166.86    7.53
   3  -5  -3 1194.01   19.33
   3  -5  -2   24.05    5.20
  -3  -8  16   64.14   11.45
  -3  -7  16    7.18    9.56
  -3  -5  15   25.58    8.81
  -3  -2  12  220.21    9.39
  -2  -8  15   14.20   11.38
  -2  -7  15  401.15   21.53
  -2  -4  13  264.28   13.84
  -1  -9  14   29.69   13.60
  -1  -8  14  226.55   18.91
  -1  -6  13  258.70   15.97
   0  -7  12  240.42   18.41
   0  -5  11  204.41   14.15
   0  -4  10    3.91    6.69
   0  -2   7   44.61    4.90
   1 -11  10   94.05   16.26
   1  -7  10  348.21   20.56
   1  -3   6  282.62   10.83
   1  -2   4   37.26    5.74
   2 -11   7  134.70   16.09
   2 -10   8   70.48   14.87
   2  -9   8  201.80   18.87
   2  -8   8   62.29   13.27
   2  -4   4  604.43   16.25
   3 -13  -1  212.31   19.89
   3 -13   0   56.20   15.71
   3 -12   2  -16.78   12.68
   3 -11   3   31.23   13.70
   3 -10   4   24.05   13.39
   3  -9   4    4.11   11.84
   3  -8   4  640.47   24.48
   3  -7   3  112.62   10.98
   3  -6   2  209.81   12.98
   3  -5  -5  137.10    6.55
   3  -5  -1  366.54   12.52
   3  -5   0  609.09   16.28
  -2  -5  14    4.29    6.38
  -2  -2  11 1250.90   20.75
  -1  -7  14    5.06   11.61
  -1  -5  13  196.01   14.22
  -1  -4  12  199.55   12.72
   0 -10  13  101.30   17.29
   0  -9  13   65.00   14.15
   0  -6  12  419.58   20.73
   0  -3   9   33.52    6.87
   0  -1   5  112.57    5.67
   1 -10  11   90.28   17.16
   1  -9  11   -4.87   12.93
   1  -8  11    4.14   11.37
   1  -6  10   22.15   11.25
   1  -5   9  205.59   12.82
   2 -11   8  225.97   21.11
   2  -7   8  963.95   29.49
   2  -6   7  190.52   13.30
   2  -5   6  106.24    9.80
   2  -3  -7  238.39    2.64
   2  -3   2  395.12   11.12
   3 -12   3  157.94   18.26
   3 -11   4   51.16   14.20
   3 -10   5    5.84   11.63
   3  -9   5  103.43   15.47
   3  -7   4    6.20    9.41
   3  -6  -8  435.08   10.13
   3  -6   3   84.82    9.72
   3  -5   1  104.17    8.84
  -4   0  10  540.02    7.15
  -3  -6  16   39.44   11.00
  -2  -9  16   -4.50   12.68
  -2  -8  16   73.73   14.28
  -2  -6  15    2.13    9.93
   0  -8  13   15.00    9.33
   0  -7  13  309.49   19.52
   1  -7  11  163.53   16.74
   1  -3   7 1387.11   23.89
   2 -11   9    0.36   11.28
   2 -10   9  191.80   19.46
   2  -9   9    7.61   13.36
   2  -8   9  381.65   22.35
   2  -6   8   10.27    9.78
   3 -12   4  127.91   17.85
   3 -11   5  188.95   18.82
   3  -8   5    8.69    8.43
   3  -7   5  186.09   15.63
   3  -6   4  194.18   13.63
  -3  -8  17   -0.38    8.52
  -3  -4  15   53.34    9.33
  -3  -1  11  261.95    8.13
  -3   0   9  216.46    5.09
  -2  -7  16   33.16   11.10
  -2  -4  14  217.41   13.23
  -1  -9  15   90.12   13.71
  -1  -8  15   20.35   13.07
  -1  -6  14  184.91   14.30
  -1  -2  10  455.74   13.08
  -1  -1   8  172.62    6.89
  -1   0   5   20.19    2.08
   0  -5  12   -4.67    9.17
   0  -4  11  790.67   22.10
   0  -2   8  265.56   10.28
   1 -10  12  144.86   19.10
   1  -9  12   -8.12   12.58
   1  -5  10   63.99   11.54
   1  -2   5  289.20   10.11
   2  -7   9  181.76   16.67
   2  -5   7   33.39    7.80
   2  -3   3  595.81   14.09
   3 -12   5   -1.66    9.34
   3 -11   6   99.20   16.96
   3 -10   6   12.91    9.85
   3  -9   6   52.98   11.03
   3  -8   6  -11.55   10.02
   4 -11  -3  126.46   13.91
   4 -11  -2    3.35    9.29
   4 -10  -4  129.63   13.02
   4 -10  -3   22.92    9.79
   4 -10  -2   47.21   11.73
   4 -10  -1   11.87   10.95
   4 -10   0   20.57   10.54
   4  -9  -4  144.55   12.33
   4  -9  -3  289.76   16.43
   4  -9  -2    0.22    9.08
   4  -9  -1  146.58   13.97
   4  -9   0  176.01   15.28
   4  -8  -3   20.38    8.83
   4  -8  -2  503.60   18.86
  -2  -5  15  195.83   14.85
  -1  -7  15  124.75   15.77
  -1  -4  13   26.74    8.45
   0  -9  14   15.78   10.04
   0  -8  14  115.28   16.65
   0  -6  13   -4.80    9.59
   0   0  -3 2896.26   15.98
   1  -8  12  129.80   14.23
   1  -7  12   36.71   12.30
   1  -6  11   83.71   11.10
   1  -4   9   60.51    8.24
   1  -1   0  121.87    3.42
   2 -10  10   47.32   11.40
   2  -9  10  174.49   16.62
   2  -8  10  217.97   18.95
   2  -6   9  675.87   24.12
   2  -3   4  211.06   10.36
   3 -11   7    5.03   13.60
   3 -10   7  176.22   17.92
   3  -9   7   -0.65   11.35
   3  -8   7  472.40   23.61
   3  -7   6  377.38   18.52
   3  -6   5   80.52    9.74
   3  -5  -7  769.40   11.85
   3  -4  -3  122.26    6.72
   3  -4  -2 2355.97   25.16
   3  -4  -1 1035.55   17.91
   4 -12  -2  133.98   15.74
   4 -12  -1    2.43   10.76
   4 -11  -1   76.02   11.69
   4 -11   0  115.05   15.62
   4 -11   1   -0.87   11.63
   4 -10   1  204.96   17.06
   4 -10   2  103.88   14.75
   4  -9  -5   96.07   10.41
   4  -9   1   -1.08    9.67
   4  -9   2   40.06   11.51
   4  -8  -4  432.84   16.52
   4  -8  -1  154.63   11.70
   4  -8   0   35.84   10.51
   4  -8   1  398.87   19.59
  -3  -2  13  475.10   13.50
  -2  -8  17   11.66   11.39
  -2  -6  16  297.16   18.80
  -2  -1  10  736.72   13.41
  -1  -9  16   60.18   15.46
  -1  -6  15   46.92   11.29
  -1  -5  14   32.94    8.36
   0  -7  14  125.17   15.86
   0  -1   6    0.93    3.70
   1  -9  13   94.72   16.88
   1  -3   8 1320.26   24.28
   2 -10  11  113.44   16.98
   2  -9  11   97.50   15.79
   2  -7  10  338.80   20.75
   2  -5   8  435.81   17.58
   3 -11   8  207.06   20.56
   3 -10   8    2.17   13.33
   3  -9   8  148.90   17.93
   3  -7   7    7.83   11.65
   3  -6   6  259.27   16.34
   3  -5   4   62.24    7.40
   3  -4  -4  795.18   13.14
   3  -4   0   30.59    4.70
   3  -4   1 1495.31   23.52
   4 -12   0   46.72   13.31
   4 -12   1  133.41   17.61
   4 -12   2   14.25   12.23
   4 -11   2  245.24   19.41
   4 -11   3  158.48   18.07
   4 -10   3   -0.10   11.86
   4  -9   3  134.67   15.39
   4  -8  -5  407.54   15.72
   4  -8   2  390.79   19.91
   4  -7  -2   55.73    8.70
   4  -7  -1  355.14   15.79
   4  -7   0  465.66   18.17
   4  -7   1  190.57   13.38
  -2  -7  17   42.17   11.49
  -2  -2  12   43.20    5.95
  -1  -8  16   13.24    9.81
   0  -9  15   44.81   14.71
   0  -8  15  118.63   16.33
   0  -5  13   95.70   12.56
   0  -4  12  309.98   15.47
   0   0  -2 1355.39    9.27
   1  -8  13  106.78   13.88
   1  -6  12  484.92   22.06
   1  -5  11  104.01   10.64
   1  -4  10   99.53   10.79
   1  -2   6 1058.20   18.39
   1  -1   1  140.31    4.36
   2  -8  11    0.78   11.57
   2  -6  10  492.58   21.71
   2  -3   5 1800.83   26.37
   3  -8   8   86.25   12.52
   3  -5   5   58.98    9.86
   3  -4   2  760.24   17.99
   4 -13  -1   12.16   10.68
   4 -12   3    5.99   12.87
   4 -11   4   23.77   13.81
   4 -10   4  161.41   17.07
   4  -9   4  178.44   17.37
   4  -8   3  241.54   15.53
   4  -7   2    3.41    8.72
  -2  -5  16   14.51    8.70
  -2  -4  15   17.15    8.55
  -1  -7  16  226.48   17.94
  -1  -2  11  718.61   16.79
   0  -6  14  168.50   14.32
   0  -2   9 1098.53   20.11
   1  -9  14  142.36   18.36
   1  -7  13  127.12   13.74
   1  -2  -8 1639.28   12.72
   2 -10  12   88.97   18.32
   2  -9  12    3.31   13.14
   2  -7  11  268.14   18.97
   2  -5   9  194.02   13.28
   2  -2  -1  425.34    8.27
   2  -2   0  588.36   10.56
   3 -10   9   96.19   14.45
   3  -9   9   85.80   13.20
   3  -8   9   98.70   15.97
   3  -7   8  360.28   18.98
   3  -6   7  413.88   18.64
   3  -4   3    6.18    6.45
   4 -11   5  107.94   17.36
   4 -10   5  159.03   17.53
   4  -9   5   37.08   12.62
   4  -8   4   57.46   10.40
   4  -8   5  445.55   22.18
   4  -7   3  297.89   15.85
   4  -6  -3   18.02    6.01
   4  -6   0   10.13    7.41
   4  -6   1  157.70   11.64
  -5   1   8   67.43    2.79
  -2  -8  18   25.35   14.13
  -2  -6  17   69.06   12.66
  -2  -3  14   23.04    7.39
  -2   0   8 1037.61   11.02
  -2   1   3 2616.26   12.95
  -1  -8  17  102.18   15.56
  -1  -6  16   -1.57    9.69
  -1  -5  15    8.96    8.85
  -1  -4  14  101.04   10.90
  -1  -1   9  588.21   12.33
   0  -7  15   24.73    9.84
   1  -8  14   42.31   13.22
   1  -6  13  200.47   17.06
   1  -5  12   37.58   10.89
   1  -1   2 1470.34   14.04
   2  -8  12   22.79   12.71
   2  -6  11   -1.60    9.93
   2  -4   8   67.01    7.84
   2  -3   6  943.60   20.43
   2  -2  -2  958.99   10.67
   2  -2   1  304.13    8.78
   3 -10  10   94.37   16.88
   3  -9  10   10.34   13.29
   3  -7   9  288.87   19.79
   3  -6   8  162.69   15.47
   3  -5   6  186.83   12.33
   4 -11   6  168.55   19.76
   4 -10   6   53.12   11.97
   4  -9   6  148.82   16.83
   4  -7  -6  242.65   10.51
   4  -7   4  351.29   17.57
   4  -6  -4  227.61   10.27
   4  -6   2  273.35   14.62
  -4   1   7  256.91    4.14
  -3  -1  12  184.12    7.54
  -1  -3  13  354.63   14.81
   0  -8  16   12.27   13.22
   0  -6  15  232.13   18.02
   0  -5  14  157.30   14.20
   0  -4  13   28.81    9.00
   0  -1   7  326.81    9.38
   1  -9  15   -4.81   12.08
   1  -7  14  209.53   19.07
   1  -4  11    7.42    6.67
   1  -2   7  651.31   15.01
   2  -9  13    5.91   13.19
   2  -7  12   69.65   13.99
   2  -5  10   30.24    8.38
   2  -2   2  643.62   12.88
   3 -10  11   29.34   13.06
   3  -8  10  205.18   16.86
   3  -5  -8    0.32    2.06
   3  -5   7   -1.85    8.64
   4 -11   7   -2.47   14.13
   4 -10   7  110.19   16.20
   4  -9   7   14.84   13.94
   4  -8   6   23.89    9.35
   4  -7   5   27.28    8.76
   4  -6   3  138.80   11.17
   4  -6   4  195.07   14.17
  -2  -2  13  283.35   11.37
  -2  -1  11    7.11    3.53
  -1  -7  17    6.75    8.36
  -1   0   6 1321.63   11.82
   0  -7  16  221.99   19.56
   0  -3  12   -5.18    6.58
   0  -2  10  292.71   11.57
   1  -8  15  104.19   16.78
   1  -5  13  204.59   15.60
   1  -1   3 1546.38   15.86
   2  -8  13   59.47   12.05
   2  -6  12   79.45   13.21
   2  -4   9  405.03   16.34
   2  -2   3  147.95    7.91
   3  -9  11  102.97   14.72
   3  -8  11  235.84   19.92
   3  -7  10  105.04   14.92
   3  -6   9   43.50    9.65
   4 -10   8   85.55   15.71
   4  -9   8   87.50   15.88
   4  -8   7  127.13   13.81
   4  -7   6  268.23   16.69
   4  -6  -5  194.24    9.02
   4  -6   5  370.85   18.30
   4  -5  -1   46.08    6.61
   5 -11  -2   85.01   13.89
   5 -11  -1  125.90   15.48
   5 -11   0  135.41   16.60
   5 -11   1   11.95   12.38
   5 -10  -2  135.39   14.39
   5 -10  -1   41.79   12.16
   5 -10   0    0.33   10.79
   5 -10   1   40.79   13.02
   5 -10   2  108.71   14.99
   5  -9  -1   28.57    9.87
   5  -9   0  109.06   13.45
   5  -9   1  125.69   14.09
  -2  -4  16   85.52   10.99
  -1  -8  18    5.92   13.62
  -1  -6  17  177.18   16.05
  -1  -5  16  211.28   16.17
  -1  -4  15   79.58   11.23
  -1  -2  12  258.30   11.33
   0  -8  17   54.17   14.62
   1  -7  15   28.32   13.54
   1  -6  14   39.85   10.19
   1  -4  12  130.18   12.23
   1  -2   8  165.84    9.37
   2  -9  14   91.89   17.25
   2  -7  13   -2.87   11.11
   2  -5  11   14.19    8.01
   3  -9  12  174.77   18.96
   3  -7  11  151.85   16.33
   3  -6  10  592.38   24.39
   3  -5   8  111.91   11.38
   3  -4  -6   55.00    3.42
   3  -4   6    1.32    5.06
   3  -3  -1  853.43   14.67
   3  -3   0  754.84   14.76
   3  -3   1  594.06   14.08
   4 -10   9   20.96   14.35
   4  -9   9   55.44   14.45
   4  -8   8   85.40   14.67
   4  -7   7  213.61   15.71
   4  -6   6   14.35   10.09
   4  -5  -2  522.36   14.57
   4  -5   3  209.52   12.88
   5 -12  -1  120.43   15.83
   5 -12   0   -9.74   10.91
   5 -12   1   60.57   14.66
   5 -12   2  135.92   18.74
   5 -11   2    8.44    9.38
   5 -11   3  196.68   19.61
   5 -11   4   80.31   15.48
   5 -10  -3   79.09   11.24
   5 -10   3   -4.33   11.87
   5 -10   4    1.74   11.87
   5  -9  -3  165.33   13.70
   5  -9  -2  195.27   14.58
   5  -9   2    1.20   10.19
   5  -9   3   64.48   14.07
   5  -8  -1  546.44   21.04
   5  -8   0   41.90   11.10
   5  -8   1   12.31   10.20
  -2  -3  15  242.65   13.25
  -2   1   2   38.94    2.89
  -1  -7  18  130.03   16.04
  -1  -3  14   82.84    9.32
  -1  -1  10  574.50   12.85
   0  -6  16   11.64   11.17
   0  -5  15   42.57    9.31
   0  -4  14   57.07   10.84
   0  -1   8  410.59   10.93
   1  -8  16   18.51   13.17
   1  -1   4  826.08   12.70
   2  -8  14   28.54   10.80
   2  -6  13  197.41   16.94
   2  -4  10  309.31   15.16
   2  -2   4  834.50   15.76
   3  -8  12   15.49   13.62
   3  -5   9  207.23   15.37
   3  -4   7 1046.81   25.19
   3  -3  -2   20.95    3.85
   3  -3   2  696.05   15.45
   3  -3   3  490.03   14.37
   4  -8   9   19.66   13.72
   4  -7   8   66.91   14.00
   4  -6  -6   99.42    6.62
   4  -5  -3  698.72   15.92
   4  -5   4  301.06   15.26
   5 -11   5    3.78   13.20
   5 -10   5   76.83   15.29
   5  -9  -4   -2.92    7.67
   5  -9   4   56.56   13.53
   5  -9   5   -3.91   11.34
   5  -8  -3  125.56   11.78
   5  -8  -2  126.30   11.83
   5  -8   2  305.88   17.48
   5  -8   3  144.03   15.21
  -3   0  10  819.22    9.90
   0  -7  17    1.65   11.15
   0  -3  13  298.14   14.51
   0  -2  11  530.15   15.40
   1  -6  15  335.55   21.38
   1  -5  14  139.13   14.65
   1  -3  11  425.76   16.58
   2  -7  14   78.83   14.67
   2  -5  12   97.62   11.23
   2  -2   5 1435.74   21.85
   3  -9  13   14.38   14.28
   3  -7  12  419.56   24.03
   3  -6  11  437.74   22.87
   3  -3   4  158.34    9.98
   4  -9  10   15.92    9.68
   4  -8  10  105.56   15.77
   4  -7   9  404.88   23.09
   4  -6   7  269.46   16.28
   4  -5  -4  118.41    7.06
   4  -5   5  122.10   11.91
   5 -10   6   49.03   13.68
   5  -9   6   71.72   15.09
   5  -8  -4  335.21   15.38
   5  -8   4    0.06    7.85
   5  -8   5  227.14   18.44
   5  -7  -1    5.28    8.17
   5  -7   0  285.32   15.57
   5  -7   1  464.94   19.93
   5  -7   2   18.57   10.09
   5  -7   3  209.08   15.48
  -2  -2  14  133.88    9.41
  -1  -6  18   74.48   12.62
  -1  -5  17   -0.57    9.67
  -1  -4  16    7.18    8.88
   0  -5  16  192.03   16.49
   0   0   2  880.85    6.16
   1  -7  16  164.45   16.52
   1  -4  13   73.92    9.35
   1  -2   9  272.07   10.94
   1  -1   5  771.41   13.16
   2  -8  15   46.92   11.61
   2  -4  11   16.00    7.41
   3  -8  13  195.40   17.81
   3  -5  10  295.14   16.48
   3  -4   8  351.74   15.64
   3  -3  -3 1412.16   15.91
   3  -3   5  207.73   11.28
   4  -9  11    7.37   12.83
   4  -6   8  402.87   19.58
   4  -5   6  379.74   18.08
   5 -10   7   69.27   12.84
   5  -9   7   85.59   15.76
   5  -8   6  251.64   19.95
   5  -7  -3  369.54   15.33
   5  -7  -2  290.31   14.68
   5  -7   4  371.30   20.21
  -3  -1  13    3.65    3.77
  -2  -1  12  349.52   10.41
  -2   0   9  495.54    8.49
  -1   0   7    1.66    2.08
   0  -7  18   19.14   13.02
   0  -6  17  123.45   13.84
   0  -4  15  174.66   14.34
   1  -8  17  104.55   15.49
   1  -6  16   71.84   14.67
   1  -5  15   22.81   11.29
   1  -3  12  310.78   15.21
   2  -7  15   83.52   14.89
   2  -6  14   10.49    8.74
   2  -5  13   28.56   10.76
   2  -2  -4  440.31    5.09
   2  -2   6  912.13   18.10
   3  -8  14   27.77   13.01
   3  -7  13   -2.60   12.95
   3  -6  12   22.19   12.04
   3  -4   9   31.10    9.66
   4  -9  12  111.58   16.78
   4  -8  11   42.18   13.31
   4  -7  10   86.25   12.67
   4  -6   9   22.41   12.23
   4  -5  -5  534.84   12.46
   4  -5   7  225.36   15.39
   4  -4   0  387.61   12.87
   4  -4   1   -0.47    5.59
   5 -10   8  130.43   16.05
   5  -9   8   21.59   13.73
   5  -8  -5   -6.29    5.94
   5  -8   7   63.21   14.08
   5  -7   5   58.75   10.31
   5  -7   6  216.64   17.75
   5  -6   0  358.95   15.72
   5  -6   1    9.12    7.90
   5  -6   2  334.60   16.51
  -3   1   5  672.39    6.83
  -1  -3  15   17.47    7.60
  -1  -1  11  145.29    7.40
   0  -3  14  194.60   12.95
   0  -1   9   10.14    4.28
   0   0   3 2168.38   12.27
   1  -7  17  134.67   16.93
   1  -4  14    0.26    9.29
   1  -2  10  364.86   13.70
   1  -1   6   94.68    6.57
   2  -8  16    3.23    9.51
   2  -4  12    2.33    8.73
   2  -3  10   -4.55    7.61
   2  -2   7 2981.46   33.83
   3  -5  11   56.35   10.40
   4  -8  12   84.27   16.13
   4  -7  11   47.51   14.38
   4  -6  10   45.81   12.80
   4  -5   8   72.25   12.76
   4  -4  -1 1116.43   19.64
   5  -9   9   98.67   17.10
   5  -8   8   98.12   15.46
   5  -7   7  340.84   21.28
   5  -6  -1  304.24   14.35
   5  -6   3  123.03   11.26
   5  -6   4    5.39   10.11
   6 -11   0  110.18   15.32
   6 -11   1  171.60   18.66
   6 -11   2    2.62   12.92
   6 -11   3   90.89   16.06
   6 -10   0  128.12   14.80
   6 -10   1   -1.55   10.41
   6 -10   2   80.41   14.09
  -1  -4  17  246.92   16.24
   0  -6  18  109.93   15.93
   0  -5  17   25.20   11.54
   2  -7  16   14.64   13.69
   2  -6  15  174.04   15.98
   2  -5  14  277.45   18.82
   3  -8  15   27.40   14.53
   3  -7  14   50.78   11.60
   3  -6  13  273.93   18.42
   3  -5  12  262.41   18.46
   3  -4  -7  282.33    5.51
   3  -4  10  157.71   13.38
   4  -5   9  206.52   15.67
   4  -4  -2  178.91    8.44
   4  -4   5  347.13   14.50
   4  -4   6   21.74    8.80
   5  -9  10   74.20   15.83
   5  -8   9  155.58   17.19
   5  -7   8   39.99   13.54
   5  -6   5  275.02   16.27
   5  -6   6  219.88   17.10
   6 -10  -2   -6.14    9.73
   6 -10  -1   98.97   13.00
   6 -10   3  198.86   17.75
   6 -10   4   20.65   13.57
   6 -10   5  138.50   17.59
   6  -9  -1   67.83   11.70
   6  -9   0   22.80   10.85
   6  -9   1  153.71   15.92
   6  -9   2   83.68   14.46
   6  -9   3   -1.01   11.65
   6  -9   4  193.68   18.20
   0  -7  19   96.94   17.11
   0  -4  16   -1.83    8.11
   0   0   4   92.17    3.83
   1  -7  18    8.07   13.87
   1  -6  17   79.09   13.97
   1  -5  16  326.20   19.63
   1  -3  13   14.01    8.42
   1  -2  -7   94.78    3.34
   1  -1   7  207.49    8.80
   2  -4  13  127.97   14.06
   2  -3  11  176.66   12.67
   2  -2   8  705.24   18.05
   3  -3   8  138.99   10.91
   4  -8  13   -1.26   12.10
   4  -7  12   61.60   12.58
   4  -6  11  332.46   21.04
   4  -4  -3   62.62    5.40
   4  -4   7   62.61   10.62
   5  -9  11   -1.52   11.52
   5  -8  10   14.89   13.35
   5  -7   9   50.46   14.40
   5  -6   7   14.27   11.82
   5  -5   2   86.85   10.26
   6 -10   6   38.08   14.21
   6  -9  -2  127.17   13.40
   6  -9   5   -1.21   11.15
   6  -9   6    9.64   11.71
   6  -8   0  486.87   21.43
   6  -8   1  111.36   14.25
   6  -8   2   53.73   12.56
   6  -8   3  309.94   20.34
   6  -8   4   -1.04   10.97
  -1  -3  16  331.75   16.13
  -1   0   8 1588.84   15.90
   0  -3  15   38.17    9.34
   0  -1  10  432.17   12.36
   1  -4  15  142.31   12.55
   2  -7  17   90.47   16.30
   2  -6  16  209.33   18.82
   2  -5  15  111.22   14.95
   3  -7  15  117.18   14.78
   3  -6  14   39.59   10.85
   3  -5  13    7.49   11.42
   3  -4  11  205.88   13.94
   4  -8  14  105.44   17.30
   4  -7  13  268.63   21.91
   4  -6  12  138.82   17.02
   4  -5  10  136.65   14.65
   5  -8  11  171.91   18.99
   5  -7  10  426.62   24.77
   5  -6  -4  319.84   12.32
   5  -6   8  240.05   18.71
   5  -5   1  125.10    9.81
   5  -5   3   14.89    6.87
   5  -5   4  318.25   16.49
   5  -5   5  197.72   14.54
   6 -10   7    3.59   10.33
   6  -9  -3    0.49    8.84
   6  -9   7   48.20   14.66
   6  -8  -1  194.49   15.07
   6  -8   5  213.00   17.85
   6  -8   6   74.34   14.18
  -3   1   4   51.11    2.89
  -2  -1  13  154.97    7.81
  -1  -1  12   22.94    4.94
   0  -6  19   -1.62   11.94
   0  -5  18   23.80   11.29
   0   0   5  114.69    4.57
   1  -6  18  239.54   20.39
   1  -5  17  208.13   18.02
   1  -3  14  591.75   20.99
   1  -1   8  981.27   17.82
   2  -4  14   13.02   10.40
   2  -3  12   72.37   10.50
   3  -7  16    5.11   12.08
   3  -6  15   13.42   11.75
   3  -4  12    2.61    9.38
   3  -3   9  661.27   20.29
   3  -2   2  148.12    8.09
   3  -2   3  621.65   14.76
   4  -5  11   42.85   12.50
   4  -4   8  151.63   12.24
   5  -8  12   24.31   12.36
   5  -6   9  246.30   19.08
   5  -5   6  145.66   13.71
   6  -9   8   30.82   13.41
   6  -8  -2   31.36    8.93
   6  -8   7   27.25   13.99
   6  -7   0   18.67    9.60
   6  -7   1  222.97   15.99
   6  -7   2  366.78   19.33
   6  -7   3   -4.92    9.33
   6  -7   4  512.14   23.57
   6  -7   5   93.16   13.88
  -2   0  10  235.70    6.49
   0  -4  17  100.26   11.11
   1  -4  16  163.17   15.13
   2  -7  18   53.68   14.87
   2  -6  17  -14.20   12.09
   2  -5  16   12.83   11.87
   3  -5  14  183.78   17.43
   3  -3  10  780.64   23.34
   3  -2   1  308.35    9.23
   3  -2   4   42.14    5.58
   3  -2   5  873.71   18.86
   4  -7  14   15.97   10.10
   4  -6  13  205.55   18.73
   4  -4  -4  848.52   14.47
   4  -4   9  129.05   11.71
   4  -3   1  165.77    9.24
   4  -3   2  581.30   15.94
   4  -3   3  751.88   18.08
   5  -7  11    5.97    9.76
   5  -6  -5   40.75    6.43
   5  -6  10    1.49   12.50
   5  -5  -2  727.48   18.11
   5  -5   7  100.07   11.52
   6  -9   9   -1.15    9.53
   6  -8  -3   99.12   10.58
   6  -8   8   29.58   12.74
   6  -7  -1  181.57   13.75
   6  -7   6   -7.06   10.51
   6  -7   7  163.83   16.94
  -3   0  11  521.62    8.39
   0  -3  16  266.29   15.48
   0  -2  14  197.18   11.91
   0  -1  11  117.25    7.69
   1  -1   9   15.57    5.37
   2  -4  15   57.83   12.47
   2  -3  13   12.95    8.63
   2  -1   2 1401.64   16.43
   2  -1   3   26.84    5.18
   2  -1   4 1153.42   17.22
   3  -7  17   65.96   14.84
   3  -6  16  149.18   18.05
   3  -4  13   62.32   12.85
   3  -2   0    1.03    2.80
   3  -2   6   35.32    7.27
   4  -7  15   85.85   17.00
   4  -6  14  370.89   23.38
   4  -5  12  223.22   16.58
   4  -4  10   18.99   11.12
   4  -3   0  381.94   11.90
   4  -3   6  817.18   21.53
   5  -7  12   31.76   12.93
   5  -6  11  316.50   21.87
   5  -5  -3  706.22   17.27
   5  -5   8   73.85   10.90
   6  -8   9   43.66   11.94
   6  -7  -2  348.77   16.63
   6  -7   8  254.88   20.76
   6  -6   1  119.93   11.80
   6  -6   2   76.26   11.84
   6  -6   3  341.81   18.69
   6  -6   4   12.77   10.81
   7 -11   1   58.57   15.07
   7 -11   2   93.41   18.07
   7 -10   1   51.88   12.72
   7 -10   2   12.14   12.79
   7 -10   3   50.35   15.08
   7 -10   4   42.60   14.13
  -1   0   9 1038.73   13.94
   0  -4  18  161.14   14.22
   0   0   6  917.66   11.98
   1  -6  19   45.03   12.51
   1  -5  18    0.84    9.75
   1  -3  15  223.07   14.94
   1  -2  13  513.44   17.94
   2  -6  18   87.47   16.59
   2  -5  17  171.97   17.46
   2  -2  11   95.23    9.86
   2  -1   1  164.69    6.37
   2  -1   5  598.18   13.54
   3  -5  15  211.06   17.98
   3  -3  -5    1.54    1.70
   3  -3  11   16.72    7.35
   3  -2  -1  491.36   10.17
   4  -5  13  414.46   23.17
   4  -4  11  184.47   16.11
   4  -3  -1   13.04    4.50
   4  -3   7  414.29   16.62
   5  -7  13   56.52   15.94
   5  -5   9   -6.34    7.83
   5  -4   3  177.00   11.20
   5  -4   4  100.98    9.69
   5  -4   5  274.14   15.23
   5  -4   6  578.29   21.15
   6  -8  10   23.31   10.86
   6  -7  -3   61.31    9.22
   6  -7   9   19.94   13.84
   6  -6   0  163.18   12.50
   6  -6   5  137.91   13.31
   6  -6   6  308.59   19.45
   6  -6   7  210.67   17.37
   7 -10   0   24.38   12.38
   7 -10   5   26.08   10.84
   7  -9   1    8.89   11.20
   7  -9   2  105.90   15.12
   7  -9   3   35.06   13.34
   7  -9   4   41.29   14.21
   7  -9   5   97.73   16.81
  -2  -1  14    8.16    4.85
  -1  -1  13  301.27   11.08
   0  -1  12    4.12    4.93
   1  -4  17   75.33   10.79
   1  -1  10   37.84    6.16
   2  -4  16  200.52   16.49
   2  -3  14  401.56   19.15
   2  -1   6  843.46   16.22
   3  -6  17   53.83   15.31
   3  -4  14  118.45   14.68
   3  -3  12  429.96   19.17
   4  -6  15    5.90   12.82
   4  -5  -7    2.69    2.67
   4  -3   8   69.70    9.18
   5  -6  12   53.85   12.15
   5  -5  10  130.89   13.54
   5  -4   0  557.28   16.44
   5  -4   7   21.01    9.74
   6  -8  11   12.88    9.36
   6  -7  10   29.22   12.89
   6  -6  -1   74.85    9.54
   6  -6   8   20.94   12.82
   7  -9  -1   15.33    9.34
   7  -9   0   50.00   11.29
   7  -9   6    1.75    9.06
   7  -9   7   77.65   16.34
   7  -8   2   -2.21   10.82
   7  -8   3  103.81   15.56
   7  -8   4  167.49   18.17
   7  -8   5  -12.24   12.05
  -1  -2  16   -3.69    6.22
   0  -3  17  166.61   14.07
   0  -2  15  219.33   13.10
   0   0   7  491.86    9.73
   1  -6  20   -2.85   12.58
   1  -5  19   26.17   10.95
   1  -3  16  103.37   12.57
   2  -6  19  225.88   20.13
   2  -2  12   20.18    8.04
   2  -1   7   34.09    6.37
   3  -5  16    6.12    9.10
   4  -5  14   24.96   12.10
   4  -4  12  172.27   14.20
   4  -3  -2 1079.15   16.85
   4  -3   9   49.80   10.43
   5  -7  14   34.68   11.16
   5  -6  -6  107.96    7.06
   5  -6  13    9.18   11.96
   5  -5  -4   98.86    7.11
   5  -5  11   82.40   12.28
   5  -4  -1  979.25   20.00
   5  -4   8   49.61   11.26
   6  -7  -4    8.86    6.50
   6  -7  11  222.55   20.31
   6  -6  -2   10.02    7.50
   6  -6   9  247.34   19.19
   6  -5   2  437.22   18.26
   6  -5   3   40.96   10.03
   6  -5   4  393.11   19.36
   6  -5   5  175.51   15.36
   7  -8   0   88.82   13.19
   7  -8   1  183.84   14.97
   7  -8   6  167.99   16.26
   7  -8   7   63.30   15.39
  -2   0  11  531.74   10.00
   1  -4  18   69.66   13.07
   1  -2  14   21.20    7.66
   1  -1  11  176.30    9.83
   2  -5  18  142.04   16.10
   2  -3  15  233.52   16.01
   2  -1   0  249.41    6.10
   2  -1   8  895.90   18.68
   3  -6  18    7.84   13.42
   3  -4  15   43.57   11.94
   3  -3  13  118.07   13.56
   3  -2  -2  374.60    8.37
   4  -6  16   53.79   13.96
   4  -5  15  261.64   20.00
   4  -4  13   63.92   13.36
   4  -3  10  170.48   13.87
   5  -6  14  162.72   18.39
   5  -5  12  103.28   15.63
   5  -4   9  134.86   12.82
   6  -7  12   -2.27   12.16
   6  -6  10  144.27   15.30
   6  -5   1   14.36    8.07
   6  -5   6   -1.08    7.49
   6  -5   7   91.99   14.04
   7  -8  -1    6.57    9.66
   7  -8   8    8.39    9.90
   7  -8   9   58.82   15.94
   7  -7   1   62.76   11.41
   7  -7   2  275.59   18.67
   7  -7   3   84.07   13.17
   7  -7   4   83.15   13.53
   7  -7   5  492.83   25.22
   7  -7   6   31.09   13.00
  -1  -1  14   43.63    6.24
  -1   0  10    4.94    3.02
   0  -1  13  172.38    9.80
   0   0   8   30.91    4.01
   2  -4  17   81.29   11.60
   2  -2  13  404.00   17.37
   2  -1   9  846.46   18.99
   3  -5  17   28.36   10.51
   3  -2  10  194.35   11.88
   4  -3  11  309.30   17.35
   5  -5  13  261.11   20.70
   5  -4  -2   29.71    5.46
   5  -4  10   -0.04    7.78
   6  -7  13  131.59   18.29
   6  -6  11   28.92   10.91
   6  -5   0   81.90    9.56
   6  -5   8  189.62   15.14
   6  -5   9   33.97   12.01
   7  -8  -2   15.75    9.19
   7  -7   0  121.00   13.42
   7  -7   7   16.22    9.78
   7  -7   8  149.06   18.06
   0  -2  16   49.01    9.22
   1  -3  17  243.95   16.69
   1  -2  15  479.41   18.61
   2  -5  19   -0.95   11.69
   2  -3  16   21.46    9.59
   3  -4  16   89.06   13.67
   3  -3  14   34.95   10.56
   3  -2  11  887.55   23.98
   4  -6  17  144.98   16.66
   4  -5  16  178.73   19.17
   4  -4  14  239.57   18.17
   4  -3  -3 1177.97   16.53
   4  -2   3  603.72   15.88
   4  -2   4  471.89   14.36
   5  -6  15   90.69   14.35
   5  -5  -5  463.26   12.36
   5  -4  11   79.62   11.21
   5  -3   5  922.07   23.17
   5  -3   6   66.97    9.57
   5  -3   7  337.78   16.71
   6  -6  12  266.91   19.98
   6  -5  -1  296.34   14.09
   6  -5  10  129.75   16.75
   7  -7  -1  163.53   13.89
   7  -7   9  122.44   14.92
   7  -7  10   12.65   12.45
   7  -6   3  347.84   19.60
   7  -6   4  307.22   19.46
   7  -6   5   19.91   12.04
   7  -6   6  318.87   21.23
   8 -10   1   58.46   13.75
   8 -10   2   -4.26   12.46
   8 -10   3   42.54   15.20
   8  -9   4   16.17   12.19
   8  -9   5   13.68   12.30
  -3   0  12   65.69    3.85
   0   0   9 1201.12   16.95
   1  -4  19   33.93   10.84
   2  -4  18   46.71   12.48
   2  -2  14   78.78   10.68
   3  -5  18   23.96   12.48
   3  -2  12   24.93    9.04
   4  -4  15   56.43   13.15
   4  -3  12  154.55   13.33
   4  -2   2  475.27   13.18
   4  -2   8 1007.06   24.35
   5  -6  16    5.77   13.42
   5  -5  14  130.94   14.83
   5  -4  -3  899.31   17.38
   5  -4  12   87.27   13.89
   5  -3   1  783.31   18.56
   5  -3   8  468.95   19.72
   6  -6  13   35.47   13.63
   6  -5  11  340.96   22.41
   6  -4   3 1193.91   27.49
   6  -4   4  102.24   11.78
   6  -4   5   58.24   10.72
   6  -4   6  185.36   14.93
   6  -4   7  374.99   19.16
   7  -7  -2   28.71    8.56
   7  -7  11   29.64   13.77
   7  -6   1  229.41   16.08
   7  -6   2   17.96    8.14
   7  -6   7  127.09   13.99
   7  -6   8   53.30   14.51
   8  -9   1   10.93   10.34
   8  -9   2   39.93   13.67
   8  -9   3    4.95    8.95
  -1  -1  15    7.47    5.95
  -1   0  11  477.66   10.92
   1  -3  18   23.63    8.94
   1   0   4  307.59    7.66
   1   0   5 1200.43   14.96
   1   0   6 2233.22   21.64
   2  -5  20   82.49   14.69
   2  -1  -1  569.13    7.95
   3  -4  17   28.59   11.63
   3  -3  15  225.82   15.23
   3  -1   4  230.50    9.85
   3  -1   5    5.84    5.82
   3  -1   6 1055.47   20.24
   4  -5  17   29.98   12.50
   4  -3  13  542.42   23.80
   4  -2   1  105.85    7.50
   4  -2   9   82.54   10.57
   5  -5  15   50.46   14.21
   5  -4  13   -7.25   11.59
   5  -3   9    3.95    7.62
   6  -6  14   34.24   14.93
   6  -5  12   15.74   13.51
   6  -4   1  819.90   21.96
   6  -4   2    0.87    5.92
   6  -4   8   68.82   12.58
   6  -4   9   55.29   12.35
   7  -6   0  116.22   12.50
   7  -6   9   98.76   13.93
   7  -6  10  111.38   17.02
   8  -9   0   16.45   11.64
   8  -8   2   15.37   11.76
   8  -8   3   66.88   13.63
   8  -8   4   33.65   10.66
   8  -8   5    3.00    9.25
   8  -8   6  -17.60   10.36
   8  -8   7  119.13   18.25
   8  -8   8   30.78   14.06
  -2   0  12  110.12    5.54
   0  -2  17   35.36    8.92
   0   0  10   88.54    5.87
   1  -2  16  587.69   20.98
   1   0   3  922.61   11.13
   1   0   7 2453.02   24.15
   2  -4  19   76.24   14.21
   2  -3  17  144.31   14.17
   2  -2  15   46.01   10.62
   3  -5  19   97.52   15.85
   3  -2  13  328.76   17.06
   3  -1   3  390.39   10.81
   3  -1   7   70.44    6.75
   3  -1   8   35.52    7.52
   4  -4  -6  178.68    5.84
   4  -4  16   21.90   12.74
   4  -3  14   11.78   10.63
   4  -2  10    6.29    8.70
   5  -4  14   47.53   13.07
   5  -3   0   80.20    6.56
   5  -3  10  476.91   20.34
   6  -6  15   74.86   16.22
   6  -5  13  279.34   22.08
   6  -4  10   98.31   15.34
   7  -7  -3    2.29    7.38
   7  -6  -1   59.23   10.16
   7  -6  11   22.83   13.91
   7  -5   3  209.97   15.83
   7  -5   4   32.12   11.58
   7  -5   5  417.36   20.82
   7  -5   6   79.05   13.14
   7  -5   7   29.64   12.79
   7  -5   8   89.52   14.39
   8  -8   1  107.10   13.88
   8  -7   4  -11.96   11.46
   8  -7   5   45.06   14.25
   8  -7   6  292.60   22.83
   8  -7   7   24.04   12.48
   1   0   8    1.99    4.04
   3  -4  18    0.51   10.91
   3  -3  16   32.88    9.52
   3  -1   2    8.13    4.94
   4  -5  18   88.06   15.77
   4  -2   0   72.85    5.42
   4  -2  11  567.28   21.46
   5  -5  16   80.45   13.14
   5  -3  -1  785.32   16.97
   5  -3  11   58.08   10.13
   6  -6  -5    7.39    4.87
   6  -5  14   88.89   16.60
   6  -4  11   11.44   12.31
   7  -6  12   66.96   14.43
   7  -5   2  191.06   14.40
   7  -5   9  104.80   16.44
   8  -8   0   14.27    9.58
   8  -7   2  185.80   17.19
   8  -7   3   73.87   11.84
   8  -7   8  108.80   16.29
   8  -7   9  135.84   18.95
   0   0  11   39.18    4.83
   1  -2  17    8.02    8.59
   1  -1  14  541.82   18.06
   1   0   9    4.46    4.26
   2  -3  18  136.22   15.41
   2  -2  -5  196.86    1.66
   2  -2  16  265.00   16.01
   3  -5  20   14.75   14.56
   3  -3  17    1.60    9.95
   3  -2  14  439.01   18.78
   4  -4  17  104.79   15.43
   4  -3  15   54.87   13.23
   4  -2  12  701.01   23.70
   5  -5  17   90.09   16.91
   5  -4  -4  859.24   16.00
   5  -4  15  151.63   17.32
   5  -3  12   75.94   11.11
   6  -4  12  381.25   23.44
   6  -3   5  716.28   22.55
   6  -3   6  238.25   15.47
   6  -3   7   10.98    9.73
   7  -6  -2  108.09   10.87
   7  -6  13  174.92   18.98
   7  -5   1    6.64    6.95
   7  -5  10    6.29    9.59
   7  -5  11  147.05   18.23
   8  -8  -1   40.17   10.35
   8  -7   1   13.25   10.06
   8  -6   5  197.68   17.65
   8  -6   6    5.92   12.13
   8  -6   7  254.46   20.29
   1   0   2   57.50    3.68
   2  -4  -9  597.33    6.80
   2  -4  20   17.86   11.07
   2  -1  13   24.93    7.63
   3  -4  19   29.92   11.75
   3  -3  -6   66.39    2.46
   3  -2  15   20.47    9.85
   3  -1   1  386.87    9.53
   3  -1  11   45.19    8.70
   4  -5  19   22.22   11.89
   4  -2  -1  984.09   15.94
   5  -4  16   28.54   13.81
   5  -3  13  211.11   15.86
   5  -2   6  269.79   13.36
   5  -2   7  236.03   12.65
   5  -2   8   77.53   10.99
   6  -5  -4  132.85    8.85
   6  -5  15    5.49    9.81
   6  -4  13   33.80   13.77
   6  -3   3    4.22    6.95
   6  -3   4  803.71   22.50
   6  -3   8  115.62   11.92
   6  -3   9  224.83   17.21
   7  -5   0   91.23   10.67
   7  -5  12  165.06   18.98
   7  -4   5   -3.00   10.33
   7  -4   6   76.01   13.24
   7  -4   7  154.34   15.82
   8  -7   0  149.26   14.11
   8  -6   3  102.66   14.58
   8  -6   4   83.71   12.32
   8  -6   8  187.91   17.20
   8  -6   9    5.14   12.97
   9  -9   3   55.98   15.45
  -2   0  13   35.71    4.32
  -1   0  -1 3503.84   17.88
   0  -1  16  234.96   12.98
   0   0  12   66.25    6.57
   1  -1  15  282.16   14.15
   1   0  10   77.56    6.56
   2  -3  19    0.34   10.09
   3  -3  18   18.79   10.50
   4  -4  18    8.63    9.61
   4  -3  16   79.55   12.15
   4  -2  13   13.51    7.61
   5  -3  -2  920.86   17.30
   5  -3  14  166.18   17.38
   5  -2   9  592.91   20.72
   5  -2  10   63.87   11.29
   6  -5  16   28.96   13.35
   6  -4  -2  466.21   14.89
   6  -4  14   15.73   13.60
   6  -3   2 1557.77   29.25
   6  -3  10    9.87   10.61
   7  -6  -3  127.94   10.92
   7  -5  -1   55.14    9.03
   7  -5  13    6.40   13.52
   7  -4   3   99.16   11.77
   7  -4   4  387.78   18.13
   7  -4   8   20.86    9.62
   7  -4   9   60.87   14.09
   7  -4  10  100.82   15.26
   8  -7  -1  178.35   15.07
   8  -6   1  100.79   12.99
   8  -6   2   19.38    8.49
   8  -6  10  208.56   18.55
   8  -6  11   55.14   15.78
   9  -9   2   -7.25    9.28
   9  -8   3    3.46   10.99
   9  -8   4   50.71   14.83
   9  -8   5   11.72   12.58
  -1   0  13    9.09    4.44
   1  -2  -6 2194.22   12.73
   1  -2  18   79.34   10.86
   1   0  11  118.55    7.78
   2  -2  17  154.45   12.86
   2  -1  14  276.69   14.61
   2   0   5  329.67    9.92
   2   0   6   14.16    5.15
   2   0   7 1781.90   23.35
   3  -4  20   75.75   15.62
   3  -2  16   80.66   12.73
   3  -1  12  598.50   19.25
   4  -4  19    4.90   11.43
   4  -3  17   21.61   12.08
   4  -2  14  439.58   21.32
   4  -1   4  978.32   19.68
   4  -1   5   34.37    5.74
   4  -1   6  282.75   11.94
   4  -1   9   79.64    9.90
   5  -4  17    6.53   12.01
   5  -3  15   12.04   12.23
   5  -2   2  134.38    8.44
   5  -2  11  472.42   21.17
   6  -4  15   52.17   15.01
   6  -3  11  406.05   20.64
   6  -3  12   23.20   11.68
   7  -5  14  209.43   21.35
   7  -4   2   48.95    9.69
   7  -4  11    3.71   12.68
   8  -7  -2    4.32    7.65
   8  -6   0    9.87    8.84
   8  -5   4   19.36   11.08
   8  -5   5    1.00   11.31
   8  -5   6  167.99   17.62
   8  -5   7   78.90   14.97
   8  -5   8   84.03   15.95
   8  -5   9  269.19   21.07
   9  -8   2   79.68   15.12
   9  -7   5   -3.08   12.93
   9  -7   6   33.63   13.99
   9  -7   7  112.39   17.88
   9  -7   8  -12.90   12.13
   0  -1  -4 3285.01   17.58
   1  -1  16  288.00   14.57
   2   0   4 1312.54   17.14
   2   0   8  872.55   17.15
   2   0   9  422.26   13.11
   3  -3  19   32.97   11.83
   3  -1   0  335.98    8.28
   3  -1  13  191.46   13.10
   4  -2  15  246.53   17.12
   4  -1   3  201.07    9.95
   4  -1  10  173.33   12.03
   5  -4  18  132.07   17.21
   5  -2   1   14.97    5.66
   5  -2  12  543.42   23.35
   6  -3  13  106.81   15.78
   7  -6  -4   18.03    7.12
   7  -5  -2    0.81    6.86
   7  -4   1  167.80   12.68
   7  -4  12   -6.14   11.60
   8  -5   3   85.49   13.47
   8  -5  10    7.79   12.02
   8  -5  11  148.69   18.34
   9  -8   1   40.78   12.13
   9  -7   3  216.75   19.72
   9  -7   4   34.55   11.04
   0   0  13  107.82    7.54
   1   0  12   47.47    6.24
   2  -2  18    7.69    8.68
   2  -1  15  290.70   14.73
   2   0  10   13.63    5.48
   3  -2  17   74.39   12.88
   3  -1  14  109.85   11.58
   4  -4  20   28.79   12.53
   4  -3  18   -3.65   11.87
   4  -2  -2  211.98    7.48
   4  -1  11  325.58   16.34
   5  -3  16   34.61   10.55
   5  -2  13  106.52   14.59
   6  -5  -5  128.29    8.25
   6  -4  -3  643.35   16.43
   6  -4  16   68.61   12.65
   6  -3  14   64.99   13.96
   6  -2   6  521.09   19.81
   6  -2   7  159.58   13.51
   6  -2   8   41.15   10.69
   7  -4   0   35.20    8.66
   7  -4  13  161.15   16.40
   7  -3   5  258.43   16.24
   7  -3   6  202.57   16.15
   7  -3   7   48.80   12.63
   7  -3   8  308.80   19.47
   8  -6  -1   82.31   11.63
   8  -5   2   83.45   10.95
   8  -5  12   48.72   15.01
   9  -7   2   10.18   10.78
   9  -6   5   78.92   14.57
   9  -6   6    8.60   13.33
   9  -6   7   19.46   13.18
   9  -6   8  141.18   18.58
   9  -6   9    9.85   12.29
  -1   0  14    6.48    4.59
   2  -1  16  176.70   13.04
   2   0   3  400.62    9.58
   2   0  11    9.92    5.73
   4  -2  16   -2.02   10.86
   4  -1   2  385.97   11.41
   4  -1  12  366.95   17.61
   5  -5  -7   70.53    4.87
   5  -4  19   -3.88   13.11
   5  -3  -3  799.97   15.27
   5  -3  17   74.29   15.55
   5  -2   0  904.63   18.11
   5  -2  14   23.66   12.15
   6  -4  17    0.74   11.68
   6  -2   4  230.92   13.56
   6  -2   5   34.42    7.66
   6  -2   9  155.24   12.77
   6  -2  10  411.23   21.19
   7  -4  14   74.07   13.19
   7  -3   4    5.89    8.72
   7  -3   9  191.53   15.41
   7  -3  10   39.32   12.59
   7  -3  11   67.73   13.26
   8  -5   1   -4.26    6.55
   8  -5  13   -1.98   11.13
   8  -4   5  290.87   19.18
   8  -4   6   98.10   14.82
   8  -4   7  120.20   15.91
   8  -4   8   87.15   15.30
   8  -4   9    5.96   12.61
   9  -7   1   60.13   10.67
   9  -6   3    4.20   11.19
   9  -6   4  134.25   16.06
   0   0  14   63.94    6.57
   1  -1  17  281.07   15.50
   1   0   1 2346.60   13.08
   2  -2  19   69.07   12.46
   3  -3  20    1.02    7.97
   3  -2  -4  371.28    6.13
   3  -2  18  122.71   14.76
   3  -1  15  401.26   19.13
   3   0   7   40.53    6.84
   3   0   8  235.26   11.13
   4  -3  -5  209.40    5.93
   4  -3  19   10.32   12.49
   4  -2  17   69.09   12.81
   4  -1  13  926.46   26.89
   5  -2  15  141.55   16.13
   5  -1   7   14.92    8.34
   5  -1   8  288.44   14.62
   5  -1   9    1.85    8.50
   6  -3  -1  531.61   15.60
   6  -3  15   69.07   12.42
   6  -2  11   -6.71    7.26
   6  -2  12  403.67   21.46
   7  -4  -1  102.60    9.95
   7  -4  15   -2.02    9.52
   7  -3   3  638.72   21.09
   7  -3  12  137.96   17.19
   8  -6  -2  128.18   11.81
   8  -5   0   61.68   10.93
   8  -4   3    1.40    9.01
   8  -4   4   71.66   12.06
   8  -4  10  268.94   19.41
   8  -4  11   97.42   16.48
   9  -7   0  246.29   17.42
   9  -6   2  155.07   16.35
   2  -1  17   53.45    9.54
   3  -1  -1    4.74    3.17
   3   0   5 3606.89   33.32
   3   0   6  227.20    9.47
   3   0   9  502.64   15.17
   4  -4  -7  300.00    5.97
   4  -1   1   47.03    5.97
   4  -1  14  149.27   14.19
   5  -3  18   12.67   11.89
   5  -1  10  419.31   17.70
   5  -1  11  347.51   17.81
   6  -3  16    9.91    9.27
   6  -2  13  218.92   18.36
   7  -4  16   85.05   16.40
   7  -3   2  411.38   17.36
   7  -3  13   34.28   13.15
   8  -4   2  124.10   13.16
   8  -4  12   33.21   10.32
   8  -4  13    9.24   12.92
   9  -6   1  183.01   16.34
   9  -5   4   52.12   12.91
   9  -5   5    9.35   12.48
   9  -5   6    7.22    9.46
   9  -5   7   80.99   13.05
   9  -5   8  -14.43    8.35
   9  -5   9  133.06   15.85
   9  -5  10  136.99   18.68
   9  -5  11    8.11   12.34
  10  -8   2   19.98   12.86
  10  -8   3    0.76    9.18
  10  -7   5   63.62   16.14
   0   0  15  277.15   12.42
   2   0   2  365.47    8.12
   3  -2  19   12.89   10.68
   3  -1  16   22.21    9.35
   3   0   4  333.93   10.87
   4  -3  20   13.45   11.40
   4  -2  18   24.13   12.10
   5  -3  19  171.46   19.09
   5  -2  -1  200.66    8.94
   5  -2  16  116.67   13.64
   5  -1  12    6.18   10.34
   6  -4  -4   23.92    4.95
   6  -3  17   16.67   13.28
   6  -2  14   40.25   13.47
   7  -3   1   10.75    8.13
   7  -3  14   18.23    9.94
   8  -6  -3   28.15    8.50
   8  -5  -1   11.07    7.75
   8  -4  14   55.99   15.26
   8  -3   8   12.59   11.33
   9  -6   0    1.65    8.69
   9  -5   3  145.41   15.88
  10  -7   3   44.20   13.98
  10  -7   4  107.09   15.99
   2  -1  18  135.80   13.62
   2   0  14  179.56   11.86
   3  -1  17    3.74    8.69
   3   0  12   56.92    8.92
   4  -2  -3  463.70    9.64
   4  -1  15   49.87    9.77
   5  -3  -4  357.90    9.97
   5  -2  17   22.05   12.42
   5  -1   3   27.91    5.51
   5  -1  13  305.16   18.47
   6  -3  -2  243.42   10.73
   6  -3  18   19.52   12.37
   6  -2  15   59.00   14.29
   7  -3  15   25.89   10.73
   7  -2   5  297.13   16.50
   7  -2   6   80.26   11.91
   7  -2   7  437.13   19.49
   7  -2   8  257.22   16.15
   7  -2   9  102.59   12.18
   7  -2  10  333.31   20.70
   7  -2  11  215.62   17.71
   8  -4   1  168.89   12.42
   8  -3   5   37.39   11.97
   8  -3   6  404.34   21.13
   8  -3   7  157.38   14.40
   8  -3   9  308.91   19.63
   8  -3  10   99.99   15.42
   8  -3  11   86.61   16.15
   9  -5   2   16.68   11.08
   9  -4   7    0.36   10.95
   9  -4   8  156.15   18.47
   9  -4   9   20.12   12.40
  10  -7   2   -1.22   11.68
  10  -6   5   92.66   16.50
  10  -6   6  147.85   17.88
  10  -6   7   -4.73    9.41
   3  -2  20  138.08   16.39
   3   0   3  256.31    9.38
   3   0  13   24.03    8.09
   4  -3  21   26.36   13.22
   4  -2  19    8.51   11.61
   4  -1   0    1.88    4.34
   4  -1  16  136.30   14.70
   4   0   6  668.53   17.50
   4   0  10   68.36    9.58
   5  -4  -6  315.95    8.44
   5  -3  20    7.84   14.12
   5  -1   2  230.47   10.88
   5  -1  14  336.62   20.04
   6  -2  16  113.06   16.06
   6  -1   6  244.45   14.55
   6  -1   7   10.15    8.66
   6  -1   8   68.83   11.22
   6  -1   9  312.88   17.36
   6  -1  10  246.45   16.93
   7  -3   0  307.91   14.25
   7  -3  16   23.46   10.45
   7  -2   4 1171.15   28.65
   7  -2  12   -3.62   10.99
   8  -5  -2   13.01    8.14
   8  -4   0   10.65    8.81
   8  -3   4  223.06   16.03
   8  -3  12   16.23    9.94
   8  -3  13   65.24   15.80
   9  -6  -1  177.95   14.85
   9  -5   1   65.46   12.46
   9  -4   5   31.54   12.78
   9  -4   6   80.15   12.27
   9  -4  10   12.92    9.84
   9  -4  11  154.12   18.39
   9  -4  12   83.25   16.70
  10  -7   1  105.63   15.62
  10  -6   3  115.06   15.48
  10  -6   4    2.27   11.39
   2   0  15   17.14    7.42
   3  -1  18   82.07   12.71
   3   0  14  744.60   22.50
   4  -1  17   37.43   10.99
   4   0   5  701.83   17.19
   4   0  11  278.36   14.79
   4   0  12  522.86   19.45
   5  -2  -2    3.48    3.77
   5  -2  18  177.36   16.38
   5  -1  15   29.54   11.92
   6  -2   0  294.77   12.19
   6  -1   5  217.91   13.38
   6  -1  11  584.21   22.65
   6  -1  12  152.05   15.69
   7  -3  17  132.54   17.71
   7  -2   3  236.15   14.71
   7  -2  13  123.32   14.44
   7  -2  14   88.41   15.68
   8  -3   3  466.27   20.38
   8  -3  14   28.37   14.15
   9  -4   3   38.66   11.25
   9  -4   4   32.96    9.44
  10  -6   2  159.56   16.62
  10  -5   6   33.92   14.32
  10  -5   7  107.62   17.17
  10  -5   8   24.21   12.36
  10  -5   9   37.21   14.15
   1   0  16  246.20   12.89
   2   0   1  662.47   10.04
   4  -2  20   48.19   12.23
   4   0  13   -3.77    7.89
   5  -2  19   47.20   14.86
   5  -1   1  115.25    8.16
   5  -1  16    9.90   11.37
   6  -4  -5  118.24    7.27
   6  -3  -3   97.25    7.11
   6  -2  17   17.95   10.27
   6  -1   4  167.83   12.12
   6  -1  13   92.30   13.81
   7  -5  -5   96.35    8.25
   7  -2  15   -9.40   12.42
   8  -5  -3  201.38   12.39
   8  -4  -1  215.40   13.50
   8  -3   2  326.94   17.43
   8  -3  15   46.34   14.39
   8  -2   9    2.04   11.28
   9  -5   0  183.31   14.59
   9  -3   9   86.15   15.37
  10  -5   4  163.83   17.87
  10  -5   5   88.05   13.33
   0   1   8 2314.19   19.94
   0   1   9  435.59    9.71
   2   0  16  103.88   10.49
   3  -1  19  120.22   14.82
   3   0   2  439.10   10.37
   3   0  15   20.04    7.03
   4  -1  18   78.95   13.48
   4   0   4   71.67    6.50
   4   0  14   13.44    9.55
   5   0   8    2.96    7.92
   5   0   9  746.97   22.05
   5   0  10   27.04    9.98
   6  -2  18   10.84   13.22
   6  -1  14  158.15   14.44
   7  -2   2  481.23   17.33
   7  -2  16  128.08   17.79
   8  -3   1  113.59   11.61
   8  -2   6   62.83   12.60
   8  -2   7  223.28   15.84
   8  -2   8  249.05   17.38
   8  -2  10  361.20   20.76
   8  -2  11  206.46   18.62
   8  -2  12   56.52   14.69
   9  -5  -1    9.96    9.44
   9  -4   2  207.88   14.78
   9  -3   6   -6.05   11.19
   9  -3   7  184.84   16.08
   9  -3   8   41.28   11.09
   9  -3  10  135.33   15.51
   9  -3  11  114.27   16.62
   9  -3  12   42.66   14.27
  10  -6   1   12.99    8.20
  10  -5   3   -1.24   11.57
  10  -4   8   56.49   14.25
  10  -4   9   15.09   12.80
  10  -4  10  -12.32   11.62
   0   1   7  234.46    6.25
   0   1  10  369.93    9.39
   1   0  17   -1.52    7.12
   1   1   8  380.49   10.08
   1   1   9  490.08   11.81
   1   1  10   -4.43    3.58
   2  -3  -7  384.65    4.55
   2   0  17  345.08   16.34
   3  -1  -2  894.35   11.13
   3   0  16   37.50   10.26
   4  -1  -1  226.35    7.97
   4   0   3  782.40   16.62
   4   0  15  387.06   18.81
   5  -2  20   25.14   13.22
   5  -1  17  141.68   14.14
   5   0  11   -4.06    6.66
   5   0  12  804.90   25.37
   6  -2  -1   17.04    5.31
   6  -2  19  151.51   18.24
   6  -1  15  172.31   15.29
   7  -2   1  336.69   14.96
   7  -2  17   66.77   16.04
   7  -1   6  625.76   22.17
   7  -1   7   13.72    9.62
   7  -1   8  303.40   16.70
   7  -1   9  513.69   21.73
   7  -1  10   -5.50    7.76
   7  -1  11   78.70   13.59
   7  -1  12  307.66   20.55
   8  -2   5  379.01   18.49
   8  -2  13   15.82    9.84
   8  -2  14  108.52   16.48
   9  -4   1  117.46   13.49
   9  -3   4   99.71   13.25
   9  -3   5   17.29    8.73
   9  -3  13   43.30   11.60
  10  -6   0  120.86   14.50
  10  -5   2   22.00   11.25
  10  -4   6   53.45   14.80
  10  -4   7    9.85    9.27
  -1   1   8  364.16    6.30
  -1   1   9  288.84    6.33
  -1   1  10 1112.38   13.07
   0   1  11  539.99   11.91
   1   1   7  149.98    6.12
   1   1  11  144.76    7.83
   2   1   8  567.91   13.85
   2   1   9  647.26   15.23
   2   1  10  222.37   10.02
   4  -1  19   71.89   12.59
   5  -2  21   23.96   13.49
   5  -1   0  137.03    8.09
   5  -1  18   11.27   12.00
   5   0  13  118.85   11.63
   5   0  14    2.30    9.28
   6  -1  16   14.76    9.41
   7  -4  -4    9.05    5.22
   7  -2  18   38.78   13.88
   7  -1   5  194.23   13.99
   7  -1  13   30.10    9.89
   7  -1  14   15.40   11.80
   8  -4  -2  364.57   15.84
   8  -3   0  499.22   18.97
   8  -2   4   96.91   10.89
   8  -2  15   18.28   13.74
   9  -3   3  212.37   16.28
  10  -5   1  159.47   15.50
  10  -4   4  100.59   15.40
  11  -6   3   98.17   15.71
  11  -6   4   44.66   11.76
  -1   1  11  193.17    6.33
   0   1   6   19.71    2.71
   0   1  12   41.79    4.86
   1   1   6 1113.10   14.62
   1   1  12  177.94    9.06
   2   0  18    3.13    7.31
   2   1   7  755.80   15.08
   2   1  11   28.38    4.82
   3   0  17   18.57    8.70
   4  -1  20   55.79   11.91
   4   0  16    1.97    6.98
   5  -2  -3  583.68   12.42
   5  -1  19  190.20   17.85
   5   0   4  905.03   20.29
   5   0  15   26.03   10.39
   6  -1  17  147.61   17.01
   6   0   8   44.58   10.72
   6   0   9   44.26   10.40
   6   0  10  595.53   22.27
   6   0  11  -13.08    9.80
   7  -1   4    5.52    8.06
   7  -1  15  141.82   17.33
   8  -2   3    4.94    6.96
   8  -2  16   -6.41   12.98
   9  -5  -2  172.54   13.51
   9  -4   0   82.42   11.38
   9  -2   8  231.41   19.63
   9  -2   9  129.95   17.49
   9  -2  10   29.40   14.12
   9  -2  11  141.43   18.32
   9  -2  12  150.91   17.99
  10  -4   3  108.97   15.02
  10  -3   8   58.36   14.12
  10  -3   9   19.64   13.60
  10  -3  10   43.45   14.95
  10  -3  11   43.97   14.11
  11  -6   2   28.69   12.12
  11  -5   5   41.58   15.07
  11  -5   6   17.72    9.96
  -1   1   7 2148.93   12.89
   0   1  13  226.85    9.30
   1   1  13    5.03    4.86
   2   1   6 4888.82   35.11
   3   0   1  393.87    9.32
   3   0  18   -1.56    8.93
   3   1   7 1470.34   23.17
   3   1   8   86.97    7.80
   3   1   9  524.71   14.95
   4  -3  -6  168.71    4.52
   4   0   2  372.42   10.98
   4   0  17   96.69   13.37
   5   0  16   89.98   13.28
   6  -3  -4  201.41    8.55
   6  -2  -2  212.02    9.53
   6  -1   1  136.68    9.48
   6  -1  18   97.37   16.13
   6   0   6   31.14    8.20
   6   0   7   31.92    7.73
   6   0  12  127.03   12.77
   6   0  13  151.12   15.65
   7  -1   3 1580.37   30.87
   7  -1  16   20.33   13.84
   8  -2   2   38.14   10.17
   8  -1   7  221.76   16.63
   8  -1   8   57.11   13.11
   8  -1   9  565.74   25.09
   8  -1  10  226.48   18.41
   8  -1  11   45.86   14.02
   8  -1  12   81.87   15.40
   9  -3   2   50.46   11.20
   9  -2   6  248.84   19.26
   9  -2   7    0.67    8.44
   9  -2  13    6.73   11.62
   9  -2  14   35.61   14.16
  10  -5   0    2.32    9.58
  10  -4   2   32.41   11.02
  10  -3   6   39.95   13.81
  10  -3   7   76.57   12.92
  11  -5   4    8.78   12.61
  -1   1  12   96.08    5.33
   1   1   5 3358.15   23.33
   1   1  14  417.29   13.89
   3   1  13  679.22   20.09
   4   0  18   67.69   11.82
   4   1  10  452.20   16.84
   5  -1  20  109.91   16.35
   5   0   3  580.58   16.12
   6  -1  19   11.34   12.76
   6   0   5  282.96   13.98
   6   0  14   21.27    8.75
   6   0  15   66.33   12.90
   7  -3  -3   27.75    6.85
   7  -1  17  112.62   17.54
   8  -4  -3    1.78    6.43
   8  -3  -1   51.97    8.90
   8  -1   6   57.47   12.38
   8  -1  13  108.95   14.06
   8  -1  14   26.62   13.46
   9  -4  -1  410.46   19.14
   9  -3   1  274.48   17.11
   9  -2   5   35.75   11.60
  10  -3   5  239.00   18.81
  11  -5   3   -2.02   11.99
  11  -4   6   75.09   15.78
  11  -4   7   45.67   14.12
   0   1  14  433.32   12.49
   2   0   0  990.18   10.95
   2   1   5  635.98   12.33
   3   0  19   12.09   10.09
   3   1   6  484.01   12.94
   3   1  14   -8.42    7.48
   4  -1  -2 1768.32   18.96
   4   1   7  641.72   17.47
   4   1  11  304.59   14.10
   4   1  12   45.22    9.06
   4   1  13  307.96   15.65
   5  -1  -1  379.18   11.33
   5   0  17    1.16    7.87
   6   0  16  110.67   14.99
   7  -1   2  280.83   14.22
   7  -1  18  144.91   18.49
   7   0   8  102.87   13.37
   7   0   9   43.54   11.23
   7   0  10  200.07   14.81
   7   0  11  154.55   15.16
   7   0  12   -5.98   11.54
   7   0  13   80.93   13.97
   8  -2   1  686.29   22.06
   8  -1   5    1.04    9.28
   8  -1  15  155.20   17.86
   9  -2   4   40.06    9.41
  10  -5  -1   42.41   10.83
  10  -4   1  -12.17    9.51
  10  -3   4  167.09   16.68
  11  -5   2   72.17   14.03
  11  -4   5   19.83   13.60
  -1   1  13  173.02    6.98
   0  -1  -3  118.24    3.53
   0   1   5   26.55    2.55
   2  -1  -3 1916.60    9.24
   2   1  15  133.38   10.48
   3   1   5   20.14    5.82
   3   1  15   80.02   10.53
   4   0   1   54.38    6.09
   4   0  19    8.07   10.34
   4   1   6   52.09    7.59
   4   1  14  307.37   16.85
   5  -4  -7  140.18    4.98
   5  -1  21    6.92   11.57
   5   0   2   49.16    7.08
   5   0  18  292.99   20.43
   5   1   9   80.95   10.39
   5   1  10  440.11   18.12
   5   1  11  485.32   19.30
   6  -1   0  531.65   15.27
   6  -1  20  142.41   18.03
   6   0  17   13.88   11.28
   7  -4  -5  422.05   13.05
   7   0   6   64.22   10.93
   7   0   7  420.34   18.35
   7   0  14   24.68   12.86
   8  -3  -2  114.92   10.22
   8  -1   4  119.63   12.58
   8  -1  16   90.33   14.01
   8  -1  17    0.50   12.15
   9  -4  -2   -1.69    7.70
   9  -3   0  324.52   17.47
   9  -2   3  143.77   14.81
   9  -1   8   19.04   11.62
   9  -1   9   93.75   15.90
   9  -1  10  369.06   23.39
   9  -1  11   93.85   16.83
   9  -1  12   43.72   14.53
   9  -1  13   54.15   14.51
  10  -3   3   51.81   13.25
  10  -2   7   71.97   15.31
  10  -2   8   90.69   15.46
  10  -2   9  202.46   17.88
  10  -2  10    9.21    9.68
  10  -2  11   22.38   10.46
  10  -2  12   68.36   13.45
  11  -5   1   59.57   12.14
  11  -4   4   42.96   12.91
  11  -3   8   92.09   17.10
  11  -3   9   35.78   15.41
  -1   1   6   96.70    2.59
   0   1  15   54.51    6.13
   2   1   4  363.17    9.55
   2   1  16  177.06   12.30
   3   1  16    3.91    8.23
   4   1  15    2.79    9.46
   5   0  19   34.83   12.65
   5   1   8  595.92   18.23
   5   1  12  127.29   11.25
   5   1  13  106.04   12.86
   6   0  18   33.07   12.31
   7   0   5   73.16   10.61
   7   0  15   -7.49    8.14
   7   0  16  206.55   18.86
   8  -2   0   -4.29    6.95
   8  -1   3   75.34   10.99
   9  -2   2  513.66   21.54
   9  -1   7  570.32   25.42
   9  -1  14   21.52   12.97
   9  -1  15   23.57   13.41
  10  -4   0   85.63   11.96
  10  -3   2   47.09   12.33
  10  -2   6  152.01   16.54
  11  -4   3   37.89   12.56
  11  -3   6  106.82   17.42
  11  -3   7   76.83   13.51
   1   1   4  643.25    9.89
   2   1  17    6.40    7.73
   3   0   0  268.95    7.35
   3   1   4 2221.76   24.90
   4   1   5  340.45   12.60
   4   1  16   99.92   12.63
   5   1  14   27.97    8.55
   5   1  15  235.97   16.09
   6  -2  -3  295.65   10.35
   6   1  10   21.87   10.03
   6   1  11  587.41   22.98
   6   1  12  117.78   13.22
   7  -2  -2  119.69    8.92
   7   0  17  140.69   17.96
   8   0   8  538.60   23.81
   8   0   9  129.78   13.18
   8   0  10  109.28   12.79
   8   0  11  109.51   13.36
   8   0  12   44.60   11.11
   8   0  13    6.08   12.88
   8   0  14  127.68   16.76
   9  -1   5   27.18   10.95
   9  -1   6   75.26   11.35
  10  -2   5  113.65   13.40
  11  -4   2  -15.87   10.92
  11  -3   5  148.68   18.25
  12  -5   3   86.96   15.44
  -2   1  10 1022.79    8.26
   3  -2  -5  101.42    2.61
   3   1  17  106.72   11.19
   4   1  17    3.46    9.62
   5  -2  -4  621.80   11.83
   5   0   1  121.17    8.14
   5   0  20    5.86   10.36
   5   1  16   31.68   11.37
   6  -1  -1  178.34    9.26
   6   0  19  230.55   19.98
   6   1   8  166.36   13.07
   6   1   9  575.33   20.46
   6   1  13    1.73    9.51
   6   1  14   46.59   12.27
   7  -3  -4  632.95   15.99
   7   0   4  499.51   18.13
   7   0  18    0.46   12.73
   8  -1   2   76.12   10.52
   8   0   6  189.20   15.26
   8   0   7    9.21    8.21
   8   0  15   34.88   13.98
   9  -4  -3  180.14   12.31
   9  -3  -1   29.28    8.54
   9  -2   1   60.63   11.43
  10  -4  -1   56.20   11.05
  10  -3   1  313.86   19.24
  10  -2   4  155.29   14.41
  10  -1   9   -1.71   12.70
  10  -1  10   31.50   14.35
  10  -1  11   56.08   15.98
  10  -1  12   82.62   15.91
  10  -1  13  122.44   17.44
  11  -3   4   -3.85   11.89
  11  -2   8   24.51   12.21
  11  -2   9   32.86   15.00
  11  -2  10  149.79   18.82
  12  -4   5   -0.49   13.92
  -2   1   9  925.72    6.32
  -2   1  11   43.49    2.52
   3   1  18   13.00    9.12
   4   0   0   98.11    6.44
   4   1   4 2464.65   29.07
   5  -1  -2  386.62   10.74
   5   1  17  144.84   15.48
   6   0  20  -11.82   12.05
   6   1   7   -0.60    6.45
   6   1  15   47.36   12.82
   7   0   3    3.63    7.89
   7   0  19   42.26   13.84
   7   1  10  253.55   17.07
   7   1  11   -4.68   11.36
   7   1  12   45.12   12.12
   8  -2  -1  264.86   13.74
   8   0   5  204.45   15.10
   8   0  16   33.22   10.79
   8   0  17  132.94   17.92
   9  -1   4  217.64   15.22
   9   0  10   11.52   12.99
   9   0  11  171.72   18.83
   9   0  12  122.10   17.61
   9   0  13   -4.89   11.53
  10  -2   3  300.02   19.95
  10  -1   7  259.47   20.91
  10  -1   8  150.69   15.64
  11  -4   1  138.33   14.72
  11  -3   3   55.38   13.93
  11  -2   7   90.25   15.32
  12  -4   4   66.91   16.00
  -2   1  12  133.60    4.17
   2   1   3 1739.03   18.17
   3   1   3 1047.69   16.77
   4   1  18   -3.80    6.42
   5   1  18    9.95    9.99
   6   0  21   15.18   13.04
   6   1   6  320.51   14.69
   6   1  16   17.16    9.15
   7   1   8  191.01   14.94
   7   1   9  108.03   11.68
   7   1  13   87.94   11.90
   7   1  14   24.41   12.46
   8  -1   1   25.25    8.53
   9  -3  -2  334.20   16.10
   9  -2   0  233.02   14.96
   9  -1   3   23.03   10.66
   9   0   8  275.75   19.87
   9   0   9  148.79   14.79
   9   0  14   42.05   14.07
   9   0  15  129.02   18.60
  10  -4  -2   -5.71    7.29
  10  -3   0   32.79   10.56
  10  -2   2   30.23   10.67
  10  -1   6   25.38   12.65
  11  -4   0  155.86   14.84
  11  -3   2  211.07   17.74
  11  -2   5    5.50   11.52
  11  -2   6  181.78   17.53
  12  -4   3   12.16   12.98
  12  -3   6   31.75   14.46
  -2   0   2 9999.00   30.54
   0   1   4 2506.37   13.75
   4   1   3  410.22   12.61
   4   1  19  197.05   16.39
   5  -3  -6   17.74    2.84
   5   1   4 1212.18   22.87
   6   0   1 2060.29   29.56
   6   1   5  452.88   17.19
   6   1  17   84.35   12.17
   7   0   2  583.94   19.06
   7   1   7  178.62   14.36
   7   1  15  143.53   14.35
   7   1  16   56.06   14.64
   8   0   4    4.57    7.01
   9   0   6  106.66   14.06
   9   0   7  -11.33    7.45
  10  -1   5  152.39   15.69
  11  -2   4  144.75   16.37
  11  -1   9   49.15   14.20
  11  -1  10    3.42   13.22
  12  -4   2   78.95   14.53
  12  -3   5   37.15   15.31
   2   2  10  276.74   10.70
   2   2  11  381.04   12.75
   2   2  12   30.07    6.24
   3   2   9  262.12   11.51
   3   2  13   68.74    9.10
   4  -1  -3 1035.37   13.45
   4   2  11  256.98   13.65
   4   2  12 1452.20   29.53
   4   2  13  144.96   11.84
   5   0   0 1359.14   20.81
   5   1  19   84.96   13.13
   6  -1  -2    7.30    4.48
   6   1  18  121.10   14.01
   7  -2  -3    7.86    5.10
   7   1   6  255.37   15.64
   7   1  17   98.73   16.12
   8  -1   0  425.39   17.16
   8   0   3  161.73   13.11
   8   1   9  676.91   26.34
   8   1  10  253.99   16.91
   8   1  11    0.08    8.42
   8   1  12    8.39    8.93
   8   1  13   66.17   12.09
   8   1  14    5.74   12.61
   8   1  15   47.26   13.28
   9  -1   2   11.81    7.31
   9   0   5   60.69   12.21
  10  -3  -1  130.51   13.24
  10  -2   1    3.60   10.23
  10  -1   4   64.74   13.30
  10   0   9   73.16   14.89
  10   0  10   40.90   14.37
  10   0  11   10.41   12.41
  10   0  12   85.83   15.13
  10   0  13  132.79   18.48
  11  -3   1   71.99   13.42
  11  -1   8  147.39   18.51
  12  -3   4   -8.81   12.26
  12  -2   7  108.72   17.21
   1  -2  -5   91.93    3.05
   1   1   3  876.38   10.37
   2   2   9    1.06    4.39
   3   2   8  288.04   11.58
   3   2  14  225.25   13.23
   3   2  15   34.18    8.28
   4  -2  -5  282.58    5.93
   4   2  14   34.47    9.06
   4   2  15  212.24   14.23
   5   1   3  181.94   10.46
   5   1  20   85.66   14.65
   5   2   9  995.48   24.39
   5   2  10  465.67   18.19
   5   2  11   -7.37    6.18
   5   2  12  196.76   12.79
   5   2  13  278.23   16.80
   5   2  14   -0.89    9.60
   6  -2  -4   28.07    4.37
   6   1  19   13.41   10.78
   7   1   5    3.38    9.43
   7   1  18  170.39   18.95
   8   1   7  922.49   28.82
   8   1   8   20.02    8.99
   8   1  16  101.67   16.80
   9  -2  -1  223.87   14.60
  10  -1   3   17.15   10.00
  10   0   8   17.84   11.98
  11  -2   3   46.36   12.45
  11  -1   6   87.68   15.77
  11  -1   7   86.01   13.23
  12  -4   1   36.63   13.46
  12  -3   3  159.21   18.27
  12  -2   6   19.78   13.31
   1   2  10  278.24    9.82
   1   2  11   -0.16    3.50
   1   2  12  110.34    7.16
   1   2  13  669.40   15.98
   2   2   8  356.66   11.15
   2   2  15   51.25    7.89
   3   0  -1 2896.77   21.35
   3   1   2  186.41    8.02
   3   2  16    1.88    7.76
   4   2  16   13.57    9.38
   5   2   8   60.43    8.88
   5   2  15    4.09    9.82
   6   0   0  164.60    9.45
   6   1  20   21.19   12.78
   6   2  10 1645.96   34.52
   6   2  11  164.13   14.17
   6   2  12   36.04   10.77
   6   2  13  124.83   14.61
   6   2  14   99.44   13.70
   7  -3  -5  230.53    9.51
   7   1  19   38.84   14.49
   8   0   2  126.27   11.94
   8   1   6  181.26   15.69
   8   1  17   10.10    9.29
   8   1  18   49.60   13.94
   9  -3  -3   30.63    7.83
   9  -1   1  660.19   22.35
   9   0   4    4.71    7.76
   9   1   9   -4.78   11.15
   9   1  10   86.48   15.56
   9   1  11   62.20   14.18
   9   1  12    3.59    9.12
   9   1  13  124.85   16.37
   9   1  14   47.45   15.11
   9   1  15   35.23   13.05
  10  -2   0  266.72   16.80
  10   0   6  173.91   16.99
  10   0   7   42.05   10.93
  11  -3   0   60.22   12.47
  11  -2   2    0.54   10.96
  11  -1   5  238.45   20.21
  12  -2   5   45.41   15.25
   1   2   9  130.68    6.63
   1   2  14  320.41   11.85
   2   0  -1 2067.44   13.97
   2   2  16   95.42    9.51
   3   2   7  159.69    8.26
   3   2  17    9.14    7.31
   4   0  -1  814.75   13.61
   4   1   2  663.95   14.37
   4   2   7   13.16    5.02
   4   2  17   36.71   10.38
   5  -1  -3   15.55    3.69
   5   2  16  138.54   12.57
   5   2  17   19.36    9.87
   6   2   8  354.28   17.07
   6   2   9   75.62    9.83
   6   2  15   -0.29   10.21
   6   2  16  124.53   15.31
   7   1   4  150.13   11.23
   7   1  20    2.30   13.79
   7   2  11  333.23   19.81
   7   2  12   59.05   13.10
   7   2  13   11.40   11.69
   7   2  14   98.87   14.20
   8  -1  -1   -3.31    6.26
   8   1   5   48.70   11.06
   9   0   3   38.71   11.14
   9   1   8  147.32   16.61
   9   1  16   98.10   16.60
  10  -3  -2  213.22   14.76
  10  -1   2  164.16   15.40
  10   0   5   26.12   11.77
  11  -1   4   14.36   11.16
  11   0   9    8.27   13.42
  11   0  10  104.02   16.94
  11   0  11    1.69    8.90
  12  -3   2   28.46   11.75
  12  -2   4  156.70   18.73
  12  -1   8   46.86   15.56
  -1   0   1   -0.95    1.20
   1   2  15  168.52    9.61
   2   1   2 1863.69   17.53
   2   2   7 1557.81   21.06
   3   2   6  562.43   14.45
   4   2   6  763.24   18.29
   4   2  18   81.77   12.35
   5   0  -1  260.77    9.77
   5   1   2 2089.84   27.81
   5   2  18  184.82   15.55
   6  -3  -6    8.52    3.06
   6   2   7  190.35   13.24
   6   2  17  184.15   17.42
   7  -1  -2   75.92    7.72
   7   2   9   30.34   11.54
   7   2  10   64.04   10.32
   7   2  15   40.48   12.83
   7   2  16  156.34   17.07
   9  -2  -2  123.16   11.75
   9  -1   0  125.98   12.19
   9   1   7  178.90   14.99
  10   1  10  -15.93   11.66
  10   1  11   26.37   14.05
  10   1  12   80.00   16.53
  10   1  13   41.52   15.25
  10   1  14  186.51   20.82
  11  -3  -1  205.40   16.59
  11  -2   1  187.16   16.81
  11   0   7  160.70   17.72
  11   0   8   15.93   12.27
  12  -3   1    8.17   10.14
  12  -1   7   20.96   12.82
   1   2   8   12.87    3.69
   5   2  19  126.18   14.25
   6   2   6   50.45    9.42
   6   2  18    6.13   11.50
   7  -2  -4   16.36    4.79
   7   1   3 1343.20   27.91
   7   2   8  520.69   20.37
   7   2  17  184.69   18.58
   8   0   1  213.44   12.64
   8   1   4  483.25   19.89
   8   2  10  115.44   15.30
   8   2  11  154.37   16.26
   8   2  12   80.82   12.00
   8   2  13    1.60   10.74
   8   2  14   67.39   15.22
   8   2  15   96.89   16.40
   9   0   2  164.01   14.36
   9   1   6   29.47    9.28
  10  -2  -1  170.84   14.20
  10  -1   1  216.23   16.46
  10   0   4  187.16   14.97
  10   1   8  190.31   18.14
  10   1   9   40.04   13.14
  11  -1   3   32.85   11.75
  11   0   6  127.06   17.29
  12  -2   3   11.34    9.29
  12  -1   6   98.24   14.36
  -1   1   5   76.38    1.69
   0   2  11    0.80    3.39
   0   2  12  561.95   12.05
   0   2  13  623.72   13.27
   2   2   6   26.46    5.03
   4   2   5  830.86   18.54
   6  -1  -3  309.19   10.36
   6   0  -1   57.24    6.56
   6   2  19  150.73   17.03
   7   2   7  384.93   17.58
   7   2  18   30.21   12.13
   8  -3  -5  150.76    9.48
   8   2   8 1017.11   30.50
   8   2   9  326.30   18.31
   8   2  16    1.84    9.17
   8   2  17  119.51   17.56
   9  -3  -4   -4.03    5.95
   9   1   5  110.46   13.59
   9   2  12  132.62   16.76
   9   2  13   56.17   14.25
  10   0   3  122.45   14.47
  10   1   7   96.81   15.91
  11  -2   0  146.96   15.26
  11  -1   2  112.74   14.33
  11   0   5   91.49   14.33
  12  -2   2  150.23   17.69
  12  -1   5  123.63   15.48
   0   2  10  204.16    7.04
   0   2  14   18.44    4.67
   1   2   7 1802.45   19.49
   3   1   1 1348.70   17.25
   3   2   5 1977.64   24.60
   4   1   1 1442.31   20.12
   5   1   1 1549.83   23.67
   6   2   5  210.61   12.99
   6   2  20   52.32   14.13
   7   1   2  622.84   19.52
   7   2   6  -10.63    6.44
   7   2  19    4.56   11.03
   8   0   0  150.56   11.50
   8   1   3   50.03    8.88
   8   2   7   35.36   12.24
   8   2  18   79.55   16.01
   9  -1  -1   47.03    9.30
   9   0   1   94.06   12.10
   9   1   4    4.35   10.83
   9   2   9  283.24   19.74
   9   2  10  258.47   20.07
   9   2  11    7.32    9.40
   9   2  14   32.40   10.78
   9   2  15  152.18   18.00
   9   2  16   51.17   14.95
  10  -1   0    7.05    9.73
  10   1   6   13.67   12.52
  11   1   9   21.29   14.01
  11   1  10   12.48   12.11
  11   1  11   33.51   10.90
  12  -1   4   -4.58   11.16
  12   0   7   90.29   15.69
  12   0   8   67.26   13.42
  13  -3   2  -16.40   11.30
   5   2   4  641.29   17.71
   5   3  11  395.92   17.62
   5   3  12  111.86   11.80
   5   3  13   37.91   10.37
   5   3  14  102.28   12.25
   6   1   1   99.23    8.94
   6   3  13   12.91    9.60
   7  -1  -3  135.19    8.37
   7   2   5  406.56   18.06
   7   2  20   13.16   12.05
   8   2   6  295.60   18.30
   9  -2  -3  163.30   11.70
   9   2   8   76.85   14.37
  10  -2  -2   28.55    9.23
  10   0   2   21.83   10.87
  10   1   5  230.45   18.58
  10   2  12   85.19   15.58
  10   2  13  178.29   20.13
  10   2  14   -0.26   12.26
  11  -1   1   -7.60    9.28
  11   0   4  118.17   13.89
  11   1   8   43.50   13.51
  12  -2   1   94.21   14.93
  12  -1   3  185.26   18.92
  12   0   6    0.25   12.95
  13  -2   3    6.07   13.82
   0   2   9  779.72   11.89
   1   1   2 1436.78   12.30
   2   2   5 1108.94   16.62
   4   2   4   59.81    6.14
   4   3  10  462.77   16.80
   4   3  11  912.65   22.95
   4   3  12   32.82    7.02
   4   3  13  348.27   15.27
   4   3  14  251.62   14.91
   4   3  15    2.83    8.85
   5   3  10  217.83   13.91
   5   3  15   74.86   11.73
   5   3  16   18.43   10.30
   6   3  10   24.25   10.40
   6   3  11  426.67   18.58
   6   3  12  164.72   13.07
   6   3  14   78.86   11.01
   6   3  15  116.47   14.71
   6   3  16   18.06   10.41
   7   3  11   10.60   10.31
   7   3  12  173.79   16.63
   7   3  13   91.93   14.41
   7   3  14    9.44   11.43
   7   3  15  312.12   20.35
   8   1   2   13.65    8.55
   9   1   3   16.90   10.50
   9   2   7  116.30   15.47
  10   2   9   53.43   13.98
  10   2  10   37.45   13.71
  10   2  11   31.30   10.42
  11  -2  -1   63.12   11.10
  11   0   3   -0.28   11.62
  11   1   7    7.79    9.24
  12   0   5   42.05   13.97
   1   2   6 1083.92   14.57
   3   2   4  385.56   11.03
   3   3  13  527.58   17.53
   3   3  14    4.74    6.79
   3   3  15   75.97    9.35
   4   0  -2   74.31    4.46
   4   3  16  187.55   13.82
   4   3  17   36.82    9.51
   5   0  -2  615.12   13.36
   5   3   9   25.84    7.26
   5   3  17  416.83   21.18
   6   3   9  724.22   23.24
   6   3  17   15.76   11.92
   7   2   4  750.67   22.43
   7   3  10  109.32   13.58
   7   3  16  188.30   18.53
   7   3  17   28.19   12.64
   8   0  -1  366.66   15.50
   8   2   5  566.12   21.25
   8   3  11    0.69   10.85
   8   3  12    8.14   12.48
   8   3  13  175.57   17.71
   8   3  14   14.98   12.68
   8   3  15   33.60   12.83
   9  -1  -2  296.79   15.35
   9   0   0  397.69   17.94
   9   2   6  523.05   23.96
  10  -1  -1  144.68   13.63
  10   0   1   97.12   13.16
  10   1   4   56.90   10.61
  10   2   8    1.65   12.91
  11   1   6  190.08   16.85
  12  -2   0   37.09   12.26
  12  -1   2   49.69   12.68
  12   1   8   -0.85   11.88
  13  -2   2   42.94   14.35
  13  -1   4  131.42   18.40
  -2   0   3   10.57    2.24
   0   1   3   88.53    2.90
   0   2   8    0.67    2.78
   2   1   1  674.96   10.25
   3   0  -2 1983.41   16.60
   3   3  16   26.06    8.65
   4   3  18   -0.11    7.92
   5  -1  -4  760.95   12.81
   5   1   0   14.30    5.62
   5   2   3 1828.21   27.77
   5   3   8  841.24   21.88
   5   3  18   50.45   12.12
   6   0  -2  386.03   12.17
   6   3   8  212.89   13.16
   6   3  18  198.08   17.46
   7  -2  -5  776.92   16.11
   7   3   8  305.79   17.55
   7   3   9  276.28   15.99
   7   3  18   47.15   14.10
   8   1   1  305.24   15.56
   8   2   4   -5.47    8.94
   8   3  10  138.43   15.55
   8   3  16   92.29   15.77
   8   3  17   48.79   15.37
   9   1   2  189.06   15.14
   9   2   5   54.74   12.20
   9   3  12    7.02   12.01
   9   3  13  133.47   17.36
   9   3  14  263.17   21.24
  10  -2  -3  121.93   11.70
  10   1   3  178.82   16.35
  10   2   7  238.36   19.77
  11  -1   0    3.92    9.07
  11   0   2   27.77   12.17
  11   1   5  270.15   20.32
  11   2  10   83.67   15.96
  11   2  11   15.37    9.90
  12   0   4  155.39   16.21
  12   1   7   48.39   15.16
   2   3  11  107.57    8.04
   2   3  12  477.11   14.70
   3   3   9  351.64   12.38
   3   3  17   26.09    8.66
   4   1   0  113.28    6.30
   4   2   3 1306.13   21.15
   5   3   7   78.07    9.89
   5   3  19   22.26   10.42
   6  -1  -4  566.29   12.99
   6   1   0  774.84   17.89
   6   3   7   12.64    8.79
   6   3  19   67.94   12.76
   7   0  -2  127.56    8.79
   7   2   3   -4.07    7.94
   7   3   7  283.77   16.78
   7   3  19   25.81   13.53
   8   3   8   74.22   13.76
   8   3   9  237.86   16.11
   8   3  18   11.24   12.53
   9  -2  -4   48.29    8.22
   9   3  10  171.70   18.19
   9   3  11  270.14   18.82
   9   3  15    0.82    9.21
   9   3  16   32.76   13.40
  10   2   6  258.71   19.88
  11  -2  -2  128.31   12.87
  11   1   4   23.14   12.83
  11   2   8  141.30   17.90
  11   2   9    9.35    9.96
  12  -1   1   29.64   11.40
  12   0   3   16.22   12.93
  12   1   6   83.08   15.94
  13  -2   1   36.68   12.06
  13  -1   3  100.56   15.02
  13   0   5  162.01   19.33
   2   2   4 2699.46   24.52
   2   3  10   75.13    6.66
   2   3  16  183.95   11.39
   3   2   3  559.81   13.16
   3   3   8  139.16    8.95
   6   3   6  145.67   12.15
   7   3  20   12.18   13.04
   8   2   3  135.32   12.85
   8   3   7  728.59   26.42
   9   0  -1  463.49   18.73
   9   1   1  730.46   24.34
   9   2   4  -10.90   10.65
   9   3   9   49.46   10.92
  10  -1  -2  139.37   12.94
  10   0   0  277.45   16.01
  10   1   2  267.68   18.18
  10   2   5   55.96   13.67
  10   3  11   78.15   16.11
  10   3  12  103.09   16.35
  10   3  13   30.33   13.65
  10   3  14  156.25   19.32
  11  -1  -1  217.85   16.62
  11   0   1   84.53   13.47
  11   2   7  171.73   19.01
  12   1   5   32.72   14.01
  13  -1   2   -6.84   11.92
   3   1   0 1238.28   15.62
   7   3   6  462.55   18.65
   9   3   8  201.28   16.19
  10   3  10   -4.93    8.68
  11   1   3  125.63   13.57
  12   2   9   34.29   12.19
  13   0   4   30.12   11.23
  -8   4 -17   70.32   15.22
  -7  -1  -7  146.20    6.90
  -7   3 -16   58.76   12.78
  -7   4 -17   26.40   12.45
  -6   4 -17   -1.93   12.74
  -5   1 -12    1.87    6.45
  -5   2 -14   48.05   11.95
  -5   4 -17   13.66   12.42
  -4  -1  -5  228.35    6.65
  -4   0  -9   18.58    5.79
  -4   3 -15   68.97   11.14
  -3   0  -8  223.46   10.04
  -3   2 -13  407.87   19.57
  -3   4 -16  102.09   16.27
  -3   5 -17   40.34   13.95
  -2   2 -12   19.58    9.60
  -2   3 -14  488.97   22.17
  -1   2 -11    0.87    8.51
  -1   3 -13   -9.92   10.63
   0   6 -16   28.70   12.94
   1   3 -10  720.08   20.42
   1   4 -12  249.20   17.08
   2   5 -12  452.26   20.99
   3   7 -13  149.65   16.66
   3   8 -14   50.15   14.41
   4   3   0   13.35    1.74
   4   5  -8  546.48   18.14
   5   6  -7  244.41   12.97
   5   7  -9   74.81   11.63
   5  10 -12   68.00   13.67
   6   7  -6  155.94   11.13
   6   9  -9  371.05   19.31
   6  10 -10  246.88   18.29
  -7   1 -13   32.45    9.77
  -6  -1  -7    0.39    3.36
  -6   3 -16    0.97    8.65
  -5   3 -16   23.53   12.89
  -4   1 -12  437.26   17.79
  -4   2 -14  520.40   22.29
  -4   4 -17  101.46   15.70
  -4   5 -18  115.35   17.84
  -3   1 -11   47.55    7.88
  -3   3 -15  309.83   20.09
  -2   5 -17  252.84   20.72
  -1   5 -16  395.98   23.66
  -1   6 -17   77.60   13.01
   0   3 -12   -7.15    9.49
   0   5 -15   42.02   11.33
   0   7 -17   25.57   10.67
   1   2  -8 1031.33   21.47
   1   5 -14   55.02   14.14
   1   6 -15   80.14   12.82
   1   7 -16  203.87   17.81
   2   2  -5  173.00    7.56
   2   6 -14  128.09   15.61
   2   7 -15  462.51   25.61
   3   6 -12  584.05   22.80
   3   9 -15    8.36   10.05
   4   6 -10    9.23    7.09
   5   5  -5  480.30   13.95
   6   8  -8  372.45   17.65
  -7   0 -11  151.84   10.90
  -7   2 -15    6.61    9.55
  -6   1 -13  122.70   10.89
  -6   2 -15   75.98   12.91
  -4   3 -16  155.80   16.80
  -3   5 -18   24.20   13.25
  -2   0  -7 1186.47   18.90
  -2   4 -16  251.92   19.45
  -1   0  -5 1145.83   15.84
  -1   4 -15  191.01   15.72
   0   0   2 1146.74   10.76
   0   1  -7  279.33   10.40
   0   2 -10  230.34   11.98
   0   4 -14   54.26   10.75
   1   1  -4  164.96    6.40
   1   3 -11   66.45   10.90
   2   4 -11  766.64   23.14
   2   5 -13    8.05   10.86
   2   8 -16  104.22   14.71
   3   3  -6  190.45    9.61
   3   4  -9  179.32   12.49
   3   5 -11  505.94   21.15
   3   7 -14  431.98   23.33
   3   8 -15  258.52   20.67
   4   4  -6 1586.43   24.79
   4   7 -12    3.56   11.66
   4   8 -13   68.79   11.82
   4   9 -14   14.07   13.38
   5   4   0  616.23    7.46
   5   6  -8  238.42   13.83
   5   7 -10  204.01   15.07
   5   8 -11  303.71   18.59
   5   9 -12   64.25   11.46
   5  10 -13   68.06   15.38
   6   6  -4    3.90    4.34
   6   9 -10   77.78   12.03
   6  10 -11   92.60   13.57
  -7  -1  -8  182.82    8.48
  -7   3 -17  126.62   16.56
  -6   0 -11   10.29    7.15
  -6   3 -17   46.21   12.71
  -6   4 -18   64.66   14.88
  -5  -1  -7   77.49    5.66
  -5   1 -13  245.07   13.92
  -5   2 -15  173.32   15.48
  -5   4 -18  252.94   21.07
  -3  -1  -4 1788.14   15.14
  -3   0  -9  570.37   15.75
  -3   1 -12  744.54   22.26
  -3   2 -14  642.23   24.20
  -3   4 -17   15.43   12.46
  -2   2 -13  387.50   17.83
  -2   3 -15  255.91   18.91
  -1   2 -12  339.13   17.04
  -1   3 -14  727.81   26.36
  -1   5 -17  315.65   22.00
  -1   6 -18  346.19   24.39
   0   5 -16  233.80   20.36
   0   6 -17  207.54   19.88
   1   4 -13   28.75    9.20
   1   6 -16   25.99   13.83
   1   7 -17  -11.88   13.21
   2   2  -6  214.89    9.87
   3   6 -13  128.44   15.45
   4   3   3  203.17    4.14
   4   5  -9   27.77    8.65
   4   6 -11   86.62   12.87
   5   5  -6  663.06   17.32
   6   7  -7   64.72    8.81
   6   8  -9   19.87    9.94
  -7   1 -14   22.30    9.84
  -7   2 -16  131.33   14.33
  -6  -1  -8  139.53    7.80
  -6   1 -14  180.98   14.00
  -5   0 -11   -3.24    6.01
  -5   3 -17  130.13   16.75
  -4  -1  -6   32.44    4.11
  -4   1 -13  899.65   25.36
  -4   2 -15  317.51   19.26
  -4   4 -18   35.57   14.23
  -3   3 -16   50.73   13.19
  -2   0  -8 1020.04   19.36
  -2   1 -11    0.62    6.29
  -2   4 -17  127.43   16.42
  -2   5 -18  213.88   20.77
  -1   4 -16  165.35   18.00
   0   1  -8  427.76   14.15
   0   2 -11  557.60   19.58
   0   3 -13  285.95   16.10
   0   4 -15  200.08   18.36
   1   1  -5  570.36   12.60
   1   5 -15   17.54    9.78
   2   4 -12    1.41   10.64
   2   6 -15  -22.36   12.19
   2   7 -16   24.33   10.46
   3   3  -7   15.92    6.16
   3   4 -10  998.94   25.47
   3   5 -12   75.07   13.07
   4   7 -13  442.02   23.18
   4   8 -14  161.28   18.05
   4   9 -15   40.78   14.63
   5   4  -1    4.26    2.11
   5   6  -9   13.84    8.73
   5   8 -12  242.03   18.51
   5   9 -13  137.27   17.28
   6   6  -5   91.11    7.64
  -7   0 -12   -0.14    7.17
  -6   2 -16  134.65   14.91
  -5   1 -14  335.30   18.08
  -5   2 -16  164.65   15.99
  -4   3 -17   25.11   13.40
  -3   4 -18   29.30   14.15
  -2   2 -14   91.85   13.67
  -1   0  -6 2250.32   24.16
   0   6 -18  157.78   18.16
   1   3 -12  308.90   17.15
   1   4 -14  125.31   15.66
   2   3 -10  759.68   21.90
   2   5 -14   -0.44   11.13
   3   2   0   60.30    1.86
   3   6 -14    3.96   12.26
   3   7 -15   29.35   12.76
   3   8 -16   63.23   14.68
   4   3  -2  625.25   10.10
   4   5 -10   10.42    8.90
   4   6 -12  181.25   16.05
   5   7 -11   57.71   11.43
   6   7  -8  185.96   13.02
   6   8 -10  514.03   21.95
   6   9 -11  140.17   14.62
   6  10 -12    7.07   10.94
  -7   3 -18   81.24   15.34
  -6   0 -12  120.67   10.66
  -6   3 -18   40.22   13.73
  -5  -1  -8  515.15   12.89
  -3  -1  -5   18.83    4.03
  -3   1 -13  231.96   14.88
  -3   2 -15    6.81    8.34
  -3   3 -17   20.53   13.35
  -2   1 -12  136.58   12.82
  -2   3 -16    7.54    9.06
  -1   2 -13  448.32   18.80
  -1   3 -15  241.38   16.51
  -1   5 -18   -4.27   12.17
   0   3 -14  223.97   17.39
   0   5 -17   30.59   10.93
   1   2 -10  406.60   16.08
   1   5 -16  300.64   21.85
   1   6 -17  198.22   17.71
   2   2  -7  594.14   15.21
   2   4 -13  298.93   18.19
   2   6 -16  290.21   21.97
   2   7 -17   36.58   15.48
   4   8 -15  144.86   18.10
   5   6 -10   -4.26    8.41
   5   8 -13   -4.68   11.93
   5   9 -14    1.64   12.89
  -7  -1  -9   78.78    6.81
  -7   1 -15  135.50   13.80
  -7   2 -17  127.46   15.55
  -6  -1  -9  575.27   14.55
  -6   1 -15  232.67   16.60
  -6   2 -17   26.46   11.39
  -5   0 -12  708.39   20.64
  -5   3 -18    2.06    9.37
  -4  -1  -7  496.38   11.78
  -4   1 -14  140.76   12.06
  -4   2 -16   -9.02    7.73
  -4   3 -18   18.21   13.20
  -4   4 -19   15.31   10.16
  -2   0  -9  415.23   13.99
  -2   4 -18   94.93   16.69
  -1   0  -7 2367.38   27.06
  -1   1 -11  240.78   13.80
  -1   4 -17  105.43   13.83
   0   0  -2  923.28    8.67
   0   2 -12  190.90   12.86
   0   4 -16    1.96    9.27
   1   1  -6    5.63    4.04
   1   3 -13  430.81   20.76
   1   4 -15   95.28   15.25
   2   3 -11  209.11   14.33
   2   5 -15  234.73   19.36
   3   2  -2   61.93    3.84
   3   4 -11   85.72   10.14
   3   5 -13   47.99   10.16
   3   7 -16   -0.88   12.78
   4   3  -3    7.55    3.31
   4   5 -11   42.99   11.09
   4   6 -13   55.83   12.13
   5   4  -3  663.11   12.67
   5   7 -12  101.50   14.32
   6   7  -9  718.14   23.05
   6   8 -11  386.50   20.45
   6   9 -12  111.95   14.16
   6  10 -13   81.46   14.68
   7   7  -4   32.43    5.47
  -7   0 -13  125.16   11.59
  -6   0 -13  147.38   12.50
  -5   1 -15   13.48   10.72
  -5   2 -17    6.06   12.22
  -4   0 -12  535.67   18.51
  -3   1 -14  110.59   12.82
  -3   2 -16   77.45   14.28
  -3   4 -19    7.56   12.38
  -2   2 -15   44.68    9.95
  -2   3 -17  236.12   19.90
  -1   2 -14   41.73   11.31
  -1   3 -16  126.78   16.41
  -1   5 -19   28.57   14.92
   0   3 -15   40.41   13.59
   0   5 -18   31.27   13.76
   1   5 -17    7.36   11.96
   1   6 -18   90.48   16.10
   2   2  -8  192.31    9.96
   3   2  -3  244.25    7.24
   3   6 -15  235.76   17.59
   4   3  -4  998.67   16.08
   4   4  -9  200.79   12.64
   4   8 -16   57.43   14.29
   5   5  -8   -0.73    5.69
   5   6 -11   49.24   10.80
   5   8 -14  250.62   19.99
   5   9 -15  196.03   20.78
   6   5  -1  521.95    9.06
   6   5   0 2295.07   14.98
   6   6  -7  241.67   12.53
   7   8  -8   38.21    8.50
  -7  -1 -10  232.34   11.04
  -7   1 -16   50.94   10.67
  -6   3 -19    2.12    9.47
  -5  -1  -9   76.08    6.97
  -5   0 -13  159.05   12.47
  -5   3 -19  307.67   22.97
  -4  -1  -8  265.96    9.86
  -4   1 -15   86.19   13.18
  -4   2 -17   92.48   14.92
  -3  -1  -6  462.51   10.56
  -3   3 -18   35.56   12.71
  -2   1 -13   35.51    8.40
  -2   4 -19  111.01   16.74
  -1   0  -8    7.38    6.06
  -1   1 -12   92.48   11.01
  -1   4 -18  104.01   15.90
   0   0  -3 1784.06   14.84
   0   2 -13  115.93   13.06
   0   4 -17  164.96   18.34
   1   1  -7  632.62   15.09
   1   2 -11  638.41   19.66
   1   3 -14   94.59   13.41
   2   3 -12 1220.68   29.91
   2   4 -14  241.59   16.23
   2   5 -16   18.27   13.63
   2   6 -17   74.68   13.31
   3   4 -12  243.92   16.12
   3   5 -14  379.82   21.05
   3   7 -17  129.45   18.40
   4   5 -12   -0.57   10.27
   4   7 -15    2.45    9.46
   5   4  -4   11.86    3.76
   5   5  -9    3.10    7.65
   5   7 -13  283.34   19.46
   6   7 -10  165.90   13.73
   6   8 -12   -0.17   10.70
   6   9 -13   50.85   12.55
  -7   0 -14   42.02   10.27
  -7   2 -18   47.96   12.58
  -6  -1 -10   22.69    5.87
  -6   1 -16   17.30   10.35
  -6   2 -18   27.90   12.80
  -5   1 -16  -14.67   10.27
  -5   2 -18  260.10   19.78
  -4   3 -19   32.94   13.72
  -3   2 -17  101.74   14.65
  -2   2 -16  373.30   21.35
  -2   3 -18  166.66   17.96
  -1   2 -15  635.59   25.30
  -1   3 -17  340.96   22.27
   0   0  -4   95.99    5.74
   0   5 -19  245.76   20.93
   1   1  -8  168.58   10.25
   1   4 -16   10.84    9.67
   3   2  -4 1220.76   16.64
   3   3 -10   29.25    8.71
   3   6 -16   44.18   10.94
   4   3  -5 1057.22   17.87
   4   3   2 1697.50    8.10
   4   4 -10  223.47   14.01
   4   6 -14  184.20   15.41
   5   4  -5 1047.49   18.74
   5   6 -12  277.12   17.59
   5   8 -15  232.71   19.75
   6   5   1   64.38    1.92
   6   6  -8  310.80   14.66
   7   8  -9  460.35   19.64
  -6   0 -14   18.70    9.38
  -5  -1 -10  428.62   14.00
  -4  -1  -9   11.07    5.09
  -4   0 -13   -6.02    7.76
  -4   1 -16  150.15   14.67
  -4   2 -18   37.94   13.18
  -3  -1  -7 1362.68   19.30
  -3   0 -12   66.55    8.42
  -3   1 -15  496.12   21.54
  -3   3 -19   79.83   15.99
  -2   1 -14  361.67   18.44
  -1   0  -9    7.19    6.47
  -1   1 -13   96.76   11.91
  -1   4 -19   72.02   16.22
   0   0  -5  114.69    6.86
   0   1 -11  191.43   13.08
   0   2 -14  255.78   17.64
   0   3 -16  265.96   17.84
   0   4 -18  233.09   20.69
   1   2 -12  259.17   14.53
   1   5 -18  386.13   23.10
   2   3 -13  282.92   17.85
   2   4 -15    2.42   11.19
   2   5 -17  173.55   17.99
   2   6 -18   36.36   11.93
   3   2  -5  160.22    8.02
   3   4 -13  676.29   24.77
   3   5 -15   35.01   12.59
   4   3  -6  139.54    8.38
   4   5 -13  344.89   19.95
   4   7 -16  113.81   16.12
   5   4  -6 1251.11   22.03
   5   5 -10  165.26   13.00
   5   7 -14   38.02   13.17
   6   5  -4  565.41   13.40
   6   6  -9    2.78    8.08
   6   7 -11   48.45   10.80
   6   8 -13  172.38   17.11
   6   9 -14   89.35   15.13
   7   7  -7   15.44    7.09
  -7   1 -17  138.90   15.58
  -7   2 -19   66.41   15.04
  -6   1 -17  248.03   18.23
  -6   2 -19  166.01   17.52
  -5   0 -14    3.39    6.76
  -2   2 -17  240.96   19.37
  -1   2 -16  805.49   29.07
  -1   3 -18   12.53   11.89
   0   0  -6 1080.18   17.52
   1   3 -15   10.73    9.10
   1   4 -17  315.37   20.20
   2   2 -10  757.58   20.76
   3   2  -6   44.80    6.33
   3   3 -11  773.55   23.36
   3   6 -17   39.93   13.35
   4   3  -7  224.05   10.84
   4   4 -11   51.35   11.10
   4   6 -15  319.71   20.03
   5   6 -13    0.06   11.24
   5   8 -16   72.35   15.04
   6   5  -5   99.27    7.60
   6   7 -12  250.56   17.23
   7   8 -10  386.42   19.17
  -7   0 -15    3.92    8.96
  -6   0 -15   83.43   12.16
  -5   1 -17  194.22   16.87
  -5   2 -19   62.68   13.97
  -4  -1 -10  406.07   13.72
  -4   0 -14    6.34    9.62
  -3  -1  -8   51.95    5.11
  -3   0 -13   19.71    9.25
  -3   1 -16   38.65   12.33
  -3   2 -18  114.35   13.78
  -3   3 -20    2.16   11.99
  -2  -1  -4  297.61    6.94
  -2  -1  -3 1514.24   11.78
  -2   0 -12   19.84    8.54
  -2   1 -15  476.69   22.04
  -2   3 -19    9.71    9.74
  -1   1 -14  703.73   24.34
   0   1 -12    7.92    8.97
   0   2 -15  251.72   18.49
   0   3 -17  232.60   17.45
   0   4 -19    1.98   11.53
   1   2 -13   15.44    8.12
   1   5 -19  108.63   16.71
   2   2 -11 1340.50   29.04
   2   3 -14    6.26   12.00
   2   4 -16  123.88   16.07
   3   2  -7  309.02   12.09
   3   4 -14    0.77    8.20
   3   5 -16   42.28   13.28
   4   5 -14   97.37   14.89
   4   7 -17  286.33   21.99
   5   5 -11  221.29   15.56
   5   7 -15  262.63   20.97
   6   5  -6  597.53   16.29
   6   6 -10  228.46   15.12
   6   8 -14  251.72   19.80
   7   7  -8  795.22   22.42
   7   8 -11   21.77    9.44
  -7  -1 -12   61.90    8.31
  -7   1 -18  211.26   17.91
  -6  -1 -12   78.37    8.88
  -6   1 -18   85.10   13.63
  -5   0 -15   46.33   11.55
  -4   1 -17   48.42   10.26
  -4   2 -19    9.91   10.17
  -3  -1  -9  620.62   15.73
  -2  -1  -5  666.47   11.45
  -2   2 -18   10.08   11.92
  -1   2 -17    2.65   11.31
   0   0  -7  433.91   12.21
   1   2 -14  277.27   17.59
   1   3 -16  360.91   20.23
   1   4 -18   50.32   13.97
   2   1  -5   23.70    5.28
   2   1  -4 1010.72   14.46
   2   1  -3  970.76   12.43
   2   1  -2  886.41   10.16
   2   5 -18   40.48   11.59
   3   3 -12  471.13   20.10
   3   6 -18   28.80   13.86
   4   4 -12  503.62   21.07
   4   6 -16   82.32   13.24
   5   6 -14  483.57   24.02
   6   6 -11  164.74   13.89
   6   7 -13  125.11   15.06
   7   6  -2  112.90    5.70
   7   7  -9  167.00   13.13
  -7   0 -16  255.04   16.74
  -6   0 -16  147.68   14.40
  -5  -1 -12  137.19   10.74
  -5   1 -18   11.04   12.46
  -5   2 -20   88.32   16.72
  -4   0 -15  419.79   20.03
  -3   0 -14  830.88   25.03
  -3   1 -17    1.46   11.40
  -3   2 -19    5.51   12.97
  -2  -1  -6 3193.80   26.93
  -2   0 -13  278.99   15.72
  -2   1 -16  197.99   17.21
  -2   3 -20   43.12   14.12
  -1   0 -11  120.34   11.09
  -1   1 -15  372.57   19.89
  -1   3 -19    3.35    9.65
   0   0  -8   22.97    6.74
   0   1 -13  179.96   12.98
   0   2 -16   76.14   14.76
   0   3 -18   -6.87   11.72
   1   1 -11  161.38   12.44
   2   1  -6  895.56   17.10
   2   2 -12   43.07   10.65
   2   3 -15  343.57   20.78
   2   4 -17   35.27   13.26
   3   4 -15   61.93   11.18
   3   5 -17   17.34   12.04
   4   3  -9   -4.14    7.13
   4   5 -15    6.76   12.12
   4   6 -17   22.28   12.60
   5   4  -9  270.02   13.94
   5   5 -12   65.02   10.50
   5   7 -16  435.90   25.22
   6   5  -8   20.25    7.38
   6   8 -15    2.71   13.07
   7   6  -5   84.25    7.59
   7   6  -4  224.16    9.16
   7   8 -12   22.89   11.24
  -7  -1 -13   74.45    9.44
  -6  -1 -13   12.93    7.17
  -5   0 -16  138.27   14.45
  -4   1 -18   68.81   13.83
  -4   2 -20   29.61   14.36
  -2  -1  -7  532.41   12.48
  -2  -1  -2 1354.93    7.77
  -2   2 -19  121.19   16.23
  -1   0 -12   57.38   10.07
  -1   2 -18  131.69   16.50
   0   0  -9 1293.10   23.97
   1   2 -15  341.39   20.41
   1   3 -17   36.39   10.72
   1   4 -19   31.44   13.04
   2   1  -7    9.11    6.04
   3   3 -13   15.09    8.13
   3   4 -16   40.89   13.00
   4   3 -10   87.52   10.38
   4   4 -13  203.21   14.55
   5   5 -13  438.18   21.81
   5   6 -15  180.68   17.95
   6   6 -12    4.11   10.46
   6   7 -14   94.84   15.16
   7   7 -10   34.90    9.27
  -6   0 -17    9.63    9.73
  -6   1 -19   -6.11   10.54
  -5  -1 -13   98.97   10.83
  -5   1 -19  249.82   20.62
  -4  -1 -12   32.39    8.04
  -4   0 -16    5.75   10.64
  -3   0 -15   -1.75    7.27
  -3   1 -18   90.69   15.40
  -3   2 -20  235.47   21.06
  -2  -1  -8  438.13   12.41
  -2   0 -14  239.96   16.11
  -2   1 -17   58.90   13.99
  -1   1 -16  397.77   21.70
  -1   3 -20   33.27   11.69
   0   1 -14  420.20   18.85
   0   2 -17   38.50   13.19
   0   3 -19  201.43   19.00
   1   1 -12   15.61    9.36
   1   3 -18  172.69   18.41
   2   1  -8  289.98   12.40
   2   2 -13  257.13   15.32
   2   3 -16   95.01   14.91
   2   4 -18  -14.76   11.13
   3   2 -10  749.55   21.12
   3   3 -14  333.70   19.82
   3   5 -18  168.62   18.53
   4   4 -14   -6.07   11.41
   4   5 -16   16.28   12.06
   5   4 -10   78.27    9.34
   6   5  -9  845.46   22.47
   7   6  -7  611.25   18.17
   7   7 -11  224.71   15.97
   7   8 -13  179.58   16.35
  -7  -1 -14   11.65    8.04
  -6  -1 -14   52.13    9.62
  -5   0 -17   -2.88   10.52
  -4  -1 -13  302.48   15.05
  -4   1 -19  100.33   15.87
  -2  -1  -9  626.76   16.30
  -2   2 -20   88.23   15.49
  -1   0 -13  284.52   15.85
  -1   2 -19   74.82   15.06
   0   1 -15   84.29   14.01
   1   1 -13  352.43   18.06
   1   2 -16    6.91   12.56
   2   2 -14  188.45   16.14
   3   2 -11  243.43   14.59
   3   4 -17   57.22   14.93
   4   3 -11  583.62   20.09
   5   4 -11  262.14   16.15
   5   5 -14  143.24   15.40
   5   6 -16   59.09   14.02
   6   5 -10  222.10   14.74
   6   6 -13  134.24   14.46
   6   7 -15  321.72   20.27
   7   6  -8  118.26   10.43
   7   7 -12   95.81   12.56
   7   8 -14   95.29   14.38
  -6   0 -18   34.47   11.16
  -6   1 -20  175.52   17.82
  -5  -1 -14   37.80    9.78
  -5   1 -20  154.24   18.16
  -4   0 -17   94.98   14.61
  -3  -1 -12  529.02   18.11
  -3   0 -16   22.47    8.75
  -3   1 -19  219.50   19.76
  -2   0 -15   11.21    7.93
  -2   1 -18  190.04   17.62
  -1   1 -17  434.95   23.07
   0   0 -11   32.17    7.32
   0   2 -18  252.83   18.29
   0   3 -20   55.19   14.33
   1   3 -19  119.51   16.93
   2   1 -10  781.83   21.29
   2   3 -17   40.36   11.25
   2   4 -19   98.43   14.41
   3   3 -15   83.76   13.80
   4   3 -12   19.52   10.70
   4   4 -15  109.48   14.80
   4   5 -17  179.08   16.50
   5   4 -12  478.99   21.01
   5   5 -15  202.03   17.96
   5   6 -17  282.58   21.41
   6   5 -11  -12.54    8.97
   6   6 -14  268.51   19.42
   6   7 -16   35.52   14.51
   7   6  -9  173.55   12.85
  -7  -2  -8  463.84   10.81
  -7  -2  -7  342.85    8.30
  -7  -2  -6    0.50    2.36
  -7  -1 -15  152.62   13.11
  -6  -2  -7  148.31    6.19
  -6  -2  -6   33.81    3.20
  -6  -1 -15   50.21   10.47
  -5  -1 -15  207.39   14.65
  -5   0 -18  362.75   21.48
  -4  -1 -14  317.55   16.89
  -4   1 -20   49.25   15.26
  -3  -1 -13  737.54   22.16
  -3   0 -17   35.59   12.54
  -2   0 -16  118.75   13.83
  -1   0 -14  154.66   12.64
  -1   2 -20   11.83   13.47
   0   0 -12   81.15   10.82
   0   1 -16  324.00   19.85
   1   0  -7    4.41    5.88
   1   0  -6 1505.15   21.06
   1   0  -5   25.59    5.46
   1   1 -14   32.78   11.93
   1   2 -17  615.18   25.83
   2   1 -11   19.35    7.98
   2   2 -15    2.58    8.17
   2   3 -18  261.61   20.46
   3   2 -12  240.31   14.32
   3   3 -16   16.71   11.80
   3   4 -18   29.78   14.41
   4   3 -13  349.16   19.31
   4   4 -16  207.16   18.20
   4   5 -18    9.14   13.57
   5   3  -6  652.97   15.81
   5   3  -5  321.76   10.55
   6   5 -12  118.04   13.51
   7   6 -10  270.65   15.74
   7   7 -13  -10.38   10.27
   7   8 -15  -14.07   12.45
  -7  -2  -9   19.83    4.81
  -7  -2  -5  318.31    5.08
  -6  -2  -9   87.50    6.38
  -6  -2  -5  130.26    4.04
  -6   0 -19  273.61   19.24
  -5  -2  -7  147.20    6.64
  -4   0 -18   71.92   13.34
  -3  -1   0 1394.18    9.49
  -3   1 -20    7.57   13.09
  -2  -1 -12  576.15   19.15
  -2   1 -19   14.51   10.12
  -1  -1  -8  414.81   13.09
  -1  -1  -7  229.32    9.59
  -1  -1  -6 1132.25   17.14
  -1   0 -15  340.61   19.28
  -1   1 -18   29.00   12.52
   0   0 -13  132.80   12.88
   0   2 -19  118.46   14.92
   1   0  -8 1550.44   24.50
   1   0  -4  251.85    8.02
   1   1 -15  -10.19   10.22
   1   2 -18  206.63   19.06
   1   3 -20    1.84   12.60
   2   1 -12  385.22   17.81
   2   2 -16  300.68   20.27
   3   2 -13  560.28   22.55
   4   2  -7  159.48    9.40
   4   2  -6  919.50   18.06
   4   2  -5   51.00    5.66
   5   3  -7  794.57   18.69
   5   3  -4  799.56   14.49
   5   4 -13  140.60   12.80
   5   5 -16  325.97   22.28
   6   4  -6   81.66    7.35
   6   4  -5  519.71   13.50
   6   6 -15    0.45   10.63
   7   6 -11   94.26   12.38
   7   7 -14  113.98   15.08
  -7  -2 -10   58.03    6.11
  -6  -2 -10 1354.99   22.19
  -6  -1 -16    8.48    8.68
  -5  -2  -9  875.63   17.01
  -5  -2  -8   59.04    5.32
  -5  -2  -6  342.19    7.82
  -5  -1 -16   27.69   10.68
  -5   0 -19   46.51   12.55
  -4  -1 -15    8.48    7.28
  -3  -1 -14    0.80    6.57
  -3   0 -18   45.53   13.19
  -2   0 -17  418.95   22.61
  -2   1 -20   21.86   12.59
  -1  -1  -9  562.25   15.91
  -1  -1  -5 2411.72   21.83
   0   1 -17  189.08   15.66
   0   2 -20    3.18   12.33
   2   1 -13  197.37   14.84
   2   3 -19  127.13   18.14
   3   2 -14   28.16   11.82
   3   3 -17   38.31   14.25
   3   4 -19  215.87   18.79
   4   2  -4 1636.30   19.78
   4   3 -14  422.40   20.19
   4   4 -17    2.85   12.00
   5   3  -9    0.06    6.98
   5   3  -3   94.47    5.05
   5   4 -14  365.67   20.74
   6   4  -8  970.27   22.78
   6   4  -4  436.25   11.24
   6   5 -13  107.15   12.00
   6   6 -16   93.98   15.81
   7   6 -12   18.52   10.68
  -7  -2 -11  261.63   11.08
  -6  -1 -17   72.17   11.65
  -6   0 -20   -5.71   10.77
  -5  -2 -10  375.86   12.68
  -5  -2  -5   41.37    2.98
  -4  -1 -16  103.92   13.15
  -4   0 -19   -3.97    8.85
  -3  -1 -15   88.41   12.48
  -3   1 -21  208.18   21.21
  -2  -1 -13   29.88    7.52
  -1  -1  -4  627.12   10.27
  -1   0 -16  316.88   18.00
  -1   1 -19   11.71    9.66
   0   0 -14   61.97   10.07
   0   1 -18   31.81   13.90
   1   0 -11  591.94   19.52
   1   0  -3 1874.20   16.48
   1   1 -16  737.12   27.35
   1   2 -19   35.56   13.52
   2   2 -17  186.27   17.72
   3   1  -7  362.63   12.76
   4   2 -10  103.09   10.66
   4   3 -15  275.22   19.56
   5   3 -11  206.84   14.03
   5   3 -10  440.64   16.87
   5   4 -15  586.78   25.97
   5   5 -17    2.80    9.62
   6   4 -10  195.34   13.23
   6   4  -9  307.45   14.02
   6   5 -14   37.12   12.65
   7   5  -6  545.27   15.58
   7   6 -13   94.40   12.65
   7   7 -15  137.78   16.36
  -5  -1 -17  183.61   15.98
  -5   0 -20   21.03   11.82
  -4  -2 -10  358.28   12.66
  -4  -2  -9  280.33   10.50
  -4  -2  -8   90.97    6.21
  -4  -2  -7   11.38    3.58
  -4   0 -20  131.27   16.54
  -3   0 -19   28.05   12.71
  -2  -1 -14   54.97   10.52
  -2   0 -18    8.64    8.89
  -2   1 -21  140.83   18.92
  -1  -1 -12  244.20   14.03
  -1   0 -17   -1.47   11.84
  -1   1 -20  174.51   19.30
   0   0 -15  394.65   20.13
   1   0 -12  181.30   13.49
   1   1 -17  165.38   18.01
   1   1   2 1551.32   11.52
   2   1 -14    8.48    8.00
   2   2 -18   35.52   13.61
   3   1 -10   13.62    8.10
   3   1  -8   67.90    6.73
   3   1  -6  191.97    8.55
   3   1  -5 1058.32   17.30
   3   2 -15   52.48   10.80
   3   3 -18  176.14   16.79
   4   2 -11   40.30    9.70
   4   2  -3 1244.30   15.38
   4   3 -16   10.55   11.50
   4   4 -18  120.74   14.77
   5   3 -12   35.05   10.22
   5   5 -18    4.66   13.30
   6   4 -11  387.28   18.54
   6   5 -15  219.87   18.63
   6   6 -17  100.87   16.03
   7   5  -9  592.76   19.82
   7   5  -8  682.95   19.81
   7   5  -5   17.71    4.85
   7   7 -16   12.13   13.08
  -6  -2 -13  154.77   11.30
  -6  -1 -18  196.15   16.64
  -6   0 -21   43.04   14.91
  -5  -1 -18   13.98   10.37
  -4  -2  -6  568.73   10.54
  -4  -1 -17   -3.46    9.61
  -3  -1 -16   14.04    7.86
  -3   0 -20  190.97   18.90
  -2  -1 -15  200.55   15.95
  -2   0 -19   42.55   13.88
  -1  -1 -13    1.68    8.70
   0   0 -16  209.62   17.73
   0   1 -19   82.38   13.19
   1   0 -13   28.96   10.12
   1   2 -20   76.49   12.79
   2   1 -15  291.70   18.65
   3   1 -11  314.89   16.35
   3   2 -16  134.56   15.76
   3   3 -19   29.91   14.41
   4   2 -12  865.35   24.99
   4   4 -19   92.53   17.04
   5   3 -13  675.83   24.59
   5   4 -16    4.72    9.18
   6   4 -12  309.26   18.02
   6   4  -2  203.37    6.09
   6   5 -16   75.57   14.03
   7   5 -10   42.67    9.88
   7   6 -14   38.39    9.74
  -6  -2 -14  107.57   10.87
  -6  -2  -4  415.01    4.24
  -5  -2 -13  244.38   13.46
  -5   0 -21   62.83   13.19
  -4  -2 -12 1413.66   27.33
  -4  -1 -18   -3.65   11.01
  -4   0 -21  204.34   20.42
  -3  -2  -9  270.82   10.85
  -3  -2  -8  280.75   10.12
  -3  -1 -17  105.12   14.82
  -2  -1 -16  229.37   17.11
  -1  -1 -14  496.62   20.59
  -1   0 -18   11.04    9.39
  -1   1 -21   83.00   16.74
   0  -1  -9  452.60   15.09
   0  -1  -8 2616.01   31.20
   0   1 -20  114.94   17.58
   1   0 -14   14.19   10.12
   1   1 -18  229.52   17.77
   2   1 -16   35.22   13.43
   2   2 -19  138.10   17.64
   3   1 -12  229.11   14.99
   3   1  -4  183.36    6.84
   3   2 -17  223.23   19.75
   4   2 -13  217.91   14.55
   4   3 -17  322.52   21.74
   5   3 -14  540.45   23.44
   5   4 -17   73.22   15.86
   6   4 -13  150.47   15.31
   7   5 -12  137.92   13.52
   7   5 -11   20.34    7.38
   7   5  -3  566.71   11.58
   7   6 -15   -4.92   10.25
  -6  -2 -15   -9.70    6.91
  -6  -1 -19  -11.16   10.35
  -5  -2 -14    1.48    7.46
  -5  -1 -19  112.54   15.45
  -4  -2 -13  134.28   11.51
  -4  -2  -5  576.21    9.08
  -3  -2 -10   81.91    6.87
  -3  -2  -7  160.94    7.38
  -3  -1 -18   36.79   12.07
  -3   0 -21   63.30   15.50
  -2   0 -20  229.78   19.56
  -1  -1 -15  578.50   23.38
  -1  -1  -3  951.72   10.43
  -1   0 -19   89.50   16.04
   0  -1 -11  655.48   19.98
   0  -1  -7  216.42    9.08
   0   0 -17    9.27    8.98
   1   0 -15  260.77   18.25
   1   1 -19  266.63   21.57
   2   0 -11  689.63   21.22
   2   0 -10  256.92   13.89
   2   0  -8 1035.27   20.70
   2   0  -7   59.55    7.38
   2   1 -17  228.43   18.81
   2   2 -20  205.80   19.44
   3   1 -13   -1.79    7.10
   4   2 -14    2.75    7.98
   4   3 -18   42.09   14.32
   5   3 -15   31.52   12.56
   5   4 -18   59.71   14.23
   6   4 -14  431.03   22.37
   6   5 -17   22.66   12.57
   7   5 -13    6.92   10.55
   7   6 -16  198.54   19.25
  -6  -1 -20   29.95   12.05
  -5  -2 -15   25.31    9.53
  -5  -2  -4  452.45    5.61
  -4  -2 -14   51.39    9.53
  -4  -1 -19  215.13   18.22
  -3  -2 -13   77.28   10.08
  -3  -2 -12  326.56   14.06
  -3  -2  -6  492.63   10.51
  -2  -1 -17   12.08    8.42
  -2   0 -21  -10.12   11.47
  -1  -1 -16    5.93   10.32
   0  -1 -13  284.45   16.07
   0  -1 -12   33.87    7.80
   0  -1  -6    9.80    3.96
   0   0 -18  218.57   18.64
   1   0 -16  133.36   16.08
   1   0  -2   91.09    4.02
   2   0 -12  142.57   12.95
   2   0  -6   11.94    4.25
   3   1 -14   55.86   10.06
   3   1  -3 1671.03   17.14
   3   2 -18   20.20   10.02
   4   2 -15  203.22   15.66
   6   4 -15   92.26   14.67
   7   5 -14   15.18   11.77
  -6  -2 -16  122.01   12.32
  -5  -2 -16  192.33   15.25
  -5  -1 -20  105.41   14.83
  -4  -2 -15  182.06   14.19
  -4  -1 -20   94.40   16.07
  -3  -2 -14  339.55   17.23
  -3  -1 -19   92.95   14.89
  -2  -2  -9   -6.53    5.06
  -2  -1 -18  138.78   16.23
  -1   0 -20   -8.78    8.54
   0  -1 -14  547.20   22.08
   0  -1  -5   30.89    5.31
   0   0 -19   20.86   13.54
   1   0 -17  274.87   20.36
   1   1 -20   35.29   10.69
   2   0 -14  153.05   14.53
   2   0 -13   35.39    8.82
   2   0  -5 2356.26   24.72
   2   1 -18  186.54   16.58
   3   1 -15   42.24    9.94
   3   2 -19  402.89   24.70
   4   2 -16  172.88   15.51
   4   3 -19   64.96   12.87
   5   2 -11  217.89   14.26
   5   2 -10   12.45    8.11
   5   2  -9   75.86    9.36
   5   2  -7   13.83    5.58
   5   3 -16  241.04   17.35
   6   3 -10  284.15   15.07
   6   3  -9  340.75   15.02
   6   4 -16    3.27   12.71
   7   5 -15  184.68   18.14
   7   5  -2   35.58    3.53
   8   6 -13   45.99   11.47
  -6  -2 -17  186.97   15.10
  -5  -2 -17    2.80   10.01
  -5  -1 -21   27.94   13.32
  -4  -2 -16   15.14    9.43
  -4  -1   0  123.43    3.85
  -3  -2 -15   33.98   10.42
  -3  -1 -20   48.65   14.05
  -2  -2 -13  549.08   19.73
  -2  -2 -12   30.34    8.45
  -2  -2  -8  336.02   11.45
  -2  -1 -19   19.04   12.72
  -1  -1 -17   94.76   12.39
  -1   0 -21   57.65   15.82
   0  -1 -15   90.71   13.97
   1   0 -18  111.72   15.81
   2   0 -15   36.84   12.62
   2   1 -19  157.21   18.93
   3   1 -16   28.85    9.87
   3   2 -20  114.91   18.78
   4   1 -11  441.61   18.23
   4   1 -10   29.46    7.78
   4   2 -17   18.49   12.05
   5   2 -12  581.33   22.26
   5   2  -6  621.03   15.36
   5   3 -17   61.35   14.10
   5   3  -1  507.45    7.20
   6   3 -12  213.58   15.45
   6   3 -11   -5.76    6.07
   6   3  -6  187.87    9.23
   6   4 -17   85.71   16.03
   7   4 -10  261.82   15.24
   7   4  -9   36.06    8.26
   7   4  -8  724.79   19.79
   7   5 -16   11.18   12.83
   8   6 -14    5.51   10.55
  -6  -2 -18   -0.34   10.05
  -5  -2 -18  171.43   15.26
  -4  -2 -17   55.14   12.22
  -4  -1 -21    6.32   12.00
  -3  -2 -16    4.03    9.99
  -3  -2  -5 1907.72   17.52
  -2  -2 -14  528.87   20.52
  -2  -2  -7 1483.46   20.62
  -1  -1 -18   13.66   11.76
   0  -1 -16   30.09   11.62
   0   0 -20   -5.77    8.45
   1  -1 -12  156.82   13.43
   1  -1 -11  240.88   13.90
   1  -1  -8  454.11   14.58
   2   0 -16  157.38   17.14
   2   1 -20   -3.09   12.41
   2   1   0  212.04    2.10
   3   1 -17   31.87   10.44
   4   1 -13   35.00   11.75
   4   1 -12  194.85   13.36
   4   1  -7  198.98   10.21
   4   2 -18  254.84   21.01
   5   2 -14  355.84   20.23
   5   2 -13  208.56   14.53
   5   3 -18   -8.48   12.00
   6   3 -14   14.39   10.54
   6   3 -13  724.85   24.95
   6   3  -5  161.06    8.41
   6   4 -18   19.01   12.10
   6   4  -1  558.41    7.75
   7   4 -12   -3.79    9.51
   7   4 -11  144.87   11.70
   7   4  -6   25.76    6.18
   7   5 -17   94.56   15.79
  -4  -2 -18  143.89   15.99
  -4  -2  -4   51.79    2.68
  -3  -2 -17    8.35   11.13
  -3  -1 -21   41.18   13.34
  -2  -2 -15   46.67    9.22
  -2  -1 -20   12.26    9.75
  -1  -2 -12  131.13   11.72
  -1  -2 -11   15.56    7.83
  -1  -1 -19   26.65   13.82
   0  -1 -17  270.74   19.20
   0  -1  -4 2791.54   22.30
   0   0 -21   21.93   14.91
   1  -1 -14  254.57   17.26
   1  -1 -13  200.33   13.63
   1  -1  -7 2843.89   31.34
   1   0 -19   -9.42    8.68
   2   0 -17  276.52   20.57
   2   0  -4   17.48    3.59
   3   0 -12   93.97   11.87
   3   0 -11  704.06   22.24
   3   0 -10  954.92   23.47
   3   1 -18  410.06   24.05
   4   1 -14  291.09   18.29
   4   1  -6  779.34   16.82
   4   2 -19  286.74   23.02
   5   2 -15  500.26   23.91
   5   2  -5 1158.45   18.94
   5   3 -19  116.87   17.80
   6   3 -15  276.43   19.79
   7   4 -14  168.65   16.20
   7   4 -13   76.39   10.80
   8   5 -11  154.80   12.70
   8   5 -10   59.46   10.00
   8   5  -9  371.14   16.24
   8   5  -8  393.21   15.59
  -5  -2 -19  134.21   14.95
  -4  -2 -19   26.13   12.65
  -3  -2 -18  294.50   19.88
  -2  -2 -17  169.71   15.71
  -2  -2 -16  109.87   11.89
  -2  -2  -6   18.97    3.49
  -2  -1 -21  223.93   21.37
  -1  -2 -14  376.01   18.99
  -1  -2 -13  572.34   19.86
  -1  -2  -9  119.62    7.99
  -1  -1 -20   65.76   15.25
   0  -1 -18   44.08   13.25
   1  -1 -15    0.48   10.25
   1   0 -20   40.00   13.56
   2   0 -18   49.51   14.84
   3   0 -14   32.15   11.93
   3   0 -13  236.77   14.82
   3   1 -19   41.18   14.77
   3   1  -2 1399.69   13.51
   4   1 -16   22.58   12.00
   4   1 -15  175.27   14.69
   5   2 -16   -0.71   10.85
   6   3 -16  264.69   20.60
   7   4 -15    9.06   12.14
   7   4  -5  336.15   11.16
   8   5 -13   29.22    9.80
   8   5 -12   53.00   11.13
  -5  -2 -20   -6.26   11.20
  -3  -2 -19    4.05   11.99
  -2  -2 -18   -1.16   10.53
  -1  -2 -15  193.39   15.45
  -1  -2  -8    8.73    4.27
  -1  -1 -21   28.59   12.93
  -1   0   1   -0.16    1.27
   0  -1 -19   15.71   13.03
   1  -1 -17  143.39   16.02
   1  -1 -16  315.61   18.54
   1  -1  -6  126.74    8.08
   2   0 -19    9.73   12.45
   3   0 -15    7.22   10.63
   3   0  -7  160.77    8.73
   3   1 -20   94.07   16.81
   4   1 -17  159.37   18.11
   4   1  -5 1108.06   18.27
   4   2  -1  106.50    3.40
   5   2 -17   31.07   12.77
   5   2  -4   96.44    5.91
   6   3 -17   45.32   14.73
   6   3  -4   52.31    4.90
   7   4 -16  288.73   21.14
   8   5 -14  116.12   14.95
   8   5  -6  266.37   11.31
  -6  -3 -14  122.14   11.04
  -6  -3 -13    8.69    6.76
  -6  -3 -11  432.10   13.72
  -5  -3 -14   92.71   10.70
  -5  -3 -13   45.65    8.00
  -5  -3 -10  212.89   10.29
  -5  -2 -21   27.91   12.86
  -4  -3 -13  477.38   17.62
  -4  -3 -12   42.61    8.32
  -4  -2 -20   46.43   11.15
  -3  -2 -20  133.06   16.62
  -2  -2 -19   67.17   13.66
  -1  -2 -17    5.84   12.25
  -1  -2 -16  316.06   17.79
  -1  -2  -7 1950.09   24.66
   0  -2 -13  662.43   22.56
   0  -2 -12  686.11   21.57
   0  -2 -11    7.34    7.10
   0  -1 -20   46.67   15.05
   1  -1 -18   23.38   14.28
   2  -1 -13  287.78   17.51
   2  -1 -12  181.72   14.04
   2  -1 -11   76.11    9.77
   2  -1 -10 1431.52   27.98
   2   0 -20   37.65   13.16
   3   0 -17  183.74   17.77
   3   0 -16   42.15   10.57
   3   0  -6   18.87    5.82
   4   1 -18   74.17   15.48
   5   2 -18  105.06   15.79
   6   2 -12  327.18   17.90
   6   2 -11  247.16   15.69
   6   2 -10    3.62    7.73
   6   3 -18   21.64   13.87
   7   4 -17   91.19   15.38
   8   5 -16   32.69   12.67
   8   5 -15   54.55   12.74
  -6  -3 -16   16.77    9.24
  -6  -3 -15  119.93   11.04
  -6  -3 -10   11.71    4.64
  -5  -3 -16    9.41    9.20
  -5  -3 -15   81.97   10.41
  -5  -3  -9   39.65    5.77
  -4  -3 -15   19.26    9.71
  -4  -3 -14  249.20   14.73
  -4  -3 -10  448.62   13.86
  -4  -2 -21   57.84   14.31
  -3  -2  -4  398.46    7.12
  -2  -2  -5  977.95   13.75
  -1  -2 -18   -9.03   11.71
  -1  -1  -2 1115.91    8.63
   0  -2 -15  687.41   25.49
   0  -2 -14   18.54    8.51
   0  -1 -21   14.88   13.96
   1  -1 -19   90.35   16.09
   1  -1  -5  135.87    7.60
   2  -1 -15  260.52   18.71
   2  -1 -14    6.79    8.04
   2   0  -3    7.82    3.82
   3   0 -18    4.68   12.92
   4   1 -19   81.16   16.49
   5   1 -14  365.30   20.58
   5   1 -13  301.00   18.19
   5   1 -12    7.53    7.07
   5   1 -11   64.62    9.15
   5   1 -10  103.83   11.09
   5   1  -9   11.16    7.32
   5   2 -19   42.74   14.04
   6   2 -14  498.95   23.35
   6   2 -13  108.46   12.00
   6   2  -9   71.40    9.58
   7   3 -13   11.31   10.32
   7   3 -12  232.62   16.21
   7   3 -11   95.74   11.97
   7   3 -10   74.12   10.59
   7   3  -9  740.59   21.22
   7   5  -1    1.27    1.70
  -6  -3 -17   16.57    9.30
  -6  -3  -9  586.53   13.09
  -5  -3 -17  469.80   21.52
  -4  -3 -17   58.10   11.37
  -4  -3 -16  207.72   15.20
  -4  -3  -9    8.63    4.36
  -3  -3 -15  113.13   13.14
  -3  -3 -14   10.67    8.83
  -3  -3 -13  487.66   17.70
  -3  -3 -12  227.75   12.18
  -3  -2 -21  226.15   18.53
  -2  -2 -20  101.53   14.25
  -1  -2 -19   74.71   15.25
  -1  -2  -6 1162.84   17.77
   0  -2 -17   37.96   12.21
   0  -2 -16  404.17   20.04
   1  -1 -20    5.14   13.50
   2  -1 -17    4.33   12.63
   2  -1 -16  167.49   14.77
   2  -1  -8  187.79    9.84
   3   0 -19  178.12   19.46
   4   0 -14  139.20   15.27
   4   0 -13  292.73   17.99
   4   0 -12  225.64   15.25
   4   0 -11   17.00    9.13
   4   0 -10  646.14   20.48
   4   1  -4  263.71    8.34
   5   1 -16  110.48   14.95
   5   1 -15   -1.99   10.38
   6   2 -16   -9.98   11.79
   6   2 -15   46.30   10.67
   7   3 -15  375.68   22.25
   7   3 -14   52.43   10.33
   7   3  -8  820.93   21.16
   8   4 -13  183.05   15.29
   8   4 -12   43.23   11.11
   8   4 -11   34.85    9.89
   8   4 -10  422.92   18.31
  -5  -3 -18   57.56   12.40
  -5  -3  -8  972.95   16.06
  -4  -3 -18   -3.34   10.60
  -3  -3 -17   36.18   11.86
  -3  -3 -16   39.34    9.15
  -3  -3 -10  600.34   16.01
  -2  -3 -14   26.29   10.10
  -2  -3 -13  222.48   14.09
  -2  -3 -12  474.13   17.70
  -2  -2 -21   -7.16    8.65
  -1  -2 -20  124.90   17.29
   0  -2 -18   97.92   15.87
   0  -2  -8   -1.73    4.25
   0  -1  -3   76.35    4.07
   1  -2 -13   13.87    9.56
   2  -1 -18   98.05   16.54
   2  -1  -7  255.41   11.29
   3   0 -20  101.52   16.90
   3   0  -5  605.52   13.35
   4   0 -16  182.51   17.99
   4   0 -15   -0.22    8.68
   4   0  -9  189.05   12.20
   5   1 -17   44.67   14.12
   5   1  -7  378.17   13.54
   5   2  -3  265.28    7.73
   6   2 -17  225.55   19.53
   7   3 -17   52.89   13.59
   7   3 -16  119.10   15.79
   8   4 -15  138.77   15.55
   8   4 -14   95.23   14.19
   8   4  -9  216.64   13.23
  -6  -3  -8  208.45    7.65
  -5  -3 -19   32.57   10.92
  -4  -3 -19  105.96   15.56
  -4  -3  -8   88.94    6.11
  -3  -3 -18   57.44   13.34
  -3  -3  -9  467.08   13.71
  -2  -3 -16  187.65   16.09
  -2  -3 -15  314.97   16.60
  -1  -2 -21   -4.48   13.06
   0  -2 -19   42.41   14.36
   0  -2  -7  406.32   12.81
   1  -2 -16   97.26   14.77
   1  -2 -15  792.12   27.11
   1  -2 -14   63.80   10.06
   1  -2 -12  201.54   13.09
   1  -2 -11  263.94   13.14
   1  -2 -10   15.04    7.22
   2  -1 -19  144.83   17.36
   3  -1 -15  143.42   16.11
   3  -1 -14  282.15   18.71
   3  -1 -13    7.51   10.81
   3  -1 -12 1328.28   30.88
   3  -1 -11  173.04   13.27
   4   0 -17    4.33   11.75
   5   1 -18    4.85   11.71
   6   2 -18   25.77   10.76
   6   2  -6  374.30   12.73
   7   4  -3    5.52    3.00
   8   4 -16  201.98   19.02
   8   4  -8   32.53    7.43
  -5  -3 -20   77.52   13.08
  -4  -3 -20  117.22   16.53
  -3  -3 -19  283.83   19.83
  -3  -3  -8  129.22    7.59
  -2  -3 -18  182.39   17.26
  -2  -3 -17   48.46   10.56
  -1  -3 -15  519.87   22.01
  -1  -3 -14  688.68   23.97
  -1  -3 -13  121.06   12.32
   0  -2 -20   -6.15   11.53
   1  -2 -18  129.24   16.60
   1  -2 -17  162.76   15.31
   1  -1  -4  309.20    9.05
   1   0  -1   -2.75    1.49
   2  -1 -20   13.36    9.47
   2  -1  -6 1581.14   23.03
   3  -1 -17   21.95   13.58
   3  -1 -16   57.77   11.27
   3  -1 -10  205.32   11.67
   4   0 -19  190.58   20.38
   4   0 -18   55.03   11.84
   4   0  -7 1030.33   21.04
   5   1 -19   70.38   13.05
   5   1  -6   82.72    7.12
   7   3  -6 1042.43   20.33
   8   4 -17   37.69   13.87
  -5  -3 -21   26.55   11.70
  -4  -3 -21    4.20   12.61
  -3  -3 -20   90.96   15.01
  -2  -3 -19  125.48   17.00
  -2  -3  -9  111.01    8.38
  -2  -2  -4 2295.76   18.10
  -1  -3 -17   63.28   13.68
  -1  -3 -16    7.67    7.88
  -1  -3 -12  244.94   13.34
  -1  -3 -11  315.11   14.75
  -1  -2  -5  444.70   10.08
   0  -2 -21  101.38   16.53
   1  -2 -19   21.35   13.57
   3  -1 -18  365.14   22.88
   3   0  -4 3609.20   29.24
   4   1  -3 1497.18   17.26
   5   0 -13  617.75   23.88
   6   1 -15   28.73   12.27
   6   1 -14   37.45   12.40
   6   1 -13  456.54   21.16
   6   1 -12  157.12   14.39
   6   1 -11  155.08   13.60
   7   2 -15   28.44   11.68
   7   2 -14  236.73   18.47
   7   2 -13  109.66   14.15
   7   2 -12   24.10   10.66
   7   2 -11  102.18   12.30
  -5  -3  -7   67.07    4.53
  -4  -3  -7  140.54    6.57
  -3  -3 -21    3.71    9.57
  -2  -3 -20    5.83   11.87
  -1  -3 -19   21.12   12.08
  -1  -3 -18   93.65   12.80
   0  -3 -14  503.72   21.32
   0  -2  -6  243.81    9.03
   1  -2 -20   50.11   14.14
   1  -2  -8 1550.14   25.40
   2  -2 -17  342.80   21.82
   2  -2 -16   72.78   14.82
   2  -2 -15   68.57   11.18
   2  -2 -14  477.72   20.70
   2  -2 -13   16.44    8.18
   2  -2 -12  164.70   13.77
   2  -2 -11  589.63   20.52
   3  -1 -20   47.05   13.36
   3  -1 -19  127.94   14.85
   4   0  -6  413.44   13.17
   5   0 -17    1.18   11.25
   5   0 -16   18.82   12.77
   5   0 -15  100.43   12.59
   5   0 -14   76.67   11.02
   5   0 -12  524.85   20.40
   5   0 -11   95.86   11.69
   6   1 -17    2.67   12.91
   6   1 -16   84.89   12.58
   6   1 -10  246.56   14.44
   6   2  -5  459.91   12.76
   7   2 -17   97.18   16.35
   7   2 -16  257.05   20.02
   7   2 -10  223.81   14.42
   7   3  -5   34.45    5.56
   8   3 -15  281.55   20.06
   8   3 -14  311.30   20.07
   8   3 -13    2.40   10.21
   8   3 -12   88.70   12.73
   8   3 -11  148.21   12.88
   8   4  -6  421.24   13.40
  -6  -3  -7    1.23    2.81
  -3  -3  -7  442.87   11.36
  -2  -3 -21  188.28   17.38
  -2  -3  -8  229.51    9.44
  -1  -3 -20   47.83   14.44
  -1  -3  -9  231.64   11.46
   0  -3 -17  269.26   19.92
   0  -3 -16   17.82    8.83
   0  -3 -15  162.59   13.82
   0  -3 -13  352.31   16.85
   0  -3 -12  196.39   13.72
   2  -2 -19   14.03   12.44
   2  -2 -18  300.34   21.55
   2  -2 -10  223.61   13.05
   2  -1  -5    2.21    5.12
   2   0  -2 8241.71   31.83
   2   2   2  432.14    6.36
   4  -1 -16    2.11   12.60
   4  -1 -15  166.84   17.04
   4  -1 -14   87.71   13.34
   4  -1 -13    0.84    9.81
   4  -1 -12  147.09   14.39
   5   0 -18   94.56   16.57
   5   0 -10  325.48   15.14
   5   1  -5  819.26   16.45
   6   1 -18   30.10   10.82
   6   1  -9  123.03    9.81
   7   2 -18    5.67   11.55
   7   2  -9    6.44    7.13
   8   3 -17  142.99   18.14
   8   3 -16    1.74   10.90
   8   3 -10    7.01    8.35
  -6  -4 -14   30.32    8.26
  -5  -4 -18  215.72   16.21
  -5  -4 -17   44.78   11.39
  -5  -4 -16  376.29   18.32
  -5  -4 -15    6.27    7.69
  -5  -4 -14   10.68    8.13
  -5  -4 -13   71.52    8.79
  -4  -4 -18  130.64   14.45
  -4  -4 -17   84.98   13.35
  -4  -4 -16    4.72    9.48
  -4  -4 -15  228.71   15.11
  -4  -4 -14   36.10    9.67
  -4  -4 -13  132.68   11.06
  -3  -4 -16    2.71    9.36
  -3  -4 -15   10.29    8.56
  -1  -3 -21  145.74   17.87
   0  -3 -19   35.51   13.88
   0  -3 -18   35.22   10.59
   0  -3 -11  135.07   10.51
   1  -2  -7   79.11    6.72
   2  -2 -20   53.82   14.83
   3  -1  -7   88.26    7.28
   4  -1 -18  209.42   20.16
   4  -1 -17  198.44   17.00
   4  -1 -11  926.49   25.21
   4  -1 -10   21.08    8.71
   5   0 -19   29.46   11.08
   5   0  -9  179.36   11.23
   6   3  -2   49.13    3.36
   7   2  -8  283.09   13.33
   8   3  -9  194.34   12.88
  -6  -4 -13  124.90   10.17
  -5  -4 -19  171.56   16.49
  -4  -4 -19   73.78   14.10
  -4  -4 -12  680.41   19.49
  -3  -4 -18  192.49   17.81
  -3  -4 -17   50.84   11.74
  -3  -4 -14   80.41    9.74
  -3  -4 -13    6.28    7.92
  -2  -3  -7  937.46   17.11
  -1  -3  -8  278.52   11.49
   0  -3 -21   42.65   14.41
   0  -3 -20  134.59   15.31
   1  -3 -17   99.56   15.86
   1  -3 -16  455.63   23.30
   1  -3 -15   50.84   12.20
   1  -3 -14  406.52   20.70
   1  -3 -13  103.55   13.33
   3  -2 -17  635.30   28.82
   3  -2 -16  133.04   16.65
   3  -2 -15   -1.44   10.49
   3  -2 -14   21.74   11.01
   3  -2 -13  568.36   23.15
   4  -1 -19    0.66    9.35
   4   0  -5  320.46   10.98
   6   2  -4  166.72    7.78
   8   3  -8  193.03   11.85
   8   4  -5   27.41    4.74
  -4  -4 -21   63.81   13.75
  -4  -4 -20   21.79   11.21
  -4  -3  -6  318.71    8.27
  -3  -4 -20   90.68   15.93
  -3  -4 -19   -7.21    8.50
  -3  -4 -12  364.76   15.67
  -2  -4 -19   54.39   13.52
  -2  -4 -18   16.37   12.30
  -2  -4 -17  125.96   14.66
  -2  -4 -16   29.51    8.82
  -2  -4 -15   35.32    8.80
  -2  -4 -14  238.66   15.49
  -2  -4 -13   42.73    9.44
  -1  -2  -4 3282.36   23.85
   0  -2  -5  703.57   13.44
   1  -3 -19  179.04   19.35
   1  -3 -18    7.61    9.70
   1  -3 -12   40.11    8.64
   1  -2  -6 1907.68   25.10
   1  -1  -3  602.88   10.66
   3  -2 -19   58.84   14.57
   3  -2 -18   29.49   10.60
   3  -2 -12   -4.03    7.06
   3  -2 -11  689.07   22.55
   3  -1  -6  408.88   13.13
   3   0  -3  728.91   12.33
   4  -1  -9   49.91    6.96
   5   3   0    1.85    0.82
   6   0 -17   52.09   14.31
   6   0 -16    3.66   12.53
   6   0 -15  102.15   15.00
   6   0 -14  234.77   17.63
   6   0 -13   16.00   11.31
   6   0 -12  663.11   23.96
   7   1 -17   18.69   13.44
   7   1 -16   80.88   15.70
   7   1 -15  293.87   19.96
   7   1 -14    8.70   10.62
   7   1 -13   79.17   13.36
   7   1 -12   20.87   10.67
   7   3  -4    3.25    3.78
   7   4  -2  144.09    5.04
   8   2 -16  176.66   17.83
   8   2 -15  102.72   14.51
   8   2 -14   47.79   12.63
   8   2 -13  142.72   14.48
  -6  -4 -11   54.49    6.54
  -5  -3  -6   22.71    2.99
  -4  -2  -3 1095.28    6.21
  -3  -4 -21  146.33   17.83
  -3  -3  -6  289.39    8.52
  -2  -4 -20  317.47   22.81
  -2  -4 -12   59.53    9.48
  -1  -4 -18   15.23   12.29
  -1  -4 -17   71.74   13.84
  -1  -4 -16  137.91   15.56
  -1  -4 -15   23.20   11.29
  -1  -4 -14  441.90   20.41
   1  -3 -20   40.49   11.56
   1  -3 -11  194.08   12.43
   3  -2 -10  605.91   20.39
   5  -1 -18    5.82   13.01
   5  -1 -17  207.82   19.83
   5  -1 -16   74.13   12.23
   5  -1 -15    1.02    8.62
   5  -1 -14 1011.00   30.44
   5  -1 -13  290.88   18.70
   5   1  -4  997.24   16.57
   6   0 -18    9.32   10.02
   6   0 -11  620.01   22.61
   7   1 -18   62.79   12.73
   7   1 -11   35.82   10.60
   8   2 -17   24.32   12.59
   8   2 -12    8.41    9.57
   8   2 -11    6.89    8.26
  -5  -4 -10  395.78   12.84
  -4  -4 -10  525.90   15.25
  -3  -2  -3  501.55    6.11
  -2  -4 -21   38.69   11.10
  -2  -4 -11  436.28   16.45
  -1  -4 -20   48.85   14.93
  -1  -4 -19   98.77   13.42
  -1  -4 -13  457.34   19.55
  -1  -3  -7   51.31    6.57
   0  -3  -8 1065.79   21.56
   0  -1  -2 1383.16   11.52
   1  -3 -10  251.20   13.04
   2  -3 -19   73.97   16.09
   2  -3 -18  166.63   17.94
   2  -3 -17   53.06   11.66
   2  -3 -16  232.59   16.96
   2  -3 -15  230.28   16.30
   2  -3 -14    5.76    8.20
   2  -3 -13  250.25   17.32
   2  -2  -7  859.68   19.38
   2  -1  -4   83.89    5.48
   4  -2 -17   38.67   14.39
   4  -2 -16  329.37   22.26
   4  -2 -15   45.75   13.66
   4  -2 -14  165.89   15.48
   4   1  -2 1584.18   15.58
   5  -1 -19   32.13   11.60
   5  -1 -12  216.17   14.49
   5  -1 -11 1203.08   29.91
   6   0 -10   32.99    9.34
   6   1  -6   68.47    6.88
   6   4   0   46.54    1.15
   7   1 -10   57.97   10.04
   7   2  -6   22.01    5.73
   8   2 -10  174.54   12.98
   9   3 -16   33.22   12.73
   9   3 -15    4.10   10.25
   9   3 -14   44.79   11.29
   9   3 -13  132.02   14.54
   9   3 -12    1.98    8.16
  -6  -4 -10  860.29   17.25
  -4  -1  -1 1536.25   10.59
  -2  -3  -6 1107.02   17.08
  -1  -4 -12   23.14    7.22
   0  -4 -19   31.23   13.68
   0  -4 -18    9.52   12.72
   0  -4 -17    7.90    8.58
   0  -4 -16  172.54   15.14
   0  -4 -15   30.76   11.20
   0  -4 -14   13.11   10.88
   2  -3 -20   14.96    9.62
   2  -3 -12   60.27    9.57
   3  -2  -9    5.90    5.12
   4  -2 -19  309.67   23.20
   4  -2 -18   23.11   10.39
   4  -2 -13   12.97    8.03
   4  -2 -12  378.31   19.73
   5  -1 -10   78.25   10.74
   5   0  -6 1164.95   21.76
   6   0  -9  158.47   12.07
   7   1  -9  245.88   14.03
   9   3 -11  192.46   14.99
  -4  -4  -9  201.55    9.48
  -3  -4  -9  432.70   13.61
  -1  -4 -11   71.09    8.69
   0  -4 -20    6.32    9.31
   0  -4 -13  243.65   14.86
   1  -2  -5   89.07    7.11
   1   1   1   87.98    2.41
   2  -3 -11   13.51    7.16
   3  -3 -18  126.39   16.30
   3  -3 -17   42.58   14.44
   3  -3 -16  177.89   18.25
   3  -3 -15  134.22   15.61
   3  -1  -5  588.16   13.90
   4  -2 -11  221.63   15.19
   4   0  -4 1640.02   20.96
   6   5   1   95.15    2.95
   7   0 -17   78.10   15.75
   7   0 -16   65.27   15.33
   7   0 -15  164.26   17.70
   7   0 -14  279.82   19.17
   8   1 -16   -5.80   11.07
   8   1 -15   80.36   13.68
   8   2  -9   31.69    8.34
   8   3  -6   21.51    5.53
   9   3 -10  237.31   14.99
  -6  -3  -6  132.94    4.27
  -5  -5 -18  102.89   13.99
  -5  -5 -17  233.63   16.74
  -5  -5 -16   21.67    9.80
  -5  -4  -9  395.14   11.63
  -4  -5 -20   23.61   11.62
  -4  -5 -19   42.12   12.70
  -4  -5 -18   33.15   11.96
  -4  -5 -17   48.40   12.10
  -4  -5 -16  121.19   13.80
  -4  -5 -15    1.58    8.25
  -3  -5 -19  185.75   17.49
  -3  -5 -18    5.02   11.18
  -3  -5 -17   70.84   13.49
  -3  -5 -16   -4.12    9.96
  -2  -4  -9   17.02    5.97
  -1  -4 -10   74.52    8.75
  -1  -3  -6 1251.30   19.40
   0  -4 -12  110.76   10.74
   0  -3  -7    6.48    4.39
   0  -2  -4  138.85    6.87
   1  -4 -20   55.96   14.63
   1  -4 -19   13.93   13.47
   1  -4 -18   93.32   15.10
   1  -4 -17   84.57   12.48
   1  -4 -16  156.78   14.66
   1  -4 -15  402.40   22.46
   1  -4 -14   17.71   11.59
   2  -3 -10  465.92   18.52
   2  -2  -6  126.61    8.84
   3  -3 -19   84.48   13.28
   3  -3 -14   57.75   10.49
   3  -3 -13    7.99   11.19
   4  -2 -10  638.71   21.59
   5  -1  -9   79.49    8.96
   6  -1 -18   29.51   12.98
   6  -1 -17   34.02   10.83
   6  -1 -16  158.26   15.55
   6  -1 -15   23.81    9.52
   6  -1 -14   54.95   12.78
   6  -1 -13  682.10   26.24
   6   0  -8  589.86   18.62
   6   1  -5  172.51    8.68
   6   2  -3  117.92    5.60
   7   0 -13   17.96   10.69
   7   0 -12   51.94   11.34
   7   1  -8  123.39   10.56
   7   2  -5  312.61   11.37
   8   1 -17   37.78   11.27
   8   1 -14  127.96   15.27
   8   1 -13   -3.22   10.68
   8   2  -8  217.48   12.41
   9   2 -16  104.52   15.37
   9   2 -15   97.53   14.02
   9   3  -9    4.40    7.21
  -5  -5 -15  131.17   11.85
  -5  -5 -14    3.34    7.58
  -4  -5 -21   -6.37   12.73
  -4  -5 -14  231.66   15.01
  -3  -5 -21   -0.34   12.68
  -3  -5 -20   63.65   13.94
  -3  -5 -15   14.24    9.55
  -3  -5 -14  -10.09    8.69
  -3  -1  -1 1645.17    8.09
  -2  -5 -20    2.66   11.89
  -2  -5 -19  124.65   16.80
  -2  -5 -18   69.82   14.38
  -2  -5 -17   -2.05   11.30
  -2  -5 -16   72.85   13.14
  -2  -5 -15   34.13   10.37
  -2  -2  -3    6.67    2.32
   0  -4 -11    0.24    6.36
   1  -4 -13  107.88   13.92
   3  -3 -12  328.58   18.67
   4  -1  -6  234.66   11.00
   5  -2 -18  197.68   17.98
   5  -2 -17    1.84    8.99
   5  -2 -16   17.78   10.02
   5  -2 -15  518.28   23.81
   5  -2 -14   29.54   12.94
   5  -1  -8   96.02    9.96
   5   1  -3   85.48    5.29
   6  -1 -12  154.75   15.11
   7   0 -11  295.42   17.44
   8   1 -12   97.41   12.43
   9   2 -14   10.69    9.72
   9   2 -13    0.34   10.24
  -6  -4  -9    7.28    3.64
  -5  -5 -13   32.66    7.52
  -4  -5 -13    4.24    7.29
  -4  -4  -8    8.48    4.60
  -3  -5 -13  244.04   14.51
  -3  -4  -8  145.24    8.08
  -2  -5 -14   48.56   11.37
  -1  -5 -20   -0.23   11.49
  -1  -5 -19   33.95   14.31
  -1  -5 -18   99.15   15.69
  -1  -5 -17   20.14   12.46
  -1  -5 -16   -5.76   10.76
   0  -4 -10  278.22   14.05
   1  -4 -12   64.14   11.25
   2  -4 -19    3.73   13.23
   2  -4 -18  102.17   15.99
   2  -4 -17   99.62   15.34
   2  -4 -16    8.80   12.74
   2  -4 -15  124.54   15.88
   2  -3  -9  154.86   10.16
   3  -3 -11   12.47    9.71
   4  -3 -19   19.16   13.01
   4  -3 -18  393.32   25.54
   4  -3 -17   53.21   14.82
   4  -3 -16   -8.51   12.43
   4  -3 -15  215.83   18.16
   4  -2  -9  356.19   16.23
   4   2   0  154.34    2.53
   5  -2 -13  544.01   22.70
   5  -2 -12  390.26   20.29
   5   0  -5 1081.34   19.63
   6  -1 -11   63.51   11.81
   8   1 -11   28.66    8.20
   8   3  -5  333.59   11.44
   9   2 -12  119.73   13.82
  -4  -5 -12  118.59   10.29
  -4  -3  -5  463.34    8.35
  -3  -5 -12   33.94    8.51
  -3  -3  -5  116.43    5.24
  -2  -5 -13  154.75   13.52
  -2  -4  -8  522.36   14.70
  -1  -5 -15  230.10   15.90
  -1  -5 -14   98.98   13.30
   0  -5 -19   12.18   11.66
   0  -5 -18   -8.16   11.10
   0  -5 -17   33.96   12.42
   0  -3  -6  459.37   13.22
   1  -4 -11   60.86   10.52
   1  -3  -7 1122.91   21.95
   2  -4 -14  161.91   14.16
   2  -4 -13    6.61   10.19
   2  -1  -3 2375.00   21.92
   3  -3 -10  393.43   17.68
   3  -1  -4   56.93    6.06
   4  -3 -14   41.07   12.52
   5  -2 -11   -3.33   10.12
   6  -1 -10  765.16   24.24
   7  -1 -17    8.27   11.78
   7  -1 -16  211.88   19.38
   7   0 -10  109.83   10.55
   8   0 -17   61.86   14.48
   8   0 -16  122.05   16.35
   8   1 -10    5.97    8.74
   9   2 -11   -5.54    8.76
  -5  -5 -12   80.31    8.97
  -5  -4  -8   27.10    4.15
  -2  -5 -12  305.56   15.74
  -2  -3  -5   15.53    3.97
  -1  -5 -13  322.39   17.98
  -1  -2  -3  403.32    8.01
   0  -5 -20   61.38   12.73
   0  -5 -16   15.29    8.91
   0  -5 -15  132.47   15.63
   2  -4 -12  101.31   12.86
   2  -2  -5  431.77   12.79
   3  -4 -19   10.90   12.03
   3  -4 -18   66.91   15.00
   3  -4 -17  150.01   18.25
   3  -4 -16   22.82   12.51
   3   0  -2 1726.01   16.41
   4  -3 -13   26.25    9.23
   4  -3 -12  105.99   13.15
   4  -2  -8    5.24    7.70
   4   0  -3 1179.92   16.65
   6  -2 -18   65.89   16.96
   6  -2 -17   86.16   16.16
   6  -2 -16   35.19   13.82
   6  -2 -15   36.35   12.73
   7  -1 -15  184.19   16.51
   7  -1 -14    9.53   12.10
   7   0  -9  119.32   11.85
   8   0 -15   11.00   11.63
   8   0 -14  188.26   17.92
   8   1  -9  504.41   19.18
   9   1 -16   31.72   13.64
   9   1 -15   74.52   13.61
   9   2 -10   84.58   11.34
  -3  -5 -11  355.22   15.02
  -1  -5 -12  438.27   18.67
  -1  -4  -8    9.86    4.50
   0  -5 -14  250.18   16.11
   1  -5 -19   73.52   16.41
   1  -5 -18   11.90   12.93
   1  -5 -17  101.08   16.59
   1  -5 -16  103.61   15.00
   1  -4 -10   89.64    9.59
   1  -2  -4  122.55    6.39
   1  -1  -2 1147.21   12.59
   3  -4 -15   42.86   12.80
   3  -4 -14   25.19   11.65
   3  -3  -9  717.33   21.38
   3  -2  -6    9.61    6.40
   4  -1  -5 1232.42   20.81
   5  -3 -18   17.15   14.09
   5  -3 -17  148.10   18.43
   5  -3 -16   70.89   15.17
   5  -2 -10   54.71    8.80
   5   2  -1  189.63    4.64
   6  -2 -14  126.56   15.38
   6  -2 -13   26.07   11.28
   6  -1  -9  227.92   14.23
   6   1  -4  962.11   17.07
   6   3  -1   37.32    2.39
   7  -1 -13  451.10   22.72
   7   2  -4   28.99    4.40
   8   0 -13  318.14   19.70
   9   1 -14   56.96   13.17
   9   1 -13   42.15   11.08
  -4  -6 -20   -8.54   11.51
  -4  -6 -19   90.17   14.65
  -4  -6 -18   63.40   12.97
  -3  -6 -20   14.61   11.69
  -3  -6 -19   36.00   13.43
  -3  -6 -18  199.43   17.54
  -3  -4  -7   98.46    6.58
  -2  -5 -11    2.26    5.61
  -1  -3  -5 1052.15   16.34
   0  -5 -13   15.67    7.94
   1  -5 -15  129.54   15.62
   2  -4 -11   65.35    9.52
   2   0  -1 1892.82   13.01
   3  -4 -13   91.40   14.34
   4  -3 -11   81.95   10.50
   5  -3 -15    9.80    9.54
   5  -3 -14  193.23   18.31
   5  -2  -9  207.88   13.73
   5   0  -4  527.73   13.18
   6  -2 -12  551.23   23.50
   7  -1 -12  149.70   13.46
   7   0  -8  737.11   21.48
   8   0 -12   -3.09    7.34
   8   1  -8  252.04   13.56
   9   1 -12   16.28   10.42
   9   2  -9  294.43   15.42
  -6  -4  -8  225.14    7.59
  -5  -3  -5  290.68    5.60
  -4  -6 -17    2.91    8.93
  -4  -6 -16   88.76   12.75
  -4  -4  -7    3.29    3.15
  -3  -6 -17   36.04    9.55
  -3  -6 -16   13.22   10.70
  -2  -6 -20   95.25   15.99
  -2  -6 -19    9.97   11.45
  -2  -6 -18  103.47   15.21
  -2  -6 -17  114.23   15.41
  -2  -6 -16   16.10   10.79
  -2  -4  -7   73.89    6.77
  -1  -5 -11  107.97    9.95
   0  -5 -12  291.12   15.63
   1  -5 -14  355.06   19.11
   1  -5 -13  111.46   13.63
   1  -4  -9  398.44   15.68
   1  -3  -6   10.31    4.62
   2  -5 -19   44.09   14.15
   2  -5 -18   -0.27   12.90
   2  -5 -17   89.36   15.78
   2  -5 -16  207.02   18.56
   2  -4 -10    5.46    8.67
   3  -4 -12    5.90   11.17
   3  -3  -8    5.45    7.71
   4  -4 -18   15.26   11.89
   4  -4 -17  196.63   19.12
   4  -4 -16  168.78   18.58
   4  -3 -10    4.89    8.95
   5  -3 -13  185.42   17.37
   6  -1  -8   78.98    9.87
   7  -1 -11    1.35    7.52
   8   0 -11   86.36   12.02
   9   1 -11  134.03   13.16
  -6  -5 -11   17.09    5.46
  -5  -6 -15   20.20    9.24
  -4  -6 -15  100.58   12.64
  -3  -6 -15   20.92    9.71
  -2  -6 -15   82.80   13.12
  -2  -5 -10  114.78    9.31
  -1  -6 -20   61.68   12.83
  -1  -6 -19   39.91   10.97
  -1  -6 -18    5.63    9.82
  -1  -6 -17   47.38   13.89
  -1  -6 -16   69.82   14.13
  -1  -4  -7  236.57   10.72
   0  -5 -11  426.65   18.52
   0  -3  -5  174.78    8.61
   0  -2  -3  389.97    9.03
   2  -5 -15   57.53   14.47
   4  -4 -15   10.12    9.59
   4  -4 -14   37.87   13.42
   5  -3 -12  216.14   17.38
   5  -2  -8   16.17    8.09
   6  -3 -17   41.20   13.56
   6  -2 -11  238.22   15.30
   7  -2 -17   71.38   13.30
   7  -2 -16   47.03   13.58
   7  -2 -15   30.81   14.04
   7  -1 -10  180.65   14.75
   8  -1 -16   10.22   10.32
   8  -1 -15  277.97   21.62
   8  -1 -14  132.24   15.87
   8   0 -10  273.36   16.75
   9   0 -16  208.98   20.40
   9   0 -15   77.85   13.78
   9   2  -8   -2.90    6.89
  -5  -5 -10    2.28    4.69
  -5  -4  -7  450.78   10.21
  -4  -6 -14    2.67    8.43
  -3  -6 -14  183.05   14.12
  -2  -6 -14  179.07   15.45
  -1  -6 -15    5.57   11.22
  -1  -5 -10   18.18    6.58
   0  -6 -19   60.38   12.63
   0  -6 -18   13.96   11.63
   0  -6 -17   45.67   14.11
   0  -6 -16  265.01   19.35
   1  -5 -12   16.68    7.73
   2  -5 -14   70.30   11.47
   2  -4  -9  679.45   20.92
   2  -2  -4  485.67   12.67
   3  -5 -18   20.53   13.74
   3  -5 -17   44.92   14.89
   3  -4 -11  342.96   17.48
   3  -2  -5  155.43    9.30
   4  -4 -13   90.55   14.62
   4  -3  -9  394.38   17.79
   5  -3 -11  220.38   16.74
   5   1  -2 1012.23   13.73
   6  -3 -16   33.95   10.79
   6  -3 -15   -3.95   12.46
   6  -2 -10    9.10   10.13
   6  -1  -7  548.11   17.97
   6   0  -5  804.86   17.88
   7  -2 -14  305.01   20.89
   7   0  -7  410.07   15.93
   7   1  -5   -4.30    4.57
   8  -1 -13   63.19   13.87
   8   1  -7   28.33    7.52
   9   0 -14   12.35   11.74
   9   1 -10   40.79   10.44
  -5  -6 -14   19.87    8.39
  -4  -6 -13  161.37   12.91
  -3  -6 -13    8.91    9.00
  -2  -6 -13   29.17   10.47
  -1  -6 -14  502.09   22.40
   0  -6 -15   37.35   12.75
   0  -5 -10  150.93   12.52
   0  -4  -7 1630.05   26.31
   1  -6 -19   53.74   15.59
   1  -6 -18   74.20   15.80
   1  -5 -11  173.04   14.13
   2  -5 -13  514.00   22.15
   2  -3  -6  701.51   17.78
   3  -5 -16  215.36   17.95
   3  -5 -15   36.99   14.38
   3  -4 -10  212.26   15.56
   3  -1  -3 1435.88   18.47
   4  -4 -12    6.29   11.32
   4  -1  -4    3.45    3.46
   5  -4 -17    6.60    9.80
   5  -4 -16   72.39   15.75
   5   4   1  965.08    8.14
   6  -3 -14   91.51   12.83
   7  -2 -13  -12.23    8.01
   7  -1  -9  347.44   17.47
   7   3  -2   88.48    4.29
   7   4  -1  407.24    5.18
   8  -1 -12  220.94   17.60
   8   0  -9   22.31    9.52
   8   2  -5   54.61    6.27
   9   0 -13   61.53   12.57
  -6  -5 -10   49.95    6.33
  -5  -6 -13  101.81   10.51
  -4  -5  -9  266.86   11.01
  -1  -6 -13  428.66   20.86
   0  -6 -14   68.15   13.67
   1  -6 -17   15.41    9.56
   1  -6 -16  134.07   17.47
   1  -3  -5  399.36   12.57
   2  -5 -12   68.56   10.66
   3  -5 -14   11.76   12.38
   4  -3  -8  190.61   12.89
   4   3   1  507.39    5.17
   5  -4 -15   35.74   10.89
   5  -4 -14   -6.57   12.00
   5  -3 -10    6.20    7.51
   5  -2  -7    8.87    6.73
   5  -1  -5  710.02   16.82
   6  -3 -13  110.44   12.80
   6  -2  -9   98.46   11.56
   6   1  -3  145.36    6.84
   7  -2 -12   24.74    9.05
   9   0 -12  137.40   14.40
   9   1  -9  135.87   12.48
   9   2  -7  249.26   12.64
  -5  -5  -9  294.37   10.96
  -4  -6 -12  149.94   12.01
  -3  -7 -20  106.90   17.55
  -3  -7 -19   84.80   15.27
  -3  -7 -18   -0.36   10.16
  -3  -6 -12  656.78   20.94
  -3  -4  -6   57.60    5.08
  -2  -7 -19  244.77   21.21
  -2  -6 -12   16.15    8.58
  -2  -4  -6 1165.06   18.84
  -2  -3  -4  997.56   13.53
  -1  -6 -12  123.37   12.70
  -1  -4  -6   59.89    6.67
   0  -6 -13  545.20   23.66
   0  -5  -9  210.52   13.15
   1  -6 -15  282.62   18.63
   1  -6 -14    9.71   10.98
   1  -5 -10  480.89   19.33
   1  -2  -3  352.73    9.68
   2  -6 -18   69.41   15.21
   2  -6 -17  107.46   17.10
   2  -5 -11  116.10   13.70
   2  -4  -8  611.98   18.81
   2  -1  -2   38.27    4.48
   3  -5 -13   10.91   12.36
   3  -4  -9  101.04   12.36
   4  -5 -17   30.86   10.78
   4  -5 -16   32.43   14.38
   4  -4 -11  116.20   12.18
   5  -4 -13  246.04   19.40
   6  -3 -12   19.13    9.27
   7  -3 -16   32.37   14.15
   7  -2 -11  165.07   15.47
   7  -1  -8   71.34    9.94
   8  -2 -16   98.93   14.01
   8  -2 -15   13.63   12.88
   8  -1 -11   35.13    9.32
   8   0  -8  386.75   17.22
   9  -1 -15   99.36   15.91
   9   0 -11    9.03   10.00
  -5  -6 -12   87.69    9.25
  -4  -7 -18   82.88   13.26
  -4  -7 -17  111.44   14.46
  -3  -7 -17  169.91   16.80
  -3  -3  -4  753.23   10.38
  -2  -7 -18   54.62   11.74
  -2  -7 -17   16.81   12.09
  -2  -5  -8  244.79   11.43
  -1  -7 -19   27.96   13.81
  -1  -7 -18  109.23   16.90
  -1  -3  -4    6.77    3.02
   0  -6 -12  272.03   17.02
   2  -6 -16   14.94    9.64
   2  -6 -15  304.51   21.03
   3  -5 -12  511.55   23.66
   4  -5 -15  277.17   19.30
   4  -4 -10  450.02   20.71
   4   0  -2   72.02    4.84
   5  -4 -12  232.09   18.25
   5  -3  -9    0.64    6.80
   5   0  -3 1761.10   21.57
   6  -4 -16   -2.39   12.91
   6  -3 -11  611.48   24.92
   6  -2  -8  257.42   15.10
   7  -3 -15   84.45   13.00
   7  -3 -14   56.97   14.07
   7  -2 -10   91.02   12.00
   7   1  -4  276.92   10.49
   8  -2 -14   61.62   14.80
   8  -1 -10    9.57    9.82
   9  -1 -14  113.09   16.44
   9   1  -8  383.44   16.84
  10   0 -15  111.82   17.95
  -4  -7 -16   58.88   12.01
  -4  -6 -11   10.80    6.70
  -4  -4  -6  373.17    9.21
  -3  -7 -16   78.10   11.42
  -3  -7 -15   17.68    9.73
  -3  -6 -11  306.84   14.17
  -3  -5  -8  464.39   14.00
  -2  -7 -16  129.89   15.16
  -2  -6 -11  479.49   18.10
  -1  -7 -17   38.38   10.93
  -1  -7 -16   11.85   12.41
  -1  -6 -11  605.08   21.66
  -1  -1  -1   53.99    1.49
   0  -7 -18   34.41   14.01
   0  -4  -6  368.74   12.96
   0  -3  -4   13.66    5.04
   1  -6 -13  203.51   15.20
   1  -5  -9   20.40    8.69
   2  -6 -14  346.76   21.85
   2  -5 -10  685.73   23.30
   2  -3  -5    1.22    5.92
   3  -6 -17  119.50   17.59
   3  -2  -4  478.51   13.36
   4  -5 -14   58.92   11.60
   4  -3  -7  152.81   11.68
   4  -2  -5  287.44   11.30
   5  -5 -17  111.19   17.21
   6  -4 -15   67.26   12.42
   6   0  -4   45.46    5.68
   7  -3 -13  190.11   18.15
   8  -2 -13  205.54   17.99
   8   3  -3   42.83    4.13
   9  -1 -13   72.94   14.33
   9   0 -10  291.99   17.12
  10   0 -14    6.95   12.66
  -6  -4  -7  123.13    5.06
  -4  -7 -15   -6.10    9.07
  -4  -5  -8  157.50    8.34
  -2  -7 -15   82.70   11.57
  -2   0   0 1149.26   10.00
  -1  -7 -15  122.20   15.77
   0  -7 -17  113.22   14.55
   0  -7 -16    7.86   12.16
   0  -6 -11   96.11   12.88
   1  -7 -18    6.20   13.40
   1  -6 -12  204.78   16.77
   2  -6 -13   51.14   12.73
   3  -6 -16    7.19    9.79
   3  -6 -15  132.04   16.72
   3  -5 -11   34.76    9.08
   3  -4  -8  980.44   24.48
   4  -5 -13   11.28    9.09
   4  -4  -9   45.73   10.53
   5  -5 -16    1.87   11.83
   5  -5 -15   46.91   13.34
   5  -4 -11   78.14   11.09
   5  -3  -8  280.30   15.48
   5  -1  -4  838.68   17.64
   6  -4 -14   10.68    9.74
   6  -4 -13   49.90   12.90
   6  -3 -10  161.36   13.04
   7  -3 -12   17.20   10.92
   7  -2  -9    7.25    8.76
   7  -1  -7  399.73   16.26
   8  -2 -12    7.81   11.40
   8  -1  -9  196.41   14.86
   8   0  -7  758.81   21.37
   8   2  -4  291.95   10.14
   9  -1 -12   -5.22   10.77
  10   0 -13   95.13   14.97
  -6  -5  -9  612.48   13.73
  -4  -7 -14  195.52   14.76
  -3  -7 -14   11.58    9.16
  -3  -6 -10  398.79   15.70
  -2  -7 -14   24.45   10.37
  -2  -6 -10  214.82   13.09
  -1  -7 -14  136.81   15.40
  -1  -6 -10  317.95   15.84
   0  -7 -15  154.20   17.12
   1  -7 -17   39.73   13.72
   1  -7 -16  112.75   15.96
   1  -4  -6  959.47   20.80
   2  -5  -9   33.00   10.45
   2  -2  -3  225.64    8.87
   3  -6 -14   92.61   15.86
   3  -5 -10  461.90   20.88
   4  -6 -17  147.88   17.61
   4  -5 -12  164.49   14.42
   4  -1  -3 1041.15   17.31
   5  -5 -14  265.10   21.31
   5  -4 -10  401.64   20.07
   6  -2  -7  153.12   11.82
   7   0  -5  933.41   20.07
   8  -3 -15   69.99   14.39
   8  -2 -11   26.52   10.89
   8   1  -5  441.36   14.44
   9  -2 -15   34.96   13.72
   9   0  -9  227.48   14.97
   9   1  -7   69.70    9.04
  10   0 -12  123.46   15.27
  -5  -5  -8  583.28   13.43
  -4  -3  -4  528.20    7.27
  -3  -7 -13  315.63   17.70
  -2  -7 -13   82.81   12.43
  -2  -5  -7  732.13   17.22
  -1  -7 -13  522.23   22.61
   0  -7 -14   80.59   14.60
   0  -6 -10  312.63   16.48
   1  -7 -15  110.03   16.38
   1  -6 -11  119.71   11.82
   1  -5  -8  674.44   19.96
   1  -3  -4    6.82    3.97
   2  -7 -17   63.54   15.80
   2  -6 -12  364.96   19.21
   3  -6 -13  207.11   17.98
   3  -4  -7  317.50   14.74
   3   0  -1 2386.45   17.25
   3   1   0  921.96    6.40
   4  -6 -16  129.34   17.10
   4  -5 -11  104.21   14.75
   5  -5 -13   70.51   14.92
   6  -4 -12  416.16   21.25
   6  -3  -9    4.76    6.97
   7  -4 -15   95.13   16.18
   7  -3 -11    0.73   10.79
   8  -3 -14   19.72   13.50
   8  -1  -8  201.15   13.85
   9  -2 -14   19.46   12.59
   9  -1 -11  189.68   14.78
  -5  -4  -6   20.08    3.06
  -4  -7 -13   87.31   11.30
  -3  -8 -19   46.47   13.03
  -3  -8 -18   55.33   14.58
  -3  -5  -7  268.03   10.25
  -2  -8 -19   -6.79   12.13
  -2  -8 -18  153.20   18.14
  -2  -4  -5 2906.23   27.47
  -1  -5  -7    5.55    4.28
  -1  -4  -5  386.57   11.68
   0  -7 -13  -10.05   10.71
   0  -1  -1 1834.08   10.99
   1  -7 -14  399.56   23.28
   2  -7 -16  124.37   16.71
   2  -6 -11  108.69   14.48
   3  -3  -5    0.64    4.21
   3  -1  -2  906.72   14.05
   4  -6 -15   11.51    9.30
   4  -4  -8  112.59   10.49
   4  -2  -4 1255.37   21.83
   5  -4  -9  214.00   15.42
   5  -3  -7   53.32    8.31
   6  -5 -16   98.07   14.58
   6  -5 -15   -5.22   12.60
   6  -4 -11  144.98   16.12
   7  -4 -14   95.51   15.39
   7  -2  -8  212.23   14.25
   7  -1  -6  667.12   19.50
   8  -3 -13   53.66   14.31
   8  -2 -10   30.68   11.68
   8   0  -6  100.47    9.43
   9  -2 -13   36.62   13.37
   9  -1 -10   27.91   10.90
   9   0  -8    8.59    8.42
  10  -1 -14  152.42   17.91
  10   0 -11   16.34    9.71
  -5  -7 -13   -0.27    7.58
  -3  -8 -17   51.15   13.36
  -3  -7 -12    0.10    8.80
  -3  -4  -5  707.38   12.68
  -2  -8 -17   67.58   13.53
  -2  -7 -12  136.23   13.04
  -2  -6  -9   27.54    7.78
  -1  -8 -18  -12.19    8.63
  -1  -8 -17  134.69   17.89
  -1  -7 -12  254.72   17.15
  -1  -6  -9    2.43    7.60
  -1  -2  -2  176.10    5.11
   0  -8 -18    6.39   13.66
   0  -4  -5   31.16    6.29
   1  -7 -13    3.83   10.67
   1  -6 -10  117.93   11.40
   2  -7 -15    3.07    9.06
   2  -5  -8  625.39   20.14
   2  -3  -4  869.68   17.85
   3  -6 -12   -8.53    7.90
   3  -5  -9  776.01   23.86
   4  -6 -14  132.20   14.93
   4  -5 -10  199.93   16.65
   5  -6 -16  148.30   18.84
   5  -5 -12  238.03   17.27
   6  -5 -14  168.36   18.88
   6  -3  -8   -3.59    8.30
   6  -2  -6  297.90   14.16
   6   1  -2   22.84    3.89
   7  -4 -13   47.35   14.14
   7  -3 -10  175.86   13.90
   8  -3 -12  159.39   16.65
   9  -2 -12  117.37   14.81
   9   2  -5    0.53    4.43
  10  -1 -13   63.23   14.34
  10   0 -10   56.35   10.44
  -4  -8 -16   76.56   12.29
  -4  -7 -12   56.21    9.79
  -4  -5  -7  199.68    8.41
  -3  -8 -16   27.10   10.61
  -2  -8 -16   13.82    8.64
  -1  -8 -16   36.52   13.74
   0  -8 -17   14.43   12.02
   0  -7 -12  255.80   17.42
   0  -6  -9  394.50   16.52
   0  -2  -2  205.85    6.60
   1  -5  -7 1547.10   28.91
   1  -4  -5  167.32    9.96
   2  -7 -14   84.83   12.82
   2  -6 -10   -7.78   10.31
   3  -7 -16  177.41   17.42
   3  -7 -15    6.77   11.97
   3  -6 -11  333.52   20.51
   3  -2  -3    7.20    5.14
   4  -6 -13  125.17   14.16
   4  -4  -7  447.09   18.10
   5  -6 -15  127.26   18.25
   5  -5 -11  424.67   22.58
   6  -5 -13  119.28   17.15
   6  -4 -10  176.41   15.70
   6   0  -3  192.94    8.36
   7  -4 -12  184.88   18.09
   7  -2  -7  378.17   17.04
   7   1  -3  223.41    8.50
   8  -2  -9    4.93   10.23
   8  -1  -7  143.25   11.86
   9  -1  -9   89.50   11.66
  10  -1 -12   -5.04   10.86
  -6  -2  -4  590.22    5.96
  -3  -8 -15  108.64   14.15
  -3  -7 -11  506.95   19.21
  -2  -8 -15   94.43   13.72
  -2  -7 -11  -14.09    8.71
  -2  -2  -2  349.62    5.09
  -1  -8 -15   36.05   13.18
  -1  -7 -11   96.49   12.48
   0  -8 -16  109.81   14.29
   1  -8 -17   14.23   12.21
   1  -7 -12   18.39   10.68
   1  -6  -9  330.36   17.01
   1  -1  -1  249.85    5.80
   2  -7 -13  386.43   22.41
   3  -7 -14   -9.96   10.90
   3  -5  -8   -5.03    8.78
   4  -6 -12   -1.35   11.93
   4  -5  -9  844.82   26.90
   5  -6 -14    5.86   12.67
   5  -4  -8    0.39    9.01
   5  -3  -6   16.32    8.01
   5  -1  -3   11.29    4.72
   5   0  -2  561.51   11.62
   6  -5 -12   -0.82   11.11
   6  -1  -4  617.06   16.09
   7  -5 -15   30.78   14.77
   7  -3  -9  218.47   14.75
   7   0  -4  143.89    8.65
   7   2  -2   94.73    4.80
   8  -4 -14  105.96   16.33
   8  -3 -11   11.71   11.64
   9  -3 -14   46.39   14.93
   9  -2 -11    4.81   10.91
   9   0  -7  480.46   18.40
  -5  -7 -12  109.33   10.39
  -4  -8 -15   74.79   11.83
  -4  -7 -11  310.91   15.21
  -3  -8 -14   26.96   10.66
  -2  -8 -14  117.72   14.84
  -2  -5  -6 1672.62   24.31
  -1  -8 -14  186.93   17.33
  -1  -6  -8  170.46   11.72
  -1  -5  -6  805.80   18.34
  -1  -3  -3 1020.97   14.20
   0  -8 -15   -6.76    8.19
   0  -7 -11  191.60   14.14
   0  -3  -3  266.00    8.93
   1  -8 -16   92.71   13.95
   1  -8 -15   62.75   13.99
   1  -2  -2  461.67   10.05
   2  -7 -12   18.09   12.50
   2  -6  -9  572.74   22.13
   2  -5  -7  911.21   23.19
   2  -4  -5  571.63   16.86
   3  -6 -10  136.92   15.04
   3  -3  -4   20.26    6.47
   4  -7 -16   45.51   11.35
   4  -7 -15  164.06   18.37
   5  -6 -13  208.53   19.93
   5  -5 -10    9.41    8.15
   6  -4  -9  404.19   20.19
   6  -3  -7  229.97   13.45
   6   2  -1  131.77    4.30
   7  -5 -14   33.07   14.47
   7  -4 -11  127.03   13.47
   8  -4 -13  110.00   16.25
   8  -2  -8  212.35   14.74
   8   1  -4    7.23    4.53
   9  -3 -13  -12.65   11.77
  10  -2 -14   21.01    9.85
  10  -1 -11   25.82   10.20
  10   0  -9  308.81   16.95
  -6  -5  -8   17.81    3.85
  -5  -6  -9  235.18   10.62
  -4  -8 -14   -3.98    8.96
  -4  -4  -5   51.23    3.64
  -2  -8 -13   38.94   10.71
  -2  -7 -10  375.01   17.00
  -2  -3  -3  731.01   10.65
  -1  -7 -10   20.85    9.04
   0  -8 -14   30.29    9.92
   0  -6  -8   31.15    7.08
   1  -7 -11   88.05   11.40
   2  -8 -16   43.63   13.53
   2   2   1  148.35    3.76
   3  -7 -13   23.34   10.30
   4  -7 -14   35.05   12.48
   4  -6 -11   54.63   11.00
   4  -5  -8  293.99   16.99
   5  -6 -12  128.71   16.30
   5  -2  -4  756.02   18.12
   6  -6 -15  120.27   15.74
   6  -5 -11  666.59   28.13
   7  -5 -13  285.75   21.99
   7  -4 -10   54.96   12.26
   7  -3  -8   63.15   11.60
   8  -3 -10    1.73    8.12
   9  -2 -10  108.16   13.66
   9  -1  -8  240.06   15.67
  10  -2 -13   59.51   13.47
  -5  -5  -7   41.83    4.70
  -3  -9 -18   27.56   14.27
  -3  -8 -13  107.93   13.19
  -3  -7 -10  228.59   13.75
  -3  -5  -6   19.53    4.48
  -2  -9 -18    1.99   11.35
  -2  -9 -17   80.42   14.74
  -1  -9 -17    0.10   11.67
  -1  -8 -13  104.74   12.50
   0  -8 -13  141.29   16.43
   0  -7 -10    8.53    7.32
   1  -8 -14   41.97   10.89
   1  -6  -8   82.53    9.60
   1  -3  -3  184.80    7.85
   2  -8 -15   77.48   13.25
   2  -7 -11   10.99   11.83
   3  -7 -12  224.76   19.22
   3  -6  -9  162.00   15.23
   3  -5  -7  771.84   23.10
   4  -6 -10  242.25   18.41
   4  -4  -6  225.74   12.66
   4  -2  -3  524.68   14.02
   4  -1  -2 1357.09   18.30
   4   0  -1  676.66   10.68
   5  -5  -9   88.02   13.27
   5  -4  -7  143.11   11.72
   6  -6 -14   15.12   10.26
   6  -4  -8  158.91   14.84
   7  -2  -6  285.95   14.87
   8  -4 -12   59.23   14.32
   8  -1  -6  417.72   16.80
   9  -3 -12   19.06    9.62
  10  -2 -12   15.13   11.99
  10  -1 -10  107.61   12.98
  10   0  -8   63.55   10.56
  -5  -7 -11  105.51    9.54
  -4  -8 -13  101.87   12.30
  -4  -6  -8   41.99    6.08
  -3  -9 -17   77.68   13.79
  -2  -9 -16   42.01   12.81
  -2  -8 -12   66.44   11.96
  -1  -9 -16   18.66   12.28
  -1  -8 -12  106.66   14.00
  -1  -4  -4  924.58   16.02
   0  -4  -4  524.62   13.23
   1  -8 -13  250.76   20.37
   1  -7 -10  130.63   12.64
   2  -8 -14   25.20   12.42
   2  -6  -8  181.56   14.28
   2  -5  -6  434.62   16.49
   2  -2  -2 1006.44   15.25
   2  -1  -1  697.99   10.48
   3  -8 -15  105.79   17.43
   4  -7 -13   17.88   10.17
   5  -6 -11   78.72   15.05
   6  -6 -13   54.68   13.85
   6  -5 -10  246.03   17.04
   6  -3  -6   -4.71    7.66
   7  -5 -12    3.05    9.10
   7  -4  -9  251.21   17.48
   8  -4 -11  201.96   18.78
   8  -3  -9   82.39   12.73
   8  -2  -7   47.16   10.26
   9  -3 -11  159.43   17.34
   9  -2  -9   30.67   10.42
   9   0  -6  144.43   11.22
  -4  -7 -10  105.61    9.75
  -3  -9 -16   17.27   10.44
  -3  -8 -12  236.32   15.93
  -2  -9 -15   43.10   12.08
  -2  -7  -9   67.28    9.29
  -2  -4  -4  552.53   11.74
  -1  -9 -15   66.59   13.83
  -1  -7  -9  184.52   13.30
   0  -9 -16   15.34   12.09
   0  -8 -12   20.07    8.73
   0  -7  -9   61.09   10.89
   0  -6  -7  902.47   22.96
   1  -8 -12   12.71   11.30
   1  -4  -4   11.31    4.56
   2  -8 -13   10.56   13.50
   2  -7 -10  111.28   14.86
   2  -3  -3   48.65    5.42
   3  -8 -14   58.93   15.43
   3  -7 -11    1.55    8.37
   4  -7 -12   26.55   13.83
   4  -6  -9    9.95   10.45
   4  -5  -7   -7.49    8.58
   4  -3  -4  167.91    9.40
   5  -7 -14   72.21   12.76
   5  -5  -8  482.34   21.55
   6  -6 -12  124.25   17.48
   7  -5 -11   17.92   12.91
   7  -3  -7  383.47   17.14
   8   3  -2  270.19    6.69
   9  -4 -13   58.66   15.29
   9  -1  -7    4.85    8.67
  10  -3 -13    9.93   12.84
  10  -2 -11   77.73   12.96
  10  -1  -9   -0.63    8.10
  -4  -8 -12  114.35   12.05
  -4  -5  -6   37.17    4.55
  -3  -9 -15    0.17   10.64
  -3  -7  -9   67.46    8.84
  -2  -8 -11  185.64   14.56
  -1  -8 -11  129.53   14.26
  -1  -5  -5  663.72   16.19
   0  -9 -15   30.24   12.77
   0  -5  -5  839.06   19.18
   1  -9 -16    0.34    9.97
   1  -7  -9    8.99   10.48
   1  -6  -7  282.43   14.14
   2  -4  -4  102.07    8.80
   3  -6  -8  403.15   18.28
   3  -5  -6  808.73   22.55
   4  -4  -5  503.03   17.71
   5  -7 -13   21.50   10.16
   5  -6 -10  165.93   15.01
   5  -4  -6  357.75   15.93
   6  -5  -9    2.49   10.34
   6  -4  -7   20.50    9.57
   6  -1  -3  305.12   11.19
   7  -2  -5  878.39   22.46
   7   0  -3    3.09    4.19
   8  -5 -13  177.25   17.34
   8  -4 -10   57.02   13.67
   8  -3  -8   21.33   10.68
   8  -1  -5  281.35   13.52
   8   0  -4  711.26   17.64
   9  -3 -10   -7.68   10.63
   9  -2  -8   17.26    9.94
  10  -2 -10   27.92   10.42
  -3  -9 -14    8.46    9.57
  -3  -8 -11   48.63   10.49
  -3  -6  -7  126.75    8.33
  -2  -9 -14   61.47   13.17
  -2  -5  -5   91.19    6.95
  -1  -9 -14    9.03   10.81
   0  -9 -14   15.74   12.99
   0  -8 -11  165.56   13.95
   1  -9 -15   84.85   13.33
   1  -8 -11    0.12   11.40
   2  -8 -12  163.94   15.44
   2  -7  -9   10.12   11.17
   2  -6  -7   49.47   10.07
   3  -8 -13   -1.39    9.03
   3  -7 -10  284.99   17.67
   3  -3  -3 1404.07   22.83
   3  -2  -2  347.61   10.61
   4  -8 -14  100.17   16.68
   4  -7 -11   57.38   11.65
   5  -7 -12  242.19   20.84
   5  -2  -3  608.71   15.84
   6  -6 -11   20.27    9.88
   6  -3  -5  213.95   12.96
   6   0  -2  331.56    9.75
   7  -6 -13    7.01    9.77
   7  -5 -10  251.90   19.44
   7  -4  -8  334.00   17.75
   8  -5 -12  289.07   22.02
   8  -2  -6   -6.60    7.38
   9  -4 -12   55.14   12.13
  10  -3 -12   -4.35   10.27
  10  -1  -8  140.45   13.38
   2  -9 -15    7.48    9.84
  -9  -3 -13  112.71   11.66
  -9  -2 -17    9.88   10.47
  -8  -3 -13  112.86   13.75
  -8  -2 -17  157.72   18.32
  -7  -3 -12  129.46   11.55
  -6  -3 -11  460.18   18.31
  -6  -2 -16  169.46   17.46
  -6  -1 -19    8.43   12.36
  -5  -3  -7   58.40    6.71
  -5  -3  -6   17.55    4.74
  -5  -3  -5  297.26    9.47
  -5  -2 -15   22.56   11.33
  -5  -1 -18   28.54   14.15
  -4  -2 -13  194.83   15.57
  -4  -1 -17   15.29   12.19
  -4   0 -19   -0.27    9.82
  -3  -2 -10  111.56    9.59
  -3  -1 -15   98.82   12.01
  -3   0 -18   30.32   13.35
  -3   1 -20   -4.85    8.75
  -2  -1 -13   32.89   10.69
  -2   1 -19   50.51   15.01
  -1  -1  -9  426.71   14.25
   0   0 -11   32.69    7.51
   0   1 -15   82.27   11.09
   1   1 -12   29.66    9.11
   2   2 -12   61.66    9.59
   2   3 -15  345.01   18.56
   2   4 -17   43.66   12.02
   3   6 -18   37.34   11.47
   4   4 -10  205.11   10.70
   4   5 -13  319.99   15.90
   4   6 -15  297.75   17.37
   5   5  -5  441.00    7.97
  -9  -3 -14  300.66   18.83
  -8  -3 -14   32.23   12.14
  -8  -2 -18  106.85   16.38
  -7  -3 -13  105.25   12.70
  -7  -2 -17  191.37   16.68
  -6  -3 -12  237.48   15.53
  -5  -3  -4    6.26    3.08
  -4  -2 -14   66.72   13.22
  -4   0 -20  114.39   17.88
  -3  -2 -11  965.19   24.08
  -3  -1 -16   -1.58   12.01
  -2  -1 -14   55.35   12.86
  -2   0 -17  376.24   20.82
  -1  -1  -2 1206.51   10.64
  -1   0 -15  308.34   18.83
  -1   1 -18   28.75   13.91
  -1   2 -20   25.37   14.30
   0   0 -12   73.15   10.61
   0   1 -16  333.06   19.63
   0   2 -18  256.77   18.03
   0   3 -20   75.09   15.99
   1   1 -13  328.82   16.66
   1   1   1   81.99    2.92
   1   2 -16    2.79   11.27
   1   3 -18  242.05   19.17
   2   2 -13  311.46   16.12
   2   5 -19   12.52    9.51
   3   3 -12  481.04   17.64
   3   4 -15   50.70   11.42
   3   5 -17   13.79   11.44
   5   5  -6  599.19   10.68
   5   5  -4  575.73    7.07
  -9  -3 -15    1.26   11.36
  -8  -3 -15   25.61   11.27
  -7  -3 -14   -7.66   10.41
  -7  -2 -18   -1.65   12.71
  -6  -3 -13   11.89   10.34
  -6  -2 -17  202.43   18.57
  -5  -3 -11  377.30   16.80
  -5  -3 -10  160.76   10.79
  -5  -2 -16  210.50   17.64
  -5  -2   2  103.35    3.24
  -5  -1 -19  113.53   16.82
  -4  -1 -18   -3.41   13.03
  -3  -2 -12  438.24   18.63
  -3   0 -19   50.04   11.75
  -2   0 -18   12.74   12.16
  -2   1 -20    8.60   14.33
  -1  -1 -11  164.95   11.29
  -1   0 -16  366.63   20.67
   0   0 -13  160.95   13.56
   1   4 -20   72.96   13.13
   2   3 -16  105.28   12.22
   2   4 -18   -0.34    8.57
   3   3 -13   23.26    8.85
   3   6 -19  208.51   18.10
   4   5 -14   96.90   10.97
   4   6 -16   85.98   12.63
  -9  -3 -16   67.15   14.18
  -7  -3 -15  401.84   21.73
  -6  -3 -14  140.95   14.75
  -6  -2 -18    1.82   13.16
  -5  -3 -12  125.66   12.59
  -5  -3  -3  329.19    7.78
  -5  -2 -17    8.11   12.94
  -5  -1 -20  109.40   17.60
  -4  -2 -15  169.86   14.31
  -3  -2 -13   72.97   11.77
  -3  -1 -17  106.82   13.61
  -3   0 -20  238.61   21.18
  -2  -2  -8  377.92   13.53
  -2  -2  -7 1635.92   24.05
  -2  -2  -6   17.85    5.61
  -2  -1 -15  181.32   14.42
  -1  -1 -12  220.37   13.24
  -1   1 -19  -10.26   12.81
   0   1 -17  259.62   19.46
   0   2 -19  135.94   15.00
   1   1 -14   44.48   10.95
   1   2 -17  809.12   28.68
   1   3 -19  113.56   14.41
   2   1  -8  298.10   11.26
   2   1  -7    1.94    4.80
   2   1  -6  802.69   14.44
   2   1  -5   28.90    4.31
   2   2 -14  197.00   15.03
   2   2   1  142.36    4.16
   2   3 -17   25.24   11.59
   2   5 -20   65.20   14.68
   3   2  -7  290.00    9.68
   3   2  -6   53.12    5.43
   3   4 -16   39.57   11.77
   3   5 -18  181.30   17.24
   4   4 -12  542.79   17.95
   4   5 -15   13.99    8.56
   5   5  -9    7.13    4.77
  -8  -3 -16  143.66   16.05
  -7  -3 -16  230.85   18.27
  -7  -2 -19    5.60   12.68
  -6  -3 -15  149.03   15.12
  -5  -3 -13   51.48   11.70
  -4  -3  -8  119.96    8.85
  -4  -3  -7  152.22    8.83
  -4  -2 -16   14.71   12.73
  -4  -1 -19  225.76   18.42
  -3  -2 -14  325.34   19.10
  -3  -1 -18   57.81   15.18
  -2  -2  -5 1059.69   16.47
  -2  -1 -16  226.91   18.33
  -2   0 -19   67.33   15.66
  -1  -1 -13   13.18   10.01
  -1   0 -17   -2.69   11.25
   0   0 -14   68.08    9.99
   0   2 -20    5.49   12.88
   1   0  -9 1192.24   22.68
   1   0  -8 1915.30   26.50
   1   0  -7    0.02    3.78
   1   0  -6 1539.19   20.28
   1   1 -15   10.91   10.86
   2   1  -9  396.71   12.98
   2   2 -15   -6.68    9.20
   2   4 -19   84.74   12.88
   3   2  -9   74.97    7.21
   3   2  -8  268.41   10.21
   3   2  -5  156.70    5.94
   3   3 -14  395.12   18.35
   5   5 -10  157.87    9.34
   5   5  -3  100.68    1.80
  -9  -3 -17   37.80   13.04
  -8  -4 -11   18.59    8.02
  -8  -4 -10   18.57    8.14
  -8  -4  -9  186.06   11.74
  -8  -4  -7   25.57    5.98
  -8  -3 -17   84.12   15.30
  -6  -3  -1    3.16    1.60
  -6  -2 -19  137.03   17.70
  -5  -3 -14  127.83   14.38
  -5  -2 -18  178.39   18.01
  -4  -3 -11  940.28   24.52
  -4  -3 -10  375.37   14.95
  -4  -3  -6  245.88    9.16
  -4  -2 -17   30.11   14.00
  -4  -1 -20   77.28   17.00
  -3  -2 -15   64.75   13.60
  -3  -2  -1  207.41    3.85
  -2  -2 -11  313.19   14.50
  -2  -1 -17   31.04   12.47
  -1  -1 -14  581.71   23.02
  -1   0 -18    8.36   12.09
  -1   1 -20  186.39   17.14
   0   0 -15  405.69   20.16
   0   1 -18   37.31   10.85
   1   0  -5   23.89    3.80
   1   2 -18  178.74   15.52
   1   3 -20    0.87    9.01
   2   1  -4  981.87   12.29
   2   3 -18  291.43   20.55
   2   4 -20  100.20   15.54
   3   3 -15   82.98   11.93
   3   4 -17   58.61   12.19
   3   5 -19   56.69   13.61
   4   4 -13  203.30   12.99
   4   5 -16    8.61   10.12
  -9  -4 -13   71.84   11.22
  -9  -4 -12  167.22   13.55
  -8  -4 -12   64.92   11.07
  -8  -4  -6  384.44   11.88
  -8  -3 -18   14.76   13.18
  -7  -4 -10   53.27    8.78
  -7  -4  -9  101.77    9.77
  -7  -4  -7  240.15   11.01
  -7  -3 -17   56.95   13.77
  -6  -3 -16    1.69    8.59
  -5  -3 -15  112.52   14.76
  -5  -2 -19  199.32   20.03
  -4  -3 -12   40.99   10.07
  -4  -3  -5  467.30   11.52
  -3  -2 -16    0.41   10.79
  -3  -1 -19  126.36   14.66
  -2  -2 -13  574.47   21.62
  -2  -2 -12   22.66    7.72
  -2  -2  -4 2547.90   22.43
  -2  -1   1 2164.38    9.43
  -2   0 -20  205.99   18.25
  -1  -1 -15  625.34   24.75
  -1   1 -21   84.02   16.11
   0  -1  -9  503.87   15.96
   0  -1  -8 2625.60   31.58
   0  -1  -7  293.48   11.23
   0   0 -16  306.28   19.48
   0   1 -19  104.86   16.59
   0   2 -21  115.61   18.24
   1   0 -12  204.99   13.48
   1   0 -11  467.82   16.50
   1   1 -16  616.44   23.60
   1   2 -19   16.42   13.41
   1   3 -21    2.62   11.82
   2   1 -12  440.11   17.25
   2   2 -16  328.50   19.23
   3   4 -18   26.98   11.18
   4   3  -8  518.47   12.99
   4   3  -7  222.43    8.08
   4   4 -14    3.73    8.81
  -9  -4 -14  111.09   13.94
  -8  -4 -13  -15.17    9.37
  -8  -4  -5  173.62    8.04
  -7  -4 -12   -5.91    8.90
  -7  -4 -11  161.26   12.53
  -7  -4  -6  216.04    9.49
  -7  -3 -18   68.31   15.14
  -6  -3 -17   32.25   13.66
  -5  -3 -16   14.18   12.24
  -4  -3 -13  370.76   17.61
  -4  -2 -18  141.81   15.19
  -3  -1 -20   23.36   13.26
  -2  -2 -14  540.15   22.60
  -2  -1 -18  134.12   16.92
  -2   0 -21    5.32   13.43
  -1  -1 -16  -10.96   10.55
  -1   0 -19   98.02   16.18
   0  -1 -11  670.16   20.39
   0  -1  -6   28.91    4.61
   1   0 -13   -0.36    8.76
   1   0  -4  190.75    6.15
   1   1 -17  221.23   18.44
   2   1 -13  193.22   14.15
   2   2 -17  166.02   16.11
   2   3 -19  115.04   15.66
   3   2 -12  299.70   14.63
   3   3 -16    5.39   10.47
   3   5 -20  190.70   19.22
   4   3 -10   92.09    8.23
   4   3  -9    1.39    4.29
   4   3  -6  115.82    5.45
   4   4 -15   93.97   11.38
   4   5 -17  216.23   16.68
   5   5 -12   72.11    8.67
  -9  -4 -15  313.44   19.84
  -8  -4 -15  102.65   13.55
  -8  -4 -14  124.26   12.41
  -7  -4 -14  249.16   16.91
  -7  -4 -13   39.80   10.22
  -7  -3 -19   51.05   14.23
  -6  -4 -11   58.31    9.72
  -6  -4 -10  965.35   23.77
  -6  -3 -18  323.58   23.00
  -5  -3 -17  473.85   24.47
  -5  -3  -2  570.82    8.15
  -5  -2 -20    2.87    9.57
  -4  -3 -15   -1.49   10.19
  -4  -3 -14  280.76   16.40
  -4  -3  -4  582.29   11.36
  -4  -2 -19   30.74   14.78
  -3  -3 -10  840.07   21.95
  -3  -3  -8  138.84    9.38
  -3  -2 -17   13.01    9.67
  -2  -2 -15   71.83   13.80
  -2  -1 -19   26.03   13.95
  -1   0 -20   -2.05   11.88
   0  -1 -13  288.10   16.50
   0  -1 -12   57.24    8.89
   0  -1  -5   28.91    5.46
   0   0 -17    4.85    8.82
   0   1 -20  108.30   16.14
   1   0 -14    6.89   10.48
   1   2 -20   84.31   14.94
   2   1 -14   15.89   10.15
   2   1  -3  991.30   10.28
   2   3 -20   19.61   12.71
   3   2 -13  609.22   20.46
   3   3 -17   52.23   11.75
   3   4 -19  252.11   19.97
   5   5 -13  397.73   16.35
  -9  -4 -16    5.91   11.95
  -8  -4 -16   13.35   11.15
  -7  -4 -15  158.90   16.08
  -7  -4  -5  183.75    8.07
  -6  -4 -13  195.39   15.42
  -6  -4 -12   13.55    6.94
  -6  -4  -7  152.45    8.92
  -6  -3 -19   51.39   14.30
  -4  -3 -16  253.23   18.66
  -4  -2 -20   27.31   13.67
  -3  -3 -12  325.17   16.81
  -3  -3 -11   51.18    8.37
  -3  -3  -7  475.56   13.96
  -3  -2 -18  345.62   22.54
  -2  -2 -16  154.93   16.49
  -2  -2  -3   10.13    3.40
  -1  -2 -11   -6.49    8.01
  -1  -2  -8    8.28    6.51
  -1  -1 -17   65.34   11.79
   0  -1 -14  534.71   22.15
   0   0 -18  239.61   18.96
   0   1 -21   17.82   12.62
   1   0 -15  294.38   17.85
   1   1 -18  196.26   16.30
   1   2 -21   -0.52   12.02
   2   1 -15  336.80   18.66
   2   2 -18   38.85   12.62
   3   2 -14   18.07    9.90
   4   3 -12   19.99    7.55
   4   4 -16  209.26   15.82
   4   5 -18    2.34    9.98
   5   5 -14  141.10   11.53
  -9  -4 -17    0.76   12.26
  -8  -4 -17   97.23   14.92
  -7  -4 -16  241.64   18.84
  -6  -4 -14   44.64   11.19
  -6  -4  -6   16.26    4.72
  -5  -4 -11   84.06   10.40
  -5  -4 -10  397.08   16.20
  -5  -3 -18   58.27   11.94
  -4  -3 -17   58.37   13.67
  -3  -3 -14    0.08   11.11
  -3  -3 -13  540.93   20.55
  -3  -3  -6  304.39   10.68
  -3  -2 -19   10.11   13.30
  -2  -2 -17  181.53   17.14
  -2  -1 -20   -3.30    8.87
  -1  -2 -13  743.82   24.06
  -1  -2 -12  108.91   10.42
  -1  -2  -7 2020.10   26.61
  -1  -1 -18   15.40   12.58
  -1   0 -21   36.02   15.86
   0  -1 -15   83.75   13.65
   0   0 -19   42.28   14.39
   1   0 -16  139.20   14.86
   1   0  -3 1893.85   15.33
   1   1 -19  296.96   21.58
   2   1 -16   41.26   11.46
   2   2 -19  151.94   17.45
   2   3 -21   81.92   16.44
   3   2 -15   71.08   11.86
   3   3 -18  299.12   19.85
   3   4 -20   18.80   13.24
   4   3 -13  317.89   15.26
   4   4 -17   -2.04    9.07
   4   4  -1   87.65    2.38
  -9  -4 -18   30.24   14.23
  -8  -4 -18   61.75   14.00
  -7  -4 -17  352.82   22.73
  -6  -4 -16  193.08   17.12
  -6  -4 -15   61.93   10.97
  -5  -4 -13   81.47   12.60
  -5  -4 -12   44.71    9.92
  -5  -3 -19   25.88   13.00
  -4  -3 -18   -2.61   11.86
  -4  -3  -3  197.24    6.31
  -3  -3 -15  102.18   14.73
  -3  -2 -20  165.35   18.60
  -2  -1 -21  228.33   21.27
  -1  -2 -14  426.37   20.53
  -1  -2  -6 1257.81   19.70
  -1  -1 -19   23.04   13.77
  -1  -1  -1   60.48    2.15
   0  -1 -16   53.87   13.41
   0  -1  -4 2211.15   20.10
   1   1 -20   23.29   12.91
   3   2 -16  138.24   14.80
   3   3 -19    3.20   10.89
   3   3   0   92.43    2.93
   4   3 -14  455.71   18.70
   5   4 -10   77.41    7.35
   5   4  -9  288.27   10.52
   5   4  -8  167.15    7.48
  -7  -4 -18    8.78   13.32
  -7  -4  -4   61.41    4.90
  -6  -4 -17  129.71   16.86
  -6  -4  -5   35.74    5.07
  -5  -4 -15   18.07   11.44
  -5  -4 -14   15.73    8.02
  -5  -4  -7  462.48   13.74
  -5  -3 -20  113.51   18.13
  -3  -3 -16   43.58   12.53
  -3  -3  -5  136.43    7.21
  -2  -2 -18   -1.48    9.15
  -1  -2 -15  201.83   14.80
  -1  -1 -20   80.72   15.37
   0  -1 -17  315.69   20.80
   0   0 -20    0.60    8.99
   1   0 -17  234.60   16.70
   2   0 -11  657.16   19.65
   2   0  -9  624.59   16.82
   2   1 -17  210.75   15.54
   2   2 -20  185.10   18.66
   3   2 -17  192.92   16.41
   4   3 -15  294.42   17.02
   4   3  -4  803.65    9.34
   4   4 -18  151.81   15.79
   5   4 -12  450.61   16.10
  -7  -4 -19    0.45   12.58
  -6  -4 -18   -8.01   12.79
  -5  -4 -16  572.82   25.66
  -4  -4 -12  746.20   23.50
  -4  -4 -11   68.04   10.08
  -4  -4 -10  562.17   18.65
  -4  -3 -19  117.81   14.79
  -3  -3 -17   31.48   10.18
  -2  -3 -14    7.30   10.38
  -2  -3 -13  259.99   16.26
  -2  -3 -12  446.64   17.95
  -2  -3 -11  120.89   10.38
  -2  -3 -10   69.70    8.52
  -2  -2 -19   43.15   11.25
  -1  -2 -16  394.09   20.18
  -1  -2  -5  587.45   12.81
   0  -1 -18   51.05   14.73
   0   0 -21   24.06   14.74
   1  -1 -13  252.00   15.55
   1  -1 -12  153.27   12.54
   1  -1 -11  228.78   13.58
   1  -1  -9  367.91   14.03
   1   0 -18  127.96   13.93
   1   1 -21   29.16   13.29
   2   0 -13   36.25    9.87
   2   0 -12  100.93    9.82
   2   0  -8 1012.92   19.20
   2   1 -18  189.16   17.15
   2   2 -21   19.46   12.45
   3   1 -13   -8.84    7.72
   3   1 -12  216.79   13.08
   3   1  -9  871.92   18.94
   3   1  -8   81.47    6.94
   3   3 -20  161.16   18.19
   4   3 -16   18.58   10.18
   4   4 -19   40.81   12.20
   5   4 -13  123.22   10.89
  -8  -5 -14   80.55   12.05
  -8  -5 -13  104.69   12.89
  -8  -5 -12   11.21    9.06
  -8  -5 -11   31.74    8.93
  -8  -5 -10   27.66    8.11
  -6  -4 -19  128.58   17.70
  -5  -4 -17   33.92   12.31
  -5  -4  -6   23.53    4.73
  -4  -4 -15  303.10   18.99
  -4  -4 -14   45.87   12.19
  -4  -4 -13  107.25   11.14
  -4  -3 -20  124.13   17.44
  -3  -3 -18   62.68   12.16
  -3  -1   2 1635.96   12.47
  -2  -3 -15  433.63   21.95
  -2  -3  -8  221.56   10.27
  -2  -2 -20  169.98   18.03
  -1  -2 -17   39.76   10.55
  -1  -1 -21   35.17   13.28
   0  -2 -11   -7.15    7.00
   0  -1 -19    1.44   11.54
   1  -1 -14  284.09   17.54
   1  -1  -8  379.20   12.55
   1   0 -19    4.30   12.86
   2   0 -15   18.30   11.00
   2   0 -14  128.95   11.70
   2   0  -7   47.14    5.20
   2   1 -19  164.21   18.04
   3   1 -14   87.32   11.79
   3   1  -7  326.51   10.47
   3   2 -18   35.41   10.15
   3   3 -21  160.14   18.05
   4   3 -17  358.39   20.18
   5   4 -14  346.13   16.43
   5   4  -6 1143.51   14.15
  -8  -5 -16  148.79   15.52
  -8  -5 -15   -2.88    9.35
  -8  -5  -9  107.16    9.65
  -7  -5 -14   47.11   11.79
  -7  -5 -13   76.74   12.17
  -7  -5 -12   57.94   10.77
  -7  -5 -11    3.12    8.32
  -7  -5 -10  197.49   12.22
  -5  -4 -18  182.23   16.61
  -4  -4 -16   10.30   12.13
  -3  -3 -19  306.91   20.61
  -3  -3  -4  805.56   13.36
  -2  -3 -17   80.67   14.44
  -2  -3 -16  188.02   15.24
  -2  -3  -7  760.24   16.83
  -1  -2 -18   -5.69    8.57
   0  -2 -14   39.84   12.12
   0  -2 -13  582.09   20.87
   0  -2 -12  507.37   18.71
   0  -1  -3   99.60    5.29
   1  -1 -16  434.93   21.62
   1  -1 -15   13.20    8.19
   1  -1  -7 2323.62   27.57
   1   0 -20   43.45   14.22
   2   0 -16  196.49   16.69
   2   0  -6    7.72    4.66
   2   1 -20  -13.77   11.60
   3   1 -15   43.00   11.36
   3   2 -19  376.48   22.84
   4   2 -13  296.71   15.07
   4   2 -12  767.12   20.61
   4   2  -9   95.29    7.70
   4   2  -8  117.14    7.20
   4   3 -18   45.57   12.44
   4   4 -20    2.65   12.62
   5   4 -15  499.42   19.75
  -8  -5 -17   54.47   13.90
  -7  -5 -16  195.09   17.75
  -7  -5 -15  158.44   14.00
  -7  -5  -9   48.85    7.88
  -6  -5 -14   99.84   12.87
  -6  -5 -13   94.40   12.65
  -6  -5 -12   76.56   11.56
  -6  -4  -4  255.17    7.81
  -5  -4 -19  192.63   17.37
  -5  -4  -5   55.70    5.03
  -4  -4 -17   73.75   13.97
  -4  -4  -7    7.78    5.07
  -3  -4 -13   -2.26    9.97
  -3  -4 -12  478.16   19.60
  -3  -4 -11  477.69   18.56
  -3  -3 -20  117.49   17.13
  -2  -3 -18  207.33   19.62
  -2  -2  -2  348.05    6.49
  -1  -2 -19   85.03   13.09
  -1  -2  -4 3231.28   25.61
   0  -2 -16  488.06   23.53
   0  -2 -15  633.91   23.48
   0  -2  -8    7.93    6.49
   0  -1 -20   40.27   11.68
   1  -1 -17  156.27   17.24
   1   0 -21   37.92   13.56
   2   0 -17  317.39   20.21
   3   1 -16   43.10    9.70
   3   1  -6  224.47    8.17
   3   2 -20  179.38   18.58
   4   2 -15  210.97   15.54
   4   2 -14   -2.02    6.45
   5   4 -16   -3.25    7.89
  -8  -5 -18   32.28   12.40
  -7  -5 -18   10.80   11.81
  -7  -5 -17    9.25   11.62
  -6  -5 -16  110.25   15.28
  -6  -5 -15   71.75   12.87
  -6  -5 -11    9.79    6.61
  -6  -5 -10   72.95   10.00
  -4  -4 -19   93.18   15.71
  -4  -4 -18  142.21   14.97
  -3  -4 -16    9.63   10.85
  -3  -4 -15    5.43   11.74
  -3  -4 -14   86.62   11.14
  -3  -4 -10    2.05    7.52
  -2  -3 -19  161.80   18.79
  -2  -3  -6  839.39   16.41
  -1  -3 -15  572.63   23.72
  -1  -3 -14  727.64   25.76
  -1  -3 -13  109.83   11.38
  -1  -3 -12  277.81   14.70
  -1  -3 -11  331.89   15.89
  -1  -3 -10   31.47    8.75
  -1  -2 -20  111.54   14.13
   0  -2 -17   35.09   13.12
   0  -2  -7  401.57   13.09
   0  -1 -21    6.12   12.46
   1  -1 -18   45.79   13.90
   1  -1  -6  104.92    6.50
   2   0 -18   41.39   13.54
   2   1 -21   44.34   11.78
   3   1 -17   42.95    9.99
   4   2 -16  217.72   16.60
   4   2  -7  146.24    7.20
   4   3 -19   83.34   12.03
   5   3 -12   43.65    8.58
   5   4  -5  966.54   10.89
  -7  -4  -3  113.73    4.71
  -6  -5 -18  127.25   16.66
  -6  -5 -17   15.56   11.88
  -6  -5  -9  731.84   19.89
  -5  -5 -15  184.37   16.22
  -5  -5 -14    2.64   10.43
  -5  -5 -13   32.75   10.84
  -5  -5 -12   91.66   11.90
  -4  -4 -20   26.51   14.02
  -4  -4  -6  434.51   12.46
  -3  -4 -17   53.41   14.53
  -2  -3 -20   -7.93   11.99
  -1  -3 -16   11.99   12.31
  -1  -2 -21   24.00   10.62
   0  -2 -18  155.18   17.02
   1  -1 -19  104.94   16.01
   2   0 -19   34.85   13.90
   2   0  -5 2355.67   22.68
   3   1 -18  358.03   20.07
   3   2 -21    0.88   10.26
   4   2 -17   -5.77   10.24
   4   3 -20  262.24   20.59
   5   3 -14  548.08   20.08
   5   3 -13  630.46   19.94
   5   3 -10  415.50   13.53
   5   3  -9    1.96    4.89
  -7  -5  -7  571.97   15.20
  -6  -5 -19   21.15   13.32
  -5  -5 -17  282.93   21.05
  -5  -5 -16   20.90   11.78
  -5  -5 -11  208.96   12.86
  -5  -5 -10   16.74    7.63
  -4  -3  -2 1150.78   11.32
  -3  -4 -19   18.33   12.69
  -3  -4 -18  191.96   16.79
  -2  -3  -5   11.66    4.89
  -1  -3 -18  106.80   16.58
  -1  -3 -17   77.74   12.14
  -1  -3  -8  262.44   12.09
   0  -2 -19   44.42   11.19
   0  -2  -6  297.29   10.85
   1  -1 -20   28.48   14.11
   1   0  -2   74.45    2.87
   2  -1 -15  273.54   17.48
   2  -1 -14    2.94   10.33
   2  -1 -13  316.15   16.70
   2  -1 -12  195.62   13.46
   2  -1 -11   56.91    8.79
   2   0 -20   55.45   14.49
   3   0 -14   18.36   10.26
   3   0 -13  294.83   16.24
   3   0 -12   92.96   11.09
   3   0 -11  652.20   19.55
   3   1 -19   43.50   11.12
   3   1  -5 1007.34   14.22
   4   2 -18  272.04   19.12
   4   2  -6  844.97   13.74
   4   3 -21   30.63   14.40
   5   3 -16  253.03   15.95
   5   3 -15   41.43   10.04
  -5  -5 -18  107.92   17.29
  -5  -5  -9  337.46   14.58
  -5  -4  -4  396.05    9.72
  -5  -3  -1   59.82    2.08
  -4  -5 -15   15.82   10.64
  -4  -5 -14  257.03   17.20
  -4  -5 -13   17.29    9.88
  -3  -4 -20  144.01   18.79
  -3  -4  -7   96.41    7.90
  -2  -4 -16   47.37   13.50
  -2  -4 -15   35.34   11.88
  -2  -4 -14  264.33   16.14
  -2  -4 -13   32.95    8.84
  -2  -4 -12   75.60    9.57
  -2  -4 -11  423.87   18.21
  -1  -3 -19    6.83   12.20
   0  -2 -20    7.32    9.92
   1  -2 -16   86.24   13.76
   1  -2 -15  829.74   27.88
   1  -2 -14   51.46    9.85
   1  -2 -13   -4.07    6.88
   1  -2 -12  268.77   14.32
   1  -2 -11  360.65   16.11
   1  -1 -21   17.49   14.15
   1  -1  -5   96.90    5.78
   2  -1 -16  251.89   18.35
   2   0 -21    2.76   13.14
   3   0 -16   30.83   11.76
   3   0 -15   13.44    9.54
   3   1 -20   83.74   13.23
   4   1 -13   56.11    9.72
   4   1 -12  203.63   12.89
   4   2 -19  360.60   22.27
   5   3 -17   58.26   12.16
   5   3  -8   26.01    4.37
  -8  -6 -16   66.25   12.85
  -8  -6 -15  150.15   14.73
  -8  -6 -14   34.28   10.87
  -8  -6 -13   14.94    8.83
  -6  -5  -7  155.04    8.91
  -5  -5 -19   -3.09    9.25
  -4  -5 -17   64.79   14.64
  -4  -5 -16  157.87   16.09
  -4  -5 -12  135.69   11.59
  -4  -5 -11  607.53   20.99
  -4  -4  -5   47.02    5.13
  -3  -3  -3   92.79    4.77
  -2  -4 -18   43.49   14.26
  -2  -4 -17  110.23   13.62
  -2  -4 -10    0.62    6.06
  -1  -3 -20   46.99   13.39
  -1  -3  -7   41.75    5.68
   0  -3 -15  234.46   17.82
   0  -3 -14  649.08   24.59
   0  -3 -13  494.30   20.67
   0  -3 -12  215.46   14.76
   0  -2 -21  102.94   15.06
   1  -2 -17  169.88   16.77
   1  -2 -10    2.13    4.91
   2  -1 -18  138.14   16.84
   2  -1 -17    2.23    8.45
   3   0 -17  215.96   17.29
   3   0  -9  227.59   10.98
   3   1 -21  259.66   21.12
   4   1 -16   33.34   10.71
   4   1 -15  205.59   15.69
   4   1 -14  208.55   13.30
   4   1 -11  378.08   14.80
   4   2 -20   -1.16   12.18
   4   3  -3    3.80    1.17
   5   3 -18   13.95   10.72
  -8  -6 -18   38.71   14.00
  -8  -6 -17   41.93   13.65
  -7  -6 -17   75.59   13.64
  -7  -6 -16    0.68   11.34
  -7  -6 -15  172.83   16.13
  -7  -6 -14  259.84   17.95
  -7  -6 -13   -0.07    9.25
  -7  -5  -6  555.66   13.66
  -6  -4  -3   44.80    3.44
  -4  -5 -19   59.90   15.05
  -4  -5 -18   31.49   10.49
  -4  -5 -10  174.57   12.35
  -2  -4 -19   60.45   14.48
  -1  -2  -3  419.92    8.87
   0  -3 -18   35.29   13.38
   0  -3 -17  373.92   22.71
   0  -3 -16    8.24    8.91
   0  -3 -11  109.64   10.17
   0  -3 -10  142.84   10.99
   0  -2  -5  854.57   15.53
   1  -2 -19   20.37   13.57
   1  -2 -18  139.19   14.65
   2  -1 -19  200.70   19.37
   2  -1  -8  235.18   11.04
   3   0 -19  177.41   17.64
   3   0 -18    7.18    9.08
   3   0  -8 1853.69   26.18
   4   1 -17  174.44   16.15
   4   1  -9   12.30    5.28
   4   2 -21  244.87   21.29
   5   3 -19   96.66   14.70
   5   3  -7  746.79   13.49
  -7  -6 -18   11.47   13.06
  -7  -6 -12   41.13    9.22
  -7  -6 -11  133.16   11.50
  -6  -6 -17  265.89   19.85
  -6  -6 -16   22.31   12.34
  -6  -6 -15   24.27   11.97
  -6  -6 -14  123.10   14.32
  -6  -6 -13   25.16    9.75
  -4  -5  -9  288.75   13.70
  -3  -5 -17   82.35   14.34
  -3  -5 -16   16.19   12.32
  -3  -5 -15   11.36   11.94
  -3  -5 -14   20.06   11.31
  -3  -5 -13  276.44   17.47
  -3  -5 -12   50.58   10.57
  -3  -4  -6   57.93    6.36
  -2  -4 -20  269.43   20.50
  -2  -3  -4  949.62   14.85
  -1  -4 -16  185.75   17.78
  -1  -4 -15   19.55   12.21
  -1  -4 -14  538.58   23.11
  -1  -4 -13  574.33   22.72
  -1  -3  -6 1339.65   21.29
   0  -3 -19   50.73   14.74
   1  -2 -20   63.52   15.37
   1  -2  -8 1871.03   28.06
   2  -1 -20    7.78   12.17
   2   0  -4   34.18    4.18
   3   0 -20  149.43   18.14
   4   1 -19   75.09   13.70
   4   1 -18   57.10   12.80
   5   2 -16    8.05    8.76
   5   2 -15  505.45   20.78
   5   2 -14  362.85   17.20
   5   2 -13  275.02   14.41
   5   2 -12  554.14   18.06
   6   4 -10  206.99    9.75
  -7  -6 -10   -1.37    7.49
  -6  -6 -19   23.69   13.38
  -6  -6 -18    8.85   12.64
  -6  -6 -12   -8.16    8.62
  -6  -5  -6  163.45    8.42
  -5  -5  -7   52.77    6.77
  -3  -5 -19  235.61   21.05
  -3  -5 -18    8.92   11.51
  -3  -5 -11  399.76   18.12
  -1  -4 -18   19.47   13.51
  -1  -4 -17   67.42   11.87
  -1  -4 -12   15.74    7.75
  -1  -4 -11   70.45   10.52
   0  -3 -20  164.69   18.64
   0  -1  -2 1684.69   13.15
   1  -1  -4  311.37    8.80
   2  -1 -21   11.63   12.73
   2  -1  -7  281.56   11.06
   2   2   0  197.13    3.59
   3   0 -21   -7.22   12.29
   3   0  -7  176.91    8.77
   3   2  -2   50.03    1.69
   4   1 -20  262.93   20.25
   4   1  -8  374.30   11.97
   5   2 -17   25.01   11.13
  -6  -6 -11  172.03   12.95
  -5  -6 -18   28.12   14.31
  -5  -6 -17   76.17   15.28
  -5  -6 -16  384.92   22.11
  -5  -6 -15   25.20    9.42
  -5  -6 -14   21.06   10.69
  -5  -6 -13  132.30   13.93
  -5  -2   1  228.96    4.15
  -3  -5 -10  672.73   20.77
  -2  -4  -7   84.44    7.99
  -1  -4 -20   64.12   15.30
  -1  -4 -19   81.07   13.01
  -1  -4 -10   60.83    9.03
   0  -3  -8 1012.30   21.71
   1  -3 -16  443.37   22.61
   1  -3 -15   34.29   12.64
   1  -3 -14  406.83   20.79
   1  -2  -7   83.04    7.99
   2  -2 -17  431.03   23.47
   2  -2 -16  120.82   14.56
   2  -2 -15   64.61   10.55
   2  -2 -14  541.22   21.22
   2  -2 -13   34.20    8.48
   2  -2 -12  200.84   14.52
   3  -1 -17   24.38   12.35
   3  -1 -16   67.13   13.38
   3  -1 -15  187.76   13.84
   3  -1 -14  259.08   15.21
   3  -1 -13   10.28    9.08
   3  -1 -12 1339.81   29.62
   3   1  -4  204.75    6.09
   4   1 -21   79.16   14.79
   5   2 -19   51.10   12.19
   5   2 -18  122.28   14.06
  -7  -6  -9  118.09    9.91
  -7  -5  -5   28.63    4.57
  -6  -6 -10  316.69   15.05
  -5  -6 -19   49.24   12.00
  -5  -6 -12   69.15   11.11
  -4  -4  -4  410.84   10.00
  -3  -5  -9  108.21   10.27
  -3  -4  -5  740.98   14.94
  -2  -5 -18   79.88   15.76
  -2  -5 -17    9.60   11.86
  -2  -5 -16   83.93   12.08
  -2  -5 -15   50.33   10.26
  -2  -5 -14   64.54   12.57
  -2  -5 -13  136.97   14.70
   1  -3 -18    0.63   12.63
   1  -3 -17   86.74   12.54
   1  -3 -13   99.97   11.06
   1  -3 -12   44.21   10.57
   2  -2 -19   33.28   13.61
   2  -2 -18  301.84   19.48
   2  -2 -11  631.95   20.48
   3  -1 -19  143.01   17.83
   3  -1 -18  306.53   19.12
[truncated: 700,996 more chars]
