# Supplementary material for: Coordination Chemistry at the Hard–Soft Interface: Phosphine Oxide-Based Rare Earth/Transition Metal Complexes
Source: ACS Omega. 2026 Feb 22;11(9):15462–75. doi: 10.1021/acsomega.5c13312 (PMC12980413; doi:10.1021/acsomega.5c13312)
Supplement: Supplementary file 7 [file ao5c13312_si_007.cif]

data_rp070
_audit_creation_date               2025-09-04
_audit_creation_method
;
Olex2 1.5
(compiled 2025.07.13 svn.rb7424aed for OlexSys, GUI svn.r7314)
;
_shelx_SHELXL_version_number       '2019/3'
_audit_contact_author_address      ?
_audit_contact_author_email        ?
_audit_contact_author_name         ''
_audit_contact_author_phone        ?
_publ_contact_author_id_orcid      ?
_publ_section_references
;
Dolomanov, O.V., Bourhis, L.J., Gildea, R.J, Howard, J.A.K. & Puschmann, H.
 (2009), J. Appl. Cryst. 42, 339-341.

Sheldrick, G.M. (2015). Acta Cryst. C71, 3-8.
;
_chemical_name_common              ?
_chemical_name_systematic          ?
_chemical_formula_moiety           'C72 H60 Cl6 O3 P6 Y2'
_chemical_formula_sum              'C72 H60 Cl6 O3 P6 Y2'
_chemical_formula_weight           1549.54
_chemical_melting_point            ?
loop_
  _atom_type_symbol
  _atom_type_description
  _atom_type_scat_dispersion_real
  _atom_type_scat_dispersion_imag
  _atom_type_scat_source
 'C' 'C' 0.0033 0.0016 'International Tables Vol C Tables 4.2.6.8 and 6.1.1.4'
 'H' 'H' 0.0000 0.0000 'International Tables Vol C Tables 4.2.6.8 and 6.1.1.4'
 'Cl' 'Cl' 0.1484 0.1585 'International Tables Vol C Tables 4.2.6.8 and 6.1.1.4'
 'O' 'O' 0.0106 0.0060 'International Tables Vol C Tables 4.2.6.8 and 6.1.1.4'
 'P' 'P' 0.1023 0.0942 'International Tables Vol C Tables 4.2.6.8 and 6.1.1.4'
 'Y' 'Y' -2.7962 3.5667 'International Tables Vol C Tables 4.2.6.8 and 6.1.1.4'

_shelx_space_group_comment
;
The symmetry employed for this shelxl refinement is uniquely defined
by the following loop, which should always be used as a source of
symmetry information in preference to the above space-group names.
They are only intended as comments.
;
_space_group_crystal_system        'triclinic'
_space_group_IT_number             2
_space_group_name_H-M_alt          'P -1'
_space_group_name_Hall             '-P 1'
loop_
  _space_group_symop_operation_xyz
 'x, y, z'
 '-x, -y, -z'

_cell_length_a                     11.9678(12)
_cell_length_b                     14.3355(16)
_cell_length_c                     21.837(2)
_cell_angle_alpha                  72.915(8)
_cell_angle_beta                   81.769(8)
_cell_angle_gamma                  80.847(8)
_cell_volume                       3517.0(7)
_cell_formula_units_Z              2
_cell_measurement_reflns_used      35974
_cell_measurement_temperature      100
_cell_measurement_theta_max        29.14
_cell_measurement_theta_min        1.96
_shelx_estimated_absorpt_T_max     0.941
_shelx_estimated_absorpt_T_min     0.735
_exptl_absorpt_coefficient_mu      2.052
_exptl_absorpt_correction_T_max    0.9381
_exptl_absorpt_correction_T_min    0.7192
_exptl_absorpt_correction_type     multi-scan
_exptl_absorpt_process_details
;
STOE X-Red32, absorption correction by Gaussian integration, analogous to
P. Coppens, "The Evaluation of Absorption and Extinction in Single-Crystal
Structure Analysis", published in: F. R. Ahmed (Editor), "Crystallographic
Computing", Munksgaard, Copenhagen (1970), 255 - 270. Afterwards scaling of
reflection intensities was performed within STOE LANA. J. Koziskova, F. Hahn,
J. Richter, J. Kozisek, Acta Chimica Slovaca, vol. 9, no. 2, 2016, pp. 136-140.
;
_exptl_absorpt_special_details     ?
_exptl_crystal_colour              colourless
_exptl_crystal_density_diffrn      1.463
_exptl_crystal_density_meas        ?
_exptl_crystal_density_method      'not measured'
_exptl_crystal_description         block
_exptl_crystal_F_000               1572
loop_
  _exptl_crystal_face_index_h
  _exptl_crystal_face_index_k
  _exptl_crystal_face_index_l
  _exptl_crystal_face_perp_dist
 0 1 7 0.0230
 0 0 -1 0.0080
 8 -1 1 0.0590
 -5 -1 -1 0.0710
 1 7 3 0.0870
 -2 -6 -3 0.0730
 4 5 3 0.0920
 1 -3 -1 0.0830
 -6 1 0 0.0620
 -6 5 1 0.0460

_exptl_crystal_size_max            0.16
_exptl_crystal_size_mid            0.1
_exptl_crystal_size_min            0.03
_exptl_transmission_factor_max     ?
_exptl_transmission_factor_min     ?
_diffrn_reflns_av_R_equivalents    0.0541
_diffrn_reflns_av_unetI/netI       0.0819
_diffrn_reflns_Laue_measured_fraction_full  0.995
_diffrn_reflns_Laue_measured_fraction_max  0.993
_diffrn_reflns_limit_h_max         14
_diffrn_reflns_limit_h_min         -14
_diffrn_reflns_limit_k_max         17
_diffrn_reflns_limit_k_min         -17
_diffrn_reflns_limit_l_max         26
_diffrn_reflns_limit_l_min         -26
_diffrn_reflns_number              35984
_diffrn_reflns_point_group_measured_fraction_full  0.995
_diffrn_reflns_point_group_measured_fraction_max  0.993
_diffrn_reflns_theta_full          25.242
_diffrn_reflns_theta_max           26.022
_diffrn_reflns_theta_min           1.962
_diffrn_ambient_temperature        100
_diffrn_detector                   'EIGER2 1M CDTE'
_diffrn_detector_area_resol_mean   13.33
_diffrn_measured_fraction_theta_full  0.995
_diffrn_measured_fraction_theta_max  0.993
_diffrn_measurement_details
;
 480 frames, detector distance = 40 mm
;
_diffrn_measurement_device         'Eulerian 4-circle diffractometer'
_diffrn_measurement_device_type    'STOE STADIVARI'
_diffrn_measurement_method         'rotation method, \w scans'
_diffrn_oxdiff_ac3_digest_hkl      41a7b4578bc236cab80aa97d1a14d2e795bc1d
_diffrn_radiation_collimation      '1.2 0.6 mm diameter'
_diffrn_radiation_monochromator    'Graded multilayer mirror'
_diffrn_radiation_polarisn_norm    270
_diffrn_radiation_probe            x-ray
_diffrn_radiation_type             'Mo K\a'
_diffrn_radiation_wavelength       0.71073
_diffrn_source                     Axo_Mo
_diffrn_source_current             0.830
_diffrn_source_power               0.050
_diffrn_source_voltage             60
_reflns_Friedel_coverage           0.000
_reflns_Friedel_fraction_full      .
_reflns_Friedel_fraction_max       .
_reflns_number_gt                  9509
_reflns_number_total               13770
_reflns_special_details
;
 Reflections were merged by SHELXL according to the crystal
 class for the calculation of statistics and refinement.
 
 _reflns_Friedel_fraction is defined as the number of unique
 Friedel pairs measured divided by the number that would be
 possible theoretically, ignoring centric projections and
 systematic absences.
;
_reflns_threshold_expression       'I > 2\s(I)'
_computing_cell_refinement
;
X-Area Recipe 2.4 (STOE, 2024)
;
_computing_data_collection
;
X-Area Recipe 2.4 (STOE, 2024)
;
_computing_data_reduction
;
X-Area Integrate 2.5.18.0 (STOE, 2024)
X-Area X-Red 2.3.1.0 (STOE, 2023)
;
_computing_structure_solution     'SHELXT (Sheldrick, 2015)' 
_computing_structure_refinement   'SHELXL-2019 (Sheldrick, 2016)' 
_computing_molecular_graphics     'Diamond 4 (Crystal Impact, 2017)' 
_computing_publication_material   'Olex2 (Dolomanov et al., 2009)'
_refine_diff_density_max           1.519
_refine_diff_density_min           -0.869
_refine_diff_density_rms           0.120
_refine_ls_extinction_coef         .
_refine_ls_extinction_method       none
_refine_ls_goodness_of_fit_ref     1.048
_refine_ls_hydrogen_treatment      constr
_refine_ls_matrix_type             full
_refine_ls_number_parameters       820
_refine_ls_number_reflns           13770
_refine_ls_number_restraints       288
_refine_ls_R_factor_all            0.1005
_refine_ls_R_factor_gt             0.0593
_refine_ls_restrained_S_all        1.039
_refine_ls_shift/su_max            0.001
_refine_ls_shift/su_mean           0.000
_refine_ls_structure_factor_coef   Fsqd
_refine_ls_weighting_details      
 'w=1/[\s^2^(Fo^2^)+(0.0661P)^2^+9.4207P] where P=(Fo^2^+2Fc^2^)/3'
_refine_ls_weighting_scheme        calc
_refine_ls_wR_factor_gt            0.1360
_refine_ls_wR_factor_ref           0.1524
_refine_special_details            
;
Two phenyl rings were disordered, and were each refined with sets of 
partial-occupancy anisotropic C-atoms, each disorder component being
constrained to a rigid hexagon. Rigid-bond restraints were applied.
;
_olex2_refinement_description
;
1. Fixed Uiso
 At 1.2 times of:
  All C(H) groups
2. Restrained distances
 P6-C67B \\sim P6-C67
 with sigma of 0.02
 P1-C1B \\sim P1-C1
 with sigma of 0.02
3. Uiso/Uaniso restraints and constraints
C1 \\sim C6 \\sim C5 \\sim C4 \\sim C3 \\sim C2 \\sim C1B \\sim C6B: within
2.5A with sigma of 0.01 and sigma for terminal atoms of 0.02 within 2.5A
Uanis(C67) = Uanis(C67B)
Uanis(C68) = Uanis(C68B)
Uanis(C69) = Uanis(C69B)
Uanis(C70) = Uanis(C70B)
Uanis(C71) = Uanis(C71B)
Uanis(C72) = Uanis(C72B)
Uanis(C1B) = Uanis(C1)
4. Rigid body (RIGU) restrains
 C67B, C72B, C71B, C70B, C69B, C68B
 with sigma for 1-2 distances of 0.004 and sigma for 1-3 distances of 0.004
 C67, C72, C71, C70, C69, C68
 with sigma for 1-2 distances of 0.004 and sigma for 1-3 distances of 0.004
 C67, C67B, P6
 with sigma for 1-2 distances of 0.004 and sigma for 1-3 distances of 0.004
 C1, C2, C3, C4, C5, C6
 with sigma for 1-2 distances of 0.004 and sigma for 1-3 distances of 0.004
 C1B, C2B, C3B, C4B, C5B, C6B
 with sigma for 1-2 distances of 0.004 and sigma for 1-3 distances of 0.004
5. Others
 Fixed Sof: C1(0.5) C6(0.5) H6(0.5) C5(0.5) H5(0.5) C4(0.5) H4(0.5) C3(0.5)
 H3(0.5) C2(0.5) H2(0.5) C1B(0.5) C6B(0.5) H6B(0.5) C5B(0.5) H5B(0.5) C4B(0.5)
 H4B(0.5) C3B(0.5) H3B(0.5) C2B(0.5) H2B(0.5) C67(0.5) C72(0.5) H72(0.5)
 C71(0.5) H71(0.5) C70(0.5) H70(0.5) C69(0.5) H69(0.5) C68(0.5) H68(0.5)
 C67B(0.5) C72B(0.5) H72B(0.5) C71B(0.5) H71B(0.5) C70B(0.5) H70B(0.5)
 C69B(0.5) H69B(0.5) C68B(0.5) H68B(0.5)
6.a Aromatic/amide H refined with riding coordinates:
 C6(H6), C5(H5), C4(H4), C3(H3), C2(H2), C6B(H6B), C5B(H5B), C4B(H4B),
 C3B(H3B), C2B(H2B), C8(H8), C9(H9), C10(H10), C11(H11), C12(H12), C14(H14),
 C15(H15), C16(H16), C17(H17), C18(H18), C20(H20), C21(H21), C22(H22), C23(H23),
  C24(H24), C26(H26), C27(H27), C28(H28), C29(H29), C30(H30), C32(H32),
 C33(H33), C34(H34), C35(H35), C36(H36), C38(H38), C39(H39), C40(H40), C41(H41),
  C42(H42), C44(H44), C45(H45), C46(H46), C47(H47), C48(H48), C50(H50),
 C51(H51), C52(H52), C53(H53), C54(H54), C56(H56), C57(H57), C58(H58), C59(H59),
  C60(H60), C62(H62), C63(H63), C64(H64), C65(H65), C66(H66), C72(H72),
 C71(H71), C70(H70), C69(H69), C68(H68), C72B(H72B), C71B(H71B), C70B(H70B),
 C69B(H69B), C68B(H68B)
6.b Fitted hexagon refined as free rotating group:
 C1(C6,C5,C4,C3,C2), C1B(C6B,C5B,C4B,C3B,C2B), C67(C72,C71,C70,C69,C68),
 C67B(C72B,C71B,C70B,C69B,C68B)
;
_atom_sites_solution_hydrogens     geom
_atom_sites_solution_primary       'intrinsic phasing'
_atom_sites_solution_secondary     difmap
loop_
  _atom_site_label
  _atom_site_type_symbol
  _atom_site_fract_x
  _atom_site_fract_y
  _atom_site_fract_z
  _atom_site_U_iso_or_equiv
  _atom_site_adp_type
  _atom_site_occupancy
  _atom_site_site_symmetry_order
  _atom_site_calc_flag
  _atom_site_refinement_flags_posn
  _atom_site_refinement_flags_adp
  _atom_site_refinement_flags_occupancy
  _atom_site_disorder_assembly
  _atom_site_disorder_group
 Y1 Y 0.50339(4) 0.53477(4) 0.24119(3) 0.02023(14) Uani 1 1 d . . . . .
 Y2 Y 0.45618(4) 0.79618(4) 0.24610(3) 0.01803(13) Uani 1 1 d . . . . .
 Cl1 Cl 0.36010(13) 0.45886(13) 0.20235(9) 0.0431(4) Uani 1 1 d . . . . .
 Cl2 Cl 0.55543(13) 0.39378(10) 0.33786(7) 0.0359(4) Uani 1 1 d . . . . .
 Cl3 Cl 0.63464(10) 0.65626(9) 0.26764(7) 0.0219(3) Uani 1 1 d . . . . .
 Cl4 Cl 0.34960(11) 0.63488(9) 0.31080(6) 0.0235(3) Uani 1 1 d . . . . .
 Cl5 Cl 0.44627(10) 0.71173(9) 0.15228(6) 0.0219(3) Uani 1 1 d . . . . .
 Cl6 Cl 0.58384(12) 0.92484(11) 0.18284(8) 0.0344(3) Uani 1 1 d . . . . .
 P1 P 0.75584(11) 0.49412(10) 0.12691(7) 0.0200(3) Uani 1 1 d D . . . .
 P2 P 0.90094(13) 0.38449(10) 0.15983(8) 0.0270(3) Uani 1 1 d . . . . .
 P3 P 0.47918(12) 0.87160(10) 0.39092(7) 0.0219(3) Uani 1 1 d . . . . .
 P4 P 0.44229(13) 0.78482(11) 0.49120(7) 0.0268(3) Uani 1 1 d . . . . .
 P5 P 0.17346(11) 0.93613(10) 0.21235(7) 0.0193(3) Uani 1 1 d . . . . .
 P6 P 0.14811(13) 1.04988(10) 0.12196(7) 0.0257(3) Uani 1 1 d D . . . .
 O1 O 0.6525(3) 0.5023(3) 0.17521(17) 0.0215(8) Uani 1 1 d . . . . .
 O2 O 0.4543(3) 0.8311(3) 0.33765(18) 0.0224(8) Uani 1 1 d . . . . .
 O3 O 0.2936(3) 0.8847(2) 0.22256(18) 0.0209(8) Uani 1 1 d . . . . .
 C1 C 0.7246(7) 0.4528(6) 0.0627(4) 0.0252(11) Uani 0.5 1 d DG U P A 1
 C6 C 0.7858(7) 0.4765(6) 0.0023(5) 0.0240(19) Uani 0.5 1 d G U P A 1
 H6 H 0.844388 0.517548 -0.005994 0.029 Uiso 0.5 1 calc R U P A 1
 C5 C 0.7613(7) 0.4402(7) -0.0461(3) 0.025(2) Uani 0.5 1 d G U P A 1
 H5 H 0.803136 0.456409 -0.087390 0.030 Uiso 0.5 1 calc R U P A 1
 C4 C 0.6756(8) 0.3801(7) -0.0340(3) 0.027(2) Uani 0.5 1 d G U P A 1
 H4 H 0.658887 0.355325 -0.067054 0.032 Uiso 0.5 1 calc R U P A 1
 C3 C 0.6145(6) 0.3564(6) 0.0264(4) 0.0297(18) Uani 0.5 1 d G U P A 1
 H3 H 0.555889 0.315380 0.034677 0.036 Uiso 0.5 1 calc R U P A 1
 C2 C 0.6390(7) 0.3927(6) 0.0748(3) 0.0286(18) Uani 0.5 1 d G U P A 1
 H2 H 0.597139 0.376519 0.116074 0.034 Uiso 0.5 1 calc R U P A 1
 C1B C 0.7089(7) 0.4586(6) 0.0616(4) 0.0252(11) Uani 0.5 1 d DG U P A 2
 C6B C 0.7870(6) 0.4429(7) 0.0110(5) 0.0275(19) Uani 0.5 1 d G U P A 2
 H6B H 0.864645 0.450671 0.010276 0.033 Uiso 0.5 1 calc R U P A 2
 C5B C 0.7517(7) 0.4160(7) -0.0386(4) 0.032(3) Uani 0.5 1 d G . P A 2
 H5B H 0.805086 0.405231 -0.073230 0.038 Uiso 0.5 1 calc R U P A 2
 C4B C 0.6381(8) 0.4047(7) -0.0376(3) 0.037(3) Uani 0.5 1 d G . P A 2
 H4B H 0.613949 0.386206 -0.071465 0.045 Uiso 0.5 1 calc R U P A 2
 C3B C 0.5600(6) 0.4203(7) 0.0131(4) 0.041(3) Uani 0.5 1 d G . P A 2
 H3B H 0.482369 0.412620 0.013807 0.049 Uiso 0.5 1 calc R U P A 2
 C2B C 0.5953(6) 0.4473(6) 0.0627(3) 0.030(2) Uani 0.5 1 d G . P A 2
 H2B H 0.541926 0.458060 0.097314 0.035 Uiso 0.5 1 calc R U P A 2
 C7 C 0.8119(4) 0.6096(4) 0.0930(3) 0.0213(11) Uani 1 1 d . . . . .
 C8 C 0.7394(5) 0.6965(4) 0.0917(3) 0.0266(13) Uani 1 1 d . . . . .
 H8 H 0.661951 0.693872 0.108630 0.032 Uiso 1 1 calc R U . . .
 C9 C 0.7804(5) 0.7867(4) 0.0657(3) 0.0287(13) Uani 1 1 d . . . . .
 H9 H 0.731131 0.845899 0.064610 0.034 Uiso 1 1 calc R U . . .
 C10 C 0.8933(5) 0.7899(4) 0.0413(3) 0.0285(13) Uani 1 1 d . . . . .
 H10 H 0.921374 0.851615 0.023686 0.034 Uiso 1 1 calc R U . . .
 C11 C 0.9645(5) 0.7057(4) 0.0421(3) 0.0310(14) Uani 1 1 d . . . . .
 H11 H 1.041541 0.709216 0.024437 0.037 Uiso 1 1 calc R U . . .
 C12 C 0.9256(5) 0.6149(4) 0.0686(3) 0.0270(13) Uani 1 1 d . . . . .
 H12 H 0.976367 0.556316 0.070168 0.032 Uiso 1 1 calc R U . . .
 C13 C 0.8215(5) 0.2775(4) 0.1915(3) 0.0280(13) Uani 1 1 d . . . . .
 C14 C 0.8348(5) 0.2099(4) 0.1557(3) 0.0334(14) Uani 1 1 d . . . . .
 H14 H 0.883375 0.220308 0.116530 0.040 Uiso 1 1 calc R U . . .
 C15 C 0.7780(5) 0.1279(4) 0.1766(3) 0.0335(14) Uani 1 1 d . . . . .
 H15 H 0.789034 0.081374 0.152293 0.040 Uiso 1 1 calc R U . . .
 C16 C 0.7057(6) 0.1133(4) 0.2324(3) 0.0384(16) Uani 1 1 d . . . . .
 H16 H 0.666852 0.056613 0.246665 0.046 Uiso 1 1 calc R U . . .
 C17 C 0.6892(5) 0.1812(4) 0.2680(3) 0.0373(15) Uani 1 1 d . . . . .
 H17 H 0.637800 0.171893 0.306078 0.045 Uiso 1 1 calc R U . . .
 C18 C 0.7478(5) 0.2626(4) 0.2477(3) 0.0323(14) Uani 1 1 d . . . . .
 H18 H 0.737541 0.308494 0.272396 0.039 Uiso 1 1 calc R U . . .
 C19 C 0.9359(5) 0.4174(4) 0.2287(3) 0.0269(13) Uani 1 1 d . . . . .
 C20 C 0.8581(5) 0.4585(4) 0.2710(3) 0.0251(12) Uani 1 1 d . . . . .
 H20 H 0.779222 0.468788 0.265827 0.030 Uiso 1 1 calc R U . . .
 C21 C 0.8954(5) 0.4844(5) 0.3203(3) 0.0354(15) Uani 1 1 d . . . . .
 H21 H 0.842002 0.513211 0.348197 0.042 Uiso 1 1 calc R U . . .
 C22 C 1.0094(6) 0.4685(5) 0.3293(3) 0.0392(16) Uani 1 1 d . . . . .
 H22 H 1.034561 0.486112 0.363235 0.047 Uiso 1 1 calc R U . . .
 C23 C 1.0858(5) 0.4274(5) 0.2889(3) 0.0392(16) Uani 1 1 d . . . . .
 H23 H 1.164118 0.415320 0.295715 0.047 Uiso 1 1 calc R U . . .
 C24 C 1.0515(5) 0.4031(4) 0.2384(3) 0.0337(15) Uani 1 1 d . . . . .
 H24 H 1.106413 0.376519 0.210086 0.040 Uiso 1 1 calc R U . . .
 C25 C 0.4077(5) 0.9932(4) 0.3824(3) 0.0281(13) Uani 1 1 d . . . . .
 C26 C 0.3662(5) 1.0288(4) 0.4353(3) 0.0355(15) Uani 1 1 d . . . . .
 H26 H 0.372299 0.986978 0.477732 0.043 Uiso 1 1 calc R U . . .
 C27 C 0.3160(6) 1.1259(5) 0.4259(3) 0.0446(17) Uani 1 1 d . . . . .
 H27 H 0.287199 1.149995 0.461914 0.053 Uiso 1 1 calc R U . . .
 C28 C 0.3078(7) 1.1869(5) 0.3643(3) 0.0488(19) Uani 1 1 d . . . . .
 H28 H 0.274878 1.253422 0.358199 0.059 Uiso 1 1 calc R U . . .
 C29 C 0.3473(6) 1.1522(4) 0.3115(3) 0.0406(16) Uani 1 1 d . . . . .
 H29 H 0.340119 1.194617 0.269366 0.049 Uiso 1 1 calc R U . . .
 C30 C 0.3970(5) 1.0561(4) 0.3196(3) 0.0290(13) Uani 1 1 d . . . . .
 H30 H 0.423906 1.032498 0.283167 0.035 Uiso 1 1 calc R U . . .
 C31 C 0.6285(5) 0.8803(4) 0.3857(3) 0.0246(12) Uani 1 1 d . . . . .
 C32 C 0.7079(5) 0.8047(4) 0.3698(3) 0.0337(14) Uani 1 1 d . . . . .
 H32 H 0.682607 0.752457 0.359137 0.040 Uiso 1 1 calc R U . . .
 C33 C 0.8225(5) 0.8077(5) 0.3698(3) 0.0373(15) Uani 1 1 d . . . . .
 H33 H 0.876439 0.757423 0.358756 0.045 Uiso 1 1 calc R U . . .
 C34 C 0.8595(5) 0.8839(5) 0.3858(3) 0.0418(17) Uani 1 1 d . . . . .
 H34 H 0.938472 0.884744 0.386765 0.050 Uiso 1 1 calc R U . . .
 C35 C 0.7812(6) 0.9585(5) 0.4005(3) 0.0433(17) Uani 1 1 d . . . . .
 H35 H 0.806653 1.011525 0.410177 0.052 Uiso 1 1 calc R U . . .
 C36 C 0.6672(5) 0.9559(5) 0.4010(3) 0.0324(14) Uani 1 1 d . . . . .
 H36 H 0.613996 1.006519 0.412067 0.039 Uiso 1 1 calc R U . . .
 C37 C 0.2969(5) 0.7558(4) 0.4936(3) 0.0265(13) Uani 1 1 d . . . . .
 C38 C 0.2534(5) 0.7327(4) 0.4445(3) 0.0302(14) Uani 1 1 d . . . . .
 H38 H 0.300612 0.729866 0.406059 0.036 Uiso 1 1 calc R U . . .
 C39 C 0.1409(5) 0.7140(4) 0.4519(3) 0.0349(15) Uani 1 1 d . . . . .
 H39 H 0.110830 0.699974 0.418091 0.042 Uiso 1 1 calc R U . . .
 C40 C 0.0734(5) 0.7157(4) 0.5079(3) 0.0376(16) Uani 1 1 d . . . . .
 H40 H -0.003478 0.703223 0.512669 0.045 Uiso 1 1 calc R U . . .
 C41 C 0.1163(6) 0.7352(4) 0.5572(3) 0.0414(17) Uani 1 1 d . . . . .
 H41 H 0.069762 0.734173 0.596391 0.050 Uiso 1 1 calc R U . . .
 C42 C 0.2254(5) 0.7561(4) 0.5500(3) 0.0353(15) Uani 1 1 d . . . . .
 H42 H 0.253340 0.771103 0.584174 0.042 Uiso 1 1 calc R U . . .
 C43 C 0.5416(5) 0.6758(4) 0.4858(3) 0.0274(13) Uani 1 1 d . . . . .
 C44 C 0.6309(5) 0.6527(5) 0.5231(3) 0.0368(15) Uani 1 1 d . . . . .
 H44 H 0.635146 0.691124 0.551381 0.044 Uiso 1 1 calc R U . . .
 C45 C 0.7137(6) 0.5759(5) 0.5206(3) 0.0476(18) Uani 1 1 d . . . . .
 H45 H 0.772977 0.559425 0.548002 0.057 Uiso 1 1 calc R U . . .
 C46 C 0.7101(6) 0.5217(5) 0.4771(3) 0.0431(17) Uani 1 1 d . . . . .
 H46 H 0.769606 0.470859 0.472691 0.052 Uiso 1 1 calc R U . . .
 C47 C 0.6213(5) 0.5424(4) 0.4413(3) 0.0368(15) Uani 1 1 d . . . . .
 H47 H 0.617828 0.503965 0.413005 0.044 Uiso 1 1 calc R U . . .
 C48 C 0.5347(5) 0.6186(4) 0.4450(3) 0.0300(13) Uani 1 1 d . . . . .
 H48 H 0.472090 0.631322 0.420230 0.036 Uiso 1 1 calc R U . . .
 C49 C 0.1209(4) 0.9922(4) 0.2764(3) 0.0209(12) Uani 1 1 d . . . . .
 C50 C 0.1575(5) 0.9463(4) 0.3361(3) 0.0263(13) Uani 1 1 d . . . . .
 H50 H 0.209275 0.887547 0.341669 0.032 Uiso 1 1 calc R U . . .
 C51 C 0.1207(5) 0.9835(4) 0.3879(3) 0.0303(13) Uani 1 1 d . . . . .
 H51 H 0.145684 0.950551 0.429071 0.036 Uiso 1 1 calc R U . . .
 C52 C 0.0463(5) 1.0703(4) 0.3787(3) 0.0336(14) Uani 1 1 d . . . . .
 H52 H 0.020730 1.097154 0.413891 0.040 Uiso 1 1 calc R U . . .
 C53 C 0.0092(5) 1.1180(4) 0.3191(3) 0.0299(14) Uani 1 1 d . . . . .
 H53 H -0.041759 1.177165 0.313338 0.036 Uiso 1 1 calc R U . . .
 C54 C 0.0462(5) 1.0795(4) 0.2684(3) 0.0281(13) Uani 1 1 d . . . . .
 H54 H 0.020864 1.112272 0.227321 0.034 Uiso 1 1 calc R U . . .
 C55 C 0.0804(4) 0.8499(4) 0.2113(3) 0.0193(11) Uani 1 1 d . . . . .
 C56 C 0.1262(5) 0.7576(4) 0.2043(3) 0.0271(13) Uani 1 1 d . . . . .
 H56 H 0.206171 0.739098 0.201683 0.033 Uiso 1 1 calc R U . . .
 C57 C 0.0544(5) 0.6937(4) 0.2012(3) 0.0334(14) Uani 1 1 d . . . . .
 H57 H 0.085322 0.630404 0.196867 0.040 Uiso 1 1 calc R U . . .
 C58 C -0.0619(5) 0.7199(4) 0.2044(3) 0.0314(14) Uani 1 1 d . . . . .
 H58 H -0.110828 0.675051 0.202375 0.038 Uiso 1 1 calc R U . . .
 C59 C -0.1066(5) 0.8123(5) 0.2106(3) 0.0328(14) Uani 1 1 d . . . . .
 H59 H -0.186479 0.831157 0.212403 0.039 Uiso 1 1 calc R U . . .
 C60 C -0.0356(5) 0.8770(4) 0.2141(3) 0.0280(13) Uani 1 1 d . . . . .
 H60 H -0.066599 0.940250 0.218373 0.034 Uiso 1 1 calc R U . . .
 C61 C 0.2174(5) 0.9781(4) 0.0674(3) 0.0269(13) Uani 1 1 d . . . . .
 C62 C 0.1443(6) 0.9383(5) 0.0400(3) 0.0388(15) Uani 1 1 d . . . . .
 H62 H 0.064745 0.945746 0.052497 0.047 Uiso 1 1 calc R U . . .
 C63 C 0.1868(6) 0.8888(5) -0.0046(3) 0.0450(17) Uani 1 1 d . . . . .
 H63 H 0.136221 0.863712 -0.023730 0.054 Uiso 1 1 calc R U . . .
 C64 C 0.3028(6) 0.8746(6) -0.0224(3) 0.0496(19) Uani 1 1 d . . . . .
 H64 H 0.331821 0.838608 -0.052642 0.059 Uiso 1 1 calc R U . . .
 C65 C 0.3754(6) 0.9134(6) 0.0044(3) 0.0481(19) Uani 1 1 d . . . . .
 H65 H 0.454883 0.905135 -0.008194 0.058 Uiso 1 1 calc R U . . .
 C66 C 0.3338(5) 0.9638(5) 0.0491(3) 0.0381(15) Uani 1 1 d . . . . .
 H66 H 0.385009 0.989163 0.067687 0.046 Uiso 1 1 calc R U . . .
 C67 C 0.2526(16) 1.1322(11) 0.1248(16) 0.0320(18) Uani 0.5 1 d DG . P B 2
 C72 C 0.3624(16) 1.0967(6) 0.1414(13) 0.030(2) Uani 0.5 1 d G . P B 2
 H72 H 0.388840 1.028600 0.148869 0.036 Uiso 0.5 1 calc R U P B 2
 C71 C 0.4336(10) 1.1608(6) 0.1471(8) 0.032(2) Uani 0.5 1 d G . P B 2
 H71 H 0.508587 1.136564 0.158470 0.038 Uiso 0.5 1 calc R U P B 2
 C70 C 0.3949(8) 1.2605(6) 0.1362(6) 0.035(3) Uani 0.5 1 d G . P B 2
 H70 H 0.443520 1.304288 0.140103 0.042 Uiso 0.5 1 calc R U P B 2
 C69 C 0.2851(9) 1.2960(7) 0.1196(7) 0.040(3) Uani 0.5 1 d G . P B 2
 H69 H 0.258707 1.364049 0.112135 0.049 Uiso 0.5 1 calc R U P B 2
 C68 C 0.2140(11) 1.2318(11) 0.1139(12) 0.036(3) Uani 0.5 1 d G . P B 2
 H68 H 0.138959 1.256086 0.102533 0.043 Uiso 0.5 1 calc R U P B 2
 C67B C 0.2377(16) 1.1383(10) 0.1230(16) 0.0320(18) Uani 0.5 1 d DG . P B 1
 C72B C 0.3480(15) 1.1206(6) 0.1405(13) 0.030(2) Uani 0.5 1 d G . P B 1
 H72B H 0.383787 1.055044 0.154657 0.036 Uiso 0.5 1 calc R U P B 1
 C71B C 0.4057(9) 1.1990(6) 0.1375(8) 0.032(2) Uani 0.5 1 d G . P B 1
 H71B H 0.481051 1.186876 0.149460 0.038 Uiso 0.5 1 calc R U P B 1
 C70B C 0.3533(9) 1.2949(5) 0.1168(6) 0.035(3) Uani 0.5 1 d G . P B 1
 H70B H 0.392791 1.348462 0.114711 0.042 Uiso 0.5 1 calc R U P B 1
 C69B C 0.2431(10) 1.3126(8) 0.0993(7) 0.040(3) Uani 0.5 1 d G . P B 1
 H69B H 0.207265 1.378216 0.085158 0.049 Uiso 0.5 1 calc R U P B 1
 C68B C 0.1853(12) 1.2343(12) 0.1024(12) 0.036(3) Uani 0.5 1 d G . P B 1
 H68B H 0.109998 1.246385 0.090354 0.043 Uiso 0.5 1 calc R U P B 1

loop_
  _atom_site_aniso_label
  _atom_site_aniso_U_11
  _atom_site_aniso_U_22
  _atom_site_aniso_U_33
  _atom_site_aniso_U_23
  _atom_site_aniso_U_13
  _atom_site_aniso_U_12
 Y1 0.0160(3) 0.0225(3) 0.0256(3) -0.0120(2) 0.0032(2) -0.0068(2)
 Y2 0.0121(2) 0.0211(3) 0.0246(3) -0.0121(2) -0.0018(2) -0.00208(19)
 Cl1 0.0340(9) 0.0583(10) 0.0532(10) -0.0343(9) 0.0067(7) -0.0267(7)
 Cl2 0.0432(9) 0.0272(7) 0.0325(8) -0.0055(6) 0.0074(7) -0.0053(6)
 Cl3 0.0135(6) 0.0234(6) 0.0325(7) -0.0134(6) -0.0035(5) -0.0012(5)
 Cl4 0.0175(6) 0.0268(7) 0.0283(7) -0.0122(6) 0.0038(5) -0.0054(5)
 Cl5 0.0184(6) 0.0267(7) 0.0249(7) -0.0135(6) -0.0034(5) -0.0024(5)
 Cl6 0.0244(7) 0.0388(8) 0.0440(9) -0.0152(7) 0.0058(6) -0.0170(6)
 P1 0.0192(7) 0.0175(7) 0.0241(8) -0.0082(6) 0.0018(6) -0.0030(5)
 P2 0.0253(8) 0.0213(7) 0.0321(8) -0.0087(6) 0.0011(6) 0.0026(6)
 P3 0.0208(7) 0.0237(7) 0.0244(8) -0.0108(6) -0.0044(6) -0.0022(6)
 P4 0.0266(8) 0.0284(8) 0.0271(8) -0.0112(6) -0.0025(6) -0.0018(6)
 P5 0.0149(7) 0.0186(7) 0.0251(8) -0.0060(6) -0.0034(6) -0.0030(5)
 P6 0.0307(8) 0.0190(7) 0.0281(8) -0.0048(6) -0.0082(6) -0.0041(6)
 O1 0.0174(19) 0.0228(19) 0.027(2) -0.0120(16) 0.0047(15) -0.0058(15)
 O2 0.0194(19) 0.027(2) 0.026(2) -0.0146(17) -0.0045(16) -0.0028(15)
 O3 0.0124(18) 0.0217(19) 0.031(2) -0.0107(16) -0.0043(15) -0.0006(14)
 C1 0.027(3) 0.019(2) 0.030(2) -0.010(2) -0.002(2) -0.0021(19)
 C6 0.025(4) 0.019(4) 0.030(4) -0.011(3) -0.004(3) 0.001(3)
 C5 0.028(4) 0.018(4) 0.032(4) -0.011(3) -0.003(3) -0.002(3)
 C4 0.028(4) 0.021(4) 0.035(4) -0.016(3) 0.000(3) -0.003(4)
 C3 0.031(4) 0.025(4) 0.037(4) -0.013(3) 0.002(3) -0.010(3)
 C2 0.028(4) 0.026(4) 0.035(4) -0.014(3) 0.002(3) -0.006(3)
 C1B 0.027(3) 0.019(2) 0.030(2) -0.010(2) -0.002(2) -0.0021(19)
 C6B 0.028(4) 0.021(4) 0.034(4) -0.012(3) 0.000(3) 0.000(3)
 C5B 0.043(6) 0.024(7) 0.027(6) -0.010(5) 0.003(5) 0.001(6)
 C4B 0.054(7) 0.028(7) 0.036(7) -0.017(6) -0.009(5) -0.003(6)
 C3B 0.047(7) 0.047(8) 0.038(6) -0.019(6) 0.000(5) -0.021(6)
 C2B 0.028(5) 0.032(6) 0.033(6) -0.017(5) 0.003(5) -0.008(5)
 C7 0.025(3) 0.016(3) 0.023(3) -0.002(2) -0.003(2) -0.006(2)
 C8 0.023(3) 0.023(3) 0.033(3) -0.006(2) 0.000(2) -0.004(2)
 C9 0.036(3) 0.018(3) 0.032(3) -0.006(2) -0.005(3) -0.002(2)
 C10 0.031(3) 0.023(3) 0.034(3) -0.007(3) -0.005(3) -0.010(2)
 C11 0.026(3) 0.034(3) 0.035(3) -0.008(3) 0.000(3) -0.012(3)
 C12 0.024(3) 0.022(3) 0.033(3) -0.008(2) 0.003(2) -0.002(2)
 C13 0.033(3) 0.017(3) 0.032(3) -0.005(2) -0.005(3) 0.003(2)
 C14 0.038(4) 0.027(3) 0.037(4) -0.011(3) -0.016(3) 0.004(3)
 C15 0.039(4) 0.024(3) 0.042(4) -0.016(3) -0.016(3) 0.006(3)
 C16 0.043(4) 0.025(3) 0.050(4) -0.004(3) -0.018(3) -0.013(3)
 C17 0.038(4) 0.030(3) 0.042(4) -0.009(3) -0.001(3) -0.006(3)
 C18 0.042(4) 0.020(3) 0.035(4) -0.008(3) -0.002(3) -0.003(3)
 C19 0.031(3) 0.020(3) 0.030(3) -0.007(2) -0.005(3) 0.000(2)
 C20 0.021(3) 0.026(3) 0.028(3) -0.007(2) -0.002(2) -0.002(2)
 C21 0.031(3) 0.040(4) 0.035(4) -0.012(3) -0.002(3) -0.003(3)
 C22 0.040(4) 0.042(4) 0.036(4) -0.004(3) -0.012(3) -0.010(3)
 C23 0.026(3) 0.045(4) 0.045(4) -0.007(3) -0.008(3) -0.005(3)
 C24 0.022(3) 0.031(3) 0.043(4) -0.006(3) 0.002(3) -0.001(2)
 C25 0.032(3) 0.022(3) 0.037(3) -0.016(3) -0.007(3) -0.004(2)
 C26 0.041(4) 0.035(3) 0.034(4) -0.014(3) -0.015(3) 0.005(3)
 C27 0.060(5) 0.037(4) 0.041(4) -0.023(3) -0.009(3) 0.006(3)
 C28 0.081(6) 0.025(3) 0.043(4) -0.017(3) -0.021(4) 0.015(3)
 C29 0.059(4) 0.029(3) 0.033(4) -0.005(3) -0.012(3) 0.000(3)
 C30 0.032(3) 0.026(3) 0.031(3) -0.013(3) -0.004(3) 0.000(2)
 C31 0.026(3) 0.025(3) 0.022(3) -0.004(2) -0.004(2) -0.008(2)
 C32 0.025(3) 0.034(3) 0.047(4) -0.016(3) -0.008(3) -0.007(3)
 C33 0.024(3) 0.044(4) 0.045(4) -0.015(3) -0.004(3) -0.002(3)
 C34 0.021(3) 0.061(4) 0.045(4) -0.009(3) -0.004(3) -0.019(3)
 C35 0.041(4) 0.049(4) 0.047(4) -0.017(3) -0.002(3) -0.024(3)
 C36 0.034(3) 0.038(3) 0.031(3) -0.016(3) -0.005(3) -0.011(3)
 C37 0.022(3) 0.022(3) 0.032(3) -0.007(2) 0.000(2) 0.003(2)
 C38 0.030(3) 0.024(3) 0.033(3) -0.006(3) 0.002(3) -0.004(2)
 C39 0.027(3) 0.032(3) 0.040(4) -0.002(3) 0.000(3) -0.004(3)
 C40 0.020(3) 0.030(3) 0.052(4) -0.001(3) 0.009(3) 0.000(2)
 C41 0.042(4) 0.031(3) 0.045(4) -0.012(3) 0.011(3) 0.002(3)
 C42 0.035(4) 0.031(3) 0.039(4) -0.016(3) 0.002(3) 0.005(3)
 C43 0.027(3) 0.029(3) 0.023(3) -0.002(2) -0.004(2) -0.004(2)
 C44 0.034(4) 0.045(4) 0.031(3) -0.011(3) -0.005(3) -0.002(3)
 C45 0.040(4) 0.050(4) 0.042(4) -0.002(3) -0.011(3) 0.011(3)
 C46 0.038(4) 0.037(4) 0.043(4) -0.007(3) 0.003(3) 0.016(3)
 C47 0.044(4) 0.025(3) 0.033(4) -0.003(3) 0.007(3) -0.001(3)
 C48 0.027(3) 0.029(3) 0.030(3) -0.005(3) -0.003(3) -0.001(2)
 C49 0.013(3) 0.020(3) 0.032(3) -0.009(2) -0.003(2) -0.004(2)
 C50 0.020(3) 0.027(3) 0.030(3) -0.006(3) 0.001(2) -0.003(2)
 C51 0.023(3) 0.040(3) 0.029(3) -0.010(3) -0.006(2) -0.003(3)
 C52 0.030(3) 0.036(3) 0.041(4) -0.021(3) -0.004(3) -0.002(3)
 C53 0.029(3) 0.023(3) 0.038(4) -0.015(3) -0.008(3) 0.011(2)
 C54 0.029(3) 0.025(3) 0.028(3) -0.003(3) -0.011(3) 0.002(2)
 C55 0.016(3) 0.020(3) 0.025(3) -0.009(2) -0.006(2) -0.005(2)
 C56 0.021(3) 0.026(3) 0.038(3) -0.011(3) -0.009(2) -0.002(2)
 C57 0.037(4) 0.018(3) 0.049(4) -0.010(3) -0.014(3) -0.005(2)
 C58 0.033(3) 0.037(3) 0.031(3) -0.009(3) -0.005(3) -0.023(3)
 C59 0.020(3) 0.044(4) 0.038(4) -0.018(3) -0.001(3) -0.006(3)
 C60 0.021(3) 0.031(3) 0.037(3) -0.017(3) -0.004(3) -0.001(2)
 C61 0.033(3) 0.024(3) 0.024(3) -0.002(2) -0.005(2) -0.009(2)
 C62 0.034(4) 0.052(4) 0.039(4) -0.022(3) 0.006(3) -0.022(3)
 C63 0.045(4) 0.067(5) 0.036(4) -0.030(4) 0.009(3) -0.025(3)
 C64 0.053(5) 0.067(5) 0.033(4) -0.025(4) 0.010(3) -0.013(4)
 C65 0.031(4) 0.080(5) 0.037(4) -0.028(4) -0.001(3) 0.003(4)
 C66 0.029(3) 0.050(4) 0.042(4) -0.017(3) -0.012(3) -0.007(3)
 C67 0.046(5) 0.026(3) 0.028(4) -0.011(3) 0.008(4) -0.020(3)
 C72 0.049(5) 0.012(4) 0.029(3) -0.005(6) 0.003(4) -0.016(4)
 C71 0.053(6) 0.016(6) 0.030(6) -0.006(6) 0.008(4) -0.021(5)
 C70 0.056(7) 0.021(5) 0.030(7) -0.006(5) 0.003(5) -0.020(5)
 C69 0.059(8) 0.024(4) 0.040(8) -0.016(5) 0.001(5) -0.005(5)
 C68 0.057(7) 0.032(3) 0.026(8) -0.017(4) -0.002(5) -0.013(4)
 C67B 0.046(5) 0.026(3) 0.028(4) -0.011(3) 0.008(4) -0.020(3)
 C72B 0.049(5) 0.012(4) 0.029(3) -0.005(6) 0.003(4) -0.016(4)
 C71B 0.053(6) 0.016(6) 0.030(6) -0.006(6) 0.008(4) -0.021(5)
 C70B 0.056(7) 0.021(5) 0.030(7) -0.006(5) 0.003(5) -0.020(5)
 C69B 0.059(8) 0.024(4) 0.040(8) -0.016(5) 0.001(5) -0.005(5)
 C68B 0.057(7) 0.032(3) 0.026(8) -0.017(4) -0.002(5) -0.013(4)

_geom_special_details
;
 All esds (except the esd in the dihedral angle between two l.s. planes)
 are estimated using the full covariance matrix.  The cell esds are taken
 into account individually in the estimation of esds in distances, angles
 and torsion angles; correlations between esds in cell parameters are only
 used when they are defined by crystal symmetry.  An approximate (isotropic)
 treatment of cell esds is used for estimating esds involving l.s. planes.
;
loop_
  _geom_bond_atom_site_label_1
  _geom_bond_atom_site_label_2
  _geom_bond_distance
  _geom_bond_site_symmetry_2
  _geom_bond_publ_flag
 Y1 Y2 3.7307(8) . ?
 Y1 Cl1 2.5293(16) . ?
 Y1 Cl2 2.5295(16) . ?
 Y1 Cl3 2.7487(14) . ?
 Y1 Cl4 2.7199(13) . ?
 Y1 Cl5 2.7580(14) . ?
 Y1 O1 2.207(3) . ?
 Y2 Cl3 2.6789(13) . ?
 Y2 Cl4 2.7336(14) . ?
 Y2 Cl5 2.6925(14) . ?
 Y2 Cl6 2.5377(15) . ?
 Y2 O2 2.195(4) . ?
 Y2 O3 2.186(3) . ?
 P1 P2 2.197(2) . ?
 P1 O1 1.519(4) . ?
 P1 C1 1.779(6) . ?
 P1 C1B 1.831(6) . ?
 P1 C7 1.797(5) . ?
 P2 C13 1.840(6) . ?
 P2 C19 1.822(6) . ?
 P3 P4 2.199(2) . ?
 P3 O2 1.527(4) . ?
 P3 C25 1.785(5) . ?
 P3 C31 1.796(6) . ?
 P4 C37 1.842(6) . ?
 P4 C43 1.829(6) . ?
 P5 P6 2.184(2) . ?
 P5 O3 1.523(4) . ?
 P5 C49 1.802(5) . ?
 P5 C55 1.797(5) . ?
 P6 C61 1.825(6) . ?
 P6 C67 1.870(8) . ?
 P6 C67B 1.793(8) . ?
 C1 C6 1.3900 . ?
 C1 C2 1.3900 . ?
 C6 H6 0.9500 . ?
 C6 C5 1.3900 . ?
 C5 H5 0.9500 . ?
 C5 C4 1.3900 . ?
 C4 H4 0.9500 . ?
 C4 C3 1.3900 . ?
 C3 H3 0.9500 . ?
 C3 C2 1.3900 . ?
 C2 H2 0.9500 . ?
 C1B C6B 1.3900 . ?
 C1B C2B 1.3900 . ?
 C6B H6B 0.9500 . ?
 C6B C5B 1.3900 . ?
 C5B H5B 0.9500 . ?
 C5B C4B 1.3900 . ?
 C4B H4B 0.9500 . ?
 C4B C3B 1.3900 . ?
 C3B H3B 0.9500 . ?
 C3B C2B 1.3900 . ?
 C2B H2B 0.9500 . ?
 C7 C8 1.395(7) . ?
 C7 C12 1.394(8) . ?
 C8 H8 0.9500 . ?
 C8 C9 1.388(8) . ?
 C9 H9 0.9500 . ?
 C9 C10 1.382(8) . ?
 C10 H10 0.9500 . ?
 C10 C11 1.359(8) . ?
 C11 H11 0.9500 . ?
 C11 C12 1.386(8) . ?
 C12 H12 0.9500 . ?
 C13 C14 1.392(8) . ?
 C13 C18 1.387(8) . ?
 C14 H14 0.9500 . ?
 C14 C15 1.379(9) . ?
 C15 H15 0.9500 . ?
 C15 C16 1.372(9) . ?
 C16 H16 0.9500 . ?
 C16 C17 1.391(9) . ?
 C17 H17 0.9500 . ?
 C17 C18 1.385(8) . ?
 C18 H18 0.9500 . ?
 C19 C20 1.403(8) . ?
 C19 C24 1.402(8) . ?
 C20 H20 0.9500 . ?
 C20 C21 1.385(8) . ?
 C21 H21 0.9500 . ?
 C21 C22 1.380(9) . ?
 C22 H22 0.9500 . ?
 C22 C23 1.364(9) . ?
 C23 H23 0.9500 . ?
 C23 C24 1.382(9) . ?
 C24 H24 0.9500 . ?
 C25 C26 1.395(8) . ?
 C25 C30 1.412(8) . ?
 C26 H26 0.9500 . ?
 C26 C27 1.393(8) . ?
 C27 H27 0.9500 . ?
 C27 C28 1.379(10) . ?
 C28 H28 0.9500 . ?
 C28 C29 1.381(9) . ?
 C29 H29 0.9500 . ?
 C29 C30 1.381(8) . ?
 C30 H30 0.9500 . ?
 C31 C32 1.414(8) . ?
 C31 C36 1.384(8) . ?
 C32 H32 0.9500 . ?
 C32 C33 1.378(8) . ?
 C33 H33 0.9500 . ?
 C33 C34 1.391(9) . ?
 C34 H34 0.9500 . ?
 C34 C35 1.386(9) . ?
 C35 H35 0.9500 . ?
 C35 C36 1.369(9) . ?
 C36 H36 0.9500 . ?
 C37 C38 1.398(8) . ?
 C37 C42 1.397(8) . ?
 C38 H38 0.9500 . ?
 C38 C39 1.393(8) . ?
 C39 H39 0.9500 . ?
 C39 C40 1.370(9) . ?
 C40 H40 0.9500 . ?
 C40 C41 1.370(10) . ?
 C41 H41 0.9500 . ?
 C41 C42 1.363(9) . ?
 C42 H42 0.9500 . ?
 C43 C44 1.377(8) . ?
 C43 C48 1.394(8) . ?
 C44 H44 0.9500 . ?
 C44 C45 1.368(9) . ?
 C45 H45 0.9500 . ?
 C45 C46 1.402(10) . ?
 C46 H46 0.9500 . ?
 C46 C47 1.352(9) . ?
 C47 H47 0.9500 . ?
 C47 C48 1.394(8) . ?
 C48 H48 0.9500 . ?
 C49 C50 1.375(8) . ?
 C49 C54 1.398(7) . ?
 C50 H50 0.9500 . ?
 C50 C51 1.377(8) . ?
 C51 H51 0.9500 . ?
 C51 C52 1.391(8) . ?
 C52 H52 0.9500 . ?
 C52 C53 1.380(9) . ?
 C53 H53 0.9500 . ?
 C53 C54 1.366(8) . ?
 C54 H54 0.9500 . ?
 C55 C56 1.392(7) . ?
 C55 C60 1.379(7) . ?
 C56 H56 0.9500 . ?
 C56 C57 1.373(8) . ?
 C57 H57 0.9500 . ?
 C57 C58 1.381(8) . ?
 C58 H58 0.9500 . ?
 C58 C59 1.384(8) . ?
 C59 H59 0.9500 . ?
 C59 C60 1.378(8) . ?
 C60 H60 0.9500 . ?
 C61 C62 1.400(8) . ?
 C61 C66 1.394(8) . ?
 C62 H62 0.9500 . ?
 C62 C63 1.363(9) . ?
 C63 H63 0.9500 . ?
 C63 C64 1.386(10) . ?
 C64 H64 0.9500 . ?
 C64 C65 1.376(10) . ?
 C65 H65 0.9500 . ?
 C65 C66 1.372(9) . ?
 C66 H66 0.9500 . ?
 C67 C72 1.3900 . ?
 C67 C68 1.3900 . ?
 C72 H72 0.9500 . ?
 C72 C71 1.3900 . ?
 C71 H71 0.9500 . ?
 C71 C70 1.3900 . ?
 C70 H70 0.9500 . ?
 C70 C69 1.3900 . ?
 C69 H69 0.9500 . ?
 C69 C68 1.3900 . ?
 C68 H68 0.9500 . ?
 C67B C72B 1.3900 . ?
 C67B C68B 1.3900 . ?
 C72B H72B 0.9500 . ?
 C72B C71B 1.3900 . ?
 C71B H71B 0.9500 . ?
 C71B C70B 1.3900 . ?
 C70B H70B 0.9500 . ?
 C70B C69B 1.3900 . ?
 C69B H69B 0.9500 . ?
 C69B C68B 1.3900 . ?
 C68B H68B 0.9500 . ?

loop_
  _geom_angle_atom_site_label_1
  _geom_angle_atom_site_label_2
  _geom_angle_atom_site_label_3
  _geom_angle
  _geom_angle_site_symmetry_1
  _geom_angle_site_symmetry_3
  _geom_angle_publ_flag
 Cl1 Y1 Y2 122.36(4) . . ?
 Cl1 Y1 Cl2 98.81(6) . . ?
 Cl1 Y1 Cl3 167.12(5) . . ?
 Cl1 Y1 Cl4 96.35(5) . . ?
 Cl1 Y1 Cl5 89.73(5) . . ?
 Cl2 Y1 Y2 122.34(4) . . ?
 Cl2 Y1 Cl3 93.23(5) . . ?
 Cl2 Y1 Cl4 94.48(5) . . ?
 Cl2 Y1 Cl5 168.41(5) . . ?
 Cl3 Y1 Y2 45.80(3) . . ?
 Cl3 Y1 Cl5 77.73(4) . . ?
 Cl4 Y1 Y2 46.99(3) . . ?
 Cl4 Y1 Cl3 78.07(4) . . ?
 Cl4 Y1 Cl5 76.70(4) . . ?
 Cl5 Y1 Y2 46.08(3) . . ?
 O1 Y1 Y2 113.32(9) . . ?
 O1 Y1 Cl1 98.23(10) . . ?
 O1 Y1 Cl2 96.49(10) . . ?
 O1 Y1 Cl3 84.85(10) . . ?
 O1 Y1 Cl4 160.16(10) . . ?
 O1 Y1 Cl5 89.97(10) . . ?
 Cl3 Y2 Y1 47.36(3) . . ?
 Cl3 Y2 Cl4 79.03(4) . . ?
 Cl3 Y2 Cl5 80.08(4) . . ?
 Cl4 Y2 Y1 46.68(3) . . ?
 Cl5 Y2 Y1 47.54(3) . . ?
 Cl5 Y2 Cl4 77.57(4) . . ?
 Cl6 Y2 Y1 124.18(4) . . ?
 Cl6 Y2 Cl3 91.67(5) . . ?
 Cl6 Y2 Cl4 170.23(5) . . ?
 Cl6 Y2 Cl5 98.05(5) . . ?
 O2 Y2 Y1 120.02(10) . . ?
 O2 Y2 Cl3 94.22(10) . . ?
 O2 Y2 Cl4 89.20(10) . . ?
 O2 Y2 Cl5 166.34(10) . . ?
 O2 Y2 Cl6 94.50(10) . . ?
 O3 Y2 Y1 119.45(9) . . ?
 O3 Y2 Cl3 166.78(10) . . ?
 O3 Y2 Cl4 91.37(10) . . ?
 O3 Y2 Cl5 89.05(10) . . ?
 O3 Y2 Cl6 97.32(10) . . ?
 O3 Y2 O2 94.71(13) . . ?
 Y2 Cl3 Y1 86.83(4) . . ?
 Y1 Cl4 Y2 86.33(4) . . ?
 Y2 Cl5 Y1 86.38(4) . . ?
 O1 P1 P2 117.84(16) . . ?
 O1 P1 C1 112.1(3) . . ?
 O1 P1 C1B 107.1(3) . . ?
 O1 P1 C7 111.7(2) . . ?
 C1 P1 P2 99.7(3) . . ?
 C1 P1 C7 108.3(3) . . ?
 C1B P1 P2 105.3(3) . . ?
 C7 P1 P2 106.23(18) . . ?
 C7 P1 C1B 108.2(3) . . ?
 C13 P2 P1 97.11(18) . . ?
 C19 P2 P1 103.21(18) . . ?
 C19 P2 C13 107.3(3) . . ?
 O2 P3 P4 117.73(16) . . ?
 O2 P3 C25 110.6(2) . . ?
 O2 P3 C31 110.5(2) . . ?
 C25 P3 P4 108.1(2) . . ?
 C25 P3 C31 106.5(3) . . ?
 C31 P3 P4 102.66(19) . . ?
 C37 P4 P3 103.4(2) . . ?
 C43 P4 P3 96.48(19) . . ?
 C43 P4 C37 108.0(3) . . ?
 O3 P5 P6 117.82(16) . . ?
 O3 P5 C49 109.4(2) . . ?
 O3 P5 C55 110.6(2) . . ?
 C49 P5 P6 106.83(18) . . ?
 C55 P5 P6 102.36(18) . . ?
 C55 P5 C49 109.5(2) . . ?
 C61 P6 P5 97.65(18) . . ?
 C61 P6 C67 106.0(9) . . ?
 C67 P6 P5 99.6(8) . . ?
 C67B P6 P5 103.1(8) . . ?
 C67B P6 C61 109.3(10) . . ?
 P1 O1 Y1 172.6(2) . . ?
 P3 O2 Y2 164.2(2) . . ?
 P5 O3 Y2 172.9(2) . . ?
 C6 C1 P1 121.7(5) . . ?
 C6 C1 C2 120.0 . . ?
 C2 C1 P1 118.3(5) . . ?
 C1 C6 H6 120.0 . . ?
 C5 C6 C1 120.0 . . ?
 C5 C6 H6 120.0 . . ?
 C6 C5 H5 120.0 . . ?
 C6 C5 C4 120.0 . . ?
 C4 C5 H5 120.0 . . ?
 C5 C4 H4 120.0 . . ?
 C3 C4 C5 120.0 . . ?
 C3 C4 H4 120.0 . . ?
 C4 C3 H3 120.0 . . ?
 C4 C3 C2 120.0 . . ?
 C2 C3 H3 120.0 . . ?
 C1 C2 H2 120.0 . . ?
 C3 C2 C1 120.0 . . ?
 C3 C2 H2 120.0 . . ?
 C6B C1B P1 119.9(5) . . ?
 C6B C1B C2B 120.0 . . ?
 C2B C1B P1 120.1(5) . . ?
 C1B C6B H6B 120.0 . . ?
 C1B C6B C5B 120.0 . . ?
 C5B C6B H6B 120.0 . . ?
 C6B C5B H5B 120.0 . . ?
 C4B C5B C6B 120.0 . . ?
 C4B C5B H5B 120.0 . . ?
 C5B C4B H4B 120.0 . . ?
 C3B C4B C5B 120.0 . . ?
 C3B C4B H4B 120.0 . . ?
 C4B C3B H3B 120.0 . . ?
 C4B C3B C2B 120.0 . . ?
 C2B C3B H3B 120.0 . . ?
 C1B C2B H2B 120.0 . . ?
 C3B C2B C1B 120.0 . . ?
 C3B C2B H2B 120.0 . . ?
 C8 C7 P1 118.9(4) . . ?
 C12 C7 P1 122.0(4) . . ?
 C12 C7 C8 119.1(5) . . ?
 C7 C8 H8 120.0 . . ?
 C9 C8 C7 120.1(5) . . ?
 C9 C8 H8 120.0 . . ?
 C8 C9 H9 120.2 . . ?
 C10 C9 C8 119.6(5) . . ?
 C10 C9 H9 120.2 . . ?
 C9 C10 H10 119.6 . . ?
 C11 C10 C9 120.8(5) . . ?
 C11 C10 H10 119.6 . . ?
 C10 C11 H11 119.8 . . ?
 C10 C11 C12 120.4(5) . . ?
 C12 C11 H11 119.8 . . ?
 C7 C12 H12 120.0 . . ?
 C11 C12 C7 119.9(5) . . ?
 C11 C12 H12 120.0 . . ?
 C14 C13 P2 117.4(5) . . ?
 C18 C13 P2 123.6(4) . . ?
 C18 C13 C14 119.0(6) . . ?
 C13 C14 H14 119.7 . . ?
 C15 C14 C13 120.6(6) . . ?
 C15 C14 H14 119.7 . . ?
 C14 C15 H15 119.9 . . ?
 C16 C15 C14 120.1(6) . . ?
 C16 C15 H15 119.9 . . ?
 C15 C16 H16 119.9 . . ?
 C15 C16 C17 120.1(6) . . ?
 C17 C16 H16 119.9 . . ?
 C16 C17 H17 120.1 . . ?
 C18 C17 C16 119.8(6) . . ?
 C18 C17 H17 120.1 . . ?
 C13 C18 H18 119.8 . . ?
 C17 C18 C13 120.4(6) . . ?
 C17 C18 H18 119.8 . . ?
 C20 C19 P2 125.7(4) . . ?
 C24 C19 P2 116.5(4) . . ?
 C24 C19 C20 117.7(5) . . ?
 C19 C20 H20 119.7 . . ?
 C21 C20 C19 120.5(5) . . ?
 C21 C20 H20 119.7 . . ?
 C20 C21 H21 119.7 . . ?
 C22 C21 C20 120.5(6) . . ?
 C22 C21 H21 119.7 . . ?
 C21 C22 H22 120.2 . . ?
 C23 C22 C21 119.5(6) . . ?
 C23 C22 H22 120.2 . . ?
 C22 C23 H23 119.4 . . ?
 C22 C23 C24 121.2(6) . . ?
 C24 C23 H23 119.4 . . ?
 C19 C24 H24 119.8 . . ?
 C23 C24 C19 120.4(6) . . ?
 C23 C24 H24 119.8 . . ?
 C26 C25 P3 122.2(5) . . ?
 C26 C25 C30 119.3(5) . . ?
 C30 C25 P3 118.4(4) . . ?
 C25 C26 H26 120.1 . . ?
 C27 C26 C25 119.9(6) . . ?
 C27 C26 H26 120.1 . . ?
 C26 C27 H27 119.9 . . ?
 C28 C27 C26 120.1(6) . . ?
 C28 C27 H27 119.9 . . ?
 C27 C28 H28 119.8 . . ?
 C27 C28 C29 120.5(6) . . ?
 C29 C28 H28 119.8 . . ?
 C28 C29 H29 119.8 . . ?
 C28 C29 C30 120.5(6) . . ?
 C30 C29 H29 119.8 . . ?
 C25 C30 H30 120.2 . . ?
 C29 C30 C25 119.7(5) . . ?
 C29 C30 H30 120.2 . . ?
 C32 C31 P3 119.0(4) . . ?
 C36 C31 P3 121.5(4) . . ?
 C36 C31 C32 119.4(5) . . ?
 C31 C32 H32 120.3 . . ?
 C33 C32 C31 119.4(6) . . ?
 C33 C32 H32 120.3 . . ?
 C32 C33 H33 119.9 . . ?
 C32 C33 C34 120.3(6) . . ?
 C34 C33 H33 119.9 . . ?
 C33 C34 H34 120.0 . . ?
 C35 C34 C33 120.0(6) . . ?
 C35 C34 H34 120.0 . . ?
 C34 C35 H35 119.9 . . ?
 C36 C35 C34 120.1(6) . . ?
 C36 C35 H35 119.9 . . ?
 C31 C36 H36 119.6 . . ?
 C35 C36 C31 120.8(6) . . ?
 C35 C36 H36 119.6 . . ?
 C38 C37 P4 125.7(4) . . ?
 C42 C37 P4 116.4(5) . . ?
 C42 C37 C38 117.9(6) . . ?
 C37 C38 H38 120.0 . . ?
 C39 C38 C37 120.0(6) . . ?
 C39 C38 H38 120.0 . . ?
 C38 C39 H39 119.9 . . ?
 C40 C39 C38 120.2(6) . . ?
 C40 C39 H39 119.9 . . ?
 C39 C40 H40 119.9 . . ?
 C39 C40 C41 120.3(6) . . ?
 C41 C40 H40 119.9 . . ?
 C40 C41 H41 119.9 . . ?
 C42 C41 C40 120.3(6) . . ?
 C42 C41 H41 119.9 . . ?
 C37 C42 H42 119.3 . . ?
 C41 C42 C37 121.4(6) . . ?
 C41 C42 H42 119.3 . . ?
 C44 C43 P4 116.4(5) . . ?
 C44 C43 C48 119.1(5) . . ?
 C48 C43 P4 124.4(4) . . ?
 C43 C44 H44 119.2 . . ?
 C45 C44 C43 121.6(6) . . ?
 C45 C44 H44 119.2 . . ?
 C44 C45 H45 120.4 . . ?
 C44 C45 C46 119.3(6) . . ?
 C46 C45 H45 120.4 . . ?
 C45 C46 H46 120.3 . . ?
 C47 C46 C45 119.4(6) . . ?
 C47 C46 H46 120.3 . . ?
 C46 C47 H47 119.2 . . ?
 C46 C47 C48 121.7(6) . . ?
 C48 C47 H47 119.2 . . ?
 C43 C48 H48 120.6 . . ?
 C47 C48 C43 118.8(6) . . ?
 C47 C48 H48 120.6 . . ?
 C50 C49 P5 117.5(4) . . ?
 C50 C49 C54 118.9(5) . . ?
 C54 C49 P5 123.6(4) . . ?
 C49 C50 H50 119.3 . . ?
 C49 C50 C51 121.4(5) . . ?
 C51 C50 H50 119.3 . . ?
 C50 C51 H51 120.7 . . ?
 C50 C51 C52 118.6(6) . . ?
 C52 C51 H51 120.7 . . ?
 C51 C52 H52 119.5 . . ?
 C53 C52 C51 120.9(6) . . ?
 C53 C52 H52 119.5 . . ?
 C52 C53 H53 120.2 . . ?
 C54 C53 C52 119.6(5) . . ?
 C54 C53 H53 120.2 . . ?
 C49 C54 H54 119.7 . . ?
 C53 C54 C49 120.7(5) . . ?
 C53 C54 H54 119.7 . . ?
 C56 C55 P5 119.8(4) . . ?
 C60 C55 P5 120.0(4) . . ?
 C60 C55 C56 120.1(5) . . ?
 C55 C56 H56 120.4 . . ?
 C57 C56 C55 119.3(5) . . ?
 C57 C56 H56 120.4 . . ?
 C56 C57 H57 119.5 . . ?
 C56 C57 C58 121.0(5) . . ?
 C58 C57 H57 119.5 . . ?
 C57 C58 H58 120.3 . . ?
 C57 C58 C59 119.3(5) . . ?
 C59 C58 H58 120.3 . . ?
 C58 C59 H59 119.9 . . ?
 C60 C59 C58 120.3(5) . . ?
 C60 C59 H59 119.9 . . ?
 C55 C60 H60 120.0 . . ?
 C59 C60 C55 120.0(5) . . ?
 C59 C60 H60 120.0 . . ?
 C62 C61 P6 115.6(4) . . ?
 C66 C61 P6 126.0(5) . . ?
 C66 C61 C62 118.3(6) . . ?
 C61 C62 H62 119.9 . . ?
 C63 C62 C61 120.2(6) . . ?
 C63 C62 H62 119.9 . . ?
 C62 C63 H63 119.5 . . ?
 C62 C63 C64 121.0(6) . . ?
 C64 C63 H63 119.5 . . ?
 C63 C64 H64 120.4 . . ?
 C65 C64 C63 119.2(6) . . ?
 C65 C64 H64 120.4 . . ?
 C64 C65 H65 119.8 . . ?
 C66 C65 C64 120.5(6) . . ?
 C66 C65 H65 119.8 . . ?
 C61 C66 H66 119.6 . . ?
 C65 C66 C61 120.7(6) . . ?
 C65 C66 H66 119.6 . . ?
 C72 C67 P6 122.7(9) . . ?
 C72 C67 C68 120.0 . . ?
 C68 C67 P6 117.1(9) . . ?
 C67 C72 H72 120.0 . . ?
 C67 C72 C71 120.0 . . ?
 C71 C72 H72 120.0 . . ?
 C72 C71 H71 120.0 . . ?
 C70 C71 C72 120.0 . . ?
 C70 C71 H71 120.0 . . ?
 C71 C70 H70 120.0 . . ?
 C69 C70 C71 120.0 . . ?
 C69 C70 H70 120.0 . . ?
 C70 C69 H69 120.0 . . ?
 C68 C69 C70 120.0 . . ?
 C68 C69 H69 120.0 . . ?
 C67 C68 H68 120.0 . . ?
 C69 C68 C67 120.0 . . ?
 C69 C68 H68 120.0 . . ?
 C72B C67B P6 127.8(9) . . ?
 C72B C67B C68B 120.0 . . ?
 C68B C67B P6 112.1(9) . . ?
 C67B C72B H72B 120.0 . . ?
 C71B C72B C67B 120.0 . . ?
 C71B C72B H72B 120.0 . . ?
 C72B C71B H71B 120.0 . . ?
 C72B C71B C70B 120.0 . . ?
 C70B C71B H71B 120.0 . . ?
 C71B C70B H70B 120.0 . . ?
 C69B C70B C71B 120.0 . . ?
 C69B C70B H70B 120.0 . . ?
 C70B C69B H69B 120.0 . . ?
 C70B C69B C68B 120.0 . . ?
 C68B C69B H69B 120.0 . . ?
 C67B C68B H68B 120.0 . . ?
 C69B C68B C67B 120.0 . . ?
 C69B C68B H68B 120.0 . . ?

loop_
  _geom_torsion_atom_site_label_1
  _geom_torsion_atom_site_label_2
  _geom_torsion_atom_site_label_3
  _geom_torsion_atom_site_label_4
  _geom_torsion
  _geom_torsion_site_symmetry_1
  _geom_torsion_site_symmetry_2
  _geom_torsion_site_symmetry_3
  _geom_torsion_site_symmetry_4
  _geom_torsion_publ_flag
 P1 P2 C13 C14 105.8(4) . . . . ?
 P1 P2 C13 C18 -72.5(5) . . . . ?
 P1 P2 C19 C20 32.2(5) . . . . ?
 P1 P2 C19 C24 -145.5(4) . . . . ?
 P1 C1 C6 C5 177.9(6) . . . . ?
 P1 C1 C2 C3 -178.0(6) . . . . ?
 P1 C1B C6B C5B 180.0(6) . . . . ?
 P1 C1B C2B C3B -180.0(6) . . . . ?
 P1 C7 C8 C9 -179.9(4) . . . . ?
 P1 C7 C12 C11 179.1(5) . . . . ?
 P2 P1 C1 C6 -81.0(5) . . . . ?
 P2 P1 C1 C2 96.9(4) . . . . ?
 P2 P1 C1B C6B -52.0(5) . . . . ?
 P2 P1 C1B C2B 128.0(4) . . . . ?
 P2 P1 C7 C8 -154.7(4) . . . . ?
 P2 P1 C7 C12 24.7(5) . . . . ?
 P2 C13 C14 C15 179.9(4) . . . . ?
 P2 C13 C18 C17 178.8(5) . . . . ?
 P2 C19 C20 C21 -177.3(5) . . . . ?
 P2 C19 C24 C23 179.0(5) . . . . ?
 P3 P4 C37 C38 38.0(5) . . . . ?
 P3 P4 C37 C42 -142.8(4) . . . . ?
 P3 P4 C43 C44 115.5(5) . . . . ?
 P3 P4 C43 C48 -61.8(5) . . . . ?
 P3 C25 C26 C27 176.9(5) . . . . ?
 P3 C25 C30 C29 -176.7(5) . . . . ?
 P3 C31 C32 C33 -175.8(5) . . . . ?
 P3 C31 C36 C35 176.2(5) . . . . ?
 P4 P3 O2 Y2 -152.5(7) . . . . ?
 P4 P3 C25 C26 16.6(6) . . . . ?
 P4 P3 C25 C30 -165.9(4) . . . . ?
 P4 P3 C31 C32 87.1(5) . . . . ?
 P4 P3 C31 C36 -88.7(5) . . . . ?
 P4 C37 C38 C39 -178.8(4) . . . . ?
 P4 C37 C42 C41 -179.7(5) . . . . ?
 P4 C43 C44 C45 -176.6(5) . . . . ?
 P4 C43 C48 C47 174.5(4) . . . . ?
 P5 P6 C61 C62 99.7(5) . . . . ?
 P5 P6 C61 C66 -83.3(5) . . . . ?
 P5 P6 C67 C72 45.4(13) . . . . ?
 P5 P6 C67 C68 -130.2(11) . . . . ?
 P5 P6 C67B C72B 43.4(16) . . . . ?
 P5 P6 C67B C68B -137.5(9) . . . . ?
 P5 C49 C50 C51 -179.3(4) . . . . ?
 P5 C49 C54 C53 179.8(5) . . . . ?
 P5 C55 C56 C57 -177.7(5) . . . . ?
 P5 C55 C60 C59 177.3(5) . . . . ?
 P6 P5 C49 C50 -160.7(4) . . . . ?
 P6 P5 C49 C54 18.9(5) . . . . ?
 P6 P5 C55 C56 111.6(4) . . . . ?
 P6 P5 C55 C60 -65.1(5) . . . . ?
 P6 C61 C62 C63 175.8(5) . . . . ?
 P6 C61 C66 C65 -175.8(5) . . . . ?
 P6 C67 C72 C71 -175(2) . . . . ?
 P6 C67 C68 C69 176(2) . . . . ?
 P6 C67B C72B C71B 179(2) . . . . ?
 P6 C67B C68B C69B -179(2) . . . . ?
 O1 P1 C1 C6 153.4(4) . . . . ?
 O1 P1 C1 C2 -28.6(5) . . . . ?
 O1 P1 C1B C6B -178.2(4) . . . . ?
 O1 P1 C1B C2B 1.8(5) . . . . ?
 O1 P1 C7 C8 -24.9(5) . . . . ?
 O1 P1 C7 C12 154.4(5) . . . . ?
 O2 P3 C25 C26 146.8(5) . . . . ?
 O2 P3 C25 C30 -35.7(5) . . . . ?
 O2 P3 C31 C32 -39.3(5) . . . . ?
 O2 P3 C31 C36 145.0(5) . . . . ?
 O3 P5 C49 C50 -32.1(5) . . . . ?
 O3 P5 C49 C54 147.4(5) . . . . ?
 O3 P5 C55 C56 -14.8(5) . . . . ?
 O3 P5 C55 C60 168.6(4) . . . . ?
 C1 P1 C7 C8 99.0(5) . . . . ?
 C1 P1 C7 C12 -81.7(6) . . . . ?
 C1 C6 C5 C4 0.0 . . . . ?
 C6 C1 C2 C3 0.0 . . . . ?
 C6 C5 C4 C3 0.0 . . . . ?
 C5 C4 C3 C2 0.0 . . . . ?
 C4 C3 C2 C1 0.0 . . . . ?
 C2 C1 C6 C5 0.0 . . . . ?
 C1B P1 C7 C8 92.7(5) . . . . ?
 C1B P1 C7 C12 -88.0(6) . . . . ?
 C1B C6B C5B C4B 0.0 . . . . ?
 C6B C1B C2B C3B 0.0 . . . . ?
 C6B C5B C4B C3B 0.0 . . . . ?
 C5B C4B C3B C2B 0.0 . . . . ?
 C4B C3B C2B C1B 0.0 . . . . ?
 C2B C1B C6B C5B 0.0 . . . . ?
 C7 P1 C1 C6 29.8(5) . . . . ?
 C7 P1 C1 C2 -152.3(4) . . . . ?
 C7 P1 C1B C6B 61.3(5) . . . . ?
 C7 P1 C1B C2B -118.8(5) . . . . ?
 C7 C8 C9 C10 -0.2(9) . . . . ?
 C8 C7 C12 C11 -1.5(9) . . . . ?
 C8 C9 C10 C11 0.4(9) . . . . ?
 C9 C10 C11 C12 -1.2(9) . . . . ?
 C10 C11 C12 C7 1.8(9) . . . . ?
 C12 C7 C8 C9 0.8(9) . . . . ?
 C13 P2 C19 C20 -69.7(5) . . . . ?
 C13 P2 C19 C24 112.6(5) . . . . ?
 C13 C14 C15 C16 1.4(9) . . . . ?
 C14 C13 C18 C17 0.5(9) . . . . ?
 C14 C15 C16 C17 0.1(9) . . . . ?
 C15 C16 C17 C18 -1.4(9) . . . . ?
 C16 C17 C18 C13 1.1(9) . . . . ?
 C18 C13 C14 C15 -1.7(8) . . . . ?
 C19 P2 C13 C14 -147.9(4) . . . . ?
 C19 P2 C13 C18 33.8(6) . . . . ?
 C19 C20 C21 C22 -1.1(9) . . . . ?
 C20 C19 C24 C23 1.2(8) . . . . ?
 C20 C21 C22 C23 0.3(10) . . . . ?
 C21 C22 C23 C24 1.3(10) . . . . ?
 C22 C23 C24 C19 -2.0(10) . . . . ?
 C24 C19 C20 C21 0.4(8) . . . . ?
 C25 P3 O2 Y2 82.6(8) . . . . ?
 C25 P3 C31 C32 -159.4(5) . . . . ?
 C25 P3 C31 C36 24.8(6) . . . . ?
 C25 C26 C27 C28 -0.5(11) . . . . ?
 C26 C25 C30 C29 0.9(9) . . . . ?
 C26 C27 C28 C29 1.3(12) . . . . ?
 C27 C28 C29 C30 -1.0(12) . . . . ?
 C28 C29 C30 C25 -0.1(10) . . . . ?
 C30 C25 C26 C27 -0.6(9) . . . . ?
 C31 P3 O2 Y2 -35.1(9) . . . . ?
 C31 P3 C25 C26 -93.1(5) . . . . ?
 C31 P3 C25 C30 84.4(5) . . . . ?
 C31 C32 C33 C34 0.5(10) . . . . ?
 C32 C31 C36 C35 0.4(9) . . . . ?
 C32 C33 C34 C35 -1.5(10) . . . . ?
 C33 C34 C35 C36 1.9(10) . . . . ?
 C34 C35 C36 C31 -1.4(10) . . . . ?
 C36 C31 C32 C33 0.0(9) . . . . ?
 C37 P4 C43 C44 -138.1(5) . . . . ?
 C37 P4 C43 C48 44.6(6) . . . . ?
 C37 C38 C39 C40 -1.6(8) . . . . ?
 C38 C37 C42 C41 -0.4(8) . . . . ?
 C38 C39 C40 C41 -0.4(9) . . . . ?
 C39 C40 C41 C42 2.0(9) . . . . ?
 C40 C41 C42 C37 -1.6(9) . . . . ?
 C42 C37 C38 C39 2.0(8) . . . . ?
 C43 P4 C37 C38 -63.5(5) . . . . ?
 C43 P4 C37 C42 115.7(4) . . . . ?
 C43 C44 C45 C46 2.6(10) . . . . ?
 C44 C43 C48 C47 -2.8(9) . . . . ?
 C44 C45 C46 C47 -4.1(10) . . . . ?
 C45 C46 C47 C48 2.2(10) . . . . ?
 C46 C47 C48 C43 1.2(9) . . . . ?
 C48 C43 C44 C45 0.9(9) . . . . ?
 C49 P5 C55 C56 -135.4(5) . . . . ?
 C49 P5 C55 C60 48.0(5) . . . . ?
 C49 C50 C51 C52 -1.0(9) . . . . ?
 C50 C49 C54 C53 -0.6(8) . . . . ?
 C50 C51 C52 C53 0.5(9) . . . . ?
 C51 C52 C53 C54 -0.1(9) . . . . ?
 C52 C53 C54 C49 0.2(9) . . . . ?
 C54 C49 C50 C51 1.0(8) . . . . ?
 C55 P5 C49 C50 89.2(5) . . . . ?
 C55 P5 C49 C54 -91.2(5) . . . . ?
 C55 C56 C57 C58 0.6(10) . . . . ?
 C56 C55 C60 C59 0.7(9) . . . . ?
 C56 C57 C58 C59 0.2(10) . . . . ?
 C57 C58 C59 C60 -0.6(9) . . . . ?
 C58 C59 C60 C55 0.1(9) . . . . ?
 C60 C55 C56 C57 -1.0(9) . . . . ?
 C61 P6 C67 C72 -55.5(13) . . . . ?
 C61 P6 C67 C68 128.9(11) . . . . ?
 C61 P6 C67B C72B -59.6(16) . . . . ?
 C61 P6 C67B C68B 119.5(9) . . . . ?
 C61 C62 C63 C64 1.7(11) . . . . ?
 C62 C61 C66 C65 1.1(10) . . . . ?
 C62 C63 C64 C65 -1.6(12) . . . . ?
 C63 C64 C65 C66 1.3(12) . . . . ?
 C64 C65 C66 C61 -1.1(11) . . . . ?
 C66 C61 C62 C63 -1.5(9) . . . . ?
 C67 P6 C61 C62 -158.0(9) . . . . ?
 C67 P6 C61 C66 19.0(9) . . . . ?
 C67 C72 C71 C70 0.0 . . . . ?
 C72 C67 C68 C69 0.0 . . . . ?
 C72 C71 C70 C69 0.0 . . . . ?
 C71 C70 C69 C68 0.0 . . . . ?
 C70 C69 C68 C67 0.0 . . . . ?
 C68 C67 C72 C71 0.0 . . . . ?
 C67B P6 C61 C62 -153.5(9) . . . . ?
 C67B P6 C61 C66 23.5(10) . . . . ?
 C67B C72B C71B C70B 0.0 . . . . ?
 C72B C67B C68B C69B 0.0 . . . . ?
 C72B C71B C70B C69B 0.0 . . . . ?
 C71B C70B C69B C68B 0.0 . . . . ?
 C70B C69B C68B C67B 0.0 . . . . ?
 C68B C67B C72B C71B 0.0 . . . . ?

_shelx_res_file
;
TITL rp070_a.res in P-1
    rp070.res
    created by SHELXL-2019/3 at 16:24:57 on 04-Sep-2025
REM Old TITL RP070
REM SHELXT solution in P-1: R1 0.163, Rweak 0.012, Alpha 0.079
REM <I/s> 0.000 for 0 systematic absences, Orientation as input
REM Formula found by SHELXT: C71 Cl9 O4 P3 Y2
CELL 0.71073 11.9678 14.3355 21.8372 72.915 81.769 80.847
ZERR 2 0.0012 0.0016 0.0024 0.008 0.008 0.008
LATT 1
SFAC C H Cl O P Y
UNIT 144 120 12 6 12 4
SADI P6 C67B P6 C67
SADI P1 C1B P1 C1
SIMU 0.01 0.02 2.5 C1 > C6B
RIGU C67B C72B C71B C70B C69B C68B
RIGU C67 C72 C71 C70 C69 C68
RIGU C67 C67B P6
EADP C67 C67B
EADP C68 C68B
EADP C69 C69B
EADP C70 C70B
EADP C71 C71B
EADP C72 C72B
EADP C1B C1
RIGU C1 C2 C3 C4 C5 C6
RIGU C1B C2B C3B C4B C5B C6B

L.S. 16
PLAN  20
SIZE 0.16 0.1 0.03
TEMP -173.15
CONF
BOND
list 4
MORE -1
BOND $H
fmap 2
acta
SHEL 20 0.81
OMIT -11 5 10
OMIT 1 1 0
OMIT 1 2 7
REM <olex2.extras>
REM <HklSrc "%.\\RP070.hkl">
REM </olex2.extras>

WGHT    0.066100    9.420700
FVAR       0.35347
Y1    6    0.503394    0.534774    0.241189    11.00000    0.01597    0.02254 =
         0.02556   -0.01198    0.00317   -0.00683
Y2    6    0.456181    0.796176    0.246095    11.00000    0.01209    0.02109 =
         0.02464   -0.01208   -0.00182   -0.00208
CL1   3    0.360101    0.458860    0.202349    11.00000    0.03401    0.05825 =
         0.05318   -0.03435    0.00666   -0.02675
CL2   3    0.555426    0.393780    0.337861    11.00000    0.04321    0.02721 =
         0.03249   -0.00554    0.00740   -0.00529
CL3   3    0.634644    0.656263    0.267640    11.00000    0.01353    0.02337 =
         0.03249   -0.01344   -0.00353   -0.00117
CL4   3    0.349602    0.634878    0.310797    11.00000    0.01749    0.02676 =
         0.02828   -0.01218    0.00384   -0.00538
CL5   3    0.446275    0.711731    0.152275    11.00000    0.01844    0.02668 =
         0.02492   -0.01354   -0.00337   -0.00236
CL6   3    0.583844    0.924844    0.182838    11.00000    0.02437    0.03884 =
         0.04402   -0.01525    0.00575   -0.01696
P1    5    0.755840    0.494118    0.126911    11.00000    0.01922    0.01746 =
         0.02405   -0.00825    0.00178   -0.00304
P2    5    0.900939    0.384491    0.159830    11.00000    0.02526    0.02128 =
         0.03214   -0.00867    0.00114    0.00257
P3    5    0.479179    0.871595    0.390923    11.00000    0.02078    0.02366 =
         0.02440   -0.01083   -0.00440   -0.00217
P4    5    0.442295    0.784820    0.491199    11.00000    0.02655    0.02842 =
         0.02712   -0.01119   -0.00250   -0.00176
P5    5    0.173460    0.936134    0.212352    11.00000    0.01493    0.01861 =
         0.02511   -0.00599   -0.00336   -0.00303
P6    5    0.148111    1.049878    0.121962    11.00000    0.03070    0.01902 =
         0.02808   -0.00477   -0.00825   -0.00409
O1    4    0.652506    0.502280    0.175213    11.00000    0.01743    0.02277 =
         0.02682   -0.01205    0.00470   -0.00583
O2    4    0.454286    0.831068    0.337645    11.00000    0.01944    0.02691 =
         0.02605   -0.01457   -0.00447   -0.00278
O3    4    0.293604    0.884655    0.222558    11.00000    0.01235    0.02166 =
         0.03105   -0.01073   -0.00427   -0.00057
PART 1
AFIX  66
C1    1    0.724643    0.452783    0.062692    10.50000    0.02750    0.01893 =
         0.03046   -0.00984   -0.00207   -0.00211
C6    1    0.785825    0.476510    0.002262    10.50000    0.02550    0.01894 =
         0.02967   -0.01094   -0.00406    0.00056
AFIX  43
H6    2    0.844388    0.517548   -0.005994    10.50000   -1.20000
AFIX  65
C5    1    0.761321    0.440192   -0.046089    10.50000    0.02798    0.01827 =
         0.03186   -0.01142   -0.00296   -0.00246
AFIX  43
H5    2    0.803136    0.456409   -0.087390    10.50000   -1.20000
AFIX  65
C4    1    0.675635    0.380146   -0.034009    10.50000    0.02850    0.02130 =
         0.03480   -0.01569    0.00012   -0.00258
AFIX  43
H4    2    0.658887    0.355325   -0.067054    10.50000   -1.20000
AFIX  65
C3    1    0.614452    0.356418    0.026421    10.50000    0.03081    0.02450 =
         0.03708   -0.01268    0.00191   -0.01030
AFIX  43
H3    2    0.555889    0.315380    0.034677    10.50000   -1.20000
AFIX  65
C2    1    0.638955    0.392736    0.074772    10.50000    0.02826    0.02592 =
         0.03452   -0.01393    0.00201   -0.00580
AFIX  43
H2    2    0.597139    0.376519    0.116074    10.50000   -1.20000
AFIX  66
PART 2
C1B   1    0.708887    0.458638    0.061646    10.50000    0.02750    0.01893 =
         0.03046   -0.00984   -0.00207   -0.00211
C6B   1    0.787046    0.442947    0.010993    10.50000    0.02845    0.02109 =
         0.03352   -0.01208    0.00039    0.00047
AFIX  43
H6B   2    0.864645    0.450671    0.010276    10.50000   -1.20000
AFIX  65
C5B   1    0.751667    0.415955   -0.038611    10.50000    0.04307    0.02377 =
         0.02685   -0.01034    0.00334    0.00139
AFIX  43
H5B   2    0.805086    0.405231   -0.073230    10.50000   -1.20000
AFIX  65
C4B   1    0.638128    0.404654   -0.037562    10.50000    0.05412    0.02771 =
         0.03645   -0.01696   -0.00871   -0.00304
AFIX  43
H4B   2    0.613949    0.386206   -0.071465    10.50000   -1.20000
AFIX  65
C3B   1    0.559967    0.420345    0.013091    10.50000    0.04710    0.04689 =
         0.03804   -0.01948    0.00043   -0.02089
AFIX  43
H3B   2    0.482369    0.412620    0.013807    10.50000   -1.20000
AFIX  65
C2B   1    0.595345    0.447337    0.062695    10.50000    0.02847    0.03191 =
         0.03294   -0.01718    0.00343   -0.00770
AFIX  43
H2B   2    0.541926    0.458060    0.097314    10.50000   -1.20000
AFIX   0
PART 0
C7    1    0.811852    0.609597    0.093015    11.00000    0.02451    0.01576 =
         0.02312   -0.00227   -0.00318   -0.00598
C8    1    0.739422    0.696461    0.091692    11.00000    0.02311    0.02262 =
         0.03253   -0.00612    0.00024   -0.00372
AFIX  43
H8    2    0.661951    0.693872    0.108630    11.00000   -1.20000
AFIX   0
C9    1    0.780402    0.786662    0.065658    11.00000    0.03563    0.01819 =
         0.03205   -0.00613   -0.00540   -0.00246
AFIX  43
H9    2    0.731131    0.845899    0.064610    11.00000   -1.20000
AFIX   0
C10   1    0.893269    0.789852    0.041266    11.00000    0.03114    0.02263 =
         0.03400   -0.00694   -0.00499   -0.01029
AFIX  43
H10   2    0.921374    0.851615    0.023686    11.00000   -1.20000
AFIX   0
C11   1    0.964528    0.705741    0.042121    11.00000    0.02583    0.03365 =
         0.03498   -0.00838   -0.00019   -0.01235
AFIX  43
H11   2    1.041541    0.709216    0.024437    11.00000   -1.20000
AFIX   0
C12   1    0.925605    0.614904    0.068622    11.00000    0.02406    0.02199 =
         0.03325   -0.00805    0.00253   -0.00161
AFIX  43
H12   2    0.976367    0.556316    0.070168    11.00000   -1.20000
AFIX   0
C13   1    0.821459    0.277525    0.191520    11.00000    0.03254    0.01677 =
         0.03227   -0.00541   -0.00523    0.00281
C14   1    0.834768    0.209876    0.155702    11.00000    0.03845    0.02681 =
         0.03722   -0.01112   -0.01622    0.00428
AFIX  43
H14   2    0.883375    0.220308    0.116530    11.00000   -1.20000
AFIX   0
C15   1    0.778021    0.127861    0.176581    11.00000    0.03933    0.02354 =
         0.04177   -0.01553   -0.01555    0.00650
AFIX  43
H15   2    0.789034    0.081374    0.152293    11.00000   -1.20000
AFIX   0
C16   1    0.705694    0.113257    0.232355    11.00000    0.04261    0.02547 =
         0.04973   -0.00365   -0.01793   -0.01260
AFIX  43
H16   2    0.666852    0.056613    0.246665    11.00000   -1.20000
AFIX   0
C17   1    0.689156    0.181241    0.267969    11.00000    0.03824    0.03032 =
         0.04230   -0.00904   -0.00074   -0.00627
AFIX  43
H17   2    0.637800    0.171893    0.306078    11.00000   -1.20000
AFIX   0
C18   1    0.747811    0.262617    0.247690    11.00000    0.04177    0.02010 =
         0.03452   -0.00804   -0.00220   -0.00280
AFIX  43
H18   2    0.737541    0.308494    0.272396    11.00000   -1.20000
AFIX   0
C19   1    0.935925    0.417387    0.228686    11.00000    0.03068    0.01958 =
         0.03026   -0.00714   -0.00499   -0.00038
C20   1    0.858110    0.458546    0.271017    11.00000    0.02132    0.02552 =
         0.02765   -0.00680   -0.00221   -0.00226
AFIX  43
H20   2    0.779222    0.468788    0.265827    11.00000   -1.20000
AFIX   0
C21   1    0.895392    0.484364    0.320315    11.00000    0.03102    0.04001 =
         0.03526   -0.01220   -0.00243   -0.00261
AFIX  43
H21   2    0.842002    0.513211    0.348197    11.00000   -1.20000
AFIX   0
C22   1    1.009436    0.468527    0.329255    11.00000    0.03981    0.04168 =
         0.03601   -0.00447   -0.01162   -0.00950
AFIX  43
H22   2    1.034561    0.486112    0.363235    11.00000   -1.20000
AFIX   0
C23   1    1.085842    0.427432    0.288937    11.00000    0.02587    0.04473 =
         0.04524   -0.00749   -0.00785   -0.00532
AFIX  43
H23   2    1.164118    0.415320    0.295715    11.00000   -1.20000
AFIX   0
C24   1    1.051452    0.403094    0.238407    11.00000    0.02199    0.03115 =
         0.04293   -0.00595    0.00194   -0.00122
AFIX  43
H24   2    1.106413    0.376519    0.210086    11.00000   -1.20000
AFIX   0
C25   1    0.407660    0.993210    0.382357    11.00000    0.03249    0.02212 =
         0.03661   -0.01640   -0.00688   -0.00449
C26   1    0.366232    1.028830    0.435302    11.00000    0.04111    0.03468 =
         0.03359   -0.01401   -0.01463    0.00545
AFIX  43
H26   2    0.372299    0.986978    0.477732    11.00000   -1.20000
AFIX   0
C27   1    0.315959    1.125851    0.425867    11.00000    0.06012    0.03699 =
         0.04135   -0.02257   -0.00871    0.00550
AFIX  43
H27   2    0.287199    1.149995    0.461914    11.00000   -1.20000
AFIX   0
C28   1    0.307836    1.186935    0.364328    11.00000    0.08088    0.02487 =
         0.04255   -0.01679   -0.02062    0.01516
AFIX  43
H28   2    0.274878    1.253422    0.358199    11.00000   -1.20000
AFIX   0
C29   1    0.347257    1.152173    0.311543    11.00000    0.05852    0.02855 =
         0.03251   -0.00477   -0.01175    0.00004
AFIX  43
H29   2    0.340119    1.194617    0.269366    11.00000   -1.20000
AFIX   0
C30   1    0.397004    1.056113    0.319628    11.00000    0.03221    0.02566 =
         0.03149   -0.01283   -0.00444    0.00029
AFIX  43
H30   2    0.423906    1.032498    0.283167    11.00000   -1.20000
AFIX   0
C31   1    0.628491    0.880344    0.385738    11.00000    0.02622    0.02545 =
         0.02248   -0.00394   -0.00407   -0.00788
C32   1    0.707944    0.804749    0.369767    11.00000    0.02491    0.03439 =
         0.04709   -0.01612   -0.00753   -0.00692
AFIX  43
H32   2    0.682607    0.752457    0.359137    11.00000   -1.20000
AFIX   0
C33   1    0.822514    0.807661    0.369771    11.00000    0.02407    0.04419 =
         0.04519   -0.01541   -0.00446   -0.00245
AFIX  43
H33   2    0.876439    0.757423    0.358756    11.00000   -1.20000
AFIX   0
C34   1    0.859535    0.883856    0.385839    11.00000    0.02080    0.06113 =
         0.04474   -0.00903   -0.00414   -0.01913
AFIX  43
H34   2    0.938472    0.884744    0.386765    11.00000   -1.20000
AFIX   0
C35   1    0.781188    0.958478    0.400495    11.00000    0.04093    0.04937 =
         0.04709   -0.01662   -0.00172   -0.02368
AFIX  43
H35   2    0.806653    1.011525    0.410177    11.00000   -1.20000
AFIX   0
C36   1    0.667194    0.955857    0.401042    11.00000    0.03401    0.03813 =
         0.03149   -0.01560   -0.00453   -0.01122
AFIX  43
H36   2    0.613996    1.006519    0.412067    11.00000   -1.20000
AFIX   0
C37   1    0.296950    0.755827    0.493625    11.00000    0.02184    0.02215 =
         0.03230   -0.00711   -0.00047    0.00349
C38   1    0.253432    0.732747    0.444502    11.00000    0.03047    0.02446 =
         0.03279   -0.00581    0.00242   -0.00396
AFIX  43
H38   2    0.300612    0.729866    0.406059    11.00000   -1.20000
AFIX   0
C39   1    0.140875    0.713978    0.451947    11.00000    0.02669    0.03160 =
         0.04038   -0.00215   -0.00039   -0.00398
AFIX  43
H39   2    0.110830    0.699974    0.418091    11.00000   -1.20000
AFIX   0
C40   1    0.073373    0.715654    0.507943    11.00000    0.01974    0.03024 =
         0.05170   -0.00135    0.00871   -0.00049
AFIX  43
H40   2   -0.003478    0.703223    0.512669    11.00000   -1.20000
AFIX   0
C41   1    0.116255    0.735187    0.557161    11.00000    0.04226    0.03091 =
         0.04543   -0.01236    0.01061    0.00153
AFIX  43
H41   2    0.069762    0.734173    0.596391    11.00000   -1.20000
AFIX   0
C42   1    0.225383    0.756070    0.550046    11.00000    0.03480    0.03133 =
         0.03947   -0.01646    0.00187    0.00460
AFIX  43
H42   2    0.253340    0.771103    0.584174    11.00000   -1.20000
AFIX   0
C43   1    0.541588    0.675829    0.485806    11.00000    0.02712    0.02937 =
         0.02294   -0.00226   -0.00359   -0.00362
C44   1    0.630903    0.652749    0.523147    11.00000    0.03361    0.04530 =
         0.03094   -0.01050   -0.00518   -0.00189
AFIX  43
H44   2    0.635146    0.691124    0.551381    11.00000   -1.20000
AFIX   0
C45   1    0.713715    0.575878    0.520584    11.00000    0.04001    0.05032 =
         0.04219   -0.00208   -0.01114    0.01057
AFIX  43
H45   2    0.772977    0.559425    0.548002    11.00000   -1.20000
AFIX   0
C46   1    0.710143    0.521669    0.477053    11.00000    0.03811    0.03680 =
         0.04282   -0.00719    0.00310    0.01571
AFIX  43
H46   2    0.769606    0.470859    0.472691    11.00000   -1.20000
AFIX   0
C47   1    0.621306    0.542363    0.441343    11.00000    0.04372    0.02547 =
         0.03320   -0.00281    0.00718   -0.00138
AFIX  43
H47   2    0.617828    0.503965    0.413005    11.00000   -1.20000
AFIX   0
C48   1    0.534685    0.618592    0.445035    11.00000    0.02738    0.02946 =
         0.03022   -0.00477   -0.00333   -0.00116
AFIX  43
H48   2    0.472090    0.631322    0.420230    11.00000   -1.20000
AFIX   0
C49   1    0.120878    0.992244    0.276408    11.00000    0.01334    0.01987 =
         0.03193   -0.00934   -0.00290   -0.00441
C50   1    0.157503    0.946255    0.336082    11.00000    0.01999    0.02657 =
         0.02971   -0.00579    0.00143   -0.00264
AFIX  43
H50   2    0.209275    0.887547    0.341669    11.00000   -1.20000
AFIX   0
C51   1    0.120750    0.983471    0.387908    11.00000    0.02273    0.03970 =
         0.02949   -0.00974   -0.00615   -0.00326
AFIX  43
H51   2    0.145684    0.950551    0.429071    11.00000   -1.20000
AFIX   0
C52   1    0.046345    1.070287    0.378680    11.00000    0.02986    0.03554 =
         0.04107   -0.02066   -0.00357   -0.00151
AFIX  43
H52   2    0.020730    1.097154    0.413891    11.00000   -1.20000
AFIX   0
C53   1    0.009191    1.117964    0.319081    11.00000    0.02937    0.02257 =
         0.03835   -0.01460   -0.00837    0.01091
AFIX  43
H53   2   -0.041759    1.177165    0.313338    11.00000   -1.20000
AFIX   0
C54   1    0.046173    1.079453    0.268407    11.00000    0.02861    0.02515 =
         0.02826   -0.00331   -0.01079    0.00233
AFIX  43
H54   2    0.020864    1.112272    0.227321    11.00000   -1.20000
AFIX   0
C55   1    0.080433    0.849903    0.211291    11.00000    0.01633    0.01964 =
         0.02545   -0.00851   -0.00646   -0.00465
C56   1    0.126186    0.757627    0.204302    11.00000    0.02062    0.02580 =
         0.03838   -0.01142   -0.00928   -0.00249
AFIX  43
H56   2    0.206171    0.739098    0.201683    11.00000   -1.20000
AFIX   0
C57   1    0.054439    0.693675    0.201236    11.00000    0.03651    0.01849 =
         0.04875   -0.00974   -0.01381   -0.00491
AFIX  43
H57   2    0.085322    0.630404    0.196867    11.00000   -1.20000
AFIX   0
C58   1   -0.061914    0.719927    0.204405    11.00000    0.03296    0.03698 =
         0.03063   -0.00853   -0.00514   -0.02330
AFIX  43
H58   2   -0.110828    0.675051    0.202375    11.00000   -1.20000
AFIX   0
C59   1   -0.106567    0.812294    0.210570    11.00000    0.02010    0.04439 =
         0.03833   -0.01774   -0.00142   -0.00636
AFIX  43
H59   2   -0.186479    0.831157    0.212403    11.00000   -1.20000
AFIX   0
C60   1   -0.035589    0.876975    0.214059    11.00000    0.02134    0.03059 =
         0.03693   -0.01736   -0.00399   -0.00131
AFIX  43
H60   2   -0.066599    0.940250    0.218373    11.00000   -1.20000
AFIX   0
C61   1    0.217358    0.978112    0.067415    11.00000    0.03254    0.02420 =
         0.02354   -0.00243   -0.00468   -0.00901
C62   1    0.144287    0.938286    0.039999    11.00000    0.03401    0.05221 =
         0.03854   -0.02154    0.00578   -0.02167
AFIX  43
H62   2    0.064745    0.945746    0.052497    11.00000   -1.20000
AFIX   0
C63   1    0.186840    0.888838   -0.004564    11.00000    0.04529    0.06652 =
         0.03589   -0.03012    0.00851   -0.02534
AFIX  43
H63   2    0.136221    0.863712   -0.023730    11.00000   -1.20000
AFIX   0
C64   1    0.302815    0.874636   -0.022359    11.00000    0.05310    0.06702 =
         0.03328   -0.02493    0.00955   -0.01288
AFIX  43
H64   2    0.331821    0.838608   -0.052642    11.00000   -1.20000
AFIX   0
C65   1    0.375407    0.913356    0.004373    11.00000    0.03140    0.07975 =
         0.03680   -0.02794   -0.00147    0.00285
AFIX  43
H65   2    0.454883    0.905135   -0.008194    11.00000   -1.20000
AFIX   0
C66   1    0.333843    0.963759    0.049053    11.00000    0.02920    0.04950 =
         0.04174   -0.01722   -0.01193   -0.00670
AFIX  43
H66   2    0.385009    0.989163    0.067687    11.00000   -1.20000
AFIX  66
PART 2
C67   1    0.252641    1.132191    0.124798    10.50000    0.04602    0.02594 =
         0.02831   -0.01144    0.00757   -0.02004
C72   1    0.362424    1.096693    0.141412    10.50000    0.04943    0.01237 =
         0.02913   -0.00543    0.00298   -0.01623
AFIX  43
H72   2    0.388840    1.028600    0.148869    10.50000   -1.20000
AFIX  65
C71   1    0.433555    1.160825    0.147115    10.50000    0.05251    0.01615 =
         0.02962   -0.00604    0.00763   -0.02140
AFIX  43
H71   2    0.508587    1.136564    0.158470    10.50000   -1.20000
AFIX  65
C70   1    0.394905    1.260457    0.136205    10.50000    0.05629    0.02072 =
         0.03018   -0.00568    0.00257   -0.01951
AFIX  43
H70   2    0.443520    1.304288    0.140103    10.50000   -1.20000
AFIX  65
C69   1    0.285123    1.295956    0.119591    10.50000    0.05946    0.02425 =
         0.04013   -0.01587    0.00096   -0.00472
AFIX  43
H69   2    0.258707    1.364049    0.112135    10.50000   -1.20000
AFIX  65
C68   1    0.213990    1.231824    0.113888    10.50000    0.05669    0.03236 =
         0.02632   -0.01667   -0.00161   -0.01261
AFIX  43
H68   2    0.138959    1.256086    0.102533    10.50000   -1.20000
AFIX  66
PART 1
C67B  1    0.237748    1.138318    0.122994    10.50000    0.04602    0.02594 =
         0.02831   -0.01144    0.00757   -0.02004
C72B  1    0.347954    1.120645    0.140549    10.50000    0.04943    0.01237 =
         0.02913   -0.00543    0.00298   -0.01623
AFIX  43
H72B  2    0.383787    1.055044    0.154657    10.50000   -1.20000
AFIX  65
C71B  1    0.405731    1.198956    0.137462    10.50000    0.05251    0.01615 =
         0.02962   -0.00604    0.00763   -0.02140
AFIX  43
H71B  2    0.481051    1.186876    0.149460    10.50000   -1.20000
AFIX  65
C70B  1    0.353303    1.294940    0.116820    10.50000    0.05629    0.02072 =
         0.03018   -0.00568    0.00257   -0.01951
AFIX  43
H70B  2    0.392791    1.348462    0.114711    10.50000   -1.20000
AFIX  65
C69B  1    0.243097    1.312615    0.099265    10.50000    0.05946    0.02425 =
         0.04013   -0.01587    0.00096   -0.00472
AFIX  43
H69B  2    0.207265    1.378216    0.085158    10.50000   -1.20000
AFIX  65
C68B  1    0.185319    1.234305    0.102352    10.50000    0.05669    0.03236 =
         0.02632   -0.01667   -0.00161   -0.01261
AFIX  43
H68B  2    0.109998    1.246385    0.090354    10.50000   -1.20000
AFIX   0
HKLF 4


REM  rp070_a.res in P-1
REM wR2 = 0.1524, GooF = S = 1.048, Restrained GooF = 1.039 for all data
REM R1 = 0.0593 for 9509 Fo > 4sig(Fo) and 0.1005 for all 13770 data
REM 820 parameters refined using 288 restraints

END

WGHT      0.0661      9.4201

REM Highest difference peak  1.519,  deepest hole -0.869,  1-sigma level  0.120
Q1    1   0.6844  0.3816 -0.1172  11.00000  0.05    1.52
Q2    1   0.3566  1.3601  0.1132  11.00000  0.05    1.34
Q3    1   0.7838  0.5934  0.5641  11.00000  0.05    1.00
Q4    1   0.7699  0.4196  0.1750  11.00000  0.05    0.99
Q5    1   0.8399  0.4737  0.0716  11.00000  0.05    0.95
Q6    1   0.3219  0.6251  0.3580  11.00000  0.05    0.84
Q7    1   0.4069  1.2148  0.2163  11.00000  0.05    0.78
Q8    1   1.2150  0.4565  0.1862  11.00000  0.05    0.77
Q9    1   0.3589  0.7091  0.2567  11.00000  0.05    0.69
Q10   1   1.0386  0.7526  0.0818  11.00000  0.05    0.67
Q11   1   0.6606  0.6475  0.4579  11.00000  0.05    0.65
Q12   1   0.0834  1.2366  0.3012  11.00000  0.05    0.63
Q13   1   0.2191  1.1575  0.4080  11.00000  0.05    0.62
Q14   1   1.0065  0.8644 -0.0101  11.00000  0.05    0.58
Q15   1   0.2564  0.9823  0.1595  11.00000  0.05    0.58
Q16   1   0.5000  0.4726  0.1420  11.00000  0.05    0.57
Q17   1   0.1988  1.1745  0.4248  11.00000  0.05    0.57
Q18   1   0.5129  0.4856  0.3797  11.00000  0.05    0.52
Q19   1   0.6130  0.4160 -0.1435  11.00000  0.05    0.50
Q20   1   0.5754  0.2371 -0.0505  11.00000  0.05    0.49
;
_shelx_res_checksum                95048
_shelx_hkl_file
;
 -10   4  10   15.72   23.71   0
 -10   7   9    3.98   20.93   0
  -9   1  10   73.07   24.42   0
  -9   2   9   25.83   22.31   0
  -9   3   8  229.46   23.26   0
  -9   5   7 1005.03   30.16   0
  -8  -1  11  419.35   28.41   0
  -8   0   9  110.60   22.42   0
  -8   4   5   36.79   15.16   0
  -7  -2  10  128.43   23.26   0
  -7   7   3 1915.29   23.45   0
  -7   8   3   11.15    9.49   0
  -6  -4  13   -2.95   25.01   0
  -6  -3  10   11.56   20.93   0
  -6  -1   6  294.89   19.63   0
  -6   2   3  152.61   12.98   0
  -5  -4  10   35.80   19.52   0
  -4  -5  12  177.28   23.37   0
  -4  -3   6  241.23   17.06   0
  -4   4   0   15.12    5.25   0
  -3  -6  15   11.02   22.17   0
  -3  -6  16   18.38   24.44   0
  -3  -5  10   34.53   17.42   0
  -3  -4   7  814.22   21.75   0
  -3  -3   5   33.33   12.60   0
  -2  -6  13  143.50   20.41   0
  -2  -4   6  414.78   15.28   0
  -1  -6  11   88.95   15.53   0
  -1   9  -2  293.01   12.81   0
   0  -2   2   18.79    4.16   0
   0  13  -1  396.75   20.10   0
   0  15   0  540.79   22.99   0
   1  -7  17  208.72   20.70   0
   1  -7  18   -3.88   19.03   0
   2  14  -1   58.30   23.30   0
   3   0   0  519.49   10.69   0
   3  14  -1   70.45   21.39   0
   3  17   1    9.09   23.45   0
   4   4  -2  300.83   15.74   0
   4  11  -2   77.76   20.86   0
   4  14  -1  -21.54   25.12   0
   4  17   1   79.25   25.92   0
   5   5  -2 1614.63   28.29   0
   5  10  -2  115.18   22.37   0
   6   8  -2   29.58   19.92   0
   6  13  -1  302.17   27.39   0
   6  15   0   60.98   27.04   0
   7  -1   3   41.40   13.23   0
   7   0   2   57.94   12.75   0
   7   5  -1  189.36   20.43   0
   7  11  -1   36.74   25.15   0
   7  14   0   25.78   27.60   0
   7  16   1    6.89   30.19   0
   8  -1   4 2005.22   26.51   0
   8   1   2  717.51   21.35   0
   8   4   0  326.61   21.82   0
   8  15   1   20.39   30.63   0
   9   0   4   30.08   14.46   0
   9   1   3   -0.11   15.89   0
   9   2   2  100.55   18.15   0
   9   4   1   47.50   20.25   0
   9   7   0  253.56   25.50   0
   9   8   0  152.97   25.20   0
   9   9   0  221.55   26.66   0
   9  14   1   21.01   30.74   0
  10   1   4  308.51   23.01   0
  10   4   2   19.42   21.37   0
  10   6   1 1456.12   37.00   0
  10   7   1   47.99   24.32   0
  10  11   1   -8.55   28.83   0
  10  12   1  360.53   34.55   0
  11   4   3   82.67   23.24   0
  11   6   2   98.12   25.59   0
  11  12   2   68.10   32.89   0
  12   1   7   32.17   23.08   0
  12   3   5  284.92   25.21   0
  12   5   4  382.58   27.91   0
  12   7   3   18.59   26.63   0
  12   8   3  -21.64   28.65   0
  13   1   9  193.61   25.86   0
  13   2   8  177.20   23.39   0
  13   4   6   26.66   24.76   0
  13   6   5  278.83   28.56   0
  13   8   4  -14.38   28.14   0
  13   9   4   22.14   31.64   0
  14   4   8   91.28   26.47   0
  14   5   7   75.75   27.86   0
  14   7   6   20.02   29.33   0
  15   3  11   36.40   28.64   0
  15   4  10   86.66   27.60   0
  15   5   9   66.08   29.12   0
 -10   6  10  329.06   30.84   0
  -9   1  11   82.52   26.93   0
  -9   6   7   22.83   20.30   0
  -9   7   7  176.36   21.04   0
  -9   8   7   -3.66   18.74   0
  -8   1   8    8.42   20.61   0
  -8   3   6  417.61   21.34   0
  -8   5   5   -0.65   13.95   0
  -8   9   5  189.92   15.61   0
  -7  -2  11  735.75   30.92   0
  -7   0   7  217.56   20.86   0
  -6  -3  11  273.56   24.40   0
  -6  -2   8   29.04   18.19   0
  -6   0   5   10.80   15.67   0
  -6   5   2   75.91   10.24   0
  -6   9   2  211.31    9.08   0
  -5  -4  11  104.49   22.23   0
  -5  -3   8  112.53   17.77   0
  -5  -2   6   43.35   11.65   0
  -5   4   1  528.49   11.61   0
  -4  -5  13  448.74   27.56   0
  -3  -5  11  157.30   22.35   0
  -2  -6  14   71.49   20.76   0
  -2  -5   9  240.74   17.22   0
  -2  -2   3 3456.96   24.87   0
  -1  -6  12  117.60   17.24   0
  -1  -5   8   28.87   12.34   0
   0  -6  11   48.96   13.70   0
   1  -6  11  563.60   18.52   0
   1   3  -2  211.71    9.48   0
   2   3  -2   21.44    9.69   0
   2  12  -2 1212.65   27.84   0
   2  16   0   84.56   25.08   0
   3  -6  11  131.93   10.71   0
   3   3  -2  205.76   12.64   0
   3  12  -2   96.07   20.02   0
   3  16   0   40.81   23.28   0
   4  12  -2  252.08   23.75   0
   4  16   0   49.05   25.13   0
   5  -6  13   14.53    8.44   0
   5   2  -1 2954.63   30.31   0
   5  11  -2   22.15   22.16   0
   5  14  -1   90.94   25.39   0
   5  16   0   13.74   30.50   0
   6   0   1   58.06   13.43   0
   6   3  -1   49.97   15.96   0
   6   6  -2   56.06   18.70   0
   6   7  -2  397.10   22.65   0
   6   9  -2   45.83   21.05   0
   6  10  -2   79.92   23.59   0
   6  17   1   10.89   29.80   0
   7   4  -1  -11.02   17.03   0
   7  12  -1   23.98   24.85   0
   7  15   0   -4.77   29.36   0
   8   2   1 1052.86   25.44   0
   8   6  -1   -1.51   20.34   0
   8   7  -1  452.89   26.85   0
   8   8  -1   44.81   22.98   0
   8   9  -1  892.87   32.23   0
   8  11  -1  242.61   29.33   0
   9  -1   5  188.35   14.81   0
   9   6   0  683.42   28.62   0
   9  12   0    8.41   30.04   0
  10  -2   8    8.82   14.37   0
  10   2   3   82.53   19.89   0
  10   5   1  737.87   30.52   0
  10  13   1  387.29   37.12   0
  11  -1   8   -7.41   17.04   0
  11   2   4  363.27   26.20   0
  12  -1  10   -9.77   15.57   0
  12   0   8   51.71   21.01   0
  12   4   4   -1.85   23.02   0
  12   6   3  143.22   28.04   0
  13   5   5  202.43   27.92   0
  13   7   4  -14.35   28.64   0
  14   6   6   96.18   30.12   0
  15   6   8   80.76   28.14   0
 -10   7  10   44.42   22.62   0
  -9   3   9   38.99   22.55   0
  -9   4   8  673.56   27.41   0
  -8   0  10    2.37   23.00   0
  -8   4   6   89.63   20.04   0
  -8   7   5  302.19   18.49   0
  -8   8   5  -11.35   14.39   0
  -7  -2  12   28.88   24.33   0
  -7  -1   9   20.40   20.69   0
  -7   4   4  122.62   16.80   0
  -6  -3  12   59.86   23.70   0
  -6  -2   9  719.46   25.89   0
  -6  -1   7  401.20   21.27   0
  -5  -4  12  359.42   26.36   0
  -5  -3   9  124.66   19.47   0
  -5  -1   5   26.98   15.17   0
  -4  -5  14   42.22   22.92   0
  -4  -5  15  539.00   31.26   0
  -4  -4  10  653.31   24.63   0
  -4  -3   7   94.72   17.02   0
  -4  -2   5   72.12   14.05   0
  -4   2   1   59.15    7.09   0
  -3  -5  12  113.71   19.90   0
  -3  -4   8  140.18   17.14   0
  -2  -6  15    7.07   20.70   0
  -2  -6  16  226.67   25.53   0
  -2  -6  17  163.78   25.80   0
  -2  -5  10   28.58   16.20   0
  -1  -6  13   -4.81   16.93   0
  -1  -4   6 1008.14   17.48   0
  -1  -3   4  627.79   12.51   0
  -1  10  -2   20.18   11.69   0
   0  -6  12   21.61   14.41   0
   0  -5   8   31.90   10.85   0
   1   7  -3   20.31   13.83   0
   1   8  -3  119.70   15.85   0
   2  -6  11   24.47    9.77   0
   2   6  -3   -3.80   11.73   0
   2   8  -3  109.14   15.45   0
   2   9  -3   31.80   15.73   0
   3   1  -1 1083.97   15.80   0
   3   6  -3  111.72   15.32   0
   3   8  -3   83.40   17.12   0
   3  13  -2   53.63   23.71   0
   3  15  -1   51.61   26.18   0
   4  -1   1    6.86    6.72   0
   4   0   0  190.38   10.12   0
   4   3  -2  245.29   14.88   0
   4   7  -3  126.28   18.38   0
   4   8  -3 2379.92   35.57   0
   4   9  -3   15.91   21.63   0
   4  13  -2   26.80   25.73   0
   4  15  -1   -5.25   27.68   0
   5   4  -2   78.72   16.13   0
   5  18   1   -2.57   33.76   0
   6  -1   2   45.08    9.68   0
   6   1   0 2607.35   29.17   0
   6  11  -2  -23.61   23.93   0
   6  14  -1  218.22   28.77   0
   6  16   0  188.12   30.75   0
   7  -2   4 1168.44   18.47   0
   7   2   0    3.15   15.96   0
   7   7  -2   34.78   21.54   0
   7   8  -2   59.16   22.96   0
   7   9  -2  123.64   24.92   0
   7  10  -2   54.51   23.54   0
   7  13  -1   40.35   27.15   0
   8  -2   5  350.16   14.85   0
   8   3   0   99.63   19.00   0
   8   5  -1   27.88   20.05   0
   8  15   0   18.26   34.50   0
   9   5   0 1159.83   31.64   0
   9  13   0  144.45   33.04   0
  10  -1   6   95.52   17.08   0
  10   7   0  291.85   27.98   0
  10   8   0   44.84   26.26   0
  10   9   0  533.47   32.21   0
  10  10   0   91.33   29.30   0
  10  11   0  210.56   32.50   0
  11   0   6   37.01   20.06   0
  11   3   3   -8.09   21.18   0
  11   7   1   58.08   27.09   0
  11   8   1   -2.73   27.21   0
  11   9   1  399.48   31.28   0
  11  10   1    4.12   30.01   0
  11  11   1   42.02   30.26   0
  11  12   1  -18.41   30.41   0
  12   5   3  117.85   27.19   0
  12   8   2  111.43   30.54   0
  12   9   2    7.10   30.62   0
  13   2   7   23.29   22.79   0
  13   3   6   39.58   23.81   0
  13   4   5   97.76   25.93   0
  13   6   4    2.43   28.00   0
  13   9   3    9.53   32.47   0
  14   2   9   97.42   24.59   0
  14   3   8   37.15   24.69   0
  14   4   7   30.53   26.28   0
  14   5   6  117.02   29.56   0
  14   7   5  283.26   33.28   0
  15   3  10   72.07   27.26   0
  15   4   9  -24.13   27.29   0
  15   5   8   95.76   30.26   0
  -9   2  11   38.89   25.70   0
  -9   4   9   27.15   21.44   0
  -9   6   8  110.74   23.22   0
  -8   0  11   -7.09   24.01   0
  -8   1   9  597.60   28.28   0
  -8   2   8 2172.45   38.40   0
  -8   3   7  295.49   21.64   0
  -7  -1  10   23.24   22.36   0
  -7   0   8   76.95   20.06   0
  -6  -3  13   -2.92   24.83   0
  -6   3   3   31.10   11.63   0
  -6   6   2  124.79    9.94   0
  -6   7   2   90.82    9.54   0
  -5  -4  14  646.80   32.18   0
  -5  -2   7   13.03   16.65   0
  -5   1   3   23.22   11.53   0
  -5   5   1  373.41   10.45   0
  -4  -1   4  410.40   15.80   0
  -3  -5  13  443.52   25.75   0
  -3  -3   6   15.10   14.09   0
  -2  -3   5  757.34   16.55   0
  -2  -1   2  972.55   13.51   0
  -2   0   1 2717.81   16.53   0
  -2  12  -1  160.70   12.91   0
  -1  -6  15   48.79   20.42   0
  -1  -6  16  102.98   24.97   0
  -1  -5   9   15.12   13.35   0
   0  -6  13  -27.31   14.73   0
   0  12  -2  230.22   18.26   0
   0  14  -1   54.57   17.63   0
   1  -6  12   23.29   13.06   0
   1  -5   8  319.62   13.07   0
   1   6  -3   44.29   10.63   0
   1   9  -3  756.41   19.98   0
   2  -6  12   67.11   13.53   0
   2   5  -3  557.47   16.19   0
   2  10  -3    3.57   16.08   0
   2  13  -2   58.49   18.51   0
   2  15  -1   11.57   20.06   0
   3  -6  12   22.80   11.04   0
   3  10  -3   41.92   18.60   0
   4   6  -3 1415.68   27.50   0
   4  10  -3   -2.33   20.09   0
   4  17   0   12.95   29.77   0
   5   7  -3   37.66   18.97   0
   5   8  -3 1561.72   32.70   0
   5   9  -3  264.10   23.64   0
   5  15  -1   16.37   25.66   0
   5  17   0   58.85   31.48   0
   6  -2   3   11.63   10.61   0
   6  12  -2  354.52   28.48   0
   6  15  -1   30.65   32.29   0
   7   3  -1   28.28   17.45   0
   7   6  -2   28.15   20.54   0
   7  11  -2   30.35   26.58   0
   7  14  -1  135.31   29.93   0
   7  16   0  158.98   32.74   0
   8  13  -1  162.45   31.36   0
   9  -3   8   89.41   12.50   0
   9  -2   6  282.74   15.58   0
   9   0   3   -7.16   17.69   0
   9   1   2   53.44   17.32   0
   9   4   0   75.54   21.71   0
   9   9  -1   90.08   26.61   0
   9  10  -1   13.61   27.34   0
   9  11  -1   14.64   28.11   0
  10   4   1  383.78   26.26   0
  10  12   0  137.47   32.39   0
  11   4   2    5.61   23.50   0
  11   6   1  811.67   34.66   0
  12   1   6  561.80   25.97   0
  12   2   5  217.37   24.14   0
  12   3   4  -12.07   23.07   0
  12   4   3   16.08   27.93   0
  12   6   2   18.65   25.47   0
  12   7   2    1.40   26.63   0
  13   1   8   64.92   20.76   0
  13   5   4  173.09   29.05   0
  13   7   3   62.75   30.44   0
  13   8   3  235.35   32.27   0
  14   1  10  369.11   27.95   0
  14   6   5   39.61   29.52   0
  -9   3  11  137.35   29.21   0
  -9   5   9  238.63   26.61   0
  -9   7   8    9.95   17.98   0
  -9   8   8    3.87   20.97   0
  -8   0  12   19.15   26.48   0
  -8   1  10   50.61   24.35   0
  -7   1   7   68.15   18.95   0
  -7   3   5   69.62   15.72   0
  -7   5   4    8.93   11.96   0
  -7  10   4  114.42   12.21   0
  -6  -2  10  116.24   21.59   0
  -6   0   6  503.74   21.24   0
  -6   1   5   17.70   15.02   0
  -6   2   4  818.68   20.49   0
  -5  -3  10    8.51   13.76   0
  -4  -3   8 1002.26   25.70   0
  -4   0   3   14.79   10.45   0
  -4   1   2   -6.17    8.60   0
  -4   5   0   18.54    4.99   0
  -3  -5  14  118.38   23.77   0
  -3  -5  15  174.85   25.40   0
  -3  -4   9   73.65   17.10   0
  -3  -1   3  155.53   11.12   0
  -3   1   1   42.18    6.83   0
  -2  -5  11  164.06   18.77   0
  -1  -6  17   14.05   22.36   0
  -1  -6  18   37.94   24.19   0
  -1  -5  10   42.88   16.72   0
  -1  11  -2  995.17   19.84   0
   1  -6  13  220.86   18.71   0
   1  13  -2   25.66   16.81   0
   1  15  -1  100.52   21.40   0
   2  -5   8 1536.41   17.49   0
   2  11  -3   23.12   20.02   0
   3  11  -3  204.68   20.93   0
   3  14  -2   18.78   25.35   0
   4   1  -1  656.65   15.24   0
   4   5  -3 2931.43   34.07   0
   4  11  -3  557.13   26.57   0
   4  14  -2   -1.53   23.52   0
   4  16  -1   64.20   30.07   0
   5   0   0  430.82   15.42   0
   5   3  -2   73.62   15.05   0
   5   6  -3   22.95   18.34   0
   5  10  -3   17.32   22.19   0
   5  11  -3  274.83   24.66   0
   5  14  -2    5.40   27.47   0
   6   2  -1 4559.84   39.79   0
   6   7  -3  133.11   20.91   0
   6   8  -3  196.34   24.00   0
   6   9  -3  316.56   26.29   0
   6  13  -2  149.60   27.95   0
   6  17   0  500.41   36.16   0
   7  12  -2   49.13   27.86   0
   7  15  -1   -7.87   29.39   0
   8  -1   3   92.73   15.39   0
   8   0   2   79.39   14.84   0
   8   1   1   38.10   16.34   0
   8   4  -1   44.60   20.06   0
   8   7  -2  398.89   26.97   0
   8   8  -2   -3.80   24.89   0
   8   9  -2  744.01   32.70   0
   8  10  -2   39.36   27.10   0
   8  14  -1  143.68   33.05   0
   9   2   1  117.50   19.65   0
   9   6  -1  543.33   29.23   0
   9  12  -1  784.53   39.18   0
   9  13  -1  210.63   32.71   0
  10   0   4  111.09   17.31   0
  10   2   2   63.71   20.30   0
  10   3   1  205.34   26.77   0
  10   5   0   99.27   24.67   0
  11  -1   7   13.53   18.12   0
  11   1   4  332.77   25.60   0
  11   2   3   68.75   21.47   0
  11   5   1  304.91   28.30   0
  11   8   0    3.14   26.72   0
  11   9   0   45.23   30.05   0
  11  10   0  421.57   34.73   0
  11  11   0    6.35   29.09   0
  12  -1   9  191.00   19.61   0
  12   0   7    4.56   21.12   0
  12   5   2  438.02   34.36   0
  12   8   1   66.00   29.68   0
  12   9   1   -1.40   31.69   0
  13   0   9  177.58   24.86   0
  13   2   6   56.03   23.39   0
  13   3   5   52.96   24.51   0
  13   4   4   59.60   29.36   0
  13   6   3  436.64   33.74   0
  13   9   2  -30.77   28.97   0
  14   2   8   17.64   23.83   0
  14   3   7   34.62   25.20   0
  14   4   6  134.43   28.48   0
  14   5   5  175.59   31.12   0
  14   7   4   33.96   31.55   0
  15   3   9   78.18   26.99   0
  15   4   8   42.75   28.89   0
  15   5   7   32.50   29.80   0
  -9   4  10   -2.27   22.65   0
  -9   6   9    7.78   23.44   0
  -8   1  11  287.11   27.83   0
  -8   4   7   18.07   17.84   0
  -8   6   6  149.99   17.07   0
  -8   9   6  113.26   16.78   0
  -7  -1  12  288.87   27.37   0
  -7   9   4  262.59   14.37   0
  -6  -2  11  644.60   28.90   0
  -5  -3  12   83.62   23.16   0
  -5  -2   8   58.64   13.05   0
  -5   3   2   35.72    8.90   0
  -5   6   1 1250.06   13.97   0
  -5   9   1    4.98    5.10   0
  -4  -4  13   72.75   23.70   0
  -3  -5  16  175.67   25.42   0
  -3  13   0   -7.39   10.05   0
  -2  -5  12   97.92   19.13   0
  -2  -5  13  427.10   26.13   0
  -2  -4   8    7.52   14.13   0
  -2   9  -2    8.14    8.90   0
  -1  -4   7   50.26   11.46   0
   0  -6  16   45.18   19.42   0
   0  -6  17  268.78   23.68   0
   0  -6  19    2.62   23.41   0
   0  -5   9  539.03   16.66   0
   0   6  -3  528.29   14.26   0
   0   9  -3  190.27   15.04   0
   1  -6  14  112.06   16.50   0
   1  11  -3   73.98   19.19   0
   2  -6  13   80.52   13.07   0
   2   2  -2   12.44    9.49   0
   2   4  -3  106.14   11.67   0
   2  14  -2  195.04   21.91   0
   2  16  -1   56.31   25.29   0
   3  -6  13  205.82   14.50   0
   3   2  -2  486.14   14.22   0
   3   4  -3 1452.25   23.03   0
   3  12  -3  140.62   21.14   0
   4  -6  14    6.02   12.71   0
   4  12  -3   15.64   21.82   0
   5   1  -1   87.32   12.61   0
   5   5  -3 2029.02   32.14   0
   5  16  -1   56.00   27.25   0
   6   3  -2  288.65   18.66   0
   6   6  -3   33.67   19.58   0
   6  10  -3   38.61   23.07   0
   6  11  -3  130.80   26.16   0
   6  14  -2   70.68   28.04   0
   6  16  -1    0.14   29.33   0
   7   4  -2  134.49   19.93   0
   7   9  -3   12.96   24.17   0
   7  13  -2  471.38   33.09   0
   8  15  -1  -11.34   31.87   0
   9  -1   4  562.42   18.79   0
   9   5  -1  288.10   25.47   0
   9   9  -2  340.23   30.04   0
   9  14  -1   27.89   30.88   0
  10  -2   7  125.31   16.25   0
  10   7  -1   78.03   27.25   0
  10   9  -1   49.27   26.80   0
  10  10  -1   77.31   30.65   0
  10  11  -1  217.41   33.26   0
  10  12  -1  133.01   31.56   0
  11   0   5  -28.17   19.70   0
  11   3   2   33.74   22.69   0
  11   7   0  268.52   30.35   0
  12   1   5   62.20   24.80   0
  12   2   4  270.34   24.52   0
  12   3   3  153.21   25.16   0
  12   7   1   16.61   29.35   0
  13   1   7   51.57   22.44   0
  13   5   3   54.14   27.73   0
  13   8   2  166.75   33.24   0
  14   1   9   -2.63   26.03   0
  14   6   4  185.88   33.17   0
  15   4   7   72.44   33.97   0
  -9   4  11   24.45   24.45   0
  -9   5  10   41.11   22.93   0
  -9   7   9   17.66   19.98   0
  -9   8   9   31.58   24.37   0
  -8   1  12  187.01   28.35   0
  -8   2  10  121.81   24.40   0
  -8   5   7  420.37   24.09   0
  -8   8   6   12.74   14.42   0
  -7  -1  13   19.02   24.03   0
  -7   0  10   15.07   21.85   0
  -7   1   8  461.40   23.93   0
  -7   2   7  509.85   22.50   0
  -7   3   6   64.53   19.61   0
  -7   7   4   81.16   14.11   0
  -7   8   4 1119.07   20.58   0
  -6  -2  13  195.06   26.47   0
  -6  -1   9   21.21   18.91   0
  -6   0   7  470.83   21.83   0
  -6  11   3    6.08    9.05   0
  -5  -3  13  192.26   25.04   0
  -5   0   5   49.64   15.00   0
  -4  -4  14  130.15   24.45   0
  -4  -4  15  239.62   28.26   0
  -4  -4  16  708.13   35.65   0
  -4  -1   5  274.49   15.75   0
  -3  -4  11  164.77   20.30   0
  -3  -2   5   26.43   12.27   0
  -2  -5  14  286.86   23.67   0
  -1  -5  11   37.26   15.78   0
  -1  -2   3  166.95    8.82   0
  -1  14  -1  151.38   16.44   0
   0  10  -3  249.69   16.96   0
   0  13  -2   73.84   17.32   0
   0  15  -1  204.30   21.40   0
   1  -6  15   22.66   16.37   0
   1  -6  17  154.60   23.53   0
   1  -6  18  -24.03   23.59   0
   1  -6  19   45.30   22.18   0
   1  -5   9   15.89   12.03   0
   1  14  -2   40.59   21.18   0
   2  -6  14   52.51   13.62   0
   2  -6  15   74.81   17.80   0
   2  12  -3    9.25   17.70   0
   3  -6  14   25.70   14.24   0
   3  15  -2  312.31   29.31   0
   4  -6  15   27.73   14.49   0
   4   2  -2  407.92   15.79   0
   4   4  -3 1080.78   20.72   0
   4  13  -3  178.21   28.81   0
   4  15  -2  -10.99   23.77   0
   5   4  -3   -4.96   15.51   0
   5  13  -3  289.49   30.99   0
   6   5  -3 1332.33   29.70   0
   6  12  -3   34.06   26.83   0
   6  15  -2   20.47   31.46   0
   7  -5  12   -1.35    4.76   0
   7   2  -1  671.11   22.58   0
   7   6  -3  803.01   28.21   0
   7   7  -3   26.75   22.79   0
   7  10  -3  103.86   27.14   0
   7  11  -3    2.68   26.31   0
   7  14  -2   56.93   30.22   0
   7  16  -1   94.91   32.57   0
   8  -3   6  100.02   11.51   0
   8   3  -1   71.60   19.70   0
   8   5  -2   47.46   21.68   0
   8  13  -2  752.46   38.32   0
   9   4  -1    0.28   21.54   0
   9   8  -2  250.02   27.78   0
   9  11  -2   43.13   30.52   0
   9  12  -2  138.61   30.71   0
  10  -3   9  332.14   15.11   0
  10   4   0  123.24   23.72   0
  10   6  -1  375.28   28.89   0
  11   4   1   -5.43   23.66   0
  11   6   0   22.14   26.91   0
  12   4   2  132.69   27.59   0
  12   6   1  191.29   29.76   0
  13   0   8   58.39   23.18   0
  13   2   5    9.19   27.22   0
  13   3   4   40.63   28.37   0
  13   6   2   15.57   29.67   0
  14   2   7   23.78   24.09   0
  14   3   6   19.03   25.87   0
  14   4   5  171.54   29.33   0
  14   5   4   67.35   30.56   0
  14   7   3   54.59   32.79   0
  15   3   8  335.35   30.80   0
  15   5   6  116.98   31.32   0
  16   4   9   69.48   29.34   0
  -9   4  12   -8.83   27.12   0
  -9   6  10  331.92   26.74   0
  -8   2  11    6.28   24.13   0
  -8   3   9  354.15   25.22   0
  -8   4   8  177.94   21.17   0
  -8   6   7  311.00   22.69   0
  -7   0  11  128.87   24.25   0
  -7   1   9  275.16   23.26   0
  -7   5   5  168.13   17.41   0
  -6  -2  14  240.15   27.04   0
  -6  -1  10  192.38   21.79   0
  -6   0   8   43.98   17.98   0
  -6   1   6  209.29   18.20   0
  -6   2   5  546.10   19.61   0
  -6   3   4  730.11   18.90   0
  -6   5   3   74.37   12.40   0
  -5  -3  14   95.46   19.75   0
  -5  -3  15  130.22   28.58   0
  -5   1   4  236.46   14.49   0
  -5   7   1  289.60    8.42   0
  -5   8   1    6.61    6.08   0
  -4   3   1   18.50    7.17   0
  -3  -4  12  219.51   21.99   0
  -3  -3   8  273.77   18.22   0
  -2  -5  16  648.63   30.66   0
  -2  -5  17  249.71   28.01   0
  -2  -5  18   33.68   26.77   0
  -2  -4   9   21.68   15.04   0
  -2  10  -2  498.20   13.25   0
  -2  13  -1    5.82   12.09   0
  -1  -5  12   48.79   16.91   0
  -1  -3   5  561.10   13.42   0
   0   5  -3 1587.96   18.38   0
   0  11  -3   43.67   15.66   0
   1  -4   6  107.99    7.72   0
   1  12  -3   -7.58   18.67   0
   2  -6  16  241.29   18.88   0
   2  -6  17    6.47   20.16   0
   2  -6  18  -25.72   21.06   0
   2  -6  19   43.06   20.55   0
   2  -5   9    0.97    9.65   0
   2  13  -3   28.61   23.27   0
   2  15  -2  385.16   27.29   0
   3  -6  15  343.73   18.42   0
   3  -6  16   42.21   17.57   0
   3  -6  17   46.30   18.38   0
   3  -6  18   45.43   19.91   0
   3   7  -4  118.87   17.29   0
   3   8  -4   14.70   17.13   0
   3   9  -4  989.75   26.76   0
   3  10  -4  -30.99   21.90   0
   3  13  -3   87.06   22.00   0
   4  -5   9   20.20    6.76   0
   4   8  -4  139.32   20.40   0
   4  10  -4   22.41   20.98   0
   4  17  -1   38.52   26.95   0
   5  -2   2  707.64   12.53   0
   5   2  -2   45.98   14.28   0
   5   7  -4   32.53   19.54   0
   5   9  -4  241.36   24.31   0
   5  17  -1   53.13   29.06   0
   6   0   0  147.81   12.72   0
   6   1  -1  337.16   16.83   0
   6  13  -3  225.70   29.67   0
   6  17  -1   34.47   30.84   0
   7  -3   5  627.89   12.76   0
   7   3  -2    3.15   18.05   0
   7  12  -3  -32.73   27.31   0
   7  15  -2   -7.20   30.61   0
   8  -2   4  240.22   14.35   0
   8   4  -2  186.34   22.46   0
   8   7  -3   53.26   23.84   0
   8  10  -3   24.19   27.57   0
   8  11  -3    9.17   28.01   0
   8  14  -2   20.05   32.19   0
   9  -2   5  127.14   14.99   0
   9   1   1   82.38   18.40   0
   9   2   0  370.38   22.87   0
   9   6  -2  789.68   31.88   0
   9  13  -2  471.73   37.90   0
  10   0   3    3.46   16.61   0
  10   1   2  119.16   19.91   0
  10   2   1   18.83   20.64   0
  10   3   0  184.06   23.41   0
  10   5  -1  113.58   25.26   0
  10  10  -2  -17.18   29.87   0
  11  -1   6   -9.56   15.51   0
  11   1   3   32.82   19.86   0
  11   2   2  205.69   23.58   0
  11   3   1    5.08   21.54   0
  11   5   0  186.94   28.08   0
  11   8  -1   12.59   29.42   0
  11  10  -1   16.57   29.69   0
  11  11  -1  -40.40   32.68   0
  12   0   6   88.52   19.68   0
  12   5   1  361.81   30.91   0
  12   7   0   52.24   28.75   0
  12   8   0   27.44   30.69   0
  13   1   6  269.59   24.98   0
  13   4   3  -18.69   25.52   0
  13   5   2  522.74   32.51   0
  13   8   1   23.68   31.88   0
  14   1   8  125.78   27.87   0
  14   6   3  124.71   32.32   0
  15   4   6   11.94   32.04   0
  -9   5  12  -19.95   25.88   0
  -9   6  11    0.39   24.18   0
  -9   7  10   -6.58   21.30   0
  -9   8  10   16.43   22.04   0
  -8   5   8  187.56   23.46   0
  -7   0  12  143.26   24.74   0
  -7   0  13   77.47   25.89   0
  -7   1  10   57.93   21.24   0
  -7   2   8  797.72   26.87   0
  -6  -1  11   32.40   21.90   0
  -5  -2  11    5.37   19.61   0
  -5  -1   8  130.48   18.47   0
  -5   0   6  800.18   21.84   0
  -5   4   2   50.71   10.27   0
  -4  -3  11   25.91   19.48   0
  -4   0   4  391.71   15.19   0
  -3  -4  13  213.46   23.21   0
  -3  -4  14   68.54   23.49   0
  -3  -1   4   65.42   11.20   0
  -3   3   0 2855.93   13.83   0
  -2  -4  10    5.16   16.17   0
  -1  -5  13  814.92   25.96   0
  -1  -5  14  141.36   20.83   0
  -1  -5  15  252.97   26.05   0
  -1  -4   8  240.05   14.35   0
   0  -5  11  277.37   16.74   0
   0  -4   7 1979.68   22.08   0
   0  14  -2   32.18   17.43   0
   1  -5  10  493.23   17.32   0
   2   6  -4   44.11   13.64   0
   2  10  -4  169.12   18.63   0
   3   3  -3 2261.24   25.73   0
   3  11  -4   22.74   19.58   0
   3  14  -3   63.08   26.33   0
   3  16  -2   52.58   28.01   0
   4   3  -3 1058.30   21.85   0
   4  11  -4  290.87   24.64   0
   4  14  -3    0.74   23.79   0
   4  16  -2  275.17   29.13   0
   5   6  -4  745.78   25.60   0
   5  11  -4   70.33   24.01   0
   5  16  -2  416.52   32.09   0
   6  -1   1  217.42   12.14   0
   6   2  -2  -14.45   15.85   0
   6  10  -4   -5.81   24.40   0
   6  11  -4   58.47   29.67   0
   6  14  -3  252.50   30.59   0
   6  16  -2  108.00   30.96   0
   7  -2   3  789.38   15.83   0
   8   0   1   98.31   15.64   0
   8   1   0 2637.21   34.64   0
   8   2  -1 2112.12   34.29   0
   8   6  -3  110.46   24.10   0
   8  15  -2  -45.14   30.15   0
   9  -3   7   38.05   11.23   0
   9  -1   3   41.08   17.32   0
   9   5  -2  278.73   26.16   0
   9   9  -3  103.81   28.96   0
   9  10  -3  164.32   29.37   0
  10  -2   6   38.44   15.98   0
  10   7  -2   80.21   26.27   0
  10  11  -2  -12.69   21.83   0
  10  12  -2   71.58   34.32   0
  11   0   4  125.21   18.66   0
  11   4   0   91.62   26.07   0
  11   6  -1  579.10   33.44   0
  11   7  -1   80.84   21.52   0
  12   1   4   23.59   21.30   0
  12   2   3    9.70   22.71   0
  12   3   2  151.68   26.13   0
  12   4   1   -0.34   24.74   0
  12   6   0  174.71   29.66   0
  13   7   1   58.24   30.35   0
  14   2   6  177.59   26.16   0
  14   3   5  165.84   28.21   0
  14   4   4   30.43   28.30   0
  14   5   3   26.20   29.06   0
  15   2   8   38.94   28.41   0
  15   3   7   19.30   27.47   0
  15   5   5   79.36   31.70   0
  -9   7  11  191.95   26.12   0
  -8   2  13  -13.21   27.45   0
  -8   3  11   22.79   23.78   0
  -8   8   7  160.63   17.41   0
  -8   9   7   80.62   16.04   0
  -7   1  11    8.93   22.68   0
  -7   4   6  113.63   16.59   0
  -7   6   5  540.32   18.27   0
  -6  -1  12  348.96   26.05   0
  -6  -1  13  173.10   26.07   0
  -6   0   9   35.90   19.27   0
  -6   1   7   30.97   17.41   0
  -6   6   3  145.99   12.09   0
  -5  -2  12   80.08   21.62   0
  -4  -3  12   17.61   14.51   0
  -4  -3  13  449.57   26.59   0
  -4  -1   6  161.95   16.25   0
  -4   2   2  343.50   10.80   0
  -4   6   0   44.46    4.69   0
  -3  -4  15  673.58   30.45   0
  -3  -4  17  508.00   32.56   0
  -3  -3   9  381.97   20.17   0
  -2  -3   7   22.33   13.25   0
  -1  -5  17  301.43   26.70   0
  -1  -5  18  532.06   30.72   0
  -1   7  -3 2239.50   20.89   0
  -1   9  -3  227.85   12.75   0
  -1  13  -2   19.24   15.95   0
   0  -5  12  634.48   21.27   0
   1  -3   4   19.41    5.36   0
   1   7  -4 1802.75   24.64   0
   1   9  -4  600.19   19.55   0
   1  13  -3   46.36   20.05   0
   2   3  -3 6065.10   35.74   0
   2  11  -4   33.93   17.64   0
   2  14  -3  185.03   24.99   0
   3   5  -4   14.48   13.88   0
   4  12  -4  265.96   25.13   0
   4  15  -3  273.41   31.35   0
   5   5  -4   76.97   18.65   0
   5  12  -4  254.81   27.22   0
   6   6  -4  371.27   24.29   0
   6  12  -4  301.82   29.64   0
   7   0   0  236.88   15.79   0
   7   1  -1  621.68   21.30   0
   7   4  -3    9.75   19.15   0
   7   7  -4   14.53   23.10   0
   7   8  -4   47.94   24.34   0
   7   9  -4   50.05   26.36   0
   7  11  -4   11.90   27.10   0
   7  14  -3  331.02   34.68   0
   7  16  -2   63.99   32.47   0
   8  -1   2  763.63   19.68   0
   8   3  -2   41.67   19.97   0
   8   5  -3  470.16   26.85   0
   8  13  -3   79.24   31.95   0
   9   7  -3   -0.77   24.76   0
   9   8  -3   46.87   20.04   0
   9  11  -3    5.82   28.96   0
   9  12  -3   86.06   32.27   0
  10  -1   4  374.70   18.87   0
  10   6  -2  114.70   27.47   0
  11   5  -1  113.41   26.81   0
  11   8  -2   32.37   27.59   0
  11   9  -2   43.83   31.58   0
  11  11  -2  -36.32   32.27   0
  12  -1   7  243.79   19.84   0
  12   0   5    7.40   22.57   0
  12   5   0  100.09   28.09   0
  12   8  -1   12.98   31.86   0
  12   9  -1   38.46   31.77   0
  13   0   7   33.02   19.79   0
  13   1   5  228.35   27.67   0
  13   2   4  322.88   27.53   0
  13   3   3   57.15   25.75   0
  13   4   2  142.88   28.92   0
  13   6   1  356.04   32.59   0
  13   8   0   41.50   33.57   0
  14   1   7   45.05   27.38   0
  14   6   2  -12.36   31.09   0
  15   3   6   71.39   31.69   0
  15   4   5  -21.99   29.51   0
  15   5   4   77.72   35.79   0
  -9   7  12   44.91   25.80   0
  -9   8  11    4.27   23.48   0
  -8   5   9   93.22   20.50   0
  -8   7   8   94.14   21.90   0
  -7   1  12  102.18   25.13   0
  -7   2   9   91.29   21.20   0
  -7   5   6   19.36   18.30   0
  -7   7   5 1407.59   25.10   0
  -7   8   5   21.52   14.23   0
  -7   9   5   -0.93   14.75   0
  -6  -1  14  402.66   29.67   0
  -6   0  10   99.84   20.97   0
  -6   2   6   51.01   16.26   0
  -6   3   5   13.92   13.98   0
  -6   7   3  444.52   14.37   0
  -5  -2  13    5.18   22.53   0
  -5  -2  14   33.90   25.47   0
  -5  -2  15   10.28   25.48   0
  -5  -1   9   17.20   17.86   0
  -5   1   5   14.23   14.05   0
  -5   3   3   20.60   11.86   0
  -4  -3  14   35.98   22.91   0
  -4  -3  15  791.74   33.74   0
  -4  -3  16   59.46   27.75   0
  -3  -3  10  107.58   18.26   0
  -3   0   3   54.60    9.90   0
  -2  -4  12   26.92   18.25   0
  -1  -4   9   69.46   14.43   0
  -1  -3   6  445.05   13.76   0
  -1   6  -3   99.60    9.91   0
  -1  10  -3  458.17   15.44   0
   0  -5  13  125.45   17.35   0
   0  -5  14   80.53   17.98   0
   0  -5  15  214.58   23.54   0
   0  -5  18   45.70   26.59   0
   0  -5  19   43.77   24.45   0
   1  -5  11  200.46   14.27   0
   1   6  -4  268.72   13.91   0
   1  10  -4  149.02   16.29   0
   2  -5  10  689.68   16.40   0
   2   5  -4  788.79   18.59   0
   3   0  -1  341.77   10.89   0
   3   1  -2 2081.93   21.54   0
   3  15  -3   16.86   26.31   0
   4   0  -1  370.60   12.38   0
   4   1  -2  140.34   12.24   0
   5  -5  10   -3.50    6.25   0
   5   0  -1  292.26   13.40   0
   5  13  -4  204.34   26.88   0
   5  17  -2   12.06   28.76   0
   6  -2   2  225.37   11.73   0
   6   3  -3   47.28   17.51   0
   6   5  -4  555.95   24.55   0
   6  13  -4  318.84   30.65   0
   6  15  -3   18.78   29.06   0
   6  17  -2  134.40   33.04   0
   7   6  -4 1881.03   37.89   0
   7  12  -4   51.45   28.52   0
   7  15  -3  227.90   34.28   0
   8   7  -4   19.00   22.95   0
   8   8  -4   40.94   25.53   0
   8   9  -4  473.71   32.02   0
   8  10  -4  319.41   31.58   0
   8  14  -3  206.77   33.15   0
   9   0   1  344.63   22.47   0
   9   1   0   74.59   18.58   0
   9   6  -3  247.42   26.70   0
   9  13  -3   23.99   33.07   0
  10  -3   8   23.96   11.91   0
  10   0   2   65.76   21.24   0
  10   1   1   65.27   19.88   0
  10   2   0   60.88   22.08   0
  10   3  -1   31.14   22.81   0
  10   8  -3  109.59   28.63   0
  10   9  -3    8.79   28.31   0
  10  10  -3  -27.87   30.43   0
  10  11  -3  119.64   33.39   0
  11  -3  10   -2.76    9.32   0
  11  -2   7   22.82   16.89   0
  11  -1   5  266.47   19.30   0
  11   1   2   -4.25   20.23   0
  11   2   1   26.07   22.06   0
  11   3   0  101.66   25.40   0
  12  -2   9    2.56   11.48   0
  12   1   3   28.50   25.73   0
  12   2   2  116.10   23.92   0
  12   3   1  638.42   32.03   0
  12   7  -1  158.85   32.76   0
  13   5   1  -31.27   28.62   0
  13   7   0   15.60   32.34   0
  14   2   5  -11.51   24.55   0
  14   3   4   24.36   27.03   0
  14   4   3   30.48   28.88   0
  14   5   2  100.32   29.88   0
  15   2   7    3.13   26.13   0
  -9   8  12  202.98   28.44   0
  -8   3  13  163.99   28.76   0
  -8   4  11  435.69   28.07   0
  -8   5  10  -15.21   20.74   0
  -8   6   9   76.24   22.99   0
  -8   8   8   -5.07   19.91   0
  -8   9   8  216.14   22.45   0
  -7   1  13   93.62   26.42   0
  -7   1  14  -12.28   27.51   0
  -7   4   7  190.20   18.87   0
  -6   0  11  -38.71   20.40   0
  -6   8   3  626.71   14.91   0
  -6   9   3    3.85    9.53   0
  -5  -1  10  152.62   20.10   0
  -5   2   4   16.57   11.68   0
  -4  -2  10  309.29   21.58   0
  -4  -1   7  629.02   20.94   0
  -4   0   5  462.17   16.38   0
  -3  -3  11    0.48   18.08   0
  -2  -4  13  133.02   20.63   0
  -2  -4  14   41.28   20.97   0
  -2  -4  15  703.71   29.79   0
  -2  -4  16   35.52   24.03   0
  -2  -4  17  112.05   25.81   0
  -2  -4  18   38.12   26.25   0
  -2  -3   8  720.16   20.26   0
  -1  -4  10  219.41   16.87   0
   0  -5  16  178.58   22.03   0
   0  -5  17   30.41   21.18   0
   0  13  -3   56.07   19.50   0
   1  -5  12   54.72   13.83   0
   1  -5  20   42.69   26.43   0
   1  -4   7 2584.97   22.80   0
   1  11  -4  138.62   17.00   0
   1  14  -3  116.71   21.95   0
   3  -4   6  127.87    5.55   0
   3   4  -4 4020.49   35.97   0
   3   8  -5  159.11   19.19   0
   3   9  -5  112.78   23.04   0
   3  13  -4   63.53   22.07   0
   4  -1   0  279.46    9.84   0
   4   4  -4  748.57   19.03   0
   4   7  -5   17.44   18.53   0
   4  10  -5  151.69   22.86   0
   4  16  -3  -16.14   29.97   0
   5  -1   0   89.61   11.67   0
   5   1  -2 3128.64   30.86   0
   5   4  -4  903.64   24.67   0
   5   7  -5  271.51   23.05   0
   5  10  -5    9.62   23.21   0
   5  16  -3   53.80   28.77   0
   6  -5  11   78.42    6.20   0
   6   8  -5   70.40   23.80   0
   6   9  -5  391.28   28.55   0
   6  10  -5   -2.13   24.42   0
   6  14  -4   13.17   33.15   0
   6  16  -3   26.91   30.74   0
   7   3  -3   -8.27   18.36   0
   7   5  -4  319.69   24.30   0
   7  13  -4  347.74   33.49   0
   8  -3   5  964.82   17.66   0
   8  -2   3  843.12   19.66   0
   8   0   0  -21.42   17.35   0
   8   1  -1   24.02   17.37   0
   8   4  -3  120.17   16.67   0
   8  12  -4   17.80   30.54   0
   8  13  -4  373.74   39.51   0
   9  -2   4 1020.39   22.23   0
   9   8  -4  131.71   28.65   0
   9   9  -4   99.79   29.03   0
   9  11  -4   11.83   29.14   0
  10   7  -3   38.99   27.25   0
  11   0   3   43.90   18.33   0
  11   4  -1    2.58   24.85   0
  11   6  -2   12.10   27.80   0
  12  -1   6   31.71   21.00   0
  12   4   0   59.46   27.19   0
  12   6  -1   79.83   28.41   0
  13   0   6   58.66   21.10   0
  13   2   3   12.74   24.33   0
  13   3   2  -15.92   25.21   0
  13   4   1   -1.70   27.14   0
  13   6   0  -65.22   29.90   0
  13   8  -1   -6.85   29.34   0
  14   1   6  103.10   25.14   0
  14   6   1  127.70   33.18   0
  15   3   5  251.38   31.52   0
  15   4   4  135.96   31.31   0
  15   5   3   34.34   34.63   0
  -8   4  12   56.88   24.99   0
  -8   5  11   90.02   26.82   0
  -7   2  11  362.62   27.04   0
  -7   3   9  598.25   26.06   0
  -7   6   6  137.64   15.83   0
  -6   0  12   -5.67   22.32   0
  -6   0  13    3.17   23.57   0
  -5   0   8   27.93   17.61   0
  -5   1   6   16.54   15.13   0
  -5   5   2  107.00    9.36   0
  -4  -2  11  313.00   22.52   0
  -4   4   1  841.21   11.36   0
  -3  -3  12  100.29   20.09   0
  -3  -3  13   18.29   20.58   0
  -3  -1   5  173.80   12.94   0
  -3   1   2  811.12   12.93   0
  -3   2   1 2008.78   15.06   0
  -2  12  -2   41.80   12.56   0
  -1  -4  11  344.36   19.30   0
  -1  -2   4 4126.59   25.87   0
  -1  11  -3  116.01   13.86   0
   0  -2   3 1606.11   12.86   0
   0   7  -4  122.05   13.61   0
   0   8  -4  678.21   18.31   0
   1  -5  14   35.46   18.30   0
   1  -5  15  -19.48   18.87   0
   1  -5  16  287.29   24.49   0
   1  -5  17   59.73   23.13   0
   1  -5  18   -0.42   20.38   0
   1  12  -4  687.88   25.73   0
   2  -5  11   67.22   10.78   0
   2   1  -2 1066.27   15.22   0
   3   2  -3   76.10   11.89   0
   3   7  -5   42.45   17.31   0
   3  10  -5  209.27   21.46   0
   3  11  -5  -22.95   23.11   0
   3  14  -4   -7.16   25.50   0
   3  16  -3   35.83   28.20   0
   4  -4   6   10.65    2.88   0
   4  11  -5   88.10   22.71   0
   5   2  -3  471.71   15.24   0
   5   6  -5  671.46   25.76   0
   5  12  -5    3.79   28.12   0
   6   0  -1  662.41   18.18   0
   6   1  -2 5380.44   42.54   0
   6   2  -3 2859.49   35.16   0
   6   4  -4  140.45   15.15   0
   6  11  -5   72.47   26.79   0
   6  12  -5   -1.04   30.03   0
   7   8  -5  377.82   28.63   0
   7   9  -5  320.00   28.68   0
   7  10  -5   -3.97   27.16   0
   7  14  -4   10.20   31.05   0
   8   3  -3  214.43   21.47   0
   8   5  -4  268.72   25.44   0
   8  14  -4  128.59   37.91   0
   9  -3   6    5.42   11.50   0
   9  -1   2   77.02   15.25   0
   9   4  -3  611.17   29.22   0
   9   7  -4  330.42   29.73   0
  10  -1   3   79.42   16.54   0
  10   6  -3  235.91   22.96   0
  11  -3   9    0.69   10.36   0
  11   2   0  210.90   24.90   0
  11   5  -2  345.57   30.66   0
  11   8  -3   80.71   31.07   0
  11   9  -3  171.70   31.75   0
  11  10  -3   81.17   31.86   0
  12   0   4   24.21   20.07   0
  12   5  -1  311.21   31.02   0
  12   7  -2   72.89   31.07   0
  12   8  -2  -15.39   21.94   0
  13   1   4   45.08   23.58   0
  13   5   0  -12.41   29.23   0
  14   2   4  559.70   31.62   0
  14   3   3  288.06   30.82   0
  14   4   2   35.50   28.65   0
  14   5   1  -58.22   33.84   0
  15   2   6  140.13   28.11   0
  -8   5  12  217.57   26.88   0
  -8   6  10  200.04   23.71   0
  -8   8   9   44.40   18.98   0
  -8   9   9   -5.32   22.07   0
  -7   2  12  176.16   25.33   0
  -7   2  13  789.86   33.93   0
  -7   3  10  845.42   29.72   0
  -7   5   7  186.07   18.24   0
  -7   7   6   44.45   16.80   0
  -6   0  14  198.16   26.42   0
  -6   0  15   15.63   26.91   0
  -6   1  10  308.97   23.32   0
  -6   3   6  328.87   18.19   0
  -5  -1  13  307.30   25.71   0
  -5  -1  14  162.49   25.85   0
  -4  -2  12  -28.30   18.73   0
  -4  -2  13   89.67   22.40   0
  -4  -1   8  523.54   21.20   0
  -4   1   4  381.12   14.05   0
  -3  -3  14   12.86   21.42   0
  -3  -3  15   20.13   23.87   0
  -3  -3  16   19.66   25.14   0
  -3  -3  17   58.82   27.15   0
  -3  -2   8  197.66   16.83   0
  -2  -3   9   13.36   14.45   0
  -2  -2   6   -0.18   11.71   0
  -2   0   2 4759.28   23.63   0
  -1  -4  12   24.56   16.98   0
  -1  -4  13  189.40   20.12   0
  -1  -4  18   22.11   28.09   0
  -1  -4  19  180.21   28.25   0
   0  -4   9 1074.55   20.14   0
   0  10  -4  202.14   14.41   0
   1  15  -3   91.17   22.46   0
   2  -5  12   89.72   12.40   0
   2  -5  13   93.46   15.79   0
   2  -5  20   23.98   21.92   0
   2   2  -3 3600.07   27.10   0
   2   7  -5   31.34   15.33   0
   2  10  -5   40.85   17.70   0
   3  -5  11  256.93   12.51   0
   3   6  -5  114.67   17.46   0
   3  12  -5   93.35   24.82   0
   4   3  -4  138.23   16.23   0
   4  12  -5   36.62   22.61   0
   4  15  -4   -5.74   28.84   0
   5   3  -4   11.36   16.32   0
   5   5  -5  252.56   21.22   0
   5  13  -5   70.86   29.05   0
   6  -1   0 2886.23   27.65   0
   6  13  -5   25.22   30.84   0
   6  15  -4   51.10   30.35   0
   7  -3   4  109.94    9.59   0
   7  -2   2  206.22   11.90   0
   7   4  -4   75.26   15.13   0
   7   6  -5 1076.31   33.00   0
   7   7  -5   67.66   17.85   0
   7  12  -5   -0.69   28.71   0
   7  15  -4   77.25   32.40   0
   8  -1   1   14.08   13.54   0
   8   7  -5   -9.28   23.75   0
   8   8  -5  180.97   27.77   0
   8   9  -5   57.61   28.24   0
   8  10  -5   45.66   28.83   0
   9   1  -1   -8.48   18.20   0
   9   2  -2  172.37   21.53   0
   9   6  -4  380.67   28.17   0
  10  -3   7  485.76   17.65   0
  10   0   1   80.81   18.72   0
  10   1   0   18.49   19.80   0
  10   2  -1  109.85   22.93   0
  10   3  -2    0.35   23.25   0
  10   5  -3  143.95   25.69   0
  10   8  -4  200.53   30.27   0
  10   9  -4   47.57   30.00   0
  10  11  -4  155.67   35.00   0
  11  -2   6  124.26   17.93   0
  11   0   2   44.63   22.31   0
  11   1   1  255.21   23.77   0
  11   3  -1  257.20   27.92   0
  12   1   2   25.45   21.52   0
  12   2   1   14.54   23.13   0
  12   3   0    9.95   25.97   0
  12   6  -2    0.05   29.94   0
  13  -1   7   32.42   20.06   0
  13   0   5   53.92   20.97   0
  13   2   2  201.40   26.73   0
  13   3   1  432.83   30.85   0
  13   4   0   84.34   31.99   0
  14   0   7   86.04   21.07   0
  14   1   5   73.38   28.57   0
  14   6   0   29.21   33.05   0
  15   3   4    5.66   28.54   0
  15   4   3   58.03   31.63   0
  16   3   6   12.50   29.57   0
  -8   5  13   25.47   25.97   0
  -8   6  11    8.52   22.60   0
  -8   7  10   18.88   21.02   0
  -8   8  10  238.37   26.26   0
  -7   2  14    2.74   19.47   0
  -7   3  11   -3.82   22.21   0
  -7   4   9   -0.14   19.35   0
  -7   6   7  -10.50   18.25   0
  -7   9   6    3.32   15.17   0
  -7  10   6   12.87   14.92   0
  -6   1  11  316.37   24.33   0
  -6   2   8  149.63   18.67   0
  -6   6   4  803.82   17.30   0
  -5  -1  15  330.74   23.65   0
  -5  -1  16  338.33   30.43   0
  -5   1   7   84.41   16.58   0
  -5   2   5 1310.42   22.89   0
  -5   3   4  942.54   18.41   0
  -5   4   3  598.92   14.29   0
  -5   6   2  588.23   12.76   0
  -4  -2  15  131.69   25.14   0
  -4  -2  16  190.35   27.24   0
  -4   0   6 1395.30   24.58   0
  -4   2   3  244.02   12.79   0
  -1  -4  14  -16.14   18.84   0
  -1  -4  16   72.59   22.82   0
  -1  -4  17  737.14   31.43   0
  -1  12  -3  117.34   14.22   0
   0  -4  10  -22.08   12.57   0
   0  11  -4  248.31   17.97   0
   0  14  -3  260.64   20.12   0
   1  -4   8  200.69   11.14   0
   1  13  -4   76.81   20.60   0
   2  -5  14   10.20   14.30   0
   2  -5  17   34.32   17.75   0
   2  -5  18   20.71   18.56   0
   2   6  -5  804.01   20.70   0
   2  11  -5  102.34   18.57   0
   2  14  -4   38.73   20.54   0
   3  -5  12  545.05   16.32   0
   3   3  -4    2.96   13.25   0
   3  15  -4  -34.49   26.07   0
   5  -5  11   71.56    8.45   0
   5  16  -4  277.95   35.93   0
   6   3  -4    4.60   16.92   0
   6   5  -5 3781.08   45.69   0
   6  14  -5   -4.89   33.34   0
   6  16  -4   35.94   35.36   0
   7  -1   0  227.30   16.46   0
   7   2  -3 1132.50   24.29   0
   7   5  -5 1167.94   31.87   0
   7  13  -5   92.43   31.53   0
   8   4  -4   78.53   22.88   0
   9  -2   3  246.87   17.25   0
   9   0   0   79.43   17.98   0
   9   3  -3   36.14   22.21   0
   9   5  -4 1186.07   35.90   0
   9   8  -5   53.18   28.31   0
   9   9  -5   35.44   28.94   0
   9  10  -5   22.75   30.86   0
  10  -2   4  528.42   20.83   0
  10   4  -3  528.59   30.74   0
  10   6  -4   51.80   27.46   0
  11   9  -4   26.73   32.01   0
  12  -1   5  140.89   19.45   0
  12   0   3   39.27   20.54   0
  12   5  -2   13.17   27.87   0
  12   7  -3   82.55   30.20   0
  12   8  -3  -23.54   32.05   0
  13   1   3   17.32   23.94   0
  13   5  -1  121.93   32.28   0
  13   7  -2  -23.34   32.81   0
  14   2   3  126.23   26.99   0
  14   3   2   77.90   28.73   0
  14   4   1  -37.19   29.38   0
  15   2   5  117.51   28.14   0
  -8   6  12  504.75   29.85   0
  -8   7  11  218.37   25.13   0
  -8   9  10   12.78   20.56   0
  -8  10  10   56.24   24.07   0
  -7   3  12  889.16   33.14   0
  -7   3  13   53.68   26.00   0
  -7   4  10  134.49   22.09   0
  -7   7   7 1179.40   27.47   0
  -6   1  12   12.47   16.51   0
  -6   1  13  106.18   24.53   0
  -6   2   9  423.57   23.26   0
  -6   3   7   37.48   16.36   0
  -6   5   5   94.94   13.44   0
  -6   7   4  136.61   12.88   0
  -6  11   4   39.49   11.53   0
  -5   0  10   87.67   14.34   0
  -5   0  11   31.90   19.59   0
  -3   0   4   55.35   10.64   0
  -2  -3  11   64.74   17.08   0
  -2  -3  12   18.90   18.17   0
  -2  -3  18   49.73   26.75   0
  -2   1   1 5617.93   21.12   0
  -1  -3   8 1910.88   25.37   0
   0  -4  19  120.25   25.57   0
   0  -4  20   26.06   25.84   0
   0  -3   6  137.84    9.42   0
   0  12  -4  293.20   19.00   0
   1   7  -5   50.03   15.40   0
   1   8  -5  171.83   15.37   0
   1   9  -5  232.32   16.79   0
   2  12  -5    6.62   18.69   0
   3  -5  13    4.92   13.84   0
   3  -5  14   13.07   14.86   0
   3  -5  16   99.94   18.46   0
   3  -5  17   22.67   19.08   0
   3  -5  18    2.75   17.24   0
   3  13  -5   74.14   22.37   0
   4  -5  12   -2.91   10.83   0
   4   4  -5   10.13   16.57   0
   4   8  -6    1.31   19.90   0
   4   9  -6  251.30   23.87   0
   4  10  -6   -4.99   21.45   0
   4  14  -5    6.95   24.16   0
   4  16  -4   63.28   26.81   0
   5  -2   1 2725.60   21.13   0
   5   1  -3  557.75   18.54   0
   5   4  -5  559.94   22.74   0
   5   7  -6   49.25   21.38   0
   5   9  -6   74.83   22.85   0
   5  10  -6  -11.65   23.41   0
   5  11  -6   87.74   24.77   0
   5  14  -5  177.35   28.90   0
   6  -5  12    4.22    7.24   0
   6   4  -5   70.88   19.48   0
   6   7  -6   23.22   22.96   0
   6   9  -6    2.33   24.71   0
   6  10  -6   37.20   25.87   0
   7   3  -4   -8.93   13.31   0
   7  10  -6  173.46   28.97   0
   7  14  -5   56.73   31.86   0
   8  -2   2  553.08   18.58   0
   8   0  -1   36.67   16.35   0
   8   1  -2 2380.20   35.34   0
   8   2  -3 1654.93   32.91   0
   8  14  -5   21.27   31.00   0
   9  -1   1  280.75   17.93   0
   9   4  -4   61.88   23.87   0
   9   7  -5  198.38   28.53   0
   9  12  -5   31.53   30.81   0
  10  -1   2   -4.48   15.73   0
  10   2  -2  241.96   23.96   0
  10   5  -4  652.30   33.28   0
  10   8  -5   91.09   28.27   0
  10   9  -5  161.81   32.56   0
  11  -2   5   52.71   17.78   0
  11  -1   3  192.36   22.03   0
  11   1   0  153.28   23.02   0
  11   2  -1  216.46   25.33   0
  11   3  -2    2.56   25.11   0
  11   7  -4  328.92   33.75   0
  12   1   1   68.97   26.05   0
  12   2   0  389.84   27.83   0
  12   3  -1  815.83   34.79   0
  12   6  -3  248.05   31.72   0
  13  -1   6  116.85   22.68   0
  13   0   4  128.47   25.79   0
  13   2   1   12.42   28.12   0
  13   3   0   64.36   25.79   0
  14   0   6    1.48   22.07   0
  14   1   4   76.17   24.63   0
  14   5   0   -1.30   29.75   0
  15   1   6   51.38   26.58   0
  15   3   3  218.02   31.74   0
  15   4   2  209.74   33.40   0
  16   3   5  144.59   33.04   0
  -8   7  12    3.17   23.55   0
  -8   7  13  203.44   30.84   0
  -8   8  11  171.92   24.05   0
  -8   9  11   63.84   26.30   0
  -8  10  11  154.78   27.16   0
  -7   3  14   34.73   27.00   0
  -7   4  11  399.26   26.79   0
  -7   5   9   16.23   19.10   0
  -7   6   8   41.65   17.32   0
  -7   8   7  180.87   19.53   0
  -6   2  10  160.30   21.28   0
  -6   3   8 1380.99   29.17   0
  -6   8   4   63.65   11.28   0
  -6  10   4   67.47   11.66   0
  -5   0  12   83.59   21.25   0
  -5   0  13   12.49   22.73   0
  -5   1   8 1044.10   25.81   0
  -4  -1  11  444.43   23.27   0
  -4   1   5   35.77   12.43   0
  -4   8   0    9.25    3.82   0
  -3  -2  11 1113.96   28.18   0
  -3  -2  12   20.92   19.35   0
  -2  -3  13   55.35   18.77   0
  -2  -3  14   22.00   20.40   0
  -2  -3  16    2.70   23.47   0
  -2  -3  17  257.40   27.60   0
  -2  -2   7   26.00    9.52   0
  -2  13  -2   15.05   12.08   0
  -1  -2   5 1139.60   16.53   0
  -1  13  -3   38.11   15.12   0
   0  -4  12   25.08   15.15   0
   0  -4  13   35.20   16.62   0
   0  -4  15  661.71   27.75   0
   0  -4  16   12.60   19.96   0
   0  -4  18   21.16   23.06   0
   0   5  -4  836.80   15.80   0
   1  -4   9  655.77   15.73   0
   1  -4  21  209.22   29.60   0
   1  11  -5   54.78   18.74   0
   1  14  -4   11.86   19.78   0
   2   3  -4  151.20   12.37   0
   2  13  -5   -4.43   23.16   0
   2  15  -4   80.03   21.55   0
   3  -5  15  123.19   15.33   0
   3   4  -5  271.88   17.07   0
   3   7  -6    4.46   17.33   0
   3   8  -6   28.10   18.26   0
   3  10  -6  704.16   26.70   0
   4  -5  13   54.45   13.19   0
   4  -5  17   -9.76   16.53   0
   4  -5  18    2.00   18.23   0
   4   0  -2  352.98   13.17   0
   4   1  -3   34.49   12.13   0
   4   2  -4  316.66   16.57   0
   4  11  -6  167.45   24.09   0
   5   0  -2   30.58   11.89   0
   5   2  -4   24.69   15.72   0
   5  12  -6  351.03   28.97   0
   5  15  -5   30.10   26.93   0
   6  -5  13   31.96    9.42   0
   6  -3   3  682.59   12.68   0
   6  -2   1  246.74   10.94   0
   6   0  -2  813.77   20.03   0
   6   1  -3  637.55   21.17   0
   6   2  -4  136.44   18.41   0
   6  12  -6  526.94   33.11   0
   7  12  -6   86.79   30.26   0
   7  15  -5  101.78   34.29   0
   8  -3   4   11.23   10.46   0
   8  -1   0   54.57   17.19   0
   8   3  -4  163.86   22.45   0
   8   8  -6   34.40   27.50   0
   8  10  -6  307.88   31.96   0
   8  11  -6   46.13   31.09   0
   8  12  -6  135.97   30.45   0
   9  -3   5  651.90   17.22   0
   9   1  -2  155.19   20.63   0
  10  -3   6   29.40   14.63   0
  10   0   0  528.87   23.93   0
  10   3  -3   42.60   24.15   0
  11   0   1   -8.97   19.14   0
  11   4  -3  128.70   27.83   0
  11   6  -4   59.88   28.81   0
  12  -1   4   36.85   21.48   0
  12   0   2   66.22   24.48   0
  12   4  -2   50.44   28.18   0
  12   8  -4   16.69   31.96   0
  13   1   2  280.11   26.78   0
  13   4  -1  113.51   30.29   0
  13   5  -2   18.90   28.74   0
  14   2   2  348.83   30.65   0
  14   3   1  336.47   32.43   0
  14   4   0   -8.06   30.14   0
  15   2   4   93.28   28.81   0
  -8   8  12   -1.43   24.29   0
  -8   8  13   22.69   30.26   0
  -8   9  12  198.29   30.22   0
  -8  10  12  210.00   30.00   0
  -7   4  12   18.51   23.85   0
  -7   4  13   14.81   25.08   0
  -7   5  10  111.64   21.29   0
  -7   9   7   -1.76   16.89   0
  -7  10   7  462.98   21.38   0
  -6   2  12    4.94   21.89   0
  -6   4   7   17.95   15.75   0
  -6   6   5  433.27   17.73   0
  -6   9   4  130.69   11.88   0
  -5   0  14  504.11   24.63   0
  -5   0  16   28.14   25.15   0
  -5   1   9  101.69   18.72   0
  -5   3   5  165.40   13.71   0
  -5   5   3  252.63   12.45   0
  -4  -1  12    8.37   14.00   0
  -4  -1  13   78.25   21.47   0
  -4  -1  14   85.84   24.03   0
  -4  -1  15   22.45   24.75   0
  -4  -1  16  183.11   27.74   0
  -4  -1  17  179.07   30.03   0
  -4   0   8 1324.22   26.43   0
  -4   9   0   32.43    3.78   0
  -3  -2  13  262.10   22.95   0
  -3  -2  14  129.80   22.65   0
  -3  -2  15   16.40   23.59   0
  -3  -2  16  722.07   32.98   0
  -3   1   3  489.90   12.36   0
  -2  -2   8 1316.30   23.94   0
  -2   9  -3   64.76    9.79   0
  -1   8  -4   12.17   11.58   0
  -1   9  -4    9.48   10.93   0
   0  13  -4    7.28   16.42   0
   1  -4  10   61.76   14.12   0
   1  -4  19   -7.47   26.04   0
   1  -4  20    3.71   23.69   0
   1   6  -5    6.26   11.91   0
   2  -4   8   -5.77    8.72   0
   2   8  -6  100.63   20.17   0
   3   0  -2  236.76   11.12   0
   3   6  -6  393.61   20.37   0
   3  11  -6   67.48   20.82   0
   4  -5  14   21.68   13.43   0
   4  -5  15    8.04   14.36   0
   4  13  -6  111.15   28.34   0
   4  15  -5   13.11   25.77   0
   5  -5  14   30.04   12.68   0
   5  -5  15   13.69   13.90   0
   5  -5  16   -0.69   15.15   0
   5  -5  17  173.07   17.56   0
   5  -1  -1  271.76   12.17   0
   5   3  -5  213.12   18.71   0
   5   5  -6  269.26   21.81   0
   5  13  -6    2.05   25.76   0
   6  -1  -1  156.65   14.68   0
   6  13  -6   80.76   29.19   0
   6  16  -5   63.81   33.92   0
   7  -2   1  205.33   14.52   0
   7   0  -2  761.11   21.76   0
   7   1  -3  813.16   24.08   0
   7   2  -4  442.56   22.60   0
   7  13  -6  272.86   33.02   0
   8   4  -5  -10.60   22.11   0
   9   0  -1  190.70   19.56   0
   9   3  -4  534.70   28.33   0
   9   5  -5  495.65   29.26   0
   9   9  -6  -13.48   27.88   0
   9  10  -6  170.52   31.34   0
   9  11  -6    7.66   32.73   0
   9  12  -6   15.58   33.75   0
  10   4  -4   24.91   25.91   0
  10   6  -5  458.31   32.39   0
  11   5  -4   99.79   29.24   0
  11   8  -5   53.15   32.11   0
  11   9  -5  190.77   32.02   0
  12   2  -1  100.14   25.99   0
  12   3  -2  134.52   31.64   0
  12   5  -3  114.75   28.90   0
  12   7  -4  247.91   35.22   0
  13  -1   5   55.31   23.35   0
  13   0   3   26.00   25.21   0
  13   6  -3   21.28   30.81   0
  14   0   5  109.94   23.36   0
  14   1   3   62.48   25.56   0
  14   5  -1   -4.00   31.47   0
  15   1   5  -23.92   25.69   0
  15   2   3  -18.31   32.14   0
  15   3   2   14.11   29.91   0
  15   4   1    9.10   32.16   0
  16   3   4    7.61   29.40   0
  -8   9  13  216.66   28.93   0
  -7   4  14    5.36   24.95   0
  -7   5  11   15.12   21.56   0
  -7   6   9   11.55   18.26   0
  -6   2  13  128.89   24.58   0
  -6   2  15  151.92   29.13   0
  -6   5   6  365.54   17.44   0
  -5   1  10   40.16   18.85   0
  -5   4   4   86.00   10.88   0
  -5   8   2   78.36    9.02   0
  -4   2   4 1231.79   18.92   0
  -4   5   1   15.25    6.09   0
  -3  -1   8  938.05   22.94   0
  -3   0   5  216.66   12.72   0
  -2  -2   9  717.91   20.90   0
  -2  -1   5 1155.78   17.99   0
  -2  10  -3  548.60   13.16   0
  -1  -3  11   13.58   15.61   0
  -1  -3  17  219.37   28.72   0
  -1  -3  18  135.12   25.66   0
  -1  -3  19   23.13   24.54   0
  -1  -1   3  331.73    9.51   0
  -1  10  -4   77.61   12.39   0
   0   9  -5  -11.16   14.14   0
   1  -4  17  -15.08   22.56   0
   2  -4  20   23.85   26.86   0
   2  -4  21   78.08   25.05   0
   2   4  -5  491.06   16.63   0
   2   7  -6  -16.08   15.20   0
   2  10  -6    0.41   17.39   0
   2  14  -5   89.04   20.70   0
   4   5  -6   33.23   17.50   0
   5   8  -7  341.44   26.50   0
   5   9  -7   13.01   23.65   0
   5  10  -7   -6.76   23.93   0
   5  16  -5   -1.15   28.31   0
   6   8  -7  392.41   28.94   0
   6  10  -7   75.97   27.64   0
   6  14  -6    7.86   29.48   0
   7  -1  -1  192.29   16.95   0
   7   3  -5  736.37   26.62   0
   7   5  -6  203.71   23.79   0
   7   8  -7   31.65   25.51   0
   7  11  -7  141.94   28.74   0
   7  14  -6   11.42   31.64   0
   8   1  -3  235.52   20.61   0
   8   2  -4   82.24   20.51   0
   9  -2   2  254.21   15.88   0
   9  -1   0   14.52   18.69   0
   9   4  -5 1503.10   37.80   0
  10  -2   3  270.84   17.42   0
  10  -1   1  931.00   25.40   0
  10   1  -2   44.84   21.57   0
  10   2  -3   32.98   23.01   0
  10   5  -5  116.95   27.93   0
  10   9  -6   70.41   33.04   0
  10  10  -6  376.63   36.35   0
  11  -1   2    2.68   17.60   0
  11   1  -1   14.64   21.66   0
  11   2  -2  128.19   24.13   0
  11   3  -3  544.22   31.31   0
  11   4  -4   -7.59   25.67   0
  11   6  -5  524.15   33.90   0
  11   7  -5   84.17   22.72   0
  12  -1   3   12.97   22.12   0
  12   1   0   42.19   22.68   0
  12   4  -3   -9.61   28.65   0
  12   6  -4    7.72   30.75   0
  13   1   1   27.52   24.21   0
  13   2   0  252.65   28.83   0
  13   3  -1  489.45   31.77   0
  13   4  -2  -35.32   28.81   0
  14   2   1   34.72   27.70   0
  14   3   0    6.33   28.88   0
  14   4  -1   43.94   31.29   0
  -7   5  12   82.47   24.25   0
  -7   5  13   10.25   24.57   0
  -7   5  14  190.06   27.10   0
  -7   6  10  523.83   25.38   0
  -7   7   9  837.55   26.31   0
  -7   9   8   53.67   19.06   0
  -7  10   8  157.75   20.75   0
  -6   3  11  325.53   24.43   0
  -6   4   8  166.21   18.57   0
  -6   7   5 1392.80   23.51   0
  -5   1  11   13.27   18.70   0
  -5   1  12  118.12   21.58   0
  -5   1  13  345.28   25.07   0
  -5   2   8  837.56   24.03   0
  -5   9   2   21.44    8.12   0
  -5  10   2  178.79    8.39   0
  -4   0   9   70.70   13.18   0
  -4   0  10  829.69   25.44   0
  -3  -1   9 1945.57   30.37   0
  -3   4   0  119.16    4.73   0
  -2  -2  10   12.73   16.29   0
  -2  -2  18   11.36   24.50   0
  -2  -2  19   57.47   28.68   0
  -2   0   3   38.40    8.83   0
  -1  -3  12   59.77   17.29   0
  -1  -3  14   25.74   19.38   0
  -1  -3  15 1209.69   32.25   0
  -1  -3  16    5.35   21.57   0
  -1  11  -4  307.92   15.25   0
   0  -3   8 1303.71   21.28   0
   0  -3  20   -8.98   28.21   0
   0  -2   4  300.01    8.50   0
   0   7  -5   31.80   13.04   0
   0  10  -5   43.67   15.39   0
   0  14  -4   26.24   19.41   0
   1  -4  12   -3.17   13.65   0
   1  -4  13 1562.35   28.14   0
   1  -4  15  610.65   23.71   0
   1  -4  16   55.01   18.51   0
   1   3  -4  601.06   14.03   0
   1   5  -5 1064.38   19.23   0
   1  13  -5    3.16   17.09   0
   2  -4   9 1005.38   17.15   0
   2  -4  19   22.63   24.29   0
   2   6  -6  122.41   15.76   0
   2  12  -6   16.87   22.35   0
   3  -4  21   17.53   25.76   0
   3   5  -6  363.52   19.38   0
   4   7  -7   27.30   20.03   0
   4  10  -7   75.12   22.98   0
   4  11  -7   -4.55   22.26   0
   4  14  -6    8.90   24.22   0
   5   4  -6  217.36   20.51   0
   5  11  -7  159.28   25.75   0
   5  12  -7  189.16   27.93   0
   5  15  -6    4.73   32.11   0
   6   4  -6  -10.20   19.32   0
   6   6  -7  141.07   22.82   0
   6   7  -7  124.13   23.97   0
   6  15  -6  -17.11   29.69   0
   7  12  -7   84.92   30.80   0
   8  -2   1   53.69   12.51   0
   8   3  -5  112.79   22.58   0
   8   7  -7  -16.96   25.28   0
   8   8  -7   -3.35   27.19   0
   8  10  -7  365.41   32.84   0
   8  12  -7   34.04   32.25   0
   9  -3   4   47.67   12.75   0
   9   1  -3  193.40   21.90   0
   9   2  -4  411.04   25.54   0
   9   5  -6  130.14   25.87   0
   9   9  -7  363.22   34.61   0
  10   0  -1   55.04   19.72   0
  10   3  -4  186.57   25.90   0
  10   4  -5  380.28   29.24   0
  10   6  -6  -18.43   25.93   0
  10   7  -6   15.67   27.63   0
  11   0   0  281.78   23.22   0
  11   5  -5  152.29   28.51   0
  11   9  -6   33.95   32.33   0
  12  -2   5   33.19   19.44   0
  12   0   1   34.80   21.46   0
  12   5  -4    5.22   30.96   0
  12   7  -5  190.58   35.12   0
  13  -1   4  492.10   28.41   0
  13   0   2  506.27   31.44   0
  13   5  -3   36.07   29.68   0
  14   0   4  161.57   25.48   0
  14   1   2   53.11   25.21   0
  14   5  -2  -10.18   31.56   0
  15   1   4   47.94   26.49   0
  15   2   2   70.27   32.46   0
  15   3   1  143.62   31.50   0
  16   2   4   39.00   29.51   0
  -7   6  11  -10.93   21.22   0
  -7   7  10   28.37   19.82   0
  -7   8   9   56.34   18.69   0
  -6   3  12 3025.12   47.01   0
  -6   3  13    5.87   24.19   0
  -6   3  14  641.73   32.53   0
  -6   4   9  972.88   27.30   0
  -6   6   6   55.79   13.83   0
  -6   8   5   13.19   13.45   0
  -5   1  14  -18.06   22.61   0
  -5   1  15   99.81   25.19   0
  -5   2   9  233.24   19.33   0
  -5   6   3  835.05   15.62   0
  -4   0  16  111.76   25.55   0
  -4   0  17  460.09   32.66   0
  -4   1   7    1.67   14.66   0
  -4   3   3   28.75    8.46   0
  -3  -1  10  838.56   24.90   0
  -3  -1  11 1170.66   28.14   0
  -3  -1  17   15.35   24.89   0
  -3  -1  18  115.92   29.50   0
  -3   0   6   80.42   12.86   0
  -3   2   2  708.82   11.35   0
  -2  -2  11  -12.06   16.62   0
  -2  -2  15  178.66   23.42   0
  -2  -2  16   26.66   23.86   0
  -2  -2  17   60.91   25.37   0
  -2  -1   6  816.77   17.13   0
   0  11  -5  336.99   18.71   0
   1  -3   6  745.44   12.68   0
   1   9  -6  443.18   19.19   0
   1  10  -6   17.37   18.98   0
   2   2  -4 2589.83   24.96   0
   2  13  -6   53.05   23.47   0
   3  -4  20   -2.21   24.23   0
   3   9  -7  130.92   21.09   0
   3  10  -7  254.97   22.95   0
   3  11  -7  230.61   26.19   0
   3  14  -6   60.59   23.06   0
   4   6  -7  314.57   22.08   0
   4  12  -7   90.89   23.62   0
   4  15  -6  107.91   30.92   0
   5   0  -3  193.86   14.75   0
   5   1  -4  676.44   20.07   0
   5   2  -5  128.38   17.15   0
   5  13  -7   26.64   26.54   0
   6   0  -3  665.40   19.79   0
   6   1  -4 1839.53   29.56   0
   6   2  -5  682.43   23.66   0
   6  13  -7   48.09   29.33   0
   7   1  -4 2035.14   32.69   0
   7   2  -5  752.04   25.74   0
   7   6  -7   31.92   23.37   0
   7  13  -7  229.82   33.67   0
   7  14  -7   -4.89   35.39   0
   8  -3   3  403.83   14.47   0
   8   4  -6  145.51   24.07   0
   8   6  -7  409.49   29.70   0
   9   0  -2   58.47   18.74   0
   9   3  -5  214.18   25.03   0
   9   7  -7    9.06   27.78   0
   9   8  -7  144.51   29.62   0
  10  -4   9   -3.28    6.55   0
  10  -2   2  823.21   24.38   0
  10  -1   0   22.47   20.53   0
  10   9  -7  240.02   35.64   0
  10  10  -7   -5.40   34.49   0
  11  -1   1  394.89   24.59   0
  11   1  -2  247.15   24.79   0
  11   2  -3  404.48   28.54   0
  11   3  -4   77.35   26.94   0
  11   7  -6  436.71   35.91   0
  12   1  -1   57.20   23.39   0
  12   2  -2  451.16   30.59   0
  12   3  -3  655.59   34.41   0
  12   4  -4   61.46   28.55   0
  12   6  -5   72.93   31.86   0
  13   1   0   37.38   28.97   0
  13   2  -1   -7.27   25.79   0
  13   3  -2   76.79   29.08   0
  13   4  -3   10.41   29.82   0
  13   6  -4  -19.68   31.08   0
  14   2   0  340.33   31.57   0
  14   3  -1  122.81   30.37   0
  14   4  -2   64.57   32.28   0
  15   1   3   34.03   29.24   0
  -7   6  13  950.94   34.72   0
  -7   6  14  259.38   29.35   0
  -7   7  11   15.55   20.74   0
  -7   8  10   -5.32   19.20   0
  -7   9   9   76.45   18.26   0
  -7  10   9  432.33   25.03   0
  -6   4  10  500.44   24.69   0
  -6   5   8  391.00   20.59   0
  -6   7   6   16.25   15.16   0
  -6  10   5  107.70   13.32   0
  -6  11   5    8.84   11.84   0
  -5   2  10    4.76   18.33   0
  -5   3   7   20.01   15.37   0
  -5   4   5  796.21   18.18   0
  -5   5   4   11.57   11.94   0
  -4   0  14  296.02   25.31   0
  -4   0  15  178.47   25.46   0
  -4   2   5   72.11   12.40   0
  -3  -1  12  744.55   26.52   0
  -3  -1  14   47.47   21.61   0
  -3  -1  15  623.13   29.98   0
  -3  -1  16    5.98   24.35   0
  -3   1   4 2808.07   24.53   0
  -2  -2  13   -2.05   13.80   0
  -2  -2  14   26.94   19.80   0
  -1  -2   7   21.63   10.67   0
  -1   6  -4  429.08   12.00   0
  -1  12  -4  357.98   16.10   0
   0  -3   9   40.83   11.97   0
   0  -3  17   35.80   22.08   0
   0  -3  18   20.65   22.70   0
   0   4  -4  484.76   11.68   0
   0   6  -5 1497.10   21.29   0
   0  12  -5   59.75   17.39   0
   1   7  -6  656.50   19.29   0
   1  11  -6  114.17   19.91   0
   1  14  -5   15.59   17.29   0
   2  -4  10    5.29    9.55   0
   2  -4  11  738.02   18.75   0
   2  -4  16   13.23   17.14   0
   2  -4  17  177.87   20.28   0
   2   3  -5  703.55   17.88   0
   2   5  -6    5.60   13.77   0
   3  -4  19   -3.20   22.71   0
   3   7  -7   41.11   18.20   0
   3  12  -7   18.71   25.84   0
   4   0  -3   17.17   11.11   0
   4   2  -5   68.07   15.11   0
   4  13  -7  236.23   28.14   0
   5  -2   0   40.01    8.63   0
   5   3  -6  365.82   20.85   0
   5   5  -7  890.51   27.93   0
   5   9  -8  381.99   26.81   0
   5  10  -8   44.54   28.58   0
   6  -2   0 1270.51   18.54   0
   6   5  -7 1693.07   35.44   0
   6   8  -8   35.64   25.83   0
   6  14  -7    4.67   29.65   0
   7  -2   0 1894.76   25.57   0
   7   0  -3  239.30   18.16   0
   7   5  -7  847.08   31.08   0
   7   8  -8   31.58   27.05   0
   7   9  -8   21.97   27.41   0
   7  10  -8  687.43   36.18   0
   8   0  -3  255.55   21.86   0
   8   1  -4  406.06   22.82   0
   8   2  -5   79.30   21.24   0
   8   5  -7  175.40   25.83   0
   8   9  -8   46.13   28.05   0
   8  10  -8  310.36   32.42   0
   9  -2   1   29.62   13.98   0
   9  -1  -1  369.85   22.56   0
   9   4  -6  441.98   29.09   0
   9   6  -7    5.62   26.10   0
  10   1  -3   10.54   22.03   0
  10   2  -4  863.48   32.00   0
  10   3  -5  120.75   26.58   0
  10   5  -6  229.64   28.82   0
  10   7  -7   74.88   31.33   0
  10   8  -7   31.22   29.47   0
  11  -2   3   -6.17   15.53   0
  11   0  -1   80.00   21.52   0
  11   4  -5   10.06   27.38   0
  11   6  -6  156.44   31.97   0
  12  -2   4  163.31   21.03   0
  12  -1   2  137.14   20.98   0
  12   0   0   40.69   21.52   0
  12   5  -5   86.95   32.68   0
  13  -2   6    3.33   14.08   0
  13  -1   3   13.60   23.51   0
  13   0   1   92.73   27.69   0
  13   5  -4   24.33   32.14   0
  14   0   3   82.98   24.45   0
  14   1   1    4.94   25.70   0
  15   2   1    0.53   29.28   0
  15   3   0   75.45   31.17   0
  16   2   3    5.65   29.15   0
  -7   7  13   27.90   25.09   0
  -7   8  11  190.64   23.47   0
  -7   9  10   63.32   19.67   0
  -7  10  10  191.42   24.41   0
  -7  11  10   10.18   22.52   0
  -6   4  11  933.08   30.30   0
  -6   4  12   92.95   23.21   0
  -6   4  13  148.44   24.91   0
  -6   5   9   22.96   17.84   0
  -6   6   7 1092.21   24.40   0
  -5   2  12   28.22   20.91   0
  -5   2  13  623.80   28.26   0
  -5   2  15  512.94   30.31   0
  -5   2  16  520.45   32.17   0
  -5   7   3 2149.13   22.09   0
  -3   0   7  631.18   18.26   0
  -2  -1   7 2240.09   26.66   0
  -2  12  -3  432.95   14.34   0
  -1  -2  19   82.87   26.97   0
   0  -3  11   -9.07   14.22   0
   0  -3  14   -6.20   19.93   0
   0  -3  15  275.20   22.22   0
   0  -3  16  405.03   24.94   0
   1   4  -5  767.71   16.64   0
   1  12  -6  152.31   21.21   0
   2  -4  12   -2.76   11.98   0
   2  -4  13  615.51   19.44   0
   2  -4  14   30.82   14.78   0
   2   9  -7  332.19   21.00   0
   2  10  -7  134.93   19.23   0
   2  14  -6    9.80   23.65   0
   3  -4  18    3.75   17.44   0
   3   6  -7  -15.40   17.05   0
   3  13  -7    1.82   25.72   0
   3  15  -6   22.45   23.93   0
   4  -4  20   14.53   19.96   0
   4   3  -6  224.61   18.27   0
   4   8  -8    7.74   24.55   0
   4   9  -8  348.96   25.47   0
   4  10  -8   25.40   25.71   0
   4  14  -7    6.72   24.63   0
   5  -1  -2  232.50   12.75   0
   5   8  -8    4.80   23.32   0
   5  11  -8   20.85   25.36   0
   5  12  -8  101.22   30.40   0
   5  15  -7  160.34   34.22   0
   6  -3   2  383.06   11.07   0
   6  -1  -2   41.86   12.18   0
   6   4  -7 1975.65   36.29   0
   6   7  -8   18.77   24.17   0
   6  12  -8  242.69   30.80   0
   6  15  -7   38.28   30.20   0
   7  -3   2 1306.88   19.18   0
   7  -1  -2  130.82   14.85   0
   7   4  -7   -8.18   21.86   0
   7  12  -8   10.58   29.94   0
   7  13  -8  117.64   36.48   0
   8  -2   0 1762.28   27.33   0
   8   8  -8  245.24   30.80   0
   8  11  -8    1.67   29.97   0
   8  12  -8    1.33   31.53   0
   9  -4   7    9.65    9.11   0
   9  -3   3  952.23   20.13   0
   9   1  -4  300.62   23.56   0
   9   2  -5   29.25   22.42   0
   9   5  -7  331.81   29.60   0
   9   8  -8   46.74   30.57   0
   9   9  -8   57.10   31.86   0
  10  -3   4    2.01   14.51   0
  10   0  -2   47.50   20.24   0
  11   2  -4   59.47   24.23   0
  11   5  -6   19.02   28.53   0
  11   8  -7  -33.56   31.99   0
  12   1  -2   54.89   24.61   0
  12   2  -3  544.58   32.56   0
  12   3  -4   51.54   28.13   0
  12   6  -6    7.64   32.03   0
  13   1  -1   -2.61   28.08   0
  13   2  -2  538.81   33.15   0
  13   3  -3 1567.52   44.60   0
  13   4  -4    7.72   30.45   0
  14   0   2  134.29   29.40   0
  14   2  -1  111.25   29.70   0
  14   3  -2   -0.91   30.18   0
  14   4  -3   50.17   32.38   0
  15   1   2   10.82   26.88   0
  16   2   2  129.23   35.27   0
  -7   8  12   57.75   23.30   0
  -7   8  13   18.15   24.16   0
  -7   9  11    2.90   21.42   0
  -7  10  11  319.16   28.38   0
  -6   4  14  162.28   26.54   0
  -6   4  15   20.83   25.53   0
  -6   5  10  678.87   26.13   0
  -6   6   8   77.64   17.07   0
  -6   7   7  209.03   18.92   0
  -5   2  14  664.30   27.03   0
  -5   4   6  249.16   15.90   0
  -4   1   9  190.89   18.01   0
  -4   1  10  667.98   23.81   0
  -4   6   1  508.34    9.30   0
  -3   0   8 1178.33   24.20   0
  -3   0  18  -21.12   25.54   0
  -2  -1  18   38.91   26.68   0
  -2  -1  19  269.86   31.13   0
  -2   0   4 2019.58   19.96   0
  -1  -2  18   35.90   23.72   0
  -1   1   0   42.93    1.69   0
  -1  13  -4   82.98   15.34   0
   0  -3  13   38.14   16.93   0
   0  -2   5 1136.84   14.18   0
   0  -1   2  455.35    5.85   0
   0  13  -5   22.34   16.43   0
   1  -3  19  831.26   32.41   0
   1  13  -6   10.24   19.73   0
   2  -3  21   21.46   24.37   0
   2   4  -6  430.43   17.50   0
   2   7  -7   42.33   16.50   0
   2  12  -7   29.43   22.84   0
   3  -4  17  209.45   19.14   0
   3   2  -5   18.89   12.87   0
   3   5  -7  181.21   18.44   0
   4  -4   7   41.79    4.87   0
   4  -4  19    9.30   17.43   0
   4  -2   0   27.23    6.66   0
   4   7  -8  140.55   22.07   0
   4  11  -8   25.08   23.64   0
   6   1  -5   23.52   17.16   0
   6   2  -6   52.58   17.61   0
   6  13  -8  142.54   31.46   0
   7   1  -5  474.20   21.98   0
   7   6  -8   63.02   25.87   0
   8  -1  -2    0.09   15.48   0
   8   4  -7   32.54   23.59   0
   8   6  -8   -0.64   25.60   0
   9   0  -3   14.24   18.86   0
   9   3  -6   27.08   22.70   0
   9   7  -8   14.97   28.17   0
  10  -2   1   15.76   18.24   0
  10  -1  -1  485.15   23.00   0
  10   1  -4   23.83   21.32   0
  10   2  -5  262.46   26.94   0
  10   8  -8   16.91   31.43   0
  10   9  -8   49.07   33.94   0
  11  -3   5  189.81   16.97   0
  11  -2   2  309.31   22.14   0
  11  -1   0   -3.24   18.43   0
  11   0  -2  126.16   25.32   0
  11   1  -3   84.86   23.95   0
  11   3  -5  117.96   27.75   0
  11   4  -6   33.09   27.69   0
  11   6  -7  360.92   34.84   0
  12  -1   1  172.99   22.42   0
  12   0  -1  142.82   23.42   0
  12   4  -5  109.94   28.96   0
  12   5  -6    9.69   28.86   0
  13   5  -5    7.19   32.51   0
  14  -1   4  399.94   27.38   0
  14   1   0    7.95   26.28   0
  15   2   0  139.86   31.29   0
  15   3  -1   76.74   32.39   0
  -7   9  12  729.68   30.96   0
  -7   9  13   18.69   25.02   0
  -7   9  14  157.46   31.28   0
  -7  10  12  110.13   24.28   0
  -7  11  11   30.60   21.55   0
  -7  11  12   60.78   27.20   0
  -6   5  11   47.62   21.35   0
  -6   5  12  320.73   26.00   0
  -6   5  13  354.88   27.17   0
  -6  11   6   21.81   14.53   0
  -5   5   5  378.96   14.88   0
  -5   6   4 1426.35   20.79   0
  -5   8   3   12.38    9.88   0
  -5  12   3    4.44    9.24   0
  -4   1  11   76.12   19.14   0
  -4   1  12   34.89   19.52   0
  -4   1  13   37.56   20.72   0
  -4   1  14  363.56   26.19   0
  -3   0   9   36.24   16.15   0
  -3   0  17   68.71   26.35   0
  -3   1   5   36.78   10.82   0
  -2  -1   8  542.03   16.17   0
  -2  -1   9 2636.71   32.65   0
  -2  -1  17  567.04   31.08   0
  -2   1   2 5695.97   24.43   0
  -1  -2  11  158.57   17.06   0
  -1  -2  14   41.83   19.38   0
  -1  -2  16   -8.56   21.82   0
   0  -2  20   98.44   26.56   0
   0   5  -5 1189.84   17.80   0
   0   9  -6  617.08   20.11   0
   1  -3  17  -11.24   18.97   0
   2  -3  20   78.86   23.38   0
   2   6  -7   94.10   16.58   0
   2  13  -7   60.22   23.74   0
   3  -4  10   -2.88    9.83   0
   3  -4  14   -6.42   15.52   0
   3  -3  22  -16.61   23.42   0
   3   3  -6    6.58   14.90   0
   3   8  -8  155.96   21.16   0
   3   9  -8  715.72   27.21   0
   3  10  -8  483.88   25.47   0
   3  11  -8   75.15   26.10   0
   4  -4  18    5.65   16.39   0
   4   6  -8  352.48   23.24   0
   4  13  -8  231.45   30.17   0
   4  15  -7  -11.34   25.81   0
   5  -4  19   -8.52   20.23   0
   5   0  -4 1268.20   23.12   0
   5   1  -5   29.66   15.36   0
   5   5  -8   44.00   20.98   0
   5  14  -8   48.92   30.80   0
   6   0  -4  792.73   22.03   0
   6   3  -7  369.82   23.29   0
   6   8  -9   16.82   25.33   0
   6   9  -9   23.99   27.20   0
   6  10  -9   17.53   27.22   0
   6  11  -9  -25.15   30.39   0
   6  14  -8  105.22   31.58   0
   7   0  -4  583.54   21.92   0
   7   2  -6   25.67   14.09   0
   7   5  -8   62.84   24.18   0
   7   8  -9  -11.66   27.23   0
   7   9  -9   81.70   29.59   0
   7  10  -9  -10.68   29.08   0
   7  11  -9  205.59   32.41   0
   8  -3   2  990.52   19.02   0
   8   1  -5  114.41   20.66   0
   8   8  -9   19.78   27.60   0
   8  10  -9  109.66   32.58   0
   8  11  -9  231.11   34.93   0
   9  -2   0 1230.08   24.80   0
   9  -1  -2  100.37   18.14   0
   9   4  -7    1.35   17.58   0
   9  10  -9   11.98   37.27   0
  10   0  -3   69.88   21.21   0
  10   3  -6    6.24   26.00   0
  10   4  -7   69.65   26.71   0
  11   5  -7   27.63   30.98   0
  12  -2   3   -9.89   16.85   0
  12   2  -4  401.49   31.23   0
  12   3  -5  113.40   29.23   0
  13  -1   2  183.63   22.68   0
  13   0   0    4.85   23.47   0
  13   1  -2   48.79   29.33   0
  13   2  -3  253.12   30.74   0
  13   3  -4   78.14   30.53   0
  13   4  -5  182.37   33.57   0
  14   0   1   67.17   28.23   0
  14   2  -2  336.80   33.46   0
  14   3  -3  436.22   35.33   0
  15   0   3   10.84   25.99   0
  15   1   1   -4.01   26.67   0
  -7  10  13  124.60   26.83   0
  -7  10  14   54.15   28.29   0
  -7  11  13    9.87   24.58   0
  -6   5  15   -9.36   25.00   0
  -6   6  10  329.93   23.10   0
  -6   7   8  156.38   17.57   0
  -6   8   7  652.51   20.60   0
  -5   3  11   -2.54   19.62   0
  -5   3  12 1466.15   34.41   0
  -5   3  13   47.69   22.85   0
  -5   3  16  466.28   31.75   0
  -5   4   7   59.50   15.26   0
  -4   2   7  570.91   19.53   0
  -4   5   2   13.79    7.65   0
  -3   0  14  154.10   23.02   0
  -3   0  15    0.40   22.43   0
  -3   2   3   61.18    8.39   0
  -2  -1  11 3421.16   40.00   0
  -2  -1  13 1075.98   29.38   0
  -2  13  -3  -18.73   11.28   0
  -1  -2  12  704.74   23.33   0
  -1  -2  13   10.75   17.48   0
  -1   8  -5 1369.99   19.63   0
  -1  10  -5  375.73   15.09   0
   0  11  -6   59.70   17.34   0
   1  -3   8 1677.29   20.09   0
   1  -3  15  186.89   22.60   0
   1  -3  16  482.08   24.04   0
   1   8  -7  129.95   18.66   0
   1   9  -7   34.75   15.63   0
   1  14  -6   16.39   22.00   0
   2  -3  19  -13.86   21.04   0
   3  -4  11  692.63   16.65   0
   3  -4  12  226.71   14.75   0
   3  -4  13  551.38   17.28   0
   3  -3  21   86.21   24.15   0
   3   4  -7  792.06   23.21   0
   3   7  -8  104.89   19.80   0
   3  12  -8  711.41   29.57   0
   4  -4  17   16.47   15.62   0
   4   1  -5  277.63   15.98   0
   4   2  -6  216.69   17.18   0
   4   5  -8   33.28   19.19   0
   5  -4  18  -27.00   17.54   0
   5   8  -9  190.17   25.80   0
   5   9  -9   61.43   24.97   0
   6  -2  -1   62.60   11.41   0
   6   4  -8   64.88   20.80   0
   6   7  -9   22.54   25.65   0
   6  12  -9    3.11   28.45   0
   6  15  -8  -43.98   31.05   0
   7  -2  -1   23.36   12.23   0
   7   4  -8  671.92   29.24   0
   7  12  -9  149.52   33.30   0
   7  13  -9   91.54   33.31   0
   8  -2  -1   28.40   16.24   0
   9  -4   6  191.84   11.17   0
   9  -3   2  131.34   14.71   0
   9   0  -4  159.17   20.25   0
   9   2  -6  293.79   25.92   0
   9   3  -7   34.18   24.08   0
   9   7  -9   -4.47   27.75   0
   9   8  -9    8.62   30.53   0
   9   9  -9  218.38   33.86   0
  10  -3   3   13.20   15.55   0
  11  -3   4   16.05   16.12   0
  11  -2   1   92.42   21.41   0
  11  -1  -1  177.38   21.20   0
  11   1  -4  105.00   24.74   0
  11   2  -5   59.01   26.45   0
  11   3  -6  128.24   28.92   0
  11   7  -8  258.14   34.24   0
  12  -1   0  165.99   22.65   0
  12   0  -2    5.64   25.38   0
  12   1  -3  284.64   27.05   0
  12   4  -6   66.18   30.82   0
  12   6  -7  263.95   34.87   0
  13  -2   4   20.74   18.16   0
  13  -1   1   30.41   25.22   0
  14  -1   3   84.46   23.60   0
  14   1  -1  134.04   28.74   0
  15   0   2  127.10   31.42   0
  15   2  -1  -26.67   29.79   0
  -6   6  11  616.39   27.25   0
  -6   6  12 1633.04   37.51   0
  -6   6  13  166.96   26.20   0
  -6   6  15   11.35   26.78   0
  -6   7   9  141.48   18.79   0
  -6   8   8  447.15   23.02   0
  -6   9   7   21.92   14.38   0
  -6  10   7   54.73   16.55   0
  -5   4   8  473.33   20.37   0
  -5   5   6  327.94   16.02   0
  -5   9   3   96.42   10.38   0
  -5  10   3  445.25   13.57   0
  -4   2  17  207.86   28.57   0
  -4   3   5  877.67   17.96   0
  -3   1   6 1314.27   21.25   0
  -2   0   5  836.05   15.92   0
  -1  -1   5  926.91   15.04   0
  -1  -1  19  113.10   26.55   0
  -1   0   2  401.46    7.31   0
  -1  11  -5  370.14   15.74   0
   0  -2   6 4455.94   27.93   0
   0  -2  18   17.87   23.49   0
   0   7  -6   55.48   12.00   0
   0  12  -6  425.31   20.26   0
   1  -3   9  155.86   11.62   0
   1  -3  10  255.75   15.88   0
   1  -3  11    8.11   15.18   0
   1  -3  12  646.91   22.05   0
   1  -3  13   61.47   15.78   0
   1  -3  14  134.06   17.83   0
   1  -2  21    3.72   25.24   0
   1   3  -5  558.32   14.69   0
   1   7  -7  631.82   20.08   0
   1  11  -7    6.33   16.58   0
   1  12  -7   70.10   20.44   0
   2  -3  18   73.41   20.51   0
   2   1  -4   42.27   10.84   0
   2   5  -7   16.77   14.63   0
   2   8  -8  493.24   22.44   0
   2   9  -8 1560.35   31.41   0
   2  10  -8   56.57   18.60   0
   2  14  -7   32.91   24.52   0
   3  -3  20   11.87   24.90   0
   4  -4  15   53.59   15.93   0
   4  -4  16  171.81   16.18   0
   4   0  -4  399.63   15.33   0
   4   3  -7   83.36   18.01   0
   4  10  -9  350.26   26.73   0
   4  11  -9   31.27   24.07   0
   4  14  -8   25.64   26.22   0
   5  -4  17   88.19   17.29   0
   5  -2  -1  974.29   15.97   0
   5  -1  -3   15.40   12.28   0
   5   6  -9   24.47   22.12   0
   5  12  -9  337.01   30.44   0
   5  13  -9  171.21   32.24   0
   5  15  -8   -3.36   28.79   0
   6   6  -9   -2.37   23.90   0
   7  -3   1 1534.82   20.96   0
   8  -4   5   -0.50    8.60   0
   9   4  -8  736.48   33.94   0
   9   6  -9   20.41   27.42   0
  10  -1  -2   12.48   18.87   0
  10   1  -5   66.67   23.35   0
  10   2  -6   -2.95   25.03   0
  10   3  -7  157.18   28.06   0
  10   5  -8   -5.21   26.71   0
  10   7  -9   37.91   30.74   0
  10   8  -9  -20.16   30.38   0
  11   0  -3   17.88   21.78   0
  11   4  -7   29.53   27.66   0
  11   6  -8  255.68   26.42   0
  12  -2   2  486.59   23.37   0
  12   2  -5  132.65   28.75   0
  12   3  -6   74.47   28.21   0
  12   5  -7   97.75   30.68   0
  13   0  -1   88.17   24.88   0
  13   1  -3  106.36   30.60   0
  13   2  -4  911.21   38.80   0
  13   3  -5  278.58   33.56   0
  13   4  -6  -68.24   28.88   0
  14  -1   2  212.79   29.14   0
  14   0   0   23.86   24.44   0
  14   2  -3  151.64   32.01   0
  14   3  -4   92.82   31.50   0
  15   1   0   -5.23   28.36   0
  -6   7  10   -3.13   18.52   0
  -6   8   9   32.62   20.12   0
  -6   9   8   10.82   18.48   0
  -5   4   9  114.46   18.55   0
  -5   4  10  294.71   21.79   0
  -5   4  16  171.06   29.01   0
  -5   5   7  460.04   20.70   0
  -5   6   5   95.73   12.11   0
  -4   2   9  734.62   22.80   0
  -4   2  10   37.32   17.98   0
  -4   2  11 1114.58   29.11   0
  -4   2  12   36.60   19.72   0
  -4   2  13 1027.79   30.48   0
  -4   2  14  121.38   23.31   0
  -4   2  16  206.57   26.68   0
  -3   1   7 1091.11   21.28   0
  -3   1  17   72.47   26.43   0
  -2   0  18  117.47   26.99   0
  -2  10  -4  198.38   11.56   0
  -1  -1  17   47.48   23.08   0
  -1  12  -5   41.40   14.80   0
   0  -2   7   21.71   11.68   0
   0  -2  16   22.65   20.63   0
   0   3  -4  238.38    9.49   0
   1  -2  20  146.39   26.01   0
   1   6  -7  -13.22   15.62   0
   2  -3  17   -6.96   18.21   0
   2   3  -6 2914.83   30.56   0
   2   7  -8   -3.15   16.68   0
   2  11  -8   23.06   19.66   0
   2  12  -8   30.16   23.14   0
   3  -3  19   44.69   23.34   0
   3  -1  -2  828.80   13.91   0
   3   1  -5  161.59   13.75   0
   3   2  -6  276.88   16.07   0
   3   9  -9    9.71   23.48   0
   3  10  -9  267.03   27.04   0
   3  14  -8   50.33   28.80   0
   4  -4  14  197.95   16.68   0
   4  -3  21   21.87   21.45   0
   4   4  -8 1328.26   29.51   0
   4   7  -9   33.18   21.11   0
   4  12  -9  296.26   28.09   0
   5  -4  16   84.74   16.07   0
   5   1  -6   59.58   16.98   0
   5   2  -7    0.52   16.45   0
   5  14  -9   31.50   33.33   0
   6  -3   1  972.07   15.71   0
   6   1  -6  342.10   20.20   0
   6   2  -7   23.70   18.89   0
   6   5  -9  245.89   25.60   0
   6   9 -10  357.81   31.41   0
   6  10 -10   11.11   27.48   0
   6  11 -10   35.08   26.79   0
   6  14  -9   36.19   31.22   0
   7   0  -5   68.05   17.89   0
   7   5  -9  582.53   30.25   0
   7   9 -10  144.56   30.36   0
   7  10 -10  205.20   32.19   0
   7  12 -10  -32.74   34.65   0
   8   0  -5  106.86   19.65   0
   8   1  -6   64.46   20.98   0
   8   2  -7  300.86   24.93   0
   8   3  -8   35.93   23.67   0
   8   8 -10   18.77   30.27   0
   8   9 -10  178.41   33.15   0
   8  10 -10   81.08   33.17   0
   8  11 -10   16.68   32.74   0
   9  -2  -1   59.40   15.69   0
   9  -1  -3  212.22   20.04   0
   9   2  -7  610.53   29.76   0
   9   8 -10   37.71   29.99   0
   9   9 -10  565.82   39.87   0
  10  -3   2   89.97   16.62   0
  10   0  -4  222.83   23.58   0
  10   4  -8  -11.20   26.99   0
  10   6  -9   33.66   30.19   0
  11  -3   3   -3.44   16.26   0
  11  -2   0 1344.06   31.93   0
  11  -1  -2  316.57   23.41   0
  11   1  -5   52.91   24.62   0
  11   2  -6  -14.53   25.55   0
  11   3  -7   95.44   28.54   0
  11   5  -8   58.62   29.20   0
  12  -1  -1  290.28   24.97   0
  12   1  -4   48.74   25.93   0
  12   4  -7   63.11   31.39   0
  13  -2   3  164.38   20.19   0
  13  -1   0  239.99   28.56   0
  14   1  -2  186.89   29.90   0
  15   0   1   -5.01   30.66   0
  15   1  -1   84.82   32.73   0
  15   2  -2  386.90   35.75   0
  -6   7  12   91.80   22.55   0
  -6   7  13   49.16   24.29   0
  -6   7  14  220.56   28.04   0
  -6   8  10  105.22   22.50   0
  -6   9   9    2.50   20.17   0
  -6  10   8   42.78   18.54   0
  -6  11   8  212.93   20.73   0
  -5   4  11  938.10   28.53   0
  -5   4  12  124.83   22.71   0
  -5   4  13  386.13   26.73   0
  -5   4  14  159.34   25.94   0
  -4   3   6  563.68   17.19   0
  -4   4   4   40.71    9.71   0
  -3   1   8  316.86   18.00   0
  -3   1  16   59.07   24.49   0
  -3   2   4 2480.76   22.62   0
  -3   3   2 1562.87   14.49   0
  -2   0   6   39.61    8.15   0
  -2   0  16  125.70   23.04   0
  -2   0  17  253.17   27.42   0
  -2   9  -4   82.36    8.99   0
  -1  -1   6 1559.47   19.59   0
  -1  -1  16   27.38   21.61   0
   0  -2  14   18.08   18.24   0
   0  -1  20   17.83   25.93   0
   0   6  -6  197.51   12.37   0
   0  13  -6   70.09   17.89   0
   1  -2  19   69.71   23.66   0
   1  13  -7   83.27   20.48   0
   2  -3  16   54.27   17.83   0
   2  -2  21   44.54   24.53   0
   2   6  -8  148.66   17.81   0
   2  13  -8  -36.82   22.73   0
   3   3  -7   10.26   15.58   0
   3   7  -9   68.59   20.15   0
   3   8  -9   77.33   20.90   0
   3  11  -9   17.54   21.48   0
   4  -4  10  148.90   10.51   0
   4  -4  11  300.23   13.18   0
   4  -4  12   83.28   11.80   0
   4  -4  13 1051.43   21.08   0
   4  -3  20   23.85   23.77   0
   4  -1  -3  434.23   14.01   0
   5   5  -9 2101.86   38.11   0
   5   9 -10  305.05   28.87   0
   5  10 -10   18.97   25.67   0
   6  -4  17  164.63   17.64   0
   6   7 -10   24.70   25.80   0
   6  12 -10  110.55   31.96   0
   7  -2  -2  220.71   14.66   0
   7  -1  -4  192.94   19.75   0
   7   7 -10  359.97   30.18   0
   8  -2  -2  284.55   20.12   0
   8   6 -10   35.11   26.76   0
   8   7 -10   55.57   28.01   0
   9  -4   5   26.94   10.81   0
   9  -3   1  672.23   20.58   0
   9   0  -5  272.18   23.85   0
   9   7 -10    8.78   30.27   0
  10  -4   6   35.75   11.21   0
  10  -2  -1  143.57   18.04   0
  10  -1  -3  181.26   21.33   0
  10   1  -6  -17.15   23.64   0
  10   2  -7  452.35   30.35   0
  10   5  -9  267.24   31.79   0
  10   7 -10  -22.72   28.94   0
  10   8 -10   46.02   31.11   0
  11   0  -4   13.76   22.19   0
  11   4  -8   21.26   29.87   0
  11   6  -9  145.57   32.46   0
  12  -2   1   65.32   19.52   0
  12   0  -3  226.09   26.52   0
  12   2  -6   89.08   31.73   0
  12   5  -8   40.14   33.61   0
  13  -2   2  341.20   26.83   0
  13   0  -2   33.57   24.74   0
  13   1  -4    1.23   29.75   0
  13   2  -5  136.66   31.27   0
  13   3  -6   25.06   31.28   0
  14  -1   1    0.93   27.54   0
  14   0  -1   10.56   25.95   0
  14   2  -4  476.67   35.90   0
  16   1   0  -48.75   32.19   0
  -6   8  11  163.44   21.56   0
  -6   8  12   52.54   22.74   0
  -6   8  13  643.90   31.34   0
  -6   8  14   61.51   26.55   0
  -6   8  15   54.81   27.92   0
  -6  10   9  326.41   23.79   0
  -6  11   9  162.95   21.58   0
  -5   5   8   42.26   16.17   0
  -5   5   9  -17.85   16.95   0
  -5   5  16  310.36   30.53   0
  -5   7   5 1424.82   22.93   0
  -4   3   7  920.30   21.68   0
  -4   3  16 1147.98   36.66   0
  -4   3  17   77.21   26.72   0
  -4   5   3   85.60   10.15   0
  -3   1   9   13.57   15.88   0
  -3   1  10  380.08   20.49   0
  -3   1  11   -9.07   17.70   0
  -3   1  14   19.47   20.54   0
  -2   0  14 1492.11   33.60   0
  -2   0  15  229.12   23.82   0
  -2   1   3  100.81    8.74   0
  -2  11  -4  371.19   12.49   0
  -1  -1   7 1509.15   21.10   0
  -1  -1  14    4.28   19.40   0
  -1  -1  15  316.49   24.01   0
  -1   0  20  208.80   30.17   0
  -1  13  -5   96.42   15.85   0
   0  -2   9  109.76   12.97   0
   0  -2  10  325.02   15.61   0
   0  -1  19  210.48   26.93   0
   1  -2  18  358.18   25.90   0
   1  10  -8   26.42   19.04   0
   2  -3  14  871.74   25.34   0
   2  -2  20   41.92   22.85   0
   2   0  -3   36.03    9.98   0
   3  -2  22   -4.10   24.60   0
   3   0  -4   46.09   11.38   0
   3   4  -8  162.45   18.85   0
   3  12  -9   17.65   22.61   0
   4   3  -8  933.36   25.59   0
   4   5  -9  205.87   21.97   0
   4   9 -10  124.66   24.84   0
   4  10 -10   72.84   23.86   0
   4  11 -10  -15.23   27.53   0
   5  -4  15   -5.32   13.60   0
   5   4  -9  652.78   27.03   0
   5   7 -10  119.26   25.16   0
   5  12 -10  173.01   29.54   0
   6  -2  -2  417.02   15.18   0
   6  -1  -4    0.46   13.69   0
   6  13 -10   79.25   31.30   0
   7   1  -7  194.58   21.20   0
   7   2  -8   26.81   21.31   0
   7   5 -10   69.79   25.47   0
   8   1  -7   34.95   20.50   0
   8   2  -8   22.35   21.76   0
   8   5 -10   15.06   25.25   0
   8   9 -11  254.65   33.59   0
   8  10 -11    7.17   30.46   0
   9  -2  -2  520.13   21.11   0
   9  -1  -4  556.82   24.34   0
   9   4  -9  138.29   26.68   0
   9   6 -10  -10.39   28.45   0
  10   0  -5  330.64   25.60   0
  10   3  -8  428.29   30.73   0
  10   6 -10   56.51   31.50   0
  11  -3   2   -2.33   17.21   0
  11  -1  -3  158.00   25.16   0
  11   1  -6  132.44   30.47   0
  11   2  -7   98.08   27.65   0
  11   5  -9   65.18   32.17   0
  12  -1  -2  105.78   23.55   0
  12   1  -5   21.51   26.08   0
  12   3  -7   14.50   28.07   0
  12   4  -8   56.69   32.79   0
  13  -1  -1   94.95   27.86   0
  13   0  -3   23.08   28.52   0
  14   1  -3  181.28   31.09   0
  15   0   0  191.66   29.49   0
  15   1  -2   -9.58   29.57   0
  -6   9  11    7.86   19.43   0
  -6   9  12  141.65   24.01   0
  -6   9  13   13.17   26.79   0
  -6   9  14  139.28   30.21   0
  -6   9  15  -27.78   27.11   0
  -6  11  10  171.80   23.65   0
  -5   5  10    5.08   18.76   0
  -5   5  11  265.04   22.62   0
  -5   5  12   14.34   21.08   0
  -5   5  13   -3.76   22.14   0
  -5   5  15   20.05   25.87   0
  -5   6   7   16.68   14.35   0
  -5   9   4  457.03   14.45   0
  -5  12   4   66.28   11.69   0
  -4   3   9  180.70   18.55   0
  -4   3  14  768.54   30.53   0
  -4   3  15   18.09   24.48   0
  -4   4   5  820.48   17.37   0
  -4   6   2   10.82    7.42   0
  -3   2   5  235.76   12.41   0
  -3   2  17  235.12   27.21   0
  -3   2  18  210.78   28.33   0
  -3   4   1 1320.76   11.84   0
  -2   0   8  543.47   18.20   0
  -2   0  10 1485.11   27.99   0
  -2   0  11  182.07   19.43   0
  -2   0  12 5046.59   49.73   0
  -2   0  13  192.42   21.82   0
  -2   2   1  526.76    7.08   0
  -1  -1   9 4112.24   36.81   0
  -1  -1  10  520.51   19.70   0
  -1  -1  11 2320.94   33.08   0
  -1  -1  12   70.69   18.14   0
  -1   0  19  195.97   28.25   0
  -1   6  -5  379.82   12.28   0
   0   8  -7   23.36   15.18   0
   0   9  -7   12.65   13.23   0
   0  11  -7  501.58   21.54   0
   1  -2  17    7.73   20.17   0
   1  -1  21  286.78   29.59   0
   1   5  -7   69.28   12.99   0
   1   8  -8  104.28   16.58   0
   1  11  -8   28.25   17.27   0
   2  -3  13    7.84   14.25   0
   2   5  -8   65.97   16.84   0
   2   8  -9  333.48   21.80   0
   2  10  -9  103.85   19.69   0
   2  14  -8  123.72   22.99   0
   3  -3  17  102.71   18.63   0
   3  -2  21   34.66   27.68   0
   3  13  -9   13.52   23.17   0
   4  -3  19  173.94   20.34   0
   4   0  -5  434.40   16.84   0
   4  12 -10  -10.74   24.81   0
   5  -4  13  151.34   13.96   0
   5  -3  20   13.92   22.58   0
   5  -2  -2  130.18   11.09   0
   5  -1  -4  220.63   15.20   0
   5  14 -10   14.06   33.81   0
   6   0  -6  434.78   21.19   0
   6   8 -11  102.27   28.58   0
   6  10 -11  158.13   30.18   0
   6  11 -11  120.08   31.70   0
   7   0  -6  596.38   23.84   0
   7   7 -11    4.72   27.80   0
   7   9 -11  206.39   30.59   0
   7  10 -11   17.10   28.30   0
   7  11 -11  -25.76   30.07   0
   7  12 -11   42.75   32.72   0
   8  -4   4  549.12   12.63   0
   8   0  -6  928.63   28.14   0
   8   3  -9  170.47   25.23   0
   8   7 -11  127.60   30.20   0
   9   0  -6  733.35   28.14   0
   9   2  -8   31.85   25.06   0
   9   3  -9  112.95   27.44   0
   9   5 -10   25.91   27.46   0
   9   7 -11   39.21   29.44   0
   9   8 -11   12.18   33.22   0
  10  -2  -2  562.99   25.58   0
  10  -1  -4    5.25   20.12   0
  10   5 -10   15.26   29.82   0
  11  -4   7   -0.40    7.99   0
  11   0  -5  147.75   25.57   0
  11   3  -8   33.61   27.09   0
  11   4  -9   -5.36   30.83   0
  12  -3   3  146.79   19.14   0
  12  -2   0  802.52   27.84   0
  12   0  -4  191.42   26.64   0
  13  -2   1   -1.25   23.77   0
  13   1  -5   43.56   31.58   0
  13   2  -6   76.35   31.11   0
  13   3  -7  221.95   34.76   0
  14  -1   0  408.84   29.62   0
  14   0  -2   47.92   27.39   0
  14   1  -4  159.73   34.92   0
  14   2  -5   63.61   30.42   0
  15   0  -1   11.21   32.74   0
  -6  10  11  421.92   25.30   0
  -6  10  12  299.52   26.12   0
  -6  10  13   22.46   24.55   0
  -6  10  14  264.09   29.18   0
  -6  11  11  186.44   23.78   0
  -6  12  11  113.06   25.53   0
  -5   6   8 1275.32   26.59   0
  -5   6  16   57.78   28.78   0
  -5   7   6    0.67   12.53   0
  -5   8   5   15.43   12.73   0
  -5  11   4   21.10   10.43   0
  -4   3  10 1695.72   31.27   0
  -4   3  11  280.12   21.93   0
  -4   3  12  464.38   24.85   0
  -4   3  13   27.56   15.36   0
  -4   4  17  222.49   28.52   0
  -2   1  17   53.21   23.99   0
  -2   1  18   46.89   24.86   0
  -1   0   3   -7.20    6.71   0
  -1   0  18   26.74   24.61   0
  -1   9  -6  188.26   13.49   0
  -1  10  -6  -11.09   14.20   0
   0  -1   3 1320.63   11.18   0
   0   7  -7  161.14   16.14   0
   0  12  -7   49.53   17.69   0
   1  -2  16   69.17   19.95   0
   1  -1  20  439.11   29.53   0
   1   3  -6  442.96   14.96   0
   1   7  -8   -9.94   14.99   0
   1  12  -8   76.57   18.57   0
   2  -3   8   38.47    8.05   0
   2  -3   9   -0.66   11.12   0
   2  -3  10  175.89   14.04   0
   2  -3  11   28.02   11.77   0
   2  -3  12 1531.23   24.98   0
   2   2  -6   -1.01   12.37   0
   2   7  -9   86.93   18.55   0
   2  12  -9   30.92   23.50   0
   3  -3  16  667.22   23.11   0
   3   2  -7    3.14   14.46   0
   3   5  -9  145.40   19.79   0
   3   8 -10  223.24   23.64   0
   3   9 -10   29.89   21.69   0
   3  10 -10   -5.66   21.99   0
   3  11 -10   12.62   25.83   0
   3  14  -9   71.75   24.97   0
   4  -3  18  -18.59   19.91   0
   4  -2  22  -47.87   26.25   0
   4   4  -9   44.17   18.94   0
   4  13 -10   20.58   25.87   0
   5  -4  12   63.33   11.57   0
   5   1  -7  407.02   20.88   0
   5   3  -9  135.83   21.33   0
   5   5 -10  210.19   24.67   0
   5   8 -11  292.83   28.51   0
   5  10 -11   33.54   27.11   0
   5  11 -11   59.96   27.76   0
   6  -3   0  272.03   11.13   0
   6   4 -10  215.41   25.45   0
   6   7 -11    4.01   26.89   0
   6  12 -11   -1.50   30.53   0
   6  13 -11   13.45   34.77   0
   7  -2  -3  280.64   16.69   0
   7   4 -10  863.65   32.68   0
   7   6 -11    3.36   27.04   0
   8  -1  -5   14.46   17.58   0
   8   4 -10   20.88   25.62   0
   8   6 -11   12.06   29.39   0
   9  -3   0  165.39   15.18   0
   9   6 -11   82.83   32.04   0
  10  -4   5   46.72   11.64   0
  10   0  -6  174.17   24.63   0
  10   1  -7  126.44   25.59   0
  10   2  -8   55.26   25.54   0
  10   3  -9  322.70   31.18   0
  10   7 -11   34.02   32.37   0
  11  -3   1  257.03   20.87   0
  11   2  -8  105.89   27.25   0
  11   5 -10   48.10   32.28   0
  12  -1  -3   58.20   23.26   0
  12   1  -6  337.05   30.70   0
  12   2  -7  334.77   30.93   0
  12   3  -8    1.45   30.26   0
  12   4  -9  267.02   35.98   0
  13  -1  -2   67.95   24.41   0
  13   0  -4   -2.91   29.29   0
  15   1  -3   15.70   30.35   0
  -6  11  13  302.22   28.93   0
  -6  11  14    0.22   27.30   0
  -6  12  12   13.27   23.14   0
  -6  12  13  -12.79   24.63   0
  -6  12  14  143.64   28.47   0
  -5   6   9  238.50   19.86   0
  -5   6  11  360.49   24.24   0
  -5   6  13  937.13   32.87   0
  -5   6  14  309.09   28.54   0
  -5   7   7  367.83   19.93   0
  -5   9   5  132.54   13.51   0
  -4   4   6  546.34   17.06   0
  -4   4  16    3.54   26.03   0
  -4   5   4 1554.98   20.67   0
  -2   1   4 1946.56   19.33   0
  -1   8  -6   47.92   11.78   0
  -1  11  -6   20.78   13.16   0
   0  -1  16  -18.63   20.19   0
   0   0  20   88.53   27.11   0
   1  -2  14  206.19   19.21   0
   1  -1  19  114.49   23.58   0
   1   4  -7   40.92   12.54   0
   1   6  -8  243.56   16.33   0
   1  13  -8   12.00   21.71   0
   2  -2  18    3.28   19.33   0
   2   4  -8    1.15   15.05   0
   2   6  -9   23.02   17.19   0
   2  13  -9    6.00   25.60   0
   3  -3  15   76.05   16.04   0
   3  -2  20   10.78   22.26   0
   3  -1  -3  544.73   13.55   0
   3   3  -8  303.74   19.97   0
   3  12 -10   74.26   23.82   0
   4  -1  -4  376.31   14.78   0
   4   2  -8  141.23   18.74   0
   4   5 -10   81.29   21.82   0
   4   9 -11  221.32   27.11   0
   4  14 -10    5.02   26.69   0
   5  -3  19   14.22   17.09   0
   5   0  -6  780.60   19.72   0
   5   7 -11   -9.59   24.62   0
   5  12 -11   43.47   28.44   0
   5  13 -11   64.05   35.08   0
   6  -4  14  154.80   12.87   0
   6  -2  -3  178.35   14.27   0
   6  -1  -5   33.80   15.77   0
   7   1  -8  197.27   22.82   0
   7   2  -9  278.03   24.99   0
   7   5 -11  613.69   33.16   0
   7   8 -12   51.08   34.18   0
   7   9 -12   80.12   31.74   0
   7  10 -12   51.20   32.19   0
   7  11 -12    8.06   35.77   0
   8  -4   3  129.63   10.91   0
   8  -3  -1  335.77   17.49   0
   8   2  -9  612.38   30.00   0
   8   3 -10  211.10   26.66   0
   8   8 -12    8.59   32.55   0
   8   9 -12  288.64   35.79   0
   9  -2  -3  319.37   20.39   0
   9  -1  -5   40.23   20.05   0
   9   1  -8  198.04   26.50   0
   9   5 -11   25.03   28.28   0
   9   8 -12    8.09   33.77   0
  10  -2  -3   41.96   22.10   0
  10   4 -10   57.60   28.17   0
  10   6 -11  124.32   30.50   0
  11  -2  -2  478.87   24.52   0
  11  -1  -4  465.01   26.82   0
  11   0  -6  188.51   26.62   0
  11   1  -7  120.94   27.62   0
  11   3  -9   22.81   30.19   0
  11   4 -10   38.42   30.14   0
  12  -3   2   16.79   18.88   0
  12  -2  -1    7.31   20.44   0
  12   0  -5   65.09   25.92   0
  13  -2   0  109.89   22.20   0
  13   1  -6  114.09   29.16   0
  13   2  -7  225.90   33.14   0
  13   3  -8  -49.72   28.77   0
  14  -1  -1   22.69   25.74   0
  14   0  -3   30.37   27.70   0
  14   1  -5   52.49   31.21   0
  14   2  -6   38.22   30.34   0
  15   0  -2   18.79   28.82   0
  -5   7   8   22.17   15.89   0
  -5   7  15   45.03   26.14   0
  -5   7  16   74.22   28.07   0
  -5   8   6  146.13   13.82   0
  -5  10   5  244.62   14.86   0
  -5  11   5  339.76   17.15   0
  -5  12   5   37.94   14.30   0
  -4   4   7  625.17   19.67   0
  -4   4  13   28.73   21.71   0
  -4   4  14   50.60   23.27   0
  -4   4  15  113.52   19.55   0
  -4  12   1  102.57    7.67   0
  -3   2   7  167.33   12.25   0
  -3   2   8 2504.88   31.69   0
  -3   2   9   78.09   17.43   0
  -3   2  10   56.62   17.97   0
  -3   2  11 1365.93   29.84   0
  -3   2  12  294.39   22.24   0
  -3   2  13  233.77   21.58   0
  -3   3  17   28.44   25.73   0
  -2   1  15   75.50   22.30   0
  -1   0  15   60.05   21.40   0
  -1   1  19  384.48   29.80   0
  -1  12  -6  384.92   17.91   0
   0  -1  15  302.69   22.72   0
   0   0  19   86.30   25.64   0
   0   6  -7   20.98   11.86   0
   0  13  -7   62.57   18.78   0
   1  -2   5 4736.77   23.50   0
   1  -2  13  870.16   24.01   0
   1   1  -4 5105.39   29.31   0
   2  -2  17   10.51   18.65   0
   2  -1  21   89.16   25.90   0
   3  -2  19   16.11   24.27   0
   3   4  -9   45.33   18.47   0
   3  13 -10   33.49   24.62   0
   4  -2  -2  355.48   13.24   0
   4  -2  21   61.72   22.73   0
   4   7 -11   30.75   23.86   0
   4  12 -11   10.24   30.13   0
   5  -4   8   -2.91    5.28   0
   5  -4   9   14.20    7.23   0
   5  -3   0 2222.40   20.06   0
   5  -3  18   31.93   19.00   0
   5  -2  22   -1.34   25.84   0
   5  -1  -5   20.54   14.33   0
   5  14 -11   94.57   35.74   0
   6   0  -7  452.89   22.27   0
   6   1  -8  134.26   19.84   0
   6   3 -10   14.18   22.50   0
   6   5 -11  428.13   30.24   0
   6   8 -12   29.81   28.61   0
   6   9 -12  532.19   34.73   0
   6  10 -12  -14.34   29.83   0
   6  11 -12   33.78   31.56   0
   7  -4   3   22.14    9.04   0
   7  -3  -1   30.84   11.22   0
   7   0  -7  236.01   21.55   0
   8   0  -7  475.86   24.70   0
   8   4 -11   24.57   26.47   0
   8   7 -12   44.41   32.77   0
   9  -4   3   -0.69   12.02   0
   9   0  -7  571.16   28.26   0
   9   3 -10  283.10   30.03   0
   9   7 -12   20.01   32.83   0
  10  -4   4  113.97   12.35   0
  10   1  -8   50.56   25.95   0
  10   2  -9  147.01   28.46   0
  10   3 -10  316.98   31.82   0
  11  -3   0  -19.46   19.31   0
  11   5 -11   47.81   30.22   0
  12  -3   1  234.60   22.50   0
  12  -2  -2  322.67   28.11   0
  12  -1  -4  -11.82   23.12   0
  12   1  -7   45.22   28.50   0
  12   2  -8  106.22   28.94   0
  12   3  -9   18.03   31.39   0
  13  -1  -3   37.04   25.75   0
  13   0  -5   14.46   27.15   0
  14  -2   1  237.36   24.50   0
  14  -1  -2  383.42   34.45   0
  14   0  -4   23.38   28.80   0
  -5   7   9  933.42   26.15   0
  -5   7  10   10.06   19.01   0
  -5   7  11  646.62   27.18   0
  -5   7  12   53.66   22.27   0
  -5   7  13  666.87   30.48   0
  -5   7  14  353.88   28.86   0
  -5   8   7  207.47   18.41   0
  -5   8  16   15.22   26.36   0
  -5   9   6    5.09   14.91   0
  -4   4   9  237.97   19.33   0
  -4   4  10  264.45   20.88   0
  -4   4  11  110.18   20.23   0
  -4   4  12    7.01   19.48   0
  -4   5   5   66.73   11.00   0
  -4   5  16   19.64   25.98   0
  -4   6   3  265.16   11.05   0
  -4   9   1   59.38    7.69   0
  -3   3   4 2427.96   22.56   0
  -3   3  16  738.70   32.51   0
  -2   1   5  391.41   10.99   0
  -1   0  14  506.68   25.05   0
  -1   5  -5  462.15   12.15   0
  -1   7  -6   55.81   11.27   0
   0  -1   4 1014.58   12.42   0
   0  -1  14    4.86   18.50   0
   0   0  18   31.84   23.05   0
   0   3  -5 1431.52   17.37   0
   0   4  -6  688.72   15.28   0
   0   9  -8  262.81   18.79   0
   0  10  -8    4.47   17.05   0
   1  -2  11  242.48   18.08   0
   1  -2  12   13.64   15.22   0
   1  -1  18   33.86   22.51   0
   1   0  21  604.59   33.92   0
   1   8  -9  913.51   24.79   0
   1  10  -9   70.28   17.84   0
   1  11  -9   31.00   20.93   0
   2  -2  16  122.52   19.35   0
   2  -1  20    0.49   23.71   0
   2   8 -10  210.88   21.39   0
   2   9 -10  275.95   22.11   0
   2  10 -10   51.84   20.01   0
   2  11 -10  277.03   26.81   0
   3  -3  13  145.69   14.60   0
   3  -1  22  298.90   29.80   0
   3   5 -10   30.75   19.64   0
   3   9 -11   22.54   26.14   0
   3  10 -11   19.62   26.16   0
   4  -3  16  170.75   17.65   0
   4  -2  20   91.61   24.88   0
   4   4 -10  696.61   27.12   0
   4  13 -11    1.32   27.36   0
   5  -2  -3   27.03   11.08   0
   5   1  -8  133.47   19.56   0
   5   3 -10    3.82   21.33   0
   5   8 -12  189.92   28.77   0
   5   9 -12  157.42   28.70   0
   5  10 -12   63.67   28.13   0
   5  11 -12   50.19   29.00   0
   6  -3  -1  901.53   17.96   0
   6  -3  19   12.62   16.76   0
   6   4 -11  -19.36   23.92   0
   6   6 -12  697.15   34.71   0
   6   7 -12  120.57   27.87   0
   6  12 -12   -4.93   30.99   0
   7  -1  -6   69.01   18.40   0
   8  -2  -4  101.66   17.38   0
   8  -1  -6  203.06   21.06   0
   8   2 -10  138.26   25.03   0
   8   6 -12   38.15   22.05   0
   9  -1  -6 1201.21   31.96   0
   9   6 -12   51.93   29.88   0
  10  -4   3  146.58   15.37   0
  10  -3  -1  776.23   23.21   0
  10   4 -11   -4.09   31.39   0
  10   6 -12   12.18   31.52   0
  11  -2  -3   -4.50   20.29   0
  11  -1  -5  229.76   25.82   0
  11   0  -7  101.81   25.57   0
  11   1  -8  655.63   34.37   0
  11   2  -9    4.34   27.29   0
  11   3 -10   76.52   31.50   0
  12   0  -6  -29.18   24.34   0
  13  -2  -1  223.40   24.82   0
  13   1  -7  -16.39   30.10   0
  13   2  -8   73.07   31.66   0
  14  -2   0  101.31   29.38   0
  14   1  -6   52.64   31.66   0
  15  -1  -1  -31.80   27.49   0
  15   0  -3  216.23   32.31   0
  -5   8   9   11.96   20.48   0
  -5   8  13   26.05   27.09   0
  -5   8  14   15.18   25.41   0
  -5   8  15  -18.40   26.09   0
  -5  10   6   58.93   15.73   0
  -5  11   6   92.04   15.61   0
  -5  12   6   -4.71   14.26   0
  -4   5   6   35.46   14.48   0
  -4   5  14  116.01   24.39   0
  -4   5  15   27.11   24.61   0
  -4  10   1  166.90    8.31   0
  -4  11   1  519.32   10.44   0
  -3   3  14  234.45   23.30   0
  -3   3  15  143.73   23.90   0
  -3   4  18  736.72   35.05   0
  -2   1   6  303.24   13.43   0
  -2   1   7  310.63   14.79   0
  -2   1  11  102.07   18.59   0
  -2   2  17   10.45   25.00   0
  -1   0  12 3149.81   39.48   0
  -1   0  13  771.19   26.38   0
  -1   1  18   25.52   18.43   0
   0  -1  12   12.10   16.69   0
   0   8  -8  329.11   16.93   0
   0  11  -8   28.98   17.56   0
   1  -2   7  465.36   13.42   0
   1  -2   8   98.61   12.18   0
   1  -2  10  247.98   14.34   0
   1  -1  17  306.63   24.28   0
   1   7  -9  355.05   19.65   0
   1  12  -9   13.77   20.79   0
   2  -2  15  -14.64   16.72   0
   2   3  -8  699.23   21.25   0
   2  12 -10  -19.38   20.36   0
   3  -2  18   58.37   19.65   0
   3  -1  21  150.08   29.63   0
   3   1  -7  333.82   17.56   0
   3   7 -11  635.54   28.34   0
   3   8 -11  118.31   23.48   0
   3  11 -11  163.99   25.48   0
   4   2  -9  964.57   26.60   0
   4   9 -12   64.39   24.75   0
   4  10 -12    7.48   28.62   0
   5  -3  17   29.12   18.20   0
   5  -2  21   18.34   21.51   0
   5   0  -7  547.11   21.80   0
   5   4 -11   94.27   24.13   0
   5   6 -12  880.94   34.29   0
   5   7 -12  172.05   27.24   0
   5  13 -12  177.19   35.07   0
   6  -3  18   38.99   18.56   0
   6  -2  -4  781.76   20.29   0
   6  -1  -6  179.45   18.54   0
   6   2 -10  110.98   23.22   0
   6   5 -12  -13.74   24.55   0
   7  -3  -2  134.19   15.61   0
   7   1  -9   -4.36   21.73   0
   7   2 -10  114.92   24.19   0
   7   3 -11   -3.43   25.13   0
   7   5 -12    5.09   27.57   0
   7   8 -13   56.99   31.94   0
   7   9 -13  241.09   35.40   0
   7  10 -13   79.33   34.31   0
   8  -4   2  288.99   12.52   0
   8  -3  -2   84.44   14.45   0
   8   0  -8    9.57   21.44   0
   8   5 -12   29.33   20.92   0
   8   7 -13  170.02   34.84   0
   8   8 -13   63.96   33.98   0
   9  -4   2  142.48   14.86   0
   9  -3  -2  134.32   19.10   0
   9   0  -8  105.51   24.80   0
   9   1  -9  -10.67   24.36   0
   9   2 -10   38.76   26.51   0
   9   3 -11  101.18   29.54   0
   9   5 -12   53.83   29.97   0
   9   7 -13   12.39   34.10   0
  10  -2  -4 1224.19   31.05   0
  10  -1  -6  128.94   23.25   0
  10   1  -9   64.76   27.02   0
  10   2 -10   92.00   29.62   0
  10   3 -11  131.71   30.70   0
  10   5 -12  310.32   35.59   0
  11  -3  -1  447.09   25.66   0
  11   4 -11   43.28   23.04   0
  12  -3   0    5.38   21.63   0
  12  -2  -3   51.72   22.61   0
  12  -1  -5  -25.96   23.95   0
  12   0  -7   11.19   30.43   0
  12   1  -8  157.62   30.54   0
  12   2  -9  130.92   30.93   0
  12   3 -10   -3.29   33.45   0
  13  -2  -2   -2.12   27.29   0
  13  -1  -4    2.65   25.30   0
  13   0  -6   13.34   28.12   0
  14  -1  -3   -3.50   26.51   0
  14   0  -5  -31.71   29.18   0
  15  -1  -2  104.41   33.72   0
  15   0  -4  -32.01   33.24   0
  -5   8  10   16.85   19.20   0
  -5   8  11  155.87   22.13   0
  -5   8  12   52.07   23.00   0
  -5   9   8    3.06   18.32   0
  -5   9  14  202.13   27.41   0
  -5   9  15  150.41   28.94   0
  -5   9  16  128.74   29.02   0
  -4   5   7   11.83   14.43   0
  -4   5  12  -10.32   20.61   0
  -4   5  13   69.86   22.87   0
  -4   6   4  163.96   12.60   0
  -4   6  16   69.29   26.70   0
  -4   6  17  251.68   29.60   0
  -3   3   5  478.82   14.73   0
  -3   3  13   29.96   20.60   0
  -3   4   2  702.78   11.27   0
  -2   1   9   56.63   11.95   0
  -2   2   2  225.87    7.58   0
  -2   3  19  111.73   28.52   0
  -2   9  -5   28.79    9.96   0
  -2  10  -5  380.71   13.16   0
  -1   1  17   12.85   17.18   0
  -1   6  -6    9.64   10.89   0
   0  -1   5   15.03    8.33   0
   0  -1  11   23.16   15.44   0
   0   0  17  105.27   22.37   0
   0   1  20  147.82   28.50   0
   0   5  -7  470.58   15.34   0
   0   7  -8   63.64   13.69   0
   0  12  -8  184.28   19.17   0
   1  -1  16  176.89   21.98   0
   1   3  -7  876.59   19.30   0
   1   6  -9   47.60   16.22   0
   2  -2  14   67.61   18.91   0
   2  -1  19   13.06   23.10   0
   2  13 -10   35.36   22.80   0
   3  -3  11  144.44   12.01   0
   3  -2  17   20.58   18.62   0
   3   6 -11   16.82   21.31   0
   3  13 -11  186.78   29.86   0
   4  -3  14  742.05   22.20   0
   4  -2  19   38.54   19.56   0
   4  -1  22  187.89   30.17   0
   4   3 -10    4.85   20.20   0
   4   7 -12   34.33   24.75   0
   4   8 -12  535.85   30.99   0
   4  11 -12    3.95   25.96   0
   4  12 -12  351.16   33.54   0
   5  -1  -6   30.71   15.58   0
   5   5 -12  -18.37   24.27   0
   6   0  -8   45.60   19.59   0
   6   3 -11  273.80   26.19   0
   6   7 -13   -2.52   28.54   0
   6   8 -13   38.65   29.05   0
   6   9 -13   83.52   29.23   0
   6  10 -13   44.37   30.29   0
   6  11 -13  151.94   33.84   0
   6  12 -13   40.01   31.64   0
   7  -4   2   61.27   10.06   0
   7  -2  -5  834.74   23.80   0
   7  -1  -7   58.60   18.44   0
   7   4 -12   14.14   26.26   0
   7   6 -13  200.43   31.48   0
   7   7 -13   76.69   29.71   0
   8  -2  -5  183.76   19.68   0
   8  -1  -7   40.35   20.71   0
   8   4 -12  -24.51   26.97   0
   8   6 -13   57.85   31.49   0
   9   4 -12   56.48   30.34   0
   9   6 -13   43.43   32.67   0
  10  -4   2    4.87   14.12   0
  10  -3  -2  159.70   18.36   0
  10   0  -8   -5.23   24.16   0
  10   4 -12   25.60   32.00   0
  11  -2  -4  236.24   24.32   0
  11  -1  -6  118.53   24.54   0
  11   0  -8   37.97   25.75   0
  11   1  -9   17.13   28.26   0
  11   2 -10   18.15   30.29   0
  11   3 -11  126.86   32.88   0
  13  -3   1  -40.03   18.27   0
  13  -1  -5   46.50   30.48   0
  13   1  -8    5.18   31.04   0
  14  -2  -1   38.10   26.03   0
  14  -1  -4  337.57   36.65   0
  14   1  -7   31.17   28.09   0
  -5   9   9   -6.61   17.16   0
  -5   9  10    7.17   18.72   0
  -5   9  11   34.04   21.29   0
  -5   9  13   21.01   24.18   0
  -5  10   8   67.15   20.33   0
  -5  11   7  199.26   18.87   0
  -5  12   7   58.46   17.39   0
  -4   5   8  105.00   17.01   0
  -4   5   9   14.06   17.57   0
  -4   5  11  129.45   20.46   0
  -4   6  15   20.96   25.66   0
  -4   7   3 1758.26   19.97   0
  -4   8   2    4.44    8.68   0
  -3   3   6 3359.17   31.41   0
  -3   3   7  -11.24   13.67   0
  -3   3  10  214.57   20.15   0
  -3   3  11  -13.70   18.57   0
  -3   4  16   43.56   25.05   0
  -2   2  14  217.33   22.80   0
  -2  11  -5  626.16   15.26   0
  -1   0   6   73.60    8.22   0
  -1   0   7    4.10   11.44   0
  -1   0   8 4234.31   35.96   0
  -1   1  16  200.49   18.49   0
  -1   2  19    7.76   26.07   0
  -1   9  -7  135.19   14.13   0
  -1  10  -7  144.60   14.86   0
   0  -1   6 3015.98   24.19   0
   0  -1   7  209.78   12.16   0
   0  -1   8  349.40   14.41   0
   0  -1   9  500.95   17.13   0
   0   0  16  744.74   28.97   0
   0   1  19   75.80   26.82   0
   1  -1  15   79.58   19.87   0
   1   0  19  745.07   32.56   0
   1   9 -10   24.55   20.80   0
   1  10 -10   60.02   21.69   0
   2  -1  18   41.54   21.09   0
   2   0  21  968.89   37.23   0
   2   5 -10   49.01   18.64   0
   2   8 -11  637.16   29.56   0
   2   9 -11  119.28   21.46   0
   2  10 -11  196.93   26.99   0
   3  -3  10   83.95   10.12   0
   3  -1  -4 2552.31   23.87   0
   3  -1  20  153.52   24.81   0
   3   9 -12  378.04   30.88   0
   4  -2  -3  234.43   12.25   0
   4   4 -11  324.70   25.40   0
   4   6 -12  794.04   32.09   0
   4  13 -12   77.58   29.06   0
   5  -3  16   -5.33   14.78   0
   5  -2  20   46.83   21.03   0
   5   0  -8   23.55   17.64   0
   5   2 -10    9.63   14.64   0
   5   3 -11   37.53   23.00   0
   5   7 -13   22.47   26.10   0
   5   8 -13   87.39   28.89   0
   5   9 -13  -24.13   27.37   0
   5  10 -13  110.98   30.18   0
   5  11 -13   20.91   29.65   0
   5  12 -13  -21.19   35.55   0
   6  -3  17   32.46   18.22   0
   6  -2  -5  520.64   21.87   0
   6  -1  -7    7.48   17.05   0
   6   4 -12  749.31   33.14   0
   7   1 -10   21.83   23.06   0
   7   5 -13   64.75   29.22   0
   7   9 -14  143.69   33.27   0
   8  -4   1  540.39   15.83   0
   8  -3  -3   22.49   17.61   0
   8   1 -10  560.31   30.81   0
   8   2 -11 1681.12   42.21   0
   8   5 -13  -36.72   30.12   0
   8   8 -14   39.62   31.17   0
   9  -4   1    8.05   13.17   0
   9   0  -9  135.02   26.43   0
   9   1 -10  331.44   29.98   0
   9   2 -11 1655.33   43.72   0
   9   3 -12   35.17   28.45   0
   9   5 -13  -28.12   32.27   0
  10  -2  -5   30.92   21.16   0
  10  -1  -7   16.51   23.34   0
  10   1 -10  121.97   28.78   0
  10   2 -11  570.97   35.37   0
  10   5 -13   63.71   30.28   0
  11  -3  -2  202.65   21.14   0
  11  -2  -5    9.64   25.97   0
  11  -1  -7  357.08   32.12   0
  12  -3  -1  136.27   21.37   0
  12  -2  -4   61.87   23.03   0
  12  -1  -6   86.28   26.77   0
  12   0  -8  158.35   28.08   0
  12   1  -9  176.84   32.17   0
  12   2 -10  -24.38   30.04   0
  13  -3   0  331.54   27.24   0
  13  -2  -3  162.86   26.72   0
  13   0  -7   15.63   30.22   0
  14  -2  -2  -10.13   29.62   0
  14   0  -6  -27.39   30.31   0
  15  -1  -3    1.79   29.91   0
  -5  10   9  347.64   21.86   0
  -5  10  11  230.30   23.97   0
  -5  10  12  129.07   23.95   0
  -5  10  13  165.98   26.72   0
  -5  11   8  141.62   18.24   0
  -5  11   9   -8.45   21.55   0
  -5  11  10  337.41   26.69   0
  -5  11  12   57.39   28.05   0
  -5  11  13  244.03   31.72   0
  -5  11  15  375.19   33.03   0
  -5  12   8    8.15   18.85   0
  -5  12  14  186.38   32.85   0
  -4   6   5  105.69   12.18   0
  -4   6  13  292.09   26.00   0
  -4   6  14   23.97   24.00   0
  -4   7  16  805.50   36.56   0
  -3   3   8 2687.32   31.30   0
  -3   3   9  297.41   15.65   0
  -3   4  14  212.57   23.97   0
  -3   4  15   89.16   23.46   0
  -3   5  17  137.72   27.18   0
  -3   5  18   25.46   20.18   0
  -2   8  -5  515.27   12.29   0
  -1   1  15  434.93   21.00   0
  -1   8  -7  291.78   15.01   0
  -1  12  -7   41.39   16.11   0
   0   1  18   25.52   23.69   0
   0   6  -8  227.74   15.11   0
   1  -1  14  566.77   23.86   0
   1   0  18  703.57   31.01   0
   1   1  -5  949.78   16.87   0
   1   1  21  209.41   30.41   0
   1   8 -10  907.02   25.96   0
   1  11 -10   44.24   22.33   0
   2  -2  13  290.51   18.22   0
   2  -1  17  200.63   24.86   0
   2   0  -5  821.52   17.20   0
   2   7 -11   29.39   20.28   0
   2  12 -11  162.08   28.61   0
   3  -3   8  188.18   10.06   0
   3  -2  16    8.75   17.24   0
   3   0  22  112.71   31.08   0
   3   2  -9  428.16   22.49   0
   3   3 -10   84.18   20.04   0
   3   7 -12   14.28   23.00   0
   3  10 -12  158.33   26.09   0
   3  11 -12  -30.05   25.02   0
   4  -3  13  663.70   20.13   0
   4  -2  18   40.38   18.95   0
   4  -1  21   40.38   23.51   0
   4   2 -10  295.17   23.02   0
   4   8 -13   29.83   29.87   0
   4   9 -13  -43.09   25.92   0
   4  10 -13  132.49   31.96   0
   5  -3  15  918.03   24.61   0
   5  -2  19  172.12   23.65   0
   5   4 -12  348.96   28.39   0
   5   6 -13  298.39   30.24   0
   5  13 -13  100.92   38.26   0
   6   1 -10  176.58   23.66   0
   6   2 -11  602.95   29.49   0
   6   3 -12   74.16   24.97   0
   6   5 -13  403.90   32.28   0
   6   8 -14    5.06   28.68   0
   6   9 -14  163.05   33.15   0
   6  10 -14    0.85   32.67   0
   6  11 -14   39.55   36.53   0
   7  -4   1  256.63   12.74   0
   7  -4  12   82.75    9.89   0
   7   0  -9  101.77   21.64   0
   7   3 -12  443.43   30.50   0
   7   4 -13   19.27   27.32   0
   7   7 -14  109.33   33.39   0
   7   8 -14   -7.76   31.14   0
   8  -2  -6  296.85   21.87   0
   8   4 -13   -5.85   29.15   0
   8   6 -14  217.89   35.01   0
   8   7 -14   42.03   32.29   0
   9  -2  -6  360.52   24.21   0
   9  -1  -8  751.21   30.72   0
   9   4 -13   78.12   31.31   0
   9   6 -14  -33.35   31.99   0
  10  -4   1   85.02   15.99   0
  10  -3  -3  702.63   24.91   0
  10   0  -9   32.00   26.56   0
  10   3 -12   47.76   22.67   0
  10   4 -13   39.32   31.58   0
  11  -4   2  126.82   16.55   0
  11   0  -9   27.51   27.52   0
  11   1 -10  127.24   31.40   0
  11   2 -11  140.27   32.50   0
  11   3 -12    1.32   34.13   0
  12  -4   3    8.06   12.03   0
  12  -3  -2   29.83   24.28   0
  12  -1  -7  137.46   31.66   0
  13  -2  -4   27.12   28.53   0
  13  -1  -6   25.58   28.07   0
  13   1  -9    2.49   32.74   0
  14  -1  -5   88.18   31.08   0
  14   0  -7   33.14   30.35   0
  15  -1  -4   -9.16   35.09   0
  -5  11  11   21.11   21.58   0
  -5  12  10    5.49   19.74   0
  -5  12  12  156.12   25.92   0
  -5  12  13  -18.37   26.05   0
  -5  13  12   14.36   24.21   0
  -5  13  13   34.54   26.79   0
  -4   6   6 1013.43   21.35   0
  -4   6   7  989.65   23.25   0
  -4   6   8  827.09   26.09   0
  -4   6   9  467.08   24.26   0
  -4   6  11  239.63   22.81   0
  -4   6  12  141.70   22.75   0
  -4   8  17   11.30   30.54   0
  -3   4   3  960.47   14.20   0
  -3   4  13    8.70   21.32   0
  -3   5  16   17.89   25.59   0
  -2   2  12   23.16   19.33   0
  -1   7  -7  733.49   17.88   0
   0   0  14  391.48   23.04   0
   0   3  -6  149.10   11.06   0
   0   4  -7 2058.00   24.52   0
   0   9  -9  207.41   17.10   0
   0  10  -9   84.33   19.24   0
   0  11  -9  297.47   21.62   0
   1  12 -10  149.76   20.46   0
   2  -2  12   75.27   14.87   0
   2   0  20  340.33   28.90   0
   2   3  -9   19.72   16.78   0
   2   4 -10   33.55   18.42   0
   2   6 -11    5.06   19.64   0
   3  -1  19  220.38   24.82   0
   3   4 -11  179.59   22.47   0
   3   6 -12  370.87   26.99   0
   3  12 -12  118.17   27.13   0
   4  -3  12   44.31   13.16   0
   4  -2  17   65.56   21.99   0
   4  -1  -6  118.08   16.09   0
   4   3 -11   49.81   21.92   0
   4   7 -13  121.62   27.58   0
   4  11 -13   23.72   28.23   0
   4  12 -13   34.06   33.28   0
   5  -2  -5 1241.33   25.61   0
   5  -1  22   44.79   24.71   0
   5   1 -10  177.15   22.76   0
   5   2 -11  -15.63   22.08   0
   5   5 -13  535.54   32.40   0
   5   9 -14  -21.11   32.79   0
   5  10 -14  -32.16   34.04   0
   6  -3  16   -3.37   16.60   0
   6  -2  20  162.87   21.81   0
   6   0  -9   25.46   14.76   0
   6   7 -14  130.80   31.22   0
   7  -1  -8  432.55   24.56   0
   7   1 -11  160.69   25.50   0
   7   6 -14  124.35   33.30   0
   8  -4   0   31.98   13.10   0
   8  -3  -4   97.48   20.10   0
   8   1 -11  446.49   30.61   0
   8   2 -12    8.70   27.25   0
   8   5 -14   -0.75   32.09   0
   9  -4   0  158.26   15.85   0
   9  -3  -4   40.63   17.91   0
   9   0 -10   32.75   25.59   0
   9   1 -11   30.44   27.69   0
   9   2 -12  -18.93   29.20   0
   9   3 -13  120.12   30.21   0
   9   5 -14   17.52   32.51   0
  10  -3  -4  360.27   25.58   0
  10  -1  -8  258.66   27.72   0
  10   1 -11   31.28   28.79   0
  10   2 -12  338.99   35.05   0
  11  -4   1   59.96   17.77   0
  11  -3  -3   64.65   20.66   0
  11  -2  -6  250.24   26.09   0
  11  -1  -8  358.88   30.49   0
  12  -4   2  -25.52   11.76   0
  12  -2  -5   28.31   24.76   0
  12   0  -9   26.49   30.57   0
  12   1 -10    4.07   32.16   0
  13  -3  -1  -12.17   21.68   0
  13   0  -8  105.37   30.58   0
  14  -2  -3   54.24   27.62   0
  -4   7  13  747.03   31.81   0
  -4   7  14  251.00   27.34   0
  -4   8  16   37.65   28.05   0
  -3   4  11    1.57   18.37   0
  -3   4  12   16.02   20.15   0
  -3   5  15  274.65   27.03   0
  -2   2   4  397.41   12.24   0
  -2   2  10   79.56   18.35   0
  -2   4  18  454.46   31.02   0
  -1   1   1   39.88    3.30   0
  -1   2  16   84.01   23.54   0
  -1   3  19  524.51   33.31   0
   0   1  17   33.74   22.95   0
   0   5  -8   17.51   12.64   0
   1   6 -10   19.25   17.36   0
   2  -1  -3  105.28   10.23   0
   2  -1  16  152.90   21.12   0
   2   0  19  759.19   32.64   0
   3  -1  -5   21.95   12.22   0
   3   0  21  329.24   29.96   0
   3   5 -12  150.35   23.62   0
   4  -1  20  269.16   26.46   0
   4   4 -12  620.65   29.82   0
   4   6 -13    9.25   25.63   0
   5  -3  -2   24.95    9.68   0
   5   0  -9  912.32   27.99   0
   5   3 -12   89.06   25.19   0
   5   8 -14   60.26   29.44   0
   5  11 -14   -5.66   31.90   0
   6  -2  -6   36.11   17.14   0
   6  -1  -8 1073.79   28.84   0
   7   0 -10   15.24   23.28   0
   7   3 -13   23.48   26.50   0
   7   5 -14  158.86   31.88   0
   7   8 -15   64.33   35.34   0
   8  -2  -7  352.12   23.92   0
   8  -1  -9  543.39   28.01   0
   8   3 -13  138.32   29.00   0
   8   4 -14   38.85   29.63   0
   9  -1  -9  219.42   26.70   0
   9   4 -14   21.35   32.08   0
  10  -2  -7   21.72   22.85   0
  10   0 -10   -5.95   26.80   0
  10   3 -13  143.85   32.33   0
  11   0 -10   91.28   29.82   0
  11   1 -11    1.51   32.24   0
  11   2 -12   73.58   34.69   0
  12  -3  -3   96.38   22.57   0
  12  -2  -6  -15.12   25.10   0
  12  -1  -8  176.69   30.36   0
  13  -3  -2    7.21   22.31   0
  13  -2  -5   -4.01   25.99   0
  13  -1  -7  302.55   33.00   0
  13   0  -9   17.45   32.49   0
  14  -2  -4  -25.79   27.43   0
  14  -1  -6   14.42   31.37   0
  15  -1  -5    8.91   31.78   0
   1   2  -7    1.34    8.94   0
   5   4 -13  128.91   21.77   0
   6   5 -14   26.54   22.12   0
 -12   3  -3   68.60   25.39   0
 -11   2  -7   17.99   23.93   0
 -10   2  -7  123.90   22.81   0
  -9   1 -10   12.20   22.04   0
  -9   2  -7   42.60   20.55   0
  -8   0 -12  384.12   27.63   0
  -7   2  -6  219.48   18.83   0
  -6   1  22  202.54   28.92   0
  -6   2  20  107.15   22.82   0
  -6   3  17   30.70   16.14   0
  -5  -4 -17   63.60   23.09   0
  -5   3  16  438.26   19.94   0
  -4  -4 -16  696.38   27.58   0
  -4  -2  25   60.75   32.17   0
  -4  -1  24   23.61   29.10   0
  -4   1  -6  160.73   14.42   0
  -3  -4 -15  271.71   20.56   0
  -3  -3  25   10.76   34.25   0
  -3  -2  24   65.71   32.54   0
  -3  -1  23  424.46   33.63   0
  -3   3   7  -12.60    6.31   0
  -2 -11 -21  346.50   23.54   0
  -2  -5 -15  266.97   18.79   0
  -2  -3 -12  354.38   17.91   0
  -2  -3  24    7.01   33.21   0
  -2  -2 -10  110.81   14.41   0
  -2  -1  -8  167.67   12.78   0
  -2  -1  22   28.17   27.52   0
  -2   1  18   56.76   20.43   0
  -1  -9 -18   15.01   15.01   0
  -1  -8 -17  212.73   16.56   0
  -1  -7 -16  732.42   21.21   0
  -1  -4 -12 4046.43   35.21   0
  -1  -3  23   56.57   30.29   0
  -1  -1  -6 3266.78   23.68   0
  -1  -1  20    5.36   25.90   0
  -1   0  18   12.58   21.85   0
  -1   1  15  418.73   21.39   0
   0 -11 -18   12.69   15.43   0
   0  -6 -13   13.71   10.46   0
   0  -5  23   19.15   34.41   0
   0  -4  22   21.43   32.34   0
   0  -3  21  -21.19   28.36   0
   0  -2  20  109.85   28.07   0
   0  -1  18  475.16   28.53   0
   1  -6 -11   52.63    8.67   0
   1  -5  21   69.38   32.06   0
   1  -4  20   -2.34   28.86   0
   1  -3  19  881.74   36.19   0
   1  -2  17   10.22   23.82   0
   1  -1  15   82.91   21.07   0
   2  -7  20   10.45   32.34   0
   2  -5  19    6.64   20.87   0
   2  -3  16   57.40   24.42   0
   2  -2  13  303.64   22.41   0
   3  -9  18   73.87   34.69   0
   3  -8  18  340.25   34.55   0
   3  -7  17  303.47   32.71   0
   3  -6  16   55.92   26.81   0
   3  -5  15   99.65   26.11   0
   3  -4  13  606.89   27.97   0
   3  -3   5  381.90   16.95   0
   3  -3   6  362.84   17.80   0
   3  -3   7  163.60   16.76   0
   3  -3   8  201.61   18.79   0
   3  -3   9   23.37   17.50   0
   3  -3  10   86.51   17.85   0
   4 -11  15   -2.89   32.31   0
   4 -10  15   48.01   32.37   0
   4  -9  14   31.04   27.36   0
   4  -8  14   62.30   27.92   0
   4  -7  13  102.01   27.08   0
   4  -6   1  538.44   17.08   0
   4  -6  11  274.95   25.41   0
   4  -6  12   95.68   18.03   0
   4  -5   8   17.60   17.61   0
   5 -15   5   56.57   29.87   0
   5 -15   6   87.54   28.79   0
   5 -14  -2   -0.16   11.69   0
   5 -14   7  -33.42   31.27   0
   5 -14   8   98.36   29.74   0
   5 -13  -2  152.49   16.89   0
   5 -13   8   17.95   27.92   0
   5 -13   9   21.93   28.68   0
   5 -12   8   55.44   29.69   0
   5 -12   9   30.21   27.24   0
   5 -11  -1   66.66   14.18   0
   5 -11   8  221.09   30.31   0
   5 -11   9   69.23   26.52   0
   5 -10   1   78.34   18.55   0
   5 -10   7   77.97   26.02   0
   5 -10   9    6.89   24.61   0
   5  -9   3    8.09   16.68   0
   5  -9   4   92.41   19.12   0
   5  -9   5   53.81   19.89   0
   5  -9   7   38.62   21.76   0
 -11   3  -4   16.55   21.04   0
 -11   4   1   45.97   18.20   0
 -10   3  -4   10.56   18.95   0
 -10   4   1  152.69   17.58   0
  -9   3  -4   48.32   17.83   0
  -9   4   1    9.26   12.06   0
  -8   2  -7   39.73   19.44   0
  -8   3  -4   21.64   19.74   0
  -8   4   1  121.95   13.59   0
  -7  -1 -14   69.39   22.91   0
  -7   3  -3  139.03   15.40   0
  -7   4   2  258.10   11.97   0
  -6  -2 -15   71.85   23.39   0
  -6  -1 -13   48.45   21.21   0
  -6   0 -11  272.24   22.14   0
  -6   3  -2  375.40   15.33   0
  -6   4   4   36.77    6.72   0
  -5  -2 -14  316.85   22.99   0
  -5  -2  25  -14.12   36.20   0
  -5  -1  24   12.26   28.76   0
  -5   0  23   77.58   26.18   0
  -5   1  21   -5.18   25.56   0
  -5   2  19  187.13   20.48   0
  -4  -6 -19  296.01   26.01   0
  -4   0  -9 2036.62   30.54   0
  -4   0  22   22.61   25.46   0
  -4   1  20   43.09   25.89   0
  -4   2  -3  252.63   11.97   0
  -4   2  18   91.57   18.53   0
  -3  -9 -21  644.96   29.26   0
  -3  -8 -20  394.41   25.51   0
  -3  -7 -19    2.31   20.26   0
  -3   0  21   47.72   24.49   0
  -3   2  -1 2994.97   20.08   0
  -2  -4  24   51.53   33.61   0
  -2  -1  21  460.87   31.73   0
  -2   1  17   45.95   19.60   0
  -2   2  13  631.12   20.29   0
  -1 -11 -20   -4.62   18.81   0
  -1  -4  23  109.99   34.51   0
  -1  -3  22  141.71   32.84   0
  -1  -2  21   44.04   29.19   0
   0  -5  22  161.53   35.99   0
   0  -2  19  265.65   29.20   0
   0  -1  17  166.27   24.54   0
   1  -6  21   -0.33   33.19   0
   1  -5  20   25.44   30.97   0
   1  -4  19    5.09   27.48   0
   1  -3  18   59.77   27.68   0
   2 -11 -14   -2.51    8.28   0
   2  -7  19   62.34   31.95   0
   2  -6  19   44.65   21.80   0
   2  -5  18   59.96   27.83   0
   2  -4  17  186.14   20.55   0
   2  -3  15  332.47   26.03   0
   3  -9  17  -10.06   33.33   0
   3  -8  17  -53.81   31.70   0
   3  -7  16  148.00   30.44   0
   3  -6  15  318.88   29.31   0
   3  -5  14    1.92   24.44   0
   4 -12  13   34.18   30.33   0
   4 -11  14  115.86   32.98   0
   4 -10  14    4.88   29.19   0
   4  -9  13   83.09   28.29   0
   4  -8  13  -27.60   26.90   0
   4  -7  12   82.14   25.29   0
   4  -6   2  577.01   19.45   0
   4  -6   9  221.39   23.01   0
   5 -15   2  139.38   22.47   0
   5 -15   3    5.19   24.22   0
   5 -15   4  188.60   28.07   0
   5 -14   0  409.58   24.79   0
   5 -14   1   24.94   23.01   0
   5 -14   3   51.33   27.00   0
   5 -14   4   93.47   28.21   0
   5 -14   5  -21.98   25.10   0
   5 -14   6   88.81   27.51   0
   5 -13  -1  154.77   19.48   0
   5 -13   0   -2.86   19.91   0
   5 -13   5   70.16   28.76   0
   5 -13   6   12.90   24.69   0
   5 -13   7   -6.45   25.86   0
   5 -12   0   60.89   20.14   0
   5 -12   6   22.66   28.05   0
   5 -12   7   14.64   24.53   0
   5 -11   2   49.34   21.37   0
   5 -11   5   84.52   24.72   0
   5 -11   6  170.98   24.27   0
   5 -11   7   23.70   23.78   0
   5 -10   2   -2.88   16.45   0
   5 -10   4   76.86   19.82   0
   5 -10   5  401.05   24.71   0
   5 -10   6  -19.97   21.11   0
 -12   3  -4  142.35   25.05   0
 -10   2  -8   15.60   23.40   0
 -10   3  -5   29.46   23.92   0
 -10   4   0   -7.20   17.58   0
  -9   1 -11   24.70   23.72   0
  -9   2  -8  527.68   27.51   0
  -7   0 -12   94.94   22.51   0
  -7   1 -10   27.54   19.65   0
  -7   2  -7   40.67   17.89   0
  -7   3  17   -9.75   15.29   0
  -6  -1  24   10.22   34.17   0
  -6   0  23   21.64   26.38   0
  -6   1  -9   57.98   18.40   0
  -6   2  -6 1838.72   30.14   0
  -6   2  19  346.70   24.34   0
  -6   4  10  493.24    9.74   0
  -5   1  -8 1033.97   25.17   0
  -5   2  -5  100.09   14.99   0
  -5   3  -1  114.69   10.49   0
  -5   3  15   19.15   14.95   0
  -4  -5 -18  153.62   24.04   0
  -4  -3 -15   46.18   18.99   0
  -4  -3  25   12.71   34.37   0
  -4  -2  24   89.68   32.35   0
  -4  -1  23  265.42   31.86   0
  -4   2  17  218.44   22.02   0
  -4   3  13   46.61   13.26   0
  -3  -5 -17  455.45   24.58   0
  -3  -3 -14 1568.67   30.69   0
  -3  -3  24   -9.37   32.21   0
  -3  -2 -12  127.19   13.13   0
  -3  -1  22  -56.72   26.74   0
  -3   1  -5  504.28   14.71   0
  -2 -10 -21   41.53   23.44   0
  -2  -9 -20   18.15   19.66   0
  -2  -8 -19  333.83   22.46   0
  -2  -7 -18  247.66   20.62   0
  -2  -4 -14 1045.45   24.91   0
  -2  -3  23   27.67   32.29   0
  -2  -2  22   58.27   29.57   0
  -2   0  -6   23.89   10.96   0
  -2   0  19   19.29   22.90   0
  -1  -5 -14  156.90   15.34   0
  -1  -1  19   92.61   26.34   0
  -1   0  17   30.11   21.05   0
  -1   1  14  542.04   21.85   0
   0  -5 -12   48.86   10.67   0
   0  -3  20    9.17   27.58   0
   0   0  14  397.33   21.70   0
   1  -7  21   18.60   24.48   0
   1  -6  20   27.98   33.31   0
   1  -3  17   -8.01   23.66   0
   1  -1  13  706.75   25.27   0
   2  -8  19   67.00   33.38   0
   2  -6  18   -9.52   28.01   0
   2  -5  17   44.49   27.25   0
   2  -4  16    4.76   23.64   0
   2  -3  14  782.49   29.21   0
   2  -2  10  272.92   20.01   0
   2  -2  11  972.02   26.20   0
   3 -10  16   40.00   31.80   0
   3  -9  16  -17.62   32.65   0
   3  -8  16  492.65   36.04   0
   3  -7  15   58.36   28.92   0
   3  -6  14   32.61   24.57   0
   3  -5  13   21.18   24.06   0
   3  -4  10  -10.72   18.75   0
   3  -4  11  644.22   26.47   0
   4 -13  12  -25.71   32.63   0
   4 -12  12   43.14   30.10   0
   4 -11  13    9.39   29.55   0
   4 -10  12   16.22   27.13   0
   4 -10  13  -13.24   27.45   0
   4  -8  -3   87.39   10.20   0
   4  -8  11    3.96   24.93   0
   4  -7  -1 1561.18   20.40   0
   4  -7  10  113.58   24.21   0
   4  -6   3  546.41   18.89   0
   4  -6   4  536.58   20.66   0
   4  -6   5  269.08   18.73   0
   4  -6   6    5.75   17.81   0
   5 -13   1    7.62   19.02   0
   5 -13   2  -17.01   19.83   0
   5 -13   3  195.78   23.63   0
   5 -13   4    1.00   22.83   0
   5 -12   1   19.31   17.86   0
   5 -12   2   13.89   19.09   0
   5 -12   3    1.91   20.43   0
   5 -12   4  263.01   24.77   0
   5 -12   5   27.06   23.37   0
 -12   3  -5  -11.95   24.96   0
 -11   4   0  170.24   18.27   0
 -10   2  -9   -0.61   23.15   0
 -10   4  -1   59.12   19.47   0
  -9   3  -5  507.20   24.05   0
  -8   2  -8  517.71   26.06   0
  -8   3  -5  880.40   27.98   0
  -8   4   0   24.98   15.06   0
  -7   3  -4  112.97   16.65   0
  -7   4   1  201.11   12.97   0
  -6  -1 -14  691.35   29.64   0
  -6   0 -12   82.63   21.10   0
  -6   1  21   77.91   23.15   0
  -6   3  -3  664.70   19.17   0
  -6   3  16  492.49   19.58   0
  -6   4   3   35.85    8.27   0
  -5  -2  24   12.23   34.95   0
  -5  -1  23  277.74   36.18   0
  -5   0 -11 2070.78   35.22   0
  -5   0  22  227.26   28.06   0
  -4  -4 -17  632.22   28.64   0
  -4   0  21   12.64   24.13   0
  -4   1  -7   22.64   15.31   0
  -4   1  19   78.27   24.47   0
  -3  -4 -16 1869.06   34.60   0
  -3  -4  24   28.81   35.50   0
  -3   0  -8 2191.49   28.37   0
  -3   0  20  339.43   27.22   0
  -3   1  18  136.75   21.41   0
  -3   2  15    7.46   15.15   0
  -2  -5 -16  512.39   24.47   0
  -2  -4  23   69.44   34.53   0
  -2  -3  22   44.32   35.03   0
  -2  -2 -11  332.26   17.85   0
  -2  -2  21   84.51   33.07   0
  -2  -1  20   26.54   25.59   0
  -2   0  18  125.18   26.31   0
  -2   1  -3 3256.82   22.56   0
  -2   1  16   76.41   19.26   0
  -1  -4  22  -29.68   29.83   0
  -1  -3 -11 1585.33   23.57   0
  -1  -2  -9   62.58   11.03   0
  -1  -2  20   49.72   26.85   0
  -1  -1  18    8.88   23.70   0
  -1   0  16  804.00   27.61   0
  -1   1  13 3143.91   35.39   0
   0 -10 -18  183.96   17.33   0
   0  -9 -17   64.83   15.49   0
   0  -7 -15    1.64   14.45   0
   0  -5  21   26.76   32.61   0
   0  -3  19  280.94   31.42   0
   0  -2  18   22.44   24.44   0
   0  -1  16  -12.06   21.65   0
   0   0  13   59.07   17.94   0
   1  -9 -15  434.64   15.77   0
   1  -8 -14   10.79   11.50   0
   1  -5 -10   66.08    8.58   0
   1  -5  19   32.52   29.79   0
   1  -4  18   54.50   28.26   0
   1  -2  15  191.72   23.48   0
   1  -1  12 1023.62   26.62   0
   2  -9  18   71.46   35.08   0
   2  -8  18  193.65   35.02   0
   2  -5  16   59.02   26.39   0
   2  -4  15  602.17   30.34   0
   2  -3  13   31.23   21.36   0
   2  -2   9  208.74   17.52   0
   3 -11  15   17.95   36.84   0
   3  -9  15   -5.51   28.69   0
   3  -8  15    8.67   29.58   0
   3  -7  14   32.19   26.60   0
   3  -6  13  176.15   25.47   0
   3  -5  12  547.24   28.24   0
   3  -4   9 1556.39   31.09   0
   4 -15   9    2.37   33.29   0
   4 -14  10   11.91   31.92   0
   4 -13  11   61.97   32.45   0
   4 -12  11   -0.08   30.66   0
   4 -11  11   10.29   27.00   0
   4 -11  12  175.24   29.90   0
   4 -10  11  186.88   30.00   0
   4  -9  -4  885.16   16.44   0
   4  -9  11    8.69   27.61   0
   4  -8  10  119.10   25.64   0
   4  -7   8  272.44   23.80   0
 -11   3  -6   48.44   24.29   0
 -11   4  -1   68.52   18.48   0
 -10   3  -6   21.66   21.92   0
  -9   2  -9   -1.28   23.09   0
  -9   3  -6   36.45   20.33   0
  -9   4  -1    8.74   14.61   0
  -7   0 -13  548.34   29.63   0
  -7   1  21   14.29   22.13   0
  -7   2  -8  219.22   21.26   0
  -7   2  19  285.16   23.77   0
  -7   3  16   56.32   17.25   0
  -6  -2  24  -32.64   35.56   0
  -6  -1  23  312.04   36.32   0
  -6   0  22    2.95   25.70   0
  -6   2  -7  288.92   20.20   0
  -5  -3 -17   10.74   23.69   0
  -5   3  -2 4556.42   34.81   0
  -5   3  14  398.10   16.79   0
  -4  -3  24    3.22   33.45   0
  -4  -2 -14   27.12   13.76   0
  -4   0 -10  566.90   22.17   0
  -4   2  16  175.05   21.64   0
  -4   3  12  436.85   15.19   0
  -3  -8 -21  286.98   26.60   0
  -3  -7 -20  115.85   23.55   0
  -3  -6 -19   26.05   24.62   0
  -3  -3  23   29.46   33.38   0
  -3  -2  22  326.23   33.45   0
  -3  -1  21  841.99   35.81   0
  -3   1  17   83.79   23.63   0
  -3   2  14   31.10   17.05   0
  -2  -5  23   37.93   36.23   0
  -2  -1  -9  262.86   15.64   0
  -2   1  15   90.53   20.65   0
  -1 -10 -20   26.12   19.84   0
  -1  -9 -19  -18.80   16.18   0
  -1  -8 -18   24.80   16.11   0
  -1  -7 -17   81.75   16.10   0
  -1  -6 -16   26.61   17.95   0
  -1  -6  22    8.03   39.53   0
  -1  -5  22   13.75   35.06   0
  -1  -4 -13  148.01   15.26   0
  -1  -4  21   13.61   32.14   0
  -1  -3  20   79.58   29.01   0
  -1  -2  19  124.63   28.36   0
  -1   1  12  110.23   15.50   0
   0  -7  21    0.45   35.57   0
   0  -6 -14  979.77   21.58   0
   0  -6  21   22.20   32.58   0
   0  -5  20  147.02   33.94   0
   0  -4 -11  237.53   13.75   0
   0  -3  -9 1876.22   20.01   0
   0  -2  17 1014.57   33.86   0
   0  -1  -4 2298.15   14.48   0
   0  -1  15  279.12   23.65   0
   0   0  12  139.04   18.32   0
   1 -10 -16   93.59   12.21   0
   1  -7 -13 1461.10   19.57   0
   1  -7  19   46.83   31.90   0
   1  -6  19   51.96   30.77   0
   1  -5  18   30.67   28.97   0
   1  -4  17    2.43   27.07   0
   1  -3  16  489.76   29.21   0
   1  -2  14  198.80   23.04   0
   1  -1  11   60.50   18.16   0
   2  -8  17  -27.11   31.34   0
   2  -7  17   98.05   29.99   0
   2  -4  14    9.39   23.51   0
   2  -3  12 1563.68   32.93   0
   2  -2   4  822.30   16.76   0
   2  -2   5  419.39   15.37   0
   2  -2   6 1472.76   23.16   0
   2  -2   7   11.61   14.70   0
   3 -12  14    9.24   32.17   0
   3 -10  15   -6.83   30.75   0
   3  -8  14   49.73   28.91   0
   3  -7  13   41.36   24.99   0
   3  -6  12   19.66   23.04   0
   3  -4   2   35.91   10.97   0
   3  -4   3  280.59   14.52   0
   3  -4   6  146.30   17.11   0
   3  -4   7  117.22   18.38   0
   3  -4   8   49.97   17.61   0
   4 -16   6    2.72   35.30   0
   4 -16   7  -29.43   32.28   0
   4 -15   8   44.37   32.17   0
   4 -14   9   -8.70   31.19   0
   4 -13  10  -29.89   30.87   0
   4 -12  10  -25.14   28.79   0
   4 -11  -6    2.05   10.10   0
   4 -11  10  158.69   29.42   0
   4 -10  -5 1145.19   17.82   0
   4  -9  10   21.81   25.23   0
   4  -8  -2  -11.89   11.37   0
   4  -7   1  257.85   15.02   0
 -10   4  -2    4.31   17.42   0
  -9   4  -2  155.22   20.58   0
  -8   1 -12    7.77   24.50   0
  -8   2  -9  155.37   23.79   0
  -8   3  -6   84.92   20.13   0
  -8   4  -1  495.40   18.70   0
  -7   1 -11   58.91   17.09   0
  -7   3  -5  615.60   22.86   0
  -7   4   0  165.93   14.34   0
  -6   1  20   84.55   21.94   0
  -6   2  18  311.45   23.43   0
  -6   3  -4  125.90   15.93   0
  -6   3  15  170.92   16.35   0
  -6   4   2  308.69   11.10   0
  -5  -3  24   22.90   34.01   0
  -5  -2  23  134.62   35.77   0
  -5  -1 -14  241.40   22.90   0
  -5  -1  22   30.96   31.28   0
  -5   0  21    9.65   25.11   0
  -5   1  -9   13.43   12.51   0
  -5   1  19   49.01   24.81   0
  -5   2  17  137.30   21.52   0
  -4  -5 -19  166.59   24.34   0
  -4  -4  24  -55.85   34.28   0
  -4   0  20  -19.36   22.92   0
  -3  -4  23   82.62   35.28   0
  -3  -3 -15   14.99   18.85   0
  -3  -2 -13   26.94   12.83   0
  -3  -1 -11  200.89   14.45   0
  -3  -1  20   21.84   30.14   0
  -3   1  -6  203.62   14.36   0
  -2  -9 -21  -12.27   23.88   0
  -2  -8 -20  686.05   27.66   0
  -2  -7 -19  103.27   20.89   0
  -2  -4  22   51.59   34.15   0
  -2  -3  21  -30.61   29.97   0
  -2  -2  20   16.06   28.21   0
  -2  -1  19  260.87   27.63   0
  -2   0  17  256.94   23.92   0
  -1  -1  17   74.15   23.81   0
  -1   0  15   78.67   20.11   0
  -1   1  11  242.54   15.83   0
   0 -11 -19   37.93   15.98   0
   0  -6  20  149.15   35.49   0
   0  -4  19  151.94   30.19   0
   0  -3  18   39.87   27.24   0
   0  -2  -7   26.65    7.74   0
   0  -2  16   10.46   22.58   0
   1 -11 -17  483.54   17.23   0
   1  -8  19    8.54   33.16   0
   1  -6  18  -23.03   29.70   0
   1  -3  15  196.29   26.04   0
   1  -2  13  888.65   28.41   0
   1  -1   1  117.01    6.20   0
   2 -12 -15  132.66    9.43   0
   2 -10  17  -24.67   34.99   0
   2  -9  17   53.80   31.32   0
   2  -7  16   67.59   30.77   0
   2  -4  13  671.66   29.20   0
   3 -12  13   73.17   38.07   0
   3 -11  14   64.34   31.76   0
   3 -10  14  -18.67   31.22   0
   3  -9  14   58.36   29.00   0
   3  -8  13    2.48   27.69   0
   3  -7  -6   47.78    5.58   0
   3  -6  11  154.53   23.73   0
   3  -5  10  229.61   23.16   0
   3  -4   4  249.67   15.34   0
   3  -4   5  153.50   16.11   0
   4 -16   5   29.45   30.15   0
   4 -15   6   -5.86   31.88   0
   4 -15   7   -3.07   30.82   0
   4 -14   8   41.05   30.42   0
   4 -13   8  -21.27   31.51   0
   4 -13   9   21.42   29.64   0
   4 -12   9   78.22   29.09   0
   4 -11   9   15.49   26.68   0
   4  -9  -3   19.10   12.62   0
   4  -8   7   29.60   21.24   0
   4  -7   3  878.35   23.22   0
   4  -7   4   10.91   16.94   0
 -11   4  -3   48.59   25.65   0
 -10   4  -3  142.16   23.25   0
  -9   2 -10  618.56   31.51   0
  -9   3  -7   36.00   21.80   0
  -8   3  16    0.49   15.10   0
  -8   4  -2  285.72   20.22   0
  -7   0 -14   21.97   25.21   0
  -7   1  20  313.83   27.86   0
  -7   2  -9  143.69   21.93   0
  -7   2  18   61.04   20.05   0
  -7   4  -1  207.23   16.81   0
  -6  -3  24   24.97   35.11   0
  -6   0 -13  339.53   25.59   0
  -6   0  21   11.51   28.66   0
  -6   1 -11  280.80   22.92   0
  -6   2  -8  741.91   25.57   0
  -6   4   1   86.24   10.77   0
  -5  -2 -16  239.58   26.04   0
  -5   0 -12   19.75   19.80   0
  -4  -4 -18  875.16   31.78   0
  -4  -3  23    5.75   30.86   0
  -4  -2 -15   41.60   20.62   0
  -4  -1 -13   56.61   19.14   0
  -4  -1  21 1102.95   38.71   0
  -4   2  -5  131.34   14.43   0
  -4   2  15  438.36   22.14   0
  -4   3   0 3873.87   24.71   0
  -3  -5  23   24.26   36.81   0
  -3  -4 -17   92.28   21.93   0
  -3  -3  22   18.15   31.85   0
  -3   0  -9 1017.78   20.94   0
  -3   1  16   78.82   22.71   0
  -2 -10 -22  505.22   27.44   0
  -2  -5  22   14.58   34.33   0
  -2  -2 -12  509.85   20.06   0
  -2  -1  18   22.36   27.78   0
  -2   1  14  292.40   19.31   0
  -1  -6  21   94.47   36.46   0
  -1  -5 -15  477.95   19.79   0
  -1  -4  20   18.86   30.27   0
  -1  -2  18   50.09   26.45   0
  -1   0  14  507.05   23.37   0
   0  -7  20  134.70   36.42   0
   0  -4  18   32.34   29.34   0
   0  -3  17   37.96   26.56   0
   0   0  10  397.14   18.32   0
   1  -9  18    9.29   31.55   0
   1  -7  18   -9.66   31.00   0
   1  -6 -12  287.27   12.07   0
   1  -4  16   55.36   20.28   0
   1  -3  14  153.88   23.22   0
   1  -2  12   19.51   19.61   0
   1  -1   8 1922.05   26.41   0
   1  -1   9  698.43   17.57   0
   2 -10  16   19.57   33.71   0
   2  -9  16   88.04   33.38   0
   2  -8  16  518.44   35.53   0
   2  -7  15  107.79   28.77   0
   3 -13  12  -18.25   33.48   0
   3 -11  13  -24.74   31.57   0
   3 -10  13   18.15   29.34   0
   3  -9  13   55.85   28.29   0
   3  -8  12  104.71   28.68   0
   3  -7  12  162.38   20.51   0
   3  -6  10  -13.18   21.82   0
   3  -5   8  285.02   22.05   0
   4 -16   3   20.60   31.63   0
   4 -16   4   19.99   29.28   0
   4 -15   5   48.74   28.99   0
   4 -14  -6   -1.98   10.02   0
   4 -14   6   42.55   28.10   0
   4 -14   7  -21.33   28.32   0
   4 -13   7  -22.48   26.55   0
   4 -12  -6  159.42   13.10   0
   4 -12   8   21.58   26.85   0
   4 -11  -5  202.76   14.11   0
   4 -11   8   76.95   27.02   0
   4 -10  -4  194.74   14.10   0
   4 -10   7   45.14   27.10   0
   4 -10   8   40.78   24.88   0
   4  -9   7  108.96   23.61   0
   4  -8   4 1134.43   29.73   0
   4  -8   5   85.85   20.41   0
 -10   4  -4  118.17   24.71   0
  -9   4  -3    2.93   16.75   0
  -8   2 -10  143.27   24.28   0
  -8   3  -7 1434.75   33.75   0
  -7   0  21   78.97   29.49   0
  -7   1 -12  132.86   24.21   0
  -7   3  -6  272.47   21.01   0
  -7   3  15   60.97   16.22   0
  -6  -2  23   69.61   31.51   0
  -6  -1  22   23.60   28.32   0
  -6   1  19   12.93   25.00   0
  -6   2  17  -11.65   20.38   0
  -5  -3  23   23.13   32.95   0
  -5  -2  22   11.25   33.29   0
  -5  -1  21  357.30   34.41   0
  -5   0  20  127.63   24.91   0
  -5   1 -10  298.90   21.73   0
  -5   2  -7  274.90   19.33   0
  -5   3  -3    0.10   13.03   0
  -5   3  13   63.54   13.34   0
  -4  -4  23   69.13   35.86   0
  -4  -3 -17  439.00   27.67   0
  -4   0 -11  910.47   22.97   0
  -4   1  17  238.65   24.65   0
  -3  -7 -21    6.97   22.95   0
  -3  -6 -20  210.21   25.48   0
  -3  -4  22   27.57   33.50   0
  -3  -2 -14  265.12   21.34   0
  -3  -1 -12 4338.59   44.79   0
  -3  -1  19   56.23   24.37   0
  -3   2  -3 4374.93   29.86   0
  -2  -6  22    7.97   36.62   0
  -2  -5 -17  543.09   24.17   0
  -2  -4  21  137.40   33.91   0
  -2  -3  20   22.44   29.77   0
  -2  -2  19   43.82   27.00   0
  -2  -1 -10  571.46   19.91   0
  -2   0  16  146.37   21.88   0
  -2   1  -4  677.13   14.47   0
  -1  -9 -20   12.86   20.00   0
  -1  -8 -19   56.78   20.24   0
  -1  -7 -18 1163.85   29.64   0
  -1  -7  21   38.29   37.22   0
  -1  -5  20  205.20   34.90   0
  -1  -3 -12  335.39   17.23   0
  -1  -2 -10  157.87   13.90   0
  -1  -2  17  175.21   25.67   0
  -1   1   0   58.37    2.63   0
  -1   1  10  473.57   16.17   0
   0  -9 -18   11.70   16.40   0
   0  -8 -17  999.69   24.29   0
   0  -7 -16 1586.47   27.48   0
   0  -7  19    1.04   33.26   0
   0  -5  18   15.77   28.57   0
   0  -2  15   56.22   22.65   0
   0  -1  13   91.56   20.08   0
   0   0   9  122.35   14.81   0
   1  -7  17  168.72   31.47   0
   1  -6  17  147.37   23.52   0
   1  -5  16  263.99   29.12   0
   1  -1   7  834.37   19.05   0
   2 -11  15   69.09   35.48   0
   2 -10  15  -31.71   33.80   0
   2  -9 -13   16.49    8.25   0
   2  -9  15   15.03   31.46   0
   2  -8  15   49.01   30.13   0
   2  -6  14   27.33   26.52   0
   2  -5  13   99.22   24.87   0
   2  -4  11  730.39   27.40   0
   2  -3   9   -1.77   17.67   0
   3 -14  11    9.46   32.62   0
   3 -13  11  121.04   34.33   0
   3 -12  12   96.13   31.83   0
   3 -11  12  292.05   34.32   0
   3 -10  12  101.18   29.78   0
   3  -9  12   22.25   28.42   0
   3  -8  11  578.62   32.88   0
   3  -6   9   38.25   21.58   0
   3  -5   7  320.34   21.20   0
   4 -16   1   14.11   23.88   0
   4 -16   2    3.69   26.82   0
   4 -15   3  142.97   31.57   0
   4 -15   4   18.90   27.99   0
   4 -14   5   18.02   26.89   0
   4 -13   6   -6.77   26.12   0
   4 -12   6   43.02   25.36   0
   4 -12   7  140.63   26.82   0
   4 -11   6  109.60   24.59   0
   4 -11   7   -8.48   25.04   0
   4 -10   6   33.69   22.85   0
   4  -9  -2  386.15   16.39   0
   4  -9   6   -8.63   21.19   0
   4  -8   1    2.92   14.05   0
   4  -8   2   51.30   16.02   0
   4  -8   3   47.82   17.48   0
 -11   4  -4   24.10   22.25   0
  -9   4  -4  129.80   20.21   0
  -8   2 -11   60.29   25.41   0
  -8   4  -3  128.86   17.40   0
  -7  -2  23   67.32   32.08   0
  -7  -1  22   15.24   27.90   0
  -7   2 -10  218.52   24.43   0
  -7   4  -2   72.46   14.63   0
  -6  -3  23   11.71   35.88   0
  -6   0 -14  188.92   25.79   0
  -6   0  20   62.02   28.25   0
  -6   2  -9   41.90   19.57   0
  -6   3  14  645.11   19.03   0
  -6   4   0  304.30   14.67   0
  -5  -4  23   77.79   38.84   0
  -5  -2 -17  314.50   28.26   0
  -5  -1 -15   25.73   22.63   0
  -5   0 -13 1355.48   33.63   0
  -5   1  18   21.55   20.35   0
  -4  -4 -19   66.83   25.15   0
  -4  -2  21  212.62   31.00   0
  -4  -1 -14  160.03   20.66   0
  -4  -1  20   35.56   26.84   0
  -4   1  -9  482.95   21.60   0
  -4   2  -6  123.75   15.69   0
  -4   3  -1  498.68   12.52   0
  -3  -5 -19  263.19   25.24   0
  -3  -5  22   92.88   35.48   0
  -3  -3 -16   50.82   20.55   0
  -3   0  17   35.87   21.83   0
  -3   1  -7   24.11   13.61   0
  -3   1  15   26.87   20.83   0
  -2  -9 -22  104.43   26.44   0
  -2  -8 -21  455.65   29.56   0
  -2  -7 -20  241.56   26.58   0
  -2  -6  21   50.91   33.72   0
  -2  -5  21  -21.64   33.08   0
  -2  -4  20   81.37   30.46   0
  -2  -1  17  534.58   28.78   0
  -2   1  13   52.65   15.46   0
  -2   2   1  568.80    6.52   0
  -1 -10 -21   21.40   21.11   0
  -1  -7  20   80.05   34.11   0
  -1  -6 -17  631.08   22.75   0
  -1  -6  20   76.45   34.47   0
  -1  -4  19  178.26   31.08   0
  -1  -3  18  145.73   29.33   0
  -1  -1  -8  139.17   11.88   0
  -1  -1  15  303.11   24.02   0
  -1   1   9   23.96   11.37   0
   0 -10 -19   27.10   16.14   0
   0  -8  19   -9.06   32.55   0
   0  -6 -15    5.33   15.60   0
   0  -6  18   -4.49   30.30   0
   0  -4 -12  102.73   14.32   0
   0  -4  17  663.61   34.13   0
   0  -3 -10  149.64   10.98   0
   0  -3  16  369.73   27.89   0
   0  -2  14   -4.68   20.19   0
   0  -1  12   17.84   18.51   0
   0   0   8 1013.52   19.22   0
   1 -10  17   18.25   35.70   0
   1  -9  17   44.31   34.96   0
   1  -8 -15  707.99   18.53   0
   1  -6  16  -15.82   27.72   0
   1  -5  15   -2.99   25.34   0
   1  -4  -9  509.69   11.50   0
   1  -4  14  935.53   32.59   0
   1  -3  13   67.49   22.01   0
   1  -1   5  213.17   12.82   0
   1  -1   6 1643.76   22.16   0
   2 -12  14   17.37   34.90   0
   2 -11  14   45.93   32.57   0
   2 -10 -14   85.03    9.00   0
   2  -8 -12   44.06    7.72   0
   2  -8  14  131.16   30.74   0
   2  -7  14   17.78   26.69   0
   2  -6  13   90.65   26.33   0
   2  -5  12   99.05   23.55   0
   2  -4  10  -41.37   19.35   0
   2  -3   7 1928.08   28.99   0
   2  -3   8   54.99   13.03   0
   3 -15   9   17.48   33.21   0
   3 -14  10   19.84   31.31   0
   3 -13  10   21.05   32.17   0
   3 -12  11   58.09   32.32   0
   3 -11  11   83.61   30.80   0
   3 -10  11  -22.86   28.41   0
   3  -9  11   58.26   27.82   0
   3  -7  10  179.80   24.99   0
   3  -6   8  507.10   24.88   0
   3  -5   1  791.39   18.47   0
   3  -5   4  192.50   16.31   0
   3  -5   5   -1.98   15.44   0
   3  -5   6  151.09   14.05   0
   4 -15  -3   -2.12   13.41   0
   4 -15  -1  110.49   21.76   0
   4 -15   0  246.50   27.85   0
   4 -15   1   48.00   24.34   0
   4 -15   2   -0.45   24.42   0
   4 -14   2   59.20   27.37   0
   4 -14   3  -11.19   23.93   0
   4 -14   4  320.92   29.52   0
   4 -13   4  -12.23   24.18   0
   4 -13   5  122.80   26.69   0
   4 -12  -5   20.72   12.67   0
   4 -12   4   51.76   26.06   0
   4 -11  -4    9.00   13.14   0
   4 -11   5   96.37   23.43   0
   4 -10  -3  262.58   15.39   0
   4 -10   4   65.05   20.88   0
   4 -10   5   11.99   21.22   0
   4  -9  -1   66.64   13.11   0
   4  -9   0   16.88   16.89   0
   4  -9   1  -11.82   17.82   0
   4  -9   2   50.13   17.21   0
   4  -9   3   47.94   18.50   0
   4  -9   4  201.55   21.40   0
 -10   4  -5   41.65   22.55   0
 -10   5   4  696.58   18.06   0
  -9   4  -5   37.55   22.65   0
  -8   3  -8   55.06   23.03   0
  -8   3  15   21.31   15.61   0
  -8   4  -4  569.67   23.31   0
  -7  -3  23   31.71   36.03   0
  -7   1 -13   79.58   24.90   0
  -7   1  19    8.11   19.99   0
  -7   2  17    4.90   19.38   0
  -7   3  -7  158.06   21.33   0
  -7   4  -3   37.29   18.02   0
  -6  -2  22   -8.02   29.10   0
  -6  -1  21  248.51   30.39   0
  -6   1 -12   -7.13   16.11   0
  -6   3  -6   52.20   17.53   0
  -5  -3  22   29.12   32.22   0
  -5   0  19   16.04   23.14   0
  -5   1 -11   25.51   19.53   0
  -5   2  -8  152.52   18.91   0
  -5   3  12 1467.69   21.73   0
  -4  -4  22   28.09   34.16   0
  -4  -3 -18  115.53   24.40   0
  -4  -2 -16   -4.61   22.07   0
  -4   0  18   29.48   21.77   0
  -4   2  14  117.86   15.49   0
  -3  -6  22   33.28   35.89   0
  -3  -4 -18  895.68   31.37   0
  -3  -4  21  -24.24   31.75   0
  -3  -3  20   33.37   33.51   0
  -3  -1  18  104.06   25.57   0
  -2 -10 -23   80.57   27.19   0
  -2  -7  21  -22.77   33.95   0
  -2  -6 -19   -1.17   19.97   0
  -2  -3  19   96.78   29.88   0
  -2  -2 -13  840.15   24.19   0
  -2   0  -8  671.94   18.23   0
  -2   0  15  204.49   21.32   0
  -1  -8  20   61.88   32.98   0
  -1  -5 -16  160.74   17.54   0
  -1  -5  19   49.73   30.21   0
  -1  -4  18   53.73   29.91   0
  -1  -3  17  168.62   26.96   0
  -1  -2  16  -18.62   22.80   0
  -1   0  12 3234.90   36.58   0
  -1   1   8   -7.86    9.85   0
   0  -9  18  -22.50   31.98   0
   0  -8  18  124.25   34.53   0
   0  -7  18  -26.09   32.69   0
   0  -4  16   20.04   26.31   0
   0  -3  15  336.71   26.95   0
   0  -2  -8 1891.77   20.67   0
   0   0   7  765.39   16.48   0
   1 -10 -17   12.33   13.44   0
   1 -10  16   40.44   34.69   0
   1  -9  16   16.92   32.46   0
   1  -8  16  134.42   31.23   0
   1  -6  15   31.21   25.72   0
   1  -3  12  594.56   25.74   0
   2 -12  13   96.81   34.90   0
   2 -10  14   -8.72   30.24   0
   2  -9  14  275.96   26.26   0
   2  -8  13   24.31   26.93   0
   2  -7  13   61.68   26.59   0
   2  -6  12   93.23   25.23   0
   2  -5  11   78.11   22.40   0
   2  -3   6  538.09   18.78   0
   3 -17   5   29.45   31.60   0
   3 -16   6   -1.29   34.51   0
   3 -16   7   35.69   30.88   0
   3 -15   8   14.85   32.60   0
   3 -14   9    0.46   30.17   0
   3 -13   9   -4.02   30.12   0
   3 -12  10  190.88   32.56   0
   3 -11  10  233.06   31.97   0
   3 -10  10   20.33   27.75   0
   3  -9  10  -29.38   26.15   0
   3  -8   9    7.10   22.81   0
   3  -6   7  159.75   20.67   0
   3  -5   2  592.08   16.78   0
   3  -5   3  153.75   14.78   0
   4 -14  -3   71.34   17.52   0
   4 -14  -2  536.38   25.24   0
   4 -14  -1  -22.65   21.49   0
   4 -14   0  203.57   25.95   0
   4 -14   1  147.67   24.17   0
   4 -13  -4    6.15   15.90   0
   4 -13   1   31.34   23.94   0
   4 -13   2   93.77   22.68   0
   4 -13   3  478.14   28.37   0
   4 -12  -4  776.23   21.27   0
   4 -12   2  -10.79   23.36   0
   4 -12   3  182.04   23.19   0
   4 -11  -3  536.63   19.93   0
   4 -11   2  161.18   23.41   0
   4 -11   3   90.58   20.80   0
   4 -11   4  254.54   24.07   0
   4 -10  -2  109.30   13.54   0
   4 -10  -1  172.11   18.69   0
   4 -10   0  298.64   21.51   0
   4 -10   1   79.68   20.16   0
   4 -10   2   27.52   17.86   0
   4 -10   3  350.16   22.71   0
 -11   4  -6  165.84   26.61   0
 -10   4  -6   11.15   22.52   0
  -9   5   3  109.47   13.36   0
  -9   5   4  348.23   13.82   0
  -9   5   5   -2.74    9.70   0
  -8   2  17   -4.17   18.50   0
  -7  -2  22   45.92   30.22   0
  -7  -1  21   36.48   31.79   0
  -7   0  20   -1.05   23.15   0
  -7   2 -11   75.64   24.14   0
  -7   3  -8   77.84   21.49   0
  -7   3  14   22.48   14.91   0
  -6  -4  23   23.92   34.83   0
  -6   0 -15   49.26   24.82   0
  -6   1  18  138.56   21.44   0
  -6   2 -10   72.86   20.78   0
  -5  -4  22   48.88   37.89   0
  -5  -2  21  161.21   30.56   0
  -5  -1  20    1.42   26.16   0
  -5   3  -5  385.23   18.40   0
  -5   4   3  568.61    9.87   0
  -5   4   4   49.75    5.46   0
  -4  -5  22  -21.24   34.81   0
  -4  -3  21    9.37   28.29   0
  -4  -2  20  455.50   32.87   0
  -4  -1  19  342.62   28.26   0
  -4   1 -10  145.59   18.95   0
  -4   1  16  464.45   22.74   0
  -3  -6 -21  -47.61   23.88   0
  -3  -5  21   52.78   34.55   0
  -3  -3 -17  418.26   28.62   0
  -3  -2 -15  146.75   20.97   0
  -3  -2  19   49.93   27.80   0
  -3  -1 -13   11.93   18.30   0
  -3   1  -8  490.19   19.62   0
  -3   1  14   27.94   20.38   0
  -3   2  -4  151.87   11.97   0
  -3   2  11 1417.13   22.48   0
  -2  -6  20   23.82   35.24   0
  -2  -3 -15   32.44   17.86   0
  -2  -1 -11   54.71   16.29   0
  -2  -1  16   31.66   22.23   0
  -2   1  -5 1061.85   16.47   0
  -2   1  12  130.84   15.31   0
  -1  -8 -20   11.08   20.82   0
  -1  -8  19  -15.95   33.26   0
  -1  -7  19   27.08   33.69   0
  -1  -6  19   20.47   23.58   0
  -1  -5  18  496.19   34.81   0
  -1  -3 -13  901.77   22.57   0
  -1  -2 -11   58.55   14.56   0
  -1  -1  14   -3.79   19.63   0
   0  -7  17   55.74   29.71   0
   0  -6  17  240.30   32.40   0
   0  -5 -14  163.32   14.18   0
   0  -2  13   21.25   20.17   0
   0  -1  -5 8555.14   31.15   0
   0  -1  11   16.37   17.43   0
   1 -11 -18  237.80   16.00   0
   1  -4  13 1552.12   35.75   0
   1  -3  -7  424.83    8.86   0
   1  -2   9  353.88   19.41   0
   2 -14  11   20.68   38.23   0
   2 -13  12    2.08   34.66   0
   2 -11 -15  101.14    9.02   0
   2 -11  13   25.60   31.44   0
   2 -10  13   53.40   30.38   0
   2  -9  13    8.03   28.61   0
   2  -5  10  659.85   27.02   0
   2  -3   4  784.86   17.76   0
   2  -3   5 1047.07   21.12   0
   3 -17   3  -11.14   34.23   0
   3 -17   4    9.14   30.52   0
   3 -16   5   51.80   30.94   0
   3 -15   7  138.15   33.29   0
   3 -14   8   -6.23   28.88   0
   3 -13   8  107.13   30.39   0
   3 -12   9  -10.69   28.45   0
   3 -11   9  298.07   31.16   0
   3 -10   9  142.53   27.30   0
   3  -7   7  298.99   22.35   0
   3  -6   6  171.25   19.56   0
   4 -13  -3   26.16   14.94   0
   4 -13  -2   -6.83   16.04   0
   4 -13  -1  -22.73   17.17   0
   4 -12  -3   31.89   13.93   0
   4 -12  -1  111.74   20.52   0
   4 -12   0   88.02   18.86   0
   4 -12   1   44.00   18.88   0
   4 -11  -2   26.49   14.17   0
   4 -11  -1  523.35   20.45   0
   4 -11   0   80.56   17.37   0
   4 -11   1  341.10   21.41   0
 -10   5   0   53.30   18.43   0
  -9   3 -10  385.96   30.42   0
  -9   5   1   33.19   15.30   0
  -9   5   2   12.93   12.83   0
  -9   5   6  149.43    8.77   0
  -8   4  -5    4.31   18.39   0
  -7   1  18   34.70   22.65   0
  -7   4  -4   39.51   16.78   0
  -6  -3  22    1.46   31.08   0
  -6  -2  21  102.07   29.95   0
  -6  -1  20   84.57   30.90   0
  -6   0  19   21.44   22.74   0
  -6   1 -13  -14.20   16.73   0
  -6   3  -7   31.95   18.29   0
  -6   3  13   -8.71   12.52   0
  -6   4  -2   72.11   13.75   0
  -5  -5  22   42.18   39.40   0
  -5  -3  21   14.97   30.82   0
  -5   0  18    7.06   25.11   0
  -5   1 -12    4.41   19.92   0
  -5   2  -9  653.22   24.98   0
  -5   4   2   27.27    7.64   0
  -4  -4  21   -2.62   31.82   0
  -4  -2 -17  226.19   25.89   0
  -4   0  17  439.26   28.70   0
  -4   2  -7  329.66   18.49   0
  -3  -6  21   75.08   34.25   0
  -3  -5 -20   58.05   23.76   0
  -3  -4  20   70.04   31.50   0
  -3  -3  19   41.50   27.84   0
  -3  -1  17   23.08   26.37   0
  -3   0 -11   12.29   16.42   0
  -2  -8 -22  347.47   29.61   0
  -2  -7 -21   76.28   22.08   0
  -2  -7  20  -51.13   35.24   0
  -2  -5  19   14.83   30.50   0
  -2  -4 -17   59.64   19.79   0
  -2  -3  18    8.57   27.65   0
  -2  -2  17   54.16   25.48   0
  -2   0  -9   75.35   15.50   0
  -2   0  14 1536.87   30.53   0
  -2   2   6 2048.70   15.76   0
  -1 -10 -22  191.15   24.08   0
  -1  -9 -21   27.17   18.46   0
  -1  -7 -19  116.23   18.90   0
  -1  -6 -18   25.17   17.59   0
  -1  -6  18   27.63   30.77   0
  -1  -4 -15   22.60   15.91   0
  -1  -4  17  726.29   35.00   0
  -1  -3  16   30.28   25.31   0
  -1  -2  15  -15.41   21.98   0
  -1  -1  -9  277.44   14.75   0
  -1   0  11 1071.74   23.76   0
   0 -10  17  -25.65   34.53   0
   0  -9 -19   31.14   16.68   0
   0  -8  17  119.49   32.89   0
   0  -7 -17  155.98   17.86   0
   0  -6  16   16.15   27.89   0
   0  -5  16  179.46   27.87   0
   0  -4  15  662.54   31.39   0
   0  -3  14    4.39   22.20   0
   0  -1  10 1357.16   25.95   0
   1 -12  14   20.81   33.20   0
   1 -11  15  -23.60   25.30   0
   1 -10  15   15.29   32.59   0
   1  -9  15    1.87   30.26   0
   1  -8  15  -24.02   27.80   0
   1  -6 -13   48.71   10.73   0
   1  -5  13  248.16   26.30   0
   1  -4  12    1.55   21.42   0
   2 -13  11   14.64   33.18   0
   2 -12  12  104.48   32.15   0
   2 -11  12   60.01   32.03   0
   2 -10  12    9.79   29.33   0
   2  -9  12   89.36   29.12   0
   2  -8  12  288.82   30.73   0
   2  -7  11  132.51   24.61   0
   2  -6  11   20.45   16.64   0
   2  -3   3  368.90   13.56   0
   3 -17   2  -24.70   33.78   0
   3 -16   4   -6.57   29.08   0
   3 -15   5   51.89   32.25   0
   3 -15   6    3.10   28.57   0
   3 -14   6   44.34   31.62   0
   3 -14   7   -9.22   27.12   0
   3 -13   7    1.13   27.16   0
   3 -12   8  204.62   29.98   0
   3 -11   8   44.15   27.08   0
   3 -10   8  -16.32   25.71   0
   3  -9   8   15.03   24.30   0
   3  -8   7  -20.49   20.33   0
   3  -7   6   52.25   19.81   0
   3  -6   4  187.29   17.14   0
 -11   5  -2   90.53   23.62   0
 -11   5  -1   50.59   18.51   0
  -9   4  -7   18.46   22.70   0
  -9   5  -1  248.82   20.46   0
  -9   5   0  519.93   21.06   0
  -8   3 -10  106.44   25.52   0
  -8   4  -6   -2.66   19.50   0
  -8   5   2  474.54   15.37   0
  -8   5   3   19.29   10.85   0
  -8   5   4   45.65    9.51   0
  -7  -3  22  -25.90   30.79   0
  -7  -2  21  154.68   32.75   0
  -7   0  19   37.93   26.13   0
  -7   2  16   97.60   19.38   0
  -7   3  -9  463.29   26.84   0
  -6  -4  22  -29.91   33.04   0
  -6   1 -14   16.72   23.17   0
  -6   1  17  229.32   25.18   0
  -6   2 -11  392.02   25.56   0
  -6   3  -8    3.04   18.26   0
  -6   4  -3  107.02   15.21   0
  -5  -2  20  120.99   29.16   0
  -5  -1  19  245.85   26.94   0
  -5   1  16   34.34   21.46   0
  -5   2  14  767.57   22.79   0
  -5   4   1  499.95   12.83   0
  -4  -5  21   44.83   34.34   0
  -4  -3  20   14.47   29.16   0
  -4  -2  19  293.03   30.21   0
  -4  -1  18    6.94   23.72   0
  -4   1 -11 1077.42   28.10   0
  -4   1  15   86.51   18.10   0
  -4   3  -3 1456.69   21.39   0
  -3  -5  20    5.05   32.44   0
  -3  -4 -19  157.27   24.79   0
  -3  -2 -16   57.95   21.15   0
  -3  -2  18  190.55   27.62   0
  -3   1  -9  152.01   17.13   0
  -3   2  -5  694.78   18.08   0
  -2  -6 -20   24.12   21.39   0
  -2  -6  19   88.52   33.64   0
  -2  -5 -19  868.75   29.87   0
  -2  -4  18   27.13   29.58   0
  -2  -3 -16  670.56   25.56   0
  -2  -2 -14   97.91   18.62   0
  -2  -1 -12  969.50   24.83   0
  -2  -1  15  853.27   28.60   0
  -2   1  -6   14.73   11.38   0
  -2   1  11  101.82   13.85   0
  -1  -9  18   29.08   34.87   0
  -1  -8  18  178.90   36.36   0
  -1  -7  18   41.14   33.78   0
  -1  -5 -17 1009.44   26.53   0
  -1  -5  17  314.07   32.85   0
  -1  -1  13  552.03   23.65   0
  -1   0  -6  303.28   10.20   0
  -1   1  -1   82.92    4.93   0
   0 -11  16   22.64   32.00   0
   0 -10 -20   17.03   16.81   0
   0 -10  16   70.98   33.27   0
   0  -8  16  169.75   31.08   0
   0  -7  16   -7.86   28.43   0
   0  -6 -16   80.12   14.41   0
   0  -5  15  232.17   28.60   0
   0  -4 -13 1082.99   21.17   0
   0  -3 -11 1000.92   18.55   0
   1 -11  14  143.37   36.05   0
   1 -10  14  131.15   33.00   0
   1  -9  14   -5.29   29.91   0
   1  -8  14   31.83   29.23   0
   1  -7  14   88.19   26.21   0
   1  -3  10  265.92   20.61   0
   2 -15   9   28.97   34.29   0
   2 -14  10  122.50   34.61   0
   2 -13  10  117.79   36.77   0
   2 -12  11  123.56   32.57   0
   2 -11  11   29.66   29.86   0
   2 -10  11  256.54   30.37   0
   2  -9  11   52.36   25.85   0
   2  -8  11   63.33   26.21   0
   2  -6  10  299.72   24.89   0
   2  -5   9   -1.35   19.20   0
   2  -4   7  365.46   19.63   0
   3 -16   3   12.25   27.57   0
   3 -15   4  229.81   34.44   0
   3 -14   5   28.53   30.14   0
   3 -13   6   45.46   26.68   0
   3 -12   7    8.89   26.30   0
   3 -11   7  403.11   29.24   0
   3 -10   7  531.87   29.62   0
   3  -9   7  185.01   24.86   0
   3  -8  -7  341.93    7.25   0
   3  -6  -1 1254.47   18.89   0
   3  -6   0  123.68   13.58   0
   3  -6   1  504.65   17.84   0
   3  -6   2   56.90   13.59   0
   3  -6   3  434.27   18.07   0
 -11   5  -3   78.72   25.15   0
 -10   4  -8   15.76   25.61   0
 -10   5  -3   59.74   22.69   0
 -10   5  -2  -32.83   16.89   0
  -9   5  -2  306.11   22.36   0
  -8  -2  21  -47.48   30.75   0
  -8   0  19   92.93   27.03   0
  -8   1  18  -47.63   18.19   0
  -8   2  16  641.01   24.97   0
  -8   4  -7  127.82   22.47   0
  -8   5   0  675.68   20.83   0
  -8   5   1    5.71   12.86   0
  -8   5   5  -10.96    7.44   0
  -7  -4  22   48.16   33.46   0
  -7  -1  20   17.04   25.53   0
  -7   2 -13   79.50   26.93   0
  -7   3 -10    6.44   22.07   0
  -6  -5  22   43.66   35.42   0
  -6  -3  21  107.97   31.33   0
  -6  -2  20   29.11   32.10   0
  -6   0  18  114.36   26.50   0
  -6   2  15  142.48   19.14   0
  -5  -4  21   61.27   33.05   0
  -5   2 -10  442.74   23.30   0
  -5   4   0  832.27   16.77   0
  -4  -6  21   22.42   32.97   0
  -4  -4  20   15.54   30.94   0
  -4  -2 -18  -17.80   23.93   0
  -4  -1 -16  232.79   25.32   0
  -4   2  -8   91.97   13.09   0
  -4   3  -4  271.91   15.29   0
  -3  -7  20  -24.71   35.18   0
  -3  -6  20   31.00   32.81   0
  -3  -4  19  217.53   32.22   0
  -3  -3 -18   65.09   23.62   0
  -3  -3  18   64.72   31.85   0
  -3   0  15   -1.75   19.26   0
  -3   1  13   91.60   15.97   0
  -3   2  10   55.34   10.05   0
  -2  -8  19  -54.49   35.13   0
  -2  -7  19    7.03   31.48   0
  -2  -5  18   47.99   30.59   0
  -2  -4 -18  726.00   27.71   0
  -2  -3  17  219.33   28.67   0
  -2  -2  16   46.19   23.73   0
  -2   0  13  179.56   19.51   0
  -2   2  -1 7010.98   28.14   0
  -1  -6  17    5.44   29.85   0
  -1  -4 -16 1263.55   29.98   0
  -1  -3 -14  501.22   20.50   0
  -1  -3  15 1232.67   34.90   0
   0  -9  16   65.10   31.42   0
   0  -6  15   65.04   26.96   0
   0  -5 -15  121.30   16.85   0
   0  -4  14  110.71   23.82   0
   0  -2  -9  115.91   10.56   0
   0  -2  11  183.98   20.09   0
   0  -1  -6 2203.17   19.01   0
   0  -1   9  437.55   18.51   0
   1 -12  13   31.17   34.79   0
   1 -11  13  -10.10   30.20   0
   1  -9 -17  143.58   14.03   0
   1  -8 -16   45.67   13.29   0
   1  -7 -15   40.78   12.05   0
   1  -7  13  111.00   26.97   0
   1  -5 -12   16.57   10.66   0
   1  -5  12   62.84   23.14   0
   1  -4  11 1025.47   29.00   0
   1  -3   9  169.34   19.32   0
   2 -16   7    7.90   33.13   0
   2 -15   8   79.30   34.24   0
   2 -14   9    3.68   32.30   0
   2 -12  10  418.98   34.61   0
   2  -8  10  223.21   25.62   0
   2  -7  10  226.28   25.39   0
   2  -6   9  140.09   22.18   0
   2  -5   8 1566.69   31.11   0
   2  -4   6  114.76   16.86   0
   3 -16   1    6.53   28.13   0
   3 -16   2   47.62   27.48   0
   3 -15   3   82.93   26.73   0
   3 -14   4   20.42   30.24   0
   3 -13   5  192.01   27.62   0
   3 -12   6  149.62   27.32   0
   3  -9   6   -5.94   21.36   0
   3  -8   5  520.35   24.14   0
 -11   5  -4  179.77   27.40   0
 -10   5  -4  239.43   26.52   0
  -9   5  -3   16.89   20.98   0
  -8  -4  22  -19.93   34.52   0
  -8  -1  20   20.92   25.60   0
  -8   4  -8  283.84   28.59   0
  -8   5  -1  475.27   20.73   0
  -8   5   6  396.40    8.34   0
  -7  -3  21   -8.30   28.99   0
  -7   1  17   14.76   22.12   0
  -7   3  13   58.10   13.88   0
  -7   4  -6   21.12   19.03   0
  -6  -4  21   -7.52   32.27   0
  -6  -1  19  149.23   26.07   0
  -6   3  -9   -9.01   19.75   0
  -6   3  12 2916.50   27.58   0
  -6   4  -4  169.40   17.18   0
  -5  -6  21   24.32   35.99   0
  -5  -5  21   52.73   34.61   0
  -5  -3  20  -17.37   27.85   0
  -5  -2  19   47.66   27.26   0
  -5  -1  18  -20.89   26.76   0
  -5   0 -16   13.56   23.32   0
  -5   0  17   70.49   20.89   0
  -5   2 -11  206.58   21.70   0
  -5   3  -7  585.34   22.95   0
  -4  -5  20  -32.26   31.71   0
  -4  -3  19   25.67   28.02   0
  -4  -2  18   30.68   25.65   0
  -4   0  16   80.24   20.83   0
  -4   1 -12  732.91   26.10   0
  -4   1  14  343.17   22.03   0
  -4   2  -9  171.62   19.12   0
  -4   2  12   36.49   12.21   0
  -3  -5  19   26.96   31.15   0
  -3  -4 -20    5.25   23.74   0
  -3  -1 -15  430.63   23.99   0
  -3   1 -10  102.68   17.26   0
  -3   2  -6 2766.92   30.60   0
  -2  -7 -22   64.53   23.07   0
  -2  -7  18  -36.95   31.27   0
  -2  -6 -21   17.86   21.83   0
  -2  -6  18   23.92   32.11   0
  -2  -4  17   72.10   28.96   0
  -2  -2 -15  356.12   22.00   0
  -2   0 -10  244.52   14.27   0
  -2   1  -7   63.77   12.99   0
  -2   1  10  539.40   15.96   0
  -2   2   5  113.97    6.15   0
  -1 -10  17  -27.21   31.56   0
  -1  -9 -22  218.88   21.91   0
  -1  -9  17  -16.37   33.37   0
  -1  -8 -21  178.75   21.19   0
  -1  -8  17   74.02   33.12   0
  -1  -7 -20  280.77   21.85   0
  -1  -7  17   71.59   23.35   0
  -1  -6 -19  167.24   20.01   0
  -1  -5  16  822.96   35.66   0
  -1  -1 -10  344.07   16.51   0
  -1  -1  12   56.71   17.99   0
  -1   0  -7  139.68   11.89   0
  -1   1  -2 1943.78   14.53   0
   0 -11  15    8.74   33.33   0
   0 -10  15    1.92   32.17   0
   0  -9 -20   12.24   17.39   0
   0  -9  15   13.97   29.57   0
   0  -8 -19   67.99   18.46   0
   0  -7 -18  522.48   22.62   0
   0  -7  15   -8.69   27.82   0
   0  -5  14  109.96   25.82   0
   0  -4  13   38.68   22.71   0
   0  -3  12  120.44   21.29   0
   0   0   3 1341.15   12.86   0
   1 -14  11   20.53   35.11   0
   1 -13  12  -14.94   33.81   0
   1 -12  12   45.13   31.92   0
   1 -10 -18  117.37   13.95   0
   1 -10  13   -7.35   28.22   0
   1  -9  13  137.10   30.73   0
   1  -8  13   65.48   27.29   0
   1  -6  12   47.96   24.18   0
   1  -4  10   65.48   19.59   0
   1  -2   6  365.63   15.55   0
   2 -17   5   35.76   33.23   0
   2 -16   6   84.11   32.71   0
   2 -15   7   48.21   32.16   0
   2 -14   8  -14.17   31.11   0
   2 -13   9  128.28   31.89   0
   2 -12   9  -31.96   27.15   0
   2 -10  10   16.41   27.31   0
   2  -9 -14   -8.35    7.99   0
   2  -9  10  259.15   29.26   0
   2  -7   9  483.20   26.85   0
   2  -6   8   17.29   18.88   0
   2  -4   5 2868.43   31.29   0
   3 -16  -1   80.53   26.78   0
   3 -16   0   20.41   24.43   0
   3 -15   2  179.03   27.89   0
   3 -14   3  109.48   25.84   0
   3 -13   4  -17.01   24.14   0
   3 -12   5  -45.82   23.91   0
   3 -11 -10  597.18    9.52   0
   3 -11   5  160.71   24.49   0
   3 -10   5  129.00   22.87   0
   3  -9   5   87.08   21.20   0
   3  -8   4 1231.33   28.27   0
   3  -7   2   55.47   17.05   0
   3  -7   3 1130.28   24.81   0
 -11   5  -5   71.54   24.38   0
  -9   4  -9  124.16   26.37   0
  -9   5  -4   31.65   19.07   0
  -8   5  -2   65.25   15.90   0
  -7  -4  21    3.68   35.46   0
  -7  -2  20  -10.07   27.61   0
  -7  -1  19   67.35   28.99   0
  -7   0  18    7.77   25.04   0
  -7   2  15   95.42   18.51   0
  -7   4  -7   91.89   20.90   0
  -7   5   1   92.99   13.12   0
  -7   5   2   64.82   11.04   0
  -6  -5  21  119.33   35.07   0
  -6  -3  20  -22.27   29.10   0
  -6   1  16  105.67   22.03   0
  -5  -4  20   13.91   30.54   0
  -5   1 -14   18.40   22.90   0
  -5   1  15   79.62   21.65   0
  -5   2  13  606.41   19.74   0
  -4  -7  20   24.38   35.46   0
  -4  -6  20   -0.72   31.86   0
  -4  -4  19  256.65   32.51   0
  -4  -1 -17   43.20   24.72   0
  -4   0 -15  106.52   23.03   0
  -4   3  -5  117.40   15.65   0
  -3  -8  19   81.32   36.42   0
  -3  -7  19   67.28   35.46   0
  -3  -6  19   34.27   31.07   0
  -3  -4  18   -0.30   28.98   0
  -3  -3 -19   -4.71   23.33   0
  -3  -2 -17    5.12   21.49   0
  -3   0 -13  275.29   21.32   0
  -3   0  14  185.49   19.80   0
  -3   1  12   97.42   14.35   0
  -3   3   1  293.78    7.43   0
  -3   3   2 1534.57   10.35   0
  -3   3   3  148.42    3.37   0
  -2  -9  18  187.02   37.81   0
  -2  -8  18  252.87   37.34   0
  -2  -5 -20    7.51   21.23   0
  -2  -3 -17   14.82   19.97   0
  -2  -3  16   -2.58   24.32   0
  -2  -2  15  155.63   23.81   0
  -2  -1 -13   18.49   16.80   0
  -2   0  12 4954.05   42.99   0
  -2   2  -2  827.73   13.32   0
  -1  -6  16   92.80   29.59   0
  -1  -5 -18   81.46   18.60   0
  -1  -3 -15  298.73   19.55   0
  -1  -3  14   28.10   22.43   0
  -1  -2 -13   25.71   15.54   0
  -1  -2  13   12.06   19.89   0
  -1   0   9    8.38   12.90   0
   0 -12  14   52.71   35.85   0
   0 -11  14  109.12   34.84   0
   0  -7  14  -27.58   25.15   0
   0  -6 -17  833.77   22.23   0
   0  -6  14   60.29   25.99   0
   0  -4 -14  231.60   15.59   0
   0  -3 -12  153.83   13.55   0
   0  -2  10  331.30   20.26   0
   0   0   2 5762.69   19.40   0
   1 -13  11   12.04   33.35   0
   1 -11  12  273.81   33.34   0
   1 -10  12   88.86   30.11   0
   1  -9  12   14.16   28.06   0
   1  -8  12  339.29   29.60   0
   1  -7  12   41.14   26.51   0
   1  -6 -14  797.98   17.61   0
   1  -3   8 1793.97   28.71   0
   2 -17   4   -5.45   30.93   0
   2 -16   5   54.25   31.56   0
   2 -15   6    1.42   27.68   0
   2 -14   7   89.63   30.28   0
   2 -13   8   87.93   30.20   0
   2 -11   9  -11.51   27.58   0
   2 -10 -15    4.82    8.08   0
   2 -10   9  129.38   28.16   0
   2  -9   9   44.49   24.83   0
   2  -8   9   -7.95   22.97   0
   2  -7   8  207.69   22.12   0
   2  -5   6   28.49   17.16   0
   2  -4   4   38.88   13.91   0
   3 -15   0  364.72   29.48   0
   3 -15   1   44.26   24.10   0
   3 -14   2   23.21   23.62   0
   3 -13   3   63.08   23.06   0
   3 -12   4   23.07   22.55   0
   3 -11   4  341.78   25.16   0
   3  -9  -8    5.82    5.87   0
   3  -9   4    9.76   19.19   0
   3  -8   3   56.62   17.27   0
   3  -7   1 1530.95   23.78   0
 -11   5  -6   18.87   25.76   0
 -10   5  -6   50.18   27.17   0
  -8  -4  21   10.52   35.36   0
  -8  -2  20   10.98   27.43   0
  -8  -1  19   43.44   28.35   0
  -8   0  18   12.35   23.71   0
  -8   1  17  100.79   19.19   0
  -8   4  -9  454.31   28.73   0
  -8   5  -3  576.62   22.28   0
  -7  -5  21   69.84   32.88   0
  -7  -3  20   41.36   33.83   0
  -7   3 -12   24.40   23.88   0
  -7   5  -1  295.00   17.41   0
  -7   5   0  123.08   13.85   0
  -7   5   3   24.72    8.16   0
  -7   5   4   15.47    7.96   0
  -6  -4  20  -22.35   33.70   0
  -6  -2  19   46.81   26.42   0
  -6  -1  18   64.33   28.07   0
  -6   0  17   -9.99   23.59   0
  -6   2  14  367.36   19.35   0
  -6   3 -10   36.46   20.86   0
  -6   4  -6   93.64   18.58   0
  -5  -6  20    9.10   31.76   0
  -5  -5  20    7.49   33.20   0
  -5  -3  19   52.15   28.20   0
  -5  -2  18  185.45   31.14   0
  -5   0  16   23.34   23.08   0
  -5   2 -12  503.85   26.49   0
  -5   4  -3 1051.20   21.48   0
  -4  -5  19  -43.37   30.58   0
  -4  -3  18   68.04   27.07   0
  -4   0  15  180.28   20.83   0
  -4   1 -13    6.72   20.04   0
  -4   2 -10  110.60   19.05   0
  -4   3  -6  283.97   18.15   0
  -3  -5  18   49.86   29.93   0
  -3  -3  17   29.15   26.46   0
  -3  -2  16  670.58   30.10   0
  -3  -1  15  598.90   26.42   0
  -3   1 -11  193.33   19.09   0
  -3   2  -7  210.69   13.48   0
  -2 -10  17   -7.21   33.40   0
  -2  -7  17   47.89   29.75   0
  -2  -4 -19  -18.06   20.89   0
  -2  -1  13 1082.86   27.53   0
  -2   0 -11  914.82   24.26   0
  -1  -9  16   32.14   30.83   0
  -1  -8 -22   -6.42   23.00   0
  -1  -8  16   -7.72   28.24   0
  -1  -7 -21  133.34   24.03   0
  -1  -5  15  231.23   28.45   0
  -1  -4 -17    0.63   17.42   0
  -1  -1 -11  323.26   17.59   0
  -1  -1  11 2244.00   31.14   0
  -1   0  -8  251.20   14.27   0
  -1   1  -3 1105.58   14.06   0
   0 -12  13   92.80   35.33   0
   0 -10  14   87.88   31.71   0
   0  -9  14   35.13   30.13   0
   0  -5 -16  519.77   19.34   0
   0  -3  11  -20.88   18.60   0
   0  -2 -10   10.03   10.50   0
   0  -1  -7  106.93    9.71   0
   0  -1   7  213.76   13.61   0
   1 -15   9  -22.91   33.08   0
   1 -14  10  -13.17   30.69   0
   1 -13  10    2.01   29.82   0
   1 -12  11  108.34   32.82   0
   1 -11  11   18.14   29.17   0
   1  -7  11   85.27   24.93   0
   1  -5  10  475.61   24.72   0
   1  -4 -11  342.84   13.03   0
   2 -17   3    3.36   29.68   0
   2 -16   4   49.36   30.34   0
   2 -15   5  124.13   33.36   0
   2 -14   6   12.63   31.26   0
   2 -13   7   80.12   28.39   0
   2 -12   8  662.69   35.11   0
   2 -11   8   27.68   26.41   0
   2 -10   8  -21.42   23.53   0
   2  -9   8   -4.00   22.26   0
   2  -8   8  250.65   24.61   0
   2  -6   7  148.85   20.05   0
   2  -4   3 1926.41   23.53   0
   3 -15  -2   47.27   22.60   0
   3 -15  -1   15.30   21.42   0
   3 -14   0   21.30   24.64   0
   3 -13   2  268.96   24.50   0
   3 -12   3   16.45   21.41   0
   3 -11   3   56.06   20.82   0
   3 -10  -9 1316.82   12.23   0
   3 -10   3  311.10   22.36   0
   3  -9   3   22.50   18.03   0
   3  -8   2  456.61   19.79   0
   3  -7  -2  113.02   11.99   0
   3  -7  -1   85.02   11.04   0
   3  -7   0   90.59   12.22   0
  -9   5  -6   61.32   22.11   0
  -8   2  15   22.20   16.98   0
  -8   3  13  163.52   14.61   0
  -8   4 -10  -17.49   24.21   0
  -8   5  -5   26.32   21.73   0
  -7  -2  19   96.36   30.02   0
  -7   1  16  -37.33   20.94   0
  -7   5  -2    9.90   14.22   0
  -6  -5  20   -6.93   30.83   0
  -6   2 -14   52.04   25.76   0
  -6   3 -11  212.46   25.09   0
  -6   4  -7   17.77   18.59   0
  -5  -7  20  -14.13   35.31   0
  -5  -4  19   62.13   29.66   0
  -5  -1  17  306.98   25.38   0
  -5   3  -9  152.60   20.28   0
  -5   4  -4  181.44   16.34   0
  -4  -8  19  141.41   37.91   0
  -4  -7  19   91.29   35.57   0
  -4  -6  19   56.49   33.70   0
  -4  -4  18   77.07   29.34   0
  -4  -2  17  157.57   26.31   0
  -4   0 -16  142.87   24.54   0
  -4   1  13    8.93   17.68   0
  -4   2  11 1110.35   18.97   0
  -3  -9  18  176.54   38.17   0
  -3  -8  18   20.37   35.11   0
  -3  -7  18   11.78   33.13   0
  -3  -6  18  -24.85   28.74   0
  -3  -4  17  459.20   32.47   0
  -3  -2 -18   22.95   23.55   0
  -3  -1 -16   18.03   14.97   0
  -3   0 -14   86.73   20.31   0
  -3   3  -1 1206.09   15.21   0
  -2  -9  17    7.32   25.00   0
  -2  -8  17   25.82   31.05   0
  -2  -6 -22   88.33   24.21   0
  -2  -5 -21   56.37   22.22   0
  -2  -5  16  648.62   34.75   0
  -2  -3 -18  322.88   24.42   0
  -2  -3  15  104.89   24.34   0
  -2  -2 -16  157.10   20.81   0
  -2  -1 -14   88.80   18.76   0
  -1 -11  15    3.73   32.98   0
  -1 -10  15   27.59   31.89   0
  -1  -9 -23  -19.01   19.62   0
  -1  -9  15    5.31   30.83   0
  -1  -8  15   78.38   28.56   0
  -1  -7  15   57.40   29.42   0
  -1  -6 -20  -10.86   18.91   0
  -1  -6  15   59.71   27.06   0
  -1  -5 -19   44.06   22.35   0
  -1  -4  14    1.19   22.34   0
  -1  -3  13   -2.15   20.69   0
  -1  -2  12  696.26   24.95   0
  -1   0   8 4104.26   31.40   0
  -1   1   4   73.90    6.12   0
   0 -13  12   14.08   33.96   0
   0 -11  13   -3.39   31.33   0
   0 -10  13  -24.43   29.24   0
   0  -9  13   -8.79   27.30   0
   0  -8 -20   32.90   18.55   0
   0  -8  13  677.82   33.79   0
   0  -7 -19  100.85   19.23   0
   0  -5  12  630.29   27.37   0
   0  -2   9  112.64   16.71   0
   1 -16   7   37.84   33.59   0
   1 -15   8  203.93   35.17   0
   1 -14   9  100.37   32.77   0
   1 -12  10   35.71   30.22   0
   1 -10  11  306.33   30.79   0
   1  -9 -18   12.18   13.31   0
   1  -9  11   13.81   26.16   0
   1  -8 -17 1184.16   22.25   0
   1  -8  11   42.88   25.25   0
   1  -2   4 2897.09   23.89   0
   2 -17   2   45.46   29.60   0
   2 -16   3  292.27   32.30   0
   2 -13   6   30.42   25.51   0
   2 -12   7  120.08   27.72   0
   2  -5   5  491.62   19.50   0
   2  -4   2 1198.45   18.36   0
   3 -15  -3   87.04   21.98   0
   3 -13   0   -5.09   22.41   0
   3 -13   1   20.15   20.57   0
   3 -12   2   72.24   20.48   0
   3 -11   2  303.96   22.44   0
   3 -10   2  166.16   19.60   0
   3  -9   2  -19.34   16.24   0
   3  -8   0   55.82   15.37   0
   3  -8   1   -2.54   13.87   0
  -9   2  15  122.64   19.47   0
  -8  -3  20  151.66   30.91   0
  -8   5  -6  -26.40   23.65   0
  -7  -4  20   -3.30   30.76   0
  -7  -1  18  107.22   24.13   0
  -7   0  17  -17.11   19.97   0
  -7   3  12  825.90   17.97   0
  -7   5  -4   64.37   20.63   0
  -6  -6  20   98.36   35.59   0
  -6  -3  19   16.98   27.71   0
  -6  -2  18  -16.01   28.23   0
  -6   1  15  177.80   21.52   0
  -6   3  11  311.29   13.67   0
  -5  -5  19  319.64   34.64   0
  -5  -3  18   23.06   27.07   0
  -5   1  14    6.03   18.97   0
  -5   3 -10   39.17   19.70   0
  -4  -5  18   47.10   30.39   0
  -4  -3  17   17.08   26.44   0
  -4   2 -11   -0.85   18.27   0
  -3  -5  17  141.72   30.43   0
  -3  -2  15    5.00   22.06   0
  -3   1  11   11.21   12.32   0
  -3   3  -3  162.61   13.55   0
  -2 -10  16   14.54   32.30   0
  -2  -9  16   94.68   32.38   0
  -2  -8  16  155.75   31.05   0
  -2  -7  16   20.96   29.98   0
  -2  -6  16  202.87   31.06   0
  -2  -4 -20   12.51   22.12   0
  -2   0 -12   25.71   17.29   0
  -2   2  -4  767.78   16.10   0
  -1 -12  14   67.10   36.17   0
  -1 -11  14  198.72   32.99   0
  -1  -5  14  133.90   26.23   0
  -1  -3 -16  145.06   18.97   0
  -1  -2 -14  924.97   24.56   0
  -1  -1 -12  714.63   21.66   0
  -1  -1  10  551.98   20.17   0
  -1   0  -9   88.36   13.84   0
  -1   1  -4 2622.27   21.79   0
   0 -14  11   16.58   34.99   0
   0 -12  12   35.08   33.12   0
   0  -9 -21   60.82   16.00   0
   0  -6 -18  168.08   16.81   0
   0  -6  12   13.47   22.92   0
   0  -4 -15  581.87   19.87   0
   0  -4  11  346.16   23.01   0
   0  -3 -13  231.58   15.60   0
   0  -3  10  270.88   20.16   0
   0  -2 -11  -13.05   12.04   0
   1 -17   5  -24.88   32.51   0
   1 -16   6   27.36   35.59   0
   1 -15   7   71.87   35.78   0
   1 -14   8   -0.47   31.22   0
   1 -13   9  233.95   33.19   0
   1 -11  10  291.89   31.62   0
   1 -10 -19   25.41   13.77   0
   1 -10  10   37.60   27.68   0
   1  -9  10   19.41   26.42   0
   1  -8  10   38.87   24.38   0
   1  -7  10  390.79   27.09   0
   1  -6 -15  153.16   14.15   0
   1  -5   9   21.54   18.25   0
   1  -4   8  225.91   15.15   0
   1  -3  -9   34.03    9.35   0
   1  -3   6  763.08   19.20   0
   2 -17   0   26.78   31.34   0
   2 -17   1    0.37   27.65   0
   2 -16   2   20.81   32.21   0
   2 -15   4   -0.08   27.01   0
   2 -14   5  -38.21   26.08   0
   2 -12   6   34.17   25.69   0
   2 -10   7  447.23   28.61   0
   2  -9   7   21.03   22.30   0
   2  -8   7  119.21   21.35   0
   2  -7   6  362.46   21.91   0
   2  -5   4   -1.11   13.45   0
   3 -14  -8    1.55    9.14   0
   3 -13  -1   46.05   21.63   0
   3 -12   0  481.08   25.38   0
   3 -11   1  280.77   20.86   0
   3 -10   1   69.01   17.14   0
   3  -9   0  412.30   19.96   0
   3  -8  -2   13.51   12.22   0
   3  -8  -1   79.30   14.07   0
  -9  -4  20   31.79   35.72   0
  -9  -2  19  -29.87   29.08   0
  -9   3  13   -3.16   13.11   0
  -9   5  -8    4.40   23.45   0
  -8  -4  20   47.16   31.42   0
  -8  -2  19   49.04   26.15   0
  -8  -1  18    9.34   26.71   0
  -8   0  17   63.54   23.57   0
  -8   1  16   10.44   19.78   0
  -8   5  -7   56.46   22.07   0
  -7  -6  20   60.21   35.71   0
  -7  -5  20    5.15   32.36   0
  -7  -3  19  130.90   28.72   0
  -7   2  14   28.26   15.88   0
  -7   4 -10  205.38   26.10   0
  -7   4   9   11.97    7.22   0
  -7   5  -5  216.16   23.10   0
  -6  -4  19   28.90   29.64   0
  -6  -1  17   46.99   21.70   0
  -6   0  16   10.18   18.91   0
  -6   2  13  152.90   16.21   0
  -6   3 -12   16.38   17.52   0
  -6   4  -8   77.33   19.46   0
  -5  -7  19   18.28   34.65   0
  -5  -6  19   32.85   31.19   0
  -5  -4  18    1.86   26.60   0
  -5  -2  17  506.51   29.45   0
  -5  -1  16  310.65   27.16   0
  -5   0  15  271.58   21.48   0
  -5   2 -14  269.92   26.16   0
  -5   2  12   18.93   11.56   0
  -5   4  -6   54.73   17.27   0
  -4  -8  18   31.59   35.23   0
  -4  -7  18  -34.53   32.42   0
  -4  -6  18   92.95   32.49   0
  -4  -2  16  170.35   24.75   0
  -4  -1  15   30.21   20.81   0
  -4   0  14  297.73   20.70   0
  -4   2 -12   82.51   20.24   0
  -4   3  -8  473.43   21.57   0
  -3  -9  17   10.92   34.26   0
  -3  -8  17   41.44   33.03   0
  -3  -7  17    8.64   30.22   0
  -3  -6  17   10.49   28.55   0
  -3  -4  16   75.94   26.88   0
  -3  -2 -19   28.68   24.54   0
  -3  -1 -17   50.94   17.06   0
  -3   0 -15  135.64   21.75   0
  -3   2  -9   35.10   16.91   0
  -3   3  -4  851.59   19.83   0
  -2  -5  15  311.99   29.41   0
  -2  -3 -19  744.09   29.63   0
  -2  -2 -17   25.88   20.71   0
  -2  -1 -15  116.94   19.62   0
  -2  -1  12  443.12   21.55   0
  -2   1   8  110.58   10.23   0
  -2   2  -5  404.92   14.38   0
  -1 -12  13  133.62   33.56   0
  -1 -10  14   69.95   32.58   0
  -1  -8 -23  601.31   30.22   0
  -1  -8  14   -1.52   27.43   0
  -1  -7 -22    4.30   20.18   0
  -1  -7  14  139.90   27.26   0
  -1  -6 -21   58.97   23.84   0
  -1  -6  14   25.48   18.70   0
  -1  -4 -18  513.71   23.91   0
  -1  -4  13  191.03   22.92   0
  -1  -3  12   31.96   20.07   0
  -1  -2  11  164.36   19.37   0
   0 -15   9  -11.17   37.50   0
   0 -14  10   74.72   33.79   0
   0 -13  11   35.97   31.52   0
   0 -12  11  243.59   33.00   0
   0 -11  12  264.96   25.87   0
   0 -10  12  169.20   30.96   0
   0  -9  12  238.94   30.28   0
   0  -8  12   21.69   26.19   0
   0  -5 -17   19.24   15.02   0
   0  -5  11  282.74   23.76   0
   0  -1  -8    0.39    9.53   0
   1 -18   3   25.24   32.22   0
   1 -17   4   27.59   31.65   0
   1 -13   8    7.26   28.93   0
   1 -12   9   19.97   28.76   0
   1 -11   9  105.75   28.70   0
   1  -6   9   87.46   21.14   0
   1  -5   8  306.36   21.08   0
   1  -4 -12   30.72   11.46   0
   1  -4   7 2664.66   32.86   0
   2 -17  -1   35.59   28.42   0
   2 -16   1   59.04   30.88   0
   2 -14   4   76.72   26.64   0
   2 -13   5   22.19   25.26   0
   2 -12   5   65.90   27.34   0
   2 -11   6  180.60   26.01   0
   2 -10   6  120.20   23.93   0
   2  -8   6   44.38   20.11   0
   2  -6   5  613.21   21.22   0
   2  -5   3   28.13   13.29   0
   3 -14  -6   58.23   14.21   0
   3 -14  -5   58.86   17.46   0
   3 -14  -4   49.54   19.20   0
   3 -13  -3   95.76   19.64   0
   3 -13  -2   -6.45   16.87   0
   3 -12  -1    6.53   16.72   0
   3 -11  -1   56.56   18.87   0
   3 -11   0  319.05   20.18   0
   3 -10   0   77.87   16.08   0
   3  -8  -3  221.99   12.71   0
 -10   6  -2   58.94   20.14   0
 -10   6   0   -0.39   16.03   0
 -10   6   1   85.57   16.86   0
  -9  -1  18   15.42   27.10   0
  -9   0  17  -26.17   24.06   0
  -9   1  16   41.56   20.21   0
  -8  -5  20   10.84   33.05   0
  -8  -3  19   90.30   29.04   0
  -8   5  -8   67.67   23.83   0
  -7  -4  19  182.50   31.90   0
  -7  -2  18   43.15   25.29   0
  -7   1  15  163.07   21.05   0
  -7   4 -11  172.44   26.34   0
  -6  -7  19   25.31   38.35   0
  -6  -6  19   14.27   33.68   0
  -6  -5  19   48.73   32.35   0
  -6  -3  18  -23.97   26.08   0
  -6   3 -13 1062.24   36.21   0
  -6   4  -9   59.29   21.68   0
  -6   5  -2   96.73   16.45   0
  -6   5   0  114.83   12.38   0
  -6   5   1   -0.92    9.64   0
  -5  -5  18   44.76   29.98   0
  -5   3 -11  307.88   24.01   0
  -5   4  -7 1469.00   29.76   0
  -4  -5  17  194.70   29.63   0
  -4  -4  17  234.31   28.43   0
  -4   1 -15   19.68   21.90   0
  -4   1  12   24.70   16.27   0
  -4   2  10   25.87   11.65   0
  -4   3  -9  121.50   18.89   0
  -4   4  -1 6181.77   35.40   0
  -4   4   0   13.44    9.52   0
  -3  -5  16  196.10   30.10   0
  -3  -1 -18    9.90   22.63   0
  -3   0  12 1455.07   26.40   0
  -3   1 -13    3.51   18.32   0
  -3   2 -10   49.46   17.24   0
  -2 -10  15   51.75   31.88   0
  -2  -9  15   58.25   31.73   0
  -2  -8  15   61.46   28.56   0
  -2  -7  15  181.49   30.13   0
  -2  -6  15   10.74   27.75   0
  -2  -4 -21    3.93   22.06   0
  -2   0 -13  521.72   22.24   0
  -2   0  10 1537.75   23.56   0
  -2   1 -10  190.60   17.92   0
  -1 -13  12   -8.02   34.28   0
  -1 -11  13   42.84   31.92   0
  -1  -5 -20  344.37   22.99   0
  -1  -3 -17  257.29   20.93   0
  -1  -2 -15  367.38   20.69   0
  -1  -1 -13  277.88   17.90   0
  -1  -1   9 4268.28   36.31   0
  -1   0 -10   38.48   15.00   0
  -1   0   7    9.61    9.89   0
   0 -13  10    7.44   31.40   0
   0 -11  11  104.13   30.09   0
   0  -8 -21  128.65   21.11   0
   0  -7 -20   59.65   19.48   0
   0  -4 -16 2525.39   34.67   0
   0  -4  10  -18.50   18.07   0
   0  -3 -14  418.26   18.04   0
   0  -3   9   40.40   17.40   0
   1 -18   2  -24.01   30.44   0
   1 -17   3   21.46   33.42   0
   1 -16   5   40.59   31.38   0
   1 -15   6   72.11   30.75   0
   1 -14   7  -13.99   28.67   0
   1 -12   8  143.56   29.39   0
   1 -10   9   97.78   27.31   0
   1  -9 -19    8.82   13.52   0
   1  -9   9   73.76   24.81   0
   1  -8 -18   79.72   14.80   0
   1  -8   9   60.36   23.38   0
   1  -7   9  379.78   20.28   0
   1  -2  -6  762.53   10.23   0
   2 -17  -2   81.25   27.57   0
   2 -16   0  188.93   30.77   0
   2 -14   3   25.81   24.78   0
   2 -13   4   21.22   23.74   0
   2 -11   5  636.43   29.08   0
   2 -10 -16  105.44    9.25   0
   2 -10   5  389.78   27.76   0
   2  -8   5  457.32   22.90   0
   2  -7   5  249.14   19.97   0
   2  -6   4  801.49   21.48   0
   2  -4  -2   51.65    6.07   0
   3 -13  -7   25.42   14.06   0
   3 -13  -5   69.46   16.74   0
   3 -13  -4   35.24   17.39   0
   3 -12  -3  137.07   19.19   0
   3 -12  -2  222.89   17.85   0
   3 -11  -2  141.41   18.54   0
   3 -10  -2  273.47   18.03   0
   3 -10  -1  517.43   19.38   0
   3  -9  -2   49.22   11.88   0
 -10   6  -4   15.61   24.09   0
 -10   6  -3  361.82   22.85   0
 -10   6   2   46.66   14.85   0
  -9  -3  19   -8.36   27.65   0
  -9   6  -2  407.18   22.31   0
  -9   6   0   25.13   15.17   0
  -8  -4  19   61.97   32.28   0
  -8  -2  18   -9.17   28.29   0
  -8   2  14    4.08   15.68   0
  -8   5  -9   26.10   24.04   0
  -7  -5  19  113.30   32.65   0
  -7  -1  17  -15.40   21.75   0
  -7   0  16   85.71   20.17   0
  -7   5  -7  154.22   21.99   0
  -6  -4  18  117.17   28.89   0
  -6  -2  17  102.91   24.29   0
  -6   1  14  374.04   22.00   0
  -6   4 -10   70.46   23.09   0
  -6   5  -4   63.54   18.69   0
  -6   5  -3   65.46   14.82   0
  -6   5   2   83.19    8.77   0
  -5  -8  18   -0.67   34.02   0
  -5  -7  18   35.03   33.64   0
  -5  -6  18  -15.45   30.79   0
  -5  -3  17   69.02   26.44   0
  -5   1  13  379.52   21.09   0
  -5   2 -15  290.63   27.76   0
  -5   3 -12    7.43   21.93   0
  -5   4  -8  -10.01   17.35   0
  -4  -9  17   23.55   34.85   0
  -4  -8  17   39.92   32.56   0
  -4  -7  17  107.79   32.52   0
  -4  -6  17   13.97   30.16   0
  -4  -2  15  135.97   25.86   0
  -4   1 -16   10.44   22.67   0
  -4   2 -13    9.38   20.20   0
  -4   4  -3 1769.26   23.96   0
  -4   4  -2  128.59   11.41   0
  -4   4   1  822.11   12.41   0
  -3 -10  16   16.98   32.24   0
  -3  -9  16  204.07   34.47   0
  -3  -8  16   50.39   31.32   0
  -3  -7  16   55.19   30.63   0
  -3  -4  15  596.19   30.06   0
  -3  -2  14  119.94   21.61   0
  -3  -1  13 1436.02   29.57   0
  -3   0 -16  118.04   22.47   0
  -3   1  10  361.57   14.15   0
  -3   3  -5  359.47   13.19   0
  -2 -11  14   -5.98   32.21   0
  -2  -5  14  292.80   27.63   0
  -2  -3 -20   60.59   21.95   0
  -2  -2 -18   83.65   22.39   0
  -2  -1 -16   53.07   20.75   0
  -2  -1  11 3418.91   36.25   0
  -2   0 -14   23.88   17.61   0
  -1 -14  11   51.99   32.69   0
  -1 -12  12  102.11   34.21   0
  -1 -10  13   39.09   28.25   0
  -1  -9  13   35.75   28.03   0
  -1  -8  13  282.39   30.01   0
  -1  -6  13  -18.86   17.06   0
  -1  -4 -19   18.85   19.26   0
  -1  -4  12   23.77   20.80   0
  -1  -3  11    0.51   18.60   0
  -1  -2  10  224.18   18.62   0
  -1   1   3 2327.47   11.54   0
   0 -16   7  113.73   34.83   0
   0 -15   8    8.16   31.59   0
   0 -14   9    2.54   31.90   0
   0 -12  10   41.75   29.12   0
   0 -10  11   64.74   26.93   0
   0  -9 -22    9.92   16.69   0
   0  -9  11    0.99   25.18   0
   0  -8  11  213.52   26.82   0
   0  -7  11 1005.38   32.83   0
   0  -6 -19   10.49   16.03   0
   0  -5 -18   48.21   18.62   0
   0  -5  10  543.40   24.33   0
   0  -2 -12  369.04   16.65   0
   0  -2   7   20.74   13.50   0
   0  -1  -9  122.62   11.64   0
   0   0  -3 1040.12   10.21   0
   1 -18   1   39.20   30.51   0
   1 -16   4   -8.25   29.02   0
   1 -15   5   22.70   28.66   0
   1 -14   6   67.04   28.25   0
   1 -13   7  167.35   29.39   0
   1 -11   8  111.13   26.92   0
   1 -10   8  429.25   29.04   0
   1  -7   8  517.37   25.12   0
   1  -6 -16   59.77   13.90   0
   1  -6   8    5.17   13.50   0
   1  -5   7  100.60   17.84   0
   1  -4   6  108.75   16.09   0
   1  -3 -10   74.73    9.03   0
   2 -16  -1   17.58   27.04   0
   2 -15   1   71.11   24.79   0
   2 -14   2   40.78   23.76   0
   2 -13   3   -6.84   22.95   0
   2 -12   4   78.53   23.44   0
   2 -11   4  394.62   27.89   0
   2  -5   2   50.56   11.64   0
   3 -12  -8  401.74   13.86   0
   3 -12  -7   11.87   12.51   0
   3 -12  -6   87.76   14.41   0
   3 -12  -5   -3.45   14.58   0
   3 -12  -4  157.23   17.29   0
   3 -11  -4   79.33   14.36   0
   3 -11  -3  167.77   16.78   0
   3 -10  -4  330.71   14.82   0
   3 -10  -3  390.72   16.77   0
   3  -9  -4   -6.78   10.57   0
 -10   6   3  397.08   15.99   0
  -9  -4  19   27.30   29.76   0
  -9  -2  18    3.32   28.59   0
  -9   2  14   22.86   16.84   0
  -9   6  -4  143.42   23.24   0
  -9   6  -3   66.07   17.80   0
  -9   6   1   78.65   14.07   0
  -9   6   2  134.74   14.01   0
  -8  -5  19  203.42   33.87   0
  -8  -1  17   -2.53   25.17   0
  -8   0  16  190.71   23.77   0
  -8   1  15   14.68   19.69   0
  -8   3  12   37.78   12.29   0
  -7  -6  19   -7.68   30.55   0
  -7  -3  18   45.83   26.34   0
  -7   2  13  770.15   21.76   0
  -7   5  -8  798.68   29.38   0
  -6  -5  18   58.48   30.50   0
  -6  -1  16   79.87   20.99   0
  -6   0  15  -16.02   17.74   0
  -6   4 -11   25.86   23.31   0
  -6   5  -5   81.12   17.48   0
  -6   5   3   53.43    7.63   0
  -5  -4  17  -22.61   26.12   0
  -5  -2  16  347.50   26.19   0
  -5  -1  15  343.42   23.40   0
  -5   0  14  467.77   21.75   0
  -5   2  11  609.70   16.69   0
  -5   3 -13 1053.72   32.80   0
  -4  -1  14  103.25   19.91   0
  -4   0  13   45.36   16.97   0
  -4   4  -4    1.98   13.67   0
  -4   4   2   -1.74    6.25   0
  -3 -11  15   -8.13   32.84   0
  -3  -5  15  143.81   27.30   0
  -3  -3  14   19.93   25.13   0
  -3   0 -17  813.22   30.56   0
  -3   1 -14   -6.24   13.56   0
  -3   2 -11  436.91   21.89   0
  -2 -12  13   49.70   31.77   0
  -2 -10  14   62.04   31.18   0
  -2  -9  14    6.08   28.18   0
  -2  -8  14   16.01   28.31   0
  -2  -7  14  258.64   30.00   0
  -2  -6  14   35.94   26.55   0
  -2  -2  12   78.67   17.87   0
  -2   2  -7    2.42   13.16   0
  -1 -13  11  169.07   34.79   0
  -1 -11  12  133.40   31.02   0
  -1 -10  12   34.85   27.30   0
  -1  -7 -23   17.22   21.26   0
  -1  -6 -22   -9.12   19.99   0
  -1  -5 -21   21.78   20.26   0
  -1  -5  12   35.26   22.30   0
  -1  -3 -18  274.33   21.77   0
  -1  -2 -16  667.05   24.25   0
  -1  -1 -14   35.11   16.75   0
  -1   0 -11   78.82   15.77   0
  -1   1  -7  834.36   18.04   0
   0 -17   5    9.33   33.59   0
   0 -16   6   -2.78   30.05   0
   0 -15   7  100.30   30.58   0
   0 -14   8    4.83   31.01   0
   0 -13   9   -2.38   29.49   0
   0 -11  10   69.42   28.57   0
   0 -10  10   12.09   26.93   0
   0  -4   9 1107.74   26.24   0
   0  -3 -15   90.81   15.48   0
   0  -3   8 1288.85   25.18   0
   0  -1 -10  299.63   14.52   0
   0   0  -4 1483.21   14.37   0
   1 -18   0   73.03   28.39   0
   1 -17   2   15.18   28.98   0
   1 -16   3   22.69   28.10   0
   1 -15   4    9.52   30.48   0
   1 -14   5   23.67   30.36   0
   1 -13   6   24.50   26.66   0
   1 -12   7   29.17   26.61   0
   1 -11   7  418.54   28.75   0
   1  -8   8  288.34   23.43   0
   1  -6   7   24.93   18.26   0
   1  -4 -13    8.58   12.29   0
   1  -2  -7 2175.01   17.23   0
   2 -16  -2  137.57   24.54   0
   2 -15   0  210.26   25.39   0
   2 -14   1   10.06   22.23   0
   2 -13   2    7.51   21.17   0
   2 -12   3  401.40   25.85   0
   2 -11 -17  150.31    9.36   0
   2 -10   4  198.58   22.27   0
   2  -9   4  128.21   19.43   0
   2  -8   4  788.86   24.27   0
   2  -5   1  263.76   11.98   0
   3 -11  -6  245.88   13.49   0
   3 -11  -5  435.68   16.30   0
   3 -10  -6   46.69    9.68   0
   3 -10  -5  527.19   15.04   0
 -10   6  -7  212.09   28.07   0
  -9  -5  19   35.38   31.00   0
  -9  -1  17   22.16   25.35   0
  -9   1  15  181.27   22.16   0
  -9   6  -6    0.07   21.24   0
  -9   6  -5  630.71   27.00   0
  -8  -6  19   -4.68   32.59   0
  -8  -3  18   43.12   27.18   0
  -8   6  -3   53.19   20.07   0
  -8   6  -1  370.26   19.21   0
  -7  -4  18   11.09   27.15   0
  -7  -2  17   80.36   24.61   0
  -7   3  11   -2.42   12.44   0
  -6  -8  18   10.78   34.46   0
  -6  -7  18  -33.82   32.13   0
  -6  -6  18  298.27   32.47   0
  -6  -3  17  373.71   29.20   0
  -6   2  12    5.54   13.55   0
  -6   4 -12   44.44   23.90   0
  -6   5  -6   12.03   17.90   0
  -5  -9  17  -13.29   34.14   0
  -5  -8  17  -11.48   32.79   0
  -5  -7  17   51.93   32.29   0
  -5  -6  17  -54.76   28.49   0
  -5  -5  17  525.87   34.04   0
  -5  -3  16   15.41   24.00   0
  -5   4  -9   -1.74   18.26   0
  -4 -10  16   56.49   34.81   0
  -4  -9  16  140.80   34.97   0
  -4  -8  16  -20.18   28.48   0
  -4  -7  16   26.16   28.01   0
  -4  -6  16   -7.71   27.91   0
  -4  -5  16  327.91   30.89   0
  -4   4  -6   15.08   15.22   0
  -4   4  -5  183.77   16.43   0
  -3 -10  15    3.30   22.63   0
  -3  -9  15   65.30   31.85   0
  -3  -8  15  -12.61   28.62   0
  -3  -7  15   15.17   28.59   0
  -3  -6  15    5.03   27.29   0
  -3  -2  13  250.38   21.54   0
  -3  -1  12  731.37   25.41   0
  -3   0  11  133.37   14.95   0
  -3   1 -15   95.42   21.80   0
  -3   2 -12   -1.53   17.86   0
  -3   3  -7  195.17   16.74   0
  -2 -13  12  -47.17   33.11   0
  -2 -11  13    0.82   30.48   0
  -2  -4  13  146.97   22.15   0
  -2  -2 -19   69.14   22.91   0
  -2  -1 -17   13.72   21.13   0
  -2   0 -15  108.64   19.87   0
  -2   0   9  197.37   13.34   0
  -2   1 -12   -1.00   16.60   0
  -2   2  -8  529.17   19.45   0
  -1 -15   9   14.98   33.53   0
  -1 -14  10   32.11   30.95   0
  -1 -12  11  115.56   32.92   0
  -1  -7  12  159.19   25.75   0
  -1  -4 -20  282.19   23.18   0
  -1  -4  11  346.67   22.83   0
  -1  -1   8   80.57   13.52   0
   0 -18   3   -1.90   32.82   0
   0 -17   4   -5.20   34.19   0
   0 -13   8   80.33   27.95   0
   0 -12   9   -1.89   27.44   0
   0  -9  10   42.42   24.82   0
   0  -8 -22   24.18   16.99   0
   0  -8  10  132.77   24.85   0
   0  -7 -21  336.55   20.83   0
   0  -7  10  -19.96   20.79   0
   0  -6 -20    6.67   16.45   0
   0  -4 -17  216.04   18.11   0
   0  -2 -13   89.79   14.85   0
   0   0  -5  788.27   13.32   0
   1 -18  -1  -19.02   26.57   0
   1 -17   1   97.48   29.03   0
   1 -12   6  416.14   29.60   0
   1 -10   7  158.44   24.67   0
   1  -9 -20   73.93   15.96   0
   1  -9   7  167.61   23.53   0
   1  -8 -19    3.01   14.40   0
   1  -8   7  266.81   22.89   0
   1  -7 -18  616.86   20.29   0
   1  -7   7  648.59   24.90   0
   1  -5   6   77.69   16.86   0
   1  -4   5 4621.24   36.04   0
   1  -3 -11    6.61    8.98   0
   2 -16  -3   29.44   21.36   0
   2 -15  -1   -7.97   20.96   0
   2 -14   0    9.11   23.94   0
   2 -13   1   13.87   23.81   0
   2 -12   2   10.44   23.78   0
   2 -11   3    1.29   20.00   0
   2 -10   3  514.98   23.72   0
   2  -8   3   78.92   16.75   0
   2  -6   2   52.15   12.37   0
  -9  -3  18   68.21   27.14   0
  -9   0  16   11.84   18.58   0
  -9   3  12   16.19   12.05   0
  -9   6  -7  457.15   27.87   0
  -8  -4  18   37.60   28.19   0
  -8  -2  17   23.52   27.27   0
  -8   6  -5  152.45   20.60   0
  -8   6   1   72.87   12.91   0
  -7  -7  18    6.79   32.84   0
  -7  -6  18   55.66   30.99   0
  -7  -5  18   98.04   28.54   0
  -7  -3  17    6.67   29.05   0
  -7  -1  16  423.76   25.16   0
  -7   0  15   61.92   21.68   0
  -6  -5  17  159.53   33.21   0
  -6  -4  17  300.41   29.86   0
  -6  -2  16  321.72   25.17   0
  -6   5  -8  182.51   21.84   0
  -6   5  -7    1.41   17.58   0
  -5  -4  16  288.62   28.96   0
  -5  -2  15   26.78   21.46   0
  -5   4 -10   28.52   20.45   0
  -4  -2  14   66.37   20.97   0
  -4   1  11   77.57   12.75   0
  -4   2 -15   -7.36   22.13   0
  -4   4  -7   48.04   16.65   0
  -3 -11  14   36.95   32.05   0
  -3 -10  14   -9.90   27.74   0
  -3  -4  14   66.31   23.92   0
  -3   1   9    1.09   11.96   0
  -3   3  -8  219.23   17.59   0
  -2 -12  12   47.47   32.64   0
  -2  -9  13   -0.96   26.59   0
  -2  -8  13  633.50   32.32   0
  -2  -7  13   11.78   24.12   0
  -2  -6  13  137.62   25.52   0
  -2  -5  13  411.94   26.25   0
  -2  -3  12   33.18   18.59   0
  -2  -2  11  -13.20   16.74   0
  -2  -1 -18  123.32   22.19   0
  -2  -1  10  575.95   19.16   0
  -2   1 -13  296.48   20.73   0
  -1 -16   7   70.33   34.37   0
  -1 -15   8  108.31   36.71   0
  -1 -14   9   56.99   32.64   0
  -1 -13  10  -29.35   29.60   0
  -1 -11  11    2.22   27.11   0
  -1 -10  11   13.71   27.19   0
  -1  -6 -23  -15.43   22.23   0
  -1  -5 -22    3.85   23.23   0
  -1  -5  11   41.93   20.28   0
  -1  -3 -19  671.79   26.51   0
  -1  -3  10  202.52   18.57   0
  -1  -2   9  128.81   16.19   0
  -1  -1 -15   52.56   17.60   0
  -1   0 -12  787.98   22.01   0
   0 -19   0  -14.78   33.14   0
   0 -18   2   25.23   30.61   0
   0 -16   5   52.57   31.42   0
   0 -15   6   13.15   30.49   0
   0 -14   7   13.59   28.90   0
   0 -12   8  191.10   28.05   0
   0 -10   9   57.48   25.21   0
   0  -6   9   24.28   19.50   0
   0  -5 -19  132.17   18.03   0
   0  -4   8   42.94   16.99   0
   0  -3 -16  634.30   21.48   0
   0  -3   7 1101.99   21.80   0
   0  -2 -14  302.03   20.03   0
   0  -2   6 4582.40   32.80   0
   0  -1 -11   69.72   13.92   0
   0   0  -6   85.95    9.67   0
   1 -18  -2   68.81   27.00   0
   1 -17   0    1.32   26.81   0
   1 -15   3    6.80   26.04   0
   1 -14   4   55.36   25.91   0
   1 -13   5  109.42   26.28   0
   1  -6 -17   25.73   12.16   0
   1  -6   6   22.87   16.94   0
   1  -4 -14    6.93   13.63   0
   1  -3   3 9923.82   41.74   0
   1  -2  -8 1094.11   14.82   0
   2 -16  -4  107.58   19.26   0
   2 -15  -2   83.61   21.12   0
   2 -11   2  396.55   22.91   0
   2  -9   3   64.54   17.68   0
   2  -7   2  154.11   14.83   0
  -9  -4  18   -9.39   27.04   0
  -9  -2  17   48.64   27.69   0
  -8  -7  18   -6.68   29.88   0
  -8  -6  18  321.42   35.82   0
  -8  -5  18   41.54   30.56   0
  -8  -1  16  329.35   26.90   0
  -8   2  13   24.32   14.85   0
  -8   6  -7  221.86   23.87   0
  -8   6  -6   26.27   19.66   0
  -8   6   2  423.52   13.71   0
  -7  -4  17    8.03   29.34   0
  -7   6  -3  224.92   19.56   0
  -6  -8  17   63.26   32.82   0
  -6  -7  17   73.34   32.27   0
  -6  -6  17  141.10   30.99   0
  -6  -3  16   68.62   28.78   0
  -6  -1  15  323.08   22.55   0
  -6   0  14  112.56   21.09   0
  -6   1  13  105.66   15.50   0
  -6   5  -9   23.75   21.15   0
  -6   5   4  326.06    7.43   0
  -5  -9  16   35.92   33.80   0
  -5  -8  16  -13.17   34.78   0
  -5  -6  16   72.66   27.64   0
  -5  -5  16   -9.62   26.69   0
  -5  -1  14  167.29   20.26   0
  -5   1  12  116.37   14.67   0
  -5   4 -11  197.57   23.70   0
  -5   5  -5   45.57   17.96   0
  -5   5  -4  151.63   15.91   0
  -5   5  -3  155.45   14.51   0
  -5   5  -2  432.17   15.46   0
  -5   5  -1  175.37   11.65   0
  -5   5   0    6.55   10.41   0
  -4 -10  15  144.27   34.72   0
  -4  -9  15   11.89   30.63   0
  -4  -5  15  524.24   31.43   0
  -4   0  12 1905.74   28.60   0
  -4   3 -13  696.74   27.85   0
  -4   4  -8   43.20   17.64   0
  -4   4   3 1448.98   10.10   0
  -3 -12  13   50.08   32.01   0
  -3  -9  14  142.53   31.06   0
  -3  -8  14  -29.71   27.34   0
  -3  -7  14  115.61   27.78   0
  -3  -6  14  142.81   26.75   0
  -3  -5  14  152.59   24.86   0
  -3   1 -16   27.45   22.34   0
  -3   3  -9   28.39   17.03   0
  -2 -13  11  122.92   33.21   0
  -2 -11  12  104.30   30.75   0
  -2   0 -16  -10.50   19.49   0
  -1 -13   9  109.32   29.02   0
  -1 -12  10  123.91   29.18   0
  -1  -9  11   61.89   25.82   0
  -1  -8  11  640.68   30.34   0
  -1  -7  11  407.62   26.97   0
  -1  -6  11   73.93   21.12   0
  -1  -4 -21  -28.59   20.06   0
  -1   1  -9  888.75   21.33   0
   0 -18   1  -33.53   33.88   0
   0 -17   3   -7.84   30.20   0
   0 -16   4  100.24   30.92   0
   0 -15   5  162.80   32.77   0
   0 -14   6  183.76   29.61   0
   0 -13   7   53.85   28.71   0
   0 -11   8    6.59   25.15   0
   0  -9   9  182.49   24.39   0
   0  -8 -23  142.21   21.97   0
   0  -8   9  247.51   24.93   0
   0  -7 -22   76.58   21.67   0
   0  -7   9  609.13   25.55   0
   0  -6 -21   29.64   20.33   0
   0  -4 -18  675.41   22.94   0
   0   0  -7  749.11   15.21   0
   1 -17  -1   38.88   26.04   0
   1 -16   1   27.45   25.27   0
   1 -15   2   35.69   25.32   0
   1 -14   3   80.22   25.34   0
   1 -13   4  105.78   25.15   0
   1 -12   5   47.73   23.94   0
   1 -10   6   -3.88   21.79   0
   1  -9   6  203.30   22.18   0
   1  -7   6   40.28   18.09   0
   1  -5 -16   -5.19   11.94   0
   1  -5   5  489.12   18.43   0
   1  -4   4  617.36   16.43   0
   1  -3 -12   85.08   11.15   0
   1  -2   0   68.45    5.55   0
   2 -16  -6  -17.60   13.44   0
   2 -15  -3   33.20   19.15   0
   2 -13   0   30.04   18.85   0
   2 -12   1  183.43   20.84   0
   2 -10 -17   71.26    9.38   0
   2  -9   2   23.90   16.13   0
   2  -8   2   79.19   15.90   0
   2  -6   1  683.39   16.03   0
 -10  -5  18  -27.20   29.73   0
 -10  -2  17    7.31   23.93   0
  -9  -6  18  209.82   34.23   0
  -9  -1  16  359.55   27.07   0
  -9   6   4   27.32    9.23   0
  -8  -3  17  167.17   26.56   0
  -8   0  15  206.00   22.63   0
  -8   1  14  129.24   19.42   0
  -8   6  -8   11.89   22.13   0
  -8   6   3   62.16   10.59   0
  -7  -8  17    9.02   31.72   0
  -7  -6  17   49.27   33.83   0
  -7  -5  17   38.67   28.73   0
  -7  -2  16   -7.36   21.86   0
  -7   6  -6   22.33   22.34   0
  -7   6  -5   45.66   17.89   0
  -7   6  -1   13.96   12.23   0
  -7   6   0  862.29   19.16   0
  -6  -4  16    7.42   24.46   0
  -6   5 -10   68.94   23.01   0
  -5  -7  16   85.40   28.50   0
  -5  -3  15  144.62   24.00   0
  -5   4 -12   59.23   23.01   0
  -5   5   1  340.25   11.04   0
  -4 -11  14    0.86   32.27   0
  -4  -8  15   -7.51   27.19   0
  -4  -7  15  294.76   31.32   0
  -4  -6  15   66.84   26.98   0
  -4  -3  14   37.46   21.61   0
  -4   4  -9  118.94   19.22   0
  -3 -13  12   -1.30   32.67   0
  -3 -11  13   15.59   30.20   0
  -3  -4  13  213.86   23.38   0
  -3   0  10  837.76   18.99   0
  -3   1 -17  487.78   28.37   0
  -3   3 -10  131.22   18.15   0
  -2 -14  10   23.83   30.32   0
  -2 -12  11  212.04   32.43   0
  -2 -10  12   27.95   26.38   0
  -2  -9  12   63.38   26.70   0
  -2  -6  12   40.59   22.15   0
  -2  -1 -19    2.13   22.48   0
  -2   0 -17   88.04   21.19   0
  -2   0   8  549.56   14.45   0
  -2   1 -14    6.87   18.51   0
  -1 -17   5   61.77   32.39   0
  -1 -16   6  -21.66   31.34   0
  -1 -15   7   25.93   31.30   0
  -1 -14   8    7.80   30.67   0
  -1 -12   9  -13.77   26.33   0
  -1 -11  10   41.24   20.36   0
  -1  -5  10   30.18   19.02   0
  -1  -3 -20   35.86   20.81   0
  -1  -3   9   67.70   16.78   0
  -1  -2 -18   15.81   19.98   0
  -1  -2   8  656.35   18.74   0
  -1  -1 -16   65.59   18.51   0
  -1  -1   7 1542.83   20.51   0
   0 -19  -1    4.51   30.26   0
   0 -17   2    8.89   28.77   0
   0 -12   7   31.89   26.48   0
   0 -10   8  -20.02   23.36   0
   0  -9   8  241.80   23.99   0
   0  -5 -20   31.35   17.54   0
   0  -3 -17  653.27   22.60   0
   0  -2 -15  538.63   20.40   0
   0  -1 -12 1541.56   25.39   0
   1 -17  -2  250.88   30.77   0
   1 -16   0   58.09   25.62   0
   1 -15   1   34.86   28.48   0
   1 -10   5  376.54   24.28   0
   1  -9 -21   95.25   15.80   0
   1  -8 -20   -9.48   14.46   0
   1  -7 -19   18.60   13.10   0
   1  -6 -18  393.35   19.09   0
   1  -6   5  430.33   19.28   0
   1  -4 -15  272.35   16.58   0
   1  -2  -9  727.44   13.43   0
   2 -16  -7   -4.66   12.49   0
   2 -15  -4   95.59   19.23   0
   2 -14  -2  100.59   19.76   0
   2 -13  -1   57.45   18.85   0
   2 -12   0  243.46   20.39   0
   2 -11   1   68.76   18.29   0
   2 -10   1  234.61   18.63   0
   2  -7   1   36.66   12.55   0
   2  -6   0  700.53   16.31   0
 -10  -3  17   27.75   30.22   0
 -10  -1  16   19.81   24.45   0
  -9  -3  17   12.52   24.54   0
  -9   0  15   64.21   21.64   0
  -9   1  14   35.33   17.43   0
  -9   2  13   29.80   14.34   0
  -8  -5  17  276.61   29.83   0
  -8  -4  17  -11.92   26.03   0
  -8  -2  16   34.68   22.04   0
  -8   3  11    6.45   11.01   0
  -7  -7  17   80.75   30.82   0
  -7  -3  16   -7.80   23.15   0
  -7  -1  15  130.66   20.09   0
  -7   2  12  172.52   15.16   0
  -7   6  -7  667.64   27.21   0
  -7   6   1   73.79   10.93   0
  -6  -9  16  116.40   33.85   0
  -6  -8  16   15.54   32.13   0
  -6  -7  16  -28.85   26.83   0
  -6  -6  16  241.66   29.41   0
  -6  -5  16   44.41   26.83   0
  -6  -2  15  112.20   21.84   0
  -6   5 -11   99.24   24.53   0
  -5 -10  15   50.93   33.64   0
  -5  -9  15   54.00   29.53   0
  -5  -4  15  267.88   27.01   0
  -5  -2  14   52.80   20.44   0
  -5   2  10   11.85   11.27   0
  -5   4 -13  134.60   24.75   0
  -5   5  -8  245.00   20.79   0
  -5   5  -7   97.74   17.96   0
  -4 -12  13    3.75   29.60   0
  -4 -10  14   13.32   30.56   0
  -4  -9  14   80.25   28.50   0
  -4  -4  14  149.96   24.53   0
  -4  -2  13   95.00   19.79   0
  -4   3 -14  731.60   29.89   0
  -3 -12  12  176.08   32.98   0
  -3 -10  13   23.92   20.60   0
  -3  -9  13   16.87   28.29   0
  -3  -8  13  110.55   26.83   0
  -3  -6  13   89.63   24.08   0
  -3  -1  11 1261.95   24.59   0
  -3   2 -15  100.86   21.96   0
  -3   3 -11  162.55   19.26   0
  -2 -14   9   48.33   30.12   0
  -2 -13  10  -25.61   30.11   0
  -2 -11  11   22.55   27.91   0
  -2  -8  12   49.76   17.98   0
  -2  -7  12  480.21   28.49   0
  -2  -4  11  167.91   19.58   0
  -2   1 -15  136.04   20.47   0
  -2   3  -4  791.66   15.91   0
  -2   3  -3  357.91   11.75   0
  -1 -17   4   29.81   29.67   0
  -1 -13   8   13.50   27.20   0
  -1 -11   9   39.94   25.46   0
  -1  -9  10   41.84   24.42   0
  -1  -8  10  939.95   31.57   0
  -1  -2 -19   54.55   19.82   0
  -1  -1 -17   65.17   18.64   0
  -1   0 -14  859.41   24.81   0
   0 -18   0   30.51   28.85   0
   0 -16   3   12.14   28.05   0
   0 -15   4  194.13   29.67   0
   0 -14   5   31.07   26.53   0
   0 -13   6   73.08   26.84   0
   0 -11   7  528.71   29.71   0
   0  -7   8   43.83   19.78   0
   0  -4 -19   24.55   17.47   0
   0  -3   6  130.09   13.92   0
   0  -1 -13   13.07   14.22   0
   0   0  -9  120.50   12.76   0
   1 -17  -3  -10.43   26.30   0
   1 -16  -1   -4.94   22.95   0
   1 -14   2   46.02   23.38   0
   1 -13   3   38.68   23.23   0
   1 -11   4  293.10   23.93   0
   1  -8   5 1394.48   28.78   0
   1  -7   5  524.78   21.28   0
   1  -5   4 2379.33   26.99   0
   1  -3 -13   75.89   11.88   0
   1  -2 -10   95.20   11.82   0
   2 -15  -5   64.33   16.88   0
   2 -14  -3   36.97   17.25   0
   2 -13  -2   99.67   20.65   0
   2 -12  -1  776.81   25.91   0
   2 -11   0  618.81   22.31   0
   2  -7 -15   41.84    9.95   0
 -10  -4  17   14.41   27.50   0
 -10   0  15   20.44   20.85   0
 -10   1  14   41.09   17.99   0
 -10   7  -5   65.66   21.44   0
 -10   7  -3   17.95   17.76   0
  -9  -5  17   19.15   28.52   0
  -9  -4  17   69.55   27.40   0
  -9  -2  16   33.38   25.69   0
  -8  -7  17  -20.22   31.36   0
  -8  -6  17    9.63   30.53   0
  -8  -1  15  237.80   24.68   0
  -7  -4  16   29.55   25.19   0
  -7   0  14   53.36   16.79   0
  -7   6  -9  570.32   28.19   0
  -7   6  -8   48.47   21.86   0
  -6  -3  15   75.24   22.82   0
  -6  -1  14  309.99   21.11   0
  -6   2  11 1100.76   19.31   0
  -5 -11  14   -9.31   32.96   0
  -5  -8  15   64.60   29.77   0
  -5  -7  15  -17.77   27.02   0
  -5  -6  15   33.67   26.73   0
  -5  -5  15  324.35   27.71   0
  -5  -1  13  226.29   19.68   0
  -5   5   2   94.17    8.18   0
  -4 -11  13   39.49   31.31   0
  -4  -8  14   20.08   28.12   0
  -4  -7  14   97.21   27.85   0
  -4  -6  14   32.19   25.00   0
  -4  -5  14   18.97   23.44   0
  -4  -3  13  426.23   26.30   0
  -4  -1  12   19.12   16.14   0
  -4   4 -11  321.58   22.82   0
  -3 -14  10  -45.79   29.28   0
  -3 -13  11  156.73   33.51   0
  -3  -7  13   36.55   17.98   0
  -3  -3  12  127.10   19.93   0
  -3   4  -5  157.47   15.10   0
  -3   4  -4  259.78   14.08   0
  -3   4  -3  270.18   12.38   0
  -3   4  -2   31.54    9.05   0
  -2 -15   8   28.96   30.26   0
  -2 -12  10  -21.09   28.05   0
  -2  -5  11  177.63   21.66   0
  -2   0 -18  480.46   27.27   0
  -2   2 -12   89.36   17.90   0
  -2   3  -7 1952.36   27.19   0
  -2   3  -6  533.42   17.67   0
  -2   3  -5  942.81   16.96   0
  -1 -18   2   26.01   31.23   0
  -1 -16   5  138.43   31.96   0
  -1 -15   6  174.66   31.65   0
  -1 -14   7   20.72   26.89   0
  -1 -12   8  115.94   27.25   0
  -1 -10   9   96.02   25.48   0
  -1  -4   9   66.58   17.24   0
  -1  -3 -21  563.69   27.54   0
  -1   0 -15  100.16   18.43   0
   0 -18  -1   55.78   27.97   0
   0 -17   1   11.88   26.80   0
   0 -16   2    3.40   26.74   0
   0 -15   3  -10.30   28.65   0
   0 -13   5   45.96   25.07   0
   0 -12   6  437.90   29.26   0
   0 -10   7   26.31   22.30   0
   0  -9   7   29.19   20.40   0
   0  -7 -23   97.48   19.32   0
   0  -6 -22   60.49   18.77   0
   0  -5 -21   42.06   18.44   0
   0  -5   7  471.22   20.04   0
   0  -2 -16   85.18   16.77   0
   1 -17  -4  -24.07   25.10   0
   1 -16  -2  199.13   27.43   0
   1 -15   0  156.14   24.71   0
   1 -10   4   75.93   19.61   0
   1  -8 -21   -3.08   15.31   0
   1  -7 -20  265.03   18.49   0
   1  -6 -19   56.62   16.34   0
   1  -6   4  445.77   17.70   0
   1  -4   3 4323.20   30.27   0
   2 -13  -3   52.83   19.22   0
   2 -11  -1  358.36   20.86   0
   2 -10 -18   31.47    9.59   0
   2 -10   0  399.57   18.84   0
   2  -9   0   45.52   16.24   0
   2  -7   0  329.72   13.16   0
   2  -6  -1 2284.01   21.70   0
 -10  -6  17   18.23   30.61   0
 -10  -5  17  207.35   30.88   0
 -10  -2  16   -7.89   22.40   0
  -9  -7  17  -25.56   31.39   0
  -9  -6  17   91.46   29.62   0
  -9   7  -7    5.38   26.18   0
  -9   7  -6   30.61   20.70   0
  -9   7  -5   97.64   20.65   0
  -9   7  -4   88.49   18.89   0
  -9   7  -3  244.68   18.83   0
  -9   7  -2   -3.90   17.06   0
  -8  -4  16   46.73   28.40   0
  -8  -3  16  -33.47   22.96   0
  -8   0  14  310.90   22.34   0
  -8   6   4  226.17    9.37   0
  -7  -8  16   62.01   32.66   0
  -7  -7  16  104.91   30.05   0
  -7  -6  16  215.53   30.45   0
  -7  -5  16  343.54   29.96   0
  -7  -2  15  299.58   23.11   0
  -6 -10  15  -16.30   30.77   0
  -6  -9  15   68.51   32.46   0
  -6  -4  15  173.38   25.03   0
  -6   0  13   14.32   15.62   0
  -6   1  12   12.48   13.39   0
  -6   6  -7 1269.06   30.16   0
  -6   6  -6   16.81   17.75   0
  -6   6  -2  232.01   14.40   0
  -6   6  -1   25.75   13.27   0
  -5 -10  14   15.46   30.45   0
  -5  -3  14   78.68   21.88   0
  -5   0  12   82.59   15.26   0
  -5   1  11   -7.94   11.61   0
  -5   5 -10  -15.38   20.54   0
  -4 -10  13  154.31   30.98   0
  -3 -12  11  -28.01   29.73   0
  -3 -10  12  139.50   27.31   0
  -3  -9  12  355.32   29.60   0
  -3  -4  12  226.99   22.14   0
  -3  -2  11 1014.35   24.29   0
  -3   1   8  315.11   10.88   0
  -3   2 -16   23.29   15.86   0
  -3   3 -13  154.69   21.04   0
  -3   4  -8   54.86   15.88   0
  -3   4  -7  105.87   16.21   0
  -3   4  -1 6809.43   32.48   0
  -2 -16   6   61.80   30.05   0
  -2 -15   7   17.85   28.68   0
  -2 -14   8  103.71   31.32   0
  -2 -13   9   21.17   27.17   0
  -2  -8  11  497.50   27.69   0
  -2  -7  11   -8.20   21.84   0
  -2  -6  11   11.31   20.96   0
  -2   1 -16  166.06   21.92   0
  -2   2 -13  300.39   20.73   0
  -2   3  -1   83.11    7.08   0
  -1 -19   0   45.82   31.03   0
  -1 -17   3   65.60   30.25   0
  -1 -16   4   -8.14   29.54   0
  -1 -15   5   40.10   26.27   0
  -1 -13   7   62.22   26.99   0
  -1 -11   8   49.92   25.54   0
  -1  -9   9   33.66   23.80   0
  -1  -8   9  957.81   30.14   0
  -1  -6   9   44.46   18.97   0
  -1  -5   9   38.12   17.70   0
  -1  -3   8 1877.82   26.91   0
  -1  -2 -20  100.34   21.73   0
  -1  -1 -18   52.86   20.55   0
  -1  -1   6 1551.96   18.58   0
  -1   2  -7  465.28   15.68   0
  -1   2  -6  389.73   14.46   0
  -1   2  -4 2702.08   21.33   0
  -1   2  -3 3657.72   22.96   0
   0 -18  -2   76.55   30.82   0
   0 -17   0  -25.15   25.58   0
   0 -14   4   45.34   23.89   0
   0 -11   6   72.77   23.63   0
   0  -8   7   30.38   19.27   0
   0  -7   7  138.25   19.64   0
   0  -4 -20  887.14   26.81   0
   0  -1 -14   46.35   15.35   0
   1 -15  -1   13.63   25.02   0
   1 -11   3   91.43   20.72   0
   1  -9   4    7.21   17.73   0
   1  -8   4    3.01   16.49   0
   1  -7   4 3290.05   35.23   0
   1  -5 -18   49.78   13.91   0
   1  -3 -14  791.65   18.74   0
   1  -2 -11  415.78   13.70   0
   2 -14  -5   33.33   17.75   0
   2 -12  -2   61.98   15.91   0
   2 -10  -1  584.57   20.75   0
   2  -6 -14  266.21   10.66   0
 -10  -3  16  150.97   29.56   0
 -10  -1  15   54.52   23.28   0
  -9  -4  16   50.01   28.03   0
  -9  -3  16  110.98   24.53   0
  -9  -1  15  294.37   22.15   0
  -9   3  11  147.47   12.27   0
  -9   7  -1  100.54   16.43   0
  -9   7   0   -1.76   15.07   0
  -8  -8  16   24.00   32.19   0
  -8  -7  16  -12.96   30.21   0
  -8  -6  16  444.33   33.19   0
  -8  -5  16   11.37   26.53   0
  -8  -2  15  632.49   30.10   0
  -8   1  13   17.44   17.36   0
  -8   2  12   17.36   13.60   0
  -8   7  -4   99.85   20.99   0
  -7  -3  15  129.01   22.68   0
  -7  -1  14  472.44   22.39   0
  -6  -8  15  181.01   30.09   0
  -6  -7  15   -6.79   27.33   0
  -6  -6  15  202.70   28.72   0
  -6  -5  15   51.80   25.51   0
  -6  -2  14  196.50   21.37   0
  -6   4   7   17.43    4.97   0
  -6   6  -8  299.13   23.16   0
  -6   6   0  211.18   12.76   0
  -5 -11  13    4.28   29.11   0
  -5  -9  14    0.59   27.49   0
  -5  -8  14   39.18   28.73   0
  -5  -7  14   36.65   26.80   0
  -5  -6  14  181.23   27.53   0
  -5  -5  14   -4.28   23.53   0
  -5  -4  14  596.98   27.48   0
  -5  -2  13   10.98   18.59   0
  -5   5 -12   62.37   21.91   0
  -5   5 -11   63.55   21.70   0
  -4 -11  12  -12.55   28.33   0
  -4  -9  13    1.38   26.14   0
  -4  -6  13   30.05   24.93   0
  -4  -2  12  -29.43   16.98   0
  -4   4 -13 1108.84   32.73   0
  -4   5  -7   84.18   16.97   0
  -4   5  -6  335.05   18.68   0
  -4   5  -4   59.68   13.62   0
  -4   5  -3  -10.40   11.15   0
  -3 -14   9  111.35   31.81   0
  -3 -13  10   27.62   29.20   0
  -3 -11  11  171.06   28.88   0
  -3  -8  12   71.65   24.96   0
  -3  -7  12   -0.54   24.40   0
  -3  -5  12  134.76   21.35   0
  -3  -1  10  833.05   20.12   0
  -3   2   6 1321.45   12.15   0
  -3   3 -14  508.37   25.99   0
  -3   4  -9 1664.32   30.16   0
  -2 -10  10   53.63   25.76   0
  -2  -9  10  276.54   25.35   0
  -2  -4  10   21.65   17.84   0
  -2   0   7 1176.56   16.29   0
  -2   1 -17  143.66   23.72   0
  -2   2 -14   79.96   19.39   0
  -2   3  -9   36.94   15.60   0
  -1 -19  -1    7.09   28.89   0
  -1 -18   1  -13.39   28.80   0
  -1 -17   2  -34.65   25.90   0
  -1 -12   7   56.38   25.91   0
  -1 -10   8   34.48   24.09   0
  -1  -4   8  221.09   17.46   0
  -1  -2   7   22.59    8.43   0
  -1   1 -13  750.68   23.01   0
  -1   2  -2  170.75    8.29   0
   0 -18  -3   56.00   29.57   0
   0 -17  -1   36.29   28.29   0
   0 -16   1   -0.32   24.56   0
   0 -15   2  551.22   30.55   0
   0 -14   3  305.48   27.10   0
   0 -12   5   15.29   22.66   0
   0 -10   6   -3.72   20.62   0
   0  -7 -24  281.61   22.54   0
   0  -6 -23   81.79   20.07   0
   0  -5 -22   -7.36   18.00   0
   0  -5   6  936.56   21.47   0
   0  -2 -17   28.58   16.74   0
   0  -1 -15   16.22   15.61   0
   0   0 -12  142.37   14.83   0
   1 -16  -3    8.86   20.92   0
   1 -14   0   -1.41   20.23   0
   1 -13   1  219.91   22.31   0
   1 -12   2  304.99   22.93   0
   1  -7 -21  246.00   18.91   0
   1  -6 -20  481.57   21.04   0
   1  -5   3  948.98   18.44   0
   1  -4 -17   33.70   15.85   0
   1  -3 -15   12.89   14.74   0
   1  -2 -12    1.58   10.61   0
   1  -2  -1   -0.23    3.78   0
   2 -15  -9    0.40    9.29   0
   2 -14  -6  118.28   17.88   0
   2 -13  -4    6.66   14.58   0
   2 -11  -2  279.94   16.70   0
   2  -9  -1   -1.61   12.02   0
   2  -8  -1  567.62   16.68   0
   2  -7  -1 1042.92   16.88   0
 -11  -4  16  -22.33   30.39   0
 -10  -4  16  -22.37   25.40   0
  -9  -7  16   83.31   31.33   0
  -9  -6  16  130.50   30.27   0
  -9  -5  16   31.96   26.93   0
  -9  -2  15  351.44   27.72   0
  -9   0  14    6.25   18.85   0
  -8  -3  15   15.46   25.23   0
  -8   7  -8  158.35   23.85   0
  -8   7  -7    7.67   21.48   0
  -8   7  -6   24.71   19.78   0
  -8   7  -2   57.62   16.66   0
  -8   7  -1   15.84   14.63   0
  -7  -9  15  282.48   34.92   0
  -7  -8  15   43.56   31.27   0
  -7  -7  15  -37.33   30.41   0
  -7  -5  15  125.97   25.36   0
  -7  -4  15   44.75   23.76   0
  -7   0  13   71.71   19.26   0
  -7   4   8   20.21    6.78   0
  -7   6   3  101.25    8.33   0
  -6 -10  14   36.61   32.06   0
  -6  -3  14   -0.58   20.68   0
  -6  -1  13  169.67   18.48   0
  -5 -12  12   91.22   30.15   0
  -5 -10  13  135.84   30.70   0
  -4 -10  12   12.60   26.88   0
  -4  -3  12   34.53   18.11   0
  -4  -1  11  431.44   18.56   0
  -4   4 -14  212.55   24.90   0
  -4   5  -8   17.18   17.27   0
  -3 -15   8  -52.35   29.03   0
  -3 -12  10   70.56   29.19   0
  -3 -10  11  -18.18   24.92   0
  -3  -9  11   46.08   24.39   0
  -3  -3  11  -14.38   15.98   0
  -3   4 -10  -25.58   16.76   0
  -3   4   0  115.55    7.19   0
  -2 -17   4   46.19   31.09   0
  -2 -16   5   31.10   30.38   0
  -2 -15   6  277.20   32.54   0
  -2 -14   7   58.93   29.08   0
  -2 -11   9   47.29   26.09   0
  -2  -7  10   23.80   20.78   0
  -2  -6  10  154.82   20.75   0
  -2  -1   8  569.31   15.76   0
  -2   3 -10  176.94   13.58   0
  -2   3   0  579.48    8.44   0
  -1 -19  -2   -1.71   30.66   0
  -1 -18   0   23.91   28.88   0
  -1 -16   3  288.46   30.90   0
  -1 -15   4  437.31   31.68   0
  -1 -14   5   -1.16   26.33   0
  -1 -13   6  -17.84   24.77   0
  -1 -11   7    5.84   23.16   0
  -1  -9   8  742.20   28.71   0
  -1  -8   8  117.04   20.74   0
  -1  -5   8   23.61   16.19   0
  -1  -1 -19  372.31   24.57   0
  -1   0 -17  143.77   21.37   0
  -1   1 -14  561.16   22.66   0
  -1   2 -10  233.57   16.72   0
  -1   2  -9  335.39   13.98   0
   0 -16   0  -18.45   23.55   0
   0 -12   4  274.06   23.91   0
   0  -7   6   52.31   17.43   0
   0  -6   6  215.53   17.86   0
   0  -4 -21   20.49   17.92   0
   0  -3 -20   49.43   22.41   0
   0  -2 -18  283.18   20.73   0
   1 -16  -4  525.51   25.44   0
   1 -15  -2  111.47   21.48   0
   1 -14  -1  177.27   20.67   0
   1 -13   0  -15.31   21.14   0
   1 -12   1    2.09   18.53   0
   1 -11   2  983.73   27.11   0
   1  -9   3  191.88   18.34   0
   1  -8   3  292.68   17.81   0
   1  -7   3 2413.93   28.97   0
   1  -6   3  100.31   13.76   0
   1  -5 -19   24.48   14.35   0
   1  -2 -13  689.16   17.78   0
   1  -1  -7   13.18    6.71   0
   1  -1  -6  897.90   11.82   0
   2 -14  -7  221.22   17.39   0
   2 -13  -5  251.66   18.41   0
   2 -12  -4  148.72   16.70   0
   2 -10  -2  958.33   21.69   0
   2  -6 -15    1.32    9.30   0
   2  -5 -13  153.36    9.63   0
   2  -4 -10  110.73    7.56   0
 -11  -6  16    8.89   30.87   0
 -11  -5  16   72.44   28.24   0
 -10  -6  16   52.39   29.38   0
 -10  -5  16   24.30   26.75   0
 -10  -2  15  638.61   30.54   0
 -10   0  14    7.93   16.36   0
 -10   1  13  212.24   19.67   0
 -10   3  11   -4.31   11.72   0
  -9   1  13   89.66   16.98   0
  -9   2  12  146.95   14.51   0
  -9   7   1    7.37   11.93   0
  -8  -9  15   74.53   31.83   0
  -8  -8  15    4.86   33.37   0
  -8  -4  15   68.88   27.65   0
  -8  -1  14  142.72   19.24   0
  -8   7   0    9.89   12.84   0
  -7 -10  14  101.61   31.12   0
  -7  -6  15  -40.55   24.15   0
  -7  -2  14  173.29   20.65   0
  -7   1  12   91.75   15.65   0
  -7   2  11  350.31   14.65   0
  -7   7  -5  191.09   20.58   0
  -7   7  -4  311.88   21.06   0
  -6 -11  13   71.98   32.48   0
  -6  -9  14  190.71   30.04   0
  -6  -7  14  124.65   27.86   0
  -6  -6  14  -18.25   23.86   0
  -6  -5  14   12.88   23.46   0
  -6  -4  14   16.54   22.03   0
  -6   0  12   25.39   17.79   0
  -6   6   1  547.48   13.29   0
  -5  -9  13   50.51   27.11   0
  -5  -8  13   94.75   26.36   0
  -5  -4  13  141.45   21.69   0
  -5  -3  13  143.61   20.12   0
  -5  -1  12  209.13   17.89   0
  -5   5   3  203.20    6.75   0
  -5   6  -7  289.72   20.53   0
  -5   6  -6   53.14   16.95   0
  -5   6  -5   57.19   15.80   0
  -5   6  -4   27.91   14.03   0
  -5   6  -3  731.49   20.29   0
  -4 -13  10   62.30   31.09   0
  -4 -11  11  266.95   29.97   0
  -4  -9  12  147.90   27.59   0
  -4  -8  12  521.11   29.43   0
  -4  -4  12  624.56   25.25   0
  -4   0  10  819.68   18.13   0
  -4   1   9  206.99   10.94   0
  -4   5 -10  126.01   20.80   0
  -4   5   0   29.17    9.14   0
  -3 -15   7   37.22   28.87   0
  -3 -14   8   30.90   30.48   0
  -3 -13   9   36.13   28.22   0
  -3  -5  11  136.62   20.64   0
  -3  -2  10   30.81   15.36   0
  -2 -18   2   -7.02   27.98   0
  -2 -17   3   41.16   33.16   0
  -2 -13   7   51.76   25.17   0
  -2 -12   8   25.73   25.73   0
  -2 -10   9  100.88   24.44   0
  -2  -3   9   25.17   15.71   0
  -1 -18  -1   32.23   30.13   0
  -1 -17   1   13.69   26.56   0
  -1 -16   2  111.03   29.92   0
  -1 -12   6  138.12   25.29   0
  -1 -10   7  357.13   25.45   0
  -1  -3   7  857.28   19.04   0
  -1   0 -18  691.44   27.59   0
  -1   1 -15   80.88   18.62   0
   0 -18  -4  184.75   26.60   0
   0 -17  -2   56.38   24.80   0
   0 -14   2   40.17   23.02   0
   0 -13   3   54.52   23.00   0
   0 -10   5   53.31   20.39   0
   0  -5 -23  100.26   20.63   0
   0  -4 -22   55.82   21.93   0
   0  -4   5  330.91   15.02   0
   0  -1 -16    8.76   16.26   0
   0   0 -13   34.69   15.21   0
   0   1  -8  352.73   14.19   0
   0   1  -6 3028.94   23.85   0
   1 -16  -5   70.73   22.36   0
   1 -15  -3   91.19   19.91   0
   1 -10   2   12.34   16.64   0
   1  -7 -22    9.18   17.23   0
   1  -6 -21   28.14   17.65   0
   1  -5   2   23.07   10.16   0
   1  -4 -18  312.06   17.36   0
   1  -3 -16  985.98   22.10   0
   1  -1  -8   12.73    7.76   0
   1  -1  -5  757.67    9.03   0
   2 -13  -6   94.90   16.17   0
   2 -11  -3  546.70   17.90   0
   2  -9  -2    8.76   10.88   0
   2  -8 -18   -1.61   11.19   0
   2  -8  -2   38.11   11.99   0
   2  -7 -17  450.60   14.43   0
   2  -7  -2   16.72    9.99   0
   2  -5 -14   43.38    9.71   0
   2  -4 -11  120.58    8.61   0
 -10  -3  15   22.27   26.25   0
 -10   2  12  331.63   16.68   0
  -9  -8  15  163.18   35.62   0
  -9  -4  15   93.06   27.35   0
  -9  -3  15    3.12   21.90   0
  -9  -1  14  470.05   25.34   0
  -8  -7  15   74.69   29.47   0
  -8  -6  15   42.46   27.04   0
  -8  -5  15  146.09   26.05   0
  -8   0  13   10.19   18.84   0
  -7  -9  14   68.24   31.67   0
  -7  -3  14   44.83   20.71   0
  -7   7  -9   96.06   21.89   0
  -7   7  -8  -17.01   20.45   0
  -7   7  -7   77.41   20.96   0
  -7   7  -3   32.23   14.17   0
  -7   7  -2  699.80   21.46   0
  -6 -10  13   27.64   31.06   0
  -6  -2  13  198.23   20.12   0
  -6   1  11  339.16   16.42   0
  -6   2  10  147.12   11.90   0
  -5 -11  12   53.68   28.84   0
  -5 -10  12   12.40   27.15   0
  -5  -5  13  500.04   27.23   0
  -5  -2  12   59.88   19.79   0
  -5   0  11   52.23   13.52   0
  -5   1  10   20.31   12.97   0
  -5   6  -9  278.19   23.13   0
  -5   6  -8  106.99   20.53   0
  -5   6  -2   22.80   11.44   0
  -4 -14   9   71.08   31.97   0
  -4 -12  10   14.59   27.09   0
  -4 -10  11   38.46   25.03   0
  -4  -6  12  754.35   29.09   0
  -4  -5  12  180.44   22.65   0
  -4  -2  11  285.95   18.56   0
  -3 -12   9   31.88   26.93   0
  -3   4 -13  662.31   26.85   0
  -3   4   1 1367.14   12.20   0
  -2 -18   1   66.02   32.52   0
  -2 -16   4  115.24   30.53   0
  -2 -15   5   -4.00   28.15   0
  -2 -14   6  -15.60   26.74   0
  -2  -9   9   44.35   21.62   0
  -2  -4   9    1.94   16.18   0
  -2  -2   8 1309.75   21.70   0
  -1 -19  -3   22.64   27.63   0
  -1 -17   0    5.26   28.69   0
  -1 -15   3   77.41   26.24   0
  -1 -14   4    0.70   24.39   0
  -1 -11   6   92.80   23.42   0
  -1  -4   7   34.24   13.56   0
  -1  -2   6 1087.37   17.39   0
  -1   2 -12   29.77   16.12   0
   0 -18  -5  109.04   24.35   0
   0 -17  -3   18.03   22.91   0
   0 -16  -1   30.02   23.29   0
   0 -15   0  463.11   27.43   0
   0 -14   1   68.78   25.46   0
   0 -12   3   -4.80   20.59   0
   0 -11   4  258.32   23.07   0
   0  -9   5    8.78   17.44   0
   0  -8   5  364.07   20.27   0
   0  -3 -21  409.69   23.52   0
   0  -2 -19  -12.11   18.00   0
   0  -1 -17   11.10   17.04   0
   0   0 -14  393.94   19.26   0
   0   1  -9  471.13   16.37   0
   1 -16  -6    9.46   19.84   0
   1 -15  -4   90.91   22.54   0
   1 -14  -2  210.82   20.04   0
   1 -13  -1  212.00   19.93   0
   1 -12   0  252.52   20.08   0
   1 -11   1    9.02   17.11   0
   1  -9   2  301.12   18.04   0
   1  -8   2  245.66   16.39   0
   1  -6   2 2544.44   25.99   0
   1  -5 -20   -4.10   14.50   0
   1  -2 -14  236.09   15.05   0
   1  -1 -10  470.21   13.65   0
   2 -12  -5   91.24   15.18   0
   2 -11  -4   27.15   14.72   0
   2 -10  -3   20.96   11.53   0
   2  -4 -12   21.94    8.57   0
 -11  -4  15  108.22   29.89   0
 -11  -3  15   30.35   23.82   0
 -10  -7  15   -0.54   32.31   0
 -10  -5  15   81.16   31.04   0
 -10  -4  15   33.27   24.45   0
 -10  -1  14  149.35   22.20   0
  -9  -7  15   16.91   29.28   0
  -9  -6  15  251.50   29.93   0
  -9  -5  15   28.24   25.56   0
  -9   7   2   -4.93    9.66   0
  -8  -9  14   99.23   29.90   0
  -8  -2  14   18.95   19.24   0
  -8   1  12  149.62   16.23   0
  -8   3  10   82.04   10.68   0
  -8   7   1   81.96   11.74   0
  -7  -8  14   24.70   28.28   0
  -7  -7  14  115.53   27.79   0
  -7  -6  14   96.62   26.21   0
  -7  -5  14  181.13   25.25   0
  -7  -4  14   -2.54   22.26   0
  -7  -1  13   53.28   16.95   0
  -7   7  -1  826.53   20.45   0
  -6 -11  12   48.94   28.81   0
  -6  -8  13   29.26   25.64   0
  -6  -3  13   29.91   19.64   0
  -6   6   2  142.33    9.38   0
  -5 -13  10  211.96   30.49   0
  -5 -12  11   20.38   28.04   0
  -5  -9  12  161.66   27.98   0
  -5   6 -11   42.31   21.88   0
  -5   6 -10   83.81   21.19   0
  -5   6  -1 1045.65   17.77   0
  -4 -13   9   12.01   28.67   0
  -4  -9  11  216.09   27.35   0
  -4   4   4   36.85    2.32   0
  -3 -16   5   17.22   29.63   0
  -3 -15   6   36.09   29.70   0
  -3 -14   7  -10.61   28.20   0
  -3 -13   8  193.49   28.93   0
  -3 -11   9  -11.23   25.62   0
  -3  -9  10   53.99   23.38   0
  -3  -8  10  253.05   25.11   0
  -3  -3  10  128.22   17.13   0
  -3   4 -14    0.77   20.47   0
  -2 -19  -1   28.23   30.03   0
  -2 -17   2   51.97   28.95   0
  -2 -16   3  126.47   32.14   0
  -2 -13   6   60.69   25.39   0
  -2  -6   9  -35.42   17.36   0
  -2  -5   9  247.89   18.71   0
  -2   4  -7  396.16   17.50   0
  -2   4  -6  123.72   14.59   0
  -1 -19  -4  141.22   28.30   0
  -1 -18  -2   16.25   25.37   0
  -1 -16   1  133.44   26.88   0
  -1 -15   2  292.00   30.52   0
  -1 -13   4   61.13   22.36   0
  -1 -12   5   13.82   22.89   0
  -1 -10   6  -12.12   19.45   0
  -1  -7   7  615.53   22.73   0
  -1  -5   7   49.61   15.59   0
  -1   1   2  782.81    4.75   0
  -1   2 -13  909.09   25.26   0
   0 -18  -6  111.11   25.56   0
   0 -17  -4  -39.11   24.87   0
   0 -16  -2   30.85   22.21   0
   0 -10   4  218.18   20.87   0
   0   0 -15   29.55   16.31   0
   0   1 -11   34.40   14.10   0
   1 -14  -3   13.43   20.24   0
   1 -10   1  -16.90   15.33   0
   1  -6 -22  908.43   26.86   0
   1  -4 -19  204.83   16.89   0
   1  -2 -15  215.08   15.60   0
   1  -1 -11  251.24   13.23   0
   1  -1  -4   58.26    4.85   0
   2 -12  -6  626.67   18.34   0
   2  -9  -3   10.46    9.85   0
   2  -8 -19  206.08   13.69   0
   2  -8  -3  382.32   12.91   0
   2  -7 -18  381.95   14.62   0
   2  -6 -17   23.79   11.65   0
   2  -5 -15   16.11   10.52   0
   2  -5  -4  189.57    5.77   0
 -11  -6  15  144.05   29.18   0
 -11  -5  15   34.31   25.69   0
 -10  -6  15   39.61   27.91   0
  -9  -2  14   11.54   19.43   0
  -9   0  13   60.76   15.86   0
  -9   8  -6   84.04   21.70   0
  -9   8  -5   16.88   19.10   0
  -9   8  -4   64.35   21.80   0
  -8  -8  14    8.70   28.48   0
  -8  -7  14   30.36   25.47   0
  -8  -4  14   15.63   22.21   0
  -8  -3  14   11.92   20.97   0
  -8   2  11   19.37   12.37   0
  -7 -10  13   76.15   31.57   0
  -7  -2  13  856.31   25.72   0
  -7   0  12  113.28   18.19   0
  -7   7   0   84.43   12.52   0
  -6 -10  12    0.74   27.31   0
  -6  -7  13  -13.37   25.05   0
  -6  -6  13  142.56   25.54   0
  -6  -5  13  345.05   25.84   0
  -6  -1  12  354.07   18.83   0
  -6   7  -9  438.88   28.17   0
  -6   7  -8   37.35   20.39   0
  -6   7  -6  142.26   18.78   0
  -6   7  -5  998.78   25.03   0
  -6   7  -4   36.48   14.98   0
  -5 -11  11   45.99   29.41   0
  -5  -8  12  221.33   27.59   0
  -5  -7  12  194.42   25.47   0
  -5  -4  12  312.28   22.39   0
  -5  -3  12   88.35   18.90   0
  -5  -1  11   31.43   14.76   0
  -5   6   0  138.01   10.98   0
  -4 -15   7  -27.16   29.43   0
  -4 -14   8    5.47   30.02   0
  -4  -8  11  271.29   25.95   0
  -4  -7  11   18.43   21.37   0
  -4  -3  11   36.48   16.60   0
  -4  -1  10   83.25   14.22   0
  -4   5   1   28.83    7.47   0
  -3 -12   8  692.99   32.85   0
  -3 -10   9  213.00   26.04   0
  -3  -7  10   40.85   21.41   0
  -3  -6  10   74.91   20.19   0
  -3  -5  10   25.01   18.46   0
  -3  -4  10   85.96   17.23   0
  -3   5  -9  105.45   17.79   0
  -3   5  -7  317.65   18.13   0
  -3   5  -4  203.18   13.91   0
  -2 -19  -2  116.22   31.44   0
  -2 -18   0   46.82   28.87   0
  -2 -15   4  103.16   27.60   0
  -2 -11   7  994.66   32.75   0
  -2  -9   8 1513.39   34.32   0
  -2  -3   8  710.27   19.13   0
  -2  -1   7 2177.23   22.13   0
  -2   3 -15  376.58   24.22   0
  -2   3   1  324.12    5.68   0
  -2   4 -10  -17.08   15.57   0
  -2   4  -9 1039.55   24.42   0
  -2   4  -8   -7.80   10.31   0
  -2   4  -4   41.07   10.67   0
  -1 -18  -3   42.76   27.17   0
  -1 -17  -1   56.20   25.39   0
  -1 -14   3   98.45   23.75   0
  -1 -11   5   74.72   20.91   0
  -1  -9   6  424.11   22.32   0
  -1   2 -14  214.77   19.73   0
  -1   3  -8 1889.86   26.38   0
  -1   3  -7  505.67   16.81   0
  -1   3  -6  789.73   17.23   0
   0 -15  -1   20.15   21.68   0
   0 -14   0   35.48   20.35   0
   0 -13   1  355.63   26.15   0
   0 -12   2  215.98   21.69   0
   0 -11   3   34.14   19.25   0
   0  -9   4  690.04   23.31   0
   0   0 -16  711.57   24.22   0
   0   1 -12   29.20   14.75   0
   1 -15  -5   23.57   17.68   0
   1 -13  -2   62.52   17.09   0
   1 -12  -1  524.50   21.47   0
   1 -11   0  413.68   20.24   0
   1  -9   1    2.40   14.05   0
   1  -5 -21   14.24   15.27   0
   1  -4 -20  991.66   27.03   0
   1  -3 -18  348.57   18.59   0
   1  -2 -16   75.47   14.73   0
   1  -1 -13 3126.61   31.84   0
   2 -13  -8  293.85   15.23   0
   2 -11  -5  889.04   19.12   0
   2 -10  -4  295.15   12.77   0
   2  -5 -16   67.50   12.13   0
   2  -4 -13   28.49    8.08   0
 -11  -2  14   33.39   24.58   0
 -10  -2  14   17.24   19.91   0
 -10   0  13  108.81   19.17   0
  -9  -8  14   51.14   29.74   0
  -9  -7  14   87.47   31.85   0
  -9  -4  14   22.90   26.53   0
  -9  -3  14   13.81   20.34   0
  -9   1  12   54.01   16.00   0
  -9   8  -3   23.15   15.44   0
  -8 -10  13   -3.06   30.82   0
  -8  -6  14  166.13   26.88   0
  -8  -5  14   14.98   23.27   0
  -8  -1  13  317.26   19.85   0
  -8   7   2   39.83   10.37   0
  -8   8  -7   40.64   24.92   0
  -8   8  -6   14.93   22.67   0
  -8   8  -5    9.11   20.72   0
  -7 -11  12   -5.29   30.70   0
  -7  -9  13  294.42   30.41   0
  -7  -8  13   90.07   28.30   0
  -7  -3  13   -9.32   19.25   0
  -7   1  11   11.94   13.86   0
  -7   6   4  867.16   10.55   0
  -6 -12  11    4.28   28.17   0
  -6  -9  12  503.64   31.80   0
  -6  -2  12  -10.17   19.30   0
  -6   0  11    1.44   15.46   0
  -6   7  -2   16.03   14.10   0
  -5 -12  10  192.52   31.01   0
  -5 -10  11  -27.54   25.56   0
  -5  -6  12  896.31   30.83   0
  -5  -5  12   -6.66   20.66   0
  -4 -13   8  137.95   30.17   0
  -4 -10  10   65.23   25.07   0
  -4  -5  11  609.01   25.14   0
  -4   6  -9  197.71   20.79   0
  -4   6  -8  566.90   23.18   0
  -4   6  -7  701.84   22.88   0
  -4   6  -6   14.84   15.39   0
  -4   6  -5  302.18   17.10   0
  -4   6  -4  547.91   19.57   0
  -3 -17   3  138.75   31.06   0
  -3 -16   4   90.31   28.96   0
  -3 -15   5   24.25   27.80   0
  -3 -14   6   43.08   27.14   0
  -3 -13   7  -37.17   24.32   0
  -3  -2   9  423.69   16.82   0
  -3   5 -11  285.91   22.39   0
  -3   5 -10  220.80   19.36   0
  -3   5  -3  151.11   11.77   0
  -2 -18  -1   64.40   30.88   0
  -2 -17   1  118.26   28.74   0
  -2 -16   2  203.52   28.34   0
  -2 -13   5   -1.44   23.83   0
  -2 -12   6   20.99   24.00   0
  -2 -10   7  156.95   22.96   0
  -2  -8   8  491.94   24.37   0
  -2  -7   8   -9.00   18.18   0
  -2  -4   8   19.36   15.13   0
  -2   4 -12   16.37   17.31   0
  -2   4  -3 1862.58   20.00   0
  -1 -17  -2  -11.99   27.87   0
  -1 -16   0  147.19   25.39   0
  -1 -14   2   76.30   22.31   0
  -1 -13   3   24.11   22.49   0
  -1 -12   4  667.11   28.13   0
  -1   2 -15  171.13   20.72   0
  -1   3  -9  184.89   15.76   0
  -1   3  -5  497.93   14.10   0
   0 -17  -5   34.18   21.27   0
   0 -16  -3    8.53   21.07   0
   0 -15  -2  101.84   25.01   0
   0 -10   3  253.96   20.09   0
   0  -8   4  665.18   20.95   0
   0  -7   4  106.67   15.61   0
   0  -6   4  851.08   19.67   0
   0  -5   4  845.64   18.20   0
   0  -2 -21  408.59   24.58   0
   0  -1 -19   61.42   19.47   0
   0   0 -17   90.03   18.73   0
   0   1 -14   13.38   15.37   0
   0   1 -13  114.58   15.70   0
   1 -15  -6  259.65   21.19   0
   1 -14  -4  184.91   18.53   0
   1 -13  -3   39.29   18.55   0
   1 -10   0   45.72   15.03   0
   1  -7   1  110.32   11.70   0
   1  -6 -23   -4.04   19.46   0
   1  -6   1  355.10   12.79   0
   1  -5 -22  167.92   20.96   0
   1  -5   1 1008.18   15.35   0
   1  -3 -19  511.75   20.82   0
   1  -2 -17  219.16   17.16   0
   1  -1 -14  586.93   19.03   0
   2 -13  -9   -1.38   11.39   0
   2 -12  -7   35.78   12.59   0
   2  -9  -4   18.62   10.67   0
   2  -8 -20   18.15   12.81   0
   2  -7 -19   31.80   12.34   0
   2  -4 -14  163.41   10.56   0
 -11  -3  14   19.69   22.25   0
 -10  -8  14  -10.98   29.73   0
 -10  -7  14  135.83   29.98   0
 -10  -6  14   54.43   29.68   0
 -10  -5  14   46.53   28.01   0
 -10  -4  14  -20.20   22.19   0
 -10  -3  14   18.07   21.61   0
 -10   1  12   -3.12   15.49   0
  -9  -6  14  -22.06   25.26   0
  -9  -5  14   16.02   24.06   0
  -9  -1  13   81.01   17.81   0
  -9   2  11   46.47   12.82   0
  -9   3  10  238.77   12.15   0
  -9   8  -1   13.56   14.32   0
  -8  -9  13  128.90   31.03   0
  -8  -2  13  691.22   24.15   0
  -8   0  12   42.87   17.00   0
  -8   8  -4   -8.10   16.15   0
  -8   8  -3   66.32   17.86   0
  -7 -10  12   39.15   29.62   0
  -7  -7  13   98.68   26.31   0
  -7  -6  13  179.90   26.37   0
  -7  -5  13   42.63   23.01   0
  -7  -4  13   17.75   20.92   0
  -7  -1  12  258.79   20.55   0
  -7   2  10  527.62   14.69   0
  -7   7   1 1074.52   18.33   0
  -6 -11  11   88.97   30.37   0
  -6  -8  12   35.50   26.55   0
  -6  -3  12   50.22   21.25   0
  -5 -14   8   11.20   30.10   0
  -5 -11  10  164.46   28.09   0
  -5  -9  11  429.18   29.94   0
  -5  -8  11  286.28   26.26   0
  -5  -2  11  -10.24   15.62   0
  -4 -16   5  -31.99   29.59   0
  -4 -15   6  157.38   31.36   0
  -4 -14   7   13.35   29.28   0
  -4  -9  10  119.87   24.12   0
  -4  -8  10  721.63   28.42   0
  -4   1   8   20.51    9.81   0
  -4   6 -10  272.52   22.34   0
  -4   6  -3  558.45   16.60   0
  -3 -18   1  -10.20   29.04   0
  -3 -12   7   42.03   25.26   0
  -3 -10   8  379.87   25.24   0
  -3  -8   9   99.08   21.89   0
  -3  -3   9  373.13   17.88   0
  -3   5 -13   23.61   20.22   0
  -2 -19  -3   25.65   28.07   0
  -2 -17   0   -0.40   28.98   0
  -2 -15   3   10.80   23.85   0
  -2 -14   4   29.71   23.77   0
  -2 -11   6   55.57   23.22   0
  -2  -5   8   55.45   11.82   0
  -1 -18  -4   80.82   25.13   0
  -1 -16  -1   42.57   26.35   0
  -1 -10   5  522.22   24.48   0
  -1  -7   6  655.77   21.99   0
  -1  -6   6  603.47   19.96   0
  -1  -2   5 1154.41   16.21   0
  -1   2 -16   78.56   19.82   0
  -1   2   0   55.97    3.72   0
  -1   3 -11   -0.55   10.67   0
  -1   3  -4   19.90    9.07   0
   0 -17  -6   50.31   24.02   0
   0 -16  -4  361.53   24.08   0
   0 -14  -1    8.64   19.01   0
   0 -13   0   -0.83   18.75   0
   0 -12   1   51.34   18.98   0
   0 -11   2  136.05   19.03   0
   0  -3   3  139.64    9.64   0
   0  -1 -20  172.28   21.93   0
   0   0 -18   26.87   19.04   0
   1 -16  -9  -17.32   10.97   0
   1 -14  -5  585.56   23.38   0
   1 -12  -2  392.31   19.05   0
   1  -9   0  719.90   18.88   0
   1  -4 -21  181.52   18.83   0
   1   0  -9    7.84   10.06   0
   2 -13 -10   20.82   11.51   0
   2 -12  -8  698.11   17.14   0
   2 -11  -6  105.16   12.15   0
   2 -10  -5   55.70   11.14   0
   2  -8  -4  472.34   12.28   0
   2  -5 -17  538.28   17.13   0
   2  -4 -15  166.57   11.40   0
   2  -3 -12  546.43   13.85   0
   2  -3 -11  566.94   12.72   0
   2  -3 -10   51.63    6.89   0
   2  -3  -9   40.59    6.59   0
 -12  -6  14   16.59   27.50   0
 -12  -5  14   54.38   25.76   0
 -12  -4  14  -65.95   24.50   0
 -11  -7  14   98.56   29.28   0
 -11  -5  14   99.58   25.87   0
 -11  -4  14   15.05   23.84   0
 -11  -1  13  114.19   21.95   0
 -10  -1  13   26.30   17.25   0
 -10   2  11   31.40   13.66   0
  -9  -9  13   83.47   30.58   0
  -9  -2  13  631.84   26.91   0
  -8 -10  12  149.61   29.69   0
  -8  -8  13  117.37   27.46   0
  -8  -7  13   55.75   26.09   0
  -8  -6  13   65.73   23.77   0
  -8  -4  13   41.74   23.69   0
  -8  -3  13  200.35   21.10   0
  -8   8  -2   66.71   16.30   0
  -7   8  -8  137.15   23.14   0
  -7   8  -7   22.00   19.42   0
  -7   8  -6   26.29   18.03   0
  -7   8  -5   41.88   20.02   0
  -6 -12  10  100.36   30.41   0
  -6 -10  11  163.90   28.97   0
  -6  -7  12  150.29   25.18   0
  -6  -6  12  689.13   28.97   0
  -6  -5  12  -16.95   21.46   0
  -6  -4  12  778.14   26.72   0
  -6   6   3  108.88    7.11   0
  -6   7  -1   84.34   11.42   0
  -5 -10  10  -10.03   24.73   0
  -5  -7  11   -8.16   22.96   0
  -5  -6  11    3.54   19.93   0
  -5  -3  11   36.36   17.13   0
  -5   1   9   95.47   12.11   0
  -5   6   1 1196.89   15.69   0
  -5   7 -10  217.64   23.30   0
  -5   7  -9  198.23   22.20   0
  -5   7  -8   29.72   19.42   0
  -5   7  -7  416.56   21.77   0
  -5   7  -6  150.32   17.80   0
  -5   7  -5  930.06   23.40   0
  -5   7  -4  263.08   18.57   0
  -4 -13   7  224.55   27.43   0
  -4 -12   8   36.59   25.67   0
  -4 -10   9  376.53   26.69   0
  -4  -7  10   17.04   20.79   0
  -4  -6  10  428.64   22.88   0
  -4  -4  10  703.70   22.63   0
  -4  -3  10    9.29   15.70   0
  -4   6  -2  583.28   15.39   0
  -3 -18   0   38.22   26.48   0
  -3 -16   3   29.17   27.94   0
  -3 -15   4  -15.21   26.34   0
  -3 -14   5  156.92   26.87   0
  -3 -13   6   73.32   24.90   0
  -3  -6   9   -4.92   18.09   0
  -3  -5   9  129.55   18.13   0
  -3  -4   9   71.51   16.58   0
  -3  -1   8  846.89   17.16   0
  -3   4   2  657.83    7.54   0
  -2 -19  -4   79.73   29.46   0
  -2 -18  -2   51.01   26.84   0
  -2 -16   1   28.43   25.39   0
  -2 -15   2  343.75   26.85   0
  -2 -13   4   20.69   22.60   0
  -2 -12   5   -0.29   22.35   0
  -2  -8   7 1049.51   27.29   0
  -2   4 -14   18.96   19.81   0
  -1 -18  -5    7.43   26.70   0
  -1 -14   1   86.63   22.62   0
  -1 -13   2   27.51   21.22   0
  -1 -12   3   19.67   20.74   0
  -1   3 -14  158.53   19.82   0
  -1   3 -13   55.58   17.67   0
  -1   3  -3 9854.73   37.49   0
   0 -17  -7    2.44   22.20   0
   0 -15  -3   -3.04   19.32   0
   0  -8   3  926.32   21.98   0
   0   0 -19   90.27   23.05   0
   0   1 -16  -15.53   17.74   0
   0   1  -2  465.37    6.63   0
   0   2 -11  226.63   16.63   0
   0   2  -9  107.10   14.13   0
   0   2  -8  181.88   13.81   0
   0   2  -7   28.08   11.19   0
   1 -16 -10   -6.16   10.44   0
   1 -15  -7   17.05   15.12   0
   1  -8   0   10.66   11.47   0
   1  -5 -23   34.80   20.14   0
   1  -4 -22  390.29   24.27   0
   1  -3 -20  479.00   21.78   0
   1  -2 -18  726.29   22.82   0
   1  -1 -16  263.41   17.54   0
   1   0 -11 1130.00   20.88   0
   1   0 -10 4197.70   32.15   0
   1   0  -7   16.84    7.61   0
   2 -11  -7 1013.64   18.00   0
   2  -9  -5   22.31    9.20   0
   2  -7 -20  175.23   14.74   0
   2  -6 -19   11.07   12.89   0
   2  -5 -18  211.15   15.81   0
   2  -4 -16    5.78   12.46   0
   2  -3 -13  234.00   12.77   0
 -11  -2  13   28.31   22.87   0
 -10  -8  13  -16.25   26.53   0
 -10  -2  13  524.81   24.17   0
 -10   3  10  107.12   11.13   0
  -9  -8  13   12.05   26.50   0
  -9  -7  13  -30.14   25.29   0
  -9  -3  13  171.81   21.64   0
  -9   0  12   73.93   17.82   0
  -9   8   0   73.19   13.86   0
  -8  -9  12  264.46   29.17   0
  -8  -5  13   36.71   21.75   0
  -8  -1  12  480.58   22.34   0
  -8   1  11  326.64   17.32   0
  -8   8  -1   35.61   14.41   0
  -7 -12  10  -23.93   27.40   0
  -7  -2  12   28.49   17.25   0
  -7   0  11  122.91   16.52   0
  -7   8  -4  149.55   16.96   0
  -7   8  -3    6.23   16.46   0
  -6 -13   9   16.47   20.78   0
  -6  -1  11   39.74   14.77   0
  -6   2   9  402.49   12.38   0
  -6   7   0  122.46   11.91   0
  -5 -15   6   -7.46   29.89   0
  -5 -14   7  177.36   30.73   0
  -5 -13   8  482.02   32.34   0
  -5 -11   9   22.27   24.74   0
  -5  -5  11  844.41   26.77   0
  -5  -1  10  160.57   14.59   0
  -5   5   4    2.05    3.81   0
  -5   7  -3  547.82   19.01   0
  -4 -15   5  -28.34   27.80   0
  -4 -11   8   16.48   23.78   0
  -4  -9   9   33.06   22.69   0
  -4  -5  10   70.65   17.98   0
  -4  -1   9 1303.51   21.00   0
  -4   5   2    9.78    5.49   0
  -3 -19  -2   58.51   28.20   0
  -3 -17   1    0.40   27.24   0
  -3 -12   6  455.42   28.32   0
  -3  -8   8  172.24   20.55   0
  -3   0   7  676.24   14.23   0
  -2 -17  -1    2.93   24.94   0
  -2 -10   6    1.86   19.05   0
  -2  -6   7   82.51   15.66   0
  -2  -4   7 1786.57   25.31   0
  -2  -3   7   32.00   12.73   0
  -2  -1   6  850.10   14.24   0
  -1 -16  -2   24.16   22.28   0
  -1 -10   4  160.68   19.91   0
  -1  -8   5  189.57   18.38   0
  -1  -3   5  522.28   14.22   0
   0 -16  -5  311.92   22.35   0
   0 -14  -2   68.68   18.67   0
   0 -13  -1  119.62   18.97   0
   0 -12   0 1519.77   29.72   0
   0 -11   1  167.98   18.57   0
   0  -7   3  812.82   19.96   0
   0  -5   3 1526.04   20.21   0
   0  -4   3 2463.63   22.41   0
   0   2 -13   19.93   15.68   0
   0   2 -12    3.94   14.89   0
   1 -15  -8  475.25   20.62   0
   1 -14  -6  105.51   18.32   0
   1 -12  -3   48.85   14.67   0
   1 -11  -2  386.31   17.60   0
   1  -7   0 1797.07   21.00   0
   1  -6   0  644.78   14.76   0
   1  -5   0  624.87   11.89   0
   1  -3 -21  391.88   21.53   0
   1  -1 -17   35.19   15.83   0
   1   0 -13  750.12   20.56   0
   1   0  -6   63.24    7.21   0
   2 -12  -9   -9.99   10.97   0
   2 -10  -6   -8.35    9.63   0
   2  -6 -20  273.11   16.40   0
   2  -4 -17  110.93   15.03   0
   2  -3 -14  104.80   11.01   0
 -12  -3  13   55.23   26.30   0
 -11  -7  13   -4.26   27.46   0
 -11  -3  13  270.94   27.21   0
 -11   0  12  170.39   20.18   0
 -10  -7  13   26.65   27.39   0
 -10  -6  13  112.02   26.74   0
 -10  -5  13   71.97   27.16   0
 -10  -4  13   22.68   25.75   0
 -10  -3  13  152.65   22.23   0
 -10   0  12    3.39   17.05   0
  -9  -9  12  289.05   30.61   0
  -9  -6  13   66.74   23.67   0
  -9  -5  13    3.51   22.31   0
  -9  -4  13   51.33   21.84   0
  -8 -11  11   31.05   30.35   0
  -8  -8  12   -9.01   26.53   0
  -8   2  10  132.30   13.24   0
  -8   7   3  216.56    9.49   0
  -7 -10  11   15.93   21.21   0
  -7  -6  12   57.33   23.81   0
  -7  -5  12    6.00   20.72   0
  -7  -4  12   30.44   19.83   0
  -7   7   2  151.46   10.11   0
  -7   8  -2   10.69   14.83   0
  -6 -10  10   36.27   25.61   0
  -6  -8  11  139.41   25.02   0
  -6  -7  11   15.72   23.66   0
  -6  -2  11  644.27   21.33   0
  -6   8  -8  333.94   23.60   0
  -6   8  -6  664.91   23.64   0
  -5 -12   8  119.03   26.88   0
  -5  -8  10  208.46   24.20   0
  -5   7  -2   52.99   14.06   0
  -4 -17   2  -33.50   28.31   0
  -4 -13   6   97.75   25.03   0
  -4 -12   7   73.11   25.23   0
  -4  -8   9  617.76   26.96   0
  -4   6  -1  480.83   13.06   0
  -3 -18  -1   25.25   27.06   0
  -3 -16   2   93.22   26.00   0
  -3 -15   3   28.66   25.81   0
  -3 -13   5   58.13   24.59   0
  -3  -7   8  112.38   19.01   0
  -3  -2   8  155.15   13.44   0
  -3   6 -11  131.48   20.86   0
  -3   6 -10    5.97   17.83   0
  -3   6  -9   22.01   17.52   0
  -3   6  -8  493.12   21.09   0
  -3   6  -6  179.93   16.03   0
  -2 -19  -5    1.37   24.93   0
  -2 -18  -3   70.76   25.73   0
  -2 -15   1   -2.67   23.38   0
  -2 -14   2  205.13   27.85   0
  -2 -13   3   55.96   21.33   0
  -2 -12   4  557.60   27.32   0
  -2 -11   5   98.03   16.18   0
  -2  -9   6 1639.29   32.01   0
  -2  -5   7   10.88   14.02   0
  -2   5 -12  101.84   19.21   0
  -2   5 -11   53.88   18.07   0
  -2   5  -7  655.16   19.81   0
  -2   5  -6   18.40   13.23   0
  -1 -18  -6   90.05   23.53   0
  -1 -17  -4   22.42   22.23   0
  -1 -15  -1   20.82   21.53   0
  -1 -14   0   -1.83   20.01   0
  -1 -13   1   -8.83   18.61   0
  -1 -12   2  508.75   24.50   0
  -1 -11   3   69.59   19.51   0
  -1  -9   4  622.81   22.31   0
  -1  -7   5   51.50   11.46   0
  -1  -6   5   14.79   14.13   0
  -1   3  -2  879.24   12.05   0
  -1   4 -10   72.82   14.99   0
  -1   4  -9  725.78   20.64   0
   0 -16  -6   45.30   21.60   0
   0 -15  -4  411.56   22.96   0
   0  -9   2  515.63   19.30   0
   0   2 -14   17.82   16.40   0
   1 -15  -9   98.31   14.93   0
   1 -13  -5   12.16   16.27   0
   1  -9  -1   14.67   11.47   0
   1  -4 -23   41.80   19.14   0
   1  -3 -22  226.50   23.58   0
   1  -2 -20  144.32   18.96   0
   1  -1 -18   23.32   16.57   0
   1   0 -15   54.26   15.40   0
   1   0 -14  490.95   19.04   0
   2 -11  -8  496.09   14.05   0
   2  -7 -21   49.32   13.50   0
   2  -5 -19  172.10   14.18   0
   2  -4 -18  457.97   18.52   0
   2  -3 -15   57.65   11.34   0
 -12  -6  13  154.70   28.29   0
 -12  -5  13   15.79   25.20   0
 -12  -4  13   14.28   23.47   0
 -11  -6  13  214.47   28.65   0
 -11  -5  13    5.87   23.66   0
 -11  -4  13   38.10   23.16   0
 -10  -9  12   19.43   29.53   0
  -9  -8  12   63.72   27.23   0
  -9  -1  12 1015.52   25.03   0
  -9   1  11  104.47   15.68   0
  -9   5   7  960.65    9.47   0
  -9   8   1   15.76   12.92   0
  -8 -10  11    9.64   28.75   0
  -8  -7  12   97.77   25.43   0
  -8  -6  12   38.97   23.47   0
  -8  -3  12  187.27   23.36   0
  -8  -2  12   10.72   16.84   0
  -8   3   9  338.71   11.51   0
  -8   8   0  377.07   15.76   0
  -7 -11  10  -23.83   27.80   0
  -7  -8  11  298.30   26.85   0
  -7  -1  11  173.72   19.08   0
  -7   1  10   72.94   13.08   0
  -6 -11   9  -24.25   25.80   0
  -6  -9  10  403.36   28.31   0
  -6  -6  11   68.09   22.03   0
  -6  -4  11  -10.02   18.14   0
  -6  -3  11  285.42   19.56   0
  -6   0  10   69.38   12.39   0
  -6   8  -4  363.39   20.29   0
  -5 -15   5   34.73   29.24   0
  -5 -14   6    7.61   28.19   0
  -5 -13   7    8.29   27.22   0
  -5 -10   9   98.82   18.86   0
  -5  -7  10  105.45   22.19   0
  -5  -3  10    4.82   18.02   0
  -5  -2  10   18.44   14.61   0
  -5   6   2  537.99   10.84   0
  -4 -16   3    8.10   26.39   0
  -4 -15   4  -12.98   26.63   0
  -4 -14   5    6.15   26.71   0
  -4 -11   7   -3.61   22.36   0
  -4  -7   9   17.71   19.76   0
  -4  -6   9   57.31   17.79   0
  -4  -3   9   56.12   14.40   0
  -4  -2   9  963.43   20.73   0
  -4   0   8 1427.90   19.55   0
  -4   7 -10  122.55   22.16   0
  -4   7  -9  286.93   22.58   0
  -4   7  -8  275.96   20.82   0
  -4   7  -7  283.62   19.75   0
  -4   7  -6   24.74   15.62   0
  -3 -19  -3   -0.98   25.05   0
  -3 -17   0   -8.18   26.44   0
  -3 -16   1  106.70   28.87   0
  -3 -12   5  114.70   23.35   0
  -3  -9   7  124.73   21.22   0
  -3  -6   8  237.38   19.02   0
  -3  -5   8   21.47   16.12   0
  -3   2   5  254.63    5.96   0
  -3   5   0   39.80    8.09   0
  -3   6 -12    3.09   20.54   0
  -3   6  -5  235.89   15.39   0
  -3   6  -4  182.04   13.67   0
  -2 -19  -6   37.46   29.00   0
  -2 -18  -4   15.10   24.64   0
  -2 -17  -2    2.49   24.20   0
  -2 -10   5   49.38   19.68   0
  -2   5 -13   87.23   20.28   0
  -2   5  -4    1.38   11.08   0
  -1 -18  -7   26.22   25.15   0
  -1 -17  -5   90.26   25.39   0
  -1 -16  -3   36.43   21.62   0
  -1 -10   3  -19.42   16.21   0
  -1  -8   4  286.60   17.55   0
  -1   4 -11 1025.30   24.86   0
   0 -14  -3    6.08   16.90   0
   0 -13  -2    1.71   16.59   0
   0 -12  -1   21.62   18.68   0
   0 -11   0   16.59   15.91   0
   0 -10   1  146.13   16.64   0
   0  -8   2   73.72   14.30   0
   0   2 -16    4.38   17.88   0
   0   2 -15   35.19   17.61   0
   1 -14  -7  868.92   21.65   0
   1 -11  -3  550.07   17.66   0
   1 -10  -2   50.53   12.81   0
   1  -8  -1 1055.98   18.08   0
   1  -2 -21  236.84   20.61   0
   1   0  -5   18.29    5.98   0
   2 -12 -10   99.94   10.59   0
   2 -10  -7  131.44   10.71   0
   2  -9  -6   76.15    8.74   0
   2  -6 -21   -8.39   14.12   0
   2  -6  -5  239.71    7.16   0
   2  -5 -20   54.26   15.31   0
   2  -3 -16   36.09   11.78   0
   2  -2 -13  613.09   16.88   0
   2  -2 -12   13.39    9.44   0
   2  -2 -11  373.47   11.53   0
   2  -2 -10   72.65    7.75   0
   2  -2  -9  817.79   12.50   0
 -11  -8  12    4.40   31.09   0
 -11  -1  12   16.32   18.94   0
 -11   1  11  505.42   19.41   0
 -10  -8  12   58.87   27.24   0
 -10  -1  12  226.75   18.68   0
 -10   1  11  117.80   15.87   0
  -9 -10  11  134.70   30.47   0
  -9  -7  12   23.54   25.15   0
  -9  -6  12    0.63   26.14   0
  -9  -2  12    0.08   16.79   0
  -9   7   4   98.62    7.27   0
  -8 -11  10   36.23   29.50   0
  -8  -9  11  260.84   29.75   0
  -8  -4  12   38.89   19.82   0
  -8   0  11   -1.22   13.12   0
  -8   9  -6    2.81   19.61   0
  -8   9  -5   24.05   20.92   0
  -7 -13   8  143.95   28.23   0
  -7 -12   9  146.06   28.78   0
  -7 -10  10  199.12   28.75   0
  -7   8  -1   59.86   12.05   0
  -6 -12   8  233.64   28.82   0
  -6  -8  10  608.76   29.23   0
  -6   7   1   15.39    8.90   0
  -6   8  -3  110.73   14.13   0
  -5 -12   7  169.08   25.26   0
  -5 -11   8    5.84   22.45   0
  -5  -9   9   67.17   23.63   0
  -5  -5  10  209.26   20.23   0
  -5  -4  10   43.54   17.52   0
  -5   0   9  828.29   16.80   0
  -5   7  -1   69.21   10.62   0
  -5   8  -9   12.68   22.75   0
  -4 -17   1   17.55   28.09   0
  -4 -12   6  177.56   25.28   0
  -4  -9   8  288.21   23.00   0
  -4  -4   9   52.92   16.15   0
  -4   6   0   38.95    7.99   0
  -4   7  -5  548.99   19.35   0
  -4   7  -4   22.68   15.59   0
  -3 -20  -6   10.42   27.28   0
  -3 -19  -4  187.88   29.26   0
  -3 -18  -2   47.07   26.73   0
  -3 -15   2  291.01   27.64   0
  -3 -13   4   61.81   23.97   0
  -3 -10   6  673.61   26.72   0
  -3  -8   7  158.49   20.07   0
  -3  -1   7  311.71   11.97   0
  -3   6  -3  456.54   16.08   0
  -2 -17  -3   24.25   26.01   0
  -2 -16  -1    7.23   22.58   0
  -2 -15   0  383.33   26.24   0
  -2 -14   1   33.13   25.20   0
  -2 -12   3  -14.53   20.22   0
  -2 -11   4   46.41   20.10   0
  -2  -9   5   47.15   17.70   0
  -2  -2   6    6.84    9.45   0
  -1 -16  -4  214.93   26.26   0
  -1 -14  -1   23.45   19.91   0
  -1 -13   0  -27.31   21.13   0
  -1 -12   1  137.65   22.47   0
  -1 -11   2  125.09   18.85   0
  -1  -2   4 4267.38   25.11   0
  -1   4  -5 4421.04   31.81   0
   0 -16  -7  258.50   20.32   0
   0 -15  -5  160.08   19.44   0
   0  -9   1  104.87   14.98   0
   0  -7   2  667.97   17.31   0
   0   2 -17 1020.14   29.09   0
   0   3 -11    4.93   14.55   0
   0   3 -10  243.92   15.84   0
   0   3  -9   46.75   13.45   0
   0   3  -8 1253.17   21.10   0
   1 -14  -8   15.68   15.36   0
   1  -7  -1  821.29   16.15   0
   1  -1 -20    9.19   17.37   0
   1   1 -13  532.55   19.28   0
   1   1  -9 4221.45   31.54   0
   1   1  -8   81.40   10.57   0
   2  -6 -22  182.12   17.42   0
   2  -5 -21   18.79   16.30   0
   2  -4 -19  269.74   16.10   0
   2  -3 -18  528.96   20.18   0
   2  -3 -17  226.59   14.68   0
   2  -2 -15  480.86   17.84   0
   2  -2 -14  214.34   13.30   0
 -13  -6  12   34.38   28.86   0
 -12  -7  12  170.65   29.41   0
 -12  -2  12    6.28   19.75   0
 -11  -7  12  123.97   28.09   0
 -11  -2  12  120.08   22.75   0
 -10  -7  12   26.46   26.50   0
 -10  -6  12   51.09   24.60   0
 -10  -5  12  356.14   28.69   0
 -10  -3  12   20.93   22.30   0
 -10  -2  12  356.42   21.38   0
  -9 -11  10  -12.18   29.10   0
  -9  -9  11  195.00   29.26   0
  -9  -5  12   79.74   22.53   0
  -9  -4  12   16.21   21.00   0
  -9  -3  12   67.92   19.09   0
  -9   0  11  -21.76   15.94   0
  -9   2  10  429.83   15.04   0
  -8 -12   9  -17.88   29.12   0
  -8  -8  11  471.71   29.94   0
  -8   9  -4   48.67   16.66   0
  -7 -11   9  222.68   29.40   0
  -7  -6  11  -12.28   21.03   0
  -7  -4  11  189.99   20.62   0
  -7  -3  11    0.51   17.21   0
  -7   2   9   98.75   11.49   0
  -7   9  -6   33.44   21.52   0
  -6 -15   5   10.67   27.65   0
  -6 -14   6   -8.79   27.22   0
  -6 -13   7   26.57   27.81   0
  -6 -10   9   26.79   24.56   0
  -6  -7  10   39.03   22.52   0
  -6  -1  10  174.46   14.81   0
  -6   1   9   17.45   11.56   0
  -6   8  -2  257.21   16.55   0
  -5 -16   3   34.61   27.96   0
  -5 -15   4   11.56   27.54   0
  -5 -14   5  188.09   29.07   0
  -5 -13   6  -11.26   25.73   0
  -5 -10   8   29.28   22.17   0
  -5   8  -7  -22.54   17.40   0
  -5   8  -6  987.81   25.40   0
  -5   8  -5  185.72   19.52   0
  -4 -18  -1   -6.80   27.25   0
  -4 -16   2  245.83   28.20   0
  -4 -15   3  246.35   28.76   0
  -4 -14   4   34.21   24.81   0
  -4  -8   8   14.06   19.62   0
  -4   7  -3  914.68   21.06   0
  -3 -18  -3   15.39   28.08   0
  -3 -17  -1   13.38   25.53   0
  -3 -16   0   31.20   22.87   0
  -3 -11   5   -2.35   21.32   0
  -3  -7   7   53.83   17.26   0
  -2 -19  -7   28.86   24.70   0
  -2 -18  -5  159.98   24.92   0
  -2 -16  -2   34.32   25.33   0
  -2 -13   2   77.04   21.17   0
  -2  -5   6   -9.71   13.62   0
  -2   1   4 1627.59   10.94   0
  -2   2   3   65.85    2.81   0
  -2   4   0 1420.74   12.70   0
  -2   5  -3    8.77    9.58   0
  -1 -18  -8    6.74   20.47   0
  -1 -17  -6   54.33   21.58   0
  -1 -15  -3   42.88   22.94   0
  -1  -9   3  755.51   22.17   0
  -1  -7   4 1580.60   23.16   0
  -1  -6   4  279.22   15.08   0
  -1   4 -15  614.13   22.42   0
  -1   4  -4  595.94   14.44   0
   0 -17 -10    3.45   10.19   0
   0 -16  -8  103.67   19.74   0
   0 -15  -6  661.87   25.82   0
   0 -14  -4    8.78   16.16   0
   0 -13  -3   -9.31   18.52   0
   0 -10   0  114.20   15.32   0
   0  -4   2    3.71    8.34   0
   0   3 -14  -10.44   17.21   0
   0   3 -13   44.13   16.60   0
   0   3 -12  107.79   12.54   0
   1 -12  -5  225.92   14.71   0
   1 -11  -4   17.15   14.19   0
   1 -10  -3   86.01   12.10   0
   1  -6  -1   55.61    9.57   0
   1   0 -18   -2.90   17.16   0
   1   1 -15  302.84   18.83   0
   1   1 -14   -5.86   14.75   0
   1   1  -7 1507.57   17.55   0
   2 -12 -11   -1.58    9.00   0
   2 -11  -9 1048.89   15.28   0
   2  -4 -20  348.58   17.88   0
   2  -2 -16   44.70   12.97   0
   2  -2  -8 1530.45   13.20   0
 -13  -5  12   21.63   25.05   0
 -12  -6  12   12.88   25.97   0
 -12  -5  12   82.40   24.18   0
 -12  -4  12   86.25   23.57   0
 -12  -3  12   38.68   21.28   0
 -11  -6  12   59.88   25.62   0
 -11  -5  12   73.34   23.87   0
 -11  -4  12    9.74   21.95   0
 -11  -3  12   11.30   19.92   0
 -10  -9  11   30.79   28.30   0
 -10  -4  12   41.61   21.52   0
 -10   0  11  -18.42   16.85   0
 -10   2  10  310.12   14.48   0
  -9 -10  10  385.98   31.10   0
  -9  -8  11   11.28   25.62   0
  -9   3   9   72.59   10.48   0
  -8 -11   9  212.90   29.15   0
  -8  -7  11   78.17   24.64   0
  -8  -2  11 1687.99   30.55   0
  -8   1  10   89.57   14.13   0
  -8   9  -3  447.25   19.65   0
  -7 -12   8   40.96   27.99   0
  -7 -10   9   51.98   24.72   0
  -7  -8  10   -1.85   23.76   0
  -7   0  10   19.88   14.72   0
  -7   8   0   59.26   12.24   0
  -7   9  -5   -1.80   17.24   0
  -6 -11   8  -18.94   23.79   0
  -6  -9   9   43.11   23.60   0
  -6  -6  10   -6.07   19.84   0
  -6  -5  10   38.94   19.04   0
  -6  -2  10   99.09   15.62   0
  -5  -9   8  373.17   25.20   0
  -5  -6   9   12.49   18.11   0
  -5  -1   9    5.48   11.51   0
  -5   1   8 1021.03   16.20   0
  -5   7   0  493.59   14.16   0
  -5   8  -4  857.83   21.52   0
  -4 -17   0   -7.24   26.46   0
  -4 -16   1   46.16   29.42   0
  -4 -11   6  192.15   24.36   0
  -4  -9   7   28.76   20.38   0
  -3 -19  -5  -15.30   25.38   0
  -3 -17  -2   -2.94   26.32   0
  -3 -15   1   66.22   24.17   0
  -3 -14   2  -10.16   22.92   0
  -3  -9   6 1353.62   29.89   0
  -3  -6   7   -5.45   15.52   0
  -3  -2   7   14.32   11.22   0
  -3   6  -2   74.97   10.06   0
  -3   7 -11  640.22   26.98   0
  -3   7 -10  206.17   21.81   0
  -3   7  -9 1364.51   30.38   0
  -3   7  -8  663.41   23.21   0
  -2 -19  -8  111.39   28.26   0
  -2 -17  -4  160.79   23.82   0
  -2 -11   3   25.16   18.86   0
  -2 -10   4  129.60   14.63   0
  -2  -8   5 1156.69   25.38   0
  -2   6 -12   58.75   19.52   0
  -2   6 -10  333.15   21.04   0
  -2   6  -9  140.45   17.62   0
  -2   6  -8    4.86   15.05   0
  -2   6  -7  175.35   15.26   0
  -1 -18  -9   50.48   21.21   0
  -1 -17  -7   67.20   23.51   0
  -1 -16  -5  374.29   26.69   0
  -1 -14  -2   60.58   19.11   0
  -1 -10   2  229.51   18.38   0
  -1  -8   3  136.30   15.96   0
  -1  -5   4   63.08   11.79   0
  -1   5 -11  221.58   18.25   0
  -1   5 -10  513.05   20.03   0
   0 -14  -5  264.34   20.85   0
   0 -12  -2   51.77   15.92   0
   0 -11  -1   71.85   15.68   0
   0  -8   1  355.65   15.77   0
   0   3 -16  401.98   23.19   0
   0   3 -15  306.34   21.81   0
   1 -14  -9  966.49   21.97   0
   1 -13  -7   84.81   15.43   0
   1   0 -19  192.22   20.32   0
   1   0  -4  408.67    7.22   0
   1   1 -16   25.52   16.94   0
   2 -10  -8   57.62    8.21   0
   2  -5 -22   99.09   15.69   0
   2  -4 -21   64.12   15.04   0
   2  -3 -19  118.26   15.58   0
   2  -3  -6 1113.90    6.30   0
   2  -2 -17   14.23   13.21   0
   2  -1 -14  265.46   16.67   0
   2  -1 -12  115.87   11.78   0
   2  -1 -11  100.41   10.09   0
 -12  -8  11    7.53   23.94   0
 -11  -8  11    0.95   27.54   0
 -11   0  11  -14.84   14.20   0
 -10 -10  10  138.91   30.09   0
 -10  -8  11   35.81   27.27   0
 -10  -7  11   76.20   28.32   0
  -9  -7  11   67.34   24.57   0
  -9  -6  11   32.35   25.73   0
  -9  -1  11   -8.60   14.90   0
  -8 -12   8   -1.18   26.26   0
  -8  -5  11  113.38   21.24   0
  -8  -4  11   47.63   19.53   0
  -8  -3  11  445.57   21.78   0
  -8   9  -2   20.79   15.48   0
  -7 -13   7  211.59   28.48   0
  -7  -7  10  426.64   26.46   0
  -6 -15   4   42.77   27.02   0
  -6 -14   5   18.18   25.88   0
  -6 -12   7  298.42   27.30   0
  -6 -10   8  393.70   27.69   0
  -6  -8   9   37.31   22.06   0
  -6  -4  10  216.46   18.57   0
  -6   7   2   76.63    8.88   0
  -6   8  -1    0.70   10.43   0
  -6   9  -7   11.70   18.54   0
  -6   9  -6   23.35   19.71   0
  -5 -17   1   43.45   26.68   0
  -5 -16   2  394.48   31.62   0
  -5 -15   3  -32.52   24.04   0
  -5 -14   4   -9.24   23.94   0
  -5 -13   5   60.12   24.83   0
  -5  -5   9 2130.45   32.49   0
  -5  -4   9  707.24   21.97   0
  -5  -3   9  147.18   16.00   0
  -5  -2   9  386.38   16.67   0
  -5   8  -3   -3.35   14.92   0
  -4 -19  -4  155.64   32.07   0
  -4 -18  -2   59.50   27.14   0
  -4 -15   2   13.93   25.00   0
  -4 -14   3   16.46   24.55   0
  -4 -13   4  121.59   24.70   0
  -4 -12   5   25.92   16.96   0
  -4 -10   6  -24.59   19.76   0
  -4  -5   8   36.23   16.24   0
  -4  -4   8 1292.62   24.39   0
  -4  -3   8  944.01   20.75   0
  -4  -2   8  141.61   12.98   0
  -4   6   1  553.01   11.38   0
  -4   8  -9  413.67   23.53   0
  -4   8  -8  250.55   20.63   0
  -3 -19  -6  222.40   27.30   0
  -3 -18  -4  -20.30   24.20   0
  -3 -16  -1  159.07   25.32   0
  -3 -10   5  214.94   21.57   0
  -3  -4   7  804.20   20.01   0
  -3  -3   7   30.09   12.38   0
  -3   5   1  393.24    8.88   0
  -3   7  -7  261.32   18.26   0
  -3   7  -6   41.37   14.83   0
  -2 -16  -3  158.79   23.15   0
  -2 -14   0   22.27   21.08   0
  -2 -13   1  131.19   22.16   0
  -2 -12   2 1203.94   30.00   0
  -2  -9   4 1040.36   25.28   0
  -2  -7   5   28.82   15.15   0
  -2   3   2 1718.13    7.45   0
  -2   5  -2   41.90    8.72   0
  -2   6  -6  141.60   14.68   0
  -1 -15  -4  311.63   24.29   0
  -1 -13  -1   55.76   18.43   0
  -1 -12   0  472.14   22.13   0
  -1 -11   1   57.57   16.46   0
  -1   4  -3 4350.58   27.09   0
  -1   5 -13  271.71   21.85   0
  -1   5  -9   -0.70   10.19   0
  -1   5  -8  296.29   16.74   0
   0 -16  -9  164.30   19.51   0
   0 -15  -7   73.37   19.71   0
   0 -13  -4   15.11   17.68   0
   0  -9   0   58.43   13.60   0
   0  -7   1 1107.97   18.84   0
   0   3  -5 1431.25   18.07   0
   1 -12  -6   40.89   14.01   0
   1  -9  -3   11.38   12.21   0
   1   1 -18   -2.55   17.91   0
   1   2 -13    4.14   14.35   0
   1   2 -12  765.21   20.69   0
   1   2 -10  231.62   14.48   0
   2 -11 -10  249.80   10.35   0
   2  -5 -23   -5.09   18.35   0
   2  -4 -22   44.77   19.27   0
   2  -3 -20  786.89   22.81   0
   2  -2 -18  388.82   18.04   0
   2  -1 -16   71.35   16.08   0
   2  -1 -15   67.02   13.48   0
   2  -1 -10  522.85   12.44   0
   2  -1  -9   44.73    9.03   0
 -13  -7  11   -8.47   23.93   0
 -13  -6  11  224.27   30.67   0
 -12  -7  11  -18.76   26.42   0
 -12  -1  11   81.91   18.41   0
 -11  -7  11   71.17   26.56   0
 -11  -6  11   46.95   28.66   0
 -11  -1  11   -2.35   18.56   0
 -10  -9  10   94.63   26.59   0
 -10  -6  11  105.75   23.96   0
 -10  -2  11  612.62   25.54   0
 -10  -1  11   34.13   16.13   0
 -10   3   9  134.23   11.24   0
  -9 -12   8   -0.97   24.74   0
  -9 -11   9   -1.84   26.74   0
  -9  -9  10  630.81   32.19   0
  -9  -5  11   40.20   21.50   0
  -9  -4  11   12.97   19.24   0
  -9  -3  11  111.13   18.69   0
  -9  -2  11 1643.44   29.59   0
  -9   1  10   48.76   14.51   0
  -8 -13   7   11.59   29.01   0
  -8   0  10   17.18   14.82   0
  -8   7   4   85.93    6.69   0
  -8   9  -1   13.42   13.69   0
  -7 -12   7   76.23   26.83   0
  -7 -11   8    1.29   24.25   0
  -7  -9   9   97.19   24.95   0
  -7  -6  10   11.31   21.20   0
  -7  -5  10  101.60   20.37   0
  -7  -2  10  107.92   18.77   0
  -7  -1  10   19.42   13.65   0
  -7   8   1   27.03   10.06   0
  -6 -11   7  -30.02   22.81   0
  -6  -7   9   13.64   20.37   0
  -6   0   9   32.30   11.05   0
  -6   9  -5  144.37   17.89   0
  -5 -10   7   10.39   21.17   0
  -5  -8   8  -12.80   19.09   0
  -4 -17  -1   65.48   26.97   0
  -4 -16   0   57.38   23.71   0
  -4 -11   5   66.58   21.65   0
  -4  -8   7  193.00   19.75   0
  -4   8  -7   21.28   17.37   0
  -4   8  -6  665.49   22.09   0
  -3 -17  -3   22.16   23.85   0
  -3 -15   0  232.44   25.10   0
  -3 -14   1   69.23   23.00   0
  -3 -13   2   41.77   21.68   0
  -3  -7   6   -2.77   15.92   0
  -3   6  -1  498.78   13.44   0
  -3   7  -5  500.31   18.24   0
  -2 -18  -7   15.91   22.13   0
  -2 -17  -5   66.16   22.88   0
  -2 -15  -2   77.98   21.53   0
  -2   6  -5  647.67   17.96   0
  -1 -17  -8    2.46   19.08   0
  -1 -16  -6  235.74   21.66   0
  -1 -14  -3   88.97   18.55   0
  -1  -9   2   14.99   14.89   0
  -1  -7   3   21.41   13.74   0
  -1   5  -6   98.54   13.26   0
   0 -16 -10  316.23   18.77   0
   0 -14  -6   34.25   18.10   0
   0 -12  -3  120.57   15.76   0
   0 -11  -2  541.03   18.93   0
   0 -10  -1   31.13   13.69   0
   0   4 -14   85.68   18.68   0
   0   4 -12   28.99   15.99   0
   0   4 -11  329.76   18.13   0
   0   4 -10  -16.35   13.50   0
   1 -14 -10   36.65   13.95   0
   1 -13  -8   76.01   14.36   0
   1 -11  -5  285.63   13.89   0
   1 -10  -4   53.89   10.92   0
   1  -7  -2  138.90    9.34   0
   1  -2  -2   29.19    2.43   0
   1   2 -15    7.53   16.54   0
   1   2 -14   44.20   16.39   0
   1   2  -9  136.68   12.86   0
   2  -4 -23   66.58   19.50   0
   2  -2 -20  286.56   21.61   0
   2  -2 -19   13.06   15.19   0
   2  -1 -17   27.43   14.47   0
 -13  -4  11   12.14   22.85   0
 -12  -6  11  630.37   31.52   0
 -12  -5  11   71.80   24.11   0
 -12  -4  11   17.67   25.59   0
 -12  -3  11  105.84   24.37   0
 -12  -2  11   36.37   19.04   0
 -11  -9  10   76.53   28.84   0
 -11  -5  11   84.68   23.67   0
 -11  -4  11   35.73   24.30   0
 -11  -3  11  168.47   24.04   0
 -11  -2  11   81.76   19.13   0
 -11   1  10  309.67   16.96   0
 -10  -8  10   67.17   29.24   0
 -10  -5  11  159.21   23.23   0
 -10  -4  11   -6.89   19.23   0
 -10  -3  11  148.67   19.87   0
 -10   1  10  283.46   16.66   0
  -9 -10   9  -17.15   26.84   0
  -9  -8  10   33.36   25.01   0
  -8 -11   8  -14.02   26.00   0
  -8  -9   9  215.72   26.60   0
  -8  -6  10   51.70   21.39   0
  -8   2   9   15.25   10.47   0
  -8   8   2   16.00    9.35   0
  -7 -15   4   71.31   26.85   0
  -7 -14   5  118.40   28.86   0
  -7 -13   6  248.98   29.86   0
  -7  -8   9    9.15   22.60   0
  -7  -4  10  865.40   25.39   0
  -7  -3  10  127.49   17.59   0
  -7   1   9  277.12   13.83   0
  -7   9  -2    0.57   12.94   0
  -6 -13   5    4.85   24.99   0
  -6  -9   8   69.41   22.35   0
  -6  -6   9   29.13   19.21   0
  -6  -1   9    1.19   15.29   0
  -6   8   0  189.82   13.06   0
  -6   9  -4   64.99   15.69   0
  -5 -15   2  -27.56   24.36   0
  -5 -13   4  214.85   25.26   0
  -5 -12   5   25.28   23.47   0
  -5  -9   7   25.75   21.23   0
  -5   0   8   17.24    9.38   0
  -5   6   3  764.29    9.54   0
  -5   7   1  268.22   10.82   0
  -5   8  -2   88.96   12.26   0
  -5   9  -8    2.89   19.41   0
  -5   9  -7   40.82   18.48   0
  -4 -19  -5   -9.16   25.60   0
  -4 -18  -3    4.34   25.99   0
  -4 -15   1    4.57   23.78   0
  -4 -14   2   -7.69   22.66   0
  -4 -13   3  154.85   24.46   0
  -4 -12   4  211.97   24.22   0
  -4  -9   6  252.56   21.94   0
  -4  -7   7   37.30   17.51   0
  -4   0   7   13.65    8.55   0
  -4   7  -1  249.77   11.90   0
  -3 -19  -7    3.99   23.94   0
  -3 -18  -5   60.64   24.08   0
  -3 -16  -2   73.08   23.30   0
  -3  -6   6  397.02   18.21   0
  -3   7  -4   92.56   13.76   0
  -2 -16  -4  169.34   22.64   0
  -2 -14  -1   43.67   19.87   0
  -2 -13   0  663.64   26.10   0
  -2 -12   1  447.20   23.46   0
  -2  -8   4  109.91   16.59   0
  -2  -5   5   62.21   12.33   0
  -2  -4   5  500.58   14.86   0
  -2  -3   5  734.15   15.03   0
  -2  -2   5   23.48    8.74   0
  -2   5  -1  286.84   10.49   0
  -2   6  -4  789.00   17.81   0
  -1 -15  -5  105.93   21.55   0
  -1 -13  -2   29.09   17.55   0
  -1 -12  -1   22.47   16.96   0
  -1 -11   0    2.17   15.80   0
  -1 -10   1  420.18   19.17   0
  -1  -6   3   37.27   12.14   0
  -1   4  -2  824.71   12.62   0
  -1   5  -5  457.57   15.36   0
   0 -15  -8  541.20   20.61   0
   0  -8   0   25.14   11.41   0
   0  -6   1  334.93   12.22   0
   0   3  -4  253.54   10.16   0
   0   4 -15  637.05   26.01   0
   0   4  -8   36.81   12.75   0
   0   4  -7 2085.93   25.24   0
   1   1  -5  900.45   12.07   0
   1   2 -17  186.85   20.59   0
   1   2  -7   10.89    9.51   0
   2  -3 -22   32.63   16.95   0
   2  -2 -21  132.26   20.89   0
   2  -1 -19   58.82   19.84   0
   2  -1 -18   52.74   15.61   0
   2  -1  -8  115.21    7.03   0
   2   0 -14 1607.35   25.59   0
   2   0 -13  176.78   14.81   0
   2   0 -12 5031.37   36.71   0
   2   0 -11  195.47   12.55   0
 -12  -8  10   20.34   28.22   0
 -11  -8  10  -36.18   26.33   0
 -10 -10   9   36.03   28.34   0
 -10  -7  10  -10.47   26.39   0
  -9 -11   8   18.56   28.12   0
  -9  -9   9  232.55   28.29   0
  -9  -7  10   29.80   23.29   0
  -9   0  10   13.13   15.33   0
  -8 -13   6   82.96   27.66   0
  -8 -12   7   10.08   27.72   0
  -8 -10   8  300.93   27.34   0
  -8  -8   9   24.11   22.75   0
  -8  -4  10   23.29   20.95   0
  -8  -2  10  158.11   19.59   0
  -7  -9   8   48.57   22.87   0
  -7  -7   9   14.72   21.40   0
  -6 -15   3   13.70   26.04   0
  -6 -14   4    3.58   24.98   0
  -6 -10   7   20.58   23.00   0
  -6  -5   9  251.74   20.28   0
  -6  -4   9  125.24   17.49   0
  -6  -3   9   -4.12   14.98   0
  -6  -2   9  729.81   19.67   0
  -6   9  -3   57.14   14.50   0
  -5 -18  -2   -8.22   25.28   0
  -5 -17  -1  124.41   26.49   0
  -5 -14   3  172.38   25.31   0
  -5 -10   6   -5.48   20.40   0
  -5  -8   7  323.21   21.95   0
  -5  -6   8  777.52   24.33   0
  -5  -5   8   19.58   16.06   0
  -5   9  -6  397.30   20.95   0
  -4 -20  -8   41.53   27.24   0
  -4 -18  -4  -14.01   23.31   0
  -4 -17  -2  114.25   26.52   0
  -4 -16  -1   80.65   23.45   0
  -4 -10   5  139.14   21.15   0
  -4  -6   7  333.62   19.36   0
  -4   8  -4 1092.73   22.79   0
  -3 -19  -8   92.60   27.18   0
  -3 -18  -6   73.06   26.71   0
  -3 -17  -4   63.77   23.70   0
  -3 -15  -1   14.93   22.03   0
  -3 -14   0   50.18   20.90   0
  -3 -11   3  209.21   21.14   0
  -3  -8   5  174.33   18.14   0
  -3  -1   6    7.46    8.39   0
  -3   7  -3 1201.44   20.66   0
  -3   8 -10  122.89   21.64   0
  -3   8  -9   -1.48   18.50   0
  -2 -18  -8  -18.26   21.13   0
  -2 -17  -6   12.74   20.73   0
  -2  -9   3   22.05   16.14   0
  -2   6  -3   36.09   12.60   0
  -2   7 -11  156.47   21.09   0
  -2   7 -10  226.03   20.85   0
  -2   7  -9  491.27   22.19   0
  -2   7  -8  289.49   18.86   0
  -1 -17  -9  260.59   21.60   0
  -1 -16  -7  135.54   19.85   0
  -1 -14  -4   23.24   19.49   0
  -1  -8   2  227.23   12.53   0
  -1  -5   3 1788.97   21.32   0
  -1   6 -12   26.23   18.93   0
  -1   6 -11  555.79   23.01   0
  -1   6 -10   39.61   16.57   0
  -1   6  -9   82.24   16.18   0
   0 -13  -5   21.95   14.44   0
   0 -12  -4   53.95   17.33   0
   0  -9  -1  164.58   13.71   0
   0  -5   1  119.84    9.28   0
   0   2  -2   19.39    4.12   0
   0   4  -6  672.98   16.36   0
   1 -14 -11  109.07   12.89   0
   1 -13  -9  137.71   14.48   0
   1 -11  -6   10.36   12.56   0
   1   3 -13    8.72   14.76   0
   1   3 -12   46.67   14.94   0
   1   3 -11    6.23   13.24   0
   2  -1 -20   -4.30   19.53   0
   2   0 -17  261.21   18.22   0
   2   0 -16  146.32   16.25   0
   2   0 -10 1530.54   19.53   0
   3  -7 -14   84.89    5.79   0
   3  -6 -18  365.66   13.97   0
   3  -6 -17  118.61   10.26   0
   3  -6 -16  201.28    9.75   0
   3  -5 -14   40.21    8.44   0
 -14  -6  10   49.90   27.78   0
 -13  -7  10  185.73   28.46   0
 -13  -6  10  231.93   30.00   0
 -12  -7  10   78.10   26.68   0
 -11  -9   9   34.66   30.65   0
 -11  -7  10   60.79   25.32   0
 -11   0  10   61.48   17.41   0
 -10 -11   8  175.48   30.64   0
 -10  -9   9   -2.73   25.74   0
 -10  -6  10    2.08   22.16   0
 -10   0  10   44.36   16.23   0
  -9 -12   7   25.51   28.56   0
  -9  -1  10  370.83   19.96   0
  -9   2   9   14.27   11.24   0
  -8 -14   5    0.03   25.03   0
  -8 -11   7  150.34   26.95   0
  -8  -3  10  208.56   19.03   0
  -8   9   0   16.52   11.99   0
  -7 -15   3  222.66   28.88   0
  -7 -14   4    5.99   25.77   0
  -7 -12   6   65.91   25.68   0
  -7  -6   9   19.35   20.34   0
  -7   0   9  135.09   15.27   0
  -7  10  -5   71.12   18.56   0
  -6 -16   1  -14.04   26.94   0
  -6 -12   5    7.09   23.15   0
  -6 -11   6   11.50   22.47   0
  -6  -9   7  385.87   24.68   0
  -6  -7   8   41.57   19.94   0
  -6   1   8 1031.44   16.72   0
  -6   9  -2  249.46   17.01   0
  -5 -18  -3    0.12   24.83   0
  -5 -16   0    0.48   25.19   0
  -5 -11   5  295.02   23.95   0
  -5  -4   8   76.54   15.88   0
  -5  -3   8  128.66   14.91   0
  -5  -2   8   72.86   13.28   0
  -5   8  -1   -7.14   10.13   0
  -5   9  -5   55.03   15.94   0
  -5   9  -4   84.55   17.60   0
  -4 -19  -6  157.11   27.42   0
  -4 -17  -3   66.94   27.82   0
  -4 -14   1   -7.76   21.48   0
  -4 -13   2    7.23   21.34   0
  -4 -12   3   48.70   21.45   0
  -4 -11   4  275.56   22.99   0
  -4  -8   6  -12.38   12.52   0
  -4  -5   7 1030.90   23.15   0
  -4  -4   7  624.65   19.11   0
  -4  -1   7  615.29   13.92   0
  -4   7   0  718.26   14.88   0
  -4   8  -3   42.21   12.95   0
  -3 -16  -3   11.77   21.94   0
  -3 -12   2   72.81   19.82   0
  -3  -9   4  998.90   25.45   0
  -3  -7   5   38.38   14.72   0
  -3  -4   6   31.52   12.50   0
  -3  -3   6   18.42   11.40   0
  -3  -2   6  285.02   11.96   0
  -3   6   0  135.64    9.66   0
  -3   8  -8  234.68   19.55   0
  -2 -18  -9   79.23   24.84   0
  -2 -16  -5  323.81   23.73   0
  -2 -14  -2    2.65   18.68   0
  -2 -13  -1  123.76   19.95   0
  -2 -10   2   72.04   17.29   0
  -2   4   1   65.58    5.31   0
  -2   7  -7  554.53   20.15   0
  -1 -17 -10   52.77   21.84   0
  -1 -15  -6  136.92   21.80   0
  -1 -13  -3  115.77   17.64   0
  -1 -10   0  134.88   15.32   0
  -1  -9   1   78.30   14.76   0
  -1  -3   3 1825.31   17.77   0
  -1   2   1   -3.94    1.99   0
  -1   3   0 1315.47   10.80   0
  -1   6  -8    6.60   14.45   0
   0 -15  -9   61.23   15.11   0
   0 -14  -7  475.91   19.21   0
   0 -11  -3   34.33   13.72   0
   0 -10  -2   58.31   13.15   0
   0  -7   0  564.54   14.60   0
   0   5 -13  149.50   19.61   0
   0   5 -10  559.45   19.67   0
   1 -10  -5  103.28   10.59   0
   1   2  -6 1055.91   15.24   0
   1   3 -16   11.14   18.72   0
   1   3 -14    4.96   16.14   0
   1   3 -10  206.79   15.06   0
   1   3  -9   57.50   12.95   0
   2  -6  -6 2291.48   11.93   0
   2  -1  -7  296.06    7.41   0
   2   0 -18  159.50   18.28   0
   2   0  -9  194.89    9.79   0
   3  -8 -18   -2.08    7.77   0
   3  -8 -17  686.58   10.87   0
   3  -8 -16   33.66    6.04   0
   3  -7 -19   85.43   11.36   0
   3  -6 -13   41.04    5.82   0
   3  -5 -18   26.61   11.99   0
   3  -5 -17  115.90   11.57   0
   3  -4 -16   30.33   11.43   0
   3  -4 -15   73.01   10.63   0
   3  -4 -14  240.43   10.55   0
 -13  -5  10   37.71   23.96   0
 -13  -4  10    1.99   22.09   0
 -13  -3  10   40.45   24.76   0
 -12  -9   9  -18.39   25.88   0
 -12  -6  10  169.74   26.89   0
 -12  -5  10   36.12   22.82   0
 -12  -2  10    4.12   21.36   0
 -12  -1  10    7.14   18.85   0
 -11  -6  10  332.81   27.15   0
 -11  -5  10   17.16   21.68   0
 -11  -1  10  223.21   20.83   0
 -11   2   9  179.48   15.37   0
 -10 -10   8  526.59   33.19   0
 -10  -8   9   28.72   25.28   0
 -10  -5  10    5.13   20.92   0
 -10  -4  10   60.39   23.86   0
 -10  -2  10   84.40   20.36   0
 -10  -1  10  107.22   16.37   0
 -10   2   9   -5.52   11.88   0
  -9 -10   8  386.43   29.05   0
  -9  -8   9   31.22   23.24   0
  -9  -4  10   57.35   19.34   0
  -9  -2  10   38.99   16.09   0
  -8 -12   6  137.17   28.39   0
  -8  -9   8   22.75   23.89   0
  -8  -7   9  178.01   22.66   0
  -8   3   8   74.01    9.30   0
  -7 -10   7    8.08   22.52   0
  -7  -4   9  125.17   18.43   0
  -7   8   2   70.45    9.78   0
  -7  10  -4  141.44   18.02   0
  -6 -15   2   54.96   25.48   0
  -6 -14   3  222.53   28.09   0
  -6 -13   4  308.12   27.43   0
  -6   8   1   77.49   10.71   0
  -6  10  -6   21.26   18.25   0
  -5 -17  -2  123.85   25.38   0
  -5 -15   1   39.28   23.66   0
  -5 -14   2   33.24   24.09   0
  -5 -13   3  257.69   26.01   0
  -5 -12   4  225.55   24.13   0
  -5  -7   7  114.80   19.06   0
  -4 -20  -9   64.28   26.27   0
  -4 -19  -7    4.43   28.62   0
  -4 -18  -5   60.02   25.06   0
  -4 -16  -2  283.22   25.12   0
  -4  -7   6  174.73   17.86   0
  -4  -3   7   85.06   12.95   0
  -4  -2   7    3.41   10.92   0
  -4   6   2    3.86    6.18   0
  -4   9  -8  241.78   21.35   0
  -3 -19  -9   -7.91   23.11   0
  -3 -18  -7   42.99   22.42   0
  -3 -17  -5   50.71   22.96   0
  -3 -15  -2  265.08   24.76   0
  -3 -10   3   48.77   18.20   0
  -3   7  -2   56.00   11.23   0
  -3   8  -6  567.29   21.02   0
  -2 -15  -4   21.52   19.73   0
  -2 -12   0  636.00   23.36   0
  -2  -8   3   91.13   15.72   0
  -2  -6   4   38.03    9.70   0
  -2   7  -5  155.31   14.96   0
  -1 -16  -8  147.25   18.92   0
  -1 -12  -2   -8.76   15.69   0
  -1 -11  -1  817.65   22.02   0
  -1   6  -6   12.74   12.98   0
   0 -13  -6    2.94   13.69   0
   0   3  -3  116.80    8.31   0
   0   4  -5  316.24   12.64   0
   0   5 -14  112.37   15.41   0
   0   5  -9  521.36   18.69   0
   0   5  -8   23.54   13.22   0
   1 -13 -10   27.33   12.15   0
   1 -12  -8 1031.28   19.41   0
   1   0  -3    0.49    3.44   0
   1   1  -4 4697.20   21.59   0
   1   3  -8 1923.80   24.02   0
   2   0 -19    6.79   16.51   0
   2   0  -8  480.22   10.99   0
   2   1 -17  593.42   24.64   0
   2   1 -16   47.62   16.75   0
   2   1 -15  822.65   22.89   0
   2   1 -14   -2.67   13.15   0
   2   1 -13 1080.72   21.81   0
   2   1 -12  460.02   16.74   0
   3  -7 -20  189.20   13.34   0
   3  -7 -13  495.41    6.12   0
   3  -6 -20  264.35   14.70   0
   3  -5 -20   95.45   13.81   0
   3  -5 -19   -7.68   11.84   0
   3  -4 -17  457.64   14.69   0
   3  -4 -13   10.08    7.56   0
   3  -3 -16  718.57   17.94   0
   3  -3 -15  140.14   12.87   0
   3  -3 -14  237.42   12.17   0
 -13  -7   9   73.90   29.33   0
 -12  -8   9  -17.06   26.51   0
 -12  -4  10    5.09   20.69   0
 -12  -3  10  -16.11   18.88   0
 -11 -10   8  139.96   29.38   0
 -11  -8   9   -6.88   25.87   0
 -11  -4  10    3.78   20.20   0
 -11  -3  10   39.17   19.58   0
 -11  -2  10   15.05   17.32   0
 -10 -11   7   87.35   28.94   0
 -10  -7   9   55.74   22.65   0
 -10  -3  10  309.45   21.37   0
  -9 -12   6   27.40   27.87   0
  -9 -11   7  125.28   27.48   0
  -9  -9   8   51.43   25.46   0
  -9  -7   9    8.39   22.66   0
  -9   1   9  189.18   14.51   0
  -8 -13   5   -5.11   24.39   0
  -8  -8   8  214.35   24.96   0
  -8  -6   9   30.05   19.75   0
  -8  -5   9  633.32   25.12   0
  -8   0   9   87.03   14.79   0
  -7 -15   2   -2.55   25.67   0
  -7 -13   4  323.41   27.29   0
  -7 -12   5   17.08   23.79   0
  -7 -11   6   36.04   23.04   0
  -7  -9   7  337.50   25.84   0
  -7  -7   8   20.01   20.74   0
  -7  -3   9  886.86   23.06   0
  -7  -2   9  297.50   16.97   0
  -7   9   0  102.95   13.31   0
  -7  10  -3  393.26   21.22   0
  -6 -16   0  167.43   27.22   0
  -6 -11   5   46.62   22.75   0
  -6   0   8   23.07   12.20   0
  -6   9  -1   83.12   14.46   0
  -6  10  -5  372.04   21.01   0
  -5 -18  -4   -4.96   25.70   0
  -5 -16  -1    4.12   24.74   0
  -5  -6   7  221.80   18.84   0
  -5   1   7   83.78    9.31   0
  -5   3   6 1014.83   10.08   0
  -5   7   2  169.09    9.08   0
  -5   8   0   44.58   11.57   0
  -5   9  -3    0.48   13.00   0
  -4 -17  -4   56.32   22.17   0
  -4 -15  -1  149.77   24.27   0
  -4 -10   4   13.40   19.33   0
  -4  -6   6 1533.74   26.53   0
  -4   3   5  925.75    7.38   0
  -4   8  -2   26.81   11.53   0
  -4   9  -6    6.79   16.54   0
  -3 -19 -10   84.08   27.12   0
  -3 -16  -4   44.50   21.32   0
  -3 -13   0  515.70   24.82   0
  -3 -12   1  257.68   21.83   0
  -3 -11   2   92.83   19.38   0
  -3  -8   4   17.65   15.71   0
  -3  -6   5  114.56   14.95   0
  -2 -18 -10    7.99   20.32   0
  -2 -17  -8  -12.88   22.71   0
  -2 -16  -6  143.35   21.10   0
  -2 -14  -3   43.77   18.86   0
  -2  -9   2  231.15   17.40   0
  -2   5   0   53.17    7.60   0
  -2   6  -2   54.88    9.82   0
  -2   8 -10  210.88   20.97   0
  -1 -17 -11  110.87   18.56   0
  -1 -16  -9   57.54   20.17   0
  -1 -15  -7  248.92   22.19   0
  -1 -14  -5   24.38   16.15   0
  -1  -8   1 1390.65   22.54   0
  -1  -6   2  127.13   12.05   0
  -1   4  -1  664.44   10.51   0
   0 -15 -10  417.65   18.32   0
   0 -14  -8   30.13   14.36   0
   0 -12  -5  545.24   17.95   0
   0 -11  -4  601.63   19.37   0
   0  -9  -2  613.83   17.62   0
   0  -6   0   35.40    9.01   0
   1 -11  -7   43.27   11.95   0
   1  -3  -2  235.89    4.86   0
   1   2  -5 1108.64   14.31   0
   1   3  -7  876.58   17.18   0
   1   4 -14  -19.46   17.69   0
   2   1 -18   39.20   18.29   0
   2   1 -10  545.75   15.50   0
   3  -6 -21   50.90   13.78   0
   3  -6 -12 1382.41    9.75   0
   3  -5 -21   10.25   14.03   0
   3  -4 -20  219.59   17.29   0
   3  -4 -19  164.59   13.76   0
   3  -4 -12    9.68    6.52   0
   3  -3 -18  345.16   17.91   0
   3  -3 -17   19.89   11.30   0
   3  -3 -13   10.60    9.26   0
 -14  -6   9  133.80   26.91   0
 -13  -6   9  137.89   28.31   0
 -12  -9   8   85.66   28.07   0
 -12  -7   9   55.29   26.14   0
 -11  -9   8   36.90   26.80   0
 -11  -7   9   30.42   24.39   0
 -11   1   9  422.27   17.94   0
 -10 -12   6   -2.29   29.38   0
 -10  -9   8  -18.02   25.95   0
 -10   1   9   35.71   14.02   0
  -9 -13   5   98.52   29.28   0
  -9 -10   7   17.25   26.19   0
  -9  -8   8   62.57   23.00   0
  -9  -5   9   95.48   23.66   0
  -9   3   8  209.68   11.31   0
  -8  -4   9  541.06   22.75   0
  -8  -1   9   63.64   16.81   0
  -8   8   3   57.12    8.22   0
  -8   9   1   12.57   10.67   0
  -7 -14   3  267.96   27.80   0
  -7 -10   6  172.61   24.79   0
  -7  -6   8   56.06   19.52   0
  -7   7   4  100.38    6.21   0
  -6 -15   1   46.19   26.13   0
  -6 -14   2   86.27   25.53   0
  -6 -13   3  228.94   26.80   0
  -6 -12   4  290.12   25.76   0
  -6  -7   7  116.39   19.97   0
  -6  -4   8   69.07   16.43   0
  -6  -3   8   20.14   16.49   0
  -6  -1   8  122.24   14.97   0
  -6  10  -4   51.35   16.22   0
  -5 -19  -6   43.12   25.17   0
  -5 -15   0   19.77   23.49   0
  -5 -14   1   97.54   24.70   0
  -5 -13   2  178.28   24.57   0
  -5 -12   3    3.41   21.81   0
  -5  -5   7  893.14   23.07   0
  -5   9  -2   13.93   14.49   0
  -4 -19  -8  -21.68   23.99   0
  -4 -18  -6   46.54   24.09   0
  -4 -16  -3  148.80   27.05   0
  -4 -14   0   57.58   21.54   0
  -4 -13   1  199.56   23.56   0
  -4  -8   5  576.60   21.64   0
  -4  -5   6   34.68   14.20   0
  -3 -18  -8   37.89   22.32   0
  -3 -17  -6  100.64   22.26   0
  -3 -15  -3   16.73   20.62   0
  -3  -9   3   47.72   16.94   0
  -3  -5   5 1504.18   23.16   0
  -2 -18 -11   96.62   23.10   0
  -2 -15  -5  109.07   20.36   0
  -2 -13  -2   95.58   18.94   0
  -2 -12  -1  420.47   21.32   0
  -2 -11   0   67.99   17.31   0
  -2  -4   4 2672.51   24.50   0
  -2   7  -4 2725.41   29.38   0
  -2   8  -9   -6.00   17.85   0
  -2   8  -8  245.62   19.82   0
  -1 -11  -2   56.72   17.14   0
  -1 -10  -1  621.40   19.23   0
  -1  -9   0  241.01   15.53   0
  -1  -5   2  413.21   12.56   0
  -1   7 -11   99.48   14.79   0
  -1   7 -10  366.32   21.67   0
  -1   7  -9  433.84   20.75   0
   0 -13  -7  200.53   17.74   0
   0   5  -6  955.54   19.23   0
   0   6 -12   16.92   17.89   0
   1 -12  -9   48.07   11.93   0
   1 -10  -6   82.25   11.21   0
   1  -9  -5   71.74   10.88   0
   1   4 -15  852.52   27.25   0
   1   4 -11  321.01   14.45   0
   1   4 -10  232.83   15.98   0
   2   0  -7 1205.14   13.70   0
   2   1  -9 2622.62   24.47   0
   2   2 -14   27.30   15.56   0
   2   2 -13    7.99   14.15   0
   2   2 -12   86.04   14.12   0
   3  -9 -18   30.69    6.38   0
   3  -4 -21  127.70   17.49   0
   3  -3 -19  107.64   14.32   0
   3  -3 -12  466.12   11.52   0
   3  -2 -18  191.99   17.47   0
   3  -2 -17  253.31   16.69   0
   3  -2 -16  366.09   15.12   0
   3  -2 -14   35.63   10.18   0
   3  -2 -13  218.04   12.83   0
 -13  -8   8   10.29   25.41   0
 -13  -5   9  276.94   26.27   0
 -13  -4   9   14.23   25.05   0
 -12  -6   9  330.39   27.28   0
 -12  -5   9  260.41   27.43   0
 -12   0   9   46.70   17.52   0
 -11 -10   7   -4.21   25.84   0
 -11  -8   8    3.04   28.09   0
 -11  -6   9  126.43   24.00   0
 -11  -5   9   17.37   24.19   0
 -11   3   8  102.69   12.54   0
 -10  -8   8   11.43   23.83   0
 -10  -5   9  253.48   23.18   0
 -10   3   8   30.73   10.87   0
  -9  -4   9  122.33   19.53   0
  -8 -15   2  -13.24   28.32   0
  -8 -14   3  214.92   29.34   0
  -8 -13   4  372.14   30.64   0
  -8 -12   5   29.96   24.04   0
  -8  -9   7   88.62   24.05   0
  -8  -7   8  167.01   22.38   0
  -8  -2   9  597.99   20.20   0
  -7 -16   0  162.71   29.27   0
  -7 -11   5   39.08   23.12   0
  -7  -8   7   50.81   22.16   0
  -7  -5   8   66.70   18.31   0
  -7   1   8  450.07   14.16   0
  -6 -18  -4   25.65   28.16   0
  -6 -17  -2   55.59   25.53   0
  -6 -16  -1   35.68   25.00   0
  -6 -10   5   19.82   20.57   0
  -6  -2   8   35.85   13.30   0
  -6   4   6  450.96    6.91   0
  -5 -19  -7  -19.03   25.59   0
  -5 -18  -5   42.13   25.74   0
  -5 -16  -2   19.17   24.14   0
  -5  -9   5  157.69   21.12   0
  -5  -7   6   65.04   17.98   0
  -5  -4   7 4214.08   37.30   0
  -5   0   7  553.18   14.03   0
  -5  10  -5  438.17   23.55   0
  -4 -19  -9   22.18   27.62   0
  -4 -17  -5   11.27   22.67   0
  -4 -15  -2  266.01   24.91   0
  -4  -9   4  301.79   20.46   0
  -4  -4   6  459.00   16.58   0
  -4   7   1 1645.54   17.88   0
  -4   8  -1   31.29   10.50   0
  -4   9  -4  167.72   16.00   0
  -3 -19 -11   33.74   23.11   0
  -3 -18  -9   -4.34   25.21   0
  -3 -16  -5  247.80   23.69   0
  -3 -14  -2  173.96   22.02   0
  -3 -11   1   32.25   17.50   0
  -3 -10   2   58.22   17.39   0
  -3  -4   5  260.01   13.88   0
  -3   8  -3   74.27   13.20   0
  -3   9  -8   15.50   17.42   0
  -3   9  -7  144.69   18.81   0
  -2 -17  -9   39.68   19.66   0
  -2 -16  -7    2.48   18.20   0
  -2 -14  -4  107.47   22.09   0
  -2  -8   2  345.67   17.12   0
  -2  -6   3   -5.46   11.83   0
  -2  -2   4 2522.47   20.03   0
  -2   6  -1  692.08   14.48   0
  -2   8  -7  146.35   17.47   0
  -1 -16 -10   98.17   19.71   0
  -1 -15  -8   47.05   19.31   0
  -1 -14  -6   38.46   15.80   0
  -1  -7   1  522.12   15.55   0
  -1   5  -2   32.67    8.09   0
  -1   6  -4  521.16   15.68   0
  -1   7  -8  457.77   16.72   0
  -1   7  -7  728.19   21.06   0
   0 -15 -11   95.46   14.49   0
   0 -14  -9  556.27   20.51   0
   0 -12  -6   26.68   15.06   0
   0  -7  -1  678.79   14.13   0
   0  -5   0   57.94    7.88   0
   0   6 -11   36.10   12.88   0
   0   6 -10  -17.61   15.34   0
   0   6  -9   15.98   14.77   0
   1 -13 -11  226.87   13.49   0
   1   3  -6  459.19   13.17   0
   1   4  -9   75.54   10.03   0
   1   4  -8  229.22   14.17   0
   2   2 -17   65.98   18.57   0
   2   2 -11  -13.99   12.28   0
   2   2 -10   -1.66   11.72   0
   3  -5 -11  236.31    6.01   0
   3  -4 -22   -4.78   16.40   0
   3  -3 -21   19.61   17.25   0
   3  -3 -11    1.55    6.96   0
   3  -2 -19  265.93   17.13   0
   3  -2 -12  305.49   12.28   0
   3  -1 -16   52.91   15.53   0
   3  -1 -15   32.12   14.48   0
 -14  -7   8  108.05   27.23   0
 -13  -7   8  138.12   29.77   0
 -13  -3   9    5.43   20.44   0
 -13  -2   9   34.69   19.67   0
 -12  -8   8    5.23   24.95   0
 -12  -4   9  219.86   22.89   0
 -12  -3   9   39.57   22.02   0
 -12  -2   9   91.03   21.53   0
 -12  -1   9  128.16   19.80   0
 -11 -11   6   24.33   28.79   0
 -11  -4   9   -1.68   20.09   0
 -11  -1   9   22.76   18.41   0
 -11   0   9   26.84   16.37   0
 -10 -12   5   85.98   27.52   0
 -10 -11   6   -6.18   27.56   0
 -10  -9   7  276.98   30.71   0
 -10  -7   8   97.94   22.73   0
 -10  -2   9  161.01   20.47   0
 -10   0   9   26.77   13.30   0
  -9 -13   4  171.84   29.59   0
  -9 -12   5   57.23   27.56   0
  -9  -9   7  389.20   27.73   0
  -9  -7   8   15.96   22.44   0
  -9  -2   9 1271.49   25.67   0
  -9  -1   9   -4.40   13.84   0
  -8 -10   6  304.12   26.87   0
  -8  -6   8   14.85   20.58   0
  -7 -15   1    7.40   25.02   0
  -7 -13   3   33.94   24.69   0
  -7 -12   4   26.67   22.74   0
  -7  -9   6  108.79   22.29   0
  -7  -4   8  716.97   22.44   0
  -7   9   1  570.77   15.12   0
  -6 -15   0   39.08   25.36   0
  -6  -8   6  541.45   24.52   0
  -6  -6   7  145.79   18.35   0
  -6   8   2  166.12   10.19   0
  -6   9   0    2.83   11.98   0
  -5 -17  -4   45.42   25.64   0
  -5 -15  -1   12.30   23.43   0
  -5 -14   0    1.99   22.50   0
  -5 -11   3  269.35   23.06   0
  -5  -3   7  678.91   18.49   0
  -5  -2   7    6.10   11.37   0
  -5  -1   7  387.26   13.26   0
  -5   9  -1   -7.80   13.22   0
  -5  10  -4   64.49   18.89   0
  -4 -18  -7    4.03   23.55   0
  -4 -16  -4  328.69   28.25   0
  -4 -14  -1  118.01   22.73   0
  -4 -13   0  275.34   24.00   0
  -4 -12   1   89.51   20.91   0
  -4 -11   2   64.74   19.73   0
  -4 -10   3   30.32   18.96   0
  -4   0   6 1310.75   15.24   0
  -4   9  -3   46.13   13.47   0
  -4  10  -7   18.22   19.20   0
  -3 -17  -7   29.58   21.14   0
  -3 -15  -4   67.51   20.94   0
  -3  -8   3   66.12   15.94   0
  -3  -3   5   37.27   10.22   0
  -3  -1   5  177.53   10.42   0
  -3   9  -6   13.47   16.41   0
  -2 -15  -6  321.39   23.95   0
  -2 -13  -3   22.65   17.37   0
  -2  -9   1  502.96   18.99   0
  -2   8  -6   20.28   15.46   0
  -1 -13  -5   82.21   16.19   0
  -1  -4   2 1787.39   18.18   0
  -1   0   2  408.95    5.27   0
   0 -15 -12  260.40   15.67   0
   0 -11  -5 1460.30   23.73   0
   0  -8  -2  474.18   13.76   0
   0   2  -1   -3.87    4.29   0
   0   3  -2 1649.22   13.88   0
   0   4  -3 2553.13   21.05   0
   0   5  -5 1204.61   19.81   0
   0   6  -8  258.58   16.38   0
   1 -14 -14    2.04    6.50   0
   1   2  -4 4027.89   22.82   0
   1   5 -13  844.98   26.49   0
   1   5 -12   35.44   16.87   0
   1   5 -11   52.43   15.11   0
   2  -5  -6 1011.45    6.23   0
   2   3 -15  137.46   19.24   0
   2   3 -14   -4.41   15.80   0
   2   3 -13   58.60   15.18   0
   3  -3 -22   18.12   15.83   0
   3  -2 -21   38.69   19.13   0
   3  -2 -20   22.25   15.21   0
   3  -2 -11 1384.81   16.72   0
   3  -1 -19   36.17   18.43   0
   3  -1 -17   78.38   14.55   0
   3  -1 -14   15.58   11.03   0
   3  -1 -13   96.11   11.15   0
 -14  -6   8   63.25   25.74   0
 -13  -6   8  109.62   28.04   0
 -12  -9   7  204.30   29.39   0
 -12  -7   8  555.94   31.09   0
 -11  -9   7  252.45   29.01   0
 -11  -7   8  267.69   26.12   0
 -11  -3   9   18.41   18.67   0
 -11  -2   9   23.96   17.23   0
  -9  -8   7  179.69   24.72   0
  -9  -6   8    2.86   21.20   0
  -8 -15   1   16.63   27.44   0
  -8 -14   2   25.88   27.90   0
  -8 -13   3   58.46   27.00   0
  -8 -11   5   77.25   23.95   0
  -8  -5   8  179.42   20.53   0
  -7 -16  -1   18.60   27.15   0
  -7  -3   8   54.49   15.68   0
  -7  -2   8   11.09   13.94   0
  -7  -1   8  221.01   16.27   0
  -7   0   8   74.13   11.49   0
  -7  10  -1  312.31   16.88   0
  -6 -18  -5   78.92   25.52   0
  -6 -17  -3   24.99   24.73   0
  -6 -16  -2  271.69   26.71   0
  -6  -9   5  374.61   23.58   0
  -6  -5   7 1722.99   29.07   0
  -6  10  -2  253.59   17.77   0
  -5 -19  -8   26.04   25.01   0
  -5 -18  -6  -32.93   24.34   0
  -5 -16  -3  114.27   24.89   0
  -5 -13   1  124.47   22.62   0
  -5 -12   2   70.16   21.39   0
  -5  -8   5  788.22   24.05   0
  -5  -6   6  164.25   13.54   0
  -4 -19 -10  171.02   25.48   0
  -4 -18  -8   33.72   21.20   0
  -4 -17  -6  228.86   25.27   0
  -4  -6   5  357.44   17.91   0
  -4  -2   6  230.09   12.35   0
  -4  10  -6    6.07   17.27   0
  -3 -18 -10  200.04   23.81   0
  -3 -17  -8   47.38   23.67   0
  -3 -16  -6   43.52   20.83   0
  -3 -14  -3    2.28   19.27   0
  -3  -9   2  158.50   16.78   0
  -3  -6   4  -10.23   12.69   0
  -3  -2   5   32.95    8.97   0
  -3   8  -2  491.99   15.74   0
  -3   9  -5   88.93   16.02   0
  -2 -17 -10   32.53   19.24   0
  -2 -16  -8  316.97   21.69   0
  -2 -12  -2  195.94   18.43   0
  -2 -11  -1 1934.16   29.89   0
  -2 -10   0   61.30   15.75   0
  -2  -7   2  395.00   16.37   0
  -2   8  -5  433.50   18.35   0
  -1 -16 -11   19.64   18.57   0
  -1 -15  -9   13.65   18.48   0
  -1 -14  -7  473.68   19.90   0
  -1 -12  -4   28.33   15.05   0
  -1 -11  -3  352.87   17.46   0
  -1 -10  -2  514.58   19.32   0
  -1  -6   1   92.21   10.61   0
  -1   6  -3   99.96   11.74   0
  -1   7  -5  471.66   17.13   0
  -1   8 -10   20.03   19.49   0
   0 -14 -10  320.72   17.99   0
   0 -13  -8  179.42   14.45   0
   0 -10  -4    2.20   11.32   0
   0  -9  -3   26.83   10.65   0
   0   6  -7    1.76   13.24   0
   1 -13 -12    2.38   10.94   0
   1 -12 -10 1126.49   18.85   0
   1 -10  -7  109.38   10.80   0
   1  -7  -4  878.92   13.15   0
   1   1  -3  352.84    7.22   0
   1   5 -10   27.96   14.53   0
   2   0  -6   69.47    7.35   0
   2   1  -7 2224.25   19.85   0
   2   3 -16    1.33   17.58   0
   2   3 -12   34.73   14.55   0
   2   3 -11   65.39   14.05   0
   3  -3 -23   16.06   16.92   0
   3  -2 -22  -11.00   17.49   0
   3  -1 -20  -14.72   16.59   0
   3  -1 -12  102.12   10.53   0
   3   0 -18   28.44   18.62   0
   3   0 -17   42.96   15.34   0
   3   0 -16   13.22   14.11   0
   3   0 -15  -10.82   13.01   0
   3   0 -14  183.79   14.15   0
 -14  -4   8   20.25   22.88   0
 -13  -8   7  109.84   27.95   0
 -13  -5   8   55.04   23.22   0
 -12 -10   6   30.17   28.52   0
 -12  -8   7  212.31   27.29   0
 -12  -6   8   -7.84   23.42   0
 -11 -10   6  193.91   29.54   0
 -11  -8   7  -37.08   24.23   0
 -11  -6   8  285.72   25.56   0
 -11   2   8 1010.99   20.98   0
 -10 -11   5   49.98   27.89   0
 -10 -10   6  418.50   29.79   0
 -10  -8   7   -4.19   24.25   0
 -10  -6   8   30.03   20.66   0
  -9 -13   3   31.69   25.97   0
  -9 -12   4   26.39   26.66   0
  -9 -11   5  273.19   27.09   0
  -9  -5   8    4.64   19.29   0
  -9   2   8  525.76   15.02   0
  -8 -10   5   36.98   23.33   0
  -8  -9   6  190.25   23.91   0
  -8  -7   7  -30.68   20.95   0
  -8  -4   8  168.80   18.93   0
  -8   1   8  -15.56   11.97   0
  -8   9   2   93.47   10.41   0
  -7 -17  -3  150.46   28.00   0
  -7 -15   0  -18.76   26.75   0
  -7 -14   1   60.84   26.10   0
  -7  -8   6   18.38   20.53   0
  -7  -6   7   32.76   18.59   0
  -7   8   3    0.75    7.01   0
  -6 -17  -4   22.03   24.23   0
  -6 -15  -1   18.09   24.77   0
  -6  11  -5  -19.96   18.37   0
  -5 -19  -9  -25.57   27.41   0
  -5 -18  -7  -10.97   26.92   0
  -5 -17  -5  373.49   27.67   0
  -5 -15  -2  -10.95   23.23   0
  -5  -9   4  233.80   20.72   0
  -5  -7   5  293.66   18.92   0
  -5  -5   6  264.79   17.60   0
  -5  10  -3  261.76   16.83   0
  -4 -16  -5   18.24   20.95   0
  -4 -14  -2   16.28   21.04   0
  -4  -9   3   30.70   17.09   0
  -4  -5   5 1084.23   21.39   0
  -4   8   0   17.90    9.37   0
  -4   9  -2   52.04   12.67   0
  -4  10  -5   -7.35   16.27   0
  -3 -15  -5  189.90   21.14   0
  -3 -13  -2  342.02   22.83   0
  -3 -12  -1  175.55   20.01   0
  -3 -11   0  995.01   25.76   0
  -3  -7   3 1727.52   25.55   0
  -3  -5   4   21.28   11.75   0
  -3   7   0   96.11    9.25   0
  -3   9  -4   12.83   14.16   0
  -2 -17 -11   27.96   20.99   0
  -2 -15  -7   50.17   20.40   0
  -2 -14  -5   48.75   17.84   0
  -2   7  -2  160.96   12.07   0
  -2   9  -8   11.97   18.29   0
  -1 -13  -6  454.05   20.73   0
  -1   8  -8  317.98   19.65   0
   0 -12  -7   44.02   14.78   0
   0  -6  -1   10.14    8.02   0
   0   5  -4  852.45   16.65   0
   0   6  -6  217.17   14.88   0
   0   7 -11  967.23   24.56   0
   0   7 -10  -20.02   17.00   0
   1  -9  -6  230.51   11.32   0
   1  -8  -5  674.29   12.99   0
   2   3 -10  190.05   14.59   0
   3  -3 -10  220.07    7.58   0
   3  -2 -10   62.82    8.20   0
   3  -1 -11  -10.11    8.41   0
   3   0 -19   58.20   17.34   0
   3   0 -13  100.37   12.62   0
   3   0 -12 1461.21   21.31   0
 -15  -6   7   20.93   26.63   0
 -14  -7   7   32.80   26.35   0
 -13  -9   6   18.97   24.04   0
 -13  -7   7  155.12   27.38   0
 -13  -4   8   61.56   22.36   0
 -13  -3   8   32.00   23.45   0
 -12  -5   8   50.38   22.21   0
 -12  -4   8   46.13   24.42   0
 -12   1   8  183.88   17.22   0
 -11 -11   5   25.81   28.08   0
 -11  -5   8   49.91   21.31   0
 -10 -13   3    9.19   29.08   0
 -10 -12   4   37.45   28.40   0
 -10  -9   6   66.47   25.30   0
 -10  -5   8   10.62   20.53   0
 -10  -4   8   17.14   21.96   0
  -9  -7   7  -23.40   21.58   0
  -9  -4   8  726.53   24.71   0
  -9   1   8  841.06   19.04   0
  -8 -15   0   23.93   27.63   0
  -8 -11   4  208.92   26.05   0
  -8  -8   6   29.14   21.45   0
  -8  -6   7  418.15   23.73   0
  -8  -2   8   13.80   14.63   0
  -8   0   8   14.87   11.96   0
  -7 -16  -2  221.42   29.31   0
  -7  -5   7  859.23   24.71   0
  -7  10   0   67.60   13.35   0
  -6 -18  -6  -22.53   25.06   0
  -6 -16  -3   31.32   24.27   0
  -6 -14   0   18.27   17.62   0
  -6 -13   1  346.52   26.80   0
  -6  -8   5   39.76   19.42   0
  -6  -6   6  149.43   18.67   0
  -6  -3   7  375.68   17.22   0
  -6  -2   7   16.10   15.09   0
  -6   1   7   14.12    8.29   0
  -6   9   1  -14.52   10.83   0
  -6  10  -1   57.39   14.65   0
  -6  11  -4  154.60   18.78   0
  -5 -16  -4  284.61   26.70   0
  -5 -12   1   31.18   21.75   0
  -5 -10   3    3.53   13.62   0
  -5  -4   6  238.23   16.19   0
  -5   9   0    7.61   12.34   0
  -4 -19 -11   40.73   23.94   0
  -4 -18  -9   -1.19   22.18   0
  -4 -17  -7   11.27   22.27   0
  -4 -13  -1  415.59   23.71   0
  -4 -12   0  138.63   20.75   0
  -4 -11   1  187.45   20.64   0
  -4 -10   2  101.23   14.21   0
  -4  -7   4  205.73   17.13   0
  -4  10  -4   87.98   16.12   0
  -3 -18 -11  119.58   22.64   0
  -3 -17  -9   26.44   20.34   0
  -3 -16  -7  300.63   23.39   0
  -3 -14  -4   21.29   18.10   0
  -3  10  -7  566.60   24.55   0
  -2 -16  -9   53.84   18.68   0
  -2 -12  -3  595.05   21.73   0
  -2  -8   1   24.46   13.24   0
  -2  -4   3  112.27   10.76   0
  -2   5   1   72.15    5.64   0
  -2   6   0  700.16   12.41   0
  -2   9  -7   -0.07   16.51   0
  -2   9  -6   15.43   15.56   0
  -1 -16 -12  191.71   16.97   0
  -1 -15 -10  182.52   19.83   0
  -1 -14  -8   15.00   17.72   0
  -1 -12  -5   29.19   16.61   0
  -1  -7   0   13.40   11.02   0
  -1  -5   1 2569.33   22.09   0
  -1   4   0   22.44    5.43   0
  -1   7  -4 3454.14   32.48   0
  -1   8  -7  296.04   18.82   0
   0 -14 -11  -15.07   14.93   0
   0 -13  -9   -1.02   14.48   0
   0 -11  -6    9.03   13.58   0
   0  -7  -2  384.21   11.63   0
   0   6  -5 1620.86   23.49   0
   0   7  -8   34.71   15.59   0
   1 -11  -9 1000.20   17.13   0
   1   6 -11   89.02   17.69   0
   2   2  -7   42.92    9.56   0
   2   3  -9   15.89   11.99   0
   2   4 -15  693.51   25.33   0
   2   4 -14   47.89   17.56   0
   2   4 -13  128.04   18.10   0
   2   4 -12   32.30   15.39   0
   3  -1 -10  375.57   12.08   0
   3   0 -11  145.99   11.57   0
   3   1 -18  123.67   18.88   0
   3   1 -17   35.62   17.32   0
   3   1 -16   13.07   16.16   0
   3   1 -15  606.84   20.56   0
   3   1 -14   44.56   14.18   0
   3   1 -13 1549.53   24.69   0
 -14  -6   7  311.28   28.69   0
 -13  -6   7  350.73   30.22   0
 -13  -2   8   99.96   20.09   0
 -13  -1   8   32.16   18.01   0
 -12  -9   6   15.26   26.93   0
 -12  -7   7   -1.59   24.50   0
 -12  -3   8   -5.14   19.02   0
 -12  -2   8  120.95   21.97   0
 -12  -1   8   93.31   19.76   0
 -12   0   8  159.42   19.09   0
 -11  -9   6   37.96   25.14   0
 -11  -7   7   43.97   23.71   0
 -11  -4   8   35.98   20.25   0
 -11  -3   8   32.21   22.10   0
 -11   1   8  417.82   18.47   0
 -10 -10   5   16.97   26.07   0
 -10  -3   8  451.05   24.23   0
  -9 -11   4   -9.17   25.27   0
  -9 -10   5   12.83   18.06   0
  -9  -8   6    2.10   22.84   0
  -9  -6   7   -0.29   20.96   0
  -9  -3   8  224.72   18.87   0
  -9  -2   8   34.96   18.38   0
  -8 -12   3  202.66   20.27   0
  -8  -9   5   69.06   22.64   0
  -7 -17  -4   73.60   27.84   0
  -7 -14   0   -6.58   25.04   0
  -7 -11   3   20.85   22.42   0
  -7 -10   4   12.44   22.25   0
  -7  -4   7   11.11   16.14   0
  -6 -17  -5  246.61   28.60   0
  -6 -15  -2   86.35   25.47   0
  -6  -9   4   41.47   19.85   0
  -6  -1   7  420.83   14.84   0
  -6   0   7  469.54   13.41   0
  -6  11  -3   60.53   18.83   0
  -5 -19 -10   42.92   24.91   0
  -5 -18  -8   -0.33   24.32   0
  -5 -17  -6  108.55   25.01   0
  -5 -15  -3   76.55   23.56   0
  -5  -8   4  600.71   22.76   0
  -5  -3   6  398.03   16.08   0
  -5  10  -2   -7.71   13.40   0
  -5  11  -5   87.33   18.81   0
  -4 -19 -12  420.05   28.35   0
  -4 -16  -6  293.67   27.47   0
  -4 -15  -4   78.62   21.32   0
  -4 -14  -3  227.95   22.62   0
  -4  -4   5    6.65   12.31   0
  -4   7   2   49.70    7.83   0
  -4   9  -1   24.40   13.47   0
  -3 -18 -12   32.02   23.40   0
  -3 -15  -6   32.15   22.01   0
  -3 -13  -3  293.12   21.68   0
  -3  -8   2  655.59   20.24   0
  -3  -4   4 3784.33   29.80   0
  -3   9  -3   28.09   13.75   0
  -3  10  -6   35.91   17.76   0
  -2 -17 -12   22.47   21.80   0
  -2 -14  -6  109.41   18.20   0
  -2 -10  -1  -23.51   14.60   0
  -2  -6   2  162.64   10.34   0
  -2  -3   3 5970.97   30.87   0
  -2   8  -3   54.70   13.24   0
  -1 -11  -4  102.30   14.92   0
  -1  -8  -1 2614.45   26.58   0
  -1   8  -6   48.69   15.73   0
   0 -10  -5   46.42   11.31   0
   0  -8  -3 1940.52   21.01   0
   0   4  -2   10.30    7.21   0
   0   7  -7  156.32   16.03   0
   1 -12 -11  226.87   12.62   0
   1   4  -5  760.76   15.33   0
   1   5  -7   69.46    9.61   0
   1   6  -9   62.83   15.27   0
   2   3  -8  695.95   16.91   0
   2   4 -11  140.16   12.17   0
   2   4 -10   21.91   13.87   0
   3   1 -12  719.16   18.32   0
   3   2 -17  120.62   19.30   0
   3   2 -16  713.88   24.10   0
 -14  -5   7   26.40   24.20   0
 -13  -8   6   17.41   27.07   0
 -12 -10   5    9.47   26.12   0
 -12  -8   6   15.22   26.41   0
 -12  -6   7  293.84   26.83   0
 -11 -11   4   32.37   28.34   0
 -11 -10   5   54.80   26.42   0
 -11  -8   6    8.31   24.87   0
 -11  -6   7  350.42   25.92   0
 -11  -2   8   42.47   17.99   0
 -11   0   8   10.71   14.31   0
 -10 -13   2  230.34   29.19   0
 -10 -12   3  166.13   29.83   0
 -10 -11   4  167.73   29.61   0
 -10  -8   6   25.27   24.05   0
 -10  -6   7  330.85   24.87   0
 -10  -2   8   39.03   16.18   0
 -10  -1   8   48.94   15.61   0
 -10   0   8    9.52   13.68   0
  -9 -14   1   18.43   25.76   0
  -9 -13   2  398.65   29.97   0
  -9 -12   3   64.20   24.83   0
  -8 -16  -2   21.18   28.28   0
  -8 -15  -1   19.39   27.62   0
  -8 -10   4  280.62   26.16   0
  -7 -16  -3   43.48   27.57   0
  -7 -13   1   22.65   23.45   0
  -7 -12   2   91.78   22.90   0
  -7  -8   5  374.51   23.70   0
  -7  -6   6  988.57   26.46   0
  -7  -3   7   47.96   15.19   0
  -6 -19  -9   21.25   24.31   0
  -6 -18  -7   24.84   26.01   0
  -6 -16  -4   53.27   23.77   0
  -6 -14  -1    5.03   23.35   0
  -6 -13   0   97.38   24.13   0
  -6 -12   1  159.95   24.14   0
  -6 -11   2  -17.75   20.50   0
  -6  -7   5   26.65   17.92   0
  -5 -16  -5   14.11   22.87   0
  -5 -14  -2   26.86   22.27   0
  -5 -10   2  133.20   19.64   0
  -5  -2   6   49.63   11.40   0
  -5  11  -4  100.08   18.43   0
  -4 -18 -10   50.15   23.24   0
  -4 -17  -8   26.15   22.52   0
  -4 -13  -2  101.17   21.67   0
  -4  -6   4 1819.72   26.65   0
  -4  -3   5  295.30   13.91   0
  -3 -17 -10  103.83   21.93   0
  -3 -16  -8  374.53   23.91   0
  -3 -12  -2  266.04   20.25   0
  -3 -11  -1  512.83   21.59   0
  -3 -10   0  -15.05   16.16   0
  -3  -9   1   31.53   14.93   0
  -3  -6   3  104.22   13.56   0
  -3  -3   4    9.11    9.62   0
  -3  10  -5  131.71   18.14   0
  -2 -16 -10  118.75   19.14   0
  -2 -15  -8  419.54   21.97   0
  -2 -13  -5   45.46   17.00   0
  -2   9  -5   38.14   15.13   0
  -1 -13  -7  120.06   15.77   0
  -1   9  -8  178.74   19.99   0
   0   3  -1  332.53    8.01   0
   0   7  -6   84.96   14.60   0
   0   8 -10  122.99   20.08   0
   0   8  -9  292.23   20.33   0
   1   5  -6  419.74   15.61   0
   1   6  -8  263.58   16.39   0
   2   4  -9   13.54   13.05   0
   2   5 -14  300.23   22.65   0
   2   5 -13  450.96   23.15   0
   2   5 -12   48.31   17.52   0
   3   0 -10  846.89   15.39   0
   3   2 -13  269.77   16.80   0
  -4 -10   1  101.15   13.72   0
 -10   6  -2   71.60   19.81   0
  -9  -4 -11   26.53   22.34   0
  -9  -1  -9   52.48   22.03   0
  -8  -3 -10   58.86   20.63   0
  -8   0  -8   40.18   18.66   0
  -8   1  -7   96.59   18.85   0
  -8   4  -4  580.16   22.42   0
  -8   7   0  -13.92   13.24   0
  -7  -7 -11  797.60   28.14   0
  -7  -4 -10   18.79   17.19   0
  -7   6  -1   34.04   12.93   0
  -6 -15  -9  123.01   22.77   0
  -6 -13 -10  167.58   20.64   0
  -6   1  -6    9.35   14.34   0
  -6   2  -5   -3.98   15.43   0
  -6   3  -4  139.78   15.92   0
  -5 -15  -8  148.57   17.80   0
  -5 -13  -9   70.17   16.62   0
  -5  -3  -8    4.26   14.53   0
  -5   0  -6  833.67   20.14   0
  -5   5  -1  194.96   10.53   0
  -4 -12  -8  532.47   21.01   0
  -4  -3  -7  266.35   15.39   0
  -4  10   8   23.99    5.66   0
  -3 -11  -7  927.12   20.82   0
  -3  -6  -7  394.87   14.54   0
  -3  -3  -6 1916.17   22.28   0
  -2  -9  -6   70.99    9.03   0
  -2  -8  -6  303.33   11.45   0
  -2  12  17   35.29   18.43   0
  -1  12  20   44.05   24.24   0
   0  11  19   22.76   23.28   0
   1  10  19  -12.97   19.97   0
   2   3   7  854.52   16.54   0
   2   8  16   81.38   19.39   0
   2   9  20   24.80   22.70   0
   3 -11   7  464.21   17.22   0
   3 -10   6   43.46   11.86   0
   3   4  11  117.13   16.79   0
   3   5  13   30.02   17.44   0
   3   6  15  132.21   20.27   0
   3   7  18   59.26   22.56   0
   3   8  22  243.09   29.68   0
   3   8  23  256.43   30.76   0
   3   8  24  278.56   31.92   0
   3   8  25  136.46   31.25   0
   3   8  26   83.80   32.00   0
   3   8  27   -8.65   32.18   0
   3   8  28   33.36   29.87   0
   4 -10  11  179.28   20.22   0
   4  -9  10   25.92   15.12   0
   4  -7   8  295.75   17.96   0
   4  -6   8  558.15   18.28   0
   4  -4   8   39.62   13.10   0
   4   0  10  550.02   20.86   0
   4   1  11  316.86   19.54   0
   4   4  15   -6.29   18.70   0
   4   6  21   -0.91   26.65   0
   4   6  22   20.53   27.60   0
   4   6  23   12.53   28.89   0
   4   6  24  -19.29   27.88   0
   4   6  25  131.88   30.28   0
   4   6  26    2.00   32.71   0
   4   6  27  -28.51   33.00   0
   5  -8  17   44.70   29.27   0
   5  -8  18   75.85   27.16   0
   5  -8  19   47.07   27.41   0
   5  -8  20    4.89   28.06   0
   5  -8  21   -5.26   33.83   0
   5  -8  22   -7.07   35.09   0
   5  -7  14   26.53   24.33   0
   5  -6  13    1.06   21.99   0
   5  -6  14   79.58   20.56   0
   5  -5  13   -2.87   18.83   0
   5  -4  13  155.03   20.95   0
   5  -3  13 1044.86   28.70   0
   5  -2  13  387.67   22.93   0
   5  -1  14    0.58   19.83   0
   5   2  18   29.41   23.69   0
   5   3  20  170.72   27.87   0
 -10   5  -3   61.18   21.30   0
  -9  -3 -10  105.86   23.51   0
  -9   0  -8  104.68   22.22   0
  -9   5  -3   10.06   15.82   0
  -8  -6 -11  107.61   22.71   0
  -8   2  -6  309.42   20.21   0
  -8   3  -5  931.01   24.76   0
  -7 -11 -11  305.47   24.26   0
  -7  -5 -10  239.21   21.54   0
  -7   9   4  222.56   10.68   0
  -7  10   6   21.06    8.07   0
  -6 -12 -10   19.23   18.87   0
  -6  -7 -10  165.53   19.54   0
  -6  -4  -9  424.22   20.36   0
  -6  -2  -8   13.60   15.76   0
  -5 -12  -9  372.16   20.27   0
  -5  -6  -9   89.98   16.33   0
  -4 -14  -7   17.86   15.36   0
  -4  -6  -8   13.30   13.85   0
  -4   0  -5   95.53   11.23   0
  -4   5   0   27.31    7.53   0
  -4  12  13   31.72   11.67   0
  -3 -13  -6  173.97   14.42   0
  -3 -10  -7   14.20   13.87   0
  -3  -7  -7 2589.75   28.68   0
  -3   0  -4   27.29    8.81   0
  -3   9   7  136.85    6.75   0
  -2 -12  -5  399.65   13.33   0
  -1  -5  -4    3.50    5.44   0
  -1   9  10  383.06   13.82   0
  -1  12  19  -24.21   21.30   0
   0   8  10   66.68   13.12   0
   0  11  18   32.81   21.99   0
   0  12  24   -1.42   28.99   0
   0  12  25  331.57   31.95   0
   0  12  26   -1.57   28.64   0
   0  12  27  246.92   33.48   0
   0  12  28  -17.46   32.45   0
   1   9  15   48.61   17.04   0
   1  10  18   35.41   19.35   0
   1  11  23  157.62   31.38   0
   1  11  24   40.14   27.06   0
   1  11  25  126.52   29.27   0
   1  11  26   36.41   29.65   0
   1  11  27   45.10   30.48   0
   1  11  28   54.71   32.66   0
   2   4   8  474.10   15.03   0
   2   6  11   19.72   13.61   0
   2   7  13   90.61   16.93   0
   2   9  19  -15.07   22.19   0
   2  10  24    6.73   27.30   0
   2  10  25   24.55   28.62   0
   2  10  26    4.07   30.75   0
   2  10  27  -36.11   31.17   0
   2  10  28   11.78   33.44   0
   3  -9   5   72.21   10.54   0
   3   7  17  378.89   24.87   0
   3   8  20  374.29   28.76   0
   3   8  21  263.39   29.00   0
   4  -9   9  -11.96   16.17   0
   4   3  13  695.43   24.25   0
   4   6  19  282.86   26.43   0
   4   6  20   -6.65   26.09   0
   4   7  25  133.21   30.98   0
   4   7  26  147.83   32.73   0
   4   7  27  142.86   38.42   0
   5  -8  15   11.21   21.63   0
   5  -7  13  883.99   30.81   0
   5  -4  12   64.72   18.97   0
   5  -3  12  -18.25   17.97   0
   5   0  14    9.42   20.29   0
   5   1  15   23.06   21.31   0
   5   2  17  291.81   25.19   0
   5   4  21  202.76   29.47   0
   5   4  22   24.63   29.10   0
   5   4  23   90.47   29.57   0
   5   4  24  120.77   31.70   0
   5   4  25   -4.70   31.03   0
   5   4  26  371.27   36.51   0
 -11   5  -3   69.50   21.08   0
 -10   0  -8  127.97   24.19   0
 -10   4  -4  129.05   23.63   0
 -10   7   0   66.01   18.50   0
  -9   1  -7   77.58   21.00   0
  -9   3  -5  523.57   23.40   0
  -9   4  -4  113.04   17.68   0
  -9   7   0    6.04   15.37   0
  -8  -7 -11   38.67   22.41   0
  -7   0  -7   55.48   17.23   0
  -7   5  -2    6.41   14.28   0
  -6 -14  -9  111.15   20.30   0
  -6 -11 -10  158.53   19.76   0
  -6 -10 -10  704.36   25.86   0
  -6  -9 -10 1472.42   31.97   0
  -6  -8 -10   73.18   18.12   0
  -5 -14  -8   64.59   16.83   0
  -5 -11  -9  634.89   22.60   0
  -5 -10  -9  -10.64   15.86   0
  -5  -7  -9  122.84   17.17   0
  -5  -4  -8  195.24   16.75   0
  -5  -2  -7  228.26   16.57   0
  -5   2  -4  382.45   14.39   0
  -5   3  -3   44.34   11.91   0
  -5   4  -2   28.01    9.08   0
  -4 -15  -6   12.58   16.01   0
  -4 -11  -8   45.39   13.84   0
  -4 -10  -8   69.41   16.71   0
  -4  -7  -8  495.55   18.36   0
  -3  -9  -7   26.22   11.48   0
  -3  -8  -7  273.81   14.08   0
  -3  12  14   42.64   14.38   0
  -2  -4  -5 1083.96   15.39   0
  -2  11  13   25.76   13.18   0
  -2  12  16   73.04   17.68   0
  -1  10  12   -6.19   14.72   0
  -1  11  15   93.96   15.58   0
   0   9  12   69.22   13.19   0
   0  12  22  242.93   29.36   0
   0  12  23   51.10   26.29   0
   1   7  10   68.56   12.33   0
   1   8  12  457.13   18.20   0
   1  10  17   91.93   22.50   0
   1  11  21  362.00   31.45   0
   1  11  22  -37.06   24.31   0
   2   5   9 6230.63   41.42   0
   2   9  18   73.79   21.80   0
   2  10  22  472.88   30.90   0
   2  10  23   33.48   26.55   0
   3  -7   4  105.19   11.46   0
   3  -6   4  201.28   11.15   0
   3   1   7  468.11   15.92   0
   3   2   8 1250.55   21.90   0
   3   3   9 1321.31   23.54   0
   3   5  12   24.47   16.87   0
   3   6  14   -0.58   17.46   0
   3   7  16  136.42   21.81   0
   3   8  19   92.82   24.45   0
   3   9  24   25.94   29.24   0
   3   9  25   49.78   31.56   0
   3   9  26   41.54   31.39   0
   3   9  27   86.92   33.18   0
   4 -10  10    6.22   16.86   0
   4  -8   8  261.34   17.28   0
   4  -5   7   95.53   15.33   0
   4  -2   8  120.56   14.44   0
   4   0   9 1863.81   27.98   0
   4   1  10 3756.70   38.47   0
   4   4  14  703.44   25.54   0
   4   6  18  169.40   25.22   0
   4   7  22  335.03   32.21   0
   4   7  23   91.75   29.79   0
   4   7  24  231.10   31.60   0
   5  -9  16    8.20   26.82   0
   5  -9  17   27.01   24.89   0
   5  -9  18  -29.88   25.96   0
   5  -9  19  -11.73   28.27   0
   5  -8  14  126.03   21.79   0
   5  -6  12  160.53   19.89   0
   5  -4  11  189.76   22.02   0
   5  -2  12  553.14   23.77   0
   5   0  13 1317.42   30.87   0
   5   1  14  225.46   22.80   0
   5   4  19   59.87   25.50   0
   5   4  20  356.92   30.22   0
   5   5  23  -16.95   29.45   0
   5   5  24  100.40   33.26   0
   5   5  25   69.23   34.26   0
   5   5  26   64.53   34.66   0
   5   5  27    1.90   33.38   0
   6  -4  19   -8.59   26.97   0
   6  -4  20  146.21   30.51   0
   6  -4  21  137.93   30.92   0
   6  -4  22  162.55   33.74   0
   6  -4  23    7.52   32.40   0
   6  -3  19   22.37   26.88   0
   6  -3  20   25.35   27.89   0
   6  -3  21  499.08   35.90   0
   6  -3  22   -7.46   31.25   0
   6  -3  23  283.24   36.14   0
   6  -3  24  -43.73   33.59   0
   6  -2  19   19.39   27.46   0
   6  -2  21   69.30   30.32   0
   6  -2  22  106.31   30.78   0
   6  -2  23  -50.27   30.17   0
   6  -2  24   47.33   33.49   0
   6  -1  19    1.83   26.12   0
   6  -1  20  -21.81   28.77   0
   6  -1  21   23.20   28.48   0
   6  -1  22   99.85   31.98   0
   6  -1  23  -62.24   32.14   0
   6  -1  24  -32.17   32.84   0
   6  -1  25   -0.21   32.48   0
   6   0  20   36.95   32.20   0
   6   0  21  105.93   29.91   0
   6   0  22   44.35   31.04   0
   6   0  23   22.74   31.62   0
   6   0  24   21.17   33.00   0
   6   0  25   67.46   35.18   0
   6   1  23   67.90   35.63   0
   6   1  24    7.18   31.30   0
 -11   3  -5  172.12   24.49   0
 -11   4  -4   10.39   20.91   0
 -10   1  -7   12.85   21.91   0
 -10   3  -5   17.49   19.44   0
  -9  -2  -9   41.80   22.69   0
  -8  -9 -11    6.76   23.65   0
  -8  -1  -8   83.98   19.72   0
  -7 -13 -10  327.49   25.83   0
  -7  -6 -10 1035.63   29.13   0
  -7   1  -6  456.95   20.72   0
  -7   4  -3   31.54   15.57   0
  -6 -15  -8   32.29   22.59   0
  -6 -13  -9  176.91   23.73   0
  -6  -5  -9  715.16   24.06   0
  -6  -3  -8  411.35   20.27   0
  -6  -1  -7  -18.80   14.66   0
  -6   6   0  244.50   11.92   0
  -5 -15  -7  272.46   22.17   0
  -5  -9  -9 1082.45   25.81   0
  -4 -13  -7  187.60   18.00   0
  -4  -9  -8    3.85   13.85   0
  -4  -8  -8 2899.88   33.57   0
  -4  -4  -7  422.20   17.19   0
  -4   1  -4 1160.12   17.81   0
  -3  -4  -6 2220.77   24.39   0
  -3   1  -3   21.12    7.96   0
  -1 -12  -3    9.45    8.15   0
  -1  -6  -4   10.44    7.02   0
  -1  12  18   19.95   18.06   0
   0  10  14  431.23   18.89   0
   0  11  17   96.18   18.84   0
   0  12  21    6.82   26.09   0
   1  -1   1  116.63    5.30   0
   1   9  14   18.58   15.91   0
   1  11  20    0.44   25.28   0
   2   7  12  140.83   19.50   0
   2   9  17  -36.11   19.79   0
   2  10  20  199.31   29.09   0
   2  10  21   51.10   25.07   0
   3 -11   6   65.39   13.58   0
   3   0   6 1310.61   19.76   0
   3   4  10 1374.23   25.38   0
   3   6  13    4.15   16.58   0
   3   7  15  422.09   26.04   0
   3   8  18   49.22   22.96   0
   3   9  22   48.22   28.87   0
   3   9  23  250.51   29.88   0
   4 -11  11   -1.50   12.75   0
   4  -7   7  311.60   17.19   0
   4  -4   7   36.74   12.37   0
   4  -3   7   10.39   14.33   0
   4  -1   8  861.97   20.98   0
   4   3  12   60.94   17.22   0
   4   4  13    5.11   17.65   0
   4   5  15  404.64   24.58   0
   4   7  20  238.65   28.58   0
   4   7  21  -35.97   26.34   0
   4   8  25   62.38   36.50   0
   4   8  26  118.88   32.80   0
   4   8  27    3.21   31.46   0
   5  -9  14   93.58   24.49   0
   5  -9  15  -19.86   22.58   0
   5  -8  13   99.17   20.54   0
   5  -7  12   54.08   18.44   0
   5  -5  11   74.82   18.14   0
   5   3  16  280.86   25.56   0
   5   4  18  580.07   30.48   0
   5   5  21   49.95   28.05   0
   5   5  22  178.66   29.75   0
   6  -6  20   32.25   33.12   0
   6  -6  21   66.29   34.30   0
   6  -6  22   -6.05   34.39   0
   6  -5  18   85.04   26.98   0
   6  -5  19   -0.90   27.75   0
   6  -5  20    5.13   29.16   0
   6  -5  21   11.79   30.62   0
   6  -5  22   21.03   31.52   0
   6  -5  23  -15.96   32.39   0
   6  -4  17  176.55   27.40   0
   6  -4  18  339.05   30.19   0
   6  -3  17   37.14   25.86   0
   6  -2  18   31.39   24.49   0
   6  -1  17   69.12   29.83   0
   6   0  19    5.81   26.85   0
   6   1  20  316.13   31.74   0
   6   1  21   49.11   29.87   0
   6   1  22   44.89   28.78   0
   6   1  25  -15.42   32.08   0
   6   2  22  139.43   30.50   0
   6   2  23  -11.70   31.87   0
   6   2  24  384.59   38.09   0
   6   2  25   53.09   34.49   0
 -10   6  -1  165.17   22.15   0
  -9  -1  -8   18.79   21.14   0
  -9   6  -1  194.86   19.32   0
  -9   8   2  116.96   16.24   0
  -8   0  -7  321.28   21.99   0
  -8   5  -2   69.72   17.43   0
  -8   9   4  124.28   13.77   0
  -7 -12 -10   56.77   22.05   0
  -7 -11 -10  399.28   26.05   0
  -7 -10 -10   46.53   20.49   0
  -7  -9 -10  555.53   26.84   0
  -7  -8 -10   85.90   22.06   0
  -7  -4  -9  669.17   24.68   0
  -7  -2  -8   98.14   13.96   0
  -7   3  -4  100.08   15.14   0
  -7   7   1 1041.20   19.03   0
  -6 -12  -9 1348.85   33.60   0
  -6  -6  -9  400.23   21.92   0
  -5 -13  -8  556.28   22.40   0
  -5  -5  -8  665.92   21.65   0
  -4   2  -3  267.38   10.89   0
  -4   3  -2 1639.86   18.71   0
  -4   4  -1 5386.15   28.16   0
  -3 -14  -5    0.12   12.81   0
  -3 -12  -6   31.29   13.73   0
  -2 -11  -5   39.97   10.00   0
  -2   2  -1 7127.35   23.07   0
  -2   4   1   53.05    2.84   0
  -2  12  15  150.07   18.60   0
  -1  -8  -4  305.85    9.64   0
  -1  12  17  170.73   20.96   0
  -1  13  22   29.37   24.30   0
   0 -12  -1   16.53    4.96   0
   0 -10  -2   51.71    5.10   0
   1   6   8  564.45   14.52   0
   1  10  16  153.61   19.38   0
   1  11  19  275.45   26.76   0
   1  12  25  112.53   34.73   0
   1  12  26   57.80   31.04   0
   1  12  27   56.07   32.26   0
   1  12  28  -60.42   33.69   0
   2   6  10   49.49   13.22   0
   2   9  16  155.81   23.27   0
   2  10  19  303.63   28.98   0
   2  11  24   31.36   33.81   0
   2  11  25  158.29   31.66   0
   2  11  26  167.29   33.07   0
   2  11  27   42.92   32.36   0
   3 -12   7   -4.10    8.78   0
   3 -10   5  168.39   12.42   0
   3  -1   5  504.33   13.95   0
   3   5  11  109.39   17.25   0
   3   8  17  105.84   22.34   0
   3   9  20  -27.70   24.14   0
   3   9  21  616.92   32.89   0
   3  10  26   60.28   37.08   0
   3  10  27  -13.89   30.68   0
   4 -10   9  201.13   18.34   0
   4   6  16   16.05   20.03   0
   4   7  19  -14.29   24.85   0
   4   8  22   87.91   28.29   0
   4   8  23  438.62   35.04   0
   4   8  24  434.17   36.10   0
   5  -9  13   63.06   22.74   0
   5  -8  12   17.66   18.57   0
   5  -7  11  556.90   25.19   0
   5  -4  10   57.88   19.49   0
   5  -1  11   -4.12   17.90   0
   5   0  12   10.89   19.31   0
   5   1  13   25.61   19.35   0
   5   2  14  319.41   23.35   0
   5   4  17   86.94   24.64   0
   5   5  19   33.69   25.77   0
   5   5  20  228.44   22.15   0
   5   6  22  -10.53   27.86   0
   5   6  23  -37.87   30.39   0
   5   6  24  -41.00   32.88   0
   5   6  25    2.60   30.70   0
   5   6  26   46.23   32.53   0
   5   6  27    3.93   29.91   0
   6  -7  20    7.82   34.25   0
   6  -7  21    8.09   33.57   0
   6  -7  22  -12.13   35.18   0
   6  -6  17   93.32   30.52   0
   6  -6  18  128.12   29.00   0
   6  -6  19    6.90   27.97   0
   6  -5  16   32.31   24.57   0
   6  -5  17   34.47   25.57   0
   6  -4  16  955.03   33.82   0
   6  -2  16  -21.35   24.62   0
   6   0  17   -7.84   24.95   0
   6   1  18  308.12   28.83   0
   6   1  19  119.58   28.76   0
   6   2  20   89.16   29.53   0
   6   2  21  105.75   30.04   0
   6   3  22   -5.95   28.17   0
   6   3  23   65.58   33.16   0
   6   3  24  -59.26   31.67   0
   6   3  25   31.63   33.67   0
   6   3  26  -82.79   34.08   0
  -9  -5 -10 1078.17   31.01   0
  -9  -3  -9 1082.37   33.69   0
  -9   0  -7   55.22   21.46   0
  -8  -7 -10   83.96   23.00   0
  -8  -4  -9 1766.00   36.92   0
  -8  -2  -8  865.42   28.42   0
  -8   3  -4   13.08   19.26   0
  -8   4  -3  147.61   16.67   0
  -6 -14  -8   21.69   22.77   0
  -6 -11  -9  380.69   23.34   0
  -6  -7  -9   10.57   17.74   0
  -6   5  -1    0.73   11.53   0
  -5 -12  -8  488.25   21.72   0
  -5  -6  -8 1184.93   26.11   0
  -5  -3  -7   -3.65   14.61   0
  -4 -14  -6   36.71   17.53   0
  -4  -5  -7 2053.32   28.01   0
  -3   3  -1 1237.38   13.22   0
  -3   4   0  122.97    5.95   0
  -2 -10  -5  127.23   11.10   0
  -2   3   0  565.36    6.66   0
  -1  -3  -3  209.60    7.14   0
  -1  13  21   12.87   21.46   0
   0  11  16   28.13   16.87   0
   0  12  19   63.73   23.99   0
   1   8  11   13.44   13.35   0
   1  12  23  116.25   32.02   0
   1  12  24   83.06   28.21   0
   2 -10   2  468.72    9.23   0
   2   3   6 1723.84   20.70   0
   2   4   7  122.51   11.91   0
   2  11  23  344.36   31.96   0
   3   7  14  462.96   23.31   0
   3   9  19  106.30   24.70   0
   3  10  23    2.58   31.52   0
   3  10  24  -12.47   29.86   0
   3  10  25   -3.56   31.66   0
   4  -8   7   38.19   14.07   0
   4   0   8 2210.21   29.20   0
   4   3  11  183.03   18.61   0
   4   4  12 1257.27   27.94   0
   4   5  14  278.92   17.69   0
   4   7  18  403.41   27.61   0
   4   8  21  438.78   32.35   0
   4   9  27   52.35   32.68   0
   5  -6  10   61.38   16.70   0
   5  -3  10   21.53   16.81   0
   5   1  12 3713.59   44.00   0
   5   2  13   46.25   20.18   0
   5   5  18  279.35   27.95   0
   5   6  20  131.71   26.71   0
   5   7  25  241.37   37.94   0
   5   7  26  120.49   36.77   0
   5   7  27   14.02   36.26   0
   6  -7  17  206.06   30.88   0
   6  -7  18  202.89   29.86   0
   6  -7  19  -31.18   28.08   0
   6  -6  16   54.63   25.15   0
   6  -5  15  159.35   24.50   0
   6  -4  15  234.73   25.93   0
   6  -3  15  256.91   25.78   0
   6  -2  15  194.99   25.60   0
   6  -1  15  153.51   24.93   0
   6   0  16    8.89   23.58   0
   6   1  17   10.77   25.02   0
   6   2  18   33.03   26.98   0
   6   2  19  219.16   28.96   0
   6   3  20  101.96   29.10   0
   6   4  23  160.73   32.77   0
   6   4  24   99.09   33.94   0
   6   4  25  200.03   36.76   0
   6   4  26    2.48   34.97   0
 -11   4  -3    4.82   25.68   0
 -10   0  -7   35.74   23.29   0
 -10   5  -2  -20.19   17.67   0
  -9  -6 -10  256.31   26.79   0
  -9  -2  -8  358.17   25.82   0
  -9   1  -6    9.19   20.75   0
  -9   3  -4   62.70   21.24   0
  -9   4  -3   -3.49   17.14   0
  -8  -9 -10  146.90   25.40   0
  -8  -8 -10  203.39   26.32   0
  -7 -13  -9  281.75   25.70   0
  -7  -6  -9  925.59   28.53   0
  -7  -3  -8  214.27   20.19   0
  -6 -10  -9  404.04   23.26   0
  -6  -9  -9  405.97   23.41   0
  -6  -8  -9 2054.22   35.39   0
  -6   2  -4 2112.19   28.46   0
  -6   3  -3  687.38   20.04   0
  -6   4  -2   64.98   14.12   0
  -5 -14  -7  143.06   18.39   0
  -5 -11  -8  118.08   17.48   0
  -5   0  -5  272.22   15.53   0
  -4  -6  -7 1148.01   23.34   0
  -4  -3  -6  526.35   17.29   0
  -4  -1  -5    0.23   11.76   0
  -2  11  12  -21.70   13.18   0
  -1  13  20    5.32   23.63   0
   0   8   9  756.46   15.94   0
   0  10  13   37.16   14.24   0
   0  13  23   96.42   30.89   0
   0  13  24   18.34   27.50   0
   1  10  15   80.65   17.65   0
   1  11  18  107.59   20.49   0
   1  12  22  232.67   27.65   0
   2   5   8  815.18   20.06   0
   2   9  15   11.84   18.72   0
   2  10  18  385.73   25.32   0
   2  11  21  432.95   32.89   0
   2  11  22  -28.13   26.48   0
   3   2   7  136.49   13.23   0
   3   3   8 1225.64   21.98   0
   3   4   9  552.94   19.01   0
   3   6  12  227.97   19.12   0
   3   8  16  652.74   26.96   0
   3   9  18  -21.15   25.80   0
   3  10  22  105.32   27.95   0
   4 -10   8   63.22   17.27   0
   4  -6   6   14.65   13.69   0
   4  -4   6   30.66   13.83   0
   4   5  13   27.61   19.37   0
   4   6  15   21.58   20.88   0
   4   7  17  112.65   23.68   0
   4   8  20   88.09   27.74   0
   4   9  23   25.42   33.97   0
   4   9  24   53.05   31.51   0
   4   9  25   84.65   33.08   0
   4   9  26   45.51   32.26   0
   5  -9  12   18.31   18.21   0
   5  -7  10  224.13   18.78   0
   5   0  11 2128.48   34.26   0
   5   3  14   74.94   21.63   0
   5   4  15   25.78   21.50   0
   5   6  19  124.16   28.36   0
   5   7  22  110.48   29.71   0
   5   7  23  -25.70   30.07   0
   5   7  24   94.80   31.47   0
   6  -8  18  -21.47   31.69   0
   6  -8  19   11.40   28.96   0
   6  -8  20   48.50   30.68   0
   6  -8  21    6.15   32.40   0
   6  -7  16  334.36   28.73   0
   6  -6  15  519.59   29.23   0
   6  -5  14   34.20   21.93   0
   6  -3  14   90.09   23.14   0
   6  -2  14   35.38   22.58   0
   6   0  15   42.67   23.74   0
   6   1  16  156.21   25.78   0
   6   2  17  382.09   29.30   0
   6   3  19   -2.96   26.98   0
   6   4  21  192.28   31.37   0
   6   4  22  590.95   35.81   0
   6   5  24  116.72   33.38   0
   6   5  25  204.85   38.06   0
   6   5  26   82.76   36.16   0
   7  -2  22  168.30   38.44   0
   7  -2  23  -11.67   31.65   0
   7  -1  23   35.85   32.08   0
   7  -1  24  -11.54   32.51   0
 -11   2  -5   77.39   24.84   0
 -11   3  -4   10.30   22.38   0
 -10  -2  -8  602.78   32.70   0
 -10   2  -5   57.42   22.20   0
 -10   3  -4   21.55   20.55   0
 -10   7   1   44.43   19.16   0
  -9  -4  -9   13.02   22.11   0
  -9   7   1    5.75   16.19   0
  -8  -5  -9   81.37   22.18   0
  -8  -1  -7    4.89   19.23   0
  -7 -12  -9  238.62   24.84   0
  -7  -7  -9    1.63   20.11   0
  -7   0  -6  746.38   23.38   0
  -7   6   0  818.45   18.18   0
  -6 -15  -7  909.28   29.71   0
  -6 -13  -8  550.80   25.72   0
  -6  -5  -8  370.63   21.30   0
  -5 -15  -6  625.59   26.33   0
  -5 -10  -8   16.99   16.63   0
  -5  -9  -8   42.88   16.93   0
  -5  -8  -8   91.63   17.09   0
  -5  -4  -7   -6.15   15.21   0
  -5   6   1 1256.00   16.20   0
  -4 -10  -7    5.79   13.92   0
  -4  -7  -7   40.88   14.78   0
  -3 -13  -5   11.83   13.45   0
  -3 -10  -6   18.36   11.60   0
  -3  -6  -6  116.06   12.20   0
  -3  -3  -5  193.16   11.94   0
  -3  12  13   92.13   12.98   0
  -2  -9  -5  112.38    9.81   0
  -2  -8  -5 1016.66   17.82   0
  -2  -3  -4  801.77   13.80   0
  -2  -1  -3 2697.23   19.62   0
  -1 -13  -2   46.04    8.70   0
  -1   9   9   47.70   11.71   0
  -1  10  11 1375.17   21.70   0
  -1  12  16   24.87   17.97   0
  -1  13  19  216.20   24.31   0
   0  11  15  644.30   24.24   0
   0  13  22  -24.74   28.03   0
   1  11  17  241.27   24.26   0
   1  12  21   73.20   24.81   0
   2  10  17  194.74   22.54   0
   2  11  20   61.69   28.01   0
   2  12  25   84.15   34.44   0
   2  12  27   58.64   33.07   0
   2  12  28   -6.52   31.47   0
   3   5  10   28.27   15.38   0
   3   8  15  140.45   21.22   0
   3  10  21  -17.56   26.28   0
   3  11  26   18.59   32.86   0
   3  11  27  -43.48   33.48   0
   4 -11   9  -11.98   10.68   0
   4  -9   7  119.89   15.07   0
   4  -7   6    8.32   13.10   0
   4  -3   6  292.59   16.16   0
   4  -1   7   20.69   13.75   0
   4   3  10   34.51   16.93   0
   4   7  16   99.78   21.78   0
   4   8  19  239.95   28.54   0
   4   9  22   38.41   29.41   0
   5  -9  11    5.74   20.50   0
   5  -6   9  272.63   20.55   0
   5  -5   9    3.73   15.42   0
   5  -3   9  161.63   17.73   0
   5   1  11  479.16   23.99   0
   5   2  12   12.98   19.10   0
   5   5  16 1417.65   36.11   0
   5   6  18  -27.59   25.11   0
   5   7  21   28.32   29.51   0
   5   8  25   48.47   34.61   0
   5   8  26  161.26   37.61   0
   5   8  27   17.40   37.10   0
   6  -8  16   88.76   29.20   0
   6  -8  17   22.76   26.24   0
   6  -7  15   97.61   24.79   0
   6  -6  14  241.50   24.84   0
   6  -5  13   41.73   20.95   0
   6  -4  13  188.74   23.11   0
   6  -3  13 1027.68   31.27   0
   6  -2  13  241.61   23.50   0
   6   0  14  233.51   24.61   0
   6   1  15   -9.97   23.03   0
   6   2  16   -6.23   24.25   0
   6   3  18  444.97   29.88   0
   6   4  19  339.72   30.27   0
   6   4  20  321.62   31.06   0
   6   5  22  447.89   36.78   0
   6   5  23   51.45   30.90   0
   6   6  26   20.34   33.90   0
   7  -4  20  118.56   34.52   0
   7  -4  21   52.29   32.67   0
   7  -4  22  107.33   34.91   0
   7  -4  23  -11.36   36.04   0
   7  -3  20   86.15   30.75   0
   7  -3  21  245.94   35.68   0
   7  -3  22   18.51   33.82   0
   7  -3  23   64.33   33.13   0
   7  -2  20  468.83   35.52   0
   7  -2  21   23.94   31.34   0
   7  -1  20   13.74   29.79   0
   7  -1  21  143.71   33.23   0
   7  -1  22   22.41   30.47   0
   7   0  22  -23.79   33.84   0
   7   0  23   34.96   32.79   0
   7   0  24   44.67   33.46   0
   7   1  22   35.03   32.97   0
   7   1  23  -21.27   33.69   0
   7   1  24  -12.63   35.78   0
   7   1  25   88.14   36.24   0
   7   2  24   37.44   32.86   0
   7   2  25    9.41   34.21   0
 -11   6   0   68.73   24.33   0
 -10  -1  -7  -13.50   24.17   0
  -9  -3  -8   40.02   22.70   0
  -9  -1  -7   -4.95   22.01   0
  -8  -6  -9  545.98   27.66   0
  -8   0  -6   98.41   19.89   0
  -8   6   0 1068.98   24.72   0
  -7 -14  -8   38.22   23.28   0
  -7 -11  -9   28.16   21.80   0
  -7 -10  -9  105.90   22.89   0
  -7  -9  -9  730.99   29.71   0
  -7  -2  -7  150.71   19.51   0
  -7   1  -5   14.71   16.64   0
  -7   5  -1  349.16   17.23   0
  -7   8   3   -1.07    9.73   0
[truncated: 1,006,757 more chars]
