# Supplementary material for: Coordination Chemistry at the Hard–Soft Interface: Phosphine Oxide-Based Rare Earth/Transition Metal Complexes
Source: ACS Omega. 2026 Feb 22;11(9):15462–75. doi: 10.1021/acsomega.5c13312 (PMC12980413; doi:10.1021/acsomega.5c13312)
Supplement: Supplementary file 8 [file ao5c13312_si_008.cif]

data_rp098
_audit_creation_date               2025-09-04
_audit_creation_method
;
Olex2 1.5
(compiled 2025.07.13 svn.rb7424aed for OlexSys, GUI svn.r7314)
;
_shelx_SHELXL_version_number       '2019/3'
_audit_contact_author_address      ?
_audit_contact_author_email        ?
_audit_contact_author_name         ''
_audit_contact_author_phone        ?
_publ_contact_author_id_orcid      ?
_publ_section_references
;
Dolomanov, O.V., Bourhis, L.J., Gildea, R.J, Howard, J.A.K. & Puschmann, H.
 (2009), J. Appl. Cryst. 42, 339-341.

Sheldrick, G.M. (2015). Acta Cryst. C71, 3-8.
;
_chemical_name_common              ?
_chemical_name_systematic          ?
_chemical_formula_moiety           'C37 H36 Cl3 Mo O8 P2 Y'
_chemical_formula_sum              'C37 H36 Cl3 Mo O8 P2 Y'
_chemical_formula_weight           961.80
_chemical_melting_point            ?
loop_
  _atom_type_symbol
  _atom_type_description
  _atom_type_scat_dispersion_real
  _atom_type_scat_dispersion_imag
  _atom_type_scat_source
 'C' 'C' 0.0033 0.0016 'International Tables Vol C Tables 4.2.6.8 and 6.1.1.4'
 'H' 'H' 0.0000 0.0000 'International Tables Vol C Tables 4.2.6.8 and 6.1.1.4'
 'Cl' 'Cl' 0.1484 0.1585 'International Tables Vol C Tables 4.2.6.8 and 6.1.1.4'
 'Mo' 'Mo' -1.6832 0.6857
 'International Tables Vol C Tables 4.2.6.8 and 6.1.1.4'
 'O' 'O' 0.0106 0.0060 'International Tables Vol C Tables 4.2.6.8 and 6.1.1.4'
 'P' 'P' 0.1023 0.0942 'International Tables Vol C Tables 4.2.6.8 and 6.1.1.4'
 'Y' 'Y' -2.7962 3.5667 'International Tables Vol C Tables 4.2.6.8 and 6.1.1.4'

_shelx_space_group_comment
;
The symmetry employed for this shelxl refinement is uniquely defined
by the following loop, which should always be used as a source of
symmetry information in preference to the above space-group names.
They are only intended as comments.
;
_space_group_crystal_system        'triclinic'
_space_group_IT_number             2
_space_group_name_H-M_alt          'P -1'
_space_group_name_Hall             '-P 1'
loop_
  _space_group_symop_operation_xyz
 'x, y, z'
 '-x, -y, -z'

_cell_length_a                     9.9735(2)
_cell_length_b                     10.6701(3)
_cell_length_c                     21.3365(5)
_cell_angle_alpha                  86.073(2)
_cell_angle_beta                   81.520(2)
_cell_angle_gamma                  64.819(2)
_cell_volume                       2032.31(9)
_cell_formula_units_Z              2
_cell_measurement_reflns_used      26443
_cell_measurement_temperature      100
_cell_measurement_theta_max        29.36
_cell_measurement_theta_min        2.28
_shelx_estimated_absorpt_T_max     0.870
_shelx_estimated_absorpt_T_min     0.748
_exptl_absorpt_coefficient_mu      2.053
_exptl_absorpt_correction_T_max    0.8654
_exptl_absorpt_correction_T_min    0.7666
_exptl_absorpt_correction_type     integration
_exptl_absorpt_process_details
;
STOE X-Red32, absorption correction by Gaussian integration, analogous to
P. Coppens, "The Evaluation of Absorption and Extinction in Single-Crystal
Structure Analysis", published in F. R. Ahmed (Editor), "Crystallographic 
Computing", Munksgaard, Copenhagen (1970), 255 - 270
;
_exptl_absorpt_special_details     ?
_exptl_crystal_colour              yellow
_exptl_crystal_colour_primary      yellow
_exptl_crystal_density_diffrn      1.572
_exptl_crystal_density_meas        ?
_exptl_crystal_density_method      'not measured'
_exptl_crystal_description         block
_exptl_crystal_F_000               968
loop_
  _exptl_crystal_face_index_h
  _exptl_crystal_face_index_k
  _exptl_crystal_face_index_l
  _exptl_crystal_face_perp_dist
 2 2 1 0.0570
 -5 -4 -2 0.0710
 0 1 0 0.0810
 2 -3 1 0.0660
 0 0 -1 0.0520
 0 0 1 0.0210
 -6 -1 -3 0.0760
 -4 -5 -2 0.0650
 7 5 3 0.0630
 -4 5 -5 0.0970

_exptl_crystal_size_max            0.15
_exptl_crystal_size_mid            0.12
_exptl_crystal_size_min            0.07
_exptl_transmission_factor_max     ?
_exptl_transmission_factor_min     ?
_diffrn_reflns_av_R_equivalents    0.0364
_diffrn_reflns_av_unetI/netI       0.0366
_diffrn_reflns_Laue_measured_fraction_full  0.999
_diffrn_reflns_Laue_measured_fraction_max  0.893
_diffrn_reflns_limit_h_max         13
_diffrn_reflns_limit_h_min         -12
_diffrn_reflns_limit_k_max         13
_diffrn_reflns_limit_k_min         -14
_diffrn_reflns_limit_l_max         28
_diffrn_reflns_limit_l_min         -29
_diffrn_reflns_number              28840
_diffrn_reflns_point_group_measured_fraction_full  0.999
_diffrn_reflns_point_group_measured_fraction_max  0.893
_diffrn_reflns_theta_full          25.242
_diffrn_reflns_theta_max           29.618
_diffrn_reflns_theta_min           2.276
_diffrn_ambient_temperature        100.00
_diffrn_detector_area_resol_mean   5.81
_diffrn_detector_type              'DECTRIS PILATUS 200K'
_diffrn_measured_fraction_theta_full  0.999
_diffrn_measured_fraction_theta_max  0.893
_diffrn_measurement_details
;
 1002 frames, detector distance = 80 mm
;
_diffrn_measurement_device         'Eulerian 4-circle diffractometer'
_diffrn_measurement_device_type    'STOE STADIVARI'
_diffrn_measurement_method         'rotation method, \w scans'
_diffrn_radiation_type             MoK\a
_diffrn_radiation_wavelength       0.71073
_diffrn_source                     ?
_reflns_Friedel_coverage           0.000
_reflns_Friedel_fraction_full      .
_reflns_Friedel_fraction_max       .
_reflns_number_gt                  8616
_reflns_number_total               10228
_reflns_special_details
;
 Reflections were merged by SHELXL according to the crystal
 class for the calculation of statistics and refinement.
 
 _reflns_Friedel_fraction is defined as the number of unique
 Friedel pairs measured divided by the number that would be
 possible theoretically, ignoring centric projections and
 systematic absences.
;
_reflns_threshold_expression       'I > 2\s(I)'
_computing_cell_refinement
;
X-Area Recipe 2.4 (STOE, 2024)
;
_computing_data_collection
;
X-Area Recipe 2.4 (STOE, 2024)
;
_computing_data_reduction
;
X-Area Integrate 2.5.18.0 (STOE, 2024)
X-Area X-Red 2.3.1.0 (STOE, 2023)
;
_computing_structure_solution     'SHELXT (Sheldrick, 2015)' 
_computing_structure_refinement   'SHELXL-2019 (Sheldrick, 2016)' 
_computing_molecular_graphics     'Diamond 4 (Crystal Impact, 2017)' 
_computing_publication_material   'Olex2 (Dolomanov et al., 2009)'
_refine_diff_density_max           0.370
_refine_diff_density_min           -0.609
_refine_diff_density_rms           0.075
_refine_ls_extinction_coef         0.0011(2)
_refine_ls_extinction_expression  
 'Fc^*^=kFc[1+0.001xFc^2^\l^3^/sin(2\q)]^-1/4^'
_refine_ls_extinction_method       'SHELXL-2019/2 (Sheldrick 2019)'
_refine_ls_goodness_of_fit_ref     1.019
_refine_ls_hydrogen_treatment      constr
_refine_ls_matrix_type             full
_refine_ls_number_parameters       470
_refine_ls_number_reflns           10228
_refine_ls_number_restraints       0
_refine_ls_R_factor_all            0.0390
_refine_ls_R_factor_gt             0.0280
_refine_ls_restrained_S_all        1.019
_refine_ls_shift/su_max            0.002
_refine_ls_shift/su_mean           0.000
_refine_ls_structure_factor_coef   Fsqd
_refine_ls_weighting_details      
 'w=1/[\s^2^(Fo^2^)+(0.0302P)^2^+0.7674P] where P=(Fo^2^+2Fc^2^)/3'
_refine_ls_weighting_scheme        calc
_refine_ls_wR_factor_gt            0.0614
_refine_ls_wR_factor_ref           0.0646
_refine_special_details            ?
_olex2_refinement_description
;
1. Fixed Uiso
 At 1.2 times of:
  All C(H) groups, All C(H,H) groups
2.a Secondary CH2 refined with riding coordinates:
 C25(H25A,H25B), C26(H26A,H26B), C27(H27A,H27B), C28(H28A,H28B), C29(H29A,
 H29B), C30(H30A,H30B), C31(H31A,H31B), C32(H32A,H32B)
2.b Aromatic/amide H refined with riding coordinates:
 C2(H2), C3(H3), C4(H4), C5(H5), C6(H6), C8(H8), C9(H9), C10(H10), C11(H11),
 C12(H12), C14(H14), C15(H15), C16(H16), C17(H17), C18(H18), C20(H20), C21(H21),
  C22(H22), C23(H23), C24(H24)
;
_atom_sites_solution_hydrogens     geom
_atom_sites_solution_primary       'intrinsic phasing'
_atom_sites_solution_secondary     ?
loop_
  _atom_site_label
  _atom_site_type_symbol
  _atom_site_fract_x
  _atom_site_fract_y
  _atom_site_fract_z
  _atom_site_U_iso_or_equiv
  _atom_site_adp_type
  _atom_site_occupancy
  _atom_site_site_symmetry_order
  _atom_site_calc_flag
  _atom_site_refinement_flags_posn
  _atom_site_refinement_flags_adp
  _atom_site_refinement_flags_occupancy
  _atom_site_disorder_assembly
  _atom_site_disorder_group
 Mo1 Mo 0.78754(2) 0.48699(2) 0.10129(2) 0.01602(5) Uani 1 1 d . . . . .
 Y1 Y 0.86547(2) 0.32437(2) 0.37083(2) 0.01312(5) Uani 1 1 d . . . . .
 Cl1 Cl 1.05495(5) 0.06394(5) 0.36371(2) 0.01989(10) Uani 1 1 d . . . . .
 Cl2 Cl 1.06190(6) 0.40418(6) 0.31688(3) 0.02733(12) Uani 1 1 d . . . . .
 Cl3 Cl 0.65485(5) 0.56518(5) 0.40473(2) 0.01849(10) Uani 1 1 d . . . . .
 P1 P 0.65576(5) 0.29865(5) 0.24810(2) 0.01433(10) Uani 1 1 d . . . . .
 P2 P 0.76978(5) 0.26926(5) 0.14779(2) 0.01504(10) Uani 1 1 d . . . . .
 O1 O 0.75272(14) 0.32955(13) 0.28742(6) 0.0156(3) Uani 1 1 d . . . . .
 O2 O 0.70515(14) 0.23659(13) 0.43021(6) 0.0168(3) Uani 1 1 d . . . . .
 O3 O 0.93092(14) 0.32389(14) 0.47132(6) 0.0174(3) Uani 1 1 d . . . . .
 O4 O 0.84361(18) 0.36644(18) -0.03753(7) 0.0322(4) Uani 1 1 d . . . . .
 O5 O 1.13893(17) 0.35879(17) 0.10858(8) 0.0337(4) Uani 1 1 d . . . . .
 O6 O 0.7442(2) 0.63798(18) 0.23223(8) 0.0385(4) Uani 1 1 d . . . . .
 O7 O 0.44049(17) 0.62870(16) 0.08885(8) 0.0316(4) Uani 1 1 d . . . . .
 O8 O 0.81890(17) 0.74882(16) 0.03587(8) 0.0297(4) Uani 1 1 d . . . . .
 C1 C 0.6267(2) 0.1497(2) 0.27949(9) 0.0163(4) Uani 1 1 d . . . . .
 C2 C 0.7534(2) 0.0293(2) 0.28958(9) 0.0196(4) Uani 1 1 d . . . . .
 H2 H 0.849769 0.029142 0.281633 0.024 Uiso 1 1 calc R U . . .
 C3 C 0.7375(2) -0.0900(2) 0.31131(10) 0.0235(4) Uani 1 1 d . . . . .
 H3 H 0.823444 -0.172606 0.317427 0.028 Uiso 1 1 calc R U . . .
 C4 C 0.5964(3) -0.0891(2) 0.32411(10) 0.0241(5) Uani 1 1 d . . . . .
 H4 H 0.586247 -0.171208 0.338529 0.029 Uiso 1 1 calc R U . . .
 C5 C 0.4700(2) 0.0317(2) 0.31591(10) 0.0230(4) Uani 1 1 d . . . . .
 H5 H 0.373517 0.032650 0.325838 0.028 Uiso 1 1 calc R U . . .
 C6 C 0.4848(2) 0.1510(2) 0.29318(9) 0.0185(4) Uani 1 1 d . . . . .
 H6 H 0.398587 0.233275 0.286967 0.022 Uiso 1 1 calc R U . . .
 C7 C 0.4783(2) 0.4439(2) 0.24464(9) 0.0171(4) Uani 1 1 d . . . . .
 C8 C 0.4500(2) 0.5634(2) 0.27787(10) 0.0207(4) Uani 1 1 d . . . . .
 H8 H 0.522422 0.565070 0.301742 0.025 Uiso 1 1 calc R U . . .
 C9 C 0.3156(2) 0.6791(2) 0.27574(11) 0.0259(5) Uani 1 1 d . . . . .
 H9 H 0.295632 0.760212 0.298305 0.031 Uiso 1 1 calc R U . . .
 C10 C 0.2108(2) 0.6762(2) 0.24070(11) 0.0268(5) Uani 1 1 d . . . . .
 H10 H 0.119095 0.755766 0.239267 0.032 Uiso 1 1 calc R U . . .
 C11 C 0.2381(2) 0.5590(2) 0.20779(10) 0.0241(5) Uani 1 1 d . . . . .
 H11 H 0.165244 0.558440 0.183850 0.029 Uiso 1 1 calc R U . . .
 C12 C 0.3713(2) 0.4423(2) 0.20956(9) 0.0203(4) Uani 1 1 d . . . . .
 H12 H 0.389865 0.361486 0.187054 0.024 Uiso 1 1 calc R U . . .
 C13 C 0.9531(2) 0.1271(2) 0.15215(9) 0.0175(4) Uani 1 1 d . . . . .
 C14 C 1.0111(2) 0.0191(2) 0.10873(11) 0.0256(5) Uani 1 1 d . . . . .
 H14 H 0.949715 0.011699 0.080425 0.031 Uiso 1 1 calc R U . . .
 C15 C 1.1585(2) -0.0776(2) 0.10684(12) 0.0315(5) Uani 1 1 d . . . . .
 H15 H 1.197989 -0.150803 0.077012 0.038 Uiso 1 1 calc R U . . .
 C16 C 1.2485(2) -0.0681(2) 0.14819(11) 0.0270(5) Uani 1 1 d . . . . .
 H16 H 1.349204 -0.134863 0.146879 0.032 Uiso 1 1 calc R U . . .
 C17 C 1.1918(2) 0.0384(2) 0.19124(10) 0.0250(5) Uani 1 1 d . . . . .
 H17 H 1.253388 0.044444 0.219836 0.030 Uiso 1 1 calc R U . . .
 C18 C 1.0456(2) 0.1368(2) 0.19300(10) 0.0213(4) Uani 1 1 d . . . . .
 H18 H 1.007938 0.211231 0.222118 0.026 Uiso 1 1 calc R U . . .
 C19 C 0.6641(2) 0.1931(2) 0.11334(9) 0.0169(4) Uani 1 1 d . . . . .
 C20 C 0.6635(2) 0.0666(2) 0.13573(10) 0.0210(4) Uani 1 1 d . . . . .
 H20 H 0.727366 0.013981 0.165913 0.025 Uiso 1 1 calc R U . . .
 C21 C 0.5702(2) 0.0179(2) 0.11405(10) 0.0244(5) Uani 1 1 d . . . . .
 H21 H 0.569643 -0.067365 0.129849 0.029 Uiso 1 1 calc R U . . .
 C22 C 0.4781(2) 0.0924(2) 0.06962(10) 0.0267(5) Uani 1 1 d . . . . .
 H22 H 0.412177 0.060076 0.055815 0.032 Uiso 1 1 calc R U . . .
 C23 C 0.4823(2) 0.2152(2) 0.04518(10) 0.0266(5) Uani 1 1 d . . . . .
 H23 H 0.421911 0.264898 0.013421 0.032 Uiso 1 1 calc R U . . .
 C24 C 0.5744(2) 0.2651(2) 0.06702(10) 0.0206(4) Uani 1 1 d . . . . .
 H24 H 0.576263 0.349217 0.050250 0.025 Uiso 1 1 calc R U . . .
 C25 C 0.7527(2) 0.1071(2) 0.46692(10) 0.0213(4) Uani 1 1 d . . . . .
 H25A H 0.831049 0.098932 0.492599 0.026 Uiso 1 1 calc R U . . .
 H25B H 0.792261 0.026081 0.438558 0.026 Uiso 1 1 calc R U . . .
 C26 C 0.6126(2) 0.1164(2) 0.50918(10) 0.0225(4) Uani 1 1 d . . . . .
 H26A H 0.597604 0.166351 0.548863 0.027 Uiso 1 1 calc R U . . .
 H26B H 0.616115 0.023313 0.519752 0.027 Uiso 1 1 calc R U . . .
 C27 C 0.4910(2) 0.1976(2) 0.46776(10) 0.0211(4) Uani 1 1 d . . . . .
 H27A H 0.487331 0.137903 0.435139 0.025 Uiso 1 1 calc R U . . .
 H27B H 0.391662 0.240650 0.493430 0.025 Uiso 1 1 calc R U . . .
 C28 C 0.5412(2) 0.3058(2) 0.43821(10) 0.0179(4) Uani 1 1 d . . . . .
 H28A H 0.504099 0.336897 0.396784 0.022 Uiso 1 1 calc R U . . .
 H28B H 0.504067 0.387054 0.466271 0.022 Uiso 1 1 calc R U . . .
 C29 C 0.8353(2) 0.3744(2) 0.53136(9) 0.0202(4) Uani 1 1 d . . . . .
 H29A H 0.751679 0.346216 0.536592 0.024 Uiso 1 1 calc R U . . .
 H29B H 0.793640 0.476683 0.533253 0.024 Uiso 1 1 calc R U . . .
 C30 C 0.9357(2) 0.3089(2) 0.58213(10) 0.0234(4) Uani 1 1 d . . . . .
 H30A H 0.942889 0.214878 0.593454 0.028 Uiso 1 1 calc R U . . .
 H30B H 0.900348 0.366474 0.620738 0.028 Uiso 1 1 calc R U . . .
 C31 C 1.0852(2) 0.3038(2) 0.54927(10) 0.0239(5) Uani 1 1 d . . . . .
 H31A H 1.088437 0.395021 0.550678 0.029 Uiso 1 1 calc R U . . .
 H31B H 1.169965 0.233198 0.569019 0.029 Uiso 1 1 calc R U . . .
 C32 C 1.0881(2) 0.2651(2) 0.48208(10) 0.0220(4) Uani 1 1 d . . . . .
 H32A H 1.145248 0.304669 0.451751 0.026 Uiso 1 1 calc R U . . .
 H32B H 1.134518 0.163224 0.477189 0.026 Uiso 1 1 calc R U . . .
 C33 C 0.8244(2) 0.4062(2) 0.01295(10) 0.0211(4) Uani 1 1 d . . . . .
 C34 C 1.0141(2) 0.4003(2) 0.10628(10) 0.0227(4) Uani 1 1 d . . . . .
 C35 C 0.7570(2) 0.5798(2) 0.18753(10) 0.0240(4) Uani 1 1 d . . . . .
 C36 C 0.5642(2) 0.5773(2) 0.09529(10) 0.0222(4) Uani 1 1 d . . . . .
 C37 C 0.8083(2) 0.6537(2) 0.05999(10) 0.0213(4) Uani 1 1 d . . . . .

loop_
  _atom_site_aniso_label
  _atom_site_aniso_U_11
  _atom_site_aniso_U_22
  _atom_site_aniso_U_33
  _atom_site_aniso_U_23
  _atom_site_aniso_U_13
  _atom_site_aniso_U_12
 Mo1 0.01682(9) 0.01628(9) 0.01503(9) 0.00065(6) -0.00057(6) -0.00764(7)
 Y1 0.01359(9) 0.01433(9) 0.01315(9) 0.00089(7) -0.00109(7) -0.00785(7)
 Cl1 0.0172(2) 0.0169(2) 0.0232(2) -0.00024(18) -0.00057(18) -0.00552(19)
 Cl2 0.0248(3) 0.0320(3) 0.0305(3) 0.0044(2) 0.0025(2) -0.0196(2)
 Cl3 0.0214(2) 0.0143(2) 0.0190(2) -0.00051(18) -0.00287(18) -0.00666(19)
 P1 0.0151(2) 0.0151(2) 0.0136(2) 0.00142(18) -0.00201(18) -0.00735(19)
 P2 0.0155(2) 0.0160(2) 0.0140(2) -0.00002(19) -0.00193(18) -0.0070(2)
 O1 0.0175(7) 0.0163(7) 0.0144(7) -0.0008(5) -0.0027(5) -0.0082(6)
 O2 0.0137(6) 0.0151(7) 0.0210(7) 0.0043(5) -0.0003(5) -0.0068(5)
 O3 0.0141(7) 0.0223(7) 0.0150(7) -0.0016(6) -0.0023(5) -0.0068(6)
 O4 0.0364(9) 0.0460(10) 0.0216(8) -0.0083(7) 0.0009(7) -0.0249(8)
 O5 0.0219(8) 0.0375(10) 0.0436(10) 0.0055(8) -0.0058(7) -0.0148(7)
 O6 0.0579(12) 0.0364(10) 0.0270(9) -0.0103(8) 0.0041(8) -0.0271(9)
 O7 0.0195(8) 0.0278(9) 0.0389(10) 0.0082(7) -0.0023(7) -0.0034(7)
 O8 0.0314(9) 0.0236(8) 0.0336(9) 0.0062(7) -0.0008(7) -0.0131(7)
 C1 0.0222(10) 0.0170(10) 0.0124(9) 0.0010(7) -0.0030(7) -0.0107(8)
 C2 0.0219(10) 0.0210(10) 0.0171(10) 0.0019(8) -0.0044(8) -0.0098(8)
 C3 0.0297(11) 0.0192(10) 0.0205(11) 0.0024(8) -0.0049(9) -0.0092(9)
 C4 0.0393(13) 0.0206(11) 0.0175(10) 0.0024(8) -0.0027(9) -0.0183(10)
 C5 0.0286(11) 0.0288(11) 0.0190(10) 0.0001(9) -0.0017(8) -0.0195(10)
 C6 0.0217(10) 0.0206(10) 0.0155(10) 0.0016(8) -0.0030(8) -0.0111(8)
 C7 0.0161(9) 0.0193(10) 0.0146(9) 0.0052(8) -0.0001(7) -0.0076(8)
 C8 0.0215(10) 0.0198(10) 0.0194(10) 0.0020(8) -0.0007(8) -0.0084(8)
 C9 0.0255(11) 0.0188(11) 0.0278(12) 0.0013(9) 0.0028(9) -0.0063(9)
 C10 0.0166(10) 0.0238(11) 0.0301(12) 0.0100(9) 0.0007(9) -0.0017(9)
 C11 0.0160(10) 0.0325(12) 0.0221(11) 0.0111(9) -0.0033(8) -0.0100(9)
 C12 0.0195(10) 0.0257(11) 0.0166(10) 0.0034(8) -0.0008(8) -0.0113(9)
 C13 0.0169(9) 0.0178(10) 0.0175(10) 0.0041(8) -0.0020(7) -0.0077(8)
 C14 0.0216(11) 0.0232(11) 0.0317(12) -0.0058(9) -0.0050(9) -0.0077(9)
 C15 0.0243(11) 0.0210(11) 0.0463(15) -0.0095(10) -0.0030(10) -0.0060(9)
 C16 0.0172(10) 0.0211(11) 0.0409(14) 0.0056(10) -0.0054(9) -0.0068(9)
 C17 0.0195(10) 0.0321(12) 0.0249(11) 0.0063(9) -0.0065(9) -0.0120(9)
 C18 0.0206(10) 0.0269(11) 0.0171(10) -0.0009(8) -0.0004(8) -0.0111(9)
 C19 0.0166(9) 0.0203(10) 0.0150(9) -0.0023(8) -0.0007(7) -0.0089(8)
 C20 0.0225(10) 0.0211(10) 0.0200(10) -0.0020(8) -0.0034(8) -0.0094(9)
 C21 0.0271(11) 0.0247(11) 0.0263(11) -0.0037(9) -0.0007(9) -0.0158(10)
 C22 0.0267(11) 0.0378(13) 0.0243(11) -0.0051(10) -0.0019(9) -0.0217(10)
 C23 0.0244(11) 0.0400(13) 0.0195(11) 0.0039(9) -0.0067(9) -0.0168(10)
 C24 0.0191(10) 0.0245(11) 0.0178(10) 0.0017(8) -0.0020(8) -0.0094(9)
 C25 0.0213(10) 0.0145(10) 0.0257(11) 0.0069(8) -0.0003(8) -0.0071(8)
 C26 0.0233(10) 0.0177(10) 0.0238(11) 0.0035(8) 0.0046(8) -0.0091(9)
 C27 0.0202(10) 0.0234(11) 0.0241(11) -0.0006(8) 0.0000(8) -0.0141(9)
 C28 0.0130(9) 0.0205(10) 0.0206(10) 0.0004(8) -0.0004(7) -0.0079(8)
 C29 0.0203(10) 0.0225(10) 0.0171(10) -0.0018(8) 0.0003(8) -0.0090(8)
 C30 0.0292(11) 0.0308(12) 0.0159(10) 0.0031(9) -0.0033(8) -0.0186(10)
 C31 0.0241(11) 0.0337(12) 0.0200(11) 0.0048(9) -0.0068(8) -0.0174(10)
 C32 0.0134(9) 0.0285(11) 0.0220(11) 0.0017(9) -0.0056(8) -0.0061(9)
 C33 0.0193(10) 0.0231(11) 0.0231(11) 0.0013(9) -0.0010(8) -0.0120(9)
 C34 0.0268(11) 0.0219(11) 0.0221(11) 0.0017(8) -0.0014(9) -0.0138(9)
 C35 0.0300(12) 0.0217(11) 0.0222(11) 0.0004(9) -0.0008(9) -0.0138(9)
 C36 0.0256(11) 0.0178(10) 0.0211(11) 0.0037(8) 0.0027(8) -0.0095(9)
 C37 0.0195(10) 0.0212(11) 0.0214(11) -0.0001(8) -0.0015(8) -0.0073(9)

_geom_special_details
;
 All esds (except the esd in the dihedral angle between two l.s. planes)
 are estimated using the full covariance matrix.  The cell esds are taken
 into account individually in the estimation of esds in distances, angles
 and torsion angles; correlations between esds in cell parameters are only
 used when they are defined by crystal symmetry.  An approximate (isotropic)
 treatment of cell esds is used for estimating esds involving l.s. planes.
;
loop_
  _geom_bond_atom_site_label_1
  _geom_bond_atom_site_label_2
  _geom_bond_distance
  _geom_bond_site_symmetry_2
  _geom_bond_publ_flag
 Mo1 P2 2.5290(5) . ?
 Mo1 C33 2.044(2) . ?
 Mo1 C34 2.062(2) . ?
 Mo1 C35 2.071(2) . ?
 Mo1 C36 2.036(2) . ?
 Mo1 C37 2.007(2) . ?
 Y1 Cl1 2.6117(5) . ?
 Y1 Cl2 2.5512(5) . ?
 Y1 Cl3 2.5982(5) . ?
 Y1 O1 2.2267(13) . ?
 Y1 O2 2.3566(12) . ?
 Y1 O3 2.3305(13) . ?
 P1 P2 2.2456(7) . ?
 P1 O1 1.5154(13) . ?
 P1 C1 1.8019(19) . ?
 P1 C7 1.797(2) . ?
 P2 C13 1.823(2) . ?
 P2 C19 1.830(2) . ?
 O2 C25 1.467(2) . ?
 O2 C28 1.468(2) . ?
 O3 C29 1.462(2) . ?
 O3 C32 1.468(2) . ?
 O4 C33 1.144(3) . ?
 O5 C34 1.138(2) . ?
 O6 C35 1.135(3) . ?
 O7 C36 1.143(3) . ?
 O8 C37 1.144(2) . ?
 C1 C2 1.398(3) . ?
 C1 C6 1.396(3) . ?
 C2 H2 0.9500 . ?
 C2 C3 1.390(3) . ?
 C3 H3 0.9500 . ?
 C3 C4 1.389(3) . ?
 C4 H4 0.9500 . ?
 C4 C5 1.390(3) . ?
 C5 H5 0.9500 . ?
 C5 C6 1.390(3) . ?
 C6 H6 0.9500 . ?
 C7 C8 1.402(3) . ?
 C7 C12 1.397(3) . ?
 C8 H8 0.9500 . ?
 C8 C9 1.387(3) . ?
 C9 H9 0.9500 . ?
 C9 C10 1.383(3) . ?
 C10 H10 0.9500 . ?
 C10 C11 1.380(3) . ?
 C11 H11 0.9500 . ?
 C11 C12 1.385(3) . ?
 C12 H12 0.9500 . ?
 C13 C14 1.393(3) . ?
 C13 C18 1.397(3) . ?
 C14 H14 0.9500 . ?
 C14 C15 1.388(3) . ?
 C15 H15 0.9500 . ?
 C15 C16 1.385(3) . ?
 C16 H16 0.9500 . ?
 C16 C17 1.378(3) . ?
 C17 H17 0.9500 . ?
 C17 C18 1.385(3) . ?
 C18 H18 0.9500 . ?
 C19 C20 1.404(3) . ?
 C19 C24 1.393(3) . ?
 C20 H20 0.9500 . ?
 C20 C21 1.386(3) . ?
 C21 H21 0.9500 . ?
 C21 C22 1.381(3) . ?
 C22 H22 0.9500 . ?
 C22 C23 1.391(3) . ?
 C23 H23 0.9500 . ?
 C23 C24 1.386(3) . ?
 C24 H24 0.9500 . ?
 C25 H25A 0.9900 . ?
 C25 H25B 0.9900 . ?
 C25 C26 1.516(3) . ?
 C26 H26A 0.9900 . ?
 C26 H26B 0.9900 . ?
 C26 C27 1.523(3) . ?
 C27 H27A 0.9900 . ?
 C27 H27B 0.9900 . ?
 C27 C28 1.509(3) . ?
 C28 H28A 0.9900 . ?
 C28 H28B 0.9900 . ?
 C29 H29A 0.9900 . ?
 C29 H29B 0.9900 . ?
 C29 C30 1.512(3) . ?
 C30 H30A 0.9900 . ?
 C30 H30B 0.9900 . ?
 C30 C31 1.531(3) . ?
 C31 H31A 0.9900 . ?
 C31 H31B 0.9900 . ?
 C31 C32 1.511(3) . ?
 C32 H32A 0.9900 . ?
 C32 H32B 0.9900 . ?

loop_
  _geom_angle_atom_site_label_1
  _geom_angle_atom_site_label_2
  _geom_angle_atom_site_label_3
  _geom_angle
  _geom_angle_site_symmetry_1
  _geom_angle_site_symmetry_3
  _geom_angle_publ_flag
 C33 Mo1 P2 88.74(6) . . ?
 C33 Mo1 C34 90.77(8) . . ?
 C33 Mo1 C35 175.44(8) . . ?
 C34 Mo1 P2 90.67(6) . . ?
 C34 Mo1 C35 87.83(9) . . ?
 C35 Mo1 P2 95.61(6) . . ?
 C36 Mo1 P2 90.88(6) . . ?
 C36 Mo1 C33 89.24(8) . . ?
 C36 Mo1 C34 178.44(8) . . ?
 C36 Mo1 C35 92.05(9) . . ?
 C37 Mo1 P2 176.78(6) . . ?
 C37 Mo1 C33 88.29(8) . . ?
 C37 Mo1 C34 88.12(8) . . ?
 C37 Mo1 C35 87.33(8) . . ?
 C37 Mo1 C36 90.32(8) . . ?
 Cl2 Y1 Cl1 92.366(17) . . ?
 Cl2 Y1 Cl3 98.451(17) . . ?
 Cl3 Y1 Cl1 166.052(17) . . ?
 O1 Y1 Cl1 97.58(4) . . ?
 O1 Y1 Cl2 99.12(4) . . ?
 O1 Y1 Cl3 89.42(4) . . ?
 O1 Y1 O2 87.48(5) . . ?
 O1 Y1 O3 166.69(5) . . ?
 O2 Y1 Cl1 83.62(3) . . ?
 O2 Y1 Cl2 172.70(3) . . ?
 O2 Y1 Cl3 84.65(3) . . ?
 O3 Y1 Cl1 86.98(4) . . ?
 O3 Y1 Cl2 93.16(4) . . ?
 O3 Y1 Cl3 83.68(3) . . ?
 O3 Y1 O2 80.58(5) . . ?
 O1 P1 P2 107.09(6) . . ?
 O1 P1 C1 110.44(8) . . ?
 O1 P1 C7 111.88(9) . . ?
 C1 P1 P2 112.87(7) . . ?
 C7 P1 P2 104.84(7) . . ?
 C7 P1 C1 109.61(9) . . ?
 P1 P2 Mo1 112.30(2) . . ?
 C13 P2 Mo1 112.26(6) . . ?
 C13 P2 P1 104.67(7) . . ?
 C13 P2 C19 104.87(9) . . ?
 C19 P2 Mo1 120.86(6) . . ?
 C19 P2 P1 100.11(6) . . ?
 P1 O1 Y1 157.94(8) . . ?
 C25 O2 Y1 125.62(11) . . ?
 C25 O2 C28 109.11(13) . . ?
 C28 O2 Y1 125.23(10) . . ?
 C29 O3 Y1 129.64(11) . . ?
 C29 O3 C32 109.25(14) . . ?
 C32 O3 Y1 121.11(11) . . ?
 C2 C1 P1 117.31(15) . . ?
 C6 C1 P1 122.60(15) . . ?
 C6 C1 C2 120.09(18) . . ?
 C1 C2 H2 120.2 . . ?
 C3 C2 C1 119.57(19) . . ?
 C3 C2 H2 120.2 . . ?
 C2 C3 H3 119.9 . . ?
 C4 C3 C2 120.24(19) . . ?
 C4 C3 H3 119.9 . . ?
 C3 C4 H4 119.9 . . ?
 C3 C4 C5 120.24(19) . . ?
 C5 C4 H4 119.9 . . ?
 C4 C5 H5 120.0 . . ?
 C4 C5 C6 119.98(19) . . ?
 C6 C5 H5 120.0 . . ?
 C1 C6 H6 120.1 . . ?
 C5 C6 C1 119.84(19) . . ?
 C5 C6 H6 120.1 . . ?
 C8 C7 P1 117.53(15) . . ?
 C12 C7 P1 122.61(16) . . ?
 C12 C7 C8 119.84(18) . . ?
 C7 C8 H8 120.2 . . ?
 C9 C8 C7 119.7(2) . . ?
 C9 C8 H8 120.2 . . ?
 C8 C9 H9 120.0 . . ?
 C10 C9 C8 119.9(2) . . ?
 C10 C9 H9 120.0 . . ?
 C9 C10 H10 119.6 . . ?
 C11 C10 C9 120.73(19) . . ?
 C11 C10 H10 119.6 . . ?
 C10 C11 H11 119.9 . . ?
 C10 C11 C12 120.2(2) . . ?
 C12 C11 H11 119.9 . . ?
 C7 C12 H12 120.2 . . ?
 C11 C12 C7 119.6(2) . . ?
 C11 C12 H12 120.2 . . ?
 C14 C13 P2 120.68(15) . . ?
 C14 C13 C18 119.14(19) . . ?
 C18 C13 P2 119.46(16) . . ?
 C13 C14 H14 120.0 . . ?
 C15 C14 C13 120.0(2) . . ?
 C15 C14 H14 120.0 . . ?
 C14 C15 H15 119.8 . . ?
 C16 C15 C14 120.4(2) . . ?
 C16 C15 H15 119.8 . . ?
 C15 C16 H16 120.0 . . ?
 C17 C16 C15 119.9(2) . . ?
 C17 C16 H16 120.0 . . ?
 C16 C17 H17 119.8 . . ?
 C16 C17 C18 120.3(2) . . ?
 C18 C17 H17 119.8 . . ?
 C13 C18 H18 119.9 . . ?
 C17 C18 C13 120.3(2) . . ?
 C17 C18 H18 119.9 . . ?
 C20 C19 P2 121.13(15) . . ?
 C24 C19 P2 120.09(15) . . ?
 C24 C19 C20 118.65(18) . . ?
 C19 C20 H20 119.8 . . ?
 C21 C20 C19 120.35(19) . . ?
 C21 C20 H20 119.8 . . ?
 C20 C21 H21 119.8 . . ?
 C22 C21 C20 120.4(2) . . ?
 C22 C21 H21 119.8 . . ?
 C21 C22 H22 120.2 . . ?
 C21 C22 C23 119.69(19) . . ?
 C23 C22 H22 120.2 . . ?
 C22 C23 H23 119.9 . . ?
 C24 C23 C22 120.18(19) . . ?
 C24 C23 H23 119.9 . . ?
 C19 C24 H24 119.7 . . ?
 C23 C24 C19 120.62(19) . . ?
 C23 C24 H24 119.7 . . ?
 O2 C25 H25A 110.8 . . ?
 O2 C25 H25B 110.8 . . ?
 O2 C25 C26 104.85(15) . . ?
 H25A C25 H25B 108.9 . . ?
 C26 C25 H25A 110.8 . . ?
 C26 C25 H25B 110.8 . . ?
 C25 C26 H26A 111.3 . . ?
 C25 C26 H26B 111.3 . . ?
 C25 C26 C27 102.13(16) . . ?
 H26A C26 H26B 109.2 . . ?
 C27 C26 H26A 111.3 . . ?
 C27 C26 H26B 111.3 . . ?
 C26 C27 H27A 111.4 . . ?
 C26 C27 H27B 111.4 . . ?
 H27A C27 H27B 109.2 . . ?
 C28 C27 C26 102.06(16) . . ?
 C28 C27 H27A 111.4 . . ?
 C28 C27 H27B 111.4 . . ?
 O2 C28 C27 104.99(15) . . ?
 O2 C28 H28A 110.7 . . ?
 O2 C28 H28B 110.7 . . ?
 C27 C28 H28A 110.7 . . ?
 C27 C28 H28B 110.7 . . ?
 H28A C28 H28B 108.8 . . ?
 O3 C29 H29A 110.7 . . ?
 O3 C29 H29B 110.7 . . ?
 O3 C29 C30 105.33(16) . . ?
 H29A C29 H29B 108.8 . . ?
 C30 C29 H29A 110.7 . . ?
 C30 C29 H29B 110.7 . . ?
 C29 C30 H30A 111.4 . . ?
 C29 C30 H30B 111.4 . . ?
 C29 C30 C31 101.68(16) . . ?
 H30A C30 H30B 109.3 . . ?
 C31 C30 H30A 111.4 . . ?
 C31 C30 H30B 111.4 . . ?
 C30 C31 H31A 111.2 . . ?
 C30 C31 H31B 111.2 . . ?
 H31A C31 H31B 109.1 . . ?
 C32 C31 C30 102.88(16) . . ?
 C32 C31 H31A 111.2 . . ?
 C32 C31 H31B 111.2 . . ?
 O3 C32 C31 105.23(16) . . ?
 O3 C32 H32A 110.7 . . ?
 O3 C32 H32B 110.7 . . ?
 C31 C32 H32A 110.7 . . ?
 C31 C32 H32B 110.7 . . ?
 H32A C32 H32B 108.8 . . ?
 O4 C33 Mo1 177.12(18) . . ?
 O5 C34 Mo1 176.62(18) . . ?
 O6 C35 Mo1 174.44(18) . . ?
 O7 C36 Mo1 176.69(18) . . ?
 O8 C37 Mo1 179.07(19) . . ?

loop_
  _geom_torsion_atom_site_label_1
  _geom_torsion_atom_site_label_2
  _geom_torsion_atom_site_label_3
  _geom_torsion_atom_site_label_4
  _geom_torsion
  _geom_torsion_site_symmetry_1
  _geom_torsion_site_symmetry_2
  _geom_torsion_site_symmetry_3
  _geom_torsion_site_symmetry_4
  _geom_torsion_publ_flag
 Mo1 P2 C13 C14 -103.75(16) . . . . ?
 Mo1 P2 C13 C18 66.46(16) . . . . ?
 Mo1 P2 C19 C20 174.92(13) . . . . ?
 Mo1 P2 C19 C24 -9.42(19) . . . . ?
 Y1 O2 C25 C26 165.45(12) . . . . ?
 Y1 O2 C28 C27 168.55(12) . . . . ?
 Y1 O3 C29 C30 163.33(12) . . . . ?
 Y1 O3 C32 C31 171.42(12) . . . . ?
 P1 P2 C13 C14 134.17(16) . . . . ?
 P1 P2 C13 C18 -55.62(16) . . . . ?
 P1 P2 C19 C20 -61.33(17) . . . . ?
 P1 P2 C19 C24 114.33(16) . . . . ?
 P1 C1 C2 C3 -177.42(16) . . . . ?
 P1 C1 C6 C5 178.47(15) . . . . ?
 P1 C7 C8 C9 178.88(15) . . . . ?
 P1 C7 C12 C11 -178.55(15) . . . . ?
 P2 P1 O1 Y1 -142.0(2) . . . . ?
 P2 P1 C1 C2 67.83(16) . . . . ?
 P2 P1 C1 C6 -111.68(16) . . . . ?
 P2 P1 C7 C8 -116.54(14) . . . . ?
 P2 P1 C7 C12 62.22(17) . . . . ?
 P2 C13 C14 C15 170.78(17) . . . . ?
 P2 C13 C18 C17 -171.84(16) . . . . ?
 P2 C19 C20 C21 172.88(16) . . . . ?
 P2 C19 C24 C23 -173.46(16) . . . . ?
 O1 P1 C1 C2 -52.01(17) . . . . ?
 O1 P1 C1 C6 128.49(16) . . . . ?
 O1 P1 C7 C8 -0.82(18) . . . . ?
 O1 P1 C7 C12 177.94(15) . . . . ?
 O2 C25 C26 C27 33.0(2) . . . . ?
 O3 C29 C30 C31 33.9(2) . . . . ?
 C1 P1 O1 Y1 -18.7(2) . . . . ?
 C1 P1 C7 C8 122.05(15) . . . . ?
 C1 P1 C7 C12 -59.20(18) . . . . ?
 C1 C2 C3 C4 -1.3(3) . . . . ?
 C2 C1 C6 C5 -1.0(3) . . . . ?
 C2 C3 C4 C5 -0.7(3) . . . . ?
 C3 C4 C5 C6 1.8(3) . . . . ?
 C4 C5 C6 C1 -0.9(3) . . . . ?
 C6 C1 C2 C3 2.1(3) . . . . ?
 C7 P1 O1 Y1 103.7(2) . . . . ?
 C7 P1 C1 C2 -175.72(15) . . . . ?
 C7 P1 C1 C6 4.8(2) . . . . ?
 C7 C8 C9 C10 -0.3(3) . . . . ?
 C8 C7 C12 C11 0.2(3) . . . . ?
 C8 C9 C10 C11 0.2(3) . . . . ?
 C9 C10 C11 C12 0.1(3) . . . . ?
 C10 C11 C12 C7 -0.3(3) . . . . ?
 C12 C7 C8 C9 0.1(3) . . . . ?
 C13 P2 C19 C20 46.94(18) . . . . ?
 C13 P2 C19 C24 -137.40(16) . . . . ?
 C13 C14 C15 C16 0.4(4) . . . . ?
 C14 C13 C18 C17 -1.5(3) . . . . ?
 C14 C15 C16 C17 -0.4(3) . . . . ?
 C15 C16 C17 C18 -0.6(3) . . . . ?
 C16 C17 C18 C13 1.5(3) . . . . ?
 C18 C13 C14 C15 0.5(3) . . . . ?
 C19 P2 C13 C14 29.27(19) . . . . ?
 C19 P2 C13 C18 -160.53(15) . . . . ?
 C19 C20 C21 C22 0.8(3) . . . . ?
 C20 C19 C24 C23 2.3(3) . . . . ?
 C20 C21 C22 C23 1.9(3) . . . . ?
 C21 C22 C23 C24 -2.4(3) . . . . ?
 C22 C23 C24 C19 0.3(3) . . . . ?
 C24 C19 C20 C21 -2.8(3) . . . . ?
 C25 O2 C28 C27 -13.5(2) . . . . ?
 C25 C26 C27 C28 -40.8(2) . . . . ?
 C26 C27 C28 O2 33.7(2) . . . . ?
 C28 O2 C25 C26 -12.5(2) . . . . ?
 C29 O3 C32 C31 -9.4(2) . . . . ?
 C29 C30 C31 C32 -39.2(2) . . . . ?
 C30 C31 C32 O3 30.3(2) . . . . ?
 C32 O3 C29 C30 -15.8(2) . . . . ?

_shelx_res_file
;
TITL rp098_a.res in P-1
    rp098.res
    created by SHELXL-2019/3 at 16:32:34 on 04-Sep-2025
REM Old TITL RP098
REM SHELXT solution in P-1: R1 0.072, Rweak 0.008, Alpha 0.050
REM <I/s> 0.000 for 0 systematic absences, Orientation as input
REM Formula found by SHELXT: C38 Cl4 O7 P Y2
CELL 0.71073 9.9735 10.6701 21.3365 86.073 81.52 64.819
ZERR 2 0.0002 0.0003 0.0005 0.002 0.002 0.002
LATT 1
SFAC C H Cl Mo O P Y
UNIT 74 72 6 2 16 4 2

L.S. 16 0 0
PLAN  11
SIZE 0.15 0.12 0.07
TEMP -173.15
CONF
BOND
list 4
MORE -1
BOND $H
fmap 2 53
acta
REM <olex2.extras>
REM <HklSrc "%.\\RP098.hkl">
REM </olex2.extras>

WGHT    0.030200    0.767400
EXTI    0.001099
FVAR       0.45290
MO1   4    0.787544    0.486985    0.101286    11.00000    0.01682    0.01628 =
         0.01503    0.00065   -0.00057   -0.00764
Y1    7    0.865466    0.324375    0.370830    11.00000    0.01359    0.01433 =
         0.01315    0.00089   -0.00109   -0.00785
CL1   3    1.054953    0.063936    0.363708    11.00000    0.01717    0.01694 =
         0.02316   -0.00024   -0.00057   -0.00552
CL2   3    1.061903    0.404179    0.316880    11.00000    0.02477    0.03200 =
         0.03047    0.00438    0.00248   -0.01957
CL3   3    0.654854    0.565176    0.404728    11.00000    0.02142    0.01429 =
         0.01900   -0.00051   -0.00287   -0.00666
P1    6    0.655759    0.298653    0.248102    11.00000    0.01512    0.01509 =
         0.01365    0.00142   -0.00201   -0.00735
P2    6    0.769778    0.269255    0.147792    11.00000    0.01548    0.01603 =
         0.01398   -0.00002   -0.00193   -0.00702
O1    5    0.752723    0.329553    0.287424    11.00000    0.01754    0.01627 =
         0.01441   -0.00082   -0.00266   -0.00816
O2    5    0.705146    0.236588    0.430209    11.00000    0.01372    0.01515 =
         0.02099    0.00433   -0.00035   -0.00677
O3    5    0.930915    0.323889    0.471318    11.00000    0.01412    0.02232 =
         0.01505   -0.00156   -0.00230   -0.00676
O4    5    0.843609    0.366437   -0.037535    11.00000    0.03643    0.04603 =
         0.02162   -0.00833    0.00094   -0.02490
O5    5    1.138935    0.358793    0.108575    11.00000    0.02189    0.03753 =
         0.04364    0.00547   -0.00583   -0.01483
O6    5    0.744232    0.637979    0.232228    11.00000    0.05791    0.03641 =
         0.02700   -0.01032    0.00410   -0.02707
O7    5    0.440486    0.628704    0.088847    11.00000    0.01952    0.02784 =
         0.03886    0.00823   -0.00233   -0.00336
O8    5    0.818905    0.748816    0.035873    11.00000    0.03140    0.02362 =
         0.03358    0.00624   -0.00085   -0.01307
C1    1    0.626678    0.149732    0.279489    11.00000    0.02219    0.01698 =
         0.01237    0.00105   -0.00297   -0.01071
C2    1    0.753412    0.029348    0.289578    11.00000    0.02190    0.02097 =
         0.01711    0.00192   -0.00437   -0.00985
AFIX  43
H2    2    0.849769    0.029142    0.281633    11.00000   -1.20000
AFIX   0
C3    1    0.737504   -0.090041    0.311310    11.00000    0.02968    0.01921 =
         0.02049    0.00240   -0.00494   -0.00916
AFIX  43
H3    2    0.823444   -0.172606    0.317427    11.00000   -1.20000
AFIX   0
C4    1    0.596386   -0.089057    0.324115    11.00000    0.03927    0.02060 =
         0.01754    0.00244   -0.00267   -0.01826
AFIX  43
H4    2    0.586247   -0.171208    0.338529    11.00000   -1.20000
AFIX   0
C5    1    0.469996    0.031672    0.315913    11.00000    0.02857    0.02878 =
         0.01903    0.00012   -0.00170   -0.01948
AFIX  43
H5    2    0.373517    0.032650    0.325838    11.00000   -1.20000
AFIX   0
C6    1    0.484798    0.151035    0.293175    11.00000    0.02167    0.02060 =
         0.01555    0.00165   -0.00297   -0.01114
AFIX  43
H6    2    0.398587    0.233275    0.286967    11.00000   -1.20000
AFIX   0
C7    1    0.478331    0.443926    0.244636    11.00000    0.01614    0.01929 =
         0.01465    0.00517   -0.00011   -0.00757
C8    1    0.449984    0.563378    0.277873    11.00000    0.02147    0.01979 =
         0.01940    0.00200   -0.00068   -0.00835
AFIX  43
H8    2    0.522422    0.565070    0.301742    11.00000   -1.20000
AFIX   0
C9    1    0.315631    0.679102    0.275737    11.00000    0.02554    0.01884 =
         0.02779    0.00131    0.00277   -0.00631
AFIX  43
H9    2    0.295632    0.760212    0.298305    11.00000   -1.20000
AFIX   0
C10   1    0.210841    0.676211    0.240698    11.00000    0.01656    0.02381 =
         0.03005    0.01005    0.00073   -0.00167
AFIX  43
H10   2    0.119095    0.755766    0.239267    11.00000   -1.20000
AFIX   0
C11   1    0.238089    0.559024    0.207790    11.00000    0.01603    0.03253 =
         0.02210    0.01114   -0.00330   -0.01000
AFIX  43
H11   2    0.165244    0.558440    0.183850    11.00000   -1.20000
AFIX   0
C12   1    0.371334    0.442256    0.209562    11.00000    0.01953    0.02568 =
         0.01659    0.00340   -0.00078   -0.01135
AFIX  43
H12   2    0.389865    0.361486    0.187054    11.00000   -1.20000
AFIX   0
C13   1    0.953141    0.127055    0.152153    11.00000    0.01685    0.01781 =
         0.01752    0.00411   -0.00200   -0.00772
C14   1    1.011099    0.019102    0.108730    11.00000    0.02159    0.02320 =
         0.03175   -0.00577   -0.00501   -0.00774
AFIX  43
H14   2    0.949715    0.011699    0.080425    11.00000   -1.20000
AFIX   0
C15   1    1.158550   -0.077616    0.106842    11.00000    0.02428    0.02102 =
         0.04628   -0.00945   -0.00297   -0.00603
AFIX  43
H15   2    1.197989   -0.150803    0.077012    11.00000   -1.20000
AFIX   0
C16   1    1.248526   -0.068058    0.148194    11.00000    0.01719    0.02114 =
         0.04092    0.00564   -0.00542   -0.00682
AFIX  43
H16   2    1.349204   -0.134863    0.146879    11.00000   -1.20000
AFIX   0
C17   1    1.191844    0.038449    0.191235    11.00000    0.01953    0.03208 =
         0.02488    0.00627   -0.00653   -0.01202
AFIX  43
H17   2    1.253388    0.044444    0.219836    11.00000   -1.20000
AFIX   0
C18   1    1.045581    0.136808    0.193004    11.00000    0.02059    0.02686 =
         0.01713   -0.00095   -0.00037   -0.01108
AFIX  43
H18   2    1.007938    0.211231    0.222118    11.00000   -1.20000
AFIX   0
C19   1    0.664105    0.193124    0.113344    11.00000    0.01657    0.02026 =
         0.01497   -0.00229   -0.00074   -0.00886
C20   1    0.663497    0.066553    0.135733    11.00000    0.02249    0.02110 =
         0.01996   -0.00196   -0.00335   -0.00937
AFIX  43
H20   2    0.727366    0.013981    0.165913    11.00000   -1.20000
AFIX   0
C21   1    0.570221    0.017860    0.114050    11.00000    0.02709    0.02473 =
         0.02629   -0.00371   -0.00067   -0.01583
AFIX  43
H21   2    0.569643   -0.067365    0.129849    11.00000   -1.20000
AFIX   0
C22   1    0.478101    0.092434    0.069620    11.00000    0.02673    0.03782 =
         0.02428   -0.00513   -0.00191   -0.02168
AFIX  43
H22   2    0.412177    0.060076    0.055815    11.00000   -1.20000
AFIX   0
C23   1    0.482306    0.215180    0.045175    11.00000    0.02440    0.03999 =
         0.01949    0.00386   -0.00665   -0.01684
AFIX  43
H23   2    0.421911    0.264898    0.013421    11.00000   -1.20000
AFIX   0
C24   1    0.574358    0.265102    0.067025    11.00000    0.01912    0.02454 =
         0.01783    0.00173   -0.00201   -0.00941
AFIX  43
H24   2    0.576263    0.349217    0.050250    11.00000   -1.20000
AFIX   0
C25   1    0.752703    0.107090    0.466923    11.00000    0.02127    0.01451 =
         0.02573    0.00692   -0.00030   -0.00707
AFIX  23
H25A  2    0.831049    0.098932    0.492599    11.00000   -1.20000
H25B  2    0.792261    0.026081    0.438558    11.00000   -1.20000
AFIX   0
C26   1    0.612603    0.116373    0.509184    11.00000    0.02329    0.01768 =
         0.02384    0.00348    0.00460   -0.00915
AFIX  23
H26A  2    0.597604    0.166351    0.548863    11.00000   -1.20000
H26B  2    0.616115    0.023313    0.519752    11.00000   -1.20000
AFIX   0
C27   1    0.491027    0.197622    0.467759    11.00000    0.02016    0.02337 =
         0.02407   -0.00057    0.00003   -0.01410
AFIX  23
H27A  2    0.487331    0.137903    0.435139    11.00000   -1.20000
H27B  2    0.391662    0.240650    0.493430    11.00000   -1.20000
AFIX   0
C28   1    0.541191    0.305779    0.438211    11.00000    0.01305    0.02046 =
         0.02058    0.00040   -0.00038   -0.00795
AFIX  23
H28A  2    0.504099    0.336897    0.396784    11.00000   -1.20000
H28B  2    0.504067    0.387054    0.466271    11.00000   -1.20000
AFIX   0
C29   1    0.835299    0.374423    0.531364    11.00000    0.02029    0.02247 =
         0.01708   -0.00177    0.00027   -0.00903
AFIX  23
H29A  2    0.751679    0.346216    0.536592    11.00000   -1.20000
H29B  2    0.793640    0.476683    0.533253    11.00000   -1.20000
AFIX   0
C30   1    0.935750    0.308856    0.582130    11.00000    0.02920    0.03084 =
         0.01593    0.00313   -0.00326   -0.01862
AFIX  23
H30A  2    0.942889    0.214878    0.593454    11.00000   -1.20000
H30B  2    0.900348    0.366474    0.620738    11.00000   -1.20000
AFIX   0
C31   1    1.085167    0.303827    0.549266    11.00000    0.02407    0.03369 =
         0.02000    0.00475   -0.00684   -0.01738
AFIX  23
H31A  2    1.088437    0.395021    0.550678    11.00000   -1.20000
H31B  2    1.169965    0.233198    0.569019    11.00000   -1.20000
AFIX   0
C32   1    1.088122    0.265110    0.482083    11.00000    0.01340    0.02849 =
         0.02203    0.00171   -0.00564   -0.00609
AFIX  23
H32A  2    1.145248    0.304669    0.451751    11.00000   -1.20000
H32B  2    1.134518    0.163224    0.477189    11.00000   -1.20000
AFIX   0
C33   1    0.824361    0.406201    0.012949    11.00000    0.01933    0.02312 =
         0.02313    0.00129   -0.00100   -0.01200
C34   1    1.014070    0.400298    0.106284    11.00000    0.02678    0.02195 =
         0.02209    0.00165   -0.00139   -0.01378
C35   1    0.756958    0.579801    0.187531    11.00000    0.03004    0.02173 =
         0.02218    0.00043   -0.00078   -0.01380
C36   1    0.564221    0.577325    0.095294    11.00000    0.02563    0.01782 =
         0.02114    0.00368    0.00265   -0.00948
C37   1    0.808316    0.653704    0.059989    11.00000    0.01948    0.02118 =
         0.02139   -0.00012   -0.00154   -0.00725
HKLF 4


REM  rp098_a.res in P-1
REM wR2 = 0.0646, GooF = S = 1.019, Restrained GooF = 1.019 for all data
REM R1 = 0.0280 for 8616 Fo > 4sig(Fo) and 0.0390 for all 10228 data
REM 470 parameters refined using 0 restraints

END

WGHT      0.0302      0.7674

REM Highest difference peak  0.370,  deepest hole -0.609,  1-sigma level  0.075
Q1    1   0.8012  0.5820  0.0619  11.00000  0.05    0.37
Q2    1   0.7840  0.6043  0.0776  11.00000  0.05    0.36
Q3    1   1.0901  0.2724  0.5165  11.00000  0.05    0.35
Q4    1   0.5577  0.3785  0.2443  11.00000  0.05    0.35
Q5    1   0.7258  0.2266  0.1213  11.00000  0.05    0.34
Q6    1   0.7200  0.6237  0.1175  11.00000  0.05    0.33
Q7    1   0.9182  0.2790  0.3765  11.00000  0.05    0.33
Q8    1   0.8602  0.6030  0.1058  11.00000  0.05    0.33
Q9    1   1.2016 -0.0484  0.1171  11.00000  0.05    0.32
Q10   1   0.8823  0.1835  0.1558  11.00000  0.05    0.32
Q11   1   1.0158  0.3053  0.5612  11.00000  0.05    0.31
;
_shelx_res_checksum                15416
_shelx_hkl_file
;
  -2   1  -5   47.47    2.71
   1   0   2  126.14    2.47
   4   1   7  212.23    6.87
   5   1  13   62.22    5.93
   5   2   6   70.77    5.99
   6   2  12 1126.37   19.92
   6   3   6  201.22    9.62
   6   5   0  249.23    9.54
   6   7  -4  695.20   15.40
   7   3  12  134.00    8.57
   7   5   3   64.73    7.95
   7   8  -3   70.52    7.62
   8   5   7  286.08   13.37
   8   6   4  224.64   11.22
  -1  -2   7 3528.31   12.92
  -1   1  -4  269.75    3.94
   4   0  15   11.45    3.85
   4   4  -3   63.26    4.46
   5   1  12  105.93    6.82
   5   3   2  111.83    6.71
   5   5  -3 1146.28   17.22
   5   7  -6   73.86    5.94
   6   2  11   13.08    5.42
   6   4   2   55.95    6.78
   7   3  11  203.17    9.97
   7   4   6   13.64    4.94
   7   6   0   46.48    7.46
   7   7  -2   28.40    7.13
   8   4  11    6.65    7.57
   8   7   1  514.33   16.32
   8   8  -1    1.75    7.53
  -2  -2   5 8468.38   28.38
  -1  -1   2  580.37    5.37
  -1   2  -6  101.25    2.66
   4   0  13   39.43    4.78
   4   0  14   82.35    5.28
   4   1   6   50.32    4.35
   4   2   2   39.35    4.07
   4   5  -5  427.09    9.48
   5   1  11  563.80   12.89
   5   4  -1  635.20   12.99
   6   2  10   19.39    5.93
   6   3   5  538.87   13.90
   7   3  10  454.79   13.90
   7   4   5  946.05   19.68
   7   5   2   17.53    6.72
   8   4  10   67.67    9.10
   8   5   6  760.42   18.85
   8   6   3  243.00   11.44
   2   0   4  142.71    4.04
   2   5  -8  136.58    3.79
   4   3  -1  147.32    5.72
   5   1  10  147.92    7.51
   5   2   5    0.80    3.15
   5   6  -5 1233.94   17.80
   6   2   9  801.51   16.78
   6   5  -1   85.09    6.27
   6   6  -3  520.79   13.17
   7   3   9   14.25    6.66
   7   8  -4  396.94   13.58
   8   4   9   47.82    8.53
   8   5   5   12.28    7.50
   8   6   2 1832.44   28.73
   8   7   0   11.42    7.20
  -2  -1   1 2642.80   16.09
  -2   3  -8  566.21    8.42
   1   2  -4 4609.57   13.44
   1   3  -6  338.06    3.54
   4   0  12  116.16    5.91
   5   3   1   61.88    5.33
   6   3   4  186.46    9.23
   6   4   1   33.08    4.93
   6   7  -5  163.43    8.79
   7   3   8   46.04    7.54
   7   4   4  648.65   16.59
   7   5   1 1523.30   24.26
   7   6  -1  251.21   10.45
   7   7  -3   87.13    8.26
   8   8  -2  723.29   18.32
  -2   0  -2  379.29    6.41
   4   0  11  293.26    8.38
   4   1   5    4.47    3.19
   4   6  -7  138.47    5.94
   5   1   9  102.17    6.59
   5   2   4    6.86    4.29
   6   2   8 1596.56   22.61
   7   2  15  680.05   17.54
   7   2  16   -0.21    4.56
   8   4   8   14.65    5.57
   8   5   4  765.12   19.22
   8   7  -1   49.59    8.52
   2   1   0 1948.72   13.44
   4   2   1  609.02   11.24
   4   4  -4    3.06    2.83
   5   4  -2   59.98    4.85
   5   5  -4  280.06    8.75
   6   1  15  454.68   13.18
   6   2   7 1859.69   24.44
   6   3   3  561.32   13.92
   6   5  -2 5203.50   39.57
   6   6  -4  718.14   15.51
   7   2  13  291.90   12.27
   7   2  14   39.64    5.83
   7   3   7    6.33    4.73
   7   4   3   55.04    7.74
   7   6  -2  239.35   10.65
   7   8  -5 1223.06   21.85
   8   4   7  358.72   14.00
   8   6   1   20.00    5.74
   8   8  -3   -5.78    6.83
  -2  -2   6  534.07    7.39
   0   2  -5   15.09    0.58
   2   3  -5  495.91    6.64
   4   0  10   74.40    4.97
   4   3  -2 5007.95   30.89
   5   1   8  322.92    9.57
   5   3   0 1876.73   21.75
   5   6  -6    6.47    4.28
   6   1  14  182.38    9.41
   6   4   0  491.69   12.71
   7   2  12   30.88    7.14
   7   3   6   41.66    7.39
   7   5   0   62.59    7.38
   7   7  -4   66.27    7.73
   8   3  11  330.88   13.64
   8   3  12   88.99    8.14
   8   4   6  323.91   13.71
   8   5   3    7.02    5.23
  -2   2  -6   55.66    2.99
  -1   0  -1 2571.74   11.57
   2   2  -3 3574.69   17.86
   4   0   9  744.77   12.54
   4   1   4 1305.64   16.25
   4   5  -6  259.58    7.52
   5   2   3   47.00    4.66
   6   1  13  382.96   12.06
   6   2   6  438.25   12.81
   6   7  -6 1116.99   18.84
   7   2  11  391.90   13.68
   7   4   2  134.99    9.36
   8   3  10   13.95    6.66
   8   6   0  612.69   16.75
   8   7  -2 2367.21   32.19
  -2   1  -4   34.41    2.24
   2   0   3 1533.53   12.20
   5   0  15   24.90    5.06
   5   1   7  960.07   15.84
   6   1  12  260.32    9.89
   6   3   2   83.95    6.27
   6   5  -3  458.85   12.75
   7   2  10 1165.96   21.69
   7   3   5   31.33    6.98
   7   5  -1   -0.13    5.55
   7   6  -3   33.27    6.52
   8   4   5   66.58    8.27
   8   5   2  113.55    8.41
   8   8  -4  144.90   10.42
  -1  -2   8   30.75    1.72
   2  -1   8  110.58    3.59
   2   4  -7 1197.17    9.87
   4   2   0 4003.34   27.86
   5   4  -3 2468.17   24.54
   5   5  -5 1358.95   18.28
   6   1  11  380.51   11.60
   6   2   5   14.42    5.81
   6   4  -1  255.53    9.46
   6   6  -5   31.57    5.89
   7   2   9    7.40    6.41
   8   3   9  183.78   10.08
   8   6  -1  238.41   12.13
   8   7  -3   83.11    8.61
  -2  -2   7 1028.65   10.39
  -2  -1   2 1044.52   10.25
   4   0   8  173.37    6.24
   4   1   3  404.43    9.38
   5   0  13   49.31    5.63
   5   1   6  692.35   13.52
   5   2   2  651.04   13.04
   5   3  -1   61.42    5.53
   6   1  10   25.25    6.14
   6   3   1  331.06   11.00
   7   3   4  589.65   15.82
   7   4   1  517.91   14.25
   7   7  -5 2253.79   28.64
   8   3   8  159.09    9.62
   8   4   4  458.35   14.75
   8   5   1  684.99   17.61
   4   3  -3  463.83    9.77
   4   4  -5   68.24    4.45
   5   0  12  187.71    7.98
   5   6  -7  126.93    6.75
   6   1   9  368.36   11.91
   6   2   4  179.05    9.04
   7   2   8   85.11    7.06
   7   5  -2  203.52   10.32
   8   3   7   47.61    8.33
   8   4   3  145.11   10.00
   8   8  -5  439.99   15.10
  -2   0  -1 3271.99   18.37
  -1   3  -7   34.72    2.07
   1   0   1 2229.31   10.16
   1   1  -2  505.07    4.70
   4   0   7  833.70   13.19
   5   0  11  103.71    6.93
   5   1   5  432.15   11.17
   6   4  -2 1951.33   24.31
   6   5  -4   45.39    5.03
   7   1  15   26.85    7.13
   7   2   7   19.40    6.71
   7   3   3   17.23    6.65
   7   4   0  812.95   18.10
   7   6  -4  302.61   11.09
   8   2  12  116.00    9.98
   8   2  13  681.92   18.00
   8   5   0  247.14   12.42
   8   6  -2  646.98   17.16
   8   7  -4  412.02   14.66
   2  -1   7 1102.98   10.44
   2   1  -1 2423.02   15.04
   3   5  -8   62.41    3.82
   4   2  -1 1906.21   19.35
   4   5  -7  809.33   12.36
   5   0  10 1061.93   16.90
   5   2   1   25.42    4.02
   5   4  -4  504.62   11.62
   6   1   8  237.98    9.33
   6   3   0   77.71    6.43
   6   6  -6 1689.06   22.66
   7   1  13   22.13    6.93
   7   1  14 1151.11   21.14
   7   7  -6   43.97    7.13
   8   2  11  902.34   20.99
   8   3   6   41.35    6.50
   8   4   2   14.69    7.54
  -2  -2   8   15.59    2.17
  -1  -1   3 1487.38    8.78
   4   0   6   98.40    5.28
   4   1   2  510.52   10.32
   5   1   4  240.29    8.61
   5   3  -2  223.23    7.77
   5   5  -6 1199.00   17.18
   6   1   7 3366.33   32.60
   6   2   3  913.44   17.00
   7   1  12  163.09    9.96
   7   2   6 1061.71   20.13
   7   3   2  143.86    9.46
   7   5  -3 1716.33   25.25
   8   2  10   85.16    9.41
   8   3   5  309.13   13.30
   8   5  -1  680.24   18.05
   8   6  -3 1159.75   22.88
  -2   1  -3 1347.15   12.31
  -2   2  -5 3584.40   20.70
  -1  -2   9 5024.18   17.39
   2   0   2  326.93    5.74
   5   0   9   15.15    4.46
   6   4  -3  377.25   11.75
   6   5  -5   28.59    5.86
   7   1  11  335.19   12.75
   7   2   5  692.80   16.97
   7   4  -1  431.89   13.11
   7   6  -5 1576.32   24.05
   8   2   9  975.51   21.60
   8   4   1  255.67   12.10
   8   7  -5   92.17    9.12
  -2  -2   9  424.76    7.25
  -2  -1   3  580.42    7.83
  -1   1  -3 2496.31   12.13
  -1   2  -5   63.44    2.41
  -1   4  -8 1691.39   12.27
   4  -1  13 1547.05   17.75
   4   3  -4 1404.27   16.49
   4   4  -6 1698.72   17.83
   5   2   0 1274.73   17.92
   6   0  13  487.06   13.11
   6   0  14  506.66   13.32
   6   1   6   13.35    5.86
   6   2   2  198.86    9.46
   6   3  -1 1633.24   22.54
   7   1  10  881.95   19.05
   7   3   1 1009.33   20.01
   8   2   8   28.20    7.22
   8   3   4   47.90    6.61
   0   4  -8  226.03    2.98
   1  -2  12   83.95    1.99
   2  -1   6  445.77    6.76
   2   2  -4 1821.79   12.80
   2   3  -6 3995.95   18.18
   4  -1  12  274.92    8.08
   4   0   5    2.86    3.01
   4   1   1   22.92    3.72
   4   2  -2    3.01    3.08
   5   0   8   18.22    3.69
   5   1   3  137.39    7.16
   5   3  -3  147.77    7.15
   5   4  -5  318.87    9.33
   5   6  -8    8.23    4.03
   6   0  12    1.56    5.31
   6   6  -7   61.35    6.41
   7   1   9 2383.48   30.26
   7   2   4   10.38    6.46
   7   4  -2   58.29    7.57
   7   5  -4   34.87    6.66
   8   5  -2    1.85    4.92
   8   6  -4  122.11    9.86
  -2   0   0 1074.50   10.85
   1   4  -8  341.89    2.48
   4  -1  11   28.44    3.80
   5   0   7  252.67    8.98
   6   0  11   -2.77    5.12
   6   1   5 1582.68   22.72
   6   4  -4  479.67   12.78
   7   1   8    6.19    5.80
   7   6  -6  146.64    9.28
   8   1  14  140.99   10.65
   8   2   7  147.76    9.36
   8   3   3  561.14   16.09
   8   4   0  179.50    9.99
   8   7  -6  662.99   17.69
   4   5  -8   19.63    3.83
   5   2  -1   24.54    5.18
   5   5  -7   23.87    4.38
   6   0  10   54.17    6.68
   6   2   1   54.95    5.53
   6   3  -2  885.46   17.12
   6   5  -6  987.79   17.62
   7   2   3  264.88   11.64
   7   3   0  804.21   17.53
   8   1  13 1437.88   25.86
   8   2   6    5.57    7.07
   8   3   2  120.28    9.48
   8   5  -3 1194.30   23.24
  -1  -2  10  174.88    3.78
   4  -1  10  300.39    8.31
   4   0   4  817.89   13.20
   5   0   6 2912.56   27.54
   5   1   2 1266.47   18.16
   6   1   4  387.50   12.23
   7   1   7  577.73   15.85
   7   4  -3  265.23   11.38
   7   5  -5  -12.85    5.67
   8   1  11    9.48    6.62
   8   1  12    3.88    5.37
   8   4  -1 1122.07   22.52
   8   6  -5  491.06   15.39
  -2  -1   4 1425.58   12.47
   1  -2  11  997.92    6.06
   2   0   1 2975.31   17.25
   2   1  -2  971.84    9.76
   4   1   0    3.79    3.55
   4   3  -5   82.85    4.81
   5   3  -4  805.58   14.56
   6   0   9  320.00   10.70
   6   2   0  131.28    8.28
   6   6  -8  287.06    9.94
   7   1   6 2878.78   33.03
   7   2   2  529.72   15.24
   7   3  -1 1017.72   20.09
   8   1  10 1172.55   23.50
   8   2   5  533.57   15.86
   8   3   1  522.58   16.15
  -2   1  -2  342.56    6.57
   2  -1   5   41.77    2.58
   4  -1   9 2693.46   23.31
   4   2  -3 1214.06   15.67
   4   4  -7  506.81   10.01
   5  -1  13  142.90    7.22
   5   0   5   60.54    5.71
   5   1   1   38.72    5.27
   5   4  -6   42.36    4.45
   6   0   8  406.08   12.55
   6   1   3 2782.78   29.85
   6   3  -3  590.86   14.32
   6   4  -5    5.44    5.34
   7   0  13  180.32   10.16
   7   6  -7  667.77   16.17
   8   1   9  912.38   21.05
   8   2   4  359.21   14.24
   8   4  -2   40.26    8.03
   8   5  -4   91.14    8.99
  -1  -2  11 3509.78   16.39
   2   4  -8   77.29    2.75
   3   5  -9 1070.97   11.34
   4  -1   8   25.32    3.65
   4   0   3 2624.26   23.21
   5  -1  12  746.62   14.33
   5   2  -2   83.31    5.63
   6   5  -7   21.25    5.51
   7   0  11   27.81    6.31
   7   0  12  408.44   12.98
   7   1   5  208.61   10.83
   7   2   1   67.66    8.00
   7   4  -4 1582.84   24.50
   8   1   8  796.21   19.62
   8   3   0  209.45   11.31
   8   6  -6  296.25   12.47
  -2   0   1  419.08    7.10
  -1  -1   4   37.76    1.76
   5  -1  11   14.57    4.75
   5   5  -8    4.37    4.08
   6   0   7  210.43    8.98
   6   1   2 1078.61   19.12
   6   2  -1  693.47   15.43
   7   0  10   53.80    7.54
   7   3  -2  226.90   10.06
   7   5  -6 1384.77   22.36
   8   2   3 1149.52   23.26
  -2  -1   5  971.85   10.69
  -1  -2  12   10.08    2.04
  -1   3  -6  755.79    8.08
   1   0   0  358.70    4.30
   2  -2  12   11.55    1.93
   4  -1   7  131.25    5.90
   4   1  -1 1432.31   17.17
   5  -1  10  185.59    8.03
   5   0   4  459.05   11.37
   5   1   0 1001.31   16.61
   5   3  -5   98.71    6.32
   6   0   6 3337.91   32.86
   7   0   9  127.04    8.92
   7   1   4  102.95    7.63
   7   6  -8  375.15   12.36
   8   1   7   31.08    6.14
   8   4  -3  305.20   12.36
   8   5  -5   78.77    7.53
   1   2  -5  466.09    4.20
   3   4  -8  140.00    4.65
   4   0   2  352.05    9.25
   4   3  -6  882.38   13.25
   4   5  -9  152.70    6.08
   5  -1   9  900.43   15.75
   5   2  -3   97.46    6.75
   5   4  -7 2446.52   24.44
   6   3  -4  132.83    7.41
   6   4  -6  200.18    8.99
   7   2   0  903.78   18.76
   7   3  -3   27.00    6.31
   7   4  -5   59.22    7.53
   8   1   6  433.26   15.34
   8   2   2   56.15    7.07
   8   3  -1  389.57   13.81
   8   6  -7   47.17    7.93
  -1   4  -7  591.81    8.05
   1  -2  10   27.81    1.30
   2  -2  11  145.75    3.97
   2  -1   4   31.28    2.44
   2   2  -5 7849.55   26.69
   4   2  -4  153.68    5.88
   5   0   3  442.63   11.59
   6  -1  12  678.60   15.39
   6  -1  13  407.80   12.00
   6   0   5 1620.45   23.33
   6   1   1  137.19    7.68
   6   2  -2   60.94    5.84
   6   5  -8   93.60    7.18
   7   0   8   41.43    5.88
   7   1   3 1751.43   25.88
   7   5  -7  345.30   12.54
   8   0  12  716.01   18.97
   8   0  13  115.83    8.65
   8   1   5  103.76    9.38
   8   4  -4   44.31    8.01
   0  -2  11   40.02    1.44
   2   0   0  978.89   10.13
   4  -1   6  716.02   12.35
   4   4  -8   47.85    4.41
   5  -1   8 1773.42   21.86
   5   1  -1  960.38   16.39
   6  -1  11   23.42    6.01
   7   0   7  239.32   11.34
   7   1   2  618.81   16.32
   7   2  -1   93.97    8.53
   8   0  11   36.49    8.02
   8   2   1  369.17   13.60
   8   3  -2   31.93    7.42
   8   5  -6  163.06    9.54
  -2   0   2  259.94    5.91
  -1   1  -2 2085.05   11.65
  -1   2  -4  160.70    3.68
   1   1  -3 1322.57    7.78
   2  -2  10  831.35    8.79
   2   1  -3  545.90    7.55
   4   0   1  398.54    9.67
   4   1  -2  160.95    6.21
   5  -1   7  746.14   14.56
   5   0   2 2889.09   28.05
   5   3  -6  183.72    7.80
   5   5  -9 2673.81   24.96
   6  -1  10  168.45    8.92
   6   0   4  361.65   11.46
   6   1   0  294.08   11.21
   6   3  -5  477.54   13.23
   6   4  -7  438.25   12.35
   7   0   6   87.26    8.49
   7   3  -4 2481.59   30.82
   7   4  -6   -0.63    6.16
   8   0  10  150.07    9.52
   8   1   4   55.95    8.23
   8   6  -8  198.59   11.13
   2   3  -7   83.46    2.84
   4  -1   5  735.75   12.83
   5   2  -4  557.25   12.38
   6  -1   9  189.06    9.45
   6   2  -3  383.45   11.66
   7   1   1  184.03   10.13
   7   2  -2   24.44    6.95
   8   0   9   98.79    8.24
   8   1   3  361.59   14.26
   8   2   0  245.97   11.52
   8   3  -3  189.91   11.43
   8   4  -5  735.53   18.77
   4   2  -5  882.44   13.69
   5  -1   6  266.01    9.41
   5   1  -2 2244.46   24.79
   5   4  -8   97.87    6.18
   6  -1   8   76.09    7.13
   6   0   3  363.10   11.55
   7  -1  12  100.77    8.63
   7   0   5  668.37   16.54
   7   5  -8  450.12   13.19
   8   0   8  430.53   14.73
   8   5  -7  555.49   15.88
  -1  -1   5 1541.31    9.98
  -1   0   1 7179.88   20.93
   1  -1   3 2210.78   10.88
   2  -1   3 1260.03   11.75
   4  -2  12  668.75   11.82
   4  -1   4   13.52    3.96
   4   0   0  103.66    5.75
   4   3  -7  329.33    8.41
   5   0   1  777.05   15.15
   6   1  -1 1981.75   25.58
   6   3  -6  135.00    8.42
   6   5  -9  365.51   11.15
   7  -1  11   95.43    8.67
   7   0   4  352.68   13.24
   7   1   0   53.71    7.43
   7   3  -5  376.28   13.33
   7   4  -7  119.49    8.56
   8   0   7  351.51   13.54
   8   1   2 1523.40   26.98
   8   2  -1   15.76    5.78
   0  -2  12  180.19    2.91
   1  -2   9  314.77    3.53
   3  -1   3  747.31   11.33
   4  -2  11 1031.35   14.67
   4   1  -3   96.48    5.06
   5  -1   5  339.52   10.50
   5   2  -5  243.75    9.01
   6  -1   7  135.45    8.39
   6   0   2 3256.79   32.90
   6   2  -4   71.44    6.16
   6   4  -8   82.29    7.12
   7  -1  10  208.10   10.91
   7   2  -3  692.12   17.24
   8   0   6  566.57   17.51
   8   3  -4  770.77   18.95
   8   4  -6  123.02    8.78
  -1   3  -5  376.42    6.24
   2   0  -1  390.96    6.79
   3   0  -1   64.88    4.21
   4  -2  10  344.72    9.03
   5   3  -7  260.14    9.00
   6  -1   6  339.09   11.93
   6   1  -2  234.41   10.44
   7  -1   9  177.22   10.04
   7   0   3  495.27   15.32
   7   5  -9   -4.17    5.68
   8   0   5   71.47    9.32
   8   1   1   39.15    7.98
   8   2  -2   34.36    6.55
   8   5  -8   28.25    5.81
   3   4  -9  461.70    7.80
   4  -2   9  377.93    9.42
   4  -1   3 1938.87   20.85
   4   0  -1 2342.76   23.07
   4   4  -9  181.01    6.49
   5  -2  12  140.81    7.29
   5  -1   4   49.39    5.03
   5   0   0  158.14    7.50
   5   1  -3  754.01   14.55
   6   0   1   30.98    5.17
   7  -1   8   -5.53    5.78
   7   1  -1  112.90    8.08
   7   2  -4  605.95   16.48
   7   3  -6   34.58    7.43
   8   3  -5 1680.89   28.06
   8   4  -7  984.02   21.67
  -1   4  -6  121.78    4.31
   1   3  -7  808.73    4.15
   2  -1   2  306.57    6.18
   3  -1   2 5543.07   30.63
   4   1  -4  413.28   10.16
   4   2  -6   13.81    3.40
   5  -2  10  668.67   13.89
   5   4  -9  825.58   14.66
   6  -1   5    4.28    4.20
   6   2  -5   14.13    4.50
   6   3  -7 1061.39   18.85
   7  -1   7   75.58    8.53
   7   0   2  347.23   12.58
   7   4  -8  920.62   19.06
   8   0   4    3.89    5.59
   8   1   0    4.10    5.48
   8   2  -3   26.80    6.16
  -1  -1   6   79.66    2.66
   0   3  -6  121.67    2.32
   1   0  -1 6342.83   18.77
   2   1  -4 1375.16   12.11
   2   2  -6  517.29    7.10
   4  -2   8 1456.32   17.92
   4  -1   2 2310.62   23.15
   4   3  -8   55.43    4.51
   5  -2   9  825.73   15.44
   5  -1   3  188.63    8.09
   5   0  -1 5166.41   38.42
   5   2  -6   -4.93    4.08
   6  -1   4  611.44   15.43
   6   0   0    2.74    5.44
   6   1  -3  276.37   10.41
   6   4  -9   56.76    6.73
   7  -1   6   39.06    7.71
   7   0   1  650.41   17.24
   7   1  -2  487.54   14.64
   8   5  -9   15.02    6.40
   1  -2   8   48.99    1.72
   2  -2   7  789.44    9.16
   3   0  -2  210.62    6.58
   4  -2   7  235.39    7.92
   5   1  -4  126.69    6.92
   5   3  -8  591.20   12.92
   6  -2  11    7.36    5.53
   7  -1   5  556.10   16.23
   7   2  -5  448.33   14.68
   7   3  -7  370.71   13.49
   8   3  -6  160.53    9.96
   8   4  -8  163.58   10.97
  -1   1  -1    6.79    1.11
  -1   2  -3 1190.55   10.13
   2   4  -9   22.64    1.80
   4   0  -2  131.31    5.97
   5  -2   8  338.19   10.18
   5  -1   2  989.40   17.21
   6  -2  10   43.29    6.49
   6  -1   3  130.43    8.56
   6   0  -1   18.34    6.54
   6   1  -4  476.44   13.78
   6   2  -6   11.19    4.46
   6   3  -8    9.36    5.65
   7   0   0  878.13   20.03
   7   1  -3    2.16    6.76
   7   4  -9   10.20    6.49
  -1   0   2  228.77    4.15
   0   4  -7   69.56    2.42
   2   0  -2  255.92    5.79
   3  -2   6  846.13   11.96
   3  -1   1 1630.47   16.98
   4  -2   6  659.39   12.55
   4  -1   1  702.97   13.34
   4   1  -5 2087.55   21.89
   4   2  -7 1387.29   17.40
   5  -2   7  299.96   10.19
   5   0  -2 1754.71   22.72
   6  -2   9  115.88    7.96
   7  -1   4  424.63   13.95
   8   3  -7  136.91   10.75
  -1  -1   7 2132.71   13.27
   1  -1   2 1925.34   10.75
   2  -2   6   50.24    2.85
   2  -1   1 1179.09   12.06
   3   1  -5  725.90   11.26
   4   4 -10  942.76   13.38
   5  -2   6  149.15    7.97
   5  -1   1 1821.17   23.59
   5   1  -5   12.83    4.98
   5   2  -7   14.24    4.66
   5   4 -10 1053.45   16.36
   6  -2   8   19.41    4.80
   6  -1   2  707.67   16.29
   6   0  -2 1739.00   25.40
   6   4 -10  110.59    7.80
   7  -2  10  151.03    9.92
   7  -1   3   47.86    7.97
   7   0  -1  126.28    9.84
   7   1  -4    1.76    7.00
   7   2  -6   55.50    6.55
   7   3  -8  954.55   20.17
   8   4  -9    2.40    7.24
  -1   3  -4  643.31    8.53
   2   3  -8   46.60    2.23
   3  -2   5  331.84    7.95
   4  -2   5  248.55    8.39
   4  -1   0  258.05    8.83
   4   0  -3    6.11    3.62
   4   3  -9   39.49    4.20
   5   3  -9   22.91    4.80
   6  -2   7   13.39    4.65
   6  -1   1   48.76    6.96
   6   1  -5  644.85   16.04
   6   2  -7 2918.41   31.71
   7  -2   9  149.74   10.05
   7   4 -10  208.72   10.31
  -1  -1   8   59.36    2.86
   3  -1   0 1666.58   17.65
   3   0  -3   26.18    2.86
   5  -2   5  487.03   12.43
   5  -1   0   27.88    5.56
   5   0  -3  375.34   11.10
   6  -2   6  314.23   11.84
   6   3  -9  116.13    7.94
   7  -2   8   10.79    6.31
   7  -1   2  144.42    9.11
   7   0  -2   25.21    7.59
   7   2  -7 1282.71   23.61
   1  -2   7  561.46    5.18
   1   1  -4   28.22    1.48
   2  -2   5 3622.07   20.59
   2   1  -5  953.36   10.44
   3  -2   4 3666.45   25.74
   3   4 -10  236.97    5.66
   4  -2   4  361.19    9.69
   4   1  -6   43.71    4.58
   5  -2   4  150.64    8.47
   5   1  -6   12.20    5.31
   5   2  -8 1132.98   18.26
   6  -2   5   23.72    6.54
   6  -1   0   62.27    7.72
   6   0  -3    9.74    4.80
   7  -2   7  371.29   13.18
   7  -1   1   24.79    7.57
   7   1  -5  657.35   17.15
   7   3  -9  228.10   11.46
  -1  -1   9  736.34    8.81
   2  -1   0 1784.37   15.24
   4  -2   3   96.05    6.31
   4  -1  -1  703.88   13.79
   4   0  -4 1751.47   20.98
   4   2  -8 2540.47   23.70
   5  -1  -1  920.76   17.62
   5   0  -4    7.67    5.48
   5   4 -11   73.57    6.10
   6  -2   4  258.99   11.46
   6   1  -6   38.64    6.49
   6   2  -8  504.57   14.43
   6   4 -11 3430.55   32.87
   7  -2   6   29.43    5.96
   7   0  -3  147.18   10.57
  -1  -1  10 3446.71   19.75
  -1   0   3 2974.73   15.24
  -1   1   0 6497.94   23.04
  -1   2  -2  321.84    5.74
   2   0  -3  471.36    7.75
   2   2  -7  944.34    9.72
   3  -2   3 1323.39   15.94
   3  -1  -1   54.99    4.33
   3   1  -6    0.01    2.60
   5  -2   3  489.75   12.78
   5   3 -10  296.99    9.76
   6  -1  -1    9.44    6.44
   6   0  -4  247.00   11.38
   6   3 -10  163.58    9.15
   7  -2   5   42.85    6.60
   7  -1   0  452.23   14.84
   7   1  -6    5.66    7.00
   7   2  -8  160.11   10.62
   7   4 -11  550.87   15.57
   1   0  -2  210.99    3.82
   2  -2   4   77.72    3.66
   3   0  -4 1560.86   17.11
   4  -3  10   48.25    4.71
   4  -2   2  842.04   15.12
   4   4 -11   20.33    3.62
   5  -3  10   89.52    6.87
   5  -2   2  245.96   10.04
   5   1  -7  761.12   15.90
   6  -2   3    0.64    4.37
   7  -2   4 1295.05   24.64
   7  -1  -1  361.81   14.15
   7   0  -4   56.66    8.71
   7   3 -10  254.25   11.96
  -1   3  -3  282.34    6.08
   0   5  -7  302.96    5.89
   1  -1   1    7.72    1.41
   1   2  -6 1381.50    7.18
   4  -3   9   15.16    4.19
   4  -1  -2 1344.52   18.81
   4   0  -5 3707.76   30.74
   4   1  -7 1576.48   19.72
   4   3 -10  516.95   10.68
   5  -3   9  304.80   10.47
   5  -1  -2  206.30    9.01
   5   0  -5 1464.82   22.00
   5   2  -9  732.67   15.26
   6  -2   2   16.05    6.76
   6  -1  -2  533.15   15.61
   6   0  -5   14.81    6.76
   6   1  -7  587.10   15.16
   6   2  -9  326.29   12.14
   7  -2   3  583.70   17.58
   7   1  -7    5.87    6.52
   1  -2   6   31.40    1.53
   3  -2   2  275.40    7.59
   3  -1  -2 5030.17   31.75
   4  -3   8 2441.68   24.02
   4  -2   1   79.72    6.24
   4   2  -9  882.39   14.48
   5  -3   8   69.59    6.34
   5  -2   1  196.70    9.63
   6  -3   8  538.96   15.11
   6  -3   9   28.18    5.89
   7  -2   2  306.86   13.73
   7  -1  -2  158.61   11.28
   7   0  -5   41.28    8.34
   7   2  -9  301.23   12.15
  -1   0   4 4295.35   19.41
   3  -3   9 2035.11   18.42
   4  -3   7    6.27    3.96
   4  -1  -3    7.22    4.65
   5  -3   7  482.20   12.55
   5  -1  -3 2047.85   26.04
   6  -3   7  381.61   13.34
   6  -2   1  249.18   10.87
   6  -1  -3 1322.42   23.52
   6   1  -8 1317.27   22.93
   6   3 -11  723.36   16.51
   7  -3   8  676.13   17.98
   7  -3   9  124.93    9.94
   7   3 -11  829.16   19.37
  -1   1   1  589.56    7.51
   2   1  -6  438.45    7.44
   3  -3   8 1306.26   15.20
   3  -2   1 1335.78   16.76
   3   0  -5  305.53    7.97
   3   1  -7  199.48    6.28
   4  -3   6   86.99    6.07
   4  -2   0   36.93    5.34
   5  -3   6  106.66    6.89
   5  -2   0  947.77   18.54
   5   0  -6  999.95   18.28
   5   1  -8  692.61   14.96
   5   3 -11  109.62    6.79
   6  -3   6   20.25    6.74
   6  -2   0  459.34   14.93
   6   0  -6  333.92   12.19
   6   2 -10  133.51    9.06
   7  -3   7  258.21   12.72
   7  -2   1   80.83    8.12
   7   0  -6   54.61    8.80
   7   1  -8   77.49    9.12
   7   2 -10   14.31    6.73
  -1   2  -1  502.02    7.36
   0   2  -4 5778.75   13.39
   0   4  -6  124.75    3.50
   3  -3   7  134.94    5.62
   3  -1  -3    6.94    3.38
   4  -3   5  270.97    9.33
   4   0  -6    2.50    3.35
   4   1  -8  528.28   12.10
   5  -3   5  771.87   16.12
   5  -1  -4  228.18   10.52
   5   2 -10   18.44    5.59
   6  -3   5  322.91   12.77
   6  -1  -4   58.47    8.22
  -1   0   5  570.90    7.64
   2   3  -9 1004.27    9.06
   3  -3   6  504.29   10.20
   3  -2   0  121.03    6.21
   3   2  -9   50.67    3.94
   4  -3   4  979.77   16.70
   4  -1  -4 1246.95   18.99
   4   3 -11 1024.76   14.93
   5  -3   4    6.45    5.22
   5  -2  -1   11.27    4.41
   5   0  -7  564.49   14.53
   6  -3   4  170.30   10.31
   6  -2  -1   -1.65    4.65
   6   0  -7  154.20   10.11
   6   1  -9  120.55    9.23
   6   3 -12  513.09   14.07
   7   1  -9  508.16   16.72
   7   3 -12  681.24   17.86
   0   3  -5   79.70    2.36
   1  -1   0 5990.99   21.47
   2   2  -8   10.81    1.85
   3  -3   5 2253.62   21.31
   3   0  -6  744.94   12.66
   4  -2  -1   41.33    4.83
   4   2 -10   72.05    5.45
   5  -3   3    7.17    5.82
   5  -1  -5  869.46   18.23
   5   1  -9  430.59   12.64
   6  -3   3  359.18   13.67
   6  -2  -2   84.82    8.72
   6  -1  -5   22.55    7.39
   6   2 -11  233.72   10.70
   7   2 -11 1235.55   24.10
  -1   0   6 3314.01   19.02
  -1   1   2  980.37   10.11
   2  -3  10   47.74    2.80
   2  -3  11  278.85    5.10
   2   4 -10 1597.11    9.12
   3  -1  -4 1605.44   19.01
   3   1  -8 1740.37   18.31
   4  -3   3  555.66   13.07
   4   0  -7  254.19    9.33
   5  -3   2   52.21    7.09
   5  -2  -2  277.38   10.69
   5   2 -11  219.15    9.34
   5   3 -12  665.55   14.30
   6  -3   2  214.16   11.51
  -1   2   0  182.89    4.80
   1  -2   4  142.13    3.46
   1   0  -3 2698.81   14.02
   1   1  -5 1401.10    9.09
   1   4  -8  426.70    3.10
   3  -3   4   11.30    3.37
   3  -2  -1  578.65   11.59
   4  -3   2   13.64    4.91
   4  -2  -2  256.46    9.29
   4  -1  -5  322.85   10.21
   4   1  -9  143.45    6.76
   5  -2  -3  343.40   12.40
   5   0  -8   98.38    8.14
   6  -3   1  442.24   14.94
   6  -2  -3 2368.82   32.39
   6  -1  -6  208.71   11.62
   6   0  -8  139.15    8.80
   6   1 -10   44.04    7.65
   2  -3   7  166.71    4.95
   2   1  -7 1210.30   12.54
   3  -3   3 1118.75   15.87
   5  -3   1   32.79    5.35
   5  -1  -6  501.23   13.93
   5   1 -10   86.27    7.68
   6  -4   8    5.98    5.80
   7   2 -12   13.35    7.71
  -1   1   3 1430.80   12.80
   0  -1   4   43.14    0.78
   3  -2  -2  886.14   14.73
   3  -1  -5 2519.35   24.21
   3   0  -7  766.81   13.23
   3   2 -10  482.19    9.49
   4  -3   1    5.77    3.80
   4  -2  -3  162.90    7.83
   4  -1  -6 4074.71   34.86
   4   0  -8 1923.12   23.54
   4   2 -11  989.36   15.76
   4   3 -12   42.76    4.50
   5  -4   7  301.57   11.13
   5  -4   8 1398.55   21.74
   5  -3   0  128.77    9.12
   5  -2  -4  781.45   18.07
   6  -4   7 1522.74   25.25
   6  -3   0   31.68    6.16
   6  -2  -4   45.18    7.89
   6  -1  -7  439.52   15.46
   6   0  -9   54.09    8.26
   6   2 -12 1535.36   24.19
   1  -1  -1  543.55    7.04
   3  -3   2    7.60    3.86
   4  -4   9  200.82    8.05
   4  -3   0    8.80    5.50
   4   1 -10  165.76    7.71
   5  -4   6  710.79   16.60
   5  -3  -1  293.24   11.90
   5  -1  -7  191.48   10.36
   5   0  -9  854.93   18.22
   5   2 -12  808.88   16.57
   6  -4   5   30.04    7.70
   6  -4   6    8.20    5.08
   6  -3  -1  417.62   15.42
   6   1 -11   49.79    7.58
   0  -1  13  534.28    8.06
   0   4  -5 1141.22   10.56
   1  -2   3 1080.54    9.41
   3  -3   1  570.12   12.22
   3  -2  -3  190.90    7.91
   3   1  -9  470.91    9.83
   4  -4   7  798.67   15.24
   4  -2  -4  109.81    6.96
   5  -4   5   15.75    5.83
   5  -2  -5  711.48   17.66
   5   1 -11  760.96   16.81
   6  -4   4   55.27    8.28
   6  -3  -2 1127.06   23.74
   6  -2  -5   -0.26    5.06
   6  -1  -8  163.84   10.76
   6   0 -10  158.77   10.31
   2  -2  -1 1097.17   13.77
   2  -1  -4   20.15    2.63
   3  -1  -6 1793.07   20.96
   4  -4   5   12.62    5.25
   4  -4   6    9.84    3.81
   4  -3  -1  178.26    9.31
   4  -1  -7  865.79   16.97
   4   0  -9   97.40    6.98
   5  -4   3  246.41   11.04
   5  -4   4 1156.78   20.77
   5  -3  -2  164.01   10.28
   5  -1  -8   19.93    6.89
   6  -4   3  755.43   19.26
   6  -2  -6  170.21   11.25
   6   2 -13   53.59    6.98
   0  -1  12   58.76    3.17
   1   0  -4 3972.70   18.17
   1   5  -8 1249.28    9.00
   2   2  -9  421.51    6.97
   3  -3   0   65.96    5.42
   3   0  -8  207.87    7.39
   4  -4   4 1536.33   22.00
   4  -2  -5   22.66    6.21
   4   2 -12  478.45   11.56
   5  -4   2    8.68    6.39
   5  -2  -6 1831.81   27.57
   5   0 -10  173.29    9.11
   6  -4   2   14.73    5.85
   6   1 -12 2102.93   29.56
   1  -2   2  286.75    5.32
   2  -3   3    5.80    1.99
   2  -2  -2 2083.18   19.58
   2   3 -10 5658.81   21.45
   3  -4   7  269.30    8.36
   3  -4   8   13.19    3.60
   3  -4   9  379.84    8.88
   3  -2  -4  132.78    6.37
   4  -4   3 1484.03   22.01
   4  -3  -2  336.44   11.16
   4  -1  -8   10.55    5.73
   4   1 -11  565.78   13.12
   5  -4   1   27.37    6.60
   5  -3  -3  111.57    8.10
   5   1 -12  614.05   15.56
   5   2 -13  102.86    7.43
   6  -1  -9   13.92    5.93
   6   0 -11   -1.19    6.96
   0  -1  11   54.40    2.90
   0   3  -4  869.38    7.96
   1  -1  -2  951.92    9.78
   2  -3   2  843.28   12.39
   2  -1  -5 5118.42   30.16
   3  -4   6  176.57    7.22
   3  -3  -1    5.83    4.40
   3  -1  -7  229.87    8.40
   3   1 -10   29.87    3.81
   3   2 -11   52.85    4.12
   4  -4   2    8.86    5.92
   4  -3  -3   11.62    6.16
   4  -2  -6 2388.38   28.72
   4   0 -10   54.30    6.60
   5  -4   0 1151.29   22.34
   5  -3  -4  526.28   16.17
   5  -2  -7  233.76   11.86
   5  -1  -9    6.54    4.70
   5   0 -11   10.89    6.33
   6   1 -13  422.74   14.94
   0   1  -2  879.60    4.02
   0   4  -4 1224.25   11.80
   1   1  -6   71.69    2.54
   1   2  -7 3185.76   11.35
   3  -4   4  188.65    7.77
   3  -4   5 1309.82   17.70
   3  -2  -5 5753.46   39.30
   3   0  -9  639.75   12.78
   4  -4   1  249.21   10.67
   6   0 -12   -7.69    7.24
   0  -1  10 4108.14   18.27
   1  -2   1  458.32    7.03
   2  -3   1 1151.17   14.87
   2  -2  -3  870.98   13.18
   3  -4   3  133.17    6.98
   3  -3  -2  299.40    9.61
   4  -4   0  188.68    9.83
   4  -3  -4   44.63    6.74
   4  -2  -7 2149.31   27.79
   4  -1  -9  298.58   11.34
   4   1 -12  555.68   13.40
   4   2 -13  166.55    7.50
   5  -5   7  409.23   13.29
   5  -4  -1    4.08    4.98
   5  -3  -5  370.66   13.39
   5  -2  -8  257.24   12.39
   5  -1 -10  705.15   17.96
   5   1 -13   16.25    6.42
   0  -1   9  123.23    3.23
   0   2  -3   10.55    1.16
   2  -3   0   92.46    5.21
   2  -1  -6 1926.96   19.23
   3  -4   2   30.75    5.00
   3  -3  -3  291.23   10.15
   3  -2  -6   67.55    6.23
   3  -1  -8  606.86   13.41
   4  -4  -1  532.95   14.76
   4   0 -11  105.51    7.74
   5  -5   5   26.08    7.15
   5  -5   6  959.77   19.65
   5  -4  -2  145.51   10.20
   5  -3  -6 1604.54   27.33
   5   0 -12   48.09    7.60
   6   1 -14   -6.77    6.50
   0  -1   8  619.18    6.14
   1  -2   0  170.97    4.78
   1  -1  -3 1381.62   12.41
   1   0  -5  532.60    7.22
   2  -2  -4 1120.70   15.41
   3  -4   1  366.09   10.89
   3   0 -10  127.32    6.78
   3   1 -11  485.11   10.76
   3   2 -12  682.62   11.80
   4  -3  -5  255.83   10.62
   4  -2  -8  214.32   10.72
   4  -1 -10  732.83   16.58
   5  -5   3   60.16    8.21
   5  -5   4  113.80    8.16
   5  -4  -3  167.08   11.21
   5  -2  -9  131.63   10.31
   5  -1 -11   71.07    8.59
   0  -1   5 1308.21    5.55
   2  -3  -1  799.25   13.28
   2   0  -8   63.95    3.78
   2   2 -10 4217.34   22.18
   3  -4   0  385.58   11.44
   3  -3  -4   -1.25    4.58
   4  -5   5   87.92    7.74
   4  -5   6   95.04    7.51
   4  -5   7 1998.60   24.95
   4  -4  -2  481.56   13.96
   4  -3  -6   71.63    8.25
   5  -5   2   27.06    7.65
   5  -4  -4 1380.23   25.91
   5  -3  -7   11.15    7.77
   5   1 -14  242.62   11.05
   0  -1   6 2294.36    9.03
   0  -1   7   77.56    2.11
   0   3  -3  346.02    5.55
   3  -2  -7  245.09    9.15
   3  -1  -9 1844.91   22.82
   4  -5   3 2535.08   30.23
   4  -5   4   19.58    5.70
   4  -4  -3 1403.72   23.92
   4   0 -12  840.68   17.28
   4   1 -13   30.85    5.84
   5  -5   0  399.29   14.97
   5  -5   1   -0.25    5.03
   5  -2 -10 2202.85   31.97
   5   0 -13  374.54   13.43
   1  -2  -1 1923.02   15.63
   2  -4   4 4540.98   29.37
   2  -4   5  361.64    8.47
   2  -4   6  614.04   10.36
   2  -3  -2 3867.10   29.35
   2  -2  -5 1146.03   15.89
   2  -1  -7 1992.79   20.03
   3  -4  -1    7.15    4.03
   3  -3  -5  196.42    9.18
   4  -5   2   44.98    7.36
   4  -4  -4  578.77   16.37
   4  -3  -7 1792.07   27.06
   4  -2  -9  162.04    8.95
   4  -1 -11   16.04    6.36
   5  -1 -12   17.96    6.56
   1  -1  -4   65.22    3.14
   1   5  -7  170.25    4.16
   2  -4   3  153.40    6.30
   2   0  -9  569.29   10.54
   3  -4  -2   35.29    6.40
   3  -2  -8  543.18   13.83
   3   0 -11  280.63    9.34
   3   1 -12  494.56   11.16
   4  -5   0  200.42   10.60
   4  -5   1   25.06    5.56
   5  -2 -11   97.77   10.07
   5   0 -14   74.96    7.98
   5   1 -15 1533.79   24.40
   1  -3   4  592.72    8.03
   1  -3   7   36.23    1.98
   1   0  -6 3121.32   18.15
   1   1  -7 1943.29   12.29
   2  -4   2  404.55    9.73
   2  -4  10    1.26    2.14
   2  -3  -3  124.90    5.90
   2  -2  -6 1928.15   21.25
   2   3 -11  231.74    4.68
   3  -5   4 2322.14   25.77
   3  -5   5  322.61   10.42
   3  -5   6  134.17    7.24
   3  -5   7 1016.56   16.11
   3  -5   8   87.76    5.78
   3  -4  -3  513.08   14.06
   3  -3  -6  242.41    9.62
   3  -1 -10 1259.90   19.21
   3   2 -13    7.42    3.39
   4  -5  -1 1395.38   24.48
   4  -4  -5   42.93    6.43
   4  -3  -8  239.92   11.52
   4  -2 -10  436.81   13.67
   4   0 -13    8.80    5.91
   4   1 -14  395.72   12.04
   5  -1 -13    8.75    7.30
   0   3  -2  211.68    4.79
   1  -3   3  304.75    6.21
   1  -3   8  517.48    5.41
   2  -4   1   17.47    3.80
   2  -3  -4 1151.78   17.27
   2  -1  -8  194.20    6.77
   3  -5   2  373.89   11.93
   3  -5   3  210.41    9.36
   3  -2  -9 1756.40   24.09
   4  -5  -2   12.83    7.20
   4  -4  -6   74.07    8.78
   4  -1 -12  247.44   10.48
   5  -6   4  134.34   10.38
   5  -6   5   26.44    6.88
   0   2  -2   11.92    1.30
   1  -3   2 4675.08   24.59
   2  -4   0  691.39   13.25
   2  -2  -7  152.63    7.04
   2   2 -11  448.70    7.72
   3  -5   1    5.63    5.63
   3  -4  -4  253.14   10.07
   3  -3  -7    6.76    4.26
   3  -1 -11  558.84   13.84
   3   0 -12 1001.91   16.83
   4  -5  -3  879.73   20.59
   4  -3  -9  116.80    8.41
   4  -2 -11 1360.07   23.92
   5   0 -15  323.74   13.29
   0   0   9  240.19    5.47
   2  -4  -1   68.49    5.79
   2  -3  -5   48.40    5.58
   2  -1  -9 1084.50   16.00
   2   0 -10  526.37   10.48
   3  -5   0 2260.89   27.57
   3  -4  -5  317.02   12.13
   3  -3  -8  716.06   16.82
   3  -2 -10 1447.23   22.34
   3   1 -13  172.68    7.34
   4  -6   4  429.20   13.85
   4  -6   5  110.23    8.79
   4  -5  -4  113.06    9.63
   4  -4  -7 1884.79   28.96
   4  -1 -13   11.07    6.56
   4   0 -14  212.33   10.31
   4   1 -15  835.78   16.77
   0   0   8  782.49    9.03
   0   3  -1 1476.15   12.85
   2  -4  -2  234.84    8.95
   2   1 -11 2183.62   19.07
   3  -5  -2    1.43    5.53
   3  -5  -1    6.97    4.55
   3  -4  -6   32.94    6.40
   4  -6   1   16.77    6.63
   4  -6   2  421.01   14.56
   4  -6   3  368.67   12.76
   4  -4  -8   17.73    7.97
   4  -3 -10  216.49   10.81
   4  -2 -12  146.88   10.22
   2  -2  -8 1809.57   21.63
   4  -5  -5  329.45   13.22
  -3   3 -18  476.49   14.90
  -3   3 -17   30.51    7.12
  -3   3  -9 1887.98   17.35
  -2   0 -14 1117.81   19.63
  -2   0 -13  388.61   11.59
  -2   0 -12  167.17    7.83
  -2   1 -20  484.71   17.23
  -2   1  -6  395.46    6.83
  -1  -1 -17   15.51    6.82
  -1  -1 -16  199.26   10.54
  -1  -1 -15  116.37    7.75
  -1   0 -21  103.48    9.79
   0  -2 -15  463.76   14.40
   0  -2 -14   12.72    6.21
   0  -2 -13  123.78    8.36
   0  -2 -12  130.98    7.84
   0  -2 -11  283.10    9.69
   0  -2 -10 4129.51   31.87
   1  -2 -19  434.87   16.53
   2  -3 -13  410.67   13.14
   2  -3 -12  180.65    9.21
   2  -3 -11  706.09   14.94
   3  -3 -16   11.42    7.36
   4  -3 -17  224.32   13.03
  -3   2 -16  323.70   11.82
  -3   2 -15  357.77   11.99
  -3   2 -14  189.27    8.99
  -3   2 -13   20.93    5.22
  -3   2 -12 1220.52   17.57
  -3   3 -19   75.62    9.12
  -3   3  -8 1231.84   12.92
  -2   0 -17   19.53    7.35
  -2   0 -16  351.69   12.83
  -2   0 -15  443.44   13.06
  -2   0 -11  168.97    6.82
  -2   1 -21    1.33    8.16
  -1  -1 -18   96.68    9.30
  -1  -1  -8 6361.42   34.06
   0  -2 -17  412.62   15.27
   0  -2 -16  411.30   13.75
   2  -3 -16   17.71    7.51
   2  -3 -15  289.44   12.70
   2  -3 -14  294.90   11.26
   2  -3 -10 1217.79   18.13
   2  -3  -9  209.65    7.96
   3  -3 -18  443.43   17.14
   3  -3 -17   56.01    7.40
   3  -3  -6  221.85    6.50
  -3   2 -18  187.47   10.91
  -3   2 -17   89.13    8.00
  -2   0 -19   23.90    8.20
  -2   0 -18  641.63   17.34
  -2   4  -1   11.91    1.14
  -1  -1 -20   17.56    8.74
  -1  -1 -19   60.82    7.62
   0  -2 -19  355.60   15.48
   0  -2 -18  127.31    9.28
   0  -1  -3  523.86    6.13
   1  -2  -4  250.88    5.35
   2  -3 -18   73.43    9.90
   2  -3 -17  884.23   21.43
  -3   2 -20  580.24   18.17
  -3   2 -19   48.20    7.77
  -2   0 -20  278.23   13.71
  -2   1  -5   41.12    2.33
  -2   2  -3  407.15    3.68
  -1  -1  -7 3851.56   24.74
   0  -2 -20  597.36   19.75
   0  -2  -7  381.79    8.48
   0   1   2   45.11    1.91
   1  -3 -16  111.64    9.77
   1  -3 -15   11.26    6.77
   1  -3 -14    1.91    6.12
   1  -3 -13 1264.99   21.39
   1  -3 -12   28.28    6.00
   1  -3 -11   84.39    6.55
   2  -3 -19  307.68   15.26
   2  -3  -7  347.51    8.45
   3  -3  -5  164.70    5.22
   3  -2   0   86.36    1.20
  -3   1 -18   -6.23    6.06
  -3   1 -17  973.97   20.40
  -3   1 -16   87.92    8.25
  -3   1 -15  731.93   16.49
  -3   1 -14   75.85    6.85
  -3   1 -13 1129.24   18.16
  -3   2 -21   68.16    9.83
  -3   2  -9  420.72    8.72
  -3   3  -7  120.37    4.12
  -2   0 -21  471.86   16.85
  -2   0  -8  768.60   11.50
  -1  -2 -15   67.26    7.51
  -1  -2 -14   12.40    5.73
  -1   0  -3 3706.78   14.76
   1  -3 -18  245.31   13.24
   1  -3 -17  464.19   15.40
   1  -3 -10    9.63    4.38
   3  -1   3  848.81    7.20
  -3   1 -20    6.82    7.69
  -3   1 -19   56.61    8.26
  -3   1 -12   12.05    4.13
  -2  -1 -18   33.22    8.31
  -2  -1 -17   -3.64    6.86
  -2  -1 -16    8.26    4.74
  -2  -1 -15  167.10    8.79
  -2  -1 -14   77.59    6.40
  -2  -1 -13  305.26   10.72
  -1  -2 -19   53.55    8.74
  -1  -2 -18  182.61   11.83
  -1  -2 -17  319.48   12.66
  -1  -2 -16  361.68   12.90
  -1  -2 -13  663.84   14.98
  -1  -2 -12  974.26   17.45
  -1  -1  -6 2558.09   18.70
   1  -3 -19   68.96    8.40
   1  -3  -9 1148.62   16.74
   2  -3  -6  355.93    7.91
  -3   1 -21  981.68   23.54
  -3   1 -11   97.60    5.17
  -3   2  -8 2104.45   17.34
  -2  -1 -21  226.57   13.58
  -2  -1 -20   34.00    9.12
  -2  -1 -19  348.99   13.94
  -2  -1 -12 1525.65   20.71
  -2  -1 -11    7.52    3.82
  -2   0  -7  164.93    5.13
  -1  -2 -20  432.41   16.92
  -1  -2 -11  939.35   16.12
  -1  -2 -10   30.06    4.46
   0  -3 -18  295.00   13.81
   0  -3 -17   -6.12    7.19
   0  -3 -16 1187.05   23.27
   0  -3 -15   16.29    6.93
   0  -3 -14   41.47    7.09
   0  -3 -13  618.89   15.39
   0  -2  -6  336.91    7.26
   3  -4 -16    7.23    6.53
   3  -4 -15  272.91   12.65
   3  -4 -14 1130.12   21.77
   3  -4 -13  222.27   10.27
   4  -3  -3   12.83    1.98
  -3   0 -19   30.61    8.42
  -3   0 -18   82.35    9.11
  -3   0 -17  283.00   12.55
  -3   0 -16  277.29   11.81
  -3   0 -15  382.44   12.75
  -3   0 -14   10.06    5.58
  -2  -1 -10 1392.72   18.20
   0  -3 -19    8.74    7.65
   0  -3 -12 1568.24   22.19
   0  -3 -11   56.89    6.01
   1  -2  -3 1285.80   10.36
   2  -4 -15  655.65   17.47
   2  -3  -5   44.52    3.12
   3  -4 -18  934.25   23.40
   3  -4 -17   48.65    8.21
   3  -4 -12  147.81    8.45
   3  -4 -11  137.91    8.12
  -3   0 -21  664.19   20.35
  -3   0 -20   48.52    7.46
  -3   0 -13  584.94   13.70
  -3   1  -9   11.45    2.85
  -1  -1  -5 9483.78   33.01
   0  -3 -10 1895.42   22.37
   1  -3  -7  337.14    8.32
   1   0   2  272.75    3.66
   2  -4 -18  110.36   10.88
   2  -4 -17 1374.06   25.93
   2  -4 -16   45.34    6.92
   2  -4 -14   41.44    6.03
   2  -4 -13  218.56   10.23
   2  -4 -12   64.73    7.11
   3  -4 -10 1149.35   18.27
  -4   2 -18    9.07    6.62
  -4   2 -17 1074.03   20.57
  -3   0 -12  306.10    9.50
  -3   2  -7 1722.11   14.31
  -3   3  -6  461.39    6.21
  -2  -2 -20  127.37   11.38
  -2  -2 -19   56.85    9.57
  -2  -2 -18  103.57   10.01
  -2  -2 -17  256.94   12.25
  -2  -2 -16  270.12   12.34
  -2  -2 -15   19.62    6.90
  -2   0  -6 1301.73   12.82
  -2   1  -4   31.37    1.90
  -1  -3 -18  240.37   12.71
  -1  -3 -17 1120.51   23.38
  -1  -3 -16   -7.42    6.03
   0  -2  -5 5576.62   26.62
   1  -4 -18 1752.16   30.37
   1  -4 -17   28.25    8.27
   1  -4 -16   13.90    7.24
   1  -4 -15   35.48    7.53
   1  -1   0 3433.49    4.73
   2  -4 -11  712.76   15.36
   2  -2  -1  978.68    6.04
   3  -4  -9  147.16    7.23
  -4   2 -16  450.05   13.34
  -4   2 -15  406.75   12.41
  -4   2 -14  129.53    7.78
  -3  -1 -20   97.87    9.96
  -3  -1 -19  441.32   16.21
  -3  -1 -18  243.40   12.52
  -3  -1 -17  318.46   13.22
  -3  -1 -16   73.33    8.27
  -3   0 -11 1879.71   21.46
  -2  -2 -14  123.75    7.69
  -2  -2 -13 1771.50   24.29
  -1  -3 -20  488.79   17.89
  -1  -3 -19  487.47   16.64
  -1  -3 -15   45.88    6.26
  -1  -3 -14   75.67    7.60
  -1  -3 -13 2548.87   29.48
   0  -3  -9  248.49    7.95
   0  -1  -2   36.21    1.65
   1  -4 -19   21.90    7.10
   1  -4 -14  180.23    9.50
   1  -4 -13  121.92    8.68
   1  -3  -6  740.18   11.15
   2  -4 -10  441.49   11.68
   3  -4  -8    8.09    3.89
   3  -3  -3  283.27    5.17
  -4   1 -21   15.53    7.47
  -4   1 -20  186.30   11.90
  -4   1 -19    4.24    7.11
  -4   1 -18  535.03   16.23
  -4   1 -17  785.26   18.32
  -4   1 -16  172.21    9.34
  -4   2 -13 1354.44   19.05
  -3  -1 -21  131.08   10.19
  -3  -1 -15  810.94   17.40
  -3  -1 -14  105.57    8.13
  -3   1  -8   35.29    3.14
  -2  -2 -12  323.30   10.37
  -2  -1  -8 5389.23   31.37
  -1  -3 -12 4586.73   37.79
   0  -4 -18   45.59    8.48
   0  -4 -17  732.02   19.60
   1  -4 -12  155.78    8.10
   1  -4 -11   83.22    7.00
   2  -4  -9   12.74    4.20
   2  -3  -4 1060.33   11.08
  -4   1 -15  115.39    8.06
  -3  -1 -13   18.33    5.21
  -2  -2 -11 1921.46   23.03
  -2   3  -2 1143.19    3.90
  -1  -3 -11   97.83    7.26
  -1  -2  -7  909.42   12.69
   0  -4 -19  193.66   11.53
   0  -4 -16   79.88    7.70
   0  -4 -15  244.70   11.60
   0  -4 -14  193.98   10.50
   1  -4 -10 1151.20   18.06
  -4   0 -21  156.70   12.00
  -4   0 -20   76.65    9.80
  -4   0 -19   47.91    8.64
  -4   0 -18  934.01   21.00
  -4   0 -17    6.44    6.15
  -4   1 -14  148.06    8.01
  -4   2 -12  642.61   12.76
  -3  -2 -20  255.23   13.64
  -3  -2 -19   65.47    9.54
  -3  -2 -18  277.54   13.05
  -3  -1 -12   45.54    5.62
  -2  -3 -20  183.30   13.12
  -2  -3 -19 1120.93   25.09
  -2  -3 -18  146.84   11.40
  -2  -3 -17   10.15    7.83
  -2  -3 -16  148.59   10.38
  -2  -2 -10   76.02    5.62
  -1  -1  -4  218.64    4.82
   0  -4 -13   39.71    6.51
   0  -2  -4  496.58    7.46
   4  -3  -2  310.88    4.44
  -4   0 -16  139.95    9.30
  -4   0 -15   17.39    5.74
  -4   1 -13 1512.45   20.67
  -3  -2 -17  105.14    8.39
  -3  -2 -16  130.22    9.83
  -3  -1 -11 2730.97   26.59
  -3   1  -7   18.38    2.74
  -3   2  -6  825.75    8.87
  -2  -3 -15    3.78    4.67
  -2  -3 -14 1071.53   20.51
  -2  -1  -7 1962.78   17.84
  -2   0  -5  319.24    5.83
  -1  -4 -19  535.87   18.61
  -1  -4 -18  340.64   15.16
  -1  -4 -17  743.70   19.93
  -1  -4 -16   20.26    7.10
  -1  -3 -10  693.59   13.72
   0  -4 -12   73.58    6.16
   0  -3  -7  301.71    7.76
   1  -4  -9    4.95    3.92
   1  -3  -5 1072.97   12.26
   2  -5 -18  544.87   18.27
   2  -5 -17  393.94   15.34
   2  -5 -16    0.02    7.26
   2  -5 -15  470.99   15.60
  -4  -1 -21   45.17    8.68
  -4  -1 -20    1.22    7.53
  -4  -1 -19  119.97   10.11
  -4   0 -14  222.07    9.84
  -4   1 -12  269.78    9.11
  -3  -2 -15  441.18   13.52
  -3  -2 -14  326.14   12.16
  -2  -3 -13 1362.62   22.03
  -1  -4 -15   21.62    6.96
  -1  -3  -9  853.70   14.54
  -1  -2  -6 4593.58   26.53
   0  -4 -11   -0.05    3.57
   1  -5 -18  913.92   23.01
   1  -5 -17   39.36    8.57
   1  -5 -16   88.70    9.54
   2  -5 -14    2.96    5.70
   2  -5 -13   40.72    6.55
   3  -4  -6   23.27    3.26
  -4  -1 -18 1293.90   24.32
  -4  -1 -17  549.03   16.31
  -4   0 -13   40.92    5.51
  -3  -2 -13  213.86    9.96
  -3  -1 -10   55.46    4.92
  -3   0  -8   24.95    3.19
  -2  -3 -12  990.32   18.15
  -1  -4 -14   63.68    6.67
  -1  -4 -13 2299.14   28.86
  -1   2   0  189.08    2.66
   0  -4 -10 1848.58   22.78
   1  -5 -15   43.89    6.53
   1  -5 -14  272.27   12.16
   2  -5 -12   83.73    7.66
  -4  -1 -16   15.81    5.00
  -4  -1 -15  104.43    8.56
  -4   1 -11   28.61    4.38
  -4   2 -10  315.64    8.09
  -3  -3 -20  508.72   17.52
  -3  -3 -19  319.30   13.74
  -3  -3 -18   30.38    8.53
  -3  -3 -17    5.40    7.46
  -3  -2 -12 2770.87   28.93
  -2  -4 -19  136.78   11.85
  -2  -4 -18    4.81    8.03
  -2  -4 -17   93.94    9.41
  -2  -1  -6  733.51   10.39
  -1  -4 -12  149.39    8.86
  -1   0  -2  231.61    3.05
   0  -5 -18  142.46   10.34
   0  -5 -17   70.10    9.08
   0  -5 -16    0.64    7.11
   0  -3  -6   32.66    2.92
   1  -5 -13   14.59    6.55
   2  -5 -11 1024.20   18.19
  -4  -2 -20  182.21   12.55
  -4  -2 -19  209.02   12.75
  -4  -2 -18  456.66   15.81
  -4  -1 -14  703.16   16.18
  -4   0 -12  160.00    7.60
  -3  -3 -16  873.89   20.04
  -3   3  -5 2044.86   10.10
  -2  -4 -16  975.73   21.71
  -2  -3 -11  718.37   14.73
   0  -5 -15  382.15   13.47
   0  -5 -14   58.19    7.69
   0  -4  -9   66.87    5.66
   1  -5 -12   56.69    7.06
   1  -3  -4  577.95    8.39
   2  -4  -6    5.59    2.96
  -5   0 -21  663.05   20.01
  -5   0 -20   35.05    8.53
  -5   0 -19   45.45    7.70
  -5   1 -17    4.63    6.56
  -4  -2 -17  431.91   15.18
  -4  -1 -13   87.43    6.92
  -3  -3 -15  272.12   11.29
  -3  -3 -14    2.32    5.82
  -3  -2 -11 2939.15   28.55
  -2  -4 -15   13.59    5.32
  -2  -4 -14   13.39    6.18
  -2  -3 -10   57.84    5.85
  -1  -5 -19   54.81    8.16
  -1  -5 -18  891.42   22.51
  -1  -5 -17    8.60    7.82
  -1  -4 -11   50.47    5.33
  -1  -2  -5  693.04    9.83
   0  -5 -13  119.26    8.87
   1  -5 -11   11.54    5.53
   2  -5 -10  167.94    8.33
   3  -3  -2  284.81    4.33
  -5   0 -18  211.57   11.70
  -5   1 -16 3122.61   33.30
  -4  -2 -16 1054.43   21.00
  -4  -2 -15    0.64    5.82
  -4   0 -11  272.92    8.87
  -4   2  -9  389.15    8.31
  -3  -4 -19 1313.80   27.24
  -3   0  -7  659.97   10.11
  -3   1  -6  451.13    7.18
  -2  -4 -13  614.84   15.75
  -1  -5 -16  167.89   10.11
  -1  -5 -15  124.68   10.05
  -1  -4 -10 1458.84   20.52
  -1  -3  -7   23.65    3.65
   0  -4  -8   -2.06    3.21
   0  -2  -3  124.52    3.60
  -5  -1 -20    3.69    7.85
  -5  -1 -19  194.54   12.02
  -5   0 -17 1242.69   22.44
  -5   0 -16  331.67   12.30
  -5   1 -15    3.91    5.41
  -4  -3 -20  150.17   11.81
  -4  -3 -19 2059.67   33.13
  -4  -1 -12   93.99    6.66
  -3  -4 -18   57.89    7.87
  -3  -4 -17  720.64   19.72
  -3  -3 -13  466.86   13.16
  -3  -2 -10  695.79   13.63
  -3  -1  -8 1447.70   16.74
  -2  -5 -19   30.93    9.50
  -2  -2  -7  917.84   12.98
  -2   0  -4  134.41    3.61
  -2   1  -3 1109.44    7.12
  -1  -5 -14  186.58   10.74
  -1  -1  -3 5853.51   21.17
   0  -5 -12   25.43    4.81
   0  -3  -5 1448.50   14.61
   1  -6 -17   71.06    9.70
   1  -5 -10   88.02    6.66
   2  -5  -9   10.36    4.55
   3  -1   2 6332.31   17.77
  -5  -1 -18    4.30    6.72
  -5  -1 -17  411.40   14.37
  -5   0 -15   29.84    6.05
  -5   1 -14   29.30    5.64
  -4  -3 -18   11.95    6.14
  -4  -3 -17  142.63   10.84
  -4  -2 -14 2335.37   28.73
  -4   1  -9 2792.69   22.21
  -3  -4 -16  832.14   20.28
  -3  -3 -12 1792.50   24.35
  -3   2  -5  320.38    4.86
  -2  -5 -18  715.77   19.88
  -2  -5 -17   56.48    9.41
  -2  -4 -12 1285.90   20.91
  -2  -3  -9 2944.37   26.74
  -2  -1  -5 1312.52   12.77
  -2   4  -2  455.66    4.34
  -1  -5 -13   59.77    7.74
   0  -6 -18    4.08    8.36
   0  -6 -17   13.52    7.63
   0  -5 -11   63.68    6.85
   1  -6 -16  406.68   14.69
   1  -6 -15   11.26    7.24
   1  -4  -6   17.69    2.98
   2  -4  -5  527.18    9.03
  -5  -2 -20    9.95    8.58
  -5  -2 -19  663.41   19.37
  -5  -1 -16  311.35   12.31
  -4  -3 -16    4.21    6.52
  -4  -2 -13    8.67    5.39
  -4  -1 -11    4.61    4.25
  -3  -4 -15  235.40   10.90
  -3  -2  -9  420.97   10.53
  -2  -5 -16  300.24   12.78
  -2  -4 -11  148.17    8.33
  -1  -4  -9 4391.59   33.47
   0  -6 -16   -0.62    7.48
   1  -6 -14  553.99   16.32
   1  -5  -9   13.05    4.90
   2  -5  -8  261.60    8.57
  -5  -2 -18   26.67    8.26
  -5  -1 -15  284.06   11.43
  -5   0 -14  297.53   10.96
  -5   1 -13  147.39    7.66
  -4  -4 -19  232.31   13.84
  -4  -3 -15 1097.84   21.68
  -4  -2 -12 1167.35   19.32
  -3  -5 -19  500.85   18.73
  -3  -4 -14    8.89    6.25
  -3  -3 -11   22.14    4.55
  -2  -5 -15   66.12    7.23
  -1  -6 -18  372.18   15.97
  -1  -6 -17   55.00    9.73
  -1  -5 -12  310.10   11.11
  -1  -3  -6 2722.62   21.81
   0  -6 -15  661.69   18.14
   0  -5 -10   15.07    4.84
   1  -6 -13  123.18    9.26
  -5  -2 -17  218.13   11.73
  -4  -4 -18   26.42    8.09
  -4  -3 -14 1367.39   23.33
  -4  -1 -10  523.28   11.75
  -4   2  -8 1399.00   13.67
  -3  -5 -18  600.85   18.44
  -3  -5 -17  653.92   19.51
  -3  -4 -13  650.38   16.49
  -3  -1  -7 3823.56   25.47
  -3   0  -6  764.80   10.08
  -2  -5 -14 1332.63   23.48
  -2  -4 -10   -2.52    4.56
  -2  -2  -6  166.56    5.80
  -1  -6 -16  551.91   17.82
  -1  -5 -11 1355.01   21.48
  -1  -4  -8  859.12   14.52
  -1  -2  -4 3271.39   19.46
   0  -6 -14   32.20    7.12
   1  -3  -3 1059.72   10.28
   3  -4  -4   60.48    3.05
  -5  -3 -19  276.24   14.45
  -5  -2 -16    7.79    4.91
  -5  -1 -14  381.64   12.60
  -5   0 -13   50.18    5.23
  -5   1 -12  758.33   14.10
  -4  -4 -17  565.91   17.04
  -4  -4 -16  251.17   12.52
  -4  -3 -13  450.00   13.64
  -3  -5 -16   -9.47    7.41
  -3  -3 -10    1.70    4.50
  -2  -6 -18  160.16   12.53
  -2  -5 -13   11.31    4.87
  -1  -6 -15   33.58    8.10
  -1   3   0 3337.96   14.08
   0  -6 -13    0.80    6.43
   0  -5  -9    4.01    4.30
   1  -6 -12  572.90   15.00
   1  -5  -8 1392.99   18.45
   1  -4  -5   46.09    3.44
  -6  -1 -20  155.12   11.75
  -5  -3 -18  763.59   19.90
  -5  -3 -17    5.67    6.82
  -5  -2 -15 1626.67   25.66
  -4  -4 -15  331.24   13.35
  -4  -2 -11    6.01    3.70
  -4   1  -8   24.34    3.02
  -3  -5 -15  121.64   10.34
  -3  -4 -12   35.05    5.39
  -3   1  -5  189.85    4.37
  -2  -6 -17  135.95    9.99
  -2  -5 -12  263.10   11.38
  -1  -6 -14  211.44   11.70
  -1  -5 -10   14.64    5.17
   0  -6 -12  378.94   12.85
   0  -4  -6 3135.99   24.14
   0  -3  -4  702.23    9.48
   0  -1  -1 5472.95   13.38
   1  -6 -11   57.19    7.02
   2  -3  -2 3727.32   15.81
  -6  -1 -19    4.46    6.83
  -6  -1 -18   62.66    8.20
  -5  -3 -16  111.08    9.52
  -5  -2 -14  574.26   15.39
  -5  -1 -13   79.65    6.30
  -5   0 -12  202.83    8.37
  -4  -5 -18  186.08   12.83
  -4  -3 -12  589.39   14.92
  -3  -5 -14  642.16   17.54
  -3  -3  -9   26.86    4.88
  -2  -6 -16   21.76    6.35
  -2  -4  -9 1044.15   16.87
  -1  -6 -13   12.01    6.95
   0  -7 -17   43.81    9.27
  -6  -2 -20   41.15    7.68
  -6  -2 -19   25.57    8.46
  -6  -1 -17   56.38    7.61
  -5  -4 -19    4.92    6.21
  -5  -4 -18    7.37    8.24
  -5   1 -11   18.47    4.17
  -4  -5 -17  524.19   18.03
  -4  -4 -14  163.53    9.33
  -4  -2 -10  785.11   14.81
  -4   0  -8  215.87    6.62
  -3  -6 -18   48.78    9.51
  -3  -4 -11   25.89    4.75
  -2  -6 -15  494.95   15.69
  -2  -5 -11 1096.89   19.87
  -1  -3  -5  273.99    6.94
   0  -7 -16  448.61   16.69
   0  -6 -11  804.58   17.23
   0  -5  -8  162.02    7.38
   1  -6 -10  102.93    7.39
  -6  -2 -18  142.41   11.16
  -5  -4 -17   37.45    8.90
  -5  -3 -15 1572.68   25.59
  -5  -2 -13  167.30    9.41
  -5  -1 -12  109.23    6.62
  -5   0 -11  101.45    6.25
  -4  -5 -16  956.05   22.52
  -4  -4 -13  184.18   10.38
  -4  -3 -11  725.76   15.56
  -3  -6 -17  830.13   21.30
  -3  -5 -13  547.16   15.17
  -3  -2  -7 5343.95   32.05
  -3  -1  -6 1260.61   13.94
  -2  -6 -14  166.61    9.72
  -2  -2  -5  432.54    8.22
  -2  -1  -4 6802.62   26.70
  -1  -7 -17    6.69    6.15
  -1  -7 -16  519.73   17.50
  -1  -6 -12   54.72    7.34
  -1  -5  -9  722.18   14.48
   0  -7 -15 1089.25   23.54
   2  -5  -6  141.83    6.07
   2  -1   1 1501.99    6.11
  -6  -3 -19   -9.55    7.82
  -6  -2 -17   41.51    8.35
  -6  -1 -16    1.39    5.80
  -6   0 -15   82.34    7.78
  -5  -4 -16  495.87   16.69
  -5  -3 -14  339.74   13.05
  -4  -5 -15   37.90    8.51
  -4   2  -7  213.22    5.21
  -3  -6 -16   51.00    7.46
  -3  -5 -12   21.26    6.28
  -3  -4 -10   96.22    6.50
  -2  -6 -13   49.30    7.94
  -2  -5 -10 3138.09   31.44
  -2  -4  -8  428.99   10.51
   0  -7 -14  103.82    9.69
   0  -6 -10    3.64    5.38
   0  -2  -2 1752.36   11.15
   2   0   2  352.67    4.74
  -6  -3 -18  845.68   21.66
  -6  -2 -16  315.69   13.16
  -6  -1 -15  521.05   14.94
  -5  -5 -18    7.97    8.73
  -5  -2 -12  191.53    9.37
  -5  -1 -11  553.47   12.81
  -4  -4 -12   11.30    6.25
  -4  -2  -9    7.35    3.70
  -4   1  -7  125.30    4.50
  -3  -6 -15  175.61   10.48
  -3  -3  -8  360.52    9.47
  -3   0  -5  227.37    5.27
  -2  -7 -17   57.17    8.32
  -2  -3  -6  564.92   10.60
  -2   0  -3 1443.92    9.83
  -1  -7 -15   83.03    8.29
  -1  -6 -11  844.92   17.47
  -1  -5  -8   31.98    4.63
   0  -5  -7  160.91    6.82
   0  -4  -5  182.08    5.72
   1  -6  -9    8.19    5.04
   1  -4  -4    8.67    2.37
  -6  -3 -17   91.50   10.11
  -6   0 -14  524.69   13.82
  -5  -5 -17  507.96   17.97
  -5  -4 -15    0.40    4.98
  -5  -3 -13   92.18    7.15
  -5   0 -10 1056.75   15.82
  -4  -6 -17  130.18   11.15
  -4  -5 -14  215.70   10.69
  -4  -3 -10    5.23    3.79
  -3  -6 -14   33.60    8.16
  -3  -5 -11  213.11   10.09
  -3  -4  -9   94.19    6.77
  -2  -7 -16    6.69    6.07
  -2  -6 -12   32.74    6.74
  -1  -7 -14  452.63   15.51
  -1  -2  -3   77.73    3.26
   0  -7 -13   77.58    7.39
   3  -4  -3  505.69    6.80
  -6  -4 -18  389.64   16.35
  -6  -3 -16  537.11   17.02
  -6  -2 -15   10.76    6.30
  -6  -1 -14  165.35    9.48
  -5  -5 -16    9.03    7.58
  -5  -4 -14   -4.56    6.75
  -5  -2 -11 1800.46   23.28
  -4  -6 -16  170.70   12.20
  -4  -5 -13   14.53    7.07
  -4  -4 -11  378.72   12.56
  -4   0  -7  837.00   11.59
  -3  -6 -13  288.54   12.56
  -2  -7 -15 1107.64   23.54
  -2  -5  -9  686.89   14.81
  -2  -4  -7    5.74    3.60
  -1  -7 -13  181.69   10.95
  -1  -6 -10  249.66   10.47
  -1  -1  -2 1002.43    7.91
   0  -7 -12   75.99    8.35
   0  -6  -9  444.01   12.36
   0  -3  -3 1829.04   14.18
  -7  -2 -19   64.08    8.79
  -6  -4 -17  159.56   11.66
  -6   0 -13  485.00   12.82
  -5  -3 -12  304.35   11.36
  -5  -1 -10  154.88    7.20
  -4  -6 -15  228.69   12.88
  -3  -7 -16  407.11   16.56
  -3  -2  -6  233.08    6.94
  -2  -7 -14   52.91    8.91
  -2  -6 -11  194.07    9.31
  -1  -3  -4  232.92    6.09
   1  -6  -8 2821.19   27.02
   1   0   1 2718.39    9.43
  -7  -2 -18    5.33    6.68
  -6  -3 -15  364.29   13.20
  -6  -2 -14 1924.62   26.80
  -6  -1 -13  417.59   12.60
  -5  -5 -15   21.62    6.12
  -5  -4 -13   51.69    6.44
  -4  -5 -12   39.66    7.61
  -4  -3  -9  387.83   10.68
  -3  -7 -15   23.19    8.65
  -3  -6 -12    9.10    7.02
  -3  -5 -10 1337.24   21.05
  -3  -1  -5  882.21   11.06
  -2  -7 -13  142.42   10.11
  -1  -8 -16  222.68   13.63
  -1  -7 -12  862.14   19.46
  -1  -6  -9   19.02    5.25
  -1  -5  -7 1354.00   18.23
   0  -7 -11 1654.05   24.88
   2  -5  -5 1070.18   13.20
  -6  -4 -16  331.66   13.53
  -6  -3 -14  995.64   20.60
  -5  -6 -17  513.60   17.54
  -5  -5 -14  234.55   12.41
  -5  -3 -11  653.08   15.39
  -5  -2 -10   50.46    5.70
  -5   1  -9  916.30   12.93
  -4  -6 -14   99.29    8.50
  -4  -4 -10  412.04   11.92
  -4  -1  -7  262.09    7.37
  -3  -4  -8   12.78    3.75
  -2  -6 -10 2302.53   28.31
  -2  -5  -8  156.18    7.35
  -2  -3  -5   98.79    4.90
  -2  -2  -4   10.53    2.41
  -1  -8 -15  780.17   21.06
  -1  -4  -5  742.37   11.83
   0  -6  -8  239.16    9.02
   0  -4  -4   10.74    2.48
   3  -3  -1    3.81    0.86
  -7  -3 -18   78.19    9.41
  -7  -2 -17   10.36    6.63
  -6  -5 -17  238.06   13.41
  -6  -4 -15  829.23   20.46
  -6  -2 -13  504.51   13.79
  -6   0 -12    3.84    4.70
  -5  -6 -16   73.36    8.33
  -5  -4 -12  244.13   10.39
  -4  -7 -16    7.29    7.98
  -4  -6 -13  138.05   10.41
  -4  -5 -11  107.54    8.75
  -3  -7 -14   15.81    5.87
  -3  -6 -11  513.02   15.11
  -3  -5  -9  274.80   10.12
  -3   2  -4 3466.95   12.09
  -2  -8 -16   46.68    7.76
  -2  -7 -12    7.89    6.89
  -1  -7 -11  132.07    9.39
   1  -6  -7   95.74    5.95
   1  -5  -5    7.61    2.86
  -7  -4 -18  280.32   14.38
  -7  -3 -17   22.41    8.22
  -7  -2 -16   12.97    7.13
  -6  -5 -16  299.61   14.62
  -6  -3 -13   19.38    6.69
  -6  -1 -12  344.31   11.05
  -5  -6 -15    4.23    8.18
  -5  -5 -13  118.74    9.82
  -5  -1  -9  100.26    5.73
  -4  -7 -15  196.41   12.88
  -4  -4  -9  574.37   13.76
  -4  -3  -8 2250.21   23.95
  -3  -7 -13   21.43    7.85
  -3   1  -4    6.53    1.20
  -2  -8 -15 1047.47   24.16
  -2  -1  -3   57.93    2.76
  -1  -8 -14   36.30    6.77
  -1  -6  -8 1003.27   17.33
   0  -7 -10  188.17    8.77
  -7  -3 -16  112.55    9.79
  -6  -5 -15   -1.83    7.18
  -6  -4 -14   30.46    6.08
  -6  -2 -12 1281.71   21.04
  -5  -4 -11   66.24    7.60
  -5  -3 -10   10.91    5.08
  -4  -6 -12   90.68    9.13
  -4   0  -6  105.81    4.52
  -4   1  -6  700.04    8.97
  -3  -4  -7   12.93    4.05
  -2  -8 -14   44.10    9.03
  -2  -7 -11  581.77   16.27
  -2  -6  -9  763.78   15.96
  -2  -5  -7  649.61   13.49
  -1  -8 -13   11.60    7.54
  -1  -7 -10  552.82   15.02
   0  -6  -7  658.95   13.33
   1  -4  -3 2499.09   17.07
  -7  -4 -17   66.46    8.21
  -7  -2 -15  715.05   18.05
  -6   0 -11    3.29    4.19
  -5  -7 -16   -7.81    8.76
  -5  -6 -14  496.98   16.09
  -5  -5 -12  232.33   11.28
  -5  -2  -9  297.03    9.22
  -4  -7 -14  354.89   14.15
  -4  -5 -10  681.39   15.69
  -4   2  -6  652.64    7.50
  -3  -8 -15   35.76    8.55
  -3  -7 -12 1051.48   22.05
  -3  -6 -10  261.34   10.47
  -3  -5  -8  134.40    7.73
  -3  -2  -5 1762.13   16.87
  -3   0  -4  254.66    5.11
   0  -7  -9  916.88   17.61
   0  -5  -5    2.78    2.87
  -7  -4 -16  164.78   11.62
  -7  -3 -15 1143.68   23.16
  -6  -6 -16   46.18    7.76
  -6  -5 -14    1.95    7.48
  -6  -4 -13   46.47    6.40
  -6  -3 -12  381.16   12.22
  -6  -1 -11  376.67   11.04
  -5  -7 -15  698.52   20.41
  -5  -6 -13   40.85    8.42
  -5   0  -8   26.90    3.60
  -4  -7 -13   13.19    8.08
  -4  -6 -11  395.45   14.02
  -4  -1  -6   58.51    3.92
  -3  -8 -14  101.54   10.96
  -2  -8 -13  104.63    9.60
  -1  -8 -12 1074.29   22.28
  -7  -5 -17  185.27   11.65
  -7  -2 -14   57.84    7.75
  -6  -6 -15   34.32    9.24
  -6  -2 -11   31.43    4.84
  -5  -5 -11  270.26   11.89
  -5  -4 -10   57.84    5.98
  -5  -3  -9 1061.08   17.83
  -5   1  -8 1776.59   16.66
  -4  -8 -15  340.35   16.02
  -4  -5  -9  705.60   16.06
  -4  -4  -8   67.72    5.55
  -4  -3  -7 1500.03   19.00
  -3  -7 -11  342.99   13.45
  -3  -6  -9 1540.49   23.35
  -2  -7 -10  939.90   18.88
  -2  -6  -8  396.71   11.45
  -2  -3  -4  489.97    9.08
  -1  -7  -9   57.86    7.10
  -1  -6  -7  304.85    9.87
  -1  -4  -4  159.34    5.70
  -1  -3  -3 2257.55   16.86
   2  -2   0  342.51    1.59
  -8  -3 -18  531.63   18.33
  -7  -5 -16  175.08   12.47
  -7  -4 -15  950.93   21.49
  -7  -3 -14   15.28    7.29
  -6  -5 -13  323.09   13.88
  -6  -4 -12 1987.44   27.82
  -6  -3 -11    1.19    5.62
  -5  -7 -14  404.31   16.39
  -5  -6 -12  322.28   13.66
  -4  -7 -12   -3.54    7.33
  -3  -8 -13  564.51   17.94
  -3  -4  -6    7.96    3.80
  -3  -1  -4   88.46    3.79
  -2  -8 -12   70.00    7.59
  -2  -5  -6 2407.58   24.23
  -1  -8 -11  874.44   19.61
  -1  -2  -2  711.22    8.02
   0  -7  -8  113.30    7.25
   0  -6  -6  512.24   11.39
   0  -3  -2  114.34    3.60
   1  -5  -4 1507.19   15.38
   2  -3  -1  772.77    5.87
  -8  -3 -17    0.83    6.65
  -7  -2 -13  290.71   11.71
  -7  -1 -13   26.70    6.21
  -6  -6 -14  133.14   10.76
  -6  -1 -10   29.45    5.28
  -6   0 -10   50.47    5.10
  -5  -2  -8   63.06    4.85
  -4  -8 -14  220.31   12.10
  -4  -6 -10 2447.99   30.28
  -3  -7 -10  100.65    8.53
  -3  -5  -7  183.86    8.32
  -3  -3  -5   44.13    4.16
  -2  -9 -14   18.31    7.62
  -2  -7  -9  197.47   10.12
  -2  -2  -3  168.20    4.88
  -1   0  -1 2000.70    7.01
   0  -4  -3 1594.76   14.69
  -8  -4 -17   60.98    9.29
  -7  -5 -15   92.42    8.58
  -7  -4 -14  245.16   11.64
  -7  -3 -13   53.93    8.07
  -6  -7 -15  183.57   13.21
  -6  -5 -12  257.53   12.41
  -6  -4 -11  181.08   10.25
  -6  -2 -10   22.06    5.21
  -5  -7 -13 1975.57   31.04
  -5  -6 -11  432.69   14.93
  -5  -5 -10  344.26   11.86
  -5  -4  -9  197.93    8.70
  -4  -8 -13   34.67    8.21
  -4  -7 -11  216.23   11.90
  -4  -5  -8   10.03    5.25
  -4  -4  -7   57.24    5.86
  -3  -8 -12  301.52   13.52
  -3  -6  -8   16.22    6.02
  -2  -8 -11 1581.54   26.20
  -2  -6  -7  327.88   10.59
  -1  -7  -8  653.42   15.12
  -1   3  -1  304.20    4.28
   3  -1   1 1971.65    9.91
  -8  -3 -16   56.66    8.95
  -7  -5 -14  150.26   11.29
  -6  -6 -13  576.57   17.17
  -6  -3 -10  177.16    9.21
  -5  -3  -8  220.29    8.32
  -4  -6  -9  656.94   16.40
  -3  -9 -14  112.00   11.31
  -2  -9 -13  215.95   12.82
  -2   1  -2  285.62    2.79
  -1  -8 -10   53.84    6.28
  -1  -6  -6  122.25    6.75
   0  -5  -4  223.79    6.65
   0  -2  -1 1282.78    8.64
   2  -4  -2  230.36    4.48
   3  -4  -2   33.07    1.86
  -8  -4 -16   19.44    8.38
  -7  -6 -15    8.99    6.37
  -7  -4 -13  275.36   11.76
  -7  -2 -12   32.29    6.52
  -7  -1 -12  156.97    8.75
  -6  -7 -14  857.86   21.80
  -6  -5 -11   30.43    7.58
  -5  -8 -14  261.26   13.27
  -5  -7 -12   84.94    8.30
  -5  -5  -9   -0.58    5.38
  -5   0  -7  232.27    6.69
  -4  -8 -12   54.53    9.09
  -4   0  -5    8.45    2.34
  -3  -7  -9   56.52    7.77
  -3  -2  -4  468.12    8.48
  -2  -8 -10  234.97   11.62
  -2  -7  -8   15.14    6.07
  -2   4  -3  176.23    3.28
   0  -7  -7 1680.29   21.75
   1   1   1 2541.27   12.25
  -8  -3 -15  220.24   12.18
  -7  -6 -14  247.65   13.86
  -7  -5 -13 1120.87   23.64
  -7  -3 -12  153.99    8.77
  -6  -7 -13  347.06   15.07
  -6  -6 -12   27.93    6.27
  -6  -4 -10   43.01    6.66
  -6  -2  -9  802.50   15.31
  -6  -1  -9  369.86   10.31
  -5  -8 -13  170.97   12.52
  -5  -6 -10 1057.42   20.77
  -5  -4  -8 1496.09   21.58
  -4  -7 -10  897.60   19.52
  -4  -1  -5   10.55    2.54
  -3  -9 -13  200.83   11.58
  -3  -5  -6 1341.95   18.96
  -2  -9 -12  324.67   14.33
  -2  -4  -4  420.47    9.02
  -2   0  -2  326.70    4.27
  -1  -8  -9   14.34    6.29
  -1  -7  -7  115.03    7.38
  -8  -4 -15   17.04    6.14
  -7  -4 -12   28.60    7.11
  -6  -3  -9   12.62    5.54
  -5  -7 -11 1138.27   22.88
  -5   1  -7  749.26   10.23
  -4  -8 -11   86.57    9.86
  -4  -6  -8  286.11   11.53
  -4  -5  -7   64.35    6.49
  -4   1  -5  758.40    8.57
  -3  -8 -10   53.27    8.32
  -3  -6  -7 1632.89   22.48
  -2  -6  -6 1576.84   20.95
  -2  -3  -3   37.23    3.32
  -1  -4  -3 1376.89   14.68
  -8  -5 -15   69.87    9.55
  -8  -3 -14  145.65   10.54
  -7  -6 -13   62.86    9.55
  -7  -5 -12  508.97   16.45
  -7  -3 -11  224.49   10.58
  -7  -2 -11  375.92   12.17
  -7  -1 -11  331.76   10.89
  -6  -7 -12  451.20   16.38
  -6  -6 -11    7.89    6.85
  -6  -5 -10  181.92   10.61
  -5  -8 -12  139.84   11.67
  -5  -6  -9   57.25    7.45
  -5  -3  -7 1807.55   21.53
  -4  -9 -13  108.85    9.48
  -4  -7  -9  439.18   14.61
  -4  -4  -6  868.70   15.08
  -4  -2  -5  307.49    7.68
  -3  -9 -12  585.43   17.64
  -3  -7  -8  212.18   10.39
  -3  -3  -4  510.83    9.90
  -2  -9 -11   30.90    8.08
  -2  -8  -9  101.06    8.42
  -1  -6  -5    5.62    3.82
   1  -5  -3 2318.71   17.96
  -8  -4 -14  464.00   15.44
  -7  -7 -14  225.11   12.67
  -7  -4 -11 1380.79   23.86
  -6  -8 -13  150.96   11.91
  -6  -4  -9  237.17   10.35
  -5  -7 -10  148.99   10.81
  -5  -5  -8  398.49   12.14
  -4  -9 -12   31.43    8.56
  -2  -7  -7   20.58    4.50
  -2  -1  -2    7.36    1.57
  -1  -8  -8  463.94   13.70
  -1  -3  -2  522.47    7.86
   0  -7  -6   32.16    5.12
   4  -2   0   40.95    1.74
  -8  -5 -14   21.17    6.62
  -8  -3 -13  229.95   11.80
  -7  -7 -13   53.81    9.32
  -7  -6 -12  746.83   20.18
  -6  -6 -10    0.59    6.96
  -6  -2  -8 1590.54   20.52
  -6  -1  -8  234.41    8.14
  -5  -8 -11  361.27   15.24
  -5  -4  -7    2.31    2.98
  -4  -8 -10   18.50    5.71
  -4  -6  -7 1503.64   22.64
  -3  -9 -11   93.50    8.63
  -3  -8  -9   41.78    6.15
  -3  -6  -6  130.70    7.73
  -3  -5  -5   25.06    4.80
  -1  -7  -6   82.54    6.47
  -1  -1  -1 2151.95   10.57
   0  -5  -3   16.42    3.18
   0   2   0  124.95    2.90
  -8  -6 -14   30.29    9.07
  -8  -4 -13   14.39    5.70
  -7  -5 -11  791.36   18.79
  -7  -3 -10  489.81   14.06
  -7  -2 -10 1131.61   19.18
  -6  -8 -12  181.35   12.79
  -6  -7 -11  443.13   15.29
  -6  -5  -9  519.33   14.43
  -6  -3  -8  798.55   15.80
  -5  -6  -8   11.10    6.56
  -5  -1  -6  681.31   11.42
  -4  -7  -8  442.22   14.30
  -4  -5  -6   16.71    4.24
  -3  -7  -7 1508.23   23.15
  -3  -1  -3  930.82   10.30
  -3   0  -3  508.08    6.57
  -2  -9 -10  660.05   17.36
  -2  -8  -8   20.76    5.26
  -2  -6  -5   53.93    5.22
  -1   2  -1  556.90    4.26
   0  -4  -2 2668.44   18.04
   1  -6  -4 1700.29   17.39
   2   0   1 3392.74   13.70
  -8  -5 -13  224.59   11.76
  -7  -7 -12  165.20   11.64
  -7  -6 -11  409.19   15.14
  -7  -4 -10   -1.42    6.31
  -7  -1 -10  896.77   16.19
  -6  -4  -8 2774.63   30.27
  -5  -9 -12   41.44    9.10
  -5  -8 -10   98.87    9.69
  -5  -7  -9 1165.32   22.29
  -5  -5  -7   21.79    6.15
  -5  -3  -6 1913.87   21.79
  -5   0  -6 3002.78   21.39
  -4  -9 -11  203.78   11.30
  -4  -8  -9   47.30    8.23
  -4  -4  -5 1009.08   15.95
  -3 -10 -12   28.32    8.33
  -3  -9 -10  209.53   12.09
  -3  -2  -3  812.43   10.87
  -2  -7  -6  283.98   10.48
  -2  -4  -3  335.35    8.13
  -2  -2  -2  545.55    7.93
  -9  -4 -15  147.72   10.96
  -8  -6 -13  493.37   17.97
  -8  -4 -12  272.88   12.69
  -8  -3 -12  117.67    8.86
  -7  -5 -10    9.88    7.10
  -6  -8 -11  186.80   12.12
  -6  -7 -10   82.46    9.20
  -6  -6  -9  793.86   19.08
  -4   2  -5  238.02    3.91
  -3  -8  -8  625.53   16.06
  -2  -9  -9  884.55   20.05
  -1  -8  -7  252.21   10.12
  -1  -5  -3 1630.36   17.38
  -8  -5 -12 1550.35   27.47
  -6  -5  -8  423.65   13.45
  -5  -9 -11   93.01   10.10
  -5  -7  -8  405.17   14.07
  -5  -4  -6   90.44    6.11
  -4  -9 -10   39.08    8.33
  -4  -7  -7  313.44   12.32
  -4  -6  -6  948.27   18.07
  -4  -2  -4 1094.47   13.89
  -4  -1  -4 1307.89   13.73
  -3 -10 -11   20.76    7.81
  -3  -9  -9  125.13    9.84
  -3  -6  -5   44.04    5.74
  -3   1  -3  802.50    6.55
  -2  -8  -7   92.23    8.05
   0  -7  -5  742.64   13.79
   0  -3  -1  772.27    8.19
  -9  -5 -14    0.62    7.96
  -9  -4 -14  180.04   11.40
  -8  -6 -12  562.73   18.46
  -8  -3 -11  310.28   12.05
  -7  -8 -12    8.09    6.96
  -7  -7 -11  215.09   11.74
  -7  -6 -10  208.32   12.19
  -7  -4  -9   14.56    6.37
  -7  -3  -9   15.18    4.59
  -7  -2  -9   13.60    5.23
  -6  -7  -9  890.43   20.98
  -6  -3  -7  111.61    7.11
  -6  -2  -7 1854.59   21.58
  -5  -8  -9    5.30    7.70
  -5  -6  -7   30.45    5.37
  -5   1  -6  253.58    5.86
  -4  -8  -8  896.40   20.01
  -4  -5  -5 1485.59   20.55
  -4   0  -4  812.52    9.60
  -3  -7  -6    4.67    4.28
  -3  -5  -4  553.41   11.98
  -3  -3  -3  216.23    6.32
  -1  -7  -5   85.58    6.29
  -1  -4  -2 2746.55   19.99
  -1  -2  -1 1386.01   10.61
  -8  -5 -11   10.78    7.75
  -8  -4 -11    9.12    5.23
  -7  -5  -9 1172.97   22.39
  -7  -1  -9 2420.17   25.15
  -6  -9 -11   28.55    8.94
  -6  -8 -10  688.83   19.09
  -6  -6  -8  681.61   16.87
  -6  -4  -7  369.34   11.28
  -5  -9 -10   13.33    8.34
  -5  -5  -6 1525.13   21.90
  -4 -10 -11  116.87   11.01
  -4  -9  -9  191.33   12.09
  -3  -8  -7  371.06   12.38
  -2  -9  -8   34.22    7.55
  -2  -7  -5 1107.16   18.36
  -2  -6  -4 2009.35   22.51
  -2  -3  -2  488.95    8.37
  -1  -8  -6  269.60   10.10
   3  -2   0  171.45    2.21
  -9  -5 -13    7.93    8.18
  -9  -4 -13    1.79    7.24
  -8  -7 -12   82.04    8.99
  -8  -6 -11   47.50    9.07
  -7  -8 -11  201.50   13.05
  -7  -7 -10  112.75   10.30
  -6  -5  -7   85.28    8.07
  -5  -7  -7  897.77   19.46
  -5  -3  -5 1653.71   19.90
  -5  -1  -5  451.74    9.10
  -4  -7  -6 3683.71   36.13
  -4  -4  -4  652.80   12.76
  -3 -10 -10  628.94   18.64
  -3  -9  -8 1750.02   27.80
  -2  -8  -6   88.46    7.83
  -8  -4 -10   79.86    8.58
  -7  -6  -9  625.91   17.01
  -7  -4  -8  549.56   14.92
  -7  -3  -8   39.95    6.44
  -6  -8  -9   33.35    8.78
  -6  -7  -8  331.23   13.84
  -6   0  -7  218.68    6.87
  -5  -9  -9   14.25    8.20
  -5  -8  -8  311.29   12.68
  -5  -6  -6 3199.96   33.44
  -5  -4  -5 5519.69   38.46
  -4 -10 -10  116.91   11.29
  -4  -8  -7    6.40    6.24
  -4  -6  -5  948.79   17.54
  -3  -7  -5   35.88    5.96
   0  -6  -3    9.36    3.46
   0  -5  -2  840.44   11.33
   1  -6  -3  109.62    4.89
   1  -5  -2   85.34    3.79
   1  -2   0  150.33    2.04
  -9  -5 -12   16.81    7.53
  -9  -4 -12   11.82    6.73
  -8  -7 -11  243.51   12.65
  -8  -5 -10   -0.16    6.39
  -8  -3 -10    7.20    4.61
  -7  -8 -10 1063.03   24.89
  -7  -7  -9  140.06   11.07
  -7  -5  -8   15.51    6.99
  -7  -2  -8   98.78    6.82
  -6  -9 -10   71.24    8.57
  -6  -6  -7  100.54    8.46
  -6  -3  -6  206.06    8.49
  -4  -9  -8  946.32   21.61
  -4  -5  -4  502.37   12.29
  -3 -10  -9  446.36   16.28
  -3  -8  -6   29.96    7.09
  -3  -6  -4  552.50   12.68
  -2  -9  -7  108.81    9.00
  -2  -4  -2   12.53    2.97
  -1  -7  -4  367.76   10.35
  -1  -3  -1 1881.16   14.41
   0  -7  -4   86.17    5.75
   2  -5  -2   68.05    3.13
  -9  -6 -12  112.20   11.26
  -8  -6 -10  220.04   11.47
  -7  -6  -8  131.14   10.19
  -6  -4  -6  114.41    6.91
  -6  -2  -6  399.22   10.34
  -5 -10 -10   23.56    7.57
  -5  -8  -7 1701.42   27.49
  -5  -5  -5 2549.16   27.75
  -5   0  -5   55.46    3.50
  -4 -10  -9 1535.25   28.55
  -4   1  -4    9.80    1.70
  -3  -9  -7  210.42   11.36
  -3  -5  -3  429.88   10.66
  -1  -8  -5    8.82    4.69
  -1  -5  -2  146.09    5.65
  -8  -7 -10   12.33    8.38
  -8  -4  -9   56.06    7.90
  -7  -8  -9  109.36   10.92
  -7  -1  -8    5.95    3.94
  -6  -9  -9   24.71    8.41
  -6  -8  -8  432.59   15.09
  -6  -7  -7  153.05   10.67
  -6  -5  -6 2117.16   26.81
  -5  -9  -8  220.76   12.33
  -5  -7  -6  788.71   17.72
  -4  -8  -6  280.90   12.22
  -4  -7  -5  378.53   12.79
  -4  -2  -3   15.95    2.94
  -3  -2  -2 1363.26   13.69
  -2  -8  -5  583.80   14.65
  -2  -7  -4  135.74    6.97
  -2  -6  -3    6.52    4.04
   0  -4  -1   11.29    2.02
   2  -4  -1   58.63    2.15
  -9  -6 -11    6.25    8.27
  -9  -5 -11   91.96   10.04
  -9  -4 -11  101.10    9.57
  -8  -6  -9  411.74   15.55
  -8  -5  -9   73.14    7.66
  -8  -3  -9  225.85   10.64
  -7  -7  -8  118.30   10.61
  -7  -5  -7  197.30   10.64
  -7  -4  -7  585.16   15.13
  -7  -3  -7    7.92    5.40
  -6  -6  -6    5.00    6.35
  -5 -10  -9   88.21   10.15
  -5  -6  -5   87.84    6.73
  -5  -3  -4  588.38   12.18
  -4  -6  -4    5.87    4.94
  -4  -1  -3  395.58    7.54
  -3 -10  -8  929.64   21.60
  -3  -8  -5   49.95    6.75
  -3  -7  -4    3.60    4.87
  -3  -3  -2   27.22    3.40
  -3  -1  -2 2018.37   14.62
  -2  -9  -6    0.47    5.45
  -8  -7  -9  235.93   13.03
  -8  -2  -9 1032.95   18.58
  -7  -6  -7   53.34    8.38
  -7  -2  -7   15.89    4.63
  -6  -9  -8  685.40   20.21
  -6  -8  -7   38.09    8.64
  -5  -8  -6    4.48    6.60
  -5  -4  -4  207.65    8.03
  -4 -10  -8  136.61   10.78
  -4  -4  -3  210.37    7.36
  -3  -9  -6  260.46   12.06
  -3  -6  -3 5077.51   36.78
  -9  -5 -10   23.07    7.46
  -7  -9  -9   23.71    7.29
  -7  -8  -8   74.52    9.58
  -6  -7  -6  366.61   14.03
  -6  -4  -5   61.22    6.37
  -6  -3  -5  501.94   12.14
  -5 -10  -8   40.44    9.28
  -5  -9  -7  420.95   14.83
  -5  -7  -5  989.83   20.13
  -5  -5  -4  155.23    8.25
  -4  -8  -5  195.06   10.67
  -4  -5  -3  466.75   11.77
  -3 -10  -7   63.08    8.37
  -2  -2  -1   30.86    2.20
  -2  -1  -1  926.83    8.51
  -1  -7  -3  106.04    6.30
  -1  -4  -1   57.55    3.19
 -10  -5 -12  309.06   14.76
  -9  -7 -10  631.63   20.40
  -9  -6 -10   35.86    7.34
  -9  -4 -10    7.19    6.24
  -8  -8  -9  233.68   13.67
  -8  -6  -8  963.96   22.04
  -8  -5  -8  926.16   19.91
  -8  -4  -8   25.71    5.44
  -8  -3  -8  167.38    9.35
  -7  -7  -7  299.75   12.65
  -6  -5  -5  412.49   12.26
  -6  -2  -5   20.63    3.81
  -6   0  -6 3455.08   23.98
  -5  -1  -4  253.34    6.83
  -4 -10  -7  110.25    9.92
  -4  -9  -6   29.88    6.11
  -4  -7  -4   85.70    7.48
  -2  -8  -4    1.45    5.47
  -2  -7  -3   18.32    4.71
  -2  -3  -1  511.61    8.46
  -1  -8  -4  993.81   17.32
  -1   3  -2 4954.69   17.66
   0  -6  -2  380.27    8.60
   0  -2   0  110.73    2.56
  -8  -7  -8  351.27   15.35
  -7  -9  -8  594.20   19.70
  -7  -8  -7   35.46    8.21
  -7  -5  -6  138.22    8.33
  -7  -4  -6    0.96    4.00
  -7  -3  -6   51.74    6.39
  -7  -1  -7  597.25   12.16
  -6  -9  -7  190.01   12.14
  -6  -8  -6  905.62   21.34
  -6  -6  -5  846.95   18.00
  -5  -9  -6   -0.66    7.31
  -5  -6  -4  283.17   10.44
  -5   1  -5  360.41    6.39
  -4  -6  -3  904.42   16.92
  -4   0  -3 2693.95   16.70
  -3  -9  -5  837.84   18.79
  -3  -8  -4   46.91    7.21
  -3  -5  -2 2612.05   24.56
  -3   0  -2 3036.88   15.11
  -2  -9  -5 1285.86   22.03
  -2  -6  -2  678.63   13.06
  -2   3  -3    7.83    1.09
  -9  -6  -9 1114.06   24.48
  -9  -5  -9  488.10   16.51
  -8  -8  -8   38.23    9.56
  -8  -2  -8   29.52    5.90
  -7  -6  -6 1184.23   22.20
  -6  -7  -5  387.47   14.19
  -5 -10  -7   -0.21    7.50
  -5  -8  -5  121.49    8.48
  -4 -11  -8  527.15   18.08
  -3 -10  -6 1143.94   22.88
  -3  -7  -3 1847.37   23.66
  -2  -4  -1  397.95    8.30
   0  -5  -1   14.51    2.48
 -10  -5 -11  144.38   10.10
  -9  -7  -9  201.05   11.79
  -9  -4  -9   49.91    7.51
  -8  -6  -7   21.18    7.91
  -8  -5  -7  290.28   11.80
  -8  -4  -7  361.93   13.04
  -7  -9  -7  443.21   16.92
  -7  -7  -6  187.51   10.44
  -7  -2  -6 1144.81   17.59
  -6  -5  -4  886.75   17.63
  -6  -4  -4 3175.74   30.53
  -5  -7  -4  128.80    8.11
  -5  -5  -3  222.91    9.24
  -5  -4  -3   10.77    3.64
  -4 -10  -6  268.47   13.41
  -4  -9  -5  223.75   10.74
  -4  -8  -4  877.03   18.82
  -3  -6  -2  848.00   15.39
  -1  -5  -1  171.73    5.65
   1   1   0 2110.63   11.06
  -8  -7  -7  107.23    9.01
  -8  -3  -7   47.88    6.85
  -7  -8  -6   25.35    8.59
  -7  -5  -5 3612.17   36.36
  -6 -10  -7  161.89   10.94
  -6  -9  -6   18.35    6.16
  -6  -8  -5  224.41   12.26
  -6  -6  -4  528.63   15.04
  -6  -3  -4  187.18    7.99
  -5 -10  -6  132.58   10.63
  -5  -9  -5   42.17    8.53
  -5   0  -4  454.28    7.86
  -4 -11  -7  340.08   15.43
  -4  -7  -3   96.15    7.72
  -4  -5  -2   82.59    6.21
  -4  -2  -2   36.19    3.49
  -2  -8  -3  110.46    7.42
  -2   0  -1 2888.32   11.75
   0  -3   0 2786.72   14.95
   3  -1   0 1967.53   10.80
 -10  -5 -10   84.43   10.00
  -9  -7  -8  433.27   16.99
  -9  -6  -8   24.30    7.69
  -9  -5  -8  192.19   11.54
  -8  -8  -7  325.99   15.06
  -7  -6  -5  545.73   15.34
  -7  -4  -5  903.73   17.46
  -5  -8  -4  647.19   17.29
  -5  -6  -3  141.32    7.85
  -3  -9  -4  543.77   15.53
  -3  -8  -3  884.29   17.99
  -3  -3  -1  858.32   11.95
  -2  -9  -4   71.72    7.21
  -2  -7  -2  249.24    9.08
  -1  -8  -3  103.58    6.73
  -1  -7  -2   84.17    5.68
  -1  -2   0  436.25    6.00
  -9  -4  -8  181.82   10.32
  -8  -7  -6   63.58    8.89
  -8  -6  -6  625.65   17.95
  -8  -5  -6  779.61   18.71
  -8  -4  -6  337.17   12.19
  -8  -2  -7  163.72    8.38
  -7  -9  -6   32.26    9.24
  -7  -7  -5    0.50    4.98
  -7  -3  -5   25.68    4.60
  -7  -1  -6 3125.04   26.46
  -6 -10  -6    9.81    8.53
  -6  -9  -5   73.10    9.97
  -6  -7  -4   63.18    6.94
  -5  -7  -3   27.21    6.87
  -4 -10  -5 1098.06   23.36
  -4  -9  -4 1011.47   21.36
  -4  -8  -3   51.62    7.20
  -4  -6  -2  320.07   10.74
  -3 -10  -5   92.59    7.90
  -3  -7  -2   34.42    5.62
  -3  -2  -1 2101.85   16.76
  -1  -3   0  419.54    6.91
 -10  -6  -9   42.70    9.66
  -8  -8  -6  201.70   12.73
  -7  -8  -5   54.14    9.48
  -6  -8  -4  438.71   15.59
  -6   0  -5 1616.09   16.12
  -5 -10  -5  301.91   14.24
  -5  -9  -4   -3.89    6.61
  -5  -1  -3  138.07    5.20
  -4 -11  -6  165.53   12.05
  -4  -1  -2  530.22    8.54
  -2  -6  -1    7.74    4.05
   0  -6  -1  100.16    4.85
   0  -4   0   27.03    2.34
   0   2  -1 2439.20   12.24
 -10  -5  -9   16.73    7.26
  -9  -7  -7   12.00    7.95
  -9  -6  -7  449.25   15.61
  -9  -5  -7   88.82    9.43
  -8  -3  -6   53.64    6.79
  -7  -6  -4  230.35   11.54
  -7  -5  -4  170.43    9.94
  -7  -2  -5  716.80   13.97
  -6  -6  -3   11.88    6.55
  -6  -5  -3   27.53    4.91
  -6  -4  -3   28.71    5.38
  -5  -8  -3  223.56   11.67
  -5  -5  -2  834.28   15.96
  -5  -4  -2   22.23    4.90
  -4  -7  -2  986.63   18.71
  -1  -4   0  781.87   10.53
  -1  -1   0 1809.70    9.57
   2  -5  -1  472.95    6.19
  -9  -4  -7    7.77    6.73
  -8  -7  -5  230.96   12.58
  -8  -6  -5  740.33   19.13
  -8  -5  -5   29.10    7.30
  -7  -9  -5  325.51   14.12
  -7  -7  -4   69.14    8.57
  -7  -4  -4  656.98   14.95
  -6 -10  -5   55.78    7.93
  -6  -9  -4 1664.30   29.02
  -6  -7  -3  352.10   13.53
  -6  -3  -3  572.54   12.53
  -6  -1  -4  352.59    8.74
  -5  -6  -2   49.36    5.71
  -4 -10  -4  263.73   13.08
  -4  -9  -3  531.78   16.05
  -3 -10  -4  411.49   14.69
  -3  -9  -3    3.10    4.78
  -3  -8  -2  149.94    8.98
  -3  -6  -1 1826.26   21.87
  -3  -1  -1 1784.85   13.68
  -2  -9  -3  169.66    9.08
  -2  -8  -2  106.40    7.59
  -2  -3   0  711.02   10.05
  -1  -8  -2  100.47    6.49
 -10  -6  -8  387.22   15.85
 -10  -5  -8  130.93   10.27
  -9  -7  -6   10.22    7.65
  -9  -6  -6  138.92   10.66
  -8  -8  -5  184.93   12.83
  -8  -4  -5   71.27    7.84
  -7  -8  -4  957.51   22.51
  -7  -3  -4  595.69   13.81
  -5 -11  -5   32.09    9.15
  -5 -10  -4   38.07    8.73
  -5  -7  -2   58.00    7.68
  -4 -11  -5  840.90   21.37
  -4  -8  -2  328.09   12.49
  -4  -5  -1  960.00   15.97
  -4  -3  -1  201.50    6.60
  -2  -7  -1    6.71    4.31
  -2  -4   0 1223.39   14.32
  -2  -2   0 1950.11   14.49
  -1  -5   0  861.57   12.20
   2  -3   0   73.16    1.31
   2   0   0 1108.66    8.12
  -9  -5  -6  390.95   14.68
  -8  -2  -6    3.98    4.37
  -6  -8  -3 1833.32   28.41
  -5  -9  -3  351.85   13.33
  -5  -2  -2  595.56   11.01
  -4  -6  -1  153.91    7.52
  -4   1  -3 1975.96   11.56
  -3  -7  -1  388.22   11.58
  -1  -7  -1   41.05    4.06
   0  -5   0 1620.66   14.98
 -10  -6  -7  265.39   13.73
  -9  -4  -6   -3.58    6.30
  -8  -7  -4   32.75    7.93
  -8  -6  -4  225.30   11.92
  -8  -3  -5  332.59   11.54
  -7  -9  -4 1724.69   30.02
  -7  -7  -3  226.04   12.16
  -7  -6  -3  532.51   15.12
  -7  -5  -3   77.29    7.96
  -6 -10  -4  745.61   20.26
  -6  -9  -3   30.37    8.52
  -6  -6  -2   34.99    7.07
  -6  -5  -2  427.57   12.74
  -5  -8  -2   56.43    7.70
  -4 -10  -3   34.27    7.60
  -4  -7  -1  436.01   13.13
  -4  -2  -1  601.18   10.14
  -3 -10  -3    5.71    6.97
  -3  -9  -2  589.40   15.69
 -10  -5  -7  999.32   22.58
  -9  -7  -5 1177.35   25.55
  -9  -6  -5  402.98   15.11
  -8  -8  -4    3.08    8.27
  -8  -5  -4  782.57   18.40
  -7  -8  -3  192.07   12.33
  -7  -4  -3   74.44    7.30
  -7  -2  -4    4.83    4.09
  -6  -7  -2 1213.67   22.18
  -6  -4  -2   69.69    5.66
  -5 -11  -4  413.54   16.78
  -5 -10  -3  321.23   14.48
  -5  -6  -1  603.05   14.93
  -5  -5  -1  923.10   16.61
  -5  -4  -1 4235.78   33.03
  -5   0  -3  451.60    7.84
  -5   1  -4   52.28    2.82
  -4 -11  -4   15.26    7.41
  -4  -9  -2   69.38    8.57
  -4   0  -2  369.27    6.29
  -3  -8  -1 1128.69   19.75
  -3  -5   0  790.02   13.55
  -3  -3   0 1466.49   15.62
  -2  -9  -2  273.39   11.16
  -2  -8  -1   11.16    4.98
  -2  -6   0 1199.84   16.91
  -9  -5  -5   50.11    8.30
  -8  -4  -4  520.95   14.72
  -7  -9  -3  760.20   20.90
  -6 -10  -3   37.84    8.84
  -6  -8  -2   11.60    7.02
  -6  -3  -2   79.05    5.96
  -5  -9  -2  418.16   15.23
  -5  -7  -1  129.91    9.26
  -4  -8  -1  154.01    9.53
  -3  -6   0 1024.28   16.76
   1   0   0  451.85    3.82
  -2  11  -5   65.53   13.60
  -2  11  -4   10.88    8.65
  -1   9   0  133.11   10.46
  -1  10  -5  227.68   15.09
  -1  10  -4  110.10   12.20
   0   2 -19    6.74    6.11
   0   3   3 1825.41   12.01
   0   4 -20  514.42   16.88
   0   4   3 1534.27   13.69
   0   5 -19  335.64   15.70
   0   6 -18  405.81   17.63
   0   6   2  363.20    9.48
   0   7 -17   18.71   10.94
   0   8 -15   31.81    8.90
   0   8 -14  245.47   16.39
   0   8  -2  383.49   13.98
   0   9 -10   15.53    8.05
   0   9  -9 1717.66   32.27
   0   9  -8    9.99    7.30
   0   9  -7  185.83   12.07
   1   3 -11 1188.41   17.86
   1   3 -10  614.00   12.77
   1   3  -9 2517.88   24.35
   1   3  -6  327.53    8.46
   1   3  -5  208.10    6.35
   1   4 -11  178.31    9.00
   1   4  -5  325.25    9.21
   1   4  -4  487.32   10.38
   1   5 -11  172.10   10.04
   1   5  -6  517.61   12.99
   1   5  -5 1235.09   18.70
   1   6  -9  310.49   11.90
   1   6  -8  225.57   10.22
  -1   5 -23   72.06   11.19
  -1   6 -22  134.62   15.69
  -1   7   4  738.53   14.27
  -1   9  -1   76.25    9.58
  -1  10 -11   12.56    9.30
  -1  10 -10   68.53   10.39
  -1  10  -9  254.29   16.41
  -1  10  -8  407.51   19.07
  -1  10  -7   23.69   10.35
  -1  10  -6   76.42   10.13
   0  -1 -13  509.67    7.78
   0   0 -16    9.40    3.35
   0   3 -19   41.25    7.91
   0   4 -19   -1.25    7.77
   0   5 -18    8.83    8.47
   0   6 -17   22.43    9.27
   0   7 -16  240.40   15.07
   0   7   0   39.74    5.06
   0   8 -13   27.41   10.03
   0   8 -12   49.08   11.32
   0   8  -4   61.49    9.18
   0   8  -3 1936.07   28.42
   1   3  -8    6.99    2.57
   1   3  -7  844.42   13.32
   1   4 -10 1879.35   23.78
   1   4  -9  134.68    7.60
   1   4  -8  346.07   10.32
   1   4  -7  636.90   13.23
   1   4  -6 1054.95   15.93
   1   5  -8 1226.72   20.02
   1   5  -7  158.42    7.85
  -2  10  -2  319.26   16.30
  -1   4 -23  131.65   10.84
  -1   5 -22  302.14   16.94
  -1   5   6   53.20    3.48
  -1   6 -21  338.67   19.04
  -1   6   5   10.55    3.32
  -1   7 -20    2.91   10.88
  -1   9 -14   26.82   11.31
  -1   9  -2  428.76   16.25
   0   1 -17 1063.28   17.34
   0   3 -18  314.21   13.06
   0   4 -18   34.70    8.62
   0   5   2  832.38   12.34
   0   6 -16    2.48    9.23
   0   6   1  102.08    6.10
   0   7 -15  104.15   10.43
   0   7 -14  538.32   19.68
   0   8 -11  276.58   14.20
   0   8 -10  796.44   22.36
   0   8  -9  174.34   13.21
   0   8  -8    1.61    8.98
   0   8  -7  573.67   18.60
   0   8  -6  102.39   10.48
   0   8  -5  879.77   20.40
  -2  10  -4  131.20   12.93
  -2  10  -3   29.61   10.26
  -1   4 -22  191.42   13.71
  -1   6 -20  154.55   14.43
  -1   7 -19  272.28   16.85
  -1   7   3  897.16   16.07
  -1   8 -17  287.75   16.92
  -1   8 -16   97.20   13.69
  -1   8   1   88.74    8.30
  -1   9 -13    5.64    8.09
  -1   9 -12  185.05   15.73
  -1   9 -11    4.45   10.05
  -1   9  -4   18.06    9.07
  -1   9  -3   91.45   10.07
   0  -1 -12  155.77    4.29
   0   0 -15 1524.66   17.07
   0   4 -17  364.76   14.41
   0   5 -17   82.64    8.72
   0   6 -15  793.88   21.97
   0   6   0  148.04    7.20
   0   7 -13    9.10    8.78
   0   7 -12 1093.82   25.36
  -2  10  -9    9.25   11.84
  -2  10  -8  569.11   22.45
  -2  10  -7   25.39   11.68
  -2  10  -6    2.56   10.50
  -2  10  -5  157.59   12.39
  -1   3 -22   51.35    8.79
  -1   5 -21  138.76   11.53
  -1   7 -18  107.77   13.58
  -1   8 -15   30.96   11.99
  -1   8   0  222.19   11.00
  -1   9 -10  705.96   22.37
  -1   9  -9   44.62   10.63
  -1   9  -8  206.53   14.29
  -1   9  -7   19.45    9.36
  -1   9  -6  114.64   11.68
  -1   9  -5  396.49   15.98
   0   1 -16   72.95    5.77
   0   3 -17    7.95    6.20
   0   4   2 2576.75   18.58
   0   5 -16   62.43    7.81
   0   5   1   12.38    3.06
   0   6 -14  595.87   19.20
   0   7 -11   10.48    6.78
   0   7 -10  490.10   17.41
   0   7  -9   12.18    7.89
   0   7  -5  157.02   10.44
   0   7  -4 1404.89   23.64
  -2   4 -24   66.41   11.56
  -2   9   0   42.74    8.09
  -1   3 -21  230.25   13.05
  -1   4 -21    6.81    6.60
  -1   5 -20  267.23   15.76
  -1   6 -19  297.85   15.64
  -1   6   4 1623.77   18.51
  -1   7 -17    9.05    9.09
  -1   7   2 1089.21   18.29
  -1   8 -14  558.72   20.45
  -1   8 -13   18.09   11.31
  -1   8  -1   34.66    7.75
   0  -1 -11  551.86    7.16
   0   0 -14  468.08    9.33
   0   1 -15  153.96    7.08
   0   2 -16  304.91   10.94
   0   2   2 1740.24    9.43
   0   3 -16  693.06   17.02
   0   3   2  108.92    3.49
   0   4 -16  277.29   11.78
   0   5 -15  693.84   18.46
   0   5 -14   10.74    7.30
   0   6 -13   95.21    8.92
   0   6 -12  250.88   13.42
   0   6  -2  486.29   12.55
   0   6  -1   60.11    5.16
   0   7  -8  790.71   19.39
   0   7  -7    2.65    5.48
   0   7  -6  283.57   11.93
  -3  10  -5   17.46   10.23
  -3  10  -4  497.75   20.70
  -2   5 -23  345.14   17.50
  -2   9 -12   19.30   11.45
  -2   9  -2   77.31   10.10
  -2   9  -1  196.52   11.16
  -1   4 -20   57.97   10.65
  -1   4   6   13.09    1.85
  -1   5 -19    1.30    9.24
  -1   5   5   12.98    2.87
  -1   6 -18  221.34   13.47
  -1   7 -16    3.41    7.66
  -1   7 -15 1157.83   28.33
  -1   8 -12   76.14    9.99
  -1   8 -11   -1.57   10.04
  -1   8  -3   90.19    9.63
  -1   8  -2 1326.63   23.70
   0   2 -15  208.37    8.97
   0   4 -15  102.06    7.92
   0   5 -13   13.18    7.66
   0   5   0 1608.37   18.36
   0   6 -11 2232.06   31.89
   0   6 -10  450.39   15.73
   0   6  -3    9.75    5.48
  -3  10  -6  132.57   12.56
  -2   4 -23  804.89   24.26
  -2   5 -22  144.36   15.02
  -2   6 -21  329.36   17.48
  -2   9 -11    8.87    9.95
  -2   9 -10   92.78   13.43
  -2   9  -9  518.42   21.00
  -2   9  -5  -13.33    8.35
  -2   9  -4  113.65   11.83
  -2   9  -3  465.07   17.34
  -1   2 -20    5.11    6.17
  -1   3 -20   33.57    8.49
  -1   4 -19  283.44   14.22
  -1   5 -18  624.79   20.20
  -1   6 -17   19.21    7.64
  -1   6   3  101.69    5.91
  -1   7 -14   60.19   11.71
  -1   7   1   34.11    5.92
  -1   8 -10 1357.38   28.38
  -1   8  -9    9.79    9.03
  -1   8  -8   82.56   11.27
  -1   8  -7  132.37   11.85
  -1   8  -6  807.26   21.40
  -1   8  -5   60.29    9.64
  -1   8  -4   -3.33    5.31
   0  -1 -10   18.30    1.83
   0   0 -13   24.08    3.11
   0   1 -14 2334.57   22.99
   0   4 -14    3.47    4.78
   0   4   1   11.57    1.95
   0   5 -12   -3.63    7.08
   0   5  -1  119.05    6.19
   0   6  -9  144.19    9.18
   0   6  -8 1263.30   22.79
   0   6  -7   33.16    7.63
   0   6  -4  139.08    7.66
  -2   3 -23   -5.18    9.27
  -2   5 -21  166.70   14.17
  -2   6 -20  171.03   15.50
  -2   7 -18  298.33   18.14
  -2   8 -15   14.05    8.23
  -2   8 -14   49.35   11.85
  -2   8   1  187.97   10.71
  -2   9  -8   54.52    9.23
  -2   9  -7   40.73    8.97
  -2   9  -6  265.26   14.19
  -1   6 -16  166.59   11.76
  -1   7 -13   76.94    9.50
  -1   7 -12   69.84   10.66
   0   0 -12  633.95   10.02
   0   2 -14 2178.50   24.71
   0   4 -13 1379.44   22.68
   0   5 -11 1911.46   27.26
   0   5  -2  795.46   14.05
  -2   4 -22    5.08    7.16
  -2   6 -19   26.28   11.40
  -2   7 -17  136.52   12.06
  -2   8 -13  925.94   27.15
  -2   8   0   56.02    8.36
  -1   2 -19    7.26    6.78
  -1   3 -19  201.54   10.76
  -1   4 -18   91.29   10.49
  -1   5 -17   26.29    7.32
  -1   6 -15  536.66   18.14
  -1   6 -14  414.69   16.69
  -1   6   2    8.07    4.06
  -1   7 -11  823.50   22.63
  -1   7 -10 1049.86   24.34
   0  -1  -9 2786.53   13.57
   0   1 -13  480.44   10.39
   0   2 -13  446.27   11.40
   0   3 -13  243.88    9.41
   0   3   1  778.11    9.15
   0   4   0   20.47    2.44
   0   5  -7  286.61   10.78
   0   5  -4  800.77   15.17
   0   5  -3  131.47    7.00
  -3   4 -24   96.18   13.54
  -3   9 -10  118.54   14.74
  -3   9  -9  175.44   15.07
  -3   9  -4   62.51   10.35
  -3   9  -3    9.62    9.38
  -3   9  -2   26.76    6.99
  -2   3 -22  287.13   15.06
  -2   4 -21  346.86   16.98
  -2   5 -20    8.36    9.64
  -2   6 -18 1171.47   29.27
  -2   7 -16   -9.41    7.29
  -2   7 -15  107.73   12.86
  -2   7   3   83.59    7.20
  -2   8 -12   83.29   10.56
  -2   8 -11    4.72   10.74
  -2   8 -10  284.41   16.06
  -2   8  -2   19.06    7.31
  -2   8  -1    7.67    7.16
  -1   3 -18  146.41   10.86
  -1   4 -17   42.37    9.00
  -1   5 -16  269.94   13.08
  -1   5   4 1545.07   16.02
  -1   6 -13    2.99    9.00
  -1   7  -9  671.64   18.88
  -1   7  -8   64.51   10.01
  -1   7  -7  131.27   10.93
  -1   7  -6 2230.80   31.66
  -1   7  -5    6.33    7.47
  -1   7  -4   -2.10    6.82
  -1   7  -3  224.37   10.81
   0   0 -11  606.98    9.23
   0   1 -12   52.18    4.16
   0   2 -12  153.92    7.20
   0   2   1 1287.03    9.08
   0   3 -12   16.62    4.20
   0   4 -10 1066.03   18.79
   0   4  -1 2789.73   22.16
   0   5  -6   15.90    4.42
   0   5  -5  421.97   11.40
  -3   5 -22  161.81   15.75
  -3   9  -8   18.27    7.98
  -3   9  -7  118.59   11.51
  -3   9  -6   21.09    8.28
  -3   9  -5  395.02   16.93
  -2   5 -19  480.34   19.53
  -2   6 -17    3.14   10.73
  -2   7 -14  190.09   15.22
  -2   8  -9  867.66   23.93
  -2   8  -8   58.58   11.30
  -2   8  -7  546.78   19.44
  -2   8  -6  169.12   12.88
  -2   8  -5   52.17    9.79
  -2   8  -4   94.97   10.44
  -2   8  -3  423.65   15.60
  -1   2 -18   15.95    6.64
  -1   4 -16 1489.63   26.45
  -1   4   5   40.31    2.78
  -1   5 -15  773.98   20.11
  -1   6 -12  692.19   20.08
  -1   6   1  292.01    9.52
   0  -1  -8   18.99    1.42
   0   3 -11  322.74    9.98
   0   3   0 2749.57   18.03
   0   4  -9 1721.77   22.72
   0   4  -8  177.31    8.38
   0   4  -2  769.82   12.36
  -3   3 -24   11.38    7.60
  -3   4 -23   -0.54    8.27
  -3   7 -17    2.48   11.80
  -3   8 -14  158.16   13.61
  -3   8 -13  148.74   14.92
  -2   3 -21  315.63   14.03
  -2   4 -20  190.89   12.24
  -2   5 -18   77.90   11.07
  -2   6 -16  276.36   16.50
  -2   7 -13  868.85   25.11
  -1   3 -17 1288.64   23.22
  -1   3   6  747.52    6.29
  -1   5 -14 1050.18   22.63
  -1   5   3 2276.88   20.31
  -1   6 -11  592.13   17.45
  -1   6 -10  209.45   12.41
  -1   6   0 1251.42   18.90
   0   0 -10  448.50    7.59
   0   1 -11   48.43    3.84
   0   2 -11   29.54    3.84
   0   3 -10 1031.99   16.67
   0   3  -9  501.59   11.77
   0   4  -7   68.96    5.43
   0   4  -6  116.02    6.71
   0   4  -5 1010.01   15.66
   0   4  -4 1072.04   15.63
   0   4  -3    3.88    2.76
  -4   9  -7   43.33   12.08
  -4   9  -6  157.62   14.83
  -4   9  -5  429.24   19.64
  -4   9  -4  534.14   20.81
  -4   9  -3    5.16    6.91
  -3   3 -23   53.95   10.09
  -3   4 -22  451.29   20.15
  -3   5 -21   55.26   10.33
  -3   6 -19   49.92   12.03
  -3   7 -16  395.63   19.95
  -3   8 -12   41.20    9.15
  -3   8 -11   23.21   11.64
  -3   8   0   72.26    9.19
  -2   2 -21  319.63   14.31
  -2   3 -20  125.25   11.46
  -2   4 -19  577.21   19.61
  -2   6 -15   -1.42   10.00
  -2   7 -12   25.54    7.91
  -2   7 -11   75.69   11.70
  -1   0 -17  113.17    6.57
  -1   1 -17  804.24   16.14
  -1   3 -16  497.86   15.33
  -1   4 -15    6.85    5.55
  -1   5 -13   28.99    6.58
  -1   6  -9    8.52    5.77
  -1   6  -8  167.32   11.17
  -1   6  -2   -1.15    4.73
  -1   6  -1  687.66   14.44
   0   1 -10 3636.49   24.72
   0   2 -10 3032.04   25.41
   0   3  -8   34.49    4.33
   0   3  -1 1332.86   13.24
  -3   5 -20   43.42   12.66
  -3   6 -18   68.19   12.39
  -3   7 -15   11.31   10.26
  -3   8 -10  291.94   15.43
  -3   8  -9   59.07   12.01
  -3   8  -8    3.45    8.88
  -3   8  -2  188.64   12.23
  -3   8  -1  329.18   13.96
  -2   5 -17   39.91    8.19
  -2   6 -14  923.01   24.58
  -2   6   4 1423.60   18.58
  -2   7 -10  143.94   12.16
  -2   7  -9 1824.06   31.95
  -2   7  -1  114.63    9.04
  -1   4 -14  286.80   12.84
  -1   5 -12    0.08    5.35
  -1   5 -11  386.49   14.19
  -1   5   2   77.50    4.71
  -1   6  -7 2639.06   32.28
  -1   6  -6  275.80   11.21
   0   0  -9  218.41    5.15
   0   1  -9  106.99    4.59
   0   2  -9  518.73   10.51
   0   2   0  111.98    3.05
   0   3  -7   19.83    3.05
   0   3  -6  101.11    5.37
   0   3  -5   65.77    4.44
   0   3  -3  292.02    7.18
   0   3  -2  186.18    5.40
  -3   3 -22  118.29   12.83
  -3   4 -21   -9.68    8.92
  -3   5 -19  815.50   25.25
  -3   6 -17  404.51   20.28
  -3   7 -14  462.23   19.10
  -3   8  -7   54.98    8.76
  -3   8  -6  875.08   23.67
  -3   8  -5   66.04   10.16
  -3   8  -4   76.62   10.00
  -3   8  -3    4.90    6.17
  -2   2 -20  630.35   17.78
  -2   3 -19  678.90   19.64
  -2   4 -18  148.96   10.87
  -2   5 -16  158.72   12.51
  -2   6 -13   62.32   10.98
  -2   7  -8   33.63    7.37
  -2   7  -7 1439.50   27.47
  -2   7  -6  154.16   11.60
  -2   7  -5 1148.05   23.72
  -2   7  -4   24.95    8.06
  -2   7  -3  499.88   15.69
  -2   7  -2   92.99    8.39
  -1  -1 -16  205.01    6.73
  -1   1 -16   16.06    4.92
  -1   3 -15   67.33    6.76
  -1   4 -13  422.82   14.44
  -1   4   4    6.07    2.05
  -1   5 -10   87.94    9.20
  -1   5   1  109.02    5.58
   0   0  -8  672.79    8.25
   0   2  -8  158.75    5.71
   0   3  -4  727.35   11.30
  -4   3 -24    1.10   10.95
  -4   8 -11   51.46   11.47
  -4   8 -10  111.81   14.23
  -3   4 -20   77.94   12.24
  -3   6 -16   -4.52   10.69
  -3   7 -13    9.99    8.16
  -3   7 -12  239.00   15.90
  -2   1 -20  569.42   15.99
  -2   4 -17    0.79    8.41
  -2   5 -15  873.21   22.92
  -2   6 -12   16.95    8.79
  -2   6   3 2153.69   23.47
  -1   0 -16   55.80    5.00
  -1   4 -12 1286.67   22.72
  -1   5  -9  725.37   17.39
  -1   5   0   48.16    4.79
   0   1  -8  538.81    8.88
   0   2  -7   20.08    2.54
   0   2  -6   22.71    2.98
   0   2  -1 2067.41   13.55
  -4   4 -22   97.82   13.96
  -4   5 -20    0.24   10.86
  -4   8  -9   22.07    9.79
  -4   8  -8  122.63   13.61
  -4   8  -7   95.58   12.79
  -4   8  -6  186.10   13.89
  -4   8  -3   20.00    8.46
  -4   8  -2  344.47   15.78
  -4   8  -1   46.24    8.70
  -3   2 -22  164.37   12.42
  -3   3 -21   63.47   10.88
  -3   5 -18   95.87   10.49
  -3   6 -15  165.02   14.39
  -3   7 -11   22.97   10.03
  -3   7 -10  714.94   22.13
  -3   7   2  160.58    9.75
  -2   2 -19   11.42    5.54
  -2   3 -18   12.14    6.18
  -2   4 -16   63.30   10.08
  -2   5 -14  573.85   18.90
  -2   6 -11    6.63    6.33
  -2   6 -10  199.00   12.83
  -2   6   2  564.48   13.15
  -1   1 -15  475.84   11.99
  -1   5  -6  179.21    9.23
  -1   5  -1 2212.04   23.30
   0   0  -7  168.06    3.99
   0   1  -7   60.27    3.32
   0   2  -5   14.32    2.12
   0   2  -4 4679.62   24.52
   0   2  -3    8.89    2.16
   0   2  -2   13.85    1.67
  -4   3 -23   87.98   11.18
  -4   6 -17  773.56   25.94
  -4   7 -14   15.43    8.49
  -4   7 -13  131.52   14.57
  -4   8  -5  207.17   12.95
  -4   8  -4  307.46   14.64
  -3   4 -19  800.91   23.22
  -3   5 -17  204.67   14.14
  -3   6 -14  333.00   17.38
  -3   7  -9   11.22    9.82
  -3   7  -8  110.29   11.23
  -3   7   0  226.78   11.32
  -3   7   1  543.16   15.11
  -2   1 -19   25.21    6.92
  -2   2 -18  624.68   17.03
  -2   3 -17  248.81   12.81
  -2   5 -13   70.00   10.24
  -2   5   5 1077.02   14.06
  -2   6  -9   77.91    9.60
  -2   6  -8  748.27   19.40
  -2   6   1 1662.68   22.14
  -1  -1 -15  114.23    5.17
  -1   0 -15  847.52   14.00
  -1   2 -14  170.70    8.59
  -1   4   3 2401.12   18.20
  -1   5  -5  344.38   10.91
  -1   5  -4  159.45    7.63
  -1   5  -3  102.85    6.32
  -1   5  -2  709.14   13.79
   0   1  -6 1897.35   14.70
  -5   8  -8  101.40   14.20
  -5   8  -7  178.35   15.87
  -5   8  -6   40.20   11.20
  -5   8  -3  110.94   11.52
  -4   3 -22  118.12   12.56
  -4   4 -21   36.00    9.06
  -4   5 -19   16.28    8.25
  -4   6 -16   85.05   13.23
  -4   7 -12  -12.50   10.44
  -3   2 -21   72.78    9.66
  -3   3 -20  443.16   16.79
  -3   4 -18 1004.68   25.47
  -3   5 -16  456.47   19.02
  -3   6 -13  384.66   17.88
  -3   7  -7  293.86   14.57
  -3   7  -6 1077.32   24.62
  -3   7  -5   -4.85    8.07
  -3   7  -4   35.48    8.64
  -3   7  -3   62.13    8.82
  -3   7  -2  325.41   13.84
  -3   7  -1  203.76   10.98
  -2   4 -15  671.31   18.24
  -2   5 -12  453.73   16.51
  -2   6  -7   52.28    8.78
  -2   6  -6  257.99   12.42
  -2   6   0    2.13    4.64
  -1  -2 -14   11.74    2.28
  -1   1 -14   36.82    4.89
  -1   2 -13  887.54   16.48
  -1   3 -12  728.15   15.64
  -1   3   5 1062.00    8.59
  -1   4  -9 1975.49   25.53
   0   0  -6 1320.80    9.76
   0   1  -5 1006.45   10.11
   0   1  -1 1773.09    9.27
  -5   8  -5  623.38   21.11
  -5   8  -4   80.09    9.92
  -4   2 -23  337.71   16.39
  -4   4 -20   18.92   10.73
  -4   5 -18  317.11   18.84
  -4   6 -15    3.07   11.31
  -4   7 -11  102.56   10.97
  -4   7 -10    3.27   10.51
  -3   1 -21 1068.96   22.75
  -3   3 -19   86.91   11.19
  -3   5 -15  374.19   17.33
  -3   6 -12    5.59    8.83
  -2   2 -17   46.02    7.98
  -2   3 -16   98.65    9.19
  -2   4 -14   32.18    8.48
  -2   5 -11   13.75    8.25
  -2   6  -5   14.72    5.35
  -2   6  -4   37.48    6.04
  -1   3 -11  285.65   10.40
  -1   4  -8 1506.56   21.80
  -1   4   2    1.46    2.21
   0   1  -4   21.55    1.73
   0   1  -3  344.85    5.18
   0   1  -2  653.25    6.39
  -6   8  -4   72.22   12.75
  -5   7 -12   42.99   12.99
  -4   3 -21   26.23   10.75
  -4   5 -17   26.05   11.45
  -4   6 -14   42.67   12.40
  -4   7  -9  273.82   15.67
  -4   7  -8    8.10    9.93
  -3   2 -20  635.64   18.89
  -3   4 -17  205.15   12.29
  -3   5 -14  155.19   12.97
  -3   6 -11   35.46    7.77
  -3   6 -10  800.36   22.19
  -2   0 -18  688.54   15.00
  -2   3 -15  315.71   13.25
  -2   4 -13   34.36    8.36
  -2   4   7   79.00    3.48
  -2   5 -10   -1.03    6.83
  -2   5   4  404.75    9.21
  -1  -1 -14   12.92    2.89
  -1   0 -14  466.93   10.20
  -1   1 -13 1120.71   16.65
  -1   2 -12  101.27    6.70
  -1   3 -10  521.51   12.78
  -1   4  -7  544.12   12.94
  -1   4  -6  115.14    7.11
  -1   4   1   18.56    2.88
   0   0  -5 3798.62   14.94
  -5   2 -24   73.46   10.50
  -5   7 -11  -13.89    9.85
  -5   7 -10  673.55   23.70
  -4   2 -22   33.59    7.93
  -4   4 -19  668.92   21.64
  -4   5 -16   49.21   10.97
  -4   6 -13  157.85   14.54
  -4   7  -7  148.47   11.42
  -4   7  -6   29.20    9.75
  -4   7  -5  249.56   14.43
  -4   7  -4   34.47    8.54
  -4   7  -3    3.24    7.26
  -4   7  -2   36.62    8.74
  -4   7  -1   16.17    7.65
  -4   7   0   41.43    7.59
  -3   3 -18  581.74   18.95
  -3   4 -16   37.25    9.94
  -3   5 -13   13.78    8.60
  -3   6  -9   66.94   10.38
  -3   6   3  238.45    9.55
  -2   2 -16   74.84    8.35
  -2   4 -12  775.80   18.83
  -2   5  -9   75.55    7.55
  -2   5  -8  825.16   18.90
  -2   5   3 1308.95   16.73
  -1   3  -9   22.09    4.99
  -1   4  -5 1543.20   20.00
  -1   4  -4  396.05   10.33
  -1   4  -3  494.16   11.14
  -1   4  -2 1373.81   17.18
  -1   4  -1 2271.27   21.16
  -1   4   0 1875.01   18.43
   0   0  -4 2246.95   10.22
  -5   2 -23  117.95   13.18
  -5   3 -22   75.02   13.01
  -5   4 -20   29.61   11.75
  -5   5 -18   64.34   11.24
  -5   6 -15   21.45    8.65
  -5   6 -14  244.54   16.99
  -5   7  -9  321.73   17.91
  -5   7  -8  111.35   12.86
  -4   3 -20   -0.08    8.89
  -4   4 -18  327.04   17.34
  -4   6 -12   27.03   10.04
  -3   1 -20   16.97    6.86
  -3   2 -19   52.97    7.75
  -3   4 -15   16.68    8.44
  -3   5 -12  149.54   11.72
  -3   6  -8   38.56    7.23
  -3   6  -7  330.12   14.64
  -3   6   2  465.73   12.98
  -2   3 -14   40.09    7.67
  -2   5  -7   23.86    7.42
  -2   5   2   69.64    5.29
  -1   0 -13   77.08    4.80
  -1   2 -11 1085.43   16.79
  -1   3   4  562.99    6.99
  -5   3 -21   28.50   11.24
  -5   5 -17  512.32   21.74
  -5   6 -13   11.91   10.69
  -5   7  -7    8.16   10.35
  -5   7  -6   46.82   11.00
  -5   7  -5  109.99   11.65
  -5   7  -1  175.61   11.78
  -4   1 -22  327.79   14.99
  -4   2 -21  130.04   10.67
  -4   3 -19  573.93   19.98
  -4   4 -17   22.75    9.83
  -4   5 -15   -0.80    7.25
  -4   6 -11  141.77   11.49
  -4   6 -10   10.06    9.14
  -3   0 -20   40.60    6.85
  -3   3 -17   46.07    7.43
  -3   5 -11  738.02   20.25
  -3   6  -6  541.85   16.35
  -3   6  -5  262.51   12.78
  -3   6  -4  565.04   16.65
  -3   6  -3  651.70   17.28
  -3   6  -2 1112.14   21.24
  -3   6  -1  166.85    9.94
  -2   0 -17   18.68    5.36
  -2   3 -13 1575.77   24.74
  -2   4 -11   99.39    7.88
  -2   5   0 1195.16   17.86
  -2   5   1  472.81   11.22
  -1  -2 -13  684.84    8.66
  -1  -1 -13  353.15    7.64
  -1   1 -12   22.47    3.50
  -1   2 -10   23.79    4.19
  -1   3  -8  527.36   11.80
  -6   7  -9   43.98    9.77
  -6   7  -8  730.05   25.06
  -6   7  -7    9.05   10.59
  -5   2 -22  100.26   11.87
  -5   4 -19  270.39   15.83
  -5   5 -16   11.34   11.31
  -5   6 -12   28.17   11.73
  -5   7  -4   38.13    8.05
  -5   7  -3  187.28   12.75
  -5   7  -2   45.29    8.86
  -4   2 -20    0.99    8.32
  -4   5 -14  281.09   14.60
  -4   6  -9  792.56   22.72
  -3   1 -19   43.34    8.09
  -3   2 -18  206.71   11.08
  -3   3 -16  280.84   13.96
  -3   4 -14   16.91    8.30
  -3   5 -10   67.78    9.33
  -2  -1 -17    3.37    4.28
  -2   4 -10    5.49    4.87
  -2   4   6    4.85    2.06
  -2   5  -4  294.04   10.45
  -2   5  -3  232.45    9.15
  -2   5  -2  166.87    8.14
  -2   5  -1  136.56    7.35
  -1   3  -7   25.05    3.89
  -6   7  -6  140.72   13.41
  -6   7  -5  127.88   13.87
  -6   7  -4  366.57   17.75
  -6   7  -3   -5.18    9.41
  -5   1 -23    6.24    9.49
  -5   3 -20  308.38   17.44
  -5   4 -18   37.58   12.72
  -5   5 -15   11.62   11.06
  -5   6 -11   -2.72   10.62
  -4   1 -21   25.18    9.03
  -4   3 -18    8.73    9.61
  -4   4 -16  374.36   16.88
  -4   5 -13   -6.88    8.74
  -4   6  -8   52.81    9.76
  -4   6  -7  717.64   20.55
  -3   2 -17  104.12    9.60
  -3   4 -13  572.98   18.03
  -3   5  -9  208.15   12.51
  -1   0 -12  169.61    6.00
  -1   1 -11   13.28    2.67
  -1   2  -9  332.29    9.32
  -1   3  -6  655.39   12.28
  -1   3  -5  344.25    8.96
  -1   3   3 1060.49   10.24
  -7   7  -4  166.41   15.09
  -6   1 -24   10.30   10.64
  -6   6 -12  103.05   14.26
  -5   2 -21    8.62   10.26
  -5   4 -17   36.17   10.86
  -5   5 -14  251.83   15.82
  -5   6 -10  449.41   18.98
  -4   2 -19  546.41   18.48
  -4   4 -15  566.06   20.11
  -4   5 -12  139.13   12.22
  -4   6  -6   64.98    9.89
  -4   6  -5  116.98   11.09
  -4   6   1   52.80    7.12
  -4   6   2  301.02   11.81
  -3   0 -19   27.43    7.04
  -3   1 -18    9.12    7.09
  -3   3 -15  264.03   12.83
  -3   4 -12  532.42   17.28
  -3   5  -8   85.89    9.69
  -2   0 -16  371.55   10.85
  -2   1 -15  358.85   11.40
  -2   4   5  528.61    8.74
  -1   3  -4  560.00   10.77
  -1   3   2 1007.18   10.68
  -6   2 -22   19.69   11.87
  -6   4 -18  297.55   19.35
  -6   5 -15   58.62   12.32
  -6   6 -11  157.28   12.76
  -6   6 -10    0.76   10.19
  -5   1 -22    6.44    9.55
  -5   3 -19   52.85   11.19
  -5   5 -13   85.86   12.06
  -5   6  -9   91.33   10.13
  -5   6  -8   22.29   10.27
  -4   0 -21  181.60   11.66
  -4   1 -20  203.47   12.78
  -4   3 -17   -1.90    8.27
  -4   5 -11  278.83   14.72
  -4   6  -4  462.38   15.31
  -4   6  -3  369.67   14.34
  -4   6  -2  408.67   14.77
  -4   6  -1   27.65    7.42
  -4   6   0   95.54    8.40
  -3   2 -16  364.06   14.16
  -3   3 -14  112.84   10.19
  -3   5  -7 1048.29   21.65
  -3   5   4 3308.63   27.72
  -2   2 -13  245.33    9.66
  -2   4  -7   50.51    5.73
  -1  -1 -12  635.85    9.48
  -1   1 -10   20.62    3.40
  -1   2  -8   48.06    3.79
  -1   3  -3  285.31    7.37
  -1   3  -2 4618.42   27.71
  -1   3   0 2973.46   20.34
  -1   3   1 6112.70   27.60
  -6   1 -23  343.19   18.03
  -6   3 -20  123.93   12.15
  -6   5 -14    5.73   11.16
  -6   6  -9  289.44   17.31
  -5   2 -20  184.31   14.12
  -5   3 -18   48.37   10.75
  -5   4 -16   89.44   10.34
  -5   5 -12   19.06   10.08
  -5   6  -7   45.91    8.25
  -5   6  -6  120.13   12.07
  -4   2 -18   12.63    8.97
  -4   3 -16  709.72   20.99
  -4   4 -14   28.90    7.53
  -4   5 -10  268.12   14.11
  -3   1 -17 1139.41   21.66
  -3   4 -11   87.60    8.15
  -3   5  -6  137.61    8.72
  -3   5  -5  317.13   12.76
  -3   5   3  113.88    6.70
  -2  -1 -16   10.57    4.02
  -2   0 -15  511.30   12.13
  -2   1 -14 1126.98   18.50
  -2   3 -10   36.49    5.36
  -2   4  -6  623.63   14.16
  -2   4  -5  366.87   11.32
  -2   4   4  195.20    5.92
  -1  -3 -12 4587.52   15.78
  -1  -2 -12 1066.32   10.21
  -1   0 -11  985.18   12.92
  -1   2  -7  586.49   11.06
  -1   3  -1  257.20    6.43
  -6   2 -21  -15.66   10.46
  -6   3 -19  145.07   14.68
  -6   4 -17    2.54    7.69
  -6   5 -13  634.98   23.19
  -6   6  -8   32.59   10.62
  -6   6  -7   75.65   12.20
  -5   0 -22   -2.91    7.66
  -5   1 -21   28.80   10.04
  -5   4 -15  339.34   17.36
  -5   5 -11   49.05   10.47
  -5   6  -5   29.81    7.61
  -5   6  -4  131.36   11.64
  -5   6  -3  240.20   13.55
  -5   6  -2   20.95    7.71
  -5   6  -1   30.66    7.57
  -5   6   0  173.50   11.14
  -5   6   1  139.81   10.15
  -4   1 -19   -7.13    7.57
  -4   4 -13  329.31   15.26
  -4   5  -9   95.46    9.04
  -3   2 -15  426.87   14.56
  -3   3 -13  365.80   13.86
  -3   4 -10  130.40    8.85
  -3   5  -1    9.11    5.56
  -3   5   0 2194.56   25.72
  -3   5   1   10.35    4.73
  -3   5   2    5.71    4.26
  -2   2 -12   17.20    4.46
  -2   3  -9 1538.95   22.02
  -2   4  -4 4670.75   35.69
  -2   4  -3  153.16    7.22
  -2   4   3  653.54   10.69
  -1   1  -9  226.91    6.83
  -7   6  -8   -2.62    8.44
  -7   6  -7   85.56   13.20
  -6   1 -22    4.54   10.55
  -6   4 -16   81.04   12.08
  -6   5 -12   17.09   11.63
  -6   6  -6  216.26   14.59
  -6   6  -5   99.70   12.06
  -5   2 -19  110.93   12.55
  -5   3 -17  255.08   15.67
  -5   4 -14   24.94   10.63
  -5   5 -10  945.95   24.65
  -4   0 -20   80.21    8.65
  -4   2 -17 1200.10   25.25
  -4   3 -15   38.97    9.54
  -4   4 -12  450.42   17.05
  -4   5  -8  104.18    9.16
  -4   5  -7 2078.44   31.64
  -3   3 -12 1091.91   21.52
  -3   4  -9  394.33   13.87
  -2   1 -13   31.58    5.24
  -2   2 -11  147.11    7.93
  -2   3  -8  526.35   13.15
  -2   3   8   60.07    2.25
  -2   4  -2  408.12   10.43
  -2   4  -1   19.90    4.20
  -2   4   0  719.52   12.64
  -2   4   1   56.46    4.31
  -2   4   2  217.48    6.73
  -1   0 -10   48.22    3.45
  -1   2  -6   93.66    4.49
  -7   6  -6   -1.60    8.12
  -7   6  -5  349.77   18.24
  -7   6  -4   16.85    9.47
  -6   0 -23   79.19   10.76
  -6   2 -20  202.32   15.32
  -6   3 -18    9.14    8.12
  -6   4 -15 1073.79   28.79
  -6   5 -11  143.30   14.20
  -6   6  -4   -0.88    6.71
  -6   6  -3  114.08   11.11
  -6   6  -2  213.11   13.49
  -6   6  -1   19.71    8.96
  -5   1 -20  336.34   16.28
  -5   3 -16  166.43   13.18
  -5   5  -9  288.15   15.62
  -4   1 -18  578.34   17.53
  -4   3 -14   38.92    8.92
  -4   4 -11   53.61    9.68
  -4   5  -6  102.86   10.24
  -3  -1 -18  214.07    9.53
  -3   1 -16  130.95    8.28
  -3   2 -14  230.27   11.34
  -3   4  -8   15.54    7.28
  -2  -1 -15  219.18    7.66
  -2   0 -14 1299.17   18.14
  -1  -1 -11    3.33    1.94
  -1   1  -8  667.00   10.75
  -1   2  -5   55.95    3.90
  -7   5 -11   30.67   12.22
  -7   6  -3   96.99   10.34
  -7   6  -2   99.32   11.34
  -6   1 -21   67.95   12.30
  -6   3 -17    8.86   10.98
  -6   4 -14   95.19   13.46
  -6   5 -10   14.42   10.92
  -5   0 -21  712.24   20.36
  -5   2 -18   -2.45    8.64
  -5   4 -13   25.55    7.56
  -5   5  -8   74.57   10.85
  -4  -1 -20    1.94    5.47
  -4   0 -19   71.07    8.94
  -4   2 -16  560.65   17.82
  -4   4 -10   16.39    7.88
  -4   5  -5  103.23    8.18
  -4   5  -4   15.00    7.54
  -3   3 -11  554.49   15.62
  -2   1 -12  723.59   14.25
  -2   2 -10  820.68   15.70
  -2   3  -7  164.03    7.47
  -1   2  -4  137.95    5.09
  -7   0 -23   13.92   10.42
  -7   5 -10    4.86   10.65
  -6   0 -22   23.18   10.29
  -6   2 -19   68.04    9.75
  -6   5  -9  155.62   13.78
  -5   1 -19    5.97    8.88
  -5   3 -15  268.02   15.46
  -5   4 -12   92.46   11.08
  -5   5  -7  453.31   16.90
  -4   3 -13  860.53   21.36
  -4   5  -3 2533.79   31.43
  -4   5  -2   42.00    7.71
  -4   5   2   17.62    5.83
  -4   5   3  854.51   16.27
  -2  -2 -15   15.63    3.57
  -2   3  -6  915.45   15.81
  -1   1  -7  204.68    5.99
  -7   1 -21   83.96   12.56
  -7   2 -19  538.48   22.12
  -7   3 -17   -1.52    9.89
  -7   4 -14  989.46   27.44
  -7   5  -9    8.63   10.88
  -6   1 -20  192.19   14.51
  -6   2 -18   63.76   11.81
  -6   3 -16  849.16   24.15
  -6   4 -13  284.95   15.30
  -6   5  -8   -1.69    6.96
  -6   5  -7  697.14   21.58
  -5  -1 -21  242.25   12.30
  -5   0 -20   39.54    9.41
  -5   2 -17  367.68   15.35
  -5   4 -11  215.81   14.03
  -5   5  -6 1027.32   23.10
  -5   5  -5   20.47    8.59
  -4   1 -17  941.62   20.65
  -4   2 -15  445.11   14.90
  -4   4  -9  212.89   11.02
  -3  -1 -17  334.91   10.97
  -3   4   6   21.64    3.20
  -2  -1 -14   86.92    5.20
  -2   0 -13  418.84   10.41
  -2   2  -9 2322.71   24.68
  -2   3  -5 4730.51   33.84
  -2   3   7  356.66    5.40
  -1  -2 -11 1022.57    9.50
  -1   0  -9  260.83    6.31
  -1   2  -3  989.92   11.75
  -7   0 -22  124.43   13.39
  -7   3 -16   38.58   11.94
  -7   4 -13   -3.88   10.36
  -7   5  -8  336.60   17.09
  -7   5  -7  120.57   13.45
  -6   0 -21  276.01   15.44
  -6   3 -15  274.71   16.71
  -6   4 -12  158.03   12.36
  -6   5  -6  451.26   18.13
  -5   1 -18    3.81    8.80
  -5   2 -16 1312.00   27.47
  -5   3 -14   55.59    8.47
  -5   4 -10  134.23   12.08
  -5   5  -4  121.16    9.08
  -5   5  -3   83.96    9.32
  -4  -1 -19  125.47    9.20
  -4   0 -18 1005.36   20.49
  -4   3 -12  587.06   16.89
  -4   4  -8 1045.39   21.54
  -3   4  -4  184.41    8.44
  -3   4  -3  129.88    7.67
  -3   4   5  310.86    8.13
  -2   1 -11   14.11    3.97
  -2   3  -4 3828.16   29.56
  -1  -1 -10   46.02    2.77
  -1   2  -2  275.72    6.18
  -8   5  -7    7.19    8.68
  -8   5  -6  297.90   17.85
  -7   1 -20  347.09   18.62
  -7   2 -18  114.57   13.57
  -7   4 -12   13.51   11.36
  -7   5  -6  212.51   15.23
  -7   5  -5    8.12    9.09
  -6  -1 -22  343.76   15.60
  -6   1 -19  383.75   17.81
  -6   2 -17   22.02   10.36
  -6   4 -11  526.56   19.72
  -6   5  -5   21.12    7.31
  -6   5  -4   10.49    8.80
  -5   0 -19   44.17    8.59
  -5   3 -13   95.99   11.31
  -5   4  -9  159.32   12.40
  -5   5  -2   47.09    6.77
  -5   5  -1    8.97    6.41
  -5   5   0  406.05   14.18
  -5   5   1  299.17   12.28
  -5   5   2   13.75    6.43
  -4   1 -16  183.81   10.01
  -4   2 -14  135.76    9.20
  -4   3 -11   59.81    9.13
  -4   4  -7  813.86   18.76
  -3   0 -15  414.55   12.17
  -3   4  -2   26.19    5.07
  -3   4  -1  325.01   10.16
  -3   4   4  242.27    7.40
  -2   2  -8 1209.00   17.22
  -2   3  -3    2.62    3.60
  -1   1  -6  374.91    7.49
  -1   2  -1  438.94    7.20
  -8   4 -11  215.37   16.56
  -8   5  -5    6.40   10.23
  -8   5  -4   35.61   11.15
  -8   5  -3  122.63   12.59
  -7   3 -15  436.28   19.19
  -7   4 -11  173.81   15.07
  -7   5  -4   79.92   11.56
  -7   5  -3  335.81   15.87
  -6   0 -20   36.86    9.66
  -6   3 -14  482.32   18.31
  -6   4 -10   20.66    9.49
  -6   5  -3  443.44   15.88
  -6   5  -2   53.55    9.42
  -6   5  -1  325.11   14.28
  -6   5   0    5.04    6.75
  -6   5   1   15.32    6.82
  -5  -1 -20    5.96    7.55
  -5   1 -17   20.25    8.87
  -5   2 -15  805.55   21.83
  -5   3 -12   33.35    8.85
  -5   4  -8 1440.88   27.36
  -4   0 -17   12.87    7.11
  -4   2 -13 1549.24   26.03
  -4   3 -10   51.30    8.03
  -4   4  -6   13.16    5.41
  -3  -2 -17   95.34    6.38
  -3  -1 -16   88.91    6.44
  -3   1 -13 1252.51   20.66
  -3   4   0  363.96   10.30
  -3   4   1    5.72    3.80
  -3   4   2   27.71    4.28
  -3   4   3  520.57   10.83
  -2   0 -12  173.42    6.81
  -2   1 -10  908.71   14.85
  -2   3  -2  842.87   13.21
  -1   0  -8  890.91   10.73
  -1   2   0  165.57    4.36
  -7   0 -21   84.32   10.51
  -7   2 -17   36.40    9.92
  -6   2 -16  432.93   17.15
  -4   4  -5    6.73    4.92
  -3   3  -7  124.92    7.39
  -2   2  -7  762.33   13.34
 -11  -9  -8  126.65   14.11
 -10  -8  -6  719.92   21.22
  -9  -9  -7  105.45   12.01
  -9  -7  -4  125.87   11.02
  -9  -6  -3  184.88   11.00
  -9  -5  -2   64.76    8.02
  -8 -11 -12  130.03   14.82
  -8  -9  -7 1366.20   29.23
  -7 -11 -13    8.94   10.28
  -7 -10 -10   80.94    9.91
  -6 -11 -14    9.95   10.85
  -6  -9  -8  605.89   18.54
  -6  -7  -4   54.95    8.23
  -6  -2   1  644.35   10.70
  -5 -11 -16  225.46   14.05
  -4 -10 -13  569.97   19.28
  -4  -9 -10   33.00    6.77
  -4  -5  -2   86.41    5.67
   0  -3  -3 1699.96   13.18
 -12  -8  -7   43.67   10.71
 -11  -8  -6    6.35   10.01
 -11  -7  -5  135.31   10.59
 -10 -10  -9   27.97   10.45
 -10  -9  -7   98.55   12.69
 -10  -7  -4  233.56   13.24
 -10  -6  -3  280.90   13.01
  -9 -10  -9   15.81    8.11
  -9  -8  -5  441.86   17.59
  -8 -10  -9  165.07   12.45
  -8  -8  -5  183.11   12.25
  -8  -3   0  172.42    7.85
  -7 -11 -12  250.80   16.65
  -7 -10  -9  259.08   15.30
  -7  -9  -7  384.56   15.69
  -7  -8  -5   63.95    9.83
  -7  -5  -1 1377.19   21.49
  -6 -11 -13  730.82   24.45
  -6 -10 -10  220.49   14.11
  -6  -5  -1   51.03    6.03
  -5 -11 -15  145.92   13.22
  -5 -10 -11   19.89    9.64
  -5  -9  -8  180.47   11.93
  -5  -8  -6   15.27    7.01
  -5  -7  -4  117.02    9.36
  -4  -8  -7    6.54    5.15
  -4  -6  -3  856.35   16.66
  -4  -2   1 1809.66   15.48
  -3  -9 -11   91.22    9.63
  -3  -8  -8  604.18   16.46
  -3  -6  -4  511.99   12.41
  -2  -8 -10  136.25    8.31
  -2  -6  -5   43.93    5.42
  -2  -4  -2    8.59    2.19
  -1  -7  -9   56.55    6.36
  -1  -4  -3 1302.17   14.42
 -11  -9  -7   71.59   12.77
 -10  -8  -5   59.08   10.72
  -9 -10  -8  512.31   21.31
  -8 -11 -11   86.45   10.81
  -8  -9  -6  111.23   11.56
  -8  -7  -3  442.18   15.42
  -8  -6  -2 1745.71   26.90
  -7  -7  -3  223.73   11.90
  -7  -6  -2  386.18   12.64
  -7  -4   0  772.48   15.09
  -7  -2   1   75.96    4.76
  -6  -9  -7  170.39   12.13
  -6  -8  -5  221.11   12.25
  -6  -4   0  471.24   11.52
  -5 -11 -14  321.88   17.40
  -5  -5  -1  888.55   16.15
  -5   0   2 1700.03   11.00
  -4 -10 -12   33.26    9.76
  -4  -9  -9  167.03   10.28
  -4   0   2  126.94    2.81
  -3 -10 -14   15.92    8.83
  -3  -4  -1  244.40    7.39
  -3  -3   0 1336.77   14.40
  -2  -7  -7   21.65    4.48
   0  -5  -6  400.50    8.80
   1  -4  -6   14.00    2.48
 -12  -8  -6  206.62   15.19
 -11  -8  -5  381.98   17.24
 -11  -7  -4  146.05   12.46
 -10 -10  -8   41.87    9.09
 -10  -9  -6  398.59   18.64
  -9  -9  -6  423.36   17.09
  -9  -7  -3  461.77   16.64
  -9  -6  -2  307.19   13.27
  -8 -11 -10   80.79   13.17
  -8 -10  -8  739.31   22.53
  -8  -8  -4   -3.25    7.45
  -7 -11 -11   99.15   11.22
  -7 -10  -8   54.77   11.29
  -7  -9  -6   48.86   10.24
  -6 -11 -12   26.34    9.12
  -6 -10  -9  113.66   10.30
  -6  -7  -3  341.16   13.35
  -5 -11 -13   75.36   11.78
  -5 -10 -10   16.16    9.04
  -5  -6  -2   42.98    6.88
  -5  -4   0    4.31    3.12
  -4 -11 -15    0.70    8.37
  -4  -8  -6  272.06   12.43
  -3  -9 -10  221.94   12.10
  -3  -5  -2 2672.14   25.19
  -2  -9 -12  293.94   12.99
  -2  -8  -9   91.49    8.48
  -2  -5  -3 2913.00   25.01
  -2  -1   1 2208.16   11.55
  -1  -6  -6  107.76    6.33
   0  -6  -8  221.72    7.73
   1  -5  -8 1243.30   14.40
 -11  -9  -6  185.59   15.15
 -10  -7  -3   12.84    8.45
  -9 -10  -7  279.26   17.14
  -9  -8  -4    8.60    6.45
  -9  -5  -1   51.75    7.38
  -8 -10  -7  315.04   16.55
  -8  -4   0  194.03    8.75
  -7 -11 -10    4.55   11.21
  -7  -8  -4  918.74   21.31
  -6 -11 -11   89.29   12.44
  -6  -9  -6    1.25    8.60
  -6  -3   1 1575.67   18.21
  -5  -9  -7  412.09   15.05
  -5  -8  -5  111.84    8.57
  -5  -3   1   49.92    4.03
  -4 -10 -11  104.85    9.67
  -4  -9  -8  927.29   21.78
  -3 -10 -13  381.98   15.61
  -3  -8  -7  362.05   12.95
  -3  -2   1  617.79    8.54
  -1  -7  -8  641.29   14.41
  -1  -5  -4   82.19    4.94
   0  -4  -4    5.50    2.17
 -12  -8  -5   92.97   11.94
 -10 -10  -7  279.48   15.52
 -10  -9  -5   58.41   11.09
 -10  -8  -4   16.42    7.33
 -10  -6  -2   24.44    7.26
  -9 -11  -9   69.80   10.54
  -9  -9  -5   92.33   11.29
  -8 -11  -9   51.94   12.09
  -8  -9  -5   12.64    7.11
  -7 -10  -7  544.54   20.14
  -7  -9  -5  316.97   15.58
  -7  -3   1  963.21   15.11
  -6 -10  -8   51.58    8.40
  -6  -8  -4  399.62   14.27
  -5 -11 -12 1134.48   27.75
  -5 -10  -9   88.76    9.14
  -5  -1   2 2183.36   15.38
  -4 -11 -14  274.82   15.16
  -4 -10 -10   98.58   10.42
  -4  -6  -2  311.04   10.70
  -4  -5  -1  922.24   15.51
  -4  -4   0 1354.21   16.93
  -3 -10 -12   50.42    8.81
  -3  -9  -9  120.43   10.25
  -3  -6  -3 4902.65   36.77
  -2  -9 -11   21.60    7.60
  -2  -7  -6  258.60    9.58
  -2  -6  -4 1877.11   22.32
 -12  -9  -6  520.94   21.33
 -11  -9  -5   80.47   11.75
 -11  -8  -4    9.00    9.60
 -11  -7  -3   10.64    8.91
  -9 -11  -8   31.61   11.79
  -9 -10  -6  533.88   21.15
  -9  -8  -3  549.03   18.53
  -9  -7  -2   -2.64    7.49
  -8  -8  -3   83.53   10.43
  -8  -7  -2 1303.32   24.26
  -8  -6  -1   16.71    5.45
  -7 -11  -9    5.63   10.72
  -7  -8  -3  204.92   12.11
  -7  -7  -2  757.11   18.26
  -7  -5   0   55.47    6.50
  -6 -12 -13  179.51   15.76
  -6 -11 -10   29.24    9.84
  -6  -7  -2 1203.27   22.52
  -6  -5   0  237.36    9.51
  -6  -1   2  222.76    5.71
  -5 -12 -15   17.40   11.56
  -5 -11 -11   46.62   10.99
  -5  -9  -6    9.45    8.19
  -5  -8  -4  622.95   17.49
  -4 -11 -13  609.26   21.01
  -4  -9  -7  230.80   12.66
  -4  -8  -5  204.41   11.20
  -4  -3   1  143.70    5.51
  -4  -1   2  158.14    4.11
 -11 -10  -6  146.92   14.97
 -10 -10  -6   20.98    8.26
 -10  -8  -3   -0.72    8.97
 -10  -7  -2  222.72   13.10
  -9  -9  -4   99.26   12.01
  -9  -6  -1  707.22   17.65
  -8 -11  -8  758.48   23.82
  -8 -10  -6   15.97    7.79
  -8  -9  -4   28.03    9.98
  -7 -12 -11   22.21   12.40
  -7 -10  -6   43.41   10.89
  -7  -4   1  429.32   11.50
  -6 -11  -9  161.08   13.37
  -6 -10  -7  147.30   11.09
  -6  -9  -5   85.70    8.71
  -6  -8  -3 1763.92   28.45
  -6  -4   1  249.19    8.72
  -5 -12 -14   58.63   11.52
  -5 -10  -8   36.14    7.51
  -5  -6  -1  563.98   14.29
  -5  -5   0   97.43    6.72
  -4 -10  -9 1478.27   28.44
  -3 -10 -11   10.54    8.60
  -3  -9  -8 1664.33   27.54
  -3  -8  -6   21.77    5.31
  -3  -7  -4    7.74    5.65
  -2  -9 -10  683.07   17.97
  -2  -4  -1  384.54    8.34
  -2  -3   0  672.91    9.73
  -1  -7  -7  124.03    7.71
  -1  -6  -5    5.56    3.45
  -1  -3  -1 1786.80   14.60
   0  -6  -7  636.02   12.24
   0  -5  -5    8.39    2.72
   2  -3  -6  290.57    4.44
 -12  -9  -5   12.87   11.47
 -10  -9  -4   10.56    7.53
 -10  -6  -1   29.50    8.03
  -9 -11  -7  987.03   28.40
  -9 -10  -5   -0.41    9.58
  -9  -5   0 1001.92   19.85
  -7 -11  -8  116.39   11.34
  -7  -9  -4 1644.85   29.63
  -6 -12 -12  154.85   13.19
  -6  -2   2   54.68    3.81
  -5 -11 -10  182.21   14.05
  -5  -9  -5   29.77    8.07
  -5  -4   1  602.94   12.15
  -5  -2   2   70.82    3.79
  -4 -11 -12   10.70    7.28
  -3  -5  -1    4.02    2.59
  -3  -4   0  159.22    6.40
  -2  -7  -5 1123.18   18.96
  -2  -5  -2  127.39    5.90
  -1  -4  -2 2314.83   19.02
   0  -7  -9  874.39   15.74
   1  -5  -7  198.12    6.09
 -11 -10  -5   36.88   11.08
 -11  -9  -4   42.57   10.30
 -11  -8  -3  223.15   13.07
 -10 -10  -5   87.40   10.50
  -9  -8  -2   97.52   10.96
  -9  -7  -1  413.87   15.69
  -8 -11  -7    2.47    7.85
  -8 -10  -5   16.28    7.68
  -8  -8  -2  444.98   16.83
  -8  -7  -1  500.37   15.54
  -8  -6   0  604.18   16.47
  -8  -4   1 1029.72   17.68
  -7 -12 -10   72.80   12.36
  -7 -10  -5 1001.75   25.42
  -7  -8  -2  465.45   16.58
  -7  -7  -1  246.57   11.80
  -6 -12 -11   -3.09    9.90
  -6 -11  -8   26.01   10.65
  -6 -10  -6   -8.84    6.04
  -6  -9  -4 1465.58   28.00
  -5 -12 -13  508.80   20.00
  -5 -10  -7   12.38    6.55
  -5  -8  -3  244.26   12.26
  -4 -11 -11   12.45    9.37
  -4 -10  -8  138.64   11.66
  -4  -9  -6   34.15    6.52
  -4  -8  -4  853.87   18.82
  -4  -6  -1  125.76    7.74
  -4  -5   0   47.94    5.38
  -3 -10 -10  576.17   18.47
  -3  -8  -5   42.66    7.47
  -3  -6  -2  829.28   15.47
  -2  -9  -9  788.58   18.78
  -2  -6  -3    2.25    4.20
  -1  -5  -3 1544.43   17.56
  -1  -2   0  403.65    5.89
   1  -4  -5   39.68    3.00
 -12  -9  -4   77.23   12.90
 -10  -9  -3   73.30   11.61
 -10  -8  -2  258.87   14.75
 -10  -7  -1   -6.46    7.05
  -9 -11  -6    2.70    9.67
  -9  -9  -3  269.33   13.96
  -9  -6   0  160.68   10.48
  -8 -11  -6  186.18   14.83
  -8  -9  -3 1162.44   25.78
  -7 -12  -9   38.41   11.40
  -7 -11  -7  108.60   11.04
  -7  -9  -3  724.66   21.10
  -7  -5   1    7.17    5.60
  -6  -8  -2   25.66    8.25
  -6  -7  -1   17.95    5.41
  -6  -5   1   72.12    6.51
  -6  -3   2  828.85   13.31
  -5 -12 -12   78.06   12.77
  -5 -11  -9  116.90   10.84
  -4  -4   1   57.51    4.91
  -4  -2   2    7.91    2.09
  -3  -9  -7  185.73   10.25
  -3  -7  -3 1831.85   24.88
  -3  -3   1  383.48    7.80
  -1  -7  -6   80.20    6.44
   0  -4  -3 1552.47   14.73
   0  -3  -2  100.71    3.39
 -11 -10  -4    4.60    9.72
 -11  -9  -3  597.11   21.78
 -11  -8  -2  120.39   12.26
 -10 -10  -4   29.25   11.16
  -9 -10  -4  252.27   14.58
  -8 -10  -4 1310.12   29.24
  -7 -11  -6   16.94    9.77
  -7  -3   2  198.28    7.42
  -6 -12 -10   91.93   11.44
  -6 -11  -7    2.46    9.71
  -6 -10  -5   88.35   10.63
  -5 -12 -11   13.15    9.82
  -5 -11  -8  186.21   13.65
  -5 -10  -6  126.71   10.13
  -5  -9  -4    5.40    7.42
  -5  -6   0  128.42    8.14
  -5  -3   2  222.48    6.91
  -4 -11 -10  277.12   14.85
  -4 -10  -7  104.77   10.57
  -4  -9  -5  210.96   12.23
  -3 -10  -9  388.24   15.77
  -3  -1   2   10.73    1.50
  -2  -7  -4  127.47    7.77
  -2  -2   1 1131.78   10.58
  -1  -6  -4   59.52    5.24
   0  -7  -8  113.82    6.90
   0  -6  -6  501.57   10.91
   0  -2  -1 1216.01    8.95
 -10 -11  -5  143.21   14.87
  -9 -11  -5  169.75   14.66
  -9  -9  -2  284.15   15.62
  -9  -8  -1   56.12    9.84
  -9  -5   1   63.26    7.67
  -8 -12  -7  114.87   13.85
  -8 -11  -5   13.61   10.16
  -8  -9  -2   18.38    9.51
  -8  -8  -1   19.31    7.84
  -8  -7   0    0.31    7.10
  -7 -12  -8  293.36   17.82
  -7 -10  -4   -1.87    6.88
  -7  -8  -1   16.18    8.02
  -7  -7   0  108.60    9.64
  -6 -12  -9  237.95   16.38
  -6  -9  -3    4.98    5.99
  -5  -8  -2   62.56    8.84
  -5  -5   1   46.96    4.88
  -4  -8  -3   39.47    6.19
  -3  -9  -6  242.82   12.35
  -3  -8  -4   28.01    7.31
  -2  -9  -8   35.38    7.09
   0  -5  -4  201.51    6.42
 -12  -9  -3   15.48   10.17
 -10 -10  -3  359.13   18.39
 -10  -9  -2   86.78   10.14
 -10  -8  -1  118.69   11.36
  -9 -10  -3   42.67   10.38
  -9  -7   0  137.80    9.68
  -8 -10  -3   27.57   10.86
  -8  -6   1  246.28   11.60
  -7 -11  -5  173.14   13.90
  -7  -9  -2   19.28    9.11
  -7  -4   2   45.06    5.41
  -6 -11  -6   -0.17    9.97
  -6 -10  -4  666.74   20.99
  -6  -8  -1  174.51   11.39
  -6  -7   0    8.15    6.89
  -6  -4   2 1896.09   21.73
  -5 -12 -10   29.57   11.61
  -5 -11  -7   39.15   10.10
  -5 -10  -5  269.55   14.58
  -4 -12 -12  145.70   13.41
  -4 -11  -9  892.75   23.07
  -4  -6   0   36.22    5.81
  -4  -3   2 4883.15   28.86
  -3 -11 -11   94.47   11.14
  -3 -10  -8  975.19   22.82
  -3  -6  -1 1850.53   22.83
  -3  -5   0  850.68   14.30
  -2 -10 -10  594.50   17.60
  -2  -6  -2  688.87   13.90
  -2  -5  -1  905.67   14.20
  -2  -4   0 1184.80   14.65
   1  -5  -6   58.47    3.70
   2  -4  -7   72.75    3.10
 -11 -10  -3    6.82   10.40
 -11  -9  -2  286.45   15.02
 -11  -8  -1  167.62   13.11
 -10 -11  -4  319.21   18.33
 -10  -7   0   12.57    7.46
  -9 -11  -4   48.91   11.82
  -9  -6   1   16.24    7.05
  -8 -12  -6   35.66   12.38
  -8 -11  -4  709.68   23.94
  -8  -4   2   52.90    6.10
  -7 -12  -7    9.01    7.73
  -7 -10  -3 1385.50   29.54
  -6 -12  -8  276.17   16.96
  -6  -9  -2   -3.55    8.37
  -5  -9  -3  353.51   13.87
  -5  -4   2   47.99    4.88
  -4 -12 -11  123.20   12.24
  -4 -11  -8  538.76   19.05
  -4 -10  -6  231.37   12.17
  -4  -9  -4  989.64   21.42
  -4  -5   1   16.25    4.61
  -3  -7  -2   42.02    5.57
  -3  -4   1  339.25    8.60
  -3  -2   2  607.41    8.53
  -2  -9  -7  117.66    9.66
  -1  -7  -5   72.26    6.32
  -1  -5  -2  144.95    6.03
  -1  -4  -1   53.58    3.75
   0  -7  -7 1586.76   20.51
 -10 -10  -2   45.43   10.88
 -10  -9  -1   21.54   10.16
  -9 -10  -2   71.63   12.06
  -9  -9  -1  110.10   11.51
  -9  -8   0    7.87    8.93
  -8  -9  -1   -6.56    8.83
  -8  -8   0   77.05    9.58
  -8  -7   1   53.44    8.27
  -7  -8   0   18.93    8.44
  -7  -5   2  194.23    9.21
  -6 -11  -5  552.52   20.63
  -6  -5   2 5116.45   38.74
  -5 -12  -9  277.55   15.14
  -5 -11  -6  689.00   22.02
  -5 -10  -4   41.36    9.90
  -5  -8  -1  937.52   20.94
  -5  -6   1   44.66    6.89
  -4  -8  -2  306.39   11.85
  -3 -11 -10   87.47    9.18
  -3 -10  -7   63.72    9.69
  -3  -9  -5  783.55   18.61
  -3  -8  -3  848.19   18.76
  -2 -10  -9  179.41   10.94
  -2  -7  -3   30.14    5.69
  -2  -3   1 3039.72   20.57
  -1  -6  -3  530.71   11.84
   0  -6  -5   52.67    4.76
 -11 -10  -2  217.29   16.05
 -11  -9  -1   61.14   11.13
 -10 -11  -3  100.30   13.95
 -10  -8   0  316.94   15.12
  -9 -11  -3  119.92   13.78
  -9  -7   1  402.85   15.35
  -8 -12  -5   68.06   12.05
  -8 -10  -2  159.28   11.91
  -7 -12  -6  208.86   14.10
  -7 -11  -4   49.15    9.19
  -7 -10  -2    8.73    8.92
  -7  -9  -1   -1.56    6.31
  -7  -7   1  874.62   19.38
  -6 -12  -7   62.55    9.84
  -6 -10  -3   30.87    7.77
  -6  -8   0  242.55   12.31
  -6  -2   3  378.26    8.18
  -5 -12  -8   24.12   10.88
  -5  -9  -2  381.75   15.43
  -5  -5   2  289.92    9.91
  -4 -12 -10  272.31   16.12
  -4 -11  -7  319.62   16.07
  -4 -10  -5 1046.91   23.89
  -4  -9  -3  501.41   16.67
  -4  -4   2 4053.36   29.44
  -3 -11  -9  615.75   19.80
  -1  -3   0  408.67    7.17
   1  -3  -3 1039.88    9.37
 -11  -8   0   -2.55    9.07
 -10  -7   1  162.26   11.71
  -8 -11  -3   94.45   10.82
  -8  -6   2  673.73   17.13
  -7 -12  -5  199.54   15.47
  -7  -3   3   14.39    4.03
  -6 -12  -6   48.83   11.99
  -6 -11  -4  185.56   14.35
  -6  -9  -1   86.52   10.56
  -6  -7   1  246.42   10.82
  -6  -3   3  538.53   10.85
  -5 -11  -5   19.17    9.20
  -5  -2   3   87.51    4.15
  -5  -1   3  744.67    8.86
  -3 -10  -6 1147.46   24.54
  -3  -9  -4  525.87   16.40
  -3  -7  -1  349.66   12.27
  -3  -6   0 1076.09   17.91
  -3  -3   2    2.99    2.43
  -2 -10  -8   55.69    8.23
  -2  -9  -6    2.73    4.95
  -1  -9  -8    5.69    5.69
  -1  -7  -4  337.19   10.70
   0  -4  -2 2596.11   19.14
   1  -6  -7   96.67    5.25
   1  -4  -4    4.95    1.74
 -11 -10  -1    0.23    9.53
 -10 -11  -2    2.18   11.20
 -10 -10  -1   23.13   10.02
 -10  -9   0   49.04   10.90
  -9 -11  -2   26.09   11.43
  -9 -10  -1  323.26   15.84
  -9  -9   0  214.58   12.61
  -9  -8   1  516.19   18.16
  -9  -6   2  268.87   11.95
  -8 -12  -4  203.37   15.73
  -8 -10  -1  439.34   18.85
  -8  -9   0  221.62   12.59
  -8  -8   1   -1.86    7.99
  -7 -11  -3  114.95   11.06
  -7  -9   0  458.84   17.37
  -7  -8   1  472.18   16.30
  -7  -4   3  262.87    9.46
  -6 -10  -2   15.16    9.47
  -6  -4   3  360.06   10.17
  -5 -12  -7   85.39   12.62
  -5 -10  -3  310.23   14.09
  -5  -8   0  713.32   18.53
  -5  -3   3  142.07    5.76
  -4 -12  -9    4.72    7.15
  -4 -11  -6  150.97   12.94
  -4 -10  -4  260.86   14.06
  -4  -8  -1  135.66    9.65
  -4  -6   1  432.31   11.97
  -3 -11  -8   14.83    8.92
  -3  -8  -2  149.90    9.88
  -3  -5   1  570.32   11.88
  -2  -7  -2  245.51    9.87
  -2  -6  -1    8.89    3.73
  -2  -5   0  862.33   13.92
   0  -7  -6   28.38    4.89
   0  -5  -3   18.35    3.06
   1  -5  -5   12.22    3.01
 -11  -9   0    8.41   10.05
 -10  -8   1   95.34   10.58
  -9  -7   2  108.95   10.09
  -8 -11  -2   51.09   11.96
  -8  -7   2 2290.13   31.98
  -8  -4   3  294.82   10.27
  -7 -12  -4  284.05   17.78
  -7 -10  -1  364.87   16.74
  -7  -7   2   12.56    7.40
  -7  -5   3 1664.30   23.29
  -6 -12  -5  632.05   22.99
  -6 -11  -3   37.40   10.91
  -5 -13  -9   11.12   11.47
  -5 -11  -4  424.93   17.75
  -5  -9  -1  231.04   13.12
  -5  -6   2  439.31   13.19
  -5  -4   3 2441.33   23.98
  -4 -12  -8   97.71   12.23
  -4  -9  -2   70.70    9.43
  -4  -5   2  700.05   14.05
  -4  -2   3 1164.18   12.47
  -3 -10  -5   90.72    9.63
  -2  -9  -5 1248.31   23.25
  -2  -4   1 3163.54   24.00
  -1  -5  -1  168.38    6.70
   0  -6  -4  165.32    6.88
   0  -3  -1  750.12    8.97
   2  -3  -5   48.20    1.95
 -10 -11  -1  130.21   13.67
 -10 -10   0    1.36   10.53
 -10  -7   2  263.23   13.02
  -9 -11  -1 1051.16   28.47
  -9 -10   0  291.40   16.71
  -9  -9   1  268.77   15.15
  -8 -12  -3   79.05   12.99
  -8 -10   0  323.22   16.45
  -8  -9   1 1137.25   26.01
  -7 -11  -2   78.52   11.84
  -6 -10  -1   42.79    9.48
  -6  -9   0  943.70   22.16
  -6  -8   1 1213.16   23.50
  -6  -7   2  202.75   11.17
  -6  -5   3  432.33   12.16
  -5 -12  -6  382.44   17.29
  -5 -10  -2   16.39    9.17
  -4 -11  -5  832.51   23.15
  -4 -10  -3   25.16    8.38
  -4  -3   3  456.23    9.24
  -4  -1   3   92.44    3.14
  -3 -11  -7   -4.83    8.45
  -3  -9  -3   -6.91    6.39
  -3  -4   2 1989.00   20.06
  -2 -10  -7    6.69    5.45
  -1  -9  -7  255.88   11.43
  -1  -6  -2  755.40   13.77
  -1  -4   0  731.07   11.16
   2  -4  -6    6.25    1.82
 -11 -10   0    9.84   10.93
 -10  -9   1  610.97   20.59
  -9  -8   2   17.99    8.63
  -8 -11  -1   53.11   12.18
  -8  -8   2  699.11   19.86
  -8  -6   3 1202.26   22.18
  -7 -12  -3  122.36   13.93
  -7 -10   0  364.26   16.80
  -7  -9   1   80.55   10.83
  -7  -6   3   44.43    7.43
  -6 -12  -4  320.88   17.94
  -5 -13  -8   91.40   13.22
  -5  -8   1  566.31   16.68
  -5  -5   3 1167.87   18.47
  -4 -12  -7   26.75   10.51
  -4  -8   0  587.90   16.81
  -3  -8  -1 1089.24   21.24
  -3  -6   1 1310.69   19.94
  -2  -2   2 4891.09   22.49
  -2  -1   2  875.68    7.51
  -1  -7  -3  110.98    7.06
  -1  -2   1  547.37    7.04
   0  -7  -5  727.62   14.21
   1  -6  -6  296.60    8.08
 -11  -9   1  597.01   20.83
 -10  -8   2  657.95   20.36
  -9  -6   3  100.67    8.58
  -8 -12  -2  295.32   17.43
  -8  -7   3   77.70    8.79
  -7 -11  -1  576.20   21.43
  -7  -8   2 1523.12   26.89
  -6 -11  -2   37.66    8.19
  -5 -13  -7  193.81   15.48
  -5 -12  -5  235.86   14.47
  -5 -11  -3    3.39    6.95
  -5  -9   0   25.08    6.56
  -5  -7   2   86.38    8.77
  -5   0   3  352.95    4.58
  -4 -13  -9    3.93    9.77
  -4 -11  -4   20.05    8.63
  -4  -9  -1  159.80   10.01
  -4  -6   2   60.88    5.81
  -4  -4   3   74.34    5.12
  -3 -11  -6   80.90   10.72
  -3 -10  -4  402.01   15.59
  -2 -10  -6  259.17   12.70
  -2  -9  -4   82.38    7.62
  -2  -7  -1    7.87    5.09
  -2  -6   0 1241.72   18.40
  -1  -9  -6  499.17   14.95
 -11 -10   1   97.83   12.53
 -10 -11   0   17.77    8.22
 -10 -10   1  331.67   17.52
  -9 -11   0   15.96   10.82
  -9 -10   1   54.18    8.89
  -9  -9   2  184.21   13.46
  -9  -7   3   87.39    9.74
  -8 -11   0  113.24   13.49
  -8 -10   1  424.98   18.82
  -8  -9   2  428.78   17.58
  -7 -12  -2  173.09   15.53
  -7  -7   3   93.71    7.91
  -7  -4   4 1582.99   20.76
  -6 -12  -3  328.41   18.18
  -6 -10   0  605.82   19.99
  -6  -9   1    0.10    5.90
  -6  -8   2    8.10    5.89
  -5 -12  -4  -15.52    8.74
  -5 -10  -1   49.46    8.06
  -4 -12  -6  100.22   11.67
  -4 -10  -2  227.71   13.53
  -3 -12  -8   33.56   10.32
  -3  -9  -2  575.49   16.32
  -3  -5   2 1902.81   21.64
  -2  -5   1 2591.10   24.21
  -2  -3   2 8826.12   35.71
   0  -6  -3   11.25    3.38
   0  -5  -2  802.32   12.33
 -11  -9   2  136.59   12.32
 -10  -9   2  180.88   12.31
  -9  -8   3   -3.11    8.41
  -8 -12  -1   17.05   10.59
  -8  -8   3    3.46    8.04
  -7 -11   0  235.71   15.33
  -7 -10   1  299.20   16.27
  -7  -9   2   19.40    9.30
  -7  -5   4   32.82    6.51
  -7  -3   4 2430.98   23.02
  -6 -11  -1   21.37    9.74
  -6  -7   3  525.06   15.03
  -6  -5   4   42.28    5.86
  -6  -4   4  477.83   11.57
  -6  -3   4  149.74    6.28
  -5 -13  -6   93.70   13.97
  -5 -11  -2  435.90   18.13
  -4 -13  -8   70.08   12.66
  -4  -9   0  618.30   18.05
  -4  -8   1  400.96   14.44
  -4  -5   3   51.37    5.01
  -3 -11  -5  298.79   15.33
  -3 -10  -3    6.45    8.22
  -3  -3   3 4931.75   28.30
  -3  -2   3 2611.67   17.74
  -2 -10  -5  686.56   18.98
  -2  -9  -3  170.03   10.53
  -1  -7  -2   70.26    6.34
  -1  -6  -1   77.17    5.83
  -1  -5   0  826.48   13.39
  -1  -3   1  299.67    6.49
   0  -8  -6   97.97    7.36
   0  -4  -1   14.42    2.55
   1  -5  -4 1508.80   15.51
   1  -4  -3 2392.51   17.04
 -10 -11   1   11.37   11.79
 -10 -10   2   81.54   11.98
 -10  -8   3   -0.85    8.84
  -9 -11   1  119.05   13.80
  -9 -10   2  145.42   14.05
  -8  -6   4  111.57    9.19
  -7 -12  -1  515.54   21.11
  -7  -8   3   48.73    7.46
  -7  -6   4  303.31   12.12
  -6 -12  -2  238.14   16.44
  -6 -10   1   32.51    9.51
  -6  -9   2   18.39    8.29
  -6  -2   4   53.44    3.77
  -5 -12  -3   25.66   10.41
  -5 -10   0   13.21    9.38
  -5  -9   1  428.88   15.28
  -5  -8   2  510.09   15.51
  -5  -4   4  505.84   11.53
  -5  -3   4  761.71   12.30
  -4 -12  -5  129.45   11.22
  -4 -11  -3  138.55   11.02
  -4 -10  -1  304.21   14.54
  -3 -12  -7   35.40   10.14
  -3  -9  -1 1031.65   22.14
  -3  -8   0  313.33   11.81
  -3  -6   2  682.72   14.91
  -2 -11  -7   48.58    8.29
  -2  -4   2   40.63    4.02
  -1  -9  -5  451.64   14.27
   0  -7  -4   77.02    6.03
   0  -2   0  107.85    3.04
   1  -6  -5   12.40    3.42
 -11 -10   2  280.88   17.30
 -10  -9   3    9.46    9.03
  -9  -9   3  196.02   13.94
  -9  -7   4   24.96    7.41
  -9  -6   4  264.04   11.82
  -8 -12   0  186.69   15.89
  -8 -11   1   32.71    9.55
  -8 -10   2   26.27    8.11
  -8  -9   3   20.99    9.38
  -8  -7   4  409.77   15.25
  -7  -7   4   74.04    9.14
  -6 -11   0  369.91   18.03
  -6  -8   3  264.51   13.35
  -5 -13  -5   22.38    9.36
  -5 -11  -1   52.38   11.16
  -5  -7   3  116.85    8.12
  -5  -5   4  294.87   10.17
  -5  -2   4  535.95    9.07
  -4 -13  -7   -5.82    7.81
  -4  -6   3  222.90    9.76
  -3 -11  -4   17.12    9.30
  -3  -4   3 1141.65   15.50
  -3  -1   3  228.34    4.41
  -2 -10  -4  203.37   12.19
  -2  -7   0 1967.83   25.05
  -2  -6   1  929.41   16.50
   1  -3  -2  976.60    9.25
 -10 -11   2   79.63   12.54
  -8  -8   4  118.65   10.75
  -7 -12   0    4.84   10.30
  -7 -11   1    2.33    9.59
  -7 -10   2   76.75    9.53
  -7  -9   3   59.97   10.54
  -6 -12  -1  286.80   17.54
  -6  -7   4  641.56   17.34
  -5 -13  -4  124.45   13.57
  -5 -12  -2  382.42   18.23
  -5  -9   2    2.23    7.68
  -4 -13  -6  167.89   15.40
  -4 -12  -4   21.83    8.11
  -4 -11  -2  416.44   17.25
  -4  -9   1   99.72   10.36
  -4  -8   2   65.32    8.82
  -4  -3   4 1358.98   15.79
  -3 -12  -6   55.99    8.60
  -3 -10  -2 1338.20   25.75
  -3  -5   3  158.05    7.54
  -2 -11  -6  112.83   10.35
  -2  -9  -2  256.66   12.39
  -1  -9  -4   41.97    7.54
  -1  -4   1 1295.30   14.94
   0  -8  -5  988.59   17.99
   0  -6  -2  384.70    9.98
   0  -3   0 2774.77   17.61
 -10 -10   3   15.48   10.63
 -10  -8   4  199.41   13.35
  -9 -11   2  241.99   14.84
  -9 -10   3   58.00   11.74
  -9  -8   4  180.71   11.25
  -8 -12   1    4.78   10.74
  -8 -11   2  142.39   14.53
  -8 -10   3   29.57   10.75
  -7  -8   4  375.14   15.54
  -6 -11   1   76.84   11.46
  -6 -10   2   77.74   11.47
  -6  -9   3  521.98   18.40
  -5 -11   0   20.79   10.30
  -5 -10   1  119.01   10.12
  -5  -8   3  197.08   11.46
  -4 -12  -3   63.05   10.87
  -4 -10   0  302.80   14.51
  -4  -4   4    6.00    2.54
  -4  -2   4  151.37    4.91
  -3 -12  -5   87.11   10.96
  -3 -11  -3  158.47   12.72
  -3  -9   0   30.63    8.43
  -3  -8   1  691.18   16.96
  -2  -5   2 1429.72   18.36
  -1  -7  -1   54.23    6.12
  -1  -6   0   86.34    6.23
   0  -7  -3  333.37   10.25
   0  -5  -1   17.40    3.21
   2  -4  -5  537.96    7.17
 -11 -10   3   39.73   11.01
 -10  -9   4  192.50   13.57
  -9  -9   4  252.10   15.06
  -8  -9   4   58.30   10.79
  -8  -6   5  487.43   15.02
  -7 -11   2   16.31   11.24
  -7 -10   3  801.87   23.76
  -7  -6   5 1529.41   24.46
  -7  -4   5   55.08    5.63
  -6 -12   0   13.75   10.94
  -6  -8   4   33.28    8.77
  -6  -5   5   31.25    6.01
  -6  -4   5    5.54    4.17
  -5 -13  -3  118.03   14.23
  -5  -7   4 1070.37   21.30
  -5  -1   4  113.60    3.77
  -4 -13  -5  146.30   14.75
  -4 -11  -1  368.83   17.01
  -4  -5   4  830.71   15.33
  -3 -10  -1   73.06   10.48
  -3  -6   3   16.09    5.52
  -2 -11  -5   23.67    7.89
  -2 -10  -3  277.81   12.40
  -2  -8   0 1410.87   23.62
  -2  -7   1    8.16    6.31
  -1  -5   1 4554.54   31.37
   1  -6  -4 1648.52   18.30
   1  -5  -3 2269.21   19.22
  -9 -11   3   12.52   11.36
  -9  -7   5  551.67   17.52
  -8 -11   3   48.27   11.75
  -8  -7   5   99.55    8.60
  -7 -12   1    3.64    7.48
  -7  -9   4  584.35   19.29
  -7  -7   5 2265.25   31.56
  -6  -3   5  469.64   10.22
  -5 -12  -1   11.14    7.95
  -5 -10   2  -10.00    9.09
  -5  -9   3  986.97   23.38
  -5  -4   5  304.90    9.38
  -4 -12  -2   40.85   10.49
  -4 -10   1  116.21   11.03
  -4  -9   2   14.10    8.30
  -4  -8   3   31.23    7.53
  -4  -6   4   34.74    6.74
  -3 -12  -4   51.96   10.84
  -3 -11  -2  185.72   12.86
  -2  -9  -1 2192.74   30.23
  -2  -6   2 1699.54   22.23
  -1 -10  -5   67.87    8.24
  -1  -9  -3   11.09    6.89
   0  -8  -4    3.19    4.83
   0  -4   0   28.47    3.07
   1  -4  -2    1.04    2.18
 -11 -10   4   22.08   10.36
 -10 -10   4  611.78   22.21
  -9 -10   4  192.03   13.34
  -9  -8   5  418.84   16.46
  -8 -12   2  270.57   16.46
  -8 -10   4   78.47   12.12
  -8  -8   5  417.67   15.56
  -7  -8   5 1220.17   25.33
  -6 -12   1  172.77   14.91
  -6 -11   2  420.65   18.53
  -6 -10   3   23.48    7.78
  -6  -9   4 1422.59   28.17
  -6  -7   5  188.44   11.13
  -5 -13  -2  556.88   22.81
  -5 -11   1  245.94   13.95
  -5  -8   4 1082.61   22.99
  -5  -5   5 1400.38   20.42
  -5  -3   5   98.22    5.11
  -4 -13  -4   44.17    9.79
  -4 -11   0   18.44   10.00
  -3 -10   0  338.54   14.92
  -3  -9   1  266.91   12.86
  -3  -8   2   93.33    7.73
  -3  -4   4   72.43    5.31
  -3  -3   4 2550.38   20.96
  -2 -11  -4    5.78    7.50
  -2 -10  -2  283.31   13.76
  -2  -4   3 2626.87   22.92
  -2  -3   3  601.99    9.74
  -2  -2   3 3422.92   19.60
  -1  -7   0  141.72    8.08
   2  -3  -4 1048.82    7.86
 -10  -9   5   -0.62    9.30
  -9 -11   4  298.38   17.48
  -9  -9   5  608.57   20.91
  -8  -9   5   99.33   11.64
  -7 -12   2   14.17    9.73
  -7 -11   3   47.65    9.19
  -7 -10   4    4.31    9.00
  -6  -8   5 2184.46   32.60
  -5 -12   0  546.87   20.56
  -4 -13  -3  198.36   15.19
  -4 -12  -1   -3.70    9.39
  -4  -7   4  282.91   11.27
  -3 -12  -3    4.65    9.99
  -3  -5   4  528.39   12.70
  -2  -9   0    9.00    6.76
  -2  -8   1   48.63    7.78
  -2  -5   3  306.76    9.32
  -1 -10  -4  183.99   11.35
  -1  -6   1  561.61   12.82
  -1  -4   2 4956.89   29.89
  -1  -3   2 5651.54   27.78
  -1  -2   2   49.65    2.74
   0  -7  -2  120.03    7.18
   0  -6  -1   91.87    5.42
 -10 -10   5   59.87   11.51
  -9 -10   5  123.02   13.75
  -8 -11   4   -8.44   10.40
  -8  -7   6  732.49   19.46
  -8  -6   6  289.41   12.43
  -7  -9   5    2.89    6.52
  -7  -7   6   52.69    8.23
  -7  -6   6  154.07    9.91
  -6 -11   3   11.68   10.75
  -6 -10   4  700.68   22.20
  -6  -2   5   20.10    3.35
  -5 -13  -1   63.20   13.33
  -5 -11   2  429.86   18.96
  -5 -10   3  793.93   21.71
  -5  -9   4   15.34    8.88
  -5  -7   5  807.62   18.43
  -4 -11   1  709.57   21.93
  -4 -10   2  421.60   17.40
  -4  -9   3   11.80    8.54
  -4  -5   5  447.48   12.21
  -4  -4   5   68.46    5.24
  -4  -1   4  393.30    6.14
  -3 -11  -1  169.17   11.60
  -3  -6   4 3108.12   31.35
  -3  -2   4  103.88    4.09
  -2 -11  -3   42.74    8.89
  -2 -10  -1  889.60   21.79
  -1  -9  -2 1928.68   27.52
   0  -5   0 1600.22   17.91
   1  -6  -3  115.94    6.01
  -9  -8   6   35.10    9.29
  -9  -7   6    7.89    5.64
  -8 -10   5   59.39    9.02
  -8  -8   6  213.13   13.24
  -7 -12   3  191.67   15.47
  -7 -11   4   45.31   12.53
  -7 -10   5   29.34    9.80
  -7  -8   6  567.98   18.07
  -7  -4   6   11.84    4.65
  -6 -12   2  140.57   12.32
  -6  -9   5  279.47   15.01
  -6  -7   6 1034.69   21.64
  -6  -6   6 1612.90   24.74
  -6  -5   6  984.00   18.08
  -6  -4   6  185.41    8.05
  -5 -12   1    1.69    8.51
  -5  -8   5  192.13   12.05
  -5  -2   5  231.61    6.30
  -4 -13  -2   -2.32   11.18
  -4  -8   4 1177.15   22.86
  -4  -3   5   78.01    4.66
  -3 -13  -4   18.18    9.88
  -3 -12  -2  133.78   13.21
  -3 -10   1   11.32    8.05
  -3  -9   2   98.97    8.66
  -3  -8   3  455.99   15.03
  -2  -6   3 1626.73   22.20
  -1 -10  -3  343.88   14.20
  -1  -5   2  399.32    9.99
   0  -9  -4   83.62    8.26
   1  -7  -4  718.88   13.67
   1  -5  -2   88.54    4.64
 -10  -9   6  169.94   13.92
  -9 -11   5   85.48   12.92
  -9  -9   6   18.07    9.19
  -8 -11   5   82.89   12.59
  -8  -9   6   57.62   10.81
  -5 -13   0  227.79   17.06
  -5 -11   3  449.57   19.47
  -5 -10   4   33.60   10.37
  -5  -5   6 1141.82   19.07
  -4 -12   0   47.54    9.04
  -4 -10   3  215.46   13.42
  -4  -7   5  113.61    9.49
  -3 -11   0   14.01    8.97
  -2 -11  -2  290.15   14.43
  -2  -9   1   23.95    7.83
  -2  -8   2  472.91   14.96
  -1  -9  -1   66.51    8.65
  -1  -7   1   22.42    4.75
   0  -7  -1 1466.87   20.70
   0  -3   1 1360.08   12.94
   1  -3  -1 6412.66   24.55
 -10 -10   6  100.23   13.30
  -9 -10   6   68.15   12.77
  -8 -10   6   -4.33    9.89
  -7 -12   4   57.07   12.59
  -7 -11   5  147.83   13.67
  -7  -9   6   24.54    7.30
  -6 -12   3   20.98    8.26
  -6 -11   4   82.94   10.43
  -6 -10   5   16.58   10.48
  -6  -8   6   47.18    7.47
  -5 -12   2  802.49   24.90
  -5  -9   5  449.36   17.35
  -5  -7   6   80.49    9.14
  -5  -4   6   37.59    5.02
  -4 -13  -1  104.92   14.18
  -4 -11   2   48.82   10.40
  -4  -9   4  974.06   22.32
  -3 -13  -3   48.74   11.34
  -3 -12  -1   21.88   10.46
  -3 -10   2  628.47   19.72
  -3  -9   3  334.99   14.77
  -2 -10   0  108.81   10.39
  -2  -1   3  512.65    6.10
  -1 -10  -2   51.50    8.69
  -1  -6   2  424.17   11.59
  -1  -1   2  493.67    5.38
   0  -6   0  131.36    6.34
   0  -4   1 2885.99   21.76
   0  -2   1 2148.48   13.23
  -9 -11   6  323.14   18.28
  -9  -8   7  326.01   15.55
  -8  -8   7   16.38    8.81
  -8  -7   7    1.92    7.06
  -8  -6   7   38.56    7.70
  -7 -10   6  341.23   17.50
  -7  -7   7   -2.43    7.44
  -7  -6   7  684.52   17.40
  -6  -9   6    0.63    9.23
  -6  -3   6  131.00    6.09
  -5  -8   6   67.49    9.84
  -4 -12   1 1003.19   26.36
  -4  -8   5    5.23    5.83
  -4  -2   5  848.95   11.17
  -3 -11   1    8.19    9.77
  -3  -8   4  141.27   10.52
  -3  -6   5   13.20    6.28
  -3  -5   5  496.46   12.07
  -3  -4   5 1111.20   15.95
  -2 -12  -3   11.35    8.32
  -2 -11  -1  294.67   15.07
  -2  -5   4   14.60    4.74
  -2  -4   4  195.90    6.73
  -2  -3   4 1772.67   17.21
   0  -9  -3    1.89    5.55
   0  -5   1  111.23    5.62
   1  -7  -3  883.30   15.20
   1  -6  -2   16.14    3.66
   1  -4  -1   18.78    2.47
 -10  -9   7   10.14   10.02
  -9  -9   7  273.24   15.26
  -8 -11   6  757.66   24.95
  -8  -9   7   69.32   11.17
  -7 -12   5   65.93   12.52
  -7  -8   7   98.32    9.13
  -6 -12   4    6.72   11.16
  -6 -11   5  138.03   14.23
  -6  -7   7   97.32    9.79
  -6  -6   7   63.06    7.47
  -5 -12   3   74.73   12.68
  -5 -11   4  216.93   13.65
  -5 -10   5    3.51    9.79
  -5  -3   6  182.52    6.67
  -4 -13   0  257.48   16.67
  -4 -11   3  191.24   14.56
  -4 -10   4  201.21   14.03
  -4  -5   6  254.32    9.35
  -4  -4   6 1737.78   20.88
  -3 -13  -2   13.37   10.24
  -3 -12   0   52.43   11.48
  -3  -7   5   15.83    6.66
  -3  -3   5 3289.47   24.49
  -3  -1   4 1411.15   11.09
  -2 -10   1  110.38   10.93
  -2  -9   2   75.99    8.92
  -2  -8   3    0.52    7.07
  -2  -6   4 2611.22   28.44
  -1  -9   0    1.10    6.58
  -1  -7   2   53.20    7.15
  -1  -5   3   33.03    4.44
  -1  -4   3 1717.48   18.31
  -1  -3   3 3981.74   24.37
   0  -7   0   43.37    5.93
 -10 -10   7   30.78   11.92
  -9 -10   7  399.31   17.75
  -8 -10   7 1078.42   28.20
  -7 -11   6  339.28   18.26
  -7  -9   7   57.24    8.70
  -7  -4   7  109.21    7.23
  -6 -10   6   96.06   10.26
  -6  -8   7  185.57   11.06
  -5  -9   6  383.24   16.16
  -4 -12   2   59.17   10.58
  -4  -9   5   38.16    7.40
  -4  -7   6   34.21    6.21
  -3 -11   2  250.12   15.16
  -3 -10   3    6.87    8.28
  -3  -9   4    4.13    8.51
  -2 -12  -2  347.04   15.49
  -2 -11   0   28.52    9.61
  -1 -10  -1  326.87   13.25
   0  -9  -2  338.82   12.74
   0  -6   1   56.89    5.48
   1  -5  -1  106.09    5.12
  -9  -8   8   34.23    8.78
  -8 -11   7  293.67   17.53
  -8  -8   8  265.54   14.57
  -8  -7   8  637.47   18.60
  -7 -10   7   14.62    9.69
  -6 -12   5   90.36   12.90
  -6 -11   6  338.75   17.85
  -6  -9   7  533.53   18.97
  -6  -4   7  449.93   11.70
  -5 -12   4  343.36   18.58
  -5 -11   5  246.56   16.23
  -5  -8   7  419.93   15.85
  -5  -7   7   26.04    6.01
  -5  -5   7   22.79    4.65
  -4 -13   1  232.28   15.22
  -4 -11   4  141.98   13.62
  -4  -8   6  902.82   21.32
  -4  -3   6  856.36   13.26
  -3 -13  -1  200.45   14.04
  -3 -12   1   15.37   10.45
  -3  -8   5   17.40    8.09
  -2 -12  -1   20.13    9.17
  -2 -10   2  468.34   16.99
  -2  -9   3  900.38   21.11
  -2  -2   4 1802.71   14.98
  -1 -11  -2   38.91    9.20
  -1  -9   1   10.41    7.10
  -1  -8   2 1002.48   20.33
  -1  -6   3  329.12   10.29
  -9 -10   8  234.45   15.68
  -9  -9   8  179.35   13.36
  -8  -9   8  451.28   18.37
  -8  -6   8  204.94   11.19
  -7 -11   7  259.36   16.87
  -7  -9   8  361.48   16.57
  -7  -8   8  116.71   11.03
  -7  -7   8  320.75   13.14
  -7  -6   8  398.65   14.06
  -6 -10   7   89.30   12.52
  -6  -7   8 1024.70   22.19
  -6  -2   6    9.87    2.91
  -5 -10   6  167.92   12.04
  -5  -4   7 2428.18   25.43
  -5  -1   5   10.43    2.12
  -4 -12   3    8.99    7.90
  -4 -10   5   59.28    8.78
  -4  -9   6  404.29   16.78
  -3 -13   0    2.61   10.50
  -3 -11   3   21.48    9.25
  -3 -10   4   12.26    9.33
  -3  -5   6   46.48    5.87
  -3  -2   5  881.80   11.20
  -2 -11   1  137.37   12.57
  -2  -8   4  530.87   16.34
  -2  -5   5 7593.77   45.11
  -1 -10   0    0.25    7.94
  -1  -2   3 5861.16   25.17
   0  -7   1   40.15    5.84
   0  -4   2  807.59   12.14
   1  -7  -2 1036.67   16.72
   1  -6  -1  286.54    8.62
   2  -3  -3  130.55    3.08
 -10 -10   8  480.85   20.48
  -8 -10   8   -1.12    8.44
  -7 -10   8   68.74   11.32
  -6 -12   6  450.78   20.61
  -6  -8   8   71.06    9.79
  -6  -6   8  311.64   11.93
  -5 -12   5  195.33   16.37
  -5 -11   6    5.91    9.70
  -5  -9   7 1136.08   25.18
  -5  -2   6    3.51    2.61
  -4  -7   7 1330.50   24.32
  -4  -5   7  816.81   16.42
  -3 -12   2  238.28   16.11
  -3  -9   5  211.32   11.74
  -3  -7   6  179.16    9.57
  -3  -4   6 1363.60   18.14
  -2 -12   0   83.11   12.03
  -2  -6   5 1961.90   25.10
  -2  -4   5  244.06    7.88
  -1 -11  -1  105.31   11.12
   0  -9  -1  851.46   18.51
   0  -5   2  815.50   13.81
   0  -3   2  190.38    5.43
   1  -4   0 1888.85   16.72
  -8 -11   8   58.72   12.68
  -8  -8   9  124.81   11.24
  -6 -11   7  243.47   14.84
  -6  -9   8    1.84    6.80
  -6  -3   7 1033.25   15.40
  -5 -10   7  394.65   18.23
  -5  -8   8  973.38   23.01
  -5  -7   8  892.32   20.82
  -5  -6   8   20.39    7.10
  -4 -12   4  -10.06    9.06
  -4 -11   5  620.99   20.86
  -4 -10   6 1065.47   26.34
  -4  -8   7  739.55   19.82
  -4  -4   7  529.16   12.29
  -3 -13   1  476.49   21.35
  -3  -8   6   90.16   10.03
  -2 -11   2    6.56    9.40
  -2 -10   3   71.19    9.61
  -2  -9   4   22.68    8.62
  -2  -3   5  475.05    9.54
  -1 -10   1  581.68   18.42
  -1  -9   2 2979.12   36.15
  -1  -8   3  257.98   11.93
  -1  -6   4  675.60   14.75
  -1  -5   4 1251.21   17.77
  -1  -4   4  513.17   10.80
   0  -6   2  496.98   12.18
   1  -5   0   43.39    3.88
   1  -3   0 3139.43   18.18
 -10 -10   9   27.78   10.91
  -9 -10   9   45.38   12.16
  -9  -9   9  460.00   18.75
  -9  -8   9  729.58   21.39
  -8 -10   9   22.99   10.99
  -8  -9   9  180.69   13.58
  -8  -7   9   27.76    7.88
  -7 -11   8    3.77    9.89
  -7  -9   9  152.17   13.19
  -7  -8   9  391.81   16.77
  -7  -7   9  388.44   15.41
  -6 -10   8  111.43   11.15
  -5 -12   6  200.81   15.57
  -5  -9   8   51.50    9.84
  -5  -3   7  250.97    8.01
  -4  -9   7  166.31   13.13
  -4  -2   6    3.96    2.23
  -4  -1   5 1997.07   14.05
  -3 -12   3   49.11   11.92
  -3 -11   4  619.17   20.23
  -3 -10   5    2.91    6.87
  -3  -9   6  138.26   11.38
  -3  -3   6  362.36    8.82
  -2 -12   1  331.82   17.20
  -2  -8   5   31.10    8.30
  -1 -11   0    7.73    8.79
   0  -9   0   18.33    7.05
   1  -8  -2  821.47   16.65
   1  -7  -1   35.32    5.11
   2  -5  -3 1293.78   13.76
  -7 -10   9  112.78   13.40
  -7  -6   9  382.76   13.82
  -6 -11   8    3.82   10.96
  -6  -9   9  109.23   11.69
  -6  -8   9  445.87   17.28
  -6  -7   9  209.62   11.99
  -6  -6   9   86.75    8.98
  -6  -4   8   69.25    5.58
  -5 -11   7  361.67   17.17
  -4 -12   5  574.14   21.89
  -4 -11   6   53.58   11.20
  -4 -10   7   10.30    8.84
  -4  -7   8   32.03    8.33
  -4  -6   8  525.70   15.43
  -3 -13   2   69.52   13.41
  -3  -7   7  527.38   16.15
  -3  -5   7  289.73   10.50
  -2 -11   3   61.15   10.50
  -2 -10   4   63.70   10.57
  -2  -5   6  182.09    8.61
  -1 -10   2  675.05   19.78
  -1  -9   3  123.39   10.47
  -1  -3   4 1983.32   17.97
   0 -10  -1   28.33    8.01
   0  -7   2  630.20   14.55
   1  -6   0 1275.68   17.57
  -7 -11   9  324.38   19.01
  -6 -10   9   25.94   11.16
  -5 -10   8   99.30   10.40
  -5  -8   9  481.61   17.23
  -5  -7   9  908.88   21.42
  -5  -4   8  105.47    6.81
  -4  -8   8  910.97   21.58
  -4  -5   8   23.06    6.37
  -4  -3   7  319.56    8.67
  -3 -12   4  152.03   14.99
  -3 -11   5  141.61   12.91
  -3 -10   6  268.45   15.47
  -3  -8   7 1155.89   24.00
  -3  -4   7 2666.79   26.16
  -2 -13   0  440.63   18.66
  -2 -12   2    8.56   10.42
  -2  -9   5   29.73    6.93
  -2  -7   6  150.35    8.87
  -2  -4   6 1991.74   21.93
  -1 -11   1  105.06   11.61
  -1  -8   4  458.02   15.10
   0  -9   1  332.19   13.41
   0  -8   2  360.18   12.93
   0  -6   3    9.25    4.79
   0  -5   3  140.53    6.86
   0  -4   3    8.52    3.12
   0  -2   2    5.96    1.36
   1  -2   0  168.11    3.51
   2  -6  -3 1969.32   19.25
  -9 -10  10   51.78   11.91
  -9  -9  10  104.39   10.48
  -8 -10  10  187.54   15.45
  -8  -9  10    8.66    7.45
  -8  -8  10  122.12   10.23
  -8  -7  10  103.35   10.55
  -7  -9  10   12.64    9.73
  -7  -8  10   19.29    9.54
  -7  -7  10   -5.34    7.82
  -5 -12   7   98.50   12.04
  -5 -11   8   65.13   13.01
  -5  -9   9   16.36   10.10
  -5  -6   9  880.46   19.03
  -4 -12   6   -7.24   11.10
  -4 -11   7   18.27   11.15
  -4  -9   8  430.85   16.37
  -3  -9   7 1208.81   26.36
  -2 -13   1   -4.08   10.78
  -2 -11   4    3.11    9.11
  -2 -10   5  560.88   19.15
  -2  -8   6   48.55    6.94
  -2  -2   5 7785.83   32.59
  -2  -1   4 1296.44   10.47
  -1  -6   5 1199.34   19.66
  -1  -5   5 1286.09   18.56
   0 -10   0   47.61    8.75
   1  -7   0 1523.03   20.78
   1  -5   1 2311.96   21.68
   1  -4   1 2373.19   19.48
  -7 -10  10  241.90   14.53
  -7  -6  10   63.35    8.17
  -6 -11   9    9.54    8.13
  -6  -9  10   21.71   10.34
  -6  -8  10  141.20   12.48
  -6  -7  10  675.06   19.22
  -6  -3   8    4.46    3.76
  -5 -10   9  144.49   14.03
  -4 -10   8   21.86   10.76
  -4  -7   9 1390.31   25.50
  -4  -4   8   48.82    5.60
  -3 -12   5  148.74   14.64
  -3 -11   6  173.87   14.63
  -3 -10   7   18.91    9.34
  -3  -7   8  994.34   21.48
  -3  -2   6 1594.84   15.63
  -2 -12   3   71.75   11.99
  -2  -9   6  119.27   11.27
  -1 -11   2  434.32   17.63
  -1 -10   3  513.40   17.04
  -1  -9   4  375.18   14.17
  -1  -4   5  339.28    9.06
   0  -3   3  333.85    7.37
   1  -6   1  741.32   13.98
   2  -5  -2   67.71    4.08
  -8  -9  11    4.41    9.14
  -6 -10  10  318.02   17.84
  -6  -6  10  391.17   14.39
  -6  -4   9   52.69    6.26
  -5 -11   9  343.78   18.73
  -5  -8  10   11.09    8.57
  -5  -7  10 1029.76   22.81
  -5  -3   8  593.60   12.04
  -5  -2   7    9.63    2.97
  -4 -12   7   87.67   14.04
  -4 -11   8  204.07   15.23
  -4  -9   9   69.92   11.27
  -4  -8   9   49.35    7.90
  -4  -6   9  107.37    7.91
  -3  -8   8  788.86   19.99
  -3  -5   8   71.00    7.01
  -3  -3   7 3446.55   26.83
  -3  -1   5  725.86    8.47
  -2 -13   2   -1.73   11.12
  -2  -8   7  371.87   14.73
  -2  -7   7  644.81   16.68
  -2  -5   7   78.56    6.96
  -2  -3   6 3974.58   27.65
  -1 -12   1  301.62   16.28
  -1  -8   5   11.63    5.50
  -1  -2   4 4752.91   24.12
  -1  -1   3 1310.54    9.66
   0 -10   1   30.50    8.45
   0  -9   2  351.46   13.07
   0  -8   3 2009.00   28.23
   1  -7   1   31.03    6.00
   1  -3   1  281.74    6.02
   2  -6  -2  562.20   11.08
  -9  -9  11   66.77    9.74
  -8 -10  11  224.03   15.12
  -8  -8  11   87.49   10.61
  -7 -10  11   69.72   13.40
  -7  -9  11   99.48   12.48
  -7  -8  11   34.40   10.01
  -7  -5  10  748.53   17.12
  -6 -11  10  291.53   18.01
  -5  -9  10  199.80   14.05
  -5  -6  10   58.49    8.49
  -5  -4   9  799.87   15.72
  -4 -10   9  440.58   19.45
  -3 -12   6   30.65   11.38
  -3 -11   7  261.86   16.61
  -3  -9   8   66.38    8.74
  -2 -12   4  188.69   15.14
  -2 -11   5  467.77   18.11
  -2 -10   6    6.47    6.83
  -1 -11   3   -0.88    9.19
  -1 -10   4   13.42    8.42
  -1  -9   5   30.73    8.91
  -1  -7   6  243.42   11.64
  -1  -5   6  560.14   13.30
  -1  -3   5  234.42    7.10
   0  -6   4  148.95    7.55
   0  -5   4  822.04   14.45
  -8  -7  11   70.72    8.14
  -7  -7  11  120.78    9.52
  -6 -10  11   98.47   13.21
  -6  -9  11  341.34   17.40
  -6  -8  11    5.20    8.41
  -6  -7  11    7.83    8.46
  -6  -5  10  409.31   13.29
  -5 -10  10  548.66   20.07
  -5  -1   6    9.18    2.16
  -4  -8  10  278.82   14.38
  -4  -7  10  137.09   10.73
  -4  -3   8   57.96    4.73
  -4  -2   7 1382.82   15.24
  -3 -10   8   34.16   10.15
  -3  -8   9   35.43    8.76
  -3  -7   9   56.88    9.21
  -3  -4   8  153.24    7.24
  -2  -9   7  132.15   10.22
  -2  -4   7 1260.50   17.91
  -1 -12   2   -0.21    8.37
  -1  -8   6   53.21    8.92
   0 -10   2  270.21   13.72
   0  -9   3  321.16   13.93
   0  -4   4 1132.69   15.30
   1  -6   2    7.10    4.61
   1  -5   2  720.50   12.80
  -8 -10  12  261.30   17.81
  -8  -9  12  499.20   20.17
  -7  -6  11   30.92    8.08
  -6  -6  11    4.63    6.67
  -5 -11  10   74.79   10.77
  -5  -9  11   19.18    9.65
  -5  -8  11   18.81    9.58
  -4 -11   9  175.71   13.39
  -4  -9  10  375.40   17.03
  -4  -6  10  708.66   18.19
  -4  -4   9  178.43    8.42
  -3 -12   7   -8.66   10.49
  -3 -11   8  490.69   21.41
  -3  -9   9   29.34   10.11
  -3  -6   9  557.09   15.28
  -2 -12   5  285.53   16.88
  -2 -11   6   45.60    8.65
  -2 -10   7   59.49   11.09
  -2  -8   8  726.10   20.09
  -2  -7   8   76.80    7.68
  -1 -11   4  307.58   16.23
  -1 -10   5    6.49    8.47
  -1  -9   6  551.27   18.07
  -1  -4   6 1135.48   16.46
   0  -8   4   56.44    6.75
   1  -7   2    9.50    5.53
   1  -4   2 1494.35   16.25
   2  -6  -1 1674.87   18.96
   2  -5  -1  467.82    9.17
   2  -4  -1   63.28    3.61
  -8  -8  12  437.81   17.70
  -7 -10  12   16.42   10.88
  -7  -9  12  202.94   13.35
  -7  -8  12   63.09   11.00
  -5 -10  11  185.43   16.00
  -5  -7  11   48.51    7.55
  -4 -10  10 1148.37   27.88
  -4  -1   6   54.80    3.09
  -3 -10   9  836.60   24.77
  -2  -9   8  409.75   17.20
  -2  -5   8  131.52    7.60
  -1 -12   3  285.99   15.01
  -1  -7   7  503.40   15.68
   0 -10   3   77.24   10.13
   0  -9   4   52.52    9.27
   0  -6   5  621.54   14.37
   0  -5   5  438.42   11.77
   0  -3   4  818.83   11.80
   0  -2   3   15.36    2.27
   1  -9   1   78.72    8.67
   1  -8   2 1271.15   22.01
  -7  -7  12  109.12   10.59
  -6 -10  12   16.30   10.65
  -6  -9  12   48.67    8.85
  -6  -8  12  330.25   14.96
  -6  -7  12  953.55   22.88
  -6  -5  11   62.63    7.44
  -6  -4  10  116.01    7.55
  -6  -3   9  108.88    6.25
  -5 -11  11  304.68   18.12
  -5  -6  11   48.48    6.77
  -5  -4  10 1021.59   18.14
  -4 -11  10  872.61   26.62
  -4  -9  11  232.01   14.69
  -4  -8  11 1074.29   25.37
  -4  -7  11  188.65   11.96
  -3 -12   8  456.14   21.43
  -3 -11   9  356.15   18.18
  -3  -8  10  112.67   11.61
  -3  -7  10  160.35   11.53
  -3  -3   8  506.65   11.21
  -3  -2   7 1245.57   14.52
  -2 -12   6   35.05    9.97
  -2 -11   7    3.74    7.86
  -2 -10   8    9.80    9.95
  -2  -3   7   92.04    5.15
  -2  -2   6  513.18    8.95
  -1 -12   4   -4.75   10.62
  -1 -11   5   47.07   10.42
  -1 -10   6  201.99   13.96
  -1  -8   7 1341.16   24.96
  -1  -5   7  158.59    8.52
   0  -8   5  836.76   19.80
   1  -6   3   22.97    5.02
   1  -5   3  102.88    6.10
   1  -3   2 5005.78   25.86
  -8  -9  13   68.22   12.23
  -7 -10  13  -14.08   10.00
  -7  -9  13   59.04   11.73
  -7  -6  12   28.49    7.48
  -5 -10  12    6.52   10.67
  -5  -9  12   57.00   11.67
  -5  -8  12  250.91   14.84
  -5  -5  11  334.94   12.55
  -5  -2   8 1149.64   14.39
  -4 -10  11  320.77   18.02
  -4  -6  11   -9.04    7.10
  -3 -10  10    3.17    9.70
  -3  -9  10   48.75    8.67
  -3  -6  10   22.17    5.74
  -3  -4   9  493.89   12.70
  -2  -9   9   14.89    9.51
  -2  -8   9  410.05   15.30
  -2  -7   9  181.60   10.37
  -2  -6   9   13.83    7.35
  -2  -4   8   76.19    5.27
  -1  -9   7   97.96    9.27
  -1  -3   6  361.79    8.75
  -1  -2   5  484.61    8.46
   0 -11   3   31.23    9.79
   0 -10   4    6.47    8.49
   0  -9   5  300.63   14.23
   0  -4   5 1105.53   15.82
   1  -9   2  402.20   14.51
   1  -2   1  469.98    6.31
   2  -6   0    4.09    3.88
   2  -5   0 1227.57   15.11
  -8  -8  13    2.81    8.32
  -7  -8  13  170.20   13.58
  -6 -10  13   52.81   12.00
  -6  -9  13   33.72   11.37
  -6  -6  12  929.76   21.31
  -5  -7  12  194.42   11.29
  -4 -11  11    0.41   10.37
  -4  -4  10  964.74   17.72
  -4  -3   9   43.19    4.89
  -2 -12   7    8.89    8.62
  -2 -11   8   -2.03    8.47
  -2 -10   9  291.50   16.14
  -2  -1   5  934.03    9.68
  -1 -12   5  246.55   16.37
  -1 -11   6  306.20   16.40
  -1 -10   7   53.66   11.09
  -1  -8   8   13.23    8.53
  -1  -7   8  551.01   16.45
  -1  -4   7  702.26   13.69
   0  -8   6   82.70    9.48
   0  -7   6  282.30   11.26
   0  -5   6   12.57    4.58
   0  -1   2  677.35    6.37
   1  -8   3   89.99    8.29
   1  -4   3  542.81   10.28
   2  -7   0   26.72    5.38
   2  -4   0  723.57   10.38
  -7  -7  13  776.41   21.61
  -6  -8  13  220.37   13.12
  -6  -7  13   98.99   10.72
  -5  -6  12  198.26   11.71
  -4 -10  12   10.20   11.24
  -4  -9  12   13.93    9.71
  -4  -8  12  116.70   11.84
  -4  -7  12   63.73   10.14
  -4  -5  11  109.97    8.99
  -4  -2   8 2571.95   21.52
  -3 -11  10  118.99   11.85
  -3  -9  11  542.22   20.31
  -3  -8  11 1072.38   24.45
  -3  -7  11  560.62   17.81
  -3  -1   6    0.86    2.00
  -2 -12   8  201.47   15.56
  -2  -8  10  133.22   12.06
  -2  -7  10  600.41   18.17
  -1  -9   8  320.56   15.62
  -1  -5   8 1296.37   20.99
   0 -11   4  232.68   14.63
   0 -10   5  432.54   17.47
   0  -9   6  527.97   17.64
   1  -9   3  106.51    9.84
   1  -6   4   69.07    6.47
   1  -5   4  171.52    7.60
  -8  -9  14  171.70   14.54
  -7  -9  14    8.10   11.30
  -6  -5  12   12.14    6.74
  -5 -10  13   56.77   12.19
  -5  -9  13   67.06    9.85
  -5  -8  13   64.72    8.89
  -5  -7  13  920.07   22.93
  -4  -6  12 1132.29   23.18
  -3 -10  11   24.03    8.67
  -3  -6  11    8.61    5.51
  -2 -11   9  243.22   15.12
  -2  -9  10  166.24   11.82
  -2  -6  10   86.57    8.79
  -2  -4   9   23.58    4.94
  -2  -3   8   40.55    4.86
  -1 -12   6    1.39   10.11
  -1 -11   7   24.49    8.41
  -1 -10   8  504.02   19.56
  -1  -1   4   32.94    2.28
   0  -7   7   -4.24    6.91
   0  -4   6  126.80    6.52
   0  -3   5   65.69    3.94
   1  -8   4    7.50    6.86
   2  -7   1  108.01    7.41
   2  -6   1  521.15   11.72
   2  -5   1  156.43    6.28
  -7  -8  14   64.32   10.51
  -6  -9  14  181.23   14.89
  -6  -8  14   17.26   10.11
  -6  -6  13   36.68    8.76
  -5  -5  12  715.08   17.78
  -5  -3  10  269.88    9.10
  -5  -1   7  734.34    9.37
  -4  -9  13   84.43   12.80
  -4  -8  13   10.50    9.40
  -3 -11  11   27.94    9.82
  -3  -9  12   19.28   10.76
  -3  -8  12   13.83    9.89
  -3  -5  11   28.84    7.45
  -3  -4  10  259.03    9.59
  -3  -3   9   33.65    3.72
  -2 -10  10    5.95    7.77
  -2  -2   7  962.40   12.96
  -1  -9   9   48.34   10.37
  -1  -8   9    8.73    6.36
  -1  -7   9   17.66    6.09
  -1  -6   9  287.18   12.46
  -1  -4   8  400.67   11.34
  -1  -3   7  900.35   14.15
   0 -11   5  103.69   11.43
   0 -10   6   29.87    9.08
   0  -9   7  174.64   12.34
   0  -8   7  597.87   17.16
   0  -5   7  296.84   10.59
   0  -2   4 5066.52   25.27
   1  -9   4   15.95    7.75
   1  -6   5   41.70    6.13
   1  -4   4  428.16    9.83
   1  -3   3  319.58    7.28
  -8  -9  15   -7.02    9.83
  -7  -7  14    0.92    8.79
  -6  -7  14  422.93   17.02
  -5 -10  14  209.10   16.57
  -5  -9  14   77.31   12.87
  -5  -8  14   31.69    9.74
  -5  -6  13  839.70   20.85
  -4 -10  13  181.55   13.53
  -4  -7  13  315.46   15.50
  -4  -5  12  781.98   18.52
  -4  -3  10  511.04   12.05
  -3 -10  12   22.35   10.52
  -3  -7  12  808.95   20.73
  -3  -2   8 1115.04   14.43
  -2 -11  10    5.05    8.51
  -2  -9  11   70.96   12.08
  -2  -8  11   18.88    7.01
  -2  -7  11   -1.58    7.58
  -1 -12   7   14.98    9.09
  -1 -11   8   94.61   11.40
  -1 -10   9    9.54   10.22
  -1  -2   6 1452.13   15.20
   1  -8   5   68.35    8.90
   1  -5   5  360.32   10.69
   2  -7   2   78.90    7.32
   2  -6   2   92.01    6.38
   2  -4   1   16.68    2.69
  -7  -9  15 1222.99   29.91
  -7  -8  15  393.39   17.71
  -6  -9  15  194.19   15.51
  -5  -7  14   36.51    9.93
  -5  -2   9  734.60   12.11
  -4  -6  13  621.11   18.26
  -4  -1   7 1579.52   13.83
  -3  -6  12  758.95   18.93
  -2 -10  11  192.58   13.53
  -2  -6  11  871.94   19.77
  -1 -11   9    9.52   10.95
  -1  -9  10  466.07   18.80
  -1  -8  10  145.38   12.48
  -1  -7  10   72.11    9.77
   0 -11   6   69.63    9.42
   0 -10   7  112.66   11.77
   0  -8   8    2.86    7.64
   0  -7   8  780.33   18.62
   1 -10   4  119.35   11.47
   1  -9   5  415.08   15.75
   1  -2   2  289.24    5.56
   2  -8   2    5.73    5.51
   2  -5   2  166.03    6.77
   2  -3   0   84.84    3.32
  -6  -8  15    4.37   10.10
  -6  -6  14   25.95    8.48
  -6  -5  13 1003.76   20.84
  -5  -9  15   39.78   11.35
  -5  -5  13  400.51   14.43
  -4 -10  14  386.12   19.81
  -4  -9  14  157.84   12.52
  -4  -8  14   56.47   11.63
  -4  -2   9  920.46   13.65
  -3 -10  13  473.31   21.44
  -3  -9  13  216.20   13.89
  -3  -8  13  120.85   10.65
  -3  -7  13   15.08    9.36
  -3  -5  12   28.26    7.09
  -3  -4  11   59.91    7.36
  -2 -11  11  515.78   21.19
  -2  -9  12   47.76   11.42
  -2  -8  12  454.74   18.31
  -2  -7  12  376.89   15.71
  -2  -5  11  395.15   13.81
  -2  -4  10 1732.21   23.24
  -2  -3   9 1059.84   16.55
  -1 -10  10   69.22   12.19
  -1  -6  10  968.10   20.27
   0 -12   6   48.42   11.58
   0 -11   7   20.49   10.71
   0  -9   8   20.29    7.47
   0  -5   8 2896.26   30.87
   0  -4   7   64.03    5.28
   0  -3   6  113.73    5.21
   1  -8   6  795.92   19.83
   1  -7   6 2206.11   29.36
   1  -4   5 1706.75   19.85
  -7  -7  15  153.24   12.81
  -6  -7  15  325.60   16.16
  -5  -8  15  156.76   14.02
  -5  -6  14   37.46    9.31
  -5  -3  11   86.22    6.31
  -4  -7  14   48.66    9.69
  -3  -6  13  142.47   10.96
  -3  -3  10    6.30    3.48
  -2 -10  12  290.20   15.78
  -2  -6  12    7.65    7.26
  -2  -1   6  443.03    7.31
  -1 -11  10   45.83   12.47
  -1  -9  11   -9.49    8.72
  -1  -8  11  837.92   22.86
  -1  -7  11  682.01   19.45
  -1  -4   9  141.18    7.48
  -1  -3   8    6.60    4.13
   0 -10   8   15.85    7.76
   0  -8   9  177.04   12.54
   0  -7   9   14.21    8.04
   1 -10   5  197.66   11.71
   1  -9   6  120.59   11.07
   1  -5   6  208.32    8.93
   1  -3   4  599.78   10.37
   2  -8   3  411.49   13.74
   2  -6   3  731.99   14.78
   2  -4   2  426.24    8.93
  -7  -8  16   54.07   11.53
  -6  -9  16   52.29   11.64
  -5  -7  15  135.40   12.45
  -4  -9  15   47.05   11.91
  -4  -8  15  876.91   24.96
  -4  -6  14  227.05   13.26
  -4  -5  13   19.56    5.64
  -4  -3  11 1037.99   17.28
  -4   0   5 3296.27   12.48
  -3 -10  14   24.02   11.07
  -3  -9  14  436.68   19.93
  -3  -8  14  703.70   22.71
  -3  -1   7  199.52    5.28
  -2  -9  13  186.31   15.22
  -2  -8  13  166.29   13.14
  -2  -2   8   15.19    3.24
  -1 -10  11    2.05   10.72
  -1  -6  11 1021.94   22.12
   0 -12   7   65.98   12.58
   0 -11   8  102.11   13.09
   0 -10   9  727.18   22.85
   0  -9   9 1696.97   30.97
   0  -6   9  127.97    8.52
   0  -2   5   19.38    2.32
   0  -1   3  366.40    5.42
   1 -10   6   81.36   10.97
   1  -8   7  129.80   10.85
   1  -7   7  120.66    9.81
   2  -5   3  236.92    8.24
   2  -3   1 1201.89   12.14
  -6  -8  16   73.77   10.79
  -6  -6  15  183.96   12.44
  -6  -5  14  167.92   10.98
  -5  -9  16  125.45   14.09
  -5  -5  14  461.82   15.36
  -4  -7  15  514.34   18.96
  -3  -7  14 1602.42   30.38
  -3  -5  13 2025.94   29.35
  -3  -2   9   50.34    3.72
  -2 -10  13  674.50   22.93
  -2  -7  13  121.70   11.38
  -2  -5  12  736.82   18.38
  -1 -11  11   75.51   13.07
  -1  -8  12   16.19    8.92
  -1  -2   7 3331.76   24.13
  -1  -1   5 1409.01   12.20
   0  -9  10   -0.55    9.13
   0  -8  10  795.19   21.98
   0  -7  10  499.27   17.16
   0  -4   8  224.52    8.68
   0  -3   7   22.33    3.92
   1  -9   7   39.22    8.87
   1  -4   6  130.60    6.98
   2  -8   4  112.90    9.29
   2  -6   4   43.58    6.35
  -6  -7  16  208.46   14.35
  -5  -8  16  124.02   11.73
  -5  -6  15  375.92   15.95
  -5  -2  10   27.01    4.00
  -4  -9  16   65.20   12.48
  -3  -9  15  528.76   21.73
  -3  -8  15  280.21   16.19
  -3  -6  14   15.72    8.88
  -3  -3  11  212.29    8.82
  -2  -9  14  687.13   23.75
  -2  -6  13  152.80   11.81
  -2  -3  10 5852.21   39.30
  -1 -10  12  683.78   23.88
  -1  -9  12   72.28    9.82
  -1  -7  12  213.52   11.91
  -1  -5  11  198.25   10.56
  -1  -4  10 2026.92   25.36
  -1  -3   9 2721.69   26.36
   0 -11   9  165.87   13.29
   0 -10  10   12.13   10.76
   0  -6  10  427.51   15.13
   1 -10   7   17.40    9.80
   1  -8   8   95.43   10.56
   1  -7   8   61.73    8.86
   1  -5   7   67.92    6.09
   1  -3   5  365.98    8.71
   1  -2   3 1096.05   11.30
   2  -5   4  325.80    9.85
   2  -4   3  165.22    6.25
   3  -4  -3  499.55    6.62
  -7  -8  17   10.88   11.05
  -6  -8  17   66.71   12.78
  -5  -7  16  158.21   12.96
  -5  -3  12  688.41   14.79
  -4  -8  16    1.49   10.55
  -4  -6  15   -6.31    8.24
  -4  -5  14  133.46    9.10
  -4  -2  10   57.43    4.72
  -4  -1   8  558.79    8.95
  -3  -7  15  117.66   12.60
  -2 -10  14  201.31   14.78
  -2  -8  14  522.68   18.85
  -2  -7  14  262.76   15.01
  -1  -6  12  425.14   14.78
   0 -11  10    7.68   10.69
   0  -9  11   24.50    9.64
   0  -8  11  293.72   15.48
   0  -7  11   24.79    8.40
   0  -4   9 1888.92   24.15
   1  -9   8  196.85   11.92
   1  -6   8  157.91    8.91
   2  -8   5   54.94    8.50
   2  -7   5 1160.07   20.83
   2  -6   5   -0.35    5.64
   3  -5  -1   14.24    2.93
  -6  -6  16  822.86   22.20
  -5  -8  17   10.49   11.10
  -5  -5  15  170.09   11.08
  -4  -7  16  418.95   18.59
  -4  -3  12   26.03    5.78
  -3  -9  16   70.35   13.48
  -3  -5  14   44.62    8.62
  -3  -4  13 1467.11   23.78
  -2  -5  13   81.18    9.46
  -2  -2   9  415.75    9.71
  -1 -10  13   52.99   12.61
  -1  -9  13  410.27   17.76
  -1  -8  13   21.79    7.55
  -1  -7  13  111.62   11.84
   0 -10  11   82.32   12.97
   0  -6  11 2203.19   31.60
   0  -3   8   23.98    4.72
   0  -2   6   12.35    2.26
   1 -10   8  404.14   16.77
   1  -9   9   61.03   10.08
   1  -8   9    2.57    8.72
   1  -7   9  658.05   18.59
   1  -4   7  588.22   13.22
   2  -7   6  135.79    9.39
   2  -5   5  169.20    8.01
   2  -3   2  903.28   11.29
   3  -4  -2   39.54    2.62
  -6  -7  17   17.18    9.17
  -5  -7  17  227.08   14.54
  -5  -6  16   99.96    9.60
  -5  -4  14 1025.54   20.41
  -4  -9  17  258.96   16.10
  -4  -8  17   74.00   13.40
  -4  -5  15  461.21   15.90
  -3  -8  16   -2.16    7.38
  -3  -6  15 1037.33   23.57
  -3  -2  10  486.72   10.71
  -3   0   5  293.81    4.10
  -2  -9  15    9.86    8.71
  -2  -8  15  113.26   12.64
  -2  -6  14    9.12    6.41
  -2  -3  11  251.13    9.64
  -2  -1   7 1257.84   13.02
  -1  -6  13   -3.98    8.24
  -1  -5  12 1396.31   23.99
  -1  -2   8   23.04    3.35
   0  -9  12    6.46   10.32
   0  -8  12   47.27   10.84
   1 -11   8    7.87   10.96
   1 -10   9  232.42   15.38
   1  -6   9    7.85    6.54
   1  -3   6  716.10   12.64
   2  -9   6  283.77   14.08
   2  -8   6  159.11    9.72
   2  -4   4 4624.13   31.28
   3  -5   0 2330.43   20.27
  -6  -8  18  607.87   22.72
  -5  -8  18  108.26   13.69
  -4  -7  17  106.41   12.15
  -4  -6  16 1126.92   24.96
  -4  -4  14  740.32   17.87
  -3  -9  17    7.59   11.42
  -3  -7  16  608.05   19.93
  -3  -3  12   31.49    4.78
  -3  -1   8 1720.93   15.72
  -2  -7  15  761.90   21.64
  -1 -10  14   20.96   11.68
  -1  -9  14    5.85    8.04
  -1  -8  14  195.76   12.90
  -1  -7  14   18.33   10.02
  -1  -3  10  651.17   13.71
  -1  -1   6   70.80    3.51
   0 -10  12   46.32   11.51
   0  -7  12 1057.33   23.78
   0  -5  11 2036.61   28.69
   0  -4  10 1173.75   20.06
   0  -1   4   27.59    1.98
   1 -11   9  234.83   15.71
   1  -9  10  751.42   22.74
   1  -8  10 1348.95   27.47
   1  -7  10 1061.30   23.54
   1  -2   4  145.16    4.65
   2  -8   7  556.44   17.53
   2  -7   7 1493.43   25.37
   2  -5   6  474.77   12.61
   3  -6   2 1129.54   17.44
   3  -5   1   10.76    3.67
  -6  -7  18  276.00   15.64
  -6  -6  17   19.08    9.37
  -5  -6  17  889.26   23.28
  -5  -5  16  121.37   10.20
  -5  -3  13   29.66    5.99
  -4  -3  13   23.76    5.59
  -4  -2  11 1005.19   15.55
  -3  -8  17   21.95   11.92
  -3  -6  16  907.04   23.64
  -3  -5  15  278.77   13.71
  -3  -4  14   34.21    7.15
  -2  -9  16    7.73    7.76
  -2  -8  16   24.57   11.55
  -2  -6  15  822.52   22.28
  -2  -5  14  650.61   17.67
  -2  -4  13   11.60    6.32
  -1  -9  15   -6.43    9.58
  -1  -6  14   30.94    8.68
  -1  -5  13  188.15   11.68
   0  -9  13  123.06   13.62
   0  -8  13   -6.48    9.93
   0  -6  12  278.25   12.52
   0  -3   9  540.66   12.64
   0  -2   7   17.54    3.41
   1 -10  10   81.43   11.72
   1  -6  10  197.96   11.65
   1  -4   8 1634.04   21.85
   1  -1   1    7.02    1.06
   2  -9   7   47.18    8.81
   2  -4   5  390.40   10.23
   2  -3   3    5.30    1.87
  -5  -7  18   18.92   10.64
  -5  -4  15   27.43    7.56
  -4  -8  18   32.20    9.70
  -4  -6  17    5.67    9.57
  -4  -5  16 1256.97   25.50
  -3  -7  17   92.48   12.61
  -3  -2  11   57.99    5.15
  -2  -7  16   75.38   11.22
  -2  -3  12   82.73    7.07
  -2  -2  10 4383.30   31.46
  -1  -8  15  148.83   12.17
  -1  -7  15  159.88   13.07
  -1  -3  11 1254.53   19.61
  -1  -2   9 4818.16   32.23
   0 -10  13  173.03   14.04
   0  -7  13    8.68    6.88
   0  -5  12   -0.70    7.44
   1 -11  10   -0.36   11.44
   1 -10  11   13.07   10.60
   1  -9  11    8.87    9.19
   1  -8  11   -0.71    6.48
   1  -7  11  821.45   21.72
   1  -3   7   34.51    4.79
   2  -9   8   55.26   10.49
   2  -8   8   57.24    8.90
   2  -7   8   35.93    8.38
   2  -5   7   25.36    5.84
   3  -6   3  695.07   14.52
   3  -5   2  376.72    9.55
   3  -4   0  408.41    7.81
  -4  -7  18   39.25   10.80
  -4  -4  15  823.08   19.23
  -4  -1   9  147.96    5.19
  -3  -8  18  311.21   18.34
  -2  -8  17   56.76   12.54
  -2  -6  16   17.36    9.74
  -2  -5  15  114.02   10.74
  -2  -1   8    8.29    2.49
  -1  -9  16   16.41   11.29
  -1  -5  14  202.85   12.39
   0  -9  14   14.84   10.87
   0  -8  14  278.38   16.52
   0  -6  13   84.74    8.68
   1  -8  12   82.74   10.91
   1  -6  11  632.48   18.32
   1  -5  10   90.80    7.51
   1  -4   9 2123.12   26.00
   1  -2   5   49.10    3.21
   2  -8   9  920.51   22.61
   2  -6   8  772.47   18.08
   2  -4   6  686.40   13.78
   2  -3   4 4178.77   27.18
  -6  -7  19  109.25   13.44
  -5  -7  19  183.60   14.45
  -5  -6  18   25.88   10.05
  -5  -5  17  634.92   19.24
  -4  -8  19   38.82   12.05
  -3  -7  18  111.93   13.57
  -3  -6  17  807.59   22.16
  -3  -5  16   41.35    7.29
  -3  -4  15   75.36    8.95
  -3  -1   9  488.02    9.16
  -2  -7  17   16.98   10.90
  -2  -4  14  329.69   12.31
  -1  -8  16   22.04    9.50
  -1  -7  16   50.93   10.57
  -1  -6  15  211.81   12.25
  -1  -4  13 1121.28   21.08
  -1  -1   7 2013.98   17.02
   0  -7  14  490.28   17.74
   0  -3  10 1143.06   18.48
   0  -2   8  168.70    6.62
   0  -1   5 1083.30   11.25
   1 -10  12  470.31   20.78
   1  -9  12  150.39   11.98
   1  -7  12   77.01   10.17
   1  -3   8  580.49   12.68
   2 -10   9    5.98    8.80
   2  -9   9  545.86   19.14
   2  -7   9 1799.76   28.73
   2  -2   1 1131.14    9.96
   3  -7   5    3.50    6.31
   3  -6   4  582.43   13.85
   3  -5   3  210.98    7.95
   3  -4   1  344.09    7.75
  -5  -4  16  332.56   13.59
  -4  -7  19   -6.83   10.57
  -4  -6  18  208.98   13.99
  -4  -5  17   50.88   10.05
  -4  -2  12  456.03   11.28
  -4   0   6    1.25    1.29
  -3  -8  19   71.78   13.26
  -2  -8  18  114.20   14.12
  -2  -5  16 1349.32   26.63
  -2  -2  11  474.30   11.51
  -1  -3  12   64.34    7.34
  -1  -2  10  156.08    7.02
   0  -9  15  194.62   13.86
   0  -8  15   49.68   11.81
   0  -6  14  606.02   19.25
   0  -5  13    3.13    5.72
   1  -9  13    7.89   10.81
   1  -8  13   16.04   10.03
   1  -6  12  659.83   18.87
   1  -5  11  387.16   13.28
   1  -1   2 1870.89   11.29
   2  -9  10   92.12   11.78
   2  -8  10  293.19   15.24
   2  -7  10  129.99   11.24
   2  -6   9   74.43    7.41
   2  -4   7   55.14    5.92
   2  -3   5 5180.77   31.95
   3  -5   4 2289.45   24.53
   3  -4   2   27.61    3.86
  -4  -4  16  134.12    9.99
  -3  -6  18   24.89   10.36
  -3  -5  17 1145.01   25.38
  -3  -2  12  669.38   13.65
  -2  -7  18   85.14   13.28
  -2  -6  17  280.51   14.18
  -2  -4  15  123.40   10.34
  -2   0   5   39.11    1.95
  -1  -8  17  204.82   14.17
  -1  -6  16  166.60   12.91
  -1  -5  15   36.12    7.12
  -1  -4  14  127.17   10.20
   0  -7  15   83.64    9.86
   0  -3  11  325.55   11.17
   1 -10  13   27.51    9.58
   1  -7  13   81.55    9.28
   1  -2   6  105.13    4.68
   2 -10  10   -0.28   10.37
   2  -6  10  205.39   11.83
   2  -2   2  841.55    9.56
   3  -7   6 1068.29   20.96
  -5  -7  20   50.08   11.73
  -5  -6  19    5.10    7.14
  -5  -5  18  141.23   11.93
  -4  -6  19   46.67   11.15
  -4  -5  18   98.52   10.71
  -4  -1  10  177.73    6.04
  -3  -7  19  533.65   20.62
  -3  -4  16  108.27    9.61
  -3   0   6  700.13    7.06
  -2  -8  19    5.74   12.09
  -2  -1   9  145.82    5.56
  -1  -7  17  157.99   12.45
   0  -9  16   55.64   10.76
   0  -8  16   35.78    9.05
   0  -7  16  239.37   15.27
   0  -6  15  781.94   21.98
   0  -5  14    5.03    5.95
   0  -4  13 1489.47   25.06
   0  -2   9  543.62   11.59
   0  -1   6 2071.71   16.77
   1  -9  14   27.80   10.80
   1  -8  14  519.69   20.24
   1  -7  14   44.40   10.18
   1  -6  13   -5.94    5.86
   1  -5  12    8.38    5.71
   1  -3   9   19.79    4.27
   2 -10  11   63.68   12.46
   2  -9  11    8.18    9.10
   2  -8  11    8.94    7.23
   2  -7  11   85.77   11.02
   2  -4   8  418.49   12.16
   2  -3   6  953.27   14.84
   3  -8   7   56.93    8.97
   3  -7   7  300.38   13.13
   3  -5   5  320.50   10.41
   3  -4   3  149.82    6.15
  -4  -7  20  466.13   19.72
  -4  -4  17 1744.58   28.54
  -4  -3  15  829.16   17.96
  -4  -2  13  176.00    7.96
  -3  -6  19  481.62   19.96
  -3  -5  18  103.87   11.14
  -3  -1  10   27.73    3.50
  -2  -7  19  263.23   17.35
  -2  -6  18    8.67    9.48
  -2  -5  17   20.18    8.67
  -2  -2  12  981.20   16.77
  -1  -8  18  209.37   14.11
  -1  -7  18  172.53   15.14
  -1  -6  17  185.13   13.77
  -1  -5  16   34.64    8.99
  -1  -4  15   15.63    7.24
  -1  -2  11 3495.41   30.23
  -1  -1   8   54.33    3.43
   1  -9  15   -3.38    9.61
   1  -5  13   32.25    8.09
   1  -2   7  628.75   11.46
   2  -9  12   27.27   11.03
   2  -8  12   47.18   10.95
   2  -6  11    8.48    7.95
   2  -5  10   -0.86    6.73
   3  -8   8    8.84    8.08
   3  -7   8   87.10    9.50
   3  -6   7  321.61   12.44
   3  -5   6  133.36    8.15
   3  -4   4  196.13    7.41
   3  -3  -2  291.72    4.43
  -5  -6  20   28.77   10.56
  -3  -7  20   98.46   11.14
  -3  -4  17  375.49   14.87
  -3  -3  15  402.67   12.95
  -3  -2  13   15.08    4.93
  -2  -4  16  350.04   13.49
   0  -8  17    1.31    7.74
   0  -7  17    4.30   10.57
   0  -6  16   10.24    7.22
   0  -5  15  686.91   19.09
   0  -4  14    3.02    7.54
   0  -2  10 3278.34   28.69
   1  -8  15   36.21    8.69
   1  -7  15 1132.73   27.75
   1  -6  14  377.36   15.17
   1  -4  12 1272.87   22.91
   1  -3  10  617.24   14.34
   1  -1   3 2214.08   13.91
   2 -10  12  133.50   14.00
   2  -7  12   14.01    6.99
   2  -4   9   98.27    6.88
   2  -3   7  184.30    7.56
   2  -2   3  469.54    7.78
   3  -8   9   79.18    9.70
   3  -6   8   45.81    7.76
   3  -3  -1    5.24    1.30
  -4  -6  20  417.19   17.74
  -4  -5  19   76.96   11.03
  -2  -7  20   24.71   11.54
  -2  -6  19  778.32   24.14
  -2  -5  18   27.06    9.99
  -2  -3  15  187.39   10.66
  -2  -1  10    2.53    2.73
  -1  -7  19  328.35   17.75
  -1  -6  18  593.18   21.60
  -1  -5  17  367.63   16.61
  -1   0   4 3784.63   14.61
   0  -8  18  357.41   19.70
   0  -1   7   70.13    4.08
   1  -8  16  110.78   13.55
   1  -6  15  508.28   19.13
   1  -5  14 1032.15   23.47
   1  -2   8   51.92    4.64
   2  -9  13  449.48   19.13
   2  -8  13  899.06   24.32
   2  -7  13  907.88   24.13
   2  -6  12   30.65    6.82
   2  -5  11    2.52    5.28
   2  -2   4   85.55    4.13
   3  -7   9    9.10    7.24
   3  -4   5 1401.18   18.68
   3  -3   1  555.94    8.54
  -5  -6  21   23.07   10.20
  -4  -4  18   20.00    8.68
  -4  -3  16  260.78   10.79
  -4  -2  14   45.12    6.06
  -4  -1  11  556.53   10.52
  -3  -6  20   78.18   10.22
  -3  -5  19  265.35   14.91
  -3  -3  16   82.45    8.80
  -2  -4  17  509.81   17.03
  -2  -2  13  375.53   11.00
  -2   0   6    7.61    1.70
  -1  -4  16  102.60    8.85
  -1  -2  12   10.77    4.00
  -1  -1   9  698.93   11.45
   0  -7  18  339.07   18.64
   0  -6  17   27.59    7.90
   0  -5  16   67.71    8.51
   0  -4  15   84.47    9.88
   1  -7  16   14.17    9.97
   1  -4  13  487.43   15.77
   1  -3  11  299.67   11.13
   1  -1   4  248.17    5.46
   2  -9  14    7.97   11.17
   2  -8  14   40.65   11.10
   2  -6  13   78.08   10.58
   2  -5  12  473.88   16.10
   2  -3   8  572.58   12.99
   3  -8  10  282.00   13.66
   3  -7  10  706.71   20.21
   3  -6   9   70.47    7.49
   3  -4   6  190.26    8.19
   3  -3   2    5.10    2.79
  -4  -6  21   21.05   10.79
  -4  -5  20  185.35   13.22
  -4   0   7  239.55    4.36
  -3  -4  18   57.56    9.19
  -3  -2  14 1119.03   19.09
  -3  -1  11  493.50   10.32
  -3   0   7  742.72    8.14
  -2  -6  20   65.63   12.32
  -2  -5  19  173.21   13.87
  -1  -7  20   20.46   11.66
  -1  -6  19  111.59   13.49
  -1  -5  18    3.94    9.89
  -1  -3  15  178.16   10.82
   0  -2  11   35.49    4.29
   1  -8  17  352.95   18.53
   1  -6  16  183.29   14.08
   1  -5  15  819.57   21.93
   1  -2   9  355.51    9.89
   2  -9  15   46.38   12.39
   2  -7  14  157.41   11.71
   2  -4  11   88.11    8.87
   2  -2   5 3636.49   24.74
   3  -9  11   21.40   10.57
   3  -8  11   17.74    9.82
   3  -7  11   10.47    8.88
   3  -6  10  792.89   20.02
   3  -5   9  212.46   10.91
   3  -4   7  277.44    9.96
   3  -3   3 1148.30   13.99
  -4  -3  17  217.14   11.55
  -3  -6  21  215.08   15.71
  -3  -5  20    0.96    9.73
  -2  -4  18   12.24    8.77
  -2  -3  16  565.71   15.70
  -2  -2  14  498.09   13.63
  -2  -1  11 2223.94   21.89
  -1  -4  17  679.24   19.66
  -1  -2  13 2767.97   29.36
  -1  -1  10 3389.26   26.46
   0  -7  19  309.67   17.79
   0  -6  18  389.24   17.02
   0  -5  17   97.65    9.77
   0  -4  16  268.44   13.78
   0  -3  14  566.35   16.05
   0  -1   8  580.79   10.28
   1  -7  17   13.71    8.48
   1  -4  14  297.67   13.24
   1  -1   5    9.43    2.33
   2  -8  15    3.90    8.74
   2  -7  15  135.62   13.47
   2  -6  14  896.27   22.56
   2  -5  13   92.70    9.80
   2  -3   9 1568.74   21.31
   3  -9  12   58.16   12.10
   3  -8  12   38.58   10.65
   3  -6  11   29.48    8.97
   3  -3   4   10.03    2.95
  -4  -6  22   24.72   11.94
  -4  -4  19  153.19   10.48
  -4  -2  15 1559.50   22.50
  -4  -1  12  535.54   11.07
  -3  -4  19  284.63   14.84
  -3  -3  17    9.25    6.85
  -2  -6  21   38.51   11.47
  -2  -5  20 2187.50   37.58
  -1  -6  20  216.59   16.08
  -1  -5  19  556.67   20.55
  -1  -3  16  452.36   15.14
  -1   0   5  522.38    6.41
   0  -6  19  371.63   18.87
   0  -5  18   -1.31    8.69
   0  -2  12  173.72    8.71
   1  -7  18  130.20   14.34
   1  -6  17   17.69    9.73
   1  -5  16  258.30   14.38
   1  -2  10   29.43    5.31
   2  -8  16   31.16   11.63
   2  -6  15   -4.13    9.55
   2  -5  14  566.07   18.29
   2  -4  12  765.81   17.97
   2  -3  10   44.52    6.31
   2  -2   6   52.48    3.73
   3  -9  13  225.73   15.68
   3  -8  13  123.82   12.50
   3  -7  12  243.97   13.14
   3  -5  10   64.28    7.04
   3  -4   8   14.23    5.40
   3  -3   5 2242.88   21.77
  -4  -5  21   -0.14    8.58
  -3  -6  22   47.53   11.75
  -3  -5  21  660.44   22.43
  -3  -1  12  473.51   10.67
  -2  -4  19  399.89   16.84
  -2  -3  17    0.06    6.89
  -2   0   7  426.50    6.71
  -1  -4  18    5.66    8.19
   0  -7  20   11.94    8.66
   0  -4  17  381.87   16.26
   0  -3  15  270.95   12.70
   0  -1   9  129.18    6.07
   1  -6  18  237.04   15.62
   1  -4  15   11.64    6.30
   1  -3  13  211.68   10.07
   1  -1   6  418.86    8.21
   2  -8  17  194.49   15.97
   2  -7  16    2.05    7.44
   2  -4  13   47.32    8.54
   2  -2   7  838.56   13.62
   3  -7  13   -0.49    9.46
   3  -6  12   -2.76    6.21
   3  -5  11  694.64   18.51
   4  -6   7  695.63   17.18
   4  -5   4   -0.25    4.41
  -4  -4  20   10.08    8.94
  -4  -3  18  592.92   17.42
  -3  -4  20  340.99   15.73
  -3  -3  18  114.80   10.25
  -2  -6  22  121.76   14.88
  -2  -5  21   76.80   11.95
  -2  -1  12    7.52    3.91
  -1  -6  21   19.07   10.91
  -1  -5  20  352.21   17.93
  -1  -1  11 3307.80   27.47
   0  -6  20   37.69   11.83
   0  -5  19  364.43   17.77
   0  -2  13  480.24   13.53
   1  -7  19  289.09   17.55
   1  -5  17   41.08    8.25
   1  -4  16 1523.36   28.05
   1  -3  14  417.96   14.61
   1  -2  11 1160.06   18.84
   2  -7  17  113.34   13.94
   2  -6  16  272.10   15.39
   2  -5  15  848.94   22.72
   3  -9  14   -6.79   10.21
   3  -8  14  175.81   14.52
   3  -7  14  493.55   19.59
   3  -6  13  363.15   16.27
   3  -5  12  146.18   11.22
   3  -3   6  542.68   11.54
   4  -7   9  250.19   13.17
   4  -6   8   57.02    8.39
   4  -5   5   88.64    6.97
   4  -5   6  104.32    7.57
  -4  -5  22   -4.28   10.42
  -4   0   8 1945.49   13.10
  -3  -5  22   19.54   10.71
  -3  -1  13  174.91    7.47
  -3   0   8  203.64    4.86
  -2  -4  20 1283.23   28.17
  -2  -3  18   67.57    9.43
  -1  -4  19   65.95   10.31
  -1  -3  17  525.97   16.06
  -1   0   6 3061.03   17.17
   0  -4  18   28.59    9.98
   0  -3  16  746.80   19.17
   0  -1  10 3986.41   29.76
   1  -6  19  298.91   17.98
   1  -5  18  575.34   20.90
   1  -1   7  197.84    6.09
   2  -6  17    7.19   10.84
   2  -5  16  152.28   12.43
   2  -4  14   37.19    8.42
   2  -2   8 1268.77   17.42
   3  -8  15   83.45   13.25
   3  -7  15    2.05    9.63
   3  -6  14  334.74   16.36
   3  -3   7  135.00    6.66
   4  -7  10    8.57    8.38
   4  -6   9  780.02   19.53
  -3  -3  19   93.95    9.60
  -2  -5  22   14.84   10.67
  -2  -2  16  408.83   13.71
  -2  -1  13  111.35    6.68
  -2   0   8   72.23    3.45
  -1  -6  22  223.70   15.08
  -1  -5  21   33.67   10.72
  -1  -3  18   87.03    9.68
  -1  -1  12  504.67   11.78
   0  -6  21   18.86   11.11
   0  -5  20  133.62   14.04
   1  -4  17   54.15   10.08
   1  -3  15   57.62    9.05
   1  -2  12  120.95    7.33
   1  -1   8  725.94   12.16
   2  -7  18  305.47   16.55
   2  -4  15  673.89   19.28
   2  -2   9 2463.92   25.43
   3  -8  16  195.77   16.23
   3  -5  13   18.51    6.40
   3  -4  11   84.90    7.39
   3  -3   8 1401.98   19.96
   4  -7  11  117.20   11.56
   4  -6  10    7.63    7.68
   4  -5   8   92.89    8.76
   4  -4   1  243.81    6.80
   4  -4   2    8.26    3.03
   4  -4   3 1470.60   17.50
  -3  -5  23  266.58   16.79
  -3  -4  21  294.09   14.44
  -3  -2  17   69.62    8.09
  -2  -4  21   10.16    9.19
  -2  -3  19   18.00    8.62
  -1  -4  20   68.39   10.71
  -1  -2  16   28.73    7.46
  -1   0   7  331.06    6.43
   0  -4  19   -0.28    8.89
   0  -3  17    2.47    5.96
   0  -1  11   52.33    5.44
   0   0   3   52.94    1.90
   1  -6  20  137.95   12.46
   1  -5  19    0.30    9.51
   2  -6  18 1047.78   27.94
   2  -5  17   50.62   11.25
   2  -3  13 1632.84   25.43
   2  -2  10  891.77   16.45
   3  -7  16  391.96   19.10
   3  -6  15  166.40   11.81
   3  -5  14  141.10   12.01
   3  -4  12  505.16   15.17
   3  -3   9 2218.56   26.27
   4  -7  12   10.97    9.26
   4  -6  11  141.15   11.54
   4  -5   9   95.36    9.01
   4  -4   4 1490.64   18.63
   4  -4   5   16.67    4.76
  -3  -1  14  174.33    7.88
  -3   0   9  624.16    8.97
  -2  -5  23    6.78   10.73
  -2  -2  17    5.29    6.98
  -2  -1  14   38.97    5.56
  -1  -5  22  -17.76    9.78
  -1  -3  19   38.67    8.80
  -1  -1  13  542.94   12.94
   0  -5  21   20.10   10.67
   0  -3  18  344.67   14.99
   0  -2  15  216.50   10.12
   0   0   4 2489.03   13.40
   1  -6  21  300.82   18.04
   1  -4  18   88.83    9.46
   1  -3  16  482.42   15.67
   1  -1   9  237.45    7.50
   2  -6  19   50.10   12.20
   2  -5  18   58.98   11.16
   2  -4  16   80.13   10.15
   2  -3  14   34.88    8.13
   3  -7  17   -4.99   10.70
   3  -6  16    0.36    9.05
   3  -5  15  396.87   17.11
   3  -4  13  606.91   17.93
   4  -8  13  350.25   17.45
   4  -7  13  168.27   13.66
   4  -6  12   36.80    9.56
   4  -5  10  250.92   12.32
   4  -4   6    9.45    3.78
   4  -4   7  842.06   16.66
  -3  -4  22    2.60    8.62
  -3  -3  20  314.15   13.68
  -2  -4  22   -1.40    9.04
  -2  -3  20  361.57   15.90
  -2   0   9  576.83    9.23
  -1  -4  21  305.15   15.14
  -1  -2  17 1709.69   27.10
  -1   0   8  306.60    6.78
   0  -4  20  526.57   18.88
   0  -2  16  304.30   13.09
   0  -1  12   56.12    5.13
   1  -5  20  258.82   14.92
   1  -4  19  248.82   15.26
   1  -3  17 1247.83   25.76
   1  -1  10   24.62    4.31
   2  -4  17    8.82    9.46
   2  -2  11  156.28    7.93
   3  -7  18  303.63   18.27
   3  -6  17  382.96   18.68
   3  -5  16  407.98   17.36
   3  -4  14   16.48    8.68
   3  -2   2  278.74    5.97
   3  -2   3 1354.60   13.82
   3  -2   4 3637.96   24.20
   3  -2   5  356.34    8.45
   4  -8  14  172.27   14.39
   4  -7  14   42.89   11.11
   4  -6  13  183.44   13.51
   4  -5  11  291.13   13.26
  -3  -2  18   90.09    8.52
  -3  -1  15 1128.72   18.58
  -3   0  10  137.33    5.08
  -2  -2  18   29.58    7.92
  -1  -5  23  339.30   17.70
  -1  -4  22    9.02    9.98
  -1  -3  20   53.25   10.32
  -1  -1  14 2773.42   29.09
   0  -5  22    5.66    7.76
   0  -4  21    8.54    9.43
   0  -3  19   39.06    9.92
   0  -1  13  538.72   13.40
   0   0   5 3962.77   19.08
   1  -5  21  174.68   15.27
   1  -2  15  409.39   14.05
   2  -6  20  167.94   14.13
   2  -5  19  430.49   19.02
   2  -3  15  306.32   12.80
   2  -1   2  295.25    5.11
   2  -1   3 1177.10   11.03
   2  -1   4   35.72    2.83
   2  -1   5   42.39    3.31
   3  -6  18   81.11   12.24
   3  -4  15    5.82    7.86
   3  -3  12 1111.91   21.56
   3  -2   1 1314.74   11.28
   3  -2   6  897.76   13.87
   3  -2   7 1902.82   21.01
   4  -8  15   82.70   12.41
   4  -7  15   88.57   12.91
   4  -6  14   52.22   10.81
   4  -5  12  144.50   10.99
   4  -4  10   32.73    7.17
  -3  -4  23  125.70   12.59
  -3  -3  21    1.88    7.69
  -2  -4  23   17.30   10.94
  -2  -3  21  274.38   15.07
  -2  -1  15 1303.12   20.18
  -2   0  10  540.42    9.61
  -1  -2  18  324.36   13.97
  -1   0   9   20.21    2.94
   0  -5  23  525.69   23.13
   0  -2  17  218.44   12.18
   0   0   6 1418.50   12.68
   1  -4  20   64.34   11.40
   1  -3  18  152.50   11.67
   1  -1  11   19.51    4.08
   2  -5  20   18.20   11.61
   2  -4  18  156.70   11.58
   2  -3  16  104.17   10.73
   2  -1   1 1126.55    8.39
   2  -1   6  440.27    8.73
   2  -1   7 1185.56   15.17
   3  -5  17  211.24   13.10
   3  -3  13  343.48   13.81
   3  -2   8 2364.62   24.72
   4  -7  16   42.64   12.24
   4  -6  15   17.95   10.09
   4  -5  13   -2.60    6.16
   4  -4  11   45.13    8.26
   0   0   7  160.56    4.85
   1  -5  22  258.43   16.42
   3  -6  19   61.75   10.58
   3  -4  16   41.72    7.99
   4  -5  14  288.77   13.91
 -12  -9 -12   10.22   10.73
 -11  -9 -11  181.96   15.51
 -10 -10 -15  170.09   14.72
 -10  -9 -11   58.81   11.58
 -10  -8  -8    6.85    9.01
 -10  -7  -6  227.11   12.22
  -9 -10 -15  803.22   26.91
  -9  -9 -11   32.02   11.30
  -9  -8  -8   68.25   10.44
  -8 -10 -16  389.60   20.09
  -8  -8  -8   29.39    8.69
  -8  -5  -2  124.86    7.45
  -7 -10 -18  186.59   16.06
  -7  -9 -12   43.43   10.41
  -7  -8  -9  113.73    9.55
  -7  -6  -4  224.15    9.53
  -7  -5  -2    6.69    4.40
  -6 -10 -21    2.27   12.85
  -6  -9 -14  117.69   11.11
  -5  -9 -16  514.31   20.82
  -5  -8 -11  356.03   15.73
  -5  -6  -5   92.15    7.83
  -5  -5  -3  216.88    8.05
  -4  -9 -22   71.99   11.16
  -4  -9 -21   66.26   12.44
  -4  -9 -20   14.22   12.28
  -4  -8 -13   53.23    9.95
  -4  -6  -6  972.04   18.45
  -3  -8 -17   23.71    7.39
  -3  -8 -16  397.78   16.74
  -3  -5  -5   26.10    3.66
  -3  -3  -1  812.85   10.51
  -2  -7 -14   40.87    8.58
  -2  -4  -4  410.84    9.25
  -2  -3  -2  478.94    8.26
   0  -4  -8    1.98    3.39
   1  -4 -11   79.74    5.45
 -12  -9 -11   35.26   11.72
 -11 -10 -14  245.79   17.74
 -11  -8  -8   25.25   10.03
 -10 -10 -14  141.13   12.99
 -10  -9 -10  185.87   14.35
  -9 -10 -14   10.06   11.61
  -8 -10 -15   -4.10    9.50
  -8  -9 -11   23.83    8.09
  -7 -10 -17    7.67    7.78
  -7 -10 -16   13.88   10.00
  -7  -8  -8   70.23    9.52
  -6 -10 -20    6.70    9.33
  -6 -10 -19  252.53   18.39
  -6  -9 -13   53.48   10.64
  -6  -8  -9   43.49    9.49
  -6  -6  -4  523.76   14.07
  -6  -5  -2  428.22   11.12
  -5  -9 -15   11.19   10.39
  -5  -7  -7  917.17   19.81
  -5  -4  -1 4023.11   27.87
  -4  -9 -19  227.71   15.69
  -4  -9 -18   62.76   11.68
  -3  -8 -15   36.89    9.87
  -3  -6  -7 1727.46   23.96
  -2  -8 -21   -3.85    9.66
  -2  -6  -9  808.97   17.20
  -2  -5  -6 2530.47   25.35
  -1  -7 -19   10.17    6.24
  -1  -7 -18  230.13   13.20
  -1  -6 -12   67.81    7.89
   0  -5 -11   58.91    5.87
   0  -3  -5 1476.00   14.49
   2  -3 -11  710.46   11.33
 -11 -10 -13   16.44   12.48
 -11  -9 -10  107.67   12.47
 -10 -10 -13   12.34   11.62
 -10  -8  -7  102.97   11.21
  -9 -10 -13   25.82   12.06
  -9  -9 -10  131.60   11.26
  -9  -8  -7  215.33   13.29
  -9  -7  -5 1088.32   22.37
  -8 -10 -14  350.07   19.35
  -8  -9 -10  286.66   16.18
  -8  -8  -7  298.62   14.08
  -8  -6  -3  247.75   10.66
  -7 -10 -15  201.94   16.11
  -7  -9 -11  642.91   21.18
  -6 -10 -18   17.62    9.90
  -6 -10 -17   -9.06    9.69
  -6  -9 -12  172.95   13.95
  -6  -7  -6  357.17   12.73
  -5 -10 -21   14.93   11.62
  -5  -9 -14   81.04   11.91
  -5  -8 -10   83.35    8.63
  -4  -9 -17   51.85   11.77
  -4  -8 -12   60.80    8.10
  -4  -7  -8  406.75   14.39
  -4  -3   0 5547.03   27.26
  -3  -8 -14   95.33   10.23
  -2  -8 -20   41.12    9.66
  -2  -8 -19 1227.14   28.00
  -1  -7 -17   12.30    7.96
  -1  -5  -8   36.13    4.52
 -12 -10 -13   81.88   11.60
 -11 -10 -12   -4.94   11.44
 -10 -10 -12   74.87   12.99
 -10  -9  -9   29.60   10.82
  -9 -10 -12  389.13   19.54
  -9  -9  -9  208.85   14.54
  -9  -6  -3  177.22    9.39
  -8 -10 -13   20.95   11.35
  -7 -10 -14  237.86   16.62
  -7  -9 -10   20.78    9.96
  -7  -6  -3  526.96   14.10
  -7  -4   0  761.19   12.77
  -6 -10 -16    9.17   11.15
  -6  -8  -8  399.23   15.90
  -6  -3   1 1621.99   15.28
  -5 -10 -20   80.14   14.12
  -5 -10 -19  139.06   14.70
  -5  -9 -13   -5.24    9.63
  -5  -6  -4  292.55   10.96
  -4  -9 -16   63.50   11.59
  -4  -8 -11   91.78   10.58
  -4  -6  -5  968.42   17.98
  -4  -5  -3  464.04   10.87
  -3  -9 -22  153.86   15.41
  -3  -9 -21   -4.60   11.19
  -3  -5  -4  575.69   12.43
  -2  -8 -18  290.99   15.38
  -1  -7 -16  542.57   17.23
  -1  -6 -11  831.08   17.54
  -1  -4  -5  722.82   12.00
  -1  -3  -3 2185.61   17.08
   0  -6 -15  694.33   17.31
   0  -4  -7  816.92   12.95
   1  -4 -10 1136.93   15.89
   1  -3  -7  359.20    7.54
 -12 -10 -12   76.32   13.51
 -11  -9  -9  129.06   11.18
  -9  -8  -6  369.54   15.27
  -8 -11 -17  144.33   15.76
  -8 -10 -12  471.85   20.98
  -8  -9  -9  132.46   11.96
  -7 -10 -13   -4.35    9.75
  -7  -8  -7   40.74    7.09
  -6 -10 -15  109.62   13.97
  -6  -9 -11   53.34    8.63
  -6  -7  -5  423.95   14.18
  -6  -6  -3   18.71    5.77
  -6  -4   0  465.79    9.88
  -5 -10 -18   41.54   12.41
  -5  -8  -9    8.58    6.14
  -5  -7  -6  873.79   19.33
  -5  -5  -2  803.87   14.24
  -4  -9 -15  582.20   20.36
  -4  -4  -1  636.90   11.10
  -3  -9 -20  186.80   14.49
  -3  -9 -19  477.09   20.22
  -3  -8 -13  544.73   17.27
  -3  -7  -9   56.67    7.84
  -3  -6  -6  127.49    8.30
  -3  -4  -2   41.24    3.62
  -2  -8 -17   -0.42    6.43
  -2  -6  -8  391.38   11.77
  -1  -7 -15  101.68    9.88
   0  -6 -14   22.94    6.61
   0  -5 -10    3.33    3.54
   1  -5 -14  250.12   10.02
   2  -3 -10 1423.57   15.25
 -12 -10 -11  238.13   16.91
 -11 -10 -11   11.59   10.38
 -11  -9  -8  151.49   12.95
 -10 -11 -14  464.41   23.03
 -10 -10 -11  467.73   19.75
 -10  -9  -8   72.50   11.54
 -10  -8  -6  758.35   20.83
  -9 -11 -15  485.35   22.61
  -9 -10 -11  778.05   24.81
  -9  -9  -8   23.24   10.07
  -8 -11 -16   63.65   12.07
  -8  -8  -6  200.50   12.04
  -8  -5  -1  662.26   13.90
  -7 -11 -18   22.61   11.60
  -7  -9  -9   26.29   10.23
  -7  -5  -1 1478.62   19.68
  -6 -10 -14   13.08   11.14
  -6  -9 -10   76.40   11.29
  -6  -8  -7   54.64    9.44
  -5 -10 -17   82.78   12.24
  -5  -9 -12   47.85    8.41
  -5  -8  -8  292.96   13.57
  -4 -10 -22  103.41   14.64
  -4 -10 -21    8.62   10.69
  -4  -9 -14   11.52    9.79
  -4  -8 -10   16.16    6.28
  -4  -7  -7  305.65   11.69
  -3  -9 -18   88.83   11.77
  -3  -8 -12  275.37   14.05
  -2  -8 -16   39.38    7.81
  -2  -5  -5 1318.12   18.15
  -2  -4  -3  322.88    7.88
  -1  -6 -10  262.11   10.52
  -1  -5  -7 1370.68   18.68
   1  -5 -13    1.36    4.29
 -11 -10 -10  252.05   17.73
 -10 -11 -13   62.53   12.91
 -10 -10 -10   27.12   11.71
  -9 -11 -14   12.76   11.40
  -9 -10 -10  132.98   13.45
  -8 -11 -15   62.51   12.76
  -8 -10 -11    0.77    7.77
  -8  -9  -8  156.96   11.35
  -8  -6  -2 1804.85   24.56
  -7 -11 -17   26.52    9.79
  -7 -11 -16  256.29   17.66
  -7 -10 -12   11.39    8.23
  -7  -8  -6   31.74    7.95
  -7  -7  -4   79.28    7.12
  -6 -11 -19  271.93   19.59
  -6 -10 -13  112.25   13.79
  -6  -5  -1   47.66    5.03
  -5 -10 -16  534.89   20.45
  -5  -9 -11   99.24   11.88
  -5  -3   1   46.01    3.09
  -4 -10 -20  137.95   14.43
  -4 -10 -19  172.13   14.78
  -4  -9 -13  109.05   12.23
  -4  -6  -4    9.54    5.10
  -3  -9 -17   -6.72    7.29
  -3  -9 -16  942.41   25.13
  -3  -7  -8  217.50   11.21
  -2  -8 -15 1091.33   24.03
  -2  -7 -10  985.65   20.37
  -2  -6  -7  317.57   10.78
   0  -6 -13   -3.30    5.18
   0  -5  -9    1.00    3.97
   1  -4  -9    6.25    3.26
 -12 -10 -10  129.88   15.06
 -10  -9  -7   79.24   11.49
 -10  -8  -5   59.24    9.67
  -9 -11 -13   62.06   13.31
  -9  -9  -7  154.23   12.97
  -9  -8  -5  486.40   17.01
  -8 -11 -14   69.61   12.35
  -8 -10 -10   70.93   12.48
  -8  -8  -5  201.44   12.16
  -7 -11 -15  222.83   16.71
  -7 -10 -11  224.94   15.75
  -7  -9  -8  555.10   18.89
  -7  -6  -2  366.72   11.23
  -6 -11 -18  103.18   14.64
  -6  -9  -9   43.54    9.54
  -6  -7  -4   62.42    8.03
  -5 -10 -15   14.23    8.37
  -5  -7  -5 1045.75   19.97
  -5  -6  -3  154.72    7.68
  -5  -4   0    6.75    2.74
  -4 -10 -18   64.11   12.60
  -4  -9 -12   27.78    8.93
  -4  -8  -9   55.79    7.41
  -4  -7  -6 3620.53   36.79
  -4  -5  -2   86.18    5.96
  -3  -9 -15   60.32   10.63
  -3  -8 -11   50.43    7.29
  -3  -6  -5   44.06    6.12
  -3  -5  -3  416.27   10.57
  -2  -8 -14   48.33    9.12
  -2  -3  -1  508.47    8.29
  -1  -6  -9   25.39    6.11
   0  -6 -12  375.52   12.31
   0  -4  -6 3122.51   24.38
   0  -3  -4  727.88   10.04
   1  -5 -12   35.81    5.12
 -11 -11 -12   98.48   12.40
 -11 -10  -9  192.40   15.59
 -11  -9  -7   79.32    9.55
 -10 -11 -12  201.91   15.41
 -10 -10  -9   27.84   10.56
  -9 -11 -12   16.73   11.97
  -9 -10  -9    1.21   10.53
  -8 -11 -13  244.08   17.46
  -8  -9  -7 1458.71   28.46
  -8  -7  -3  425.44   14.36
  -7 -11 -14  144.44   14.17
  -7  -8  -5   54.96    9.32
  -6 -11 -17  403.86   19.95
  -6 -11 -16   -7.19   10.34
  -6 -10 -12  164.81   12.64
  -6  -6  -2   26.63    5.83
  -5 -10 -14    2.57    7.74
  -5  -9 -10   10.99    6.75
  -5  -5  -1  922.89   15.12
  -4 -10 -17  191.59   15.52
  -3  -8 -10   44.08    8.91
  -3  -7  -7 1583.76   24.79
  -3  -3   0 1332.90   13.07
  -2  -9 -19   11.04    9.00
  -2  -8 -13   86.69   10.26
  -2  -7  -9  225.59   10.87
  -1  -5  -6  224.57    8.25
  -1  -4  -4  153.38    5.76
   1  -3  -6  794.57   10.66
   2  -3  -9  226.37    6.18
 -11 -11 -11  233.84   17.85
 -10 -11 -11  157.86   16.13
 -10 -10  -8   55.71   11.02
 -10  -9  -6  404.92   17.39
  -9  -9  -6  452.88   17.93
  -8 -11 -12  117.51   14.45
  -8 -10  -9  149.08   13.47
  -7 -11 -13   12.38    9.86
  -7 -10 -10   85.42   10.29
  -7  -9  -7  433.76   17.06
  -7  -7  -3  228.04   10.16
  -6 -11 -15  153.56   15.74
  -6 -10 -11    9.27   10.51
  -6  -9  -8  649.72   19.34
  -5 -11 -19   97.31   14.23
  -5 -11 -18   49.55   12.57
  -5 -10 -13  161.89   12.58
  -5  -9  -9    5.54    9.22
  -4 -10 -16  372.60   17.47
  -4  -9 -11  210.59   13.88
  -3 -10 -21   62.18   13.48
  -3 -10 -20    9.92   10.50
  -3  -9 -14  124.70   10.38
  -3  -4  -1  259.70    7.22
  -2  -9 -18  224.50   14.97
  -2  -8 -12   73.25    9.17
  -2  -6  -6 1587.20   22.30
  -2  -5  -4  862.28   14.37
  -1  -8 -17  163.01   11.60
   0  -6 -11  813.07   17.04
   0  -5  -8  166.27    7.45
 -11 -11 -10  116.66   14.02
 -11 -10  -8   -7.20    9.11
 -10 -11 -10  137.61   14.53
 -10  -8  -4   14.40    8.03
  -9 -11 -11  467.69   20.03
  -9 -10  -8  570.68   21.13
  -9  -8  -4    4.90    5.60
  -8  -9  -6  135.25   11.43
  -8  -8  -4    1.08    7.75
  -8  -6  -1   19.03    5.77
  -7 -10  -9  290.26   16.66
  -7  -5   0   57.47    5.13
  -7  -4   1  419.82    9.28
  -6 -11 -14    2.39   11.61
  -6 -10 -10  188.70   14.08
  -6  -7  -3  383.97   13.25
  -5 -11 -17   93.24   14.58
  -5 -10 -12  369.24   18.24
  -5  -7  -4  122.99    7.97
  -5  -6  -2   37.54    5.69
  -4 -10 -15  177.19   12.87
  -4  -7  -5  380.76   12.41
  -4  -6  -3  916.56   16.91
  -4  -4   0 1325.07   15.45
  -4  -3   1  135.55    4.55
  -3 -10 -19  167.34   15.34
  -3  -9 -13  198.96   13.44
  -2  -9 -17   26.05    9.30
  -2  -4  -2   11.38    3.01
  -1  -8 -16  230.68   12.13
  -1  -7 -11  165.86   10.53
  -1  -6  -8  993.62   17.74
  -1  -3  -2  499.26    8.10
   1  -5 -11   10.93    4.26
   1  -4  -8   22.42    3.31
 -12 -11 -10   23.05   12.40
 -10 -10  -7  293.95   16.52
  -9 -12 -13   41.29   12.54
  -9 -11 -10   23.24   12.12
  -8 -11 -11   60.75   10.29
  -8 -10  -8  765.04   22.51
  -8  -7  -2 1390.47   23.30
  -7 -11 -12  231.86   15.06
  -7  -9  -6   40.27    9.82
  -7  -6  -1  715.86   14.97
  -6 -11 -13  740.45   24.94
  -6  -9  -7  182.13   11.43
  -6  -5   0  212.55    7.89
  -6  -4   1  233.88    6.98
  -5 -11 -16  298.28   18.28
  -5 -10 -11   34.23   10.16
  -5  -9  -8  174.55   13.00
  -4 -11 -20   77.00   13.86
  -4 -10 -14   18.60    8.19
  -4  -9 -10   36.12    7.47
  -3 -10 -18    1.19    8.59
  -3 -10 -17  122.53   13.12
  -3  -9 -12  577.74   19.60
  -3  -7  -6   11.14    6.13
  -3  -6  -4  499.20   12.53
  -2  -9 -16  230.49   14.27
  -2  -8 -11 1488.32   26.89
  -2  -7  -8   24.88    5.25
  -1  -8 -15  765.42   19.93
   2  -4 -11  725.62   12.66
 -11 -11  -9   -2.83   10.57
 -11 -10  -7   16.12    9.64
 -10 -11  -9    8.75   10.84
 -10  -9  -5   65.89    8.54
  -9 -10  -7  301.52   15.34
  -9  -9  -5  114.47    9.97
  -9  -8  -3  571.70   17.08
  -8 -12 -14   30.96    9.88
  -8 -11 -10   54.45   12.60
  -8 -10  -7  287.69   15.73
  -8  -9  -5    8.70    8.76
  -7 -12 -15   -1.63   10.97
  -7 -11 -11  119.35   14.54
  -7 -10  -8   42.38   10.42
  -7  -7  -2  810.61   17.96
  -6 -10  -9  147.50   13.49
  -6  -6  -1  110.65    7.18
  -6  -3   2  860.56   10.70
  -5 -11 -15  183.50   15.19
  -4 -11 -19   17.82   11.44
  -4 -11 -18   71.20   12.90
  -4 -10 -13  582.61   20.19
  -4  -9  -9  172.98   12.66
  -4  -5  -1  943.00   14.80
  -3 -10 -16   72.86   12.42
  -3  -5  -2 2734.94   25.07
  -2  -9 -15   83.76   10.71
  -2  -6  -5   48.24    5.96
  -1  -8 -14   54.86    9.16
  -1  -7 -10  514.27   15.19
  -1  -6  -7  318.20   10.71
  -1  -5  -5  583.39   11.92
   0  -6 -10    2.18    3.97
   0  -5  -7  184.14    7.60
   0  -4  -5  166.15    6.08
   1  -5 -10   80.19    5.97
 -12 -11  -9   22.17    9.79
 -10 -12 -11   26.08   12.53
 -10 -10  -6   20.36    9.49
  -9 -12 -12   42.23   10.34
  -9 -11  -9   57.96   10.46
  -8 -12 -13  151.52   13.79
  -8  -8  -3   93.67    9.28
  -7 -12 -14   64.88   13.55
  -7 -11 -10   -1.00   10.05
  -7  -9  -5  302.55   14.95
  -6 -12 -16  307.56   19.30
  -6 -11 -12   23.97    8.72
  -6  -9  -6    2.70    7.89
  -5 -11 -14  336.13   18.35
  -5 -10 -10   23.62    9.61
  -5  -9  -7  437.27   16.97
  -5  -7  -3   21.79    5.17
  -5  -5   0   94.13    5.84
  -5  -4   1  592.85   10.42
  -4 -11 -17   -4.80   11.11
  -4 -10 -12    1.92   10.29
  -4  -7  -4   77.49    6.72
  -3 -10 -15  160.73   14.40
  -3  -9 -11   76.25    8.76
  -2  -9 -14    4.32    8.40
  -2  -8 -10  213.45   11.89
  -2  -7  -7   28.53    7.00
  -2  -5  -3 3101.59   26.83
  -1  -8 -13   -5.33    7.61
  -1  -4  -3 1276.55   15.12
   2  -3  -8   60.55    3.55
 -11 -11  -8   22.69   11.11
 -11 -10  -6  132.48   13.49
 -10 -11  -8  205.46   15.27
 -10  -9  -4    7.78    8.85
  -9 -12 -11  220.43   17.58
  -9 -11  -8   14.81   11.83
  -9 -10  -6  580.85   20.43
  -9  -9  -4  113.31   11.31
  -8 -12 -12    2.34   10.93
  -8 -11  -9   44.86    9.54
  -8 -10  -6    3.88    8.92
  -8  -6   0  597.93   13.94
  -7 -12 -13   94.86   14.47
  -7 -10  -7  541.11   19.68
  -6 -12 -15   18.91   12.31
  -6 -11 -11   83.33   12.98
  -6 -10  -8   55.69   10.12
  -6  -7  -2 1264.75   21.31
  -5 -11 -13   66.12   12.73
  -5  -6  -1  613.21   13.87
  -4 -11 -16  154.04   15.50
  -4 -10 -11  109.20   12.07
  -4  -9  -8  888.28   22.59
  -4  -6  -2  336.35   10.35
  -3 -10 -14    4.61   10.40
  -3  -9 -10  202.96   13.28
  -3  -7  -5   32.41    5.35
  -3  -6  -3 5098.54   38.16
  -2  -9 -13  198.48   13.58
  -1  -7  -9   57.72    7.73
   0  -7 -12   70.10    7.96
   0  -6  -9  484.55   13.26
   0  -3  -3 1859.32   15.57
   1  -4  -7  122.78    5.54
   1  -3  -5 1096.01   12.20
   2  -4 -10  442.22    9.91
 -10 -12 -10   51.73   13.12
  -9 -12 -10    7.21   11.34
  -8 -12 -11   46.91   12.95
  -8 -11  -8  765.50   24.96
  -8  -9  -4   18.30    6.50
  -8  -7  -1  512.91   14.74
  -7 -12 -12  351.23   19.63
  -7 -11  -9    8.24   11.08
  -7  -6   0   35.39    5.89
  -7  -5   1    8.53    3.73
  -6 -12 -14  108.87   14.87
  -6 -11 -10    5.17   10.15
  -6  -9  -5   89.12   10.70
  -5 -11 -12 1137.36   29.70
  -5 -10  -9   65.38    9.21
  -5  -9  -6    6.92    8.50
  -5  -3   2  212.82    5.45
  -4 -11 -15    9.39   10.93
  -3 -11 -20   14.38   11.33
  -3 -11 -19    9.71   11.08
  -3 -10 -13  385.59   17.59
  -2 -10 -18    8.03    9.63
  -2  -9 -12  280.01   14.47
  -2  -3   0  653.51    9.19
  -1  -8 -12 1073.19   22.42
  -1  -6  -6  114.76    7.40
  -1  -5  -4   96.57    6.02
   1  -6 -12  593.76   14.72
   1  -5  -9   10.29    4.11
 -11 -12  -9   74.29   14.57
 -11 -11  -7   16.74   11.04
 -10 -12  -9   20.03   12.76
 -10 -11  -7   76.85   10.79
 -10 -10  -5   80.50   11.15
  -9 -11  -7 1073.03   28.77
  -9 -10  -5    1.59    9.47
  -9  -8  -2  104.65    8.47
  -8 -12 -10   18.66   10.93
  -7 -10  -6   51.27   10.45
  -7  -9  -4 1773.43   29.76
  -7  -7  -1  274.16   10.68
  -6 -12 -13  184.42   16.49
  -6 -10  -7  147.19   11.47
  -6  -6   0   67.52    6.01
  -6  -5   1   77.54    5.38
  -5 -12 -16   45.10   13.83
  -5 -11 -11   48.83   11.34
  -5 -10  -8   49.51   10.99
  -5  -7  -2   60.90    7.57
  -4 -11 -14  335.26   18.44
  -4 -10 -10   85.42   12.02
  -4  -9  -7  212.20   13.16
  -4  -7  -3  102.17    7.31
  -3 -11 -18  102.71   14.69
  -3  -9  -9  137.17   11.85
  -3  -5  -1    9.47    4.00
  -3  -4   0  149.08    5.37
  -3  -3   1  399.46    7.24
  -2 -10 -17   12.15    7.49
  -2 -10 -16   32.86    9.76
  -2  -7  -6  285.47   10.83
  -2  -6  -4 1963.36   23.79
  -2  -4  -1  383.17    8.54
  -1  -9 -16   90.79   10.64
  -1  -8 -11  867.49   20.79
  -1  -7  -8  692.69   16.78
   0  -7 -11 1649.80   25.42
   0  -6  -8  230.47    9.44
   0  -5  -6  436.02   10.52
 -10  -9  -3   75.45   10.61
  -9 -12  -9   16.67   11.49
  -9  -9  -3  308.43   14.38
  -8 -11  -7   18.97   11.18
  -8 -10  -5   29.42    7.69
  -8  -9  -3 1116.26   24.61
  -7 -12 -11   20.96    9.26
  -7 -11  -8  100.56   11.34
  -6 -12 -12  172.01   15.47
  -6 -11  -9  156.54   14.74
  -6  -7  -1   23.49    6.56
  -5 -12 -15  -12.67   10.20
  -5  -9  -5   33.79    8.54
  -4 -11 -13  672.73   23.69
  -4  -5   0   55.24    4.73
  -4  -4   1   51.27    3.82
  -3 -11 -17  117.11   14.06
  -3 -10 -12   41.40    8.42
  -3  -7  -4    9.69    4.74
  -2 -10 -15  239.50   14.93
  -2  -9 -11   24.02    9.10
  -2  -5  -2  126.75    6.33
  -1  -9 -15   45.69    9.26
  -1  -3  -1 1797.52   15.11
   0  -4  -4   10.60    2.24
   1  -6 -11   71.44    6.93
 -11 -12  -8   -5.00   10.48
 -11 -11  -6   26.42   10.90
 -10 -12  -8  235.76   18.03
 -10 -11  -6   79.75   10.66
 -10 -10  -4   45.49   10.72
  -9 -12  -8   15.77   11.42
  -9 -11  -6   10.20   10.94
  -9 -10  -4  224.73   14.72
  -8 -12  -9   83.54   14.04
  -7 -12 -10   64.18   12.67
  -7 -11  -7   87.89   12.30
  -7 -10  -5 1054.06   25.98
  -7  -9  -3  736.13   20.44
  -6 -10  -6   -2.67    6.62
  -6  -9  -4 1545.82   27.59
  -6  -4   2 1860.45   18.00
  -5 -12 -14   49.73   12.87
  -5 -11 -10  174.17   14.39
  -5 -10  -7    5.91    9.53
  -4 -12 -17   59.05   13.86
  -4 -11 -12    8.34   11.18
  -4 -10  -9 1459.07   29.36
  -4  -9  -6   28.74    9.10
  -4  -6  -1  143.75    7.22
  -3 -11 -16   18.22    9.44
  -3 -11 -15   68.44   12.50
  -3 -10 -11   -3.95    9.42
  -3  -9  -8 1687.37   29.50
  -3  -6  -2  870.36   15.94
  -2 -10 -14  191.40   13.68
  -2  -7  -5 1147.80   20.52
  -1  -9 -14    3.86    8.59
  -1  -6  -5    2.75    4.63
  -1  -4  -2 2644.89   21.62
   0  -8 -14   25.20    8.20
   0  -7 -10  175.25   10.12
   1  -5  -8 1380.68   18.48
   1  -4  -6   14.84    2.95
   2  -4  -9    7.10    3.12
   2  -3  -7  371.09    7.34
  -8 -11  -6  181.97   14.44
  -8 -10  -4 1321.11   28.54
  -8  -7   0    9.99    5.42
  -7 -12  -9   19.38   10.82
  -7  -7   0  100.53    7.82
  -6 -12 -11    0.50    7.43
  -6 -11  -8   16.86    8.22
  -5 -12 -13  486.25   22.27
  -5 -11  -9  106.40   12.78
  -5  -7  -1  133.76    8.52
  -5  -6   0  106.43    6.36
  -5  -5   1   48.26    4.72
  -4 -12 -16   17.19   12.59
  -4 -11 -11    1.07    9.61
  -4 -10  -8  106.58   12.35
  -4  -7  -2  998.50   19.23
  -4  -3   2 4722.60   23.93
  -3 -11 -14    2.44   10.75
  -2  -9 -10  669.70   18.97
  -2  -6  -3   -0.95    5.01
  -1  -9 -13  157.00   12.40
  -1  -7  -7  119.38    7.75
   0  -8 -13   67.40    9.08
   0  -6  -7  678.65   14.86
   0  -5  -5   16.47    4.04
   1  -6 -10   89.02    6.89
 -11 -12  -7  107.95   12.28
 -11 -11  -5  -10.66   10.79
 -10 -12  -7    7.65    9.04
 -10 -11  -5  161.89   12.61
  -9 -12  -7  130.63   14.79
  -9 -11  -5  152.81   14.15
  -9  -9  -2  271.12   12.80
  -8 -12  -8  175.68   13.77
  -8  -9  -2   11.83    8.51
  -7 -11  -6   10.14   11.08
  -7 -10  -4   10.14    9.63
  -7  -6   1  225.05    8.96
  -6 -12 -10   78.27   12.65
  -6 -11  -7   13.26   10.65
  -6 -10  -5   55.05    8.65
  -6  -9  -3    7.87    8.28
  -5 -12 -12  114.72   15.15
  -5 -10  -6  134.33   12.78
  -5  -9  -4    4.80    7.75
  -5  -4   2   39.56    3.44
  -4 -12 -15   89.21   13.80
  -3 -10 -10  556.10   18.87
  -3  -9  -7  184.59   11.12
  -3  -7  -3 1821.91   25.06
  -2 -10 -13    7.97    7.20
  -2  -9  -9  826.67   21.55
  -1  -9 -12   97.88   10.26
  -1  -5  -3 1512.65   18.60
   0  -7  -9  895.55   18.63
   1  -3  -4  579.26    8.85
 -11 -12  -6   64.43   12.77
 -10 -12  -6  210.05   16.18
 -10 -10  -3  330.64   15.11
  -9 -10  -3   24.21    9.37
  -8 -12  -7   99.57   14.03
  -8 -11  -5   14.41    9.83
  -8 -10  -3   45.78    9.47
  -7 -13 -11   10.10   10.66
  -7 -12  -8  284.91   17.54
  -7  -9  -2    7.38    8.31
  -7  -5   2  189.25    7.41
  -6  -7   0   11.49    6.07
  -6  -6   1  549.81   13.00
  -5 -12 -11   31.38   12.33
  -5 -11  -8  187.23   15.16
  -4 -12 -14  304.48   18.64
  -4 -11 -10  234.94   15.56
  -4 -10  -7  106.53   11.96
  -4  -9  -5  227.94   11.80
  -3 -11 -13   50.06    9.78
  -3 -10  -9  412.22   17.82
  -3  -5   0  872.96   14.25
  -2 -11 -17   10.76   10.93
  -2 -10 -12   24.15   10.26
  -2  -7  -4  122.66    8.89
  -1  -7  -6   68.62    7.70
   0  -8 -12  840.69   19.99
   0  -3  -2  113.84    4.29
   1  -5  -7  203.33    7.75
 -10 -11  -4  339.73   17.91
  -9 -12  -6   28.00   12.76
  -9 -11  -4   49.71   11.83
  -8 -13  -9  594.79   25.14
  -7 -13 -10  448.05   21.62
  -7 -11  -5  160.23   14.33
  -6 -13 -12   18.80   12.23
  -6 -12  -9  223.12   14.38
  -6 -11  -6    8.73   10.47
  -6 -10  -4  693.12   21.57
  -6  -5   2 4944.17   33.00
  -5 -10  -5  271.29   15.18
  -5  -9  -3  350.87   14.61
  -4 -12 -13   64.46   13.05
  -4 -11  -9  906.25   25.74
  -4  -6   0   32.62    5.38
  -4  -5   1   18.69    4.07
  -3 -12 -17  121.98   14.22
  -3 -11 -12  220.70   15.39
  -3  -9  -6  236.44   13.02
  -3  -6  -1 1782.79   22.39
  -3  -4   1  338.68    7.96
  -2 -11 -16   47.39   11.44
  -2 -10 -11   -8.39    9.24
  -2  -9  -8   24.31    9.02
  -2  -5  -1  880.76   14.37
  -2  -4   0 1173.86   14.39
  -1 -10 -15  117.97   12.74
  -1  -9 -11  266.72   14.04
  -1  -6  -4   81.57    5.93
   0  -8 -11   24.66    7.86
   0  -6  -6  531.02   13.05
   0  -4  -3 1555.29   16.60
   1  -6  -9    2.38    5.10
   1  -4  -5   43.32    3.69
   2  -5 -10  144.38    7.21
   2  -4  -8  175.49    6.21
 -11 -12  -5  285.46   17.83
 -10 -12  -5  111.55   13.08
 -10 -10  -2   36.52    9.94
  -9 -13  -8   48.09   11.48
  -9 -10  -2   62.87   10.57
  -9  -9  -1  113.47    9.13
  -8 -12  -6   -5.59   11.54
  -8 -11  -4  702.46   23.17
  -8  -9  -1   -8.12    7.79
  -8  -7   1   41.52    6.71
  -7 -12  -7    1.67    8.98
  -7 -10  -3 1455.74   28.60
  -7  -7   1  863.66   17.66
  -6 -13 -11   11.67   12.02
  -6 -12  -8  273.57   17.25
  -6  -9  -2   -3.96    7.09
  -6  -3   3  537.62    8.07
  -5 -12 -10   33.53    9.83
  -5 -11  -7   39.39    8.61
  -5  -7   0  153.04    9.09
  -5  -6   1   45.37    5.44
  -4 -12 -12  185.34   15.84
  -4 -10  -6  263.05   15.09
  -4  -9  -4 1014.10   22.85
  -4  -7  -1  448.95   12.85
  -3 -12 -16   -1.99    8.78
  -3 -12 -15   41.07   11.65
  -3 -11 -11   80.93   12.48
  -3 -10  -8  937.06   24.17
  -3  -7  -2   30.52    6.90
  -2 -11 -15   21.94   10.60
  -2  -6  -2  687.04   14.51
  -1 -10 -14  228.07   14.17
   0  -7  -8   99.36    7.20
   0  -5  -4  212.66    7.84
   2  -3  -6  380.94    7.30
 -10 -11  -3   75.09   11.97
  -9 -13  -7    0.16   12.63
  -9 -12  -5  145.66   14.41
  -9 -11  -3   89.22   12.04
  -8 -13  -8   13.90    9.76
  -8 -10  -2  163.33   13.19
  -7 -13  -9  205.77   16.28
  -7 -12  -6  219.54   15.90
  -7 -11  -4   64.19   11.91
  -7  -9  -1   -9.42    7.53
  -6 -13 -10   73.92   13.29
  -6 -11  -5  554.32   21.02
  -6 -10  -3   40.12   10.26
  -5 -12  -9  277.10   18.25
  -5 -10  -4   49.62   10.49
  -5  -5   2  301.18    8.74
  -4 -12 -11  151.84   15.57
  -4 -11  -8  512.02   20.79
  -4  -8  -2  294.89   11.98
  -4  -4   2 4032.11   26.11
  -3 -12 -14  147.96   14.78
  -3 -11 -10   86.51   11.93
  -3  -9  -5  816.00   21.07
  -2 -11 -14    6.80    7.69
  -2 -10 -10  718.90   21.65
  -2  -9  -7  108.88   10.85
  -2  -7  -3   21.64    6.54
  -2  -3   1 3011.63   19.34
  -1 -10 -13  332.48   15.99
  -1  -9 -10   40.93    7.61
  -1  -7  -5   74.05    7.74
  -1  -5  -2  150.47    6.90
  -1  -4  -1   54.44    3.56
   1  -7 -11  319.84   11.94
   1  -6  -8 2830.60   28.88
 -10 -13  -6  119.77   15.87
 -10 -12  -4  418.80   20.05
  -8 -13  -7   17.68   12.32
  -8 -12  -5   42.08   11.65
  -8 -11  -3   88.44   12.44
  -7 -13  -8  -11.93   11.32
  -7 -10  -2   15.16    9.26
  -7  -6   2  226.63    8.81
  -6 -12  -7   63.66    9.62
  -6  -7   1  233.84   10.42
  -5 -13 -12  110.09   13.38
  -5 -12  -8   36.88   11.58
  -5 -11  -6  693.89   21.76
  -5  -9  -2  402.02   15.71
  -5  -3   3  132.28    4.29
  -4 -10  -5 1026.46   25.16
  -4  -9  -3  486.09   16.99
  -3 -12 -13   60.17   12.36
  -3 -10  -7   60.87    8.80
  -3  -8  -3  833.77   18.81
  -3  -3   2   -1.80    1.85
  -2 -11 -13    7.53    9.56
  -2 -10  -9  174.94   13.46
  -1  -9  -9   28.68    8.74
  -1  -6  -3  543.35   13.26
  -1  -3   0  407.64    7.42
   0  -7  -7 1645.62   24.52
   0  -6  -5   38.37    5.55
   1  -5  -6   55.69    5.02
   2  -5  -9    6.73    3.90
 -11 -12  -4  223.02   15.20
  -9 -13  -6   59.93   13.25
  -9 -12  -4   44.63   12.00
  -9 -10  -1  340.00   16.09
  -9  -9   0  210.89   12.05
  -8  -9   0  247.84   13.07
  -7 -12  -5  212.54   16.82
  -7 -11  -3  111.76   12.16
  -6 -13  -9   48.62   12.68
  -6 -12  -6   44.67   11.36
  -6 -11  -4  170.91   14.38
  -6  -9  -1   93.81    8.56
  -6  -6   2  383.75   11.00
  -6  -4   3  341.84    7.82
  -5 -13 -11   -4.15   10.79
  -5 -11  -5   29.43   10.28
  -4 -12 -10  286.36   16.54
  -4 -11  -7  297.56   15.25
  -4  -7   0  132.33    8.77
  -4  -6   1  428.37   11.65
  -3 -11  -9  593.07   21.87
  -3  -9  -4  478.82   16.55
  -3  -7  -1  387.60   12.76
  -3  -6   0 1043.97   17.51
  -3  -5   1  592.30   11.97
  -2 -11 -12   -1.33   10.21
  -2  -9  -6    1.06    8.16
  -1 -10 -12   37.82    9.48
   0  -9 -12  318.85   14.93
   1  -7 -10  108.00    8.08
   2  -4  -7   77.14    4.51
 -10 -13  -5    3.68   12.23
 -10 -11  -2   -4.16    6.98
  -9 -11  -2   30.97   10.09
  -8 -13  -6  129.14   14.48
  -8 -12  -4  210.30   15.33
  -8 -10  -1  410.16   16.06
  -8  -7   2 2158.46   27.09
  -7 -13  -7   32.80   12.02
  -7  -9   0  456.40   16.31
  -6 -13  -8   -1.70   11.63
  -6 -10  -2    3.05    8.31
  -5 -13 -10   -1.67   11.54
  -5 -12  -7   79.39   13.15
  -5 -10  -3  341.14   14.75
  -5  -8   0  714.74   18.16
  -5  -7   1  100.75    8.04
  -4 -12  -9  -16.74   10.18
  -4 -11  -6  158.59   13.51
  -4 -10  -4  280.02   15.27
  -4  -8  -1  148.44    9.19
  -3 -12 -12  168.23   13.77
  -3 -11  -8   17.68    9.83
  -3 -10  -6 1114.62   25.19
  -3  -8  -2  160.70   10.34
  -2 -11 -11  105.72   13.05
  -2 -10  -8   68.84   10.89
  -2  -6  -1    4.56    3.69
  -2  -5   0  855.60   14.07
  -1 -10 -11   13.51    9.81
  -1  -9  -8   -3.62    7.83
  -1  -7  -4  383.91   12.57
   0  -5  -3   17.01    3.80
   0  -4  -2 2574.22   21.37
   1  -6  -7  108.32    7.41
   1  -4  -4    6.98    2.64
   1  -3  -3 1069.54   11.85
 -10 -12  -3    6.07    8.62
  -9 -13  -5  434.96   20.35
  -9 -12  -3   45.05   12.29
  -8 -11  -2   73.88    9.52
  -7 -13  -6  345.59   19.44
  -7 -12  -4  258.53   17.15
  -7 -10  -1  370.81   15.29
  -7  -7   2   42.93    6.27
  -6 -12  -5  598.98   22.89
  -6 -11  -3   36.18   11.21
  -6  -5   3  417.23    9.95
  -5 -13  -9    3.74   11.77
  -5 -11  -4  361.07   17.24
  -5  -9  -1  245.40   12.78
  -5  -6   2  440.35   11.68
  -5  -4   3 2361.62   19.84
  -4 -13 -12   43.83   11.08
  -4 -12  -8   58.58   11.86
  -4  -9  -2   70.92    9.89
  -4  -5   2  677.79   12.42
  -3 -12 -11   91.45   13.51
  -2 -12 -15  193.16   14.60
  -2  -9  -5 1262.47   25.38
  -2  -7  -2  247.56   10.03
  -2  -4   1 3068.93   23.10
  -1  -5  -1  164.37    7.11
   0  -9 -11   97.60    9.84
   0  -7  -6   31.20    5.31
   0  -3  -1  739.39    9.90
   1  -7  -9  542.41   14.67
   1  -5  -5   17.28    4.05
   2  -5  -8  234.51    8.07
 -10 -13  -4  135.43   15.81
 -10 -11  -1  152.53   13.57
  -9 -13  -4   85.14   13.79
  -9 -11  -1  983.94   26.20
  -9 -10   0  315.71   15.35
  -8 -13  -5   75.21   11.82
  -8 -12  -3   67.64   12.54
  -8 -10   0  335.08   15.88
  -8  -9   1 1119.84   23.71
  -7 -11  -2   65.46   11.09
  -6 -13  -7   75.23   13.15
  -6 -10  -1   43.53    9.91
  -6  -9   0  952.86   21.38
  -6  -7   2  199.71    9.78
  -5 -12  -6  415.15   18.42
  -5 -10  -2   16.79    9.64
  -4 -13 -11   72.64   13.71
  -4 -11  -5  839.31   24.67
  -4 -10  -3   34.71    9.38
  -4  -3   3  428.79    7.34
  -3 -12 -10   93.85   13.29
  -3 -11  -7   -2.52   10.01
  -3 -10  -5   94.41    9.43
  -3  -9  -3    6.16    7.55
  -3  -4   2 1919.96   18.12
  -2 -12 -14   69.60   10.95
  -2 -11 -10  217.58   13.84
  -2 -10  -7   12.53    8.34
  -1 -11 -13  149.18   13.21
  -1 -10 -10   89.08    9.60
  -1  -9  -7  254.12   13.51
  -1  -6  -2  750.54   14.85
  -1  -4   0  739.79   11.71
   0  -9 -10   54.51    9.21
   0  -6  -4  170.71    7.73
   2  -3  -5   57.48    3.34
 -10 -12  -2  234.84   16.75
  -9 -12  -2   -4.63   10.75
  -8 -13  -4   40.64   12.55
  -8 -11  -1   52.57   11.42
  -7 -13  -5    5.98   11.01
  -7 -12  -3  104.76   13.59
  -7 -10   0  388.62   16.42
  -7  -9   1   83.26    9.62
  -7  -6   3   30.71    5.13
  -6 -13  -6  258.18   17.64
  -6 -12  -4  319.34   18.21
  -6 -11  -2   13.26    9.85
  -5 -13  -8   56.33   10.62
  -5  -8   1  545.16   15.87
  -5  -5   3 1093.60   15.69
  -4 -13 -10  138.17   16.05
  -4 -12  -7   19.47   11.67
  -4  -8   0  599.16   16.93
  -4  -7   1  428.25   13.02
  -3 -12  -9  295.01   17.79
  -3  -8  -1 1107.23   22.07
  -3  -7   0 1283.39   21.30
  -3  -6   1 1338.06   19.79
  -2 -12 -13  117.77   12.48
  -2 -11  -9   35.43   11.05
  -1 -10  -9  115.53   12.03
  -1  -7  -3  112.25    7.41
   0  -7  -5  763.63   17.11
   1  -7  -8 2126.53   27.62
   1  -6  -6  288.75   10.28
   2  -4  -6   10.70    2.89
 -10 -13  -3   16.12   11.81
  -9 -13  -3  -12.57   10.56
  -8 -12  -2  299.12   17.63
  -7 -11  -1  581.49   20.97
  -6  -6   3  497.11   12.24
  -5 -13  -7  224.45   17.18
  -5 -12  -5  218.29   14.51
  -5 -11  -3    6.67    7.50
  -5  -9   0   37.63    6.94
  -5  -7   2   81.23    7.68
  -4 -13  -9   21.53   12.70
  -4 -11  -4   12.26   10.54
  -4  -9  -1  161.97   10.36
  -4  -6   2   52.38    5.13
  -4  -4   3   64.25    4.00
  -3 -13 -12   -1.04   12.24
  -3 -11  -6   64.21   11.08
  -3 -10  -4  384.10   15.66
  -3  -9  -2  600.32   18.05
  -2 -12 -12   37.91   10.06
  -2 -11  -8    9.45    9.46
  -2 -10  -6  262.53   13.43
  -2  -9  -4   76.79    8.23
  -2  -7  -1    4.68    5.59
  -2  -6   0 1209.72   18.63
  -1 -11 -12   19.91    8.00
  -1  -9  -6  504.76   17.28
   0  -9  -9   67.59    9.59
   2  -6  -9  243.40    9.62
   2  -5  -7  410.93   10.47
 -10 -12  -1  125.65   14.23
  -9 -12  -1  221.40   15.65
  -9 -11   0   26.01   10.35
  -9 -10   1   53.03   10.11
  -8 -13  -3  190.35   16.28
  -8 -11   0   92.35   11.70
  -8 -10   1  423.04   17.18
  -7 -13  -4  176.66   15.56
  -7 -12  -2  180.22   15.46
  -7  -7   3   92.34    7.73
  -6 -13  -5   -4.09   10.74
  -6 -12  -3  314.98   18.22
  -6 -10   0  605.15   19.72
  -6  -9   1    1.97    5.58
  -5 -12  -4   12.64   11.57
  -5 -10  -1   55.60    8.33
  -4 -12  -6   88.11   10.91
  -4 -10  -2  236.94   12.83
  -3 -13 -11   92.63   14.94
  -3 -12  -8   34.67   10.85
  -3  -5   2 1889.17   20.56
  -2 -12 -11  231.57   16.12
  -2  -8  -2  106.13    8.25
  -2  -5   1 2532.52   23.91
  -2  -3   2 8617.38   32.86
  -1 -11 -11  262.13   16.05
  -1 -10  -8  403.16   16.83
  -1  -6  -1   59.07    6.18
   0  -6  -3    9.08    4.77
   0  -5  -2  813.37   13.86
   0  -4  -1   11.80    3.21
   1  -7  -7  314.90   11.98
   1  -5  -4 1477.41   18.62
   1  -4  -3 2483.75   21.11
 -10 -13  -2  446.37   21.68
  -9 -13  -2   47.45   12.21
  -8 -12  -1   34.31   11.96
  -8  -9   2  424.33   14.70
  -7 -10   1  322.16   15.43
  -7  -9   2   16.14    7.83
  -6 -11  -1   24.58    9.88
  -6  -7   3  546.61   14.32
  -5 -13  -6   84.70   10.89
  -5 -11  -2  424.72   17.37
  -5  -6   3  574.72   12.87
  -4 -13  -8   80.56   11.90
  -4 -12  -5  151.38   14.75
  -4 -11  -3  132.61   13.38
  -4  -9   0  611.58   18.15
  -4  -8   1  420.47   14.68
  -4  -5   3   53.71    4.89
  -3 -13 -10  495.97   22.38
  -3 -12  -7    9.53   11.12
  -3 -11  -5  284.20   14.96
  -3 -10  -3    7.12    8.60
  -3  -8   0  316.53   13.23
  -3  -7   1 1378.67   22.04
  -2 -12 -10  445.20   21.20
  -2 -11  -7   52.39   11.55
  -2 -10  -5  670.47   19.82
  -2  -9  -3  168.06   12.01
  -1 -11 -10  133.29   13.46
  -1 -10  -7   51.85   10.09
  -1  -9  -5  471.37   16.68
  -1  -7  -2   73.19    7.31
  -1  -5   0  829.61   14.21
  -1  -3   1  301.96    6.53
   0 -10 -11    4.77    6.68
   0  -9  -8    9.48    7.37
   0  -7  -4   95.31    8.18
   1  -6  -5    9.99    4.99
  -8 -13  -2   50.24   12.73
  -7 -13  -3   54.47   10.51
  -7 -12  -1  518.41   21.05
  -7 -11   0  225.85   13.51
  -6 -13  -4   39.87    9.44
  -6 -12  -2  220.76   16.45
  -6  -4   4  463.98    8.85
  -5 -13  -5   14.51   10.49
  -5 -12  -3   36.23   11.89
  -5 -10   0    6.79    9.23
  -5  -9   1  398.54   14.51
  -5  -8   2  467.67   14.86
  -4 -13  -7   -3.40   11.44
  -4 -10  -1  292.76   15.38
  -4  -7   2   59.69    6.07
  -3  -9  -1 1001.20   22.82
  -3  -6   2  663.40   14.28
  -3  -3   3 4800.55   24.28
  -2 -12  -9  245.95   17.16
  -2  -7   0 1953.29   26.26
   1  -3  -2 1000.32   11.47
   2  -6  -8  287.62    9.92
   2  -4  -5  539.77   10.08
 -10 -13  -1   19.16   11.90
 -10 -12   0   13.99   10.52
  -9 -12   0   -3.11    9.97
  -9 -11   1  128.61   10.90
  -9 -10   2  140.40   12.20
  -8 -11   1   -6.06    9.91
  -8 -10   2   19.38    9.15
  -7  -6   4  290.01    9.67
  -6 -11   0  373.00   17.91
  -6 -10   1   19.28    6.94
  -6  -9   2   19.41    6.24
  -6  -5   4   41.86    4.24
  -5 -11  -1   37.94   11.23
  -5  -7   3  122.48    8.54
  -5  -4   4  473.23    9.07
  -4 -12  -4   40.85   12.01
  -4 -11  -2  373.01   17.43
  -4  -6   3  193.70    8.47
  -3 -13  -9   45.14   10.99
  -3 -12  -6   19.65   10.36
  -3 -11  -4   24.07    7.99
  -3 -10  -2 1214.18   26.90
  -3  -4   3 1113.97   14.05
  -2 -13 -12   18.23   12.96
  -2 -11  -6  100.09   11.99
  -2 -10  -4  212.14   12.35
  -2  -9  -2  273.26   13.80
  -2  -6   1  918.78   16.38
  -2  -4   2   44.36    3.34
  -1 -12 -12   17.29   11.63
  -1 -11  -9  181.06   12.65
  -1 -10  -6   33.28    9.68
  -1  -9  -4   32.41    8.84
  -1  -4   1 1289.54   15.37
   0 -10  -9   62.25    9.79
   0  -9  -7    8.67    6.17
   0  -6  -2  391.83   11.45
   1  -7  -6   -2.57    5.33
   2  -5  -6  136.46    6.58
   2  -3  -4 1088.90   11.95
  -9 -13  -1  483.96   20.89
  -8 -13  -1    1.27   11.01
  -8 -12   0  165.80   13.13
  -8  -9   3    3.55    7.60
  -7 -13  -2  443.17   20.34
  -7 -11   1    6.74    9.81
  -7 -10   2   75.96   10.69
  -6 -13  -3 1098.84   29.61
  -6 -12  -1  267.39   17.41
  -6  -8   3  262.51   11.30
  -6  -6   4  691.13   14.13
  -5 -13  -4  122.63   14.40
  -5 -12  -2  362.30   19.11
  -5  -5   4  263.33    8.19
  -5  -3   4  754.15    9.30
  -4 -13  -6  180.40   14.47
  -4  -9   1   83.64   10.09
  -4  -8   2   62.27    8.27
  -3 -13  -8  -17.01   11.75
  -3  -8   1  656.64   17.41
  -2 -13 -11  653.77   25.27
  -2 -12  -8   -5.42    8.16
  -1 -12 -11  117.77   13.76
  -1 -11  -8  125.53   13.15
  -1  -7  -1   41.53    7.14
  -1  -6   0   77.19    6.22
   0  -9  -6  315.98   14.11
   0  -7  -3  328.47   11.86
   0  -5  -1   15.92    3.50
   0  -3   0 2721.93   18.91
   1  -6  -4 1659.93   22.08
   1  -5  -3 2269.32   23.04
   2  -6  -7  912.14   16.65
 -10 -13   0   68.50   12.75
  -9 -12   1   54.49   12.04
  -9 -11   2  261.58   14.93
  -7 -12   0   11.98    8.27
  -7  -9   3   74.45    8.12
  -7  -7   4   76.92    6.21
  -6 -13  -2   63.94   11.91
  -6 -10   2  107.24   10.86
  -6  -7   4  597.98   14.77
  -5 -11   0   22.74   10.78
  -5 -10   1  110.99    9.85
  -5  -9   2   11.65    6.10
  -5  -8   3  186.68   11.00
  -4 -13  -5  143.94   15.10
  -4 -12  -3   73.22   11.97
  -4 -10   0  278.72   13.73
  -3 -13  -7  191.26   16.63
  -3 -12  -5   99.47   11.12
  -3 -11  -3  147.58   11.80
  -3 -10  -1   76.29   10.69
  -3  -9   0   40.13    7.16
  -3  -7   2  366.02   12.57
  -3  -5   3  148.05    6.60
  -2 -13 -10    3.90   11.76
  -2 -12  -7  122.01   14.14
  -2 -11  -5    8.60    7.61
  -2 -10  -3  255.53   13.26
  -2  -5   2 1445.53   18.33
  -1 -12 -10  466.09   20.69
  -1 -10  -5   60.07   10.50
   0 -10  -8   23.60    9.37
   1  -9  -9  159.20   11.57
   1  -7  -5  226.63   10.51
   1  -4  -2    2.17    2.61
  -9 -13   0   40.99   11.78
  -8 -13   0   30.42   11.87
  -8 -12   1   17.64   11.22
  -8 -11   2  128.16   12.23
  -8 -10   3   42.52    9.33
  -7 -13  -1  -15.98    8.29
  -6 -12   0   14.39   11.61
  -6 -11   1   79.81    9.62
  -6  -9   3  521.23   17.12
  -5 -13  -3  120.74   14.23
  -5 -12  -1  -12.26   10.88
  -5  -6   4  145.40    7.05
  -4 -11  -1  306.43   15.20
  -4  -7   3  264.70   10.19
  -4  -4   4    7.23    2.49
  -3 -12  -4   33.52   12.06
  -2 -13  -9    9.58   10.96
  -2 -11  -4   -2.03    9.89
  -2  -9  -1 2173.30   32.49
  -2  -7   1   28.88    5.27
  -1 -11  -7  130.19   11.55
  -1  -9  -3    9.16    5.92
  -1  -5   1 4663.06   32.87
   0 -11 -10  296.96   16.04
   0  -9  -5  750.44   19.85
   0  -4   0   24.33    3.11
   2  -7  -8  169.86    9.53
   2  -5  -5 1049.41   15.86
  -7 -12   1    0.06   10.91
  -7 -11   2   19.64    7.60
  -7 -10   3  857.47   22.63
  -6 -13  -1  111.97   13.98
  -5 -10   2   -8.36    8.03
  -5  -7   4 1067.85   19.59
  -4 -13  -4   41.44    9.60
  -4 -12  -2   50.21   11.31
  -4 -10   1  107.98   11.79
  -4  -9   2   21.04    8.58
  -4  -5   4  817.40   13.88
  -4  -3   4 1314.18   12.56
  -3 -13  -6   24.32   11.72
  -3 -11  -2  148.97   11.76
  -3  -9   1  239.38   13.30
  -3  -6   3   21.21    5.22
  -2 -12  -6  105.46   12.03
  -2 -10  -2  264.12   14.53
  -2  -6   2 1664.26   22.20
  -1 -12  -9   14.13   10.81
  -1 -11  -6  138.94   13.68
  -1 -10  -4  172.54   13.09
  -1  -7   0  164.53    9.64
   0 -10  -7  163.95   11.34
   0  -7  -2  108.05    7.40
   0  -6  -1   93.77    6.95
   1  -9  -8  110.04   10.45
   1  -6  -3  108.76    7.15
   2  -6  -6  187.74    8.61
   2  -4  -4  184.59    6.19
   3  -4  -7   32.17    3.76
 -10 -13   1    5.92   10.70
  -9 -13   1   77.40   13.61
  -9 -12   2  302.83   17.67
  -9 -11   3   -0.35    9.53
  -8 -12   2  237.11   15.77
  -8  -9   4   34.94    6.65
  -7 -13   0   14.11    9.33
  -7  -9   4  606.79   18.13
  -6 -11   2  429.03   18.68
  -6 -10   3   33.90    9.69
  -5 -13  -2  499.72   21.10
  -5 -12   0  533.01   22.01
  -5 -11   1  229.88   13.66
  -5  -9   3  936.50   21.27
  -4 -13  -3  184.36   15.77
  -4 -11   0   17.58    7.85
  -4  -6   4   23.06    5.06
  -3 -13  -5   11.41   12.33
  -3 -12  -3   18.68   11.53
  -3 -10   0  317.74   14.45
  -2 -13  -8  104.54   14.31
  -2 -12  -5    9.36   11.59
  -2 -11  -3   31.84   10.71
  -2  -9   0   -1.23    7.40
  -1 -12  -8  194.44   16.03
  -1  -9  -2 1863.64   30.31
  -1  -6   1  537.94   13.25
   0 -11  -9  104.87   11.88
   0 -10  -6  244.24   14.43
   0  -5   0 1578.33   19.59
   1  -7  -4  738.38   16.76
   1  -5  -2   87.04    5.80
   1  -3  -1 6249.06   28.98
   2  -7  -7   13.74    5.93
  -8 -13   1    5.24    9.00
  -8 -11   3   52.17    8.82
  -8 -10   4   81.34    9.90
  -7 -12   2   26.43   10.96
  -7 -11   3   44.48   10.22
  -7  -7   5 2138.98   26.52
  -6 -13   0   33.18   12.59
  -6 -12   1  154.24   12.78
  -6  -9   4 1455.43   26.66
  -6  -6   5   22.38    5.17
  -6  -5   5   26.49    4.11
  -5 -13  -1   69.45   12.14
  -4 -12  -1   24.00   10.49
  -4  -7   4  265.67   10.86
  -3 -11  -1  172.45   12.13
  -3  -7   3 2010.83   26.40
  -2 -13  -7  241.86   18.21
  -2 -10  -1  834.91   23.03
  -2  -7   2    9.74    6.41
  -2  -4   3 2550.34   21.48
  -2  -3   3  608.82    9.12
  -1 -12  -7    9.24   10.57
  -1 -11  -5   91.20   11.54
  -1 -10  -3  338.81   16.23
  -1  -4   2 4865.65   29.97
  -1  -3   2 5362.71   26.73
   0 -11  -8   10.46   10.19
   0  -9  -4   75.73    8.41
   1  -9  -7   83.30    9.22
   2  -3  -3  119.17    4.41
  -9 -13   2   -4.96   10.61
  -9 -12   3  445.48   19.62
  -7 -13   1   24.53   11.27
  -7 -10   4   19.20    9.24
  -6  -7   5  159.67    9.10
  -6  -4   5    2.88    2.71
  -5 -12   1    8.62   10.26
  -5 -11   2  457.29   19.37
  -5 -10   3  824.16   22.63
  -5  -6   5 1152.57   18.21
  -5  -5   5 1309.44   17.13
  -4 -13  -2   16.07   11.29
  -4 -11   1  701.48   22.82
  -4 -10   2  397.37   15.81
  -4  -9   3    0.32    8.14
  -3 -13  -4    0.55   11.09
  -3 -12  -2  116.72   13.06
  -3 -10   1   30.71   10.02
  -3  -9   2   92.92   10.45
  -3  -5   4  520.68   11.41
  -3  -4   4   70.09    4.29
  -2 -13  -6    7.21   11.00
  -2 -12  -4  104.84   12.66
  -2 -11  -2  294.60   16.77
  -2  -5   3  309.45    8.99
  -1 -13 -10  150.78   13.93
  -1  -9  -1   59.75    9.81
  -1  -7   1   12.40    6.55
  -1  -5   2  412.43   10.65
   0 -11  -7  300.81   16.15
   0 -10  -5  234.04   14.27
   0  -7  -1 1454.85   22.76
   0  -6   0  139.87    7.93
   1  -9  -6   31.07    7.92
   1  -7  -3  896.32   18.33
   1  -6  -2   13.50    5.04
   1  -4  -1   22.78    3.31
   2  -6  -5 1992.47   24.17
   2  -5  -4  407.99   10.39
  -8 -13   2  433.36   21.31
  -8 -12   3   58.37   12.51
  -8 -11   4    9.58    8.87
  -6 -13   1  292.12   18.54
  -6 -12   2  110.36   13.09
  -6 -11   3    8.74    7.28
  -6 -10   4  738.66   21.36
  -5 -13   0  199.92   15.62
  -5  -9   4    9.44    7.43
  -5  -7   5  804.08   17.25
  -5  -4   5  299.96    7.36
  -4 -12   0   40.39   11.47
  -3 -13  -3   44.79   12.40
  -3 -11   0   -4.01    7.41
  -3  -6   4 3097.05   30.12
  -3  -3   4 2415.45   17.55
  -2 -10   0  139.17   12.63
  -2  -9   1   15.41    8.75
  -2  -6   3 1544.55   21.61
  -1 -13  -9    5.21   11.01
  -1 -12  -6  642.17   23.82
  -1 -11  -4    0.89    7.04
  -1 -10  -2   69.03   10.87
   0  -9  -3   11.35    6.00
   0  -4   1 2884.84   23.40
   0  -3   1 1313.12   13.47
   2  -7  -6  234.67    9.77
   2  -4  -3  653.08   11.17
   3  -4  -6   16.21    3.43
  -7 -13   2   66.37   13.81
  -7 -12   3  216.93   15.81
  -7 -11   4   25.30   10.45
  -7  -9   5    2.82    5.74
  -6  -9   5  287.28   13.44
  -4 -13  -1  103.93   14.02
  -4 -11   2   30.89   10.28
  -4 -10   3  204.35   13.27
  -4  -5   5  420.66   10.35
  -3 -12  -1   13.52    8.12
  -3  -7   4 1036.88   19.73
  -2 -13  -5   36.85   12.42
  -2 -12  -3    0.59    7.40
  -2 -11  -1  279.79   16.52
  -1 -13  -8  239.65   17.63
  -1 -12  -5  138.18   14.57
  -1 -11  -3  277.87   16.38
  -1  -6   2  407.94   11.31
   0 -11  -6  185.45   14.63
   0 -10  -4    7.32    9.27
   0  -5   1   94.77    6.24
   1 -10  -7  504.98   18.21
   1  -9  -5  139.45   11.31
   1  -5  -1  100.93    5.70
   2  -6  -4 1344.75   20.16
  -9 -13   3  500.38   21.90
  -9 -12   4    7.55   10.75
  -8 -13   3   42.01   12.75
  -8 -12   4   67.37   11.58
  -8 -10   5   44.85    8.90
  -7 -10   5   43.33    9.90
  -6 -13   2   26.77   12.19
  -6 -12   3   18.94   11.21
  -6 -11   4   87.75   12.21
  -5 -13   1  206.42   16.76
  -5 -12   2  788.10   24.18
  -5 -11   3  441.62   17.71
  -5 -10   4   39.00   10.07
  -4 -12   1  872.28   26.34
  -4  -9   4  963.97   22.65
  -4  -7   5  128.16    8.57
  -4  -6   5  114.25    6.62
  -4  -4   5   71.48    4.19
  -3 -13  -2   35.47   12.62
  -3 -11   1    3.42   10.27
  -3 -10   2  638.94   19.53
  -3  -9   3  368.36   15.61
  -2 -13  -4  356.51   19.98
  -2 -12  -2  327.25   18.41
  -2  -7   3  109.13    7.62
  -1 -13  -7    1.77   11.90
  -1 -10  -1  332.49   16.30
  -1  -9   0    3.27    5.95
   0 -12  -8   20.26   11.67
   0  -9  -2  298.09   14.00
   0  -7   0   34.69    5.58
   1  -7  -2 1047.63   20.07
   2  -7  -5  336.09   12.17
   2  -5  -3 1289.29   17.77
  -8 -11   5   61.73   11.12
  -7 -13   3   23.85   12.55
  -7 -12   4   83.68   13.06
  -6 -10   5   17.00    9.41
  -6  -7   6 1029.67   19.10
  -6  -6   6 1584.44   20.98
  -5  -9   5  444.99   16.40
  -5  -3   5   87.38    3.64
  -4 -13   0  252.64   17.19
  -3 -12   0   37.76    9.40
  -2 -11   0   35.84   11.07
  -2 -10   1  115.27   10.27
  -2  -9   2   49.27    7.67
  -2  -5   4   18.24    4.53
  -1 -13  -6    0.09   10.64
  -1 -12  -4  223.97   16.80
  -1 -11  -2   16.23   10.71
  -1  -7   2   41.27    5.88
   0 -12  -7  302.81   18.06
   0 -11  -5   87.41   10.40
   0 -10  -3    6.11    8.13
   0  -6   1   61.55    5.19
   1 -10  -6   78.83   11.17
   1  -9  -4  533.99   17.68
   1  -6  -1  271.82    9.57
   3  -5  -6   24.18    4.27
   3  -3  -5  179.38    5.06
  -9 -13   4   -2.56   11.94
  -7 -11   5  144.78   13.65
  -7  -9   6    6.30    7.99
  -6  -5   6  965.21   14.53
  -5 -13   2  388.52   20.26
  -5 -12   3   69.36   12.98
  -5 -11   4  221.35   15.24
  -5  -7   6   77.64    7.17
  -5  -6   6   15.12    4.75
  -4 -12   2   78.61   13.13
  -4 -11   3  157.91   12.12
  -4 -10   4  194.66   13.87
  -3 -13  -1  171.23   15.50
  -3 -11   2  232.24   15.77
  -3 -10   3    9.52    9.45
  -3  -6   5    0.06    4.69
  -3  -5   5  484.26   11.35
  -2 -13  -3  199.62   16.52
  -2 -12  -1    8.96   11.28
  -2  -6   4 2626.29   28.28
  -2  -4   4  180.46    6.30
  -1 -10   0   -2.87    9.02
  -1  -9   1    5.96    8.60
  -1  -5   3   32.72    4.26
  -1  -4   3 1711.41   18.20
   0 -11  -4   29.75   11.11
   0  -9  -1  838.06   21.63
   1  -5   0   44.61    5.11
   1  -4   0 1919.86   19.26
   1  -3   0 2993.28   20.54
   2  -7  -4  759.48   17.25
   2  -6  -3 2152.60   25.52
   2  -4  -2  213.24    6.82
   2  -3  -2 3797.59   22.86
   3  -4  -5  312.87    7.88
  -8 -13   4   11.57    9.04
  -8 -12   5   20.88   11.19
  -8 -10   6    7.48    7.54
  -7 -13   4  156.71   15.23
  -7 -10   6  338.03   15.71
  -6 -13   3   59.98   11.03
  -6 -12   4   -1.50    7.51
  -6 -11   5  132.48   13.10
  -6  -9   6   -0.39    7.86
  -5 -10   5    3.54    6.44
  -5  -5   6 1090.37   15.84
  -4 -13   1  199.16   15.04
  -4  -9   5   38.01    9.14
  -4  -3   5   69.40    3.54
  -3 -12   1   10.17    8.21
  -3  -9   4   25.43    8.24
  -3  -7   5   29.79    7.02
  -3  -4   5 1081.94   14.28
  -2 -13  -2   10.86   11.60
  -2 -11   1  124.43   13.55
  -2 -10   2  468.20   18.49
  -2  -9   3  886.91   22.24
  -2  -7   4 1677.38   25.27
  -1 -13  -5   19.03   11.69
  -1 -12  -3  381.55   18.18
  -1 -11  -1  102.65   12.85
  -1  -6   3  364.07   11.09
  -1  -3   3 3821.12   23.27
   0 -12  -6   48.32   10.18
   0 -10  -2  461.19   17.79
   0  -7   1   45.07    6.02
   0  -5   2  814.34   14.73
   0  -4   2  797.80   12.77
   1 -10  -5  127.32   10.57
   1  -9  -3    0.32    8.17
   1  -7  -1   34.33    6.68
  -8 -11   6  733.70   22.72
  -7 -12   5   69.15   12.06
  -6 -10   6   91.49   11.10
  -5 -13   3   18.81   11.06
  -5 -12   4  300.69   17.96
  -5  -9   6  391.94   15.54
  -4 -12   3   15.53   11.44
  -4 -11   4  126.44   13.45
  -4  -7   6   24.71    6.71
  -4  -6   6  106.93    7.19
  -3 -13   0   22.72    9.25
  -3 -11   3   -2.17    9.45
  -2 -12   0  115.00   14.33
  -2  -3   4 1687.62   15.25
  -1 -13  -4  469.30   22.43
  -1 -10   1  548.30   19.50
  -1  -7   3  833.47   17.83
   0 -12  -5   43.89   12.52
   0 -11  -3  305.85   17.17
   0  -9   0    6.55    8.63
   0  -6   2  457.68   12.76
   0  -3   2  185.07    5.65
   1 -11  -6  377.44   17.41
   1 -10  -4  152.72   12.71
   1  -6   0 1273.74   20.13
   2  -5  -2   71.24    5.04
   3  -5  -5   44.35    4.87
  -8 -13   5   25.83   12.38
  -7 -11   6  359.80   16.94
  -6 -13   4    0.87   11.17
  -6 -12   5   93.05   13.78
  -5 -11   5  248.49   14.24
  -4 -13   2  221.65   15.69
  -4 -10   5   55.86    8.54
  -4  -5   6  231.15    8.13
  -3 -13   1  431.69   21.06
  -3 -12   2  227.85   15.07
  -3 -10   4   10.53    7.06
  -2 -13  -1   21.84   13.01
  -2 -11   2   22.33   11.18
  -2 -10   3   68.70   11.17
  -1 -11   0    0.66   10.46
  -1  -9   2 2889.62   37.80
   0 -12  -4   73.58   12.73
   0 -10  -1   22.82    7.29
   1  -9  -2   49.79    9.40
   1  -7   0 1508.15   24.05
   2  -7  -3   81.12    6.92
   2  -6  -2  551.32   13.81
  -8 -12   6  620.77   22.38
  -7 -13   5    8.47   11.12
  -7 -12   6   -1.97   10.45
  -7 -10   7   22.76    8.46
  -7  -9   7   61.94    7.53
  -6 -11   6  310.13   15.45
  -6  -9   7  488.26   16.89
  -6  -7   7   82.92    7.30
  -6  -6   7   55.69    5.55
  -5 -13   4  429.65   21.03
  -5 -10   6  165.59   11.46
  -5  -4   6   37.05    3.39
  -4 -12   4   10.34   11.23
  -4  -9   6  416.92   16.37
  -3  -9   5  205.59   11.55
  -2 -12   1  291.43   17.48
  -2  -9   4   22.94    9.35
  -2  -7   5  112.32    8.76
  -2  -6   5 1903.50   24.56
  -2  -5   5 7207.09   42.45
  -1 -13  -3   43.23   10.65
  -1 -12  -1   84.81   12.90
  -1  -6   4  687.46   15.39
  -1  -5   4 1267.05   18.43
   0 -13  -6  -11.91   11.74
   0 -11  -2  183.48   13.04
   0  -7   2  618.05   15.70
   1 -11  -5   10.53    9.17
   1 -10  -3  387.61   17.21
   1  -5   1 2195.46   23.87
   1  -4   1 2311.38   21.62
   2  -9  -5   12.24    7.30
   3  -6  -5  361.29   11.18
   3  -4  -4  240.83    7.07
   3  -3  -4    7.84    2.31
  -8 -13   6  353.09   19.20
  -6 -13   5  625.26   25.11
  -6 -12   6  392.45   19.56
  -6 -10   7  108.67   11.70
  -5 -12   5  176.96   13.40
  -5 -11   6   -3.71   10.28
  -5  -9   7 1155.44   24.42
  -5  -7   7   33.33    5.28
  -5  -6   7  107.68    7.35
  -4 -13   3   20.40    9.51
  -4 -11   5  633.65   21.10
  -4 -10   6 1041.80   25.40
  -4  -4   6 1623.46   17.11
  -3 -13   2   57.70   13.52
  -3 -12   3   43.28    8.94
  -3 -11   4  623.21   20.98
  -3 -10   5    8.33    9.81
  -3  -7   6  159.19    9.58
  -3  -6   6  333.25   10.67
  -3  -5   6   35.69    4.80
  -3  -3   5 3098.66   20.32
  -2 -13   0  453.94   22.04
  -2 -11   3   54.76   11.13
  -1 -13  -2    0.24   12.21
  -1 -11   1   71.96   11.79
  -1 -10   2  657.34   20.26
  -1  -9   3  100.99   11.08
  -1  -7   4   48.17    7.87
  -1  -4   4  477.79   10.21
   0 -13  -5   79.01   14.01
   0 -12  -3  439.21   21.14
   0 -11  -1   10.47   10.94
   0 -10   0   62.62    8.67
   0  -9   1  316.49   13.74
   0  -5   3  129.15    7.12
   1 -11  -4  142.44   13.49
   1  -9  -1   16.48    8.74
   1  -6   1  716.01   15.84
   1  -3   1  274.40    6.80
   2  -9  -4  173.99   11.54
   2  -7  -2    0.99    6.19
   2  -5  -1  455.27   11.27
   2  -4  -1   58.63    3.86
   2  -3  -1  792.81   10.89
   3  -5  -4 3119.29   27.27
  -8 -12   7   13.88   10.31
  -7 -13   6  407.08   21.09
  -7 -11   7  196.35   12.87
  -6 -11   7  245.48   15.30
  -5 -10   7  432.61   17.33
  -4  -7   7 1284.58   22.21
  -3  -9   6  127.29   11.11
  -2 -13   1   16.08   11.19
  -2 -12   2    1.36    7.84
  -2 -10   4   79.80    9.63
  -2  -4   5  241.76    7.15
  -1 -12   0   58.70   10.01
   0 -12  -2   73.38   12.80
   0  -7   3   76.73    8.16
   0  -6   3    6.75    4.31
   0  -4   3    3.81    3.53
   1 -10  -2   -9.43    8.46
   1  -7   1   23.12    7.08
   2  -6  -1 1626.66   22.88
   3  -6  -4  953.01   17.34
  -7 -12   7  504.58   21.77
  -7  -9   8  408.97   15.58
  -6 -13   6  -15.60   12.16
  -5 -13   5   30.83   10.13
  -5 -12   6  198.56   15.52
  -5  -5   7   22.40    4.15
  -4 -13   4   62.67   11.06
  -4 -12   5  558.52   21.20
  -4 -11   6   86.83   12.91
  -4  -9   7  147.72   11.99
  -4  -6   7  120.28    7.00
  -3 -13   3   20.28   12.27
  -3 -12   4  174.97   14.29
  -3 -11   5  163.09   14.78
  -2  -9   5   42.39    7.66
  -1 -13  -1  249.52   17.73
  -1 -12   1  277.60   17.70
  -1 -11   2  357.09   18.01
  -1 -10   3  480.66   18.62
   0 -13  -4    1.77    8.53
   0 -11   0  284.10   16.95
   0 -10   1   25.87    7.61
   0  -9   2  369.13   15.72
   1 -11  -3  140.22   12.82
   1  -9   0  129.04   11.56
   2  -9  -3   -5.01    7.85
   2  -7  -1 1324.28   22.76
  -8 -13   7   51.87   13.46
  -7 -11   8   -5.75    8.53
  -7 -10   8   77.11    8.74
  -6 -12   7   19.48   10.83
  -6 -10   8  104.63   11.68
  -6  -9   8   14.41    6.17
  -6  -7   8 1034.44   19.42
  -5 -11   7  370.45   17.82
  -4 -10   7   11.95    9.97
  -4  -5   7  752.52   13.87
  -3 -10   6  250.04   14.71
  -3  -7   7  498.66   14.80
  -3  -4   6 1260.89   15.61
  -2 -13   2   -1.96   11.64
  -2 -12   3   43.48   10.28
  -2 -11   4   -3.79    7.36
  -2 -10   5  617.08   21.09
  -2  -7   6  162.80    9.94
  -2  -6   6   55.85    6.69
  -1 -13   0  310.45   20.10
  -1  -9   4  368.62   14.91
  -1  -7   5  391.43   13.95
  -1  -6   5 1226.83   20.43
  -1  -5   5 1245.12   18.60
  -1  -3   4 1873.04   16.85
   0 -13  -3  121.58   15.26
   0 -12  -1  253.28   17.59
   0  -8   3 1832.13   28.94
   0  -3   3  321.80    7.55
   1 -12  -4   57.90   12.78
   1 -11  -2  276.80   16.23
   1 -10  -1   55.05    8.75
   1  -8   1   38.62    6.89
   1  -6   2    1.40    5.71
   1  -5   2  707.76   14.28
   2 -10  -4  234.51   14.66
   2  -5   0 1166.41   17.74
   3  -7  -4   37.76    7.14
   3  -5  -3  129.55    6.69
   3  -4  -3  514.43   10.18
  -7 -13   7   24.05    9.91
  -6 -11   8   32.88   10.80
  -5 -13   6  142.89   15.62
  -5 -12   7  103.81   14.26
  -5 -10   8  117.16   12.12
  -5  -9   8   20.21    6.51
  -5  -7   8  855.60   17.80
  -4 -13   5  336.35   18.28
  -4 -12   6    2.30   10.94
  -4 -11   7    0.89    9.70
  -3 -13   4   54.38   12.64
  -3 -12   5  123.90   13.38
  -3 -11   6  174.69   15.01
  -3  -9   7 1212.73   26.10
  -3  -6   7  359.39   11.67
  -2  -9   6  106.56   11.41
  -2  -5   6  183.12    7.32
  -2  -3   5  484.36    8.69
  -1 -12   2   11.77   11.37
  -1 -11   3   14.94   10.24
  -1 -10   4    4.23    9.93
  -1  -8   5    8.52    7.48
   0 -13  -2   10.99   12.30
   0 -11   1  274.57   17.27
   0 -10   2  224.34   13.13
   0  -9   3  292.32   14.96
   0  -7   4 1326.12   23.46
   0  -6   4  146.81    8.97
   0  -5   4  769.29   15.00
   1 -10   0   21.96    9.51
   1  -9   1   75.74    9.92
   1  -7   2   18.26    7.13
   1  -4   2 1410.78   17.35
   2  -9  -2  743.95   20.86
   2  -8  -1  202.41   11.90
   2  -6   0   -0.64    4.99
   2  -4   0  686.98   12.05
   3  -6  -3  238.39    9.77
   3  -3  -3  283.56    6.56
  -8 -13   8    5.77   11.35
  -7 -12   8   17.43    9.23
  -6 -13   7   36.78   10.54
  -6 -12   8   20.19   11.02
  -6  -6   8  247.69    9.21
  -5 -11   8   63.07   11.84
  -5  -3   6  179.04    4.86
  -4  -9   8  456.75   17.24
  -4  -7   8   15.96    6.82
  -4  -3   6  820.79   10.40
  -3 -10   7   15.07   10.34
  -3  -5   7  289.63    9.44
  -2 -13   3   99.86   14.85
  -2 -12   4  170.49   13.30
  -2 -11   5  450.56   19.75
  -1 -13   1   17.46   12.13
  -1  -9   5   40.44   10.12
  -1  -4   5  324.81    8.95
   0 -12   0  201.12   14.37
   0  -8   4   87.23   10.06
   1 -12  -3   -0.49   10.39
   1 -11  -1   73.42   12.87
   1  -8   2 1272.88   24.98
   2 -10  -3  763.09   22.14
   2  -7   0   33.30    7.04
   2  -3   0   80.73    4.20
   3  -7  -3   30.95    6.99
  -7 -13   8   10.08   11.94
  -7 -11   9  302.12   16.06
  -7 -10   9  120.84   11.24
  -6 -10   9   33.49   10.06
  -6  -9   9  107.66   10.58
  -5 -13   7  167.84   16.90
  -5  -4   7 2307.80   19.87
  -4 -13   6   54.59   11.22
  -4 -12   7   79.45   13.63
  -4 -10   8   23.22   10.06
  -4  -6   8  500.80   13.33
  -3 -13   5  337.91   19.51
  -3 -12   6   44.39   11.80
  -2 -10   6   10.70    7.38
  -2  -8   7  361.96   15.08
  -2  -7   7  636.22   17.10
  -2  -4   6 1909.42   20.07
  -1 -12   3  287.82   18.67
  -1 -11   4  272.34   16.70
  -1 -10   5   17.34    9.43
  -1  -7   6  213.10   11.71
  -1  -6   6   58.29    7.01
   0 -13  -1  272.74   18.44
   0 -12   1  199.83   16.87
   0 -11   2  351.84   17.92
   0 -10   3   80.22   11.36
   0  -9   4   54.18    9.74
   0  -4   4 1144.11   15.83
   1 -12  -2   -2.13   11.12
   1 -10   1  930.10   25.18
   1  -6   3   33.10    6.67
   1  -5   3   91.89    6.75
   1  -3   2 4687.78   27.46
   2 -10  -2  158.06   13.21
   2  -9  -1   97.56   10.99
   2  -8   0   62.16    9.13
   2  -5   1  141.92    7.42
   3  -6  -2  470.60   13.05
   3  -5  -2    7.06    4.10
   3  -4  -2   24.97    3.66
  -7 -12   9  311.65   18.43
  -6 -13   8    4.27   11.61
  -6 -11   9   20.08   10.67
  -6  -7   9  198.76   10.07
  -5 -12   8  368.54   18.65
  -5 -10   9  145.78   13.00
  -5  -9   9   11.00    8.06
  -4 -11   8  195.28   15.66
  -4  -4   7  505.51   10.05
  -3 -11   7  214.80   14.20
  -3  -9   8   82.80   11.02
  -3  -8   8  736.92   19.48
  -3  -7   8  943.76   20.13
  -3  -3   6  328.62    7.09
  -2 -13   4  191.94   16.57
  -2 -12   5  291.67   16.34
  -2 -11   6   34.09   12.00
  -2  -9   7  139.60   12.38
  -2  -6   7 1286.92   20.83
  -1 -13   2  195.74   15.72
  -1  -9   6  531.30   18.63
  -1  -8   6   48.25    7.36
  -1  -5   6  514.84   12.70
   0 -13   0   22.91   12.97
   0  -6   5  605.73   15.47
   1 -12  -1   43.18   11.99
   1 -11   0  681.64   22.36
   1  -9   2  380.55   15.23
   1  -8   3   94.92    9.79
   1  -7   3  184.91    9.99
   2  -7   1   95.57    9.15
   2  -6   1  509.33   13.41
   2  -4   1   17.66    3.83
   3  -7  -2  158.45    9.78
  -7 -13   9  459.42   21.48
  -6 -12   9   20.80   11.62
  -5 -13   8   41.99   14.01
  -5 -11   9  408.78   19.36
  -5  -7   9  855.53   18.36
  -5  -5   8    6.71    3.65
  -4 -13   7    8.76    9.25
  -4 -12   8   11.06   12.34
  -4  -9   9   69.10   10.43
  -4  -8   9   59.02    9.04
  -4  -5   8   23.33    4.49
  -3 -13   6   97.11   13.51
  -3 -12   7   -0.63   10.25
  -3 -10   8   37.23   11.05
  -3  -6   8  369.97   12.26
  -3  -4   7 2447.61   22.32
  -2 -10   7   65.36   11.77
  -2  -5   7   87.17    6.49
  -1 -13   3  169.66   17.64
  -1 -12   4   -6.83   10.33
  -1 -11   5   56.02   12.55
   0 -12   2  196.00   16.88
   0 -11   3   21.10    8.54
   0 -10   4    7.49    9.54
   0  -8   5  786.11   20.41
   0  -5   5  402.34   11.58
   1 -11   1  119.64   13.34
   1 -10   2   50.18   11.09
   1  -4   3  531.87   11.18
   2 -10  -1    7.59    9.45
   2  -9   0   51.79    9.38
   2  -8   1    5.20    7.63
   3  -3  -2  294.05    6.90
  -7 -11  10  136.89   13.30
  -6 -13   9   36.58   13.30
  -6 -10  10  329.36   16.28
  -6  -9  10   13.67    8.38
  -5 -12   9  175.77   15.63
  -5  -6   9  816.77   16.18
  -4 -11   9  174.31   14.61
  -4 -10   9  393.33   16.46
  -4  -7   9 1279.13   22.65
  -3 -11   8  499.61   21.38
  -2 -13   5    0.39    8.41
  -2 -12   6   23.14    8.50
  -2 -11   7   -1.13   10.94
  -2  -8   8  718.08   19.96
  -1 -10   6  179.12   12.80
  -1  -8   7 1272.22   25.47
  -1  -3   5  210.54    6.30
  -1  -2   4 4390.94   21.55
   0  -9   5  307.59   14.32
   0  -3   4  770.74   11.60
   0  -2   3   15.42    2.22
   1 -12   0  525.32   22.73
   1  -9   3   94.51    9.41
   1  -6   4   78.63    8.01
   2 -11  -2  -11.80    8.92
   2  -6   2   88.55    7.96
   3  -8  -2   10.88    6.83
   3  -7  -1  503.11   15.27
   3  -6  -1  251.61   10.21
   3  -5  -1   12.65    3.74
   3  -4  -1    7.21    3.39
  -7 -12  10   50.05   12.84
  -6 -12  10  207.79   15.99
  -6 -11  10  274.20   16.20
  -5 -13   9   42.85   13.39
  -5 -10  10  540.71   20.10
  -5  -9  10  236.13   13.73
  -5  -8  10   16.85    7.33
  -4 -13   8  102.82   14.39
  -4  -6   9   83.27    7.44
  -3 -13   7    2.09   10.66
  -3 -12   8  416.02   20.60
  -3 -10   9  814.35   23.86
  -3  -9   9   11.00    9.59
  -3  -8   9   50.66    9.32
  -3  -5   8   68.94    5.94
  -2 -13   6   33.03   11.87
  -2 -10   8  -12.98    9.89
  -2  -9   8  399.16   15.82
  -2  -6   8  131.42    9.05
  -1 -12   5  173.02   14.46
  -1 -11   6  331.88   18.48
  -1  -9   7   89.93   11.68
  -1  -6   7  360.76   12.42
  -1  -4   6 1096.85   16.04
   0 -12   3    9.63    9.76
   0 -11   4  192.40   13.61
   0 -10   5  406.65   18.72
   0  -8   6   85.82   10.34
   0  -6   6  664.15   16.20
   0  -4   5 1046.09   15.88
   1 -12   1  -11.21   10.13
   1 -11   2   89.00   13.55
   1 -10   3   57.93   11.73
   1  -8   4    1.74    5.86
   1  -5   4  171.01    8.36
   2 -11  -1   73.22   12.42
   2 -10   0  208.81   12.88
   2  -9   1  195.56   11.98
   2  -8   2   15.06    8.21
   2  -5   2  145.51    7.26
   2  -3   1 1134.97   13.84
   2  -2   0  541.68    7.79
   3  -8  -1  220.31   11.88
  -5 -12  10   29.56   11.87
  -5 -11  10   87.25   11.03
  -4 -12   9  889.36   27.41
  -4 -10  10 1150.55   27.87
  -4  -9  10  386.40   16.50
  -4  -8  10  256.45   12.76
  -3 -11   9  382.39   19.41
  -2 -12   7   20.16    8.69
  -2 -11   8    5.69    9.86
  -2  -4   7 1179.11   16.29
  -2  -3   6 3631.50   23.94
  -1 -10   7   26.53   10.25
  -1  -5   7  155.13    7.86
   0 -12   4  491.67   22.42
   0 -11   5   74.31   12.01
   0  -9   6  537.76   19.42
   1  -9   4    8.31    6.86
   1  -3   3  301.53    7.75
   1  -2   2  279.65    5.94
   2 -10   1  158.15   13.94
   2  -4   2  410.89   10.14
   3  -6   0  717.49   16.35
   3  -5   0 2273.38   25.12
  -6 -11  11   57.19   10.80
  -6 -10  11   78.66   11.24
  -5  -7  10  998.49   19.94
  -4 -11  10  819.38   25.94
  -3 -12   9    2.76   10.61
  -3  -6   9  524.68   14.24
  -2  -9   9   16.01    9.65
  -2  -8   9  390.74   16.05
  -2  -5   8  129.77    7.55
  -1 -12   6   22.06    9.74
  -1 -11   7   23.45   11.70
  -1  -9   8  306.85   15.64
  -1  -8   8    6.08    8.56
   0 -10   6   19.68   10.84
   0  -5   6    8.25    4.04
   1 -12   2   18.98   12.59
   1 -11   3  316.78   18.14
   1 -10   4   95.46   12.72
   1  -8   5   54.91    9.75
   1  -6   5   36.79    7.38
   1  -4   4  417.81   10.29
   2 -11   0   18.26    8.97
   2  -9   2   73.87    9.07
   2  -8   3  418.36   15.80
   2  -6   3  714.60   16.88
   3  -9  -1   -7.85    8.36
   3  -8   0   76.41    9.53
   3  -3  -1    5.72    2.62
  -7 -12  11  177.48   13.88
  -6 -12  11   17.43   11.44
  -6  -9  11  339.33   14.87
  -5 -11  11  347.41   18.59
  -5 -10  11  196.84   14.39
  -5  -9  11   15.64    9.51
  -5  -5   9 2486.81   24.58
  -5  -4   8   98.25    4.96
  -4 -12  10   14.50   11.60
  -4  -5   9  141.17    7.28
  -4  -4   8   46.38    4.21
  -3 -10  10   11.69   10.53
  -3  -9  10   47.58    9.73
  -3  -8  10   99.53   10.58
  -2 -12   8  178.53   14.43
  -2 -10   9  287.29   15.17
  -1 -12   7   -5.69   10.58
  -1 -10   8  479.29   20.32
  -1  -6   8  242.22   11.25
   0 -12   5    3.94   12.46
   0 -11   6   65.37   13.04
   0  -9   7  155.71   13.29
   0  -8   7  538.34   17.99
   1  -9   5  396.85   17.04
   1  -5   5  356.05   11.39
   2 -11   1  232.90   16.52
   2 -10   2  310.36   16.96
   2  -9   3  422.24   17.27
   2  -5   3  232.96    8.99
   3  -6   1  193.43    9.93
   3  -4   0  400.56    9.89
  -6  -8  11    0.97    6.27
  -5 -12  11    8.08   11.22
  -5  -8  11   44.83    8.56
  -5  -6  10   52.31    6.53
  -4 -11  11    2.12    9.53
  -4 -10  11  274.33   16.28
  -4  -9  11  212.87   13.93
  -4  -6  10  707.71   16.05
  -4  -3   7  302.30    6.62
  -3 -11  10  108.20   12.06
  -3  -5   9  988.24   17.03
  -3  -4   8  144.19    6.45
  -2 -11   9  226.97   15.45
  -2  -6   9   13.22    6.58
  -1 -11   8   89.08   13.06
  -1  -4   7  646.42   12.95
  -1  -3   6  344.77    8.27
   0 -10   7  127.03   13.90
   0  -6   7   25.77    5.58
   0  -4   6  110.06    6.53
   0  -3   5   62.17    4.29
   1 -12   3  234.67   16.11
   1 -10   5  213.80   14.91
   1  -8   6  727.20   20.57
   2 -12   0   63.11   12.38
   2  -3   2  833.57   12.41
   3  -9   0   27.96    7.16
   3  -8   1  343.90   14.85
   3  -5   1    6.65    5.21
   4  -4  -3 1308.49   16.19
  -6 -11  12   -2.80   10.04
  -6 -10  12   20.28    9.87
  -4 -12  11   75.18   14.48
  -4  -8  11 1009.34   22.32
  -3 -12  10   77.28   11.46
  -3  -3   7 3096.03   21.72
  -2 -12   9  440.95   20.67
  -2 -10  10   25.74   11.47
  -2  -9  10  178.42   13.39
  -2  -8  10  118.19   11.39
  -1 -12   8  206.34   16.83
  -1 -10   9    5.62   10.77
  -1  -9   9   10.79    9.46
  -1  -8   9    3.76    6.24
  -1  -5   8 1211.51   19.82
   0 -12   6   69.00   13.37
   0 -11   7   34.07   12.18
   0  -8   8    5.99    9.05
   0  -5   7  281.34   10.87
   1 -12   4  115.48   15.59
   1 -11   5   22.42   11.57
   1  -9   6  107.69   12.34
   1  -6   6  288.17   11.98
   1  -4   5 1584.89   20.10
   1  -3   4  582.48   10.74
   2 -12   1   32.06   12.52
   2 -11   2    4.75    8.80
   2 -10   3   37.51    8.79
   2  -9   4   93.15   12.01
   2  -8   4  114.93    9.51
   2  -6   4   42.66    5.87
   2  -4   3  155.27    6.78
   3 -10   0  192.09   14.70
   3  -9   1  212.91   13.73
   4  -5  -2   19.06    4.93
  -6 -12  12  119.76   12.73
  -6  -9  12   37.75    9.70
  -5 -12  12  260.18   18.43
  -5 -11  12   12.42   10.82
  -5 -10  12   18.41    9.69
  -5  -9  12   57.32   10.36
  -3 -11  11   40.83   12.18
  -3 -10  11   31.96    8.66
  -3  -9  11  465.21   17.31
  -3  -8  11 1047.90   23.93
  -3  -6  10   19.50    5.02
  -2 -11  10   -0.12   10.81
  -2  -5   9  885.35   16.83
  -2  -4   8   70.17    5.19
  -1 -11   9   -4.18   10.37
  -1  -6   9  297.92   12.16
   0 -10   8    5.56   11.14
   0  -9   8   42.50    8.45
   0  -2   4 4760.05   24.23
   1 -10   6  104.49   12.58
   1  -5   6  201.32    9.72
   2 -12   2   30.74   11.34
   2 -11   3  230.31   16.88
   2 -10   4  112.59   12.66
   2  -5   4  296.65   10.27
   2  -2   1 1087.66   11.55
   3  -8   2  182.08   12.35
   3  -6   2 1104.50   20.17
   3  -4   1  343.20    9.54
   3  -3   0   64.61    3.98
   4  -6  -1   44.59    6.16
  -5  -8  12  267.49   13.27
  -4 -12  12    8.97   11.91
  -4 -11  12   85.66   13.37
  -4 -10  12   31.94    8.87
  -4  -9  12   25.39    9.97
  -3 -12  11   32.60   11.41
  -2 -12  10   44.78   12.23
  -2  -9  11   61.08   10.70
  -2  -6  10   98.62    8.91
  -2  -3   7   90.16    4.26
  -1 -12   9   23.97   11.86
  -1  -9  10  439.26   18.89
  -1  -8  10  146.58   11.88
  -1  -2   5  452.97    7.43
   0 -12   7   60.89   11.25
   0 -11   8  107.23   14.48
   0  -6   8 1232.44   22.07
   1 -12   5   10.52   11.67
   1 -11   6   13.33   12.10
   1  -9   7   13.89   10.30
   1  -8   7  119.38   10.06
   1  -7   7  123.05   10.20
   1  -2   3 1040.52   11.72
   2  -9   5    1.36    9.52
   2  -8   5   55.90    7.86
   2  -7   5 1105.30   22.65
   2  -6   5   20.99    7.26
   3 -10   1    7.53    7.43
   3  -9   2    9.65    9.31
   3  -5   2  362.06   10.90
   4  -5  -1 1364.42   19.78
   4  -4  -2  454.53   10.24
  -6 -12  13   12.75   12.45
  -6 -11  13   78.73   13.23
  -6 -10  13   42.15   10.95
  -5 -11  13  213.63   16.14
  -5  -6  11   41.68    6.44
  -5  -5  10    1.47    4.07
  -4  -8  12  122.81   10.63
  -4  -6  11   -0.99    5.74
  -4  -5  10  228.67    8.88
  -4  -4   9  160.11    6.43
  -3 -11  12  359.93   19.36
  -3 -10  12  -11.81   10.25
  -3  -9  12   15.02   10.21
  -2 -11  11  517.07   22.45
  -2 -10  11  227.15   14.38
  -2  -8  11    6.00    6.44
  -1 -11  10   15.16   11.05
  -1 -10  10   52.61    9.67
  -1  -7  10   67.58    9.77
   0 -12   8   90.60   14.10
   0 -10   9  662.38   23.73
   0  -9   9 1673.32   32.72
   0  -8   9  180.20   11.56
   0  -7   9   25.03    8.64
   0  -5   8 2702.22   29.96
   0  -4   7   69.48    5.96
   1 -12   6  268.97   18.91
   1 -10   7   22.09    8.63
   1  -6   7 2648.52   32.27
   2 -12   3   84.99   14.20
   2 -11   4   14.79   10.96
   2 -10   5  160.21   14.67
   2  -5   5  135.26    8.71
   2  -4   4 4648.46   34.52
   2  -3   3    2.52    2.89
   3 -10   2    6.56   10.56
   3  -9   3    8.19    8.67
   3  -8   3    7.31    7.82
   3  -7   3   50.66    7.01
   3  -6   3  676.25   17.09
   3  -2  -1  575.72    8.18
   4  -6   0   86.37    7.49
   4  -3  -3   12.61    2.57
  -5 -12  13  404.61   20.91
  -5 -10  13   55.00    9.40
  -5  -9  13   74.13   10.72
  -4 -11  13   33.40   11.46
  -4 -10  13  165.01   14.02
  -3 -12  12  315.56   20.13
  -3  -8  12   20.26    9.08
  -3  -6  11   12.58    6.49
  -3  -5  10  292.66    9.85
  -3  -4   9  458.96   10.71
  -2 -12  11  152.13   15.27
  -2  -7  11    8.76    7.25
  -1 -12  10   22.63   11.92
  -1  -5   9  858.98   16.93
  -1  -4   8  362.24   10.02
  -1  -3   7  832.89   12.86
   0 -11   9  183.45   15.73
   0  -6   9  127.63    9.66
   0  -3   6  108.24    5.01
   1 -11   7  586.02   23.62
   1  -9   8  240.49   15.65
   1  -8   8   97.19   10.88
   1  -7   8   61.71    9.75
   1  -5   7   76.49    7.68
   1  -4   6  119.36    7.10
   2 -12   4   -4.43   11.38
   2 -11   5   62.00   12.40
   2  -9   6  278.72   16.05
   2  -8   6  163.26   11.07
   2  -7   6  136.91   10.84
   2  -6   6  235.90   11.59
   3  -5   3  200.85    9.51
   3  -4   2   26.13    3.81
   3  -3   1  523.21   10.05
   4  -5   0  185.48    8.51
   4  -4  -1  503.31   10.98
  -4 -12  13   20.79   12.22
  -4  -9  13   79.51   10.87
  -3  -7  12  808.24   20.22
  -2 -11  12   11.61   10.94
  -2 -10  12  314.33   17.58
  -2  -9  12   47.41   11.37
  -2  -5  10  631.70   15.04
  -2  -4   9   25.95    4.63
  -2  -2   6  481.44    7.57
  -1 -11  11   77.27   13.30
  -1 -10  11    3.62   10.00
  -1  -9  11    4.80    7.38
  -1  -8  11  789.51   22.43
  -1  -6  10  874.03   19.06
   0 -10  10   12.63   10.04
   0  -9  10   25.99   10.94
   0  -8  10  778.29   22.48
   1 -10   8  410.92   18.07
   1  -3   5  350.61    8.74
   2 -10   6    8.46   10.16
   3 -11   2    1.20    8.41
   3 -10   3   19.91    8.09
   3  -9   4   43.70   10.99
   3  -8   4   83.19    9.05
   3  -7   4   53.61    7.14
   3  -6   4  583.90   16.36
   4  -8   1   35.77    9.00
   4  -6   1   23.73    6.54
  -6 -12  14  686.09   25.18
  -5 -12  14    1.50   12.52
  -5 -11  14  185.00   16.11
  -5 -10  14  212.45   14.61
  -5  -8  13   71.88    8.05
  -4  -8  13   25.41    9.22
  -4  -3   8   55.69    3.46
  -3 -11  13   25.06    9.72
  -3 -10  13  464.55   19.11
  -3  -9  13  198.00   14.67
  -3  -3   8  455.91    8.92
  -2  -8  12  402.57   15.77
  -2  -6  11  870.75   18.80
  -1  -7  11  696.69   19.69
   0 -11  10    6.41   11.64
   0  -7  10  482.37   16.87
   1 -11   8   -0.10    8.46
   1  -9   9   37.33   11.65
   1  -8   9   -3.39    9.39
   2 -11   6  429.27   21.35
   2  -9   7   34.57   11.31
   2  -8   7  549.12   18.23
   2  -7   7 1331.08   26.27
   2  -5   6  444.52   13.60
   2  -4   5  339.70   10.58
   2  -2   2  815.08   10.63
   3 -11   3   -9.84   11.60
   3 -10   4  478.20   20.59
   3  -8   5   69.60   10.07
   3  -5   4 2235.87   27.57
   3  -4   3  132.95    7.19
   4  -3  -2  336.36    7.56
  -5  -9  14   57.43   10.56
  -5  -6  12  168.33    9.01
  -4 -11  14  211.97   15.97
  -4 -10  14  367.57   18.80
  -4  -6  12 1068.01   20.27
  -4  -5  11   87.75    6.92
  -3  -8  13  110.94   10.87
  -2 -11  13  382.66   20.31
  -2 -10  13  682.17   24.25
  -2  -9  13  172.69   13.87
  -2  -7  12  357.61   13.96
  -2  -3   8   37.92    3.72
  -1 -11  12  615.56   24.38
  -1 -10  12  618.93   23.83
  -1  -9  12   66.87   12.27
  -1  -5  10   85.58    7.95
  -1  -4   9  139.15    7.18
   0 -10  11   77.61   12.14
   0  -9  11   31.07   11.62
   0  -5   9   43.55    5.85
   0  -4   8  193.31    8.07
   0  -2   5   11.13    1.97
   1 -11   9  187.72   17.67
   1 -10   9  232.11   14.85
   1  -7   9  569.13   17.54
   1  -5   8  385.30   13.09
   1  -4   7  574.83   13.59
   1  -2   4  135.66    4.94
   2 -10   7   24.98    9.49
   2  -3   4 4035.23   29.04
   3 -11   4   86.88   13.18
   3  -9   5  398.26   17.89
   3  -7   5   -1.05    5.56
   4  -8   2  354.49   15.66
   4  -7   2   36.16    7.62
   4  -6   2  393.14   13.59
   4  -5   1   28.81    4.74
   4  -4   0  170.80    7.21
  -4  -9  14  125.82   11.22
  -4  -7  13  315.26   13.72
  -3 -11  14  172.76   16.74
  -3 -10  14   24.67   11.40
  -3  -7  13   16.61    7.32
  -3  -6  12  762.62   17.59
  -3  -5  11   25.38    4.55
  -3  -4  10  232.52    8.30
  -2  -8  13  158.84   13.14
  -1  -8  12    1.37    6.88
  -1  -2   6 1393.76   13.75
   0 -11  11  186.83   16.90
   0  -8  11  259.95   13.83
   0  -7  11   21.47    8.41
   0  -3   7   23.77    4.09
   1 -10  10   86.36   12.80
   1  -9  10  674.36   23.33
   1  -8  10 1289.51   28.66
   1  -3   6  684.23   12.65
   2 -11   7   77.29   11.93
   2 -10   8  563.42   22.69
   2  -9   8   79.27   11.76
   2  -8   8   55.01    8.58
   2  -7   8   39.16    9.59
   3 -10   5   38.67    9.77
   3  -8   6  927.22   24.25
   3  -3   2    4.88    2.12
   3  -2   0  130.13    4.41
   4  -8   3   41.12    8.80
   4  -7   3   -5.78    6.68
   4  -3  -1  168.13    6.05
  -5 -11  15   34.24   10.16
  -5 -10  15   12.83   10.85
  -5  -8  14   24.08    8.75
  -4 -11  15   68.37   13.76
  -4  -8  14   45.34    9.70
  -4  -4  10  863.74   14.05
  -3  -9  14  390.60   16.97
  -2  -5  11  378.90   11.79
  -2  -4  10 1576.42   20.65
  -1 -11  13   67.47   13.12
  -1 -10  13   45.64   12.55
  -1  -9  13  420.78   19.63
  -1  -7  12  199.82   11.38
  -1  -3   8    7.01    3.21
   0 -10  12   45.29   11.05
   0  -9  12    4.27    9.98
   1 -11  10   28.25   12.39
   1  -7  10  975.04   23.69
   2 -11   8  317.82   20.16
   2  -5   7   35.73    5.76
   2  -4   6  625.98   13.65
   3 -11   5    8.50   10.86
   3 -10   6  127.60   14.34
   3  -9   6    9.69    7.83
   3  -7   6  997.00   22.49
   3  -5   5  307.23   11.65
   3  -4   4  185.46    8.29
   4  -9   3   -9.03    9.58
   4  -5   2   45.81    5.52
   4  -4   1  243.90    8.67
  -5  -9  15   54.97   10.88
  -4 -10  15   14.71    8.41
  -4  -9  15   21.22    9.72
  -3 -11  15   30.76   12.53
  -3 -10  15   70.58   12.15
  -3  -8  14  627.24   19.30
  -2 -11  14   15.45    9.71
  -2 -10  14  196.88   14.31
  -2  -9  14  624.62   22.49
  -2  -7  13  123.12    9.51
  -1  -8  13   24.75   10.40
  -1  -5  11  186.93   10.21
   0 -11  12   72.79   12.77
   0  -8  12   52.10   10.53
   0  -5  10  809.16   17.56
   0  -4   9 1778.33   23.17
   1 -10  11   19.05   11.85
   1  -9  11    0.76   11.00
   1  -8  11   -0.58    9.16
   1  -5   9  694.88   17.18
   1  -4   8 1539.58   21.86
   2 -10   9   -7.58   10.90
   2  -9   9  476.47   18.97
   2  -8   9  801.13   22.43
   2  -7   9 1743.92   31.01
   2  -3   5 4791.38   32.78
   2  -2   3  457.80    8.57
   3 -11   6   11.70   11.90
   3  -9   7  141.37   14.14
   3  -8   7   50.21   10.65
   3  -7   7  303.74   14.46
   4  -9   4  551.14   20.11
   4  -8   4  323.49   15.78
   4  -7   4   26.29    8.54
  -5 -11  16    4.91   12.07
  -4  -7  14   49.06    8.95
  -4  -6  13  565.78   15.65
  -4  -5  12  710.63   15.15
  -3  -9  15  503.39   20.60
  -3  -7  14 1553.28   27.84
  -3  -5  12   26.18    6.22
  -3  -3   9   28.88    3.27
  -2  -8  14  525.79   19.11
  -1 -11  14   56.15   12.42
  -1 -10  14   29.08   11.27
  -1  -7  13   97.92   11.24
  -1  -4  10 1920.01   23.73
   0 -10  13  156.20   14.91
   0  -7  12 1019.05   24.53
   1 -11  11  210.06   17.26
   1  -7  11  767.06   21.98
   2 -11   9   42.90   13.23
   2  -5   8  846.99   18.91
   3 -10   7   79.94   12.75
   3  -5   6  143.76    9.56
   3  -3   3 1138.13   15.72
   3  -2   1 1252.76   13.36
   4  -5   3 2502.00   29.01
   4  -4   2   12.45    4.49
   4  -3   0    7.92    2.95
  -5 -10  16   19.74   11.73
  -4 -11  16  210.98   16.76
  -4 -10  16  266.19   17.59
  -4  -8  15  865.02   22.94
  -4  -3   9   33.77    3.43
  -3  -8  15  269.19   14.88
  -3  -2   7 1094.75   10.85
  -2 -11  15   85.37   11.96
  -2 -10  15   55.64   11.76
  -2  -9  15   16.12   10.41
  -2  -7  14  253.30   13.50
  -2  -5  12  708.56   16.72
  -2  -3   9  953.81   14.05
  -2  -2   7  890.03   10.81
  -1  -9  14    7.72    8.12
  -1  -8  14  168.46   13.37
   0 -11  13  539.04   23.48
   0  -9  13  113.87   11.69
   0  -8  13   19.15   10.66
   0  -3   8   28.75    3.47
   0  -2   6    8.73    2.10
   1 -10  12  394.45   20.43
   1  -9  12  153.64   14.71
   1  -3   7   40.39    4.88
   1  -2   5   54.73    3.62
   2 -11  10  219.23   18.40
   2 -10  10   18.46   11.23
   2  -9  10   73.48   10.27
   2  -8  10  276.21   14.66
   2  -7  10  125.28   11.64
   2  -6   9   74.98    7.94
   2  -4   7   54.00    5.57
   3 -11   7  152.81   14.14
   3 -10   8  170.60   15.83
   3  -9   8   42.64   10.86
   3  -8   8   15.93    9.51
   3  -7   8   85.62   11.02
   3  -4   5 1314.30   19.86
   4 -10   5  229.55   16.45
   4  -9   5  443.55   19.01
   4  -8   5  205.90   12.54
   4  -7   5  199.08   12.37
  -4  -9  16   90.23   12.09
  -4  -4  11   13.25    3.79
  -3 -11  16  128.84   13.43
  -3 -10  16  102.96   14.61
  -3  -4  11   62.31    5.54
  -2  -8  15  114.74   12.04
  -2  -4  11  247.73    9.32
  -1 -10  15   -1.53   10.80
  -1  -6  13    9.03    7.97
  -1  -5  12 1367.60   23.18
  -1  -3   9 2504.27   23.81
  -1  -2   7 3134.62   21.68
   0  -7  13   24.25    9.84
   0  -6  12  280.05   12.52
   0  -5  11 1902.29   27.11
   0  -4  10 1078.71   18.89
   1  -8  12   39.86    8.74
   1  -6  11  573.13   17.83
   1  -5  10   93.12    7.71
   1  -4   9 1977.08   25.52
   2  -9  11   17.59   10.40
   2  -3   6  919.92   15.26
   3  -6   8   42.24    8.25
   3  -5   7 1036.69   20.90
   3  -3   4   14.23    4.12
   4  -9   6  135.15   13.81
   4  -8   6  189.90   14.38
   4  -7   6   42.77    8.88
   4  -5   4    7.86    4.48
   4  -4   3 1414.36   20.35
   4  -3   1    1.44    3.13
  -5 -11  17  501.88   22.30
  -4 -11  17   14.41   12.54
  -4  -7  15  484.36   16.77
  -3  -9  16   80.14   11.79
  -3  -7  15   88.97   10.25
  -2 -10  16  165.98   15.89
  -1  -9  15   13.64   11.10
  -1  -7  14   12.27    8.48
  -1  -4  11  185.83    8.95
   0 -10  14  124.24   12.39
   0  -9  14    1.17    7.73
   0  -8  14  238.71   15.33
   1 -10  13   42.44   12.92
   1  -9  13   -2.48   10.82
   1  -7  12   74.47    9.16
   2 -10  11   33.48   10.42
   2  -8  11    9.20    7.39
   2  -7  11   85.50   10.96
   2  -6  10  179.68   10.83
   2  -5   9   80.75    7.59
   2  -4   8  401.81   12.72
   2  -2   4   78.93    3.98
   3 -10   9    8.60   11.11
   3  -9   9  191.52   14.06
   3  -8   9   79.05    9.75
   3  -7   9    2.80    9.03
   3  -4   6  166.49    9.03
   4 -10   6   -3.02   10.36
   4  -6   6   53.29    8.44
   4  -5   5  100.79    8.37
   5  -5   1   14.80    5.78
  -4 -10  17  173.72   15.42
  -4  -8  16   27.92    9.61
  -4  -5  13   20.19    5.66
  -3 -10  17  422.76   20.66
  -3  -8  16    7.59    9.53
  -3  -5  13 2012.92   26.62
  -2  -9  16    3.34   10.02
  -2  -7  15  743.30   21.39
  -2  -6  14   -2.40    7.40
  -2  -5  13   75.00    8.09
  -1  -8  15  132.93   13.12
   0  -6  13   99.57   10.72
   0  -3   9  497.51   11.74
   1  -8  13    9.55    7.79
   1  -6  12  619.09   19.23
   1  -3   8  534.22   12.30
   2 -10  12  120.65   15.45
   2  -9  12    9.55   11.41
   3 -10  10    6.96   11.30
   3  -9  10  135.88   14.54
   3  -8  10  271.83   15.92
   3  -6   9   63.72    9.22
   3  -2   2  271.68    6.67
   4 -10   7  120.86   15.26
   4  -9   7   46.74   11.11
   4  -8   7  108.18   10.59
   4  -7   7  149.33   12.41
   4  -4   4 1515.86   21.86
  -4  -9  17  319.61   17.24
  -3  -9  17    1.51   10.58
  -3  -3  10    0.96    2.87
  -2 -10  17   42.41   12.48
  -2  -8  16   10.39   10.44
  -2  -3  10 5389.85   34.21
  -1 -10  16  255.59   16.39
  -1  -9  16    8.13   11.50
  -1  -7  15  189.62   13.11
  -1  -6  14   36.70    9.00
  -1  -5  13  182.56   10.59
   0 -10  15  199.23   15.38
   0  -9  15  171.81   15.01
   0  -7  14  463.72   17.24
   0  -4  11   76.34    7.68
   0  -2   7   23.45    3.24
   1 -10  14   24.83   12.24
   1  -9  14   20.94   11.12
   1  -7  13   66.97    9.10
   1  -4  10   72.34    7.79
   1  -2   6   92.37    4.47
   2  -8  12   59.75    9.82
   2  -6  11   15.16    8.83
   2  -3   7  183.56    8.12
   3  -7  10  651.05   21.32
   3  -4   7  264.33   10.93
   3  -3   5 2230.02   23.74
   4  -9   8   90.90   14.09
   4  -8   8  106.47   12.82
   4  -6   7  713.28   19.72
   4  -5   6   94.52    9.00
   4  -3   2   20.62    3.32
   4  -2  -1   42.10    3.18
   5  -7   4   41.31    9.19
   5  -5   2   38.18    6.60
   5  -4   0 1068.25   16.76
  -4 -10  18   92.97   14.06
  -4  -7  16  375.04   15.15
  -3  -7  16  595.69   19.32
  -3  -6  15 1012.39   21.89
  -3  -4  12   10.02    4.42
  -2  -9  17  445.08   20.56
  -2  -4  12  502.40   13.11
  -2  -2   8   14.94    2.52
  -1  -8  16   16.12   11.13
  -1  -3  10  614.52   12.69
   0  -8  15   30.28    8.96
   1  -8  14  509.42   20.76
   2 -10  13   26.62   12.72
   2  -9  13  418.16   20.91
   2  -7  12    9.63    7.25
   2  -4   9  102.29    7.30
   2  -2   5 3480.83   25.36
   3 -10  11  441.32   22.07
   3  -9  11   17.19   11.30
   3  -8  11   17.31   11.23
   3  -6  10  748.07   20.77
   3  -2   3 1274.12   14.98
   4 -10   8   33.09    9.98
   4  -7   8  -18.40    8.00
   4  -4   5   11.03    5.80
   5  -8   5  620.33   21.13
   5  -7   5  124.83   11.48
   5  -6   4  126.55   10.06
   5  -5   3   75.65    7.83
   5  -4   1   29.56    5.27
  -4  -8  17   47.94    9.96
  -4  -4  12  527.41   12.00
  -4  -3  10  489.84    9.35
  -3 -10  18  142.78   14.97
  -3  -8  17   34.17    9.82
  -3  -5  14   49.43    7.42
  -2  -8  17   55.96   11.04
  -2  -7  16   60.34   10.17
  -2  -6  15  726.41   19.46
  -2  -5  14  610.43   16.47
  -1 -10  17   45.70   12.62
  -1  -9  17  351.76   18.98
  -1  -4  12   69.86    6.16
  -1  -2   8   20.80    3.03
   0 -10  16   20.22    9.13
   0  -9  16   40.83   12.00
   0  -7  15  111.71   12.59
   0  -6  14  545.62   17.46
   1 -10  15    4.46   10.72
   1  -9  15   -1.67   10.62
   1  -7  14   60.57   11.47
   1  -6  13    3.01    6.28
   1  -3   9   19.58    4.99
   2  -8  13  821.83   24.43
   2  -6  12   19.89    9.40
   3  -7  11    6.98   10.02
   3  -4   8    4.46    6.35
   3  -3   6  513.10   12.43
   4 -10   9  -14.32   11.60
   4  -9   9  114.57   12.46
   4  -8   9   52.21   11.10
   4  -7   9  218.93   14.33
   4  -6   8   42.85    9.26
   4  -3   3  528.91   11.47
   5  -8   6   14.69   10.36
   5  -6   5   41.61    8.09
  -4  -9  18    8.78    8.37
  -4  -5  14  125.24    8.42
  -3  -9  18  607.18   22.79
  -3  -2   8  983.52   10.93
  -2 -10  18  303.86   18.02
  -2  -9  18  420.12   20.24
  -1  -7  16   48.16   10.15
  -1  -6  15  212.73   11.86
   0  -8  16   34.68   11.12
   0  -4  12  137.37    9.21
   0  -3  10 1067.93   17.08
   1  -8  15   28.73   10.54
   1  -4  11  748.08   16.86
   1  -2   7  594.25   11.23
   2 -10  14   15.61    9.46
   2  -9  14    7.41   10.75
   2  -8  14   32.79   10.72
   2  -7  13  830.18   23.21
   2  -4  10   -7.42    6.34
   2  -3   8  538.85   12.73
   3 -10  12   36.01   11.63
   3  -9  12   53.67   10.71
   3  -8  12   33.70   10.87
   3  -6  11   38.35    9.86
   4  -9  10   12.57   11.17
   4  -8  10  101.30   12.73
   4  -4   6    9.36    5.97
   4  -2   0   30.84    2.98
   5  -9   7   55.11   11.63
   5  -7   6   42.30    9.12
   5  -5   4  109.36    8.58
   5  -4   2   -4.16    4.11
   5  -3  -1  253.69    7.35
  -4 -10  19  247.79   17.53
  -4  -7  17  100.07   10.14
  -3 -10  19   61.21   13.92
  -3  -8  18  260.43   15.48
  -3  -7  17   71.71   10.61
  -3  -6  16  837.12   20.44
  -2  -7  17   23.57    9.45
  -2  -4  13    4.18    5.55
  -2  -3  11  212.17    7.71
  -1  -8  17  222.59   14.09
  -1  -3  11 1127.73   17.53
   0  -9  17  146.47   15.30
   0  -7  16  227.67   15.39
   0  -6  15  761.37   21.71
   0  -2   8  150.33    5.67
   0  -1   5  972.13   10.20
   1  -9  16  233.13   17.65
   1  -7  15 1098.79   27.66
   1  -6  14  381.01   15.42
   1  -5  13   18.65    8.44
   1  -1   4  223.32    5.26
   2  -6  13   55.00   10.72
   2  -5  12  429.73   16.02
   2  -2   6   53.99    4.40
   3  -9  13  184.20   17.13
   3  -7  12  225.04   14.71
   3  -5  10   67.33    7.81
   3  -2   4 3537.32   25.98
   4  -7  10   -4.83    9.61
   4  -6   9  770.97   20.52
   4  -3   4  922.55   15.51
   5  -8   7  154.18   12.03
   5  -7   7   24.33    9.69
   5  -6   6  106.14   10.00
   5  -4   3  248.37    9.98
  -4  -8  18   36.17    8.40
  -3  -9  19   20.40   12.00
  -3  -4  13 1441.93   20.54
  -3  -3  11  207.47    7.22
  -2  -8  18   70.57   12.67
  -2  -6  16    8.36    6.47
  -1  -9  18    1.31    9.17
  -1  -7  17  140.92   13.42
  -1  -6  16  152.62   12.33
  -1  -4  13 1093.14   19.68
   0  -8  17   10.36   11.12
   0  -5  14    2.09    5.71
   1  -8  16  113.60   13.30
   1  -4  12 1262.36   22.78
   1  -3  10  544.05   13.39
   2  -9  15   22.80    9.51
   2  -8  15   -7.87   10.77
   2  -7  14  166.49   12.36
   2  -4  11   87.09    8.49
   2  -3   9 1542.84   21.92
   3  -8  13  110.62   11.66
   3  -6  12    0.21    9.20
   3  -5  11  701.09   19.34
   3  -4   9  376.40   12.60
   3  -3   7  119.19    6.51
   4  -9  11   23.36    9.69
   4  -8  11   37.53   11.91
   4  -6  10   14.56    8.55
   4  -4   7  768.48   17.63
   4  -2   1   75.91    4.20
   5  -9   8  520.14   21.88
   5  -8   8  121.86   13.45
   5  -7   8  107.28   11.80
   5  -6   7   51.45    9.53
   5  -3   0  124.40    5.89
  -4  -4  13   14.61    4.86
  -3  -5  15  284.62   11.24
  -2  -9  19   13.15   11.07
  -2  -2   9  387.60    8.19
  -1  -8  18  194.60   15.59
  -1  -2   9 4359.71   28.39
   0  -9  18   -1.59   11.67
   0  -4  13 1464.99   24.07
   0  -3  11  285.66    9.69
   1  -9  17   97.05   14.83
   1  -7  16   -4.98   10.59
   1  -6  15  514.20   19.19
   1  -5  14 1009.48   22.94
   1  -2   8   37.78    4.26
   2  -9  16   54.74   12.69
   2  -7  15   99.40   12.55
   2  -6  14  867.15   23.87
   2  -1   3 1127.70   11.51
   3  -9  14    7.34   11.25
   3  -8  14  177.46   15.51
   3  -7  13   16.01    8.15
   3  -2   5  320.43    8.70
   4  -9  12  157.54   16.71
   4  -8  12   62.26   12.33
   4  -7  11  102.63   11.15
   4  -5   9  105.58    8.70
   4  -3   5  270.49    9.19
   5  -9   9   15.76   12.30
   5  -8   9  914.35   26.80
   5  -4   4 1136.18   19.74
   5  -3   1   23.91    4.22
  -4  -3  11  916.47   13.10
  -3  -8  19   79.08   12.49
  -3  -7  18  107.56   11.60
  -3  -6  17  822.33   21.05
  -2  -8  19    0.98   10.74
  -2  -7  18   91.60   11.99
  -2  -6  17  273.58   14.49
  -2  -4  14  297.29   11.16
  -1  -9  19    8.86   11.57
   0  -8  18  337.39   18.92
   0  -7  17   10.48    7.89
   0  -6  16    7.53    6.86
   0  -5  15  668.60   19.17
   0  -2   9  511.90   10.74
   1  -8  17  294.32   17.53
   2  -8  16   28.78   11.40
   2  -5  13   79.34    8.45
   2  -2   7  774.59   13.25
   3  -9  15   18.84   11.55
   3  -7  14  467.17   19.96
   3  -6  13  366.56   17.35
   3  -5  12  159.20   11.61
   3  -4  10  132.75    8.71
   3  -3   8 1328.81   20.49
   4  -7  12    4.23   10.61
   4  -6  11  138.75   12.77
   4  -5  10  258.58   13.32
   4  -4   8  990.25   20.21
   4  -3   6   89.66    6.78
   4  -2   2  774.95   11.92
   5  -9  10   16.76   10.71
   5  -7   9  263.81   16.18
   5  -6   8    5.66    7.97
   5  -5   7  435.34   15.61
   5  -4   5    3.66    5.96
   5  -3   2   45.12    4.84
  -3  -9  20  -15.61   10.70
  -3  -4  14   22.30    5.79
  -3  -2   9   50.57    3.28
  -2  -9  20  208.36   16.99
  -2  -3  12   60.99    5.49
  -1  -8  19  177.06   15.45
  -1  -7  18  144.19   12.19
  -1  -6  17  216.62   13.40
  -1  -4  14  107.61    7.65
  -1  -3  12   67.34    5.54
   0  -9  19   27.62   12.13
   1  -9  18   -9.98    9.96
   1  -7  17   11.01   11.45
   1  -6  16  174.04   13.92
   1  -3  11  268.37    9.96
   1  -1   5    9.37    1.79
   2  -9  17  191.42   17.31
   2  -7  16    5.80   10.25
   2  -6  15   11.35   10.26
   2  -3  10   37.40    5.38
   3  -8  15   83.93   14.07
   3  -1   1 1436.27   12.25
   4  -9  13    2.58    8.23
   4  -8  13  339.53   19.32
   4  -2   3   88.22    4.92
   5  -8  10    2.44    8.04
   5  -7  10  653.04   22.47
   5  -6   9   66.18   10.90
  -3  -3  12   34.82    4.36
  -2  -7  19  283.27   15.88
  -1  -9  20   74.97   14.99
  -1  -5  16   35.52    6.70
   0  -8  19   10.41   12.32
   0  -7  18  286.41   16.63
   0  -6  17   25.78    9.36
   0  -5  16   56.17    9.19
   0  -4  14    9.81    5.43
   0  -3  12    9.29    4.18
   0  -1   6 1864.75   15.11
   1  -8  18   20.80   10.27
   1  -5  15  779.92   20.43
   1  -2   9  329.36    9.41
   2  -8  17  216.57   17.15
   2  -5  14  532.85   17.41
   2  -2   8 1185.52   17.40
   2  -1   4   30.59    2.89
   3  -7  15   12.60   11.38
   3  -6  14  302.33   16.61
   3  -5  13   11.81    9.13
   3  -3   9 2036.80   25.98
   3  -2   6  851.54   14.17
   4  -7  13  157.21   13.93
   4  -6  12   20.11    7.62
   4  -5  11  268.70   14.17
   4  -3   7   10.04    5.74
   5  -9  11  165.31   14.54
   5  -8  11   31.41   12.23
   5  -5   8   67.93    8.01
   5  -4   6  711.11   16.64
   5  -3   3    7.62    4.21
   6  -6   6  227.97   12.91
  -3  -9  21  230.75   17.46
  -3  -8  20  120.50   11.87
  -3  -7  19  459.58   17.39
  -3  -6  18    9.87    8.17
  -2  -9  21  247.43   17.77
  -2  -8  20   76.80   12.76
  -2  -6  18   28.74    9.53
  -2  -4  15  131.03    8.74
  -2  -2  10 3796.31   26.01
  -1  -8  20  174.08   15.65
  -1  -7  19  309.32   17.44
  -1  -6  18  587.15   20.04
  -1  -4  15    8.67    6.93
  -1  -2  10  156.25    6.14
   0  -2  10 2891.48   25.89
   1  -7  18  119.73   14.05
   1  -6  17   14.11   10.42
   1  -3  12  761.22   16.92
   2  -7  17   93.66   13.42
   2  -6  16  257.91   16.05
   2  -3  11  284.92   11.33
   3  -8  16  193.17   16.39
   3  -1   2 5142.07   24.94
   4  -8  14  148.27   13.93
   4  -7  14   30.52   11.24
   4  -6  13  152.10   13.94
   4  -2   4  332.77    8.92
   5  -8  12    4.64   11.60
   5  -7  11    6.46    7.85
   5  -6  10  400.48   16.43
   5  -5   9  260.92   13.91
   5  -4   7  290.18   12.56
   5  -3   4   -1.12    4.63
   6  -7   8  702.84   22.27
   6  -6   7   76.28    9.79
  -3  -4  15   53.58    6.77
  -2  -5  17   21.47    8.08
  -2  -3  13   29.74    5.39
  -1  -5  17  350.69   15.09
  -1  -3  13 1853.05   23.72
   0  -8  20   40.11   12.50
   0  -7  19  295.96   17.63
   0  -6  18  350.59   17.38
   0  -3  13  239.44   10.55
   1  -8  19   -9.98   10.26
   1  -5  16  260.81   14.24
   1  -1   6  397.90    7.97
   2  -8  18   16.44   11.10
   2  -5  15  788.90   21.23
   3  -8  17   17.66   11.57
   3  -7  16  379.47   19.14
   3  -6  15  147.66   11.98
   3  -5  14  140.99   12.66
   3  -3  10   27.74    5.45
   3  -2   7 1819.75   21.39
   4  -8  15   63.29   14.36
   4  -5  12  135.36   10.48
   4  -3   8 2407.38   28.76
   5  -7  12   19.95   11.42
   5  -6  11   30.80   10.56
   5  -5  10  867.94   22.31
   5  -3   5  758.23   15.79
   6  -5   6  430.91   15.63
  -3  -8  21   98.97   13.28
  -3  -7  20  101.01   12.31
  -2  -8  21  451.86   21.66
  -2  -7  20   22.93   10.50
  -2  -6  19  692.50   21.04
  -1  -8  21   56.54   12.98
  -1  -7  20   -6.98   10.74
  -1  -1   7 1746.86   14.35
   0  -5  17   78.64   10.16
   0  -1   7   55.78    3.54
   1  -7  19  240.07   17.79
   1  -6  18  229.04   15.90
   1  -4  15    5.97    8.22
   1  -3  13  214.09   10.75
   1  -2  10   27.22    4.22
   2  -7  18  269.29   17.55
   2  -6  17    5.48   10.89
   2  -4  14   29.76    8.11
   2  -3  12  333.47   12.88
   2  -2   9 2201.20   24.16
   2  -1   5   35.65    2.87
   3  -6  16    6.49    9.96
   3  -4  13  521.53   17.42
   3  -1   3  738.17   10.34
   4  -7  15   52.92   13.01
   4  -6  14   42.70   11.61
   4  -5  13   17.80    8.80
   4  -4  11   44.94    8.91
   4  -2   5  244.16    8.40
   5  -8  13  155.90   14.24
   5  -7  13  -12.65    9.83
   5  -6  12   24.35    9.85
   5  -2  -1    0.66    2.14
   6  -8  10    5.40   11.92
   6  -7   9   57.78    9.32
   6  -6   8   29.34    7.34
   6  -5   7  661.50   18.76
   6  -4   4   49.30    7.09
  -4  -2   9  797.76    9.33
  -3  -6  19  448.38   17.55
  -3  -3  13 1320.68   18.20
  -3  -2  10  420.10    8.19
  -2  -4  16  319.40   12.66
  -1  -6  19  128.28   11.07
  -1  -3  14    8.70    5.27
  -1  -2  11 3190.45   26.79
   0  -8  21  181.99   16.65
   0  -7  20   12.01   11.07
   0  -6  19  330.55   17.54
   0  -4  16  236.28   12.34
   0  -2  11   36.39    4.96
   1  -8  20   76.16   11.83
   1  -5  17   31.24   10.00
   2  -8  19  114.85   12.82
   2  -5  16  139.90   11.13
   3  -8  18    7.62   10.69
   3  -7  17    8.16    8.58
   3  -5  15  353.42   16.98
   3  -3  11  528.28   14.74
   3  -2   8 2217.91   24.56
   4  -8  16   25.45   10.54
   4  -3   9   14.13    5.09
   4  -2   6  647.27   13.40
   5  -8  14  153.02   16.37
   5  -5  11   32.04    9.76
   5  -3   6  101.42    6.82
   5  -2   0  903.33   12.19
   5  -2   1  176.82    6.37
   6  -8  11  104.21   14.89
   6  -7  10   96.44   12.31
   6  -6   9  234.44   14.20
   6  -4   5   24.21    6.95
  -3  -5  18  105.84    9.32
  -3  -4  16   98.17    7.75
  -2  -8  22    2.77   10.35
  -2  -7  21  178.49   14.11
  -2  -5  18   15.93    7.65
  -2  -3  14 1298.89   19.98
  -2  -2  11  423.17    9.46
  -1  -5  18    8.23    6.48
   0  -5  18   -1.66    9.06
   0  -3  14  512.98   13.99
   1  -7  20   -1.37   12.00
   1  -6  19  303.25   17.02
   1  -4  16 1404.03   26.84
   1  -2  11 1079.34   17.79
   1  -1   7  190.37    5.87
   2  -7  19   -1.81   11.23
   2  -6  18 1014.06   28.06
   2  -4  15  612.50   18.63
   2  -3  13 1579.05   25.61
   2  -2  10  827.99   15.69
   2  -1   6  433.24    9.06
   3  -7  18  244.91   18.07
   3  -6  17  351.34   18.81
   3  -4  14   19.93    8.91
   3  -3  12 1008.46   21.01
   3  -2   9  416.86   11.92
   3  -1   4    2.45    2.40
   4  -7  16   31.74    9.51
   4  -6  15    8.87    7.83
   4  -5  14  283.03   15.81
   4  -4  12  382.46   14.48
   4  -3  10   55.42    8.02
   5  -7  14  277.34   17.73
   5  -6  13   11.48    9.88
   5  -5  12    7.53    9.51
   5  -4  10  128.99   10.81
   5  -3   7  476.61   13.95
   5  -2   2  242.69    7.52
   6  -8  12  221.49   16.74
   6  -7  11   37.21   11.99
   6  -6  10   -3.96    9.50
   6  -5   8    3.91    6.06
  -1  -8  22  414.30   20.05
  -1  -7  21    2.14    8.21
   1  -3  14  399.72   13.20
   2  -5  17   50.47    8.73
   3  -5  16  391.44   16.68
   1   4  -4  489.08    8.13
   1   7  -5  381.59    8.98
   2   6  -5 1761.45   19.66
   3   2  -2  503.48    8.91
   3   4  -4   77.74    5.05
   3   6  -5   -2.21    4.02
   5   3  -2  214.68    7.78
   5   4  -3 2489.38   26.72
   5   7  -5  840.19   18.56
   5  11  -5  277.55   14.01
   6   6  -4  727.86   17.83
   6   9  -5  279.77   14.13
   6  10  -5    6.26    8.76
   7   1   3 1664.26   20.68
   7   8  -4  382.38   14.88
   7  12  -4   63.83    9.43
   8   6  -2  625.14   17.92
   8   7  -3   85.54   10.32
   8  10  -4   88.95   11.79
   8  11  -4    6.13    9.80
   9   5   0  956.71   22.74
   9   6  -1   34.42    9.86
   9  10  -3   45.66   11.95
   9  11  -3   30.13   11.15
   9  12  -3  420.42   20.85
  10   4   3  518.53   17.46
  10   8  -1   85.25   10.67
  10  10  -2   55.65   12.61
  10  11  -2   61.74   10.80
  10  12  -2  180.62   16.77
  11   4   5    2.72    8.54
  11   6   2   36.27   10.32
  11   7   1   37.34   11.26
  11  11  -1  149.34   15.31
  12   6   4   11.77    9.74
  12   7   3   10.12   11.56
  12   8   2  128.26   14.92
  12  10   1   65.68   10.93
  13   7   5   -3.09   10.40
  13   8   4  144.06   16.13
   1   6  -5 1127.38   14.07
   4   6  -5  116.02    7.03
   5   2  -1   17.38    4.18
   5   5  -4  274.69   10.12
   6   2   0  102.36    5.98
   6   8  -5 2131.36   31.53
   6  11  -5  134.89   10.64
   7   2   1   84.51    7.05
   7   7  -4   86.79    9.72
   8   3   1  477.48   13.76
   8   9  -4   27.20    9.73
   8  12  -4   51.35   12.04
   9   4   1  392.76   14.73
   9   7  -2  101.89    9.91
   9   9  -3  156.84   12.35
   9  13  -3  552.64   22.35
  10   6   0   -2.94    9.36
  10   7  -1  149.99   13.22
  10   9  -2  143.49   14.07
  11   5   3  140.01   12.92
  11   8   0   -2.18    7.80
  11  10  -1  102.13   11.62
  12   5   5   34.15    9.74
  12   9   1   10.52    8.85
  13   6   6   60.74   13.20
   2   5  -5 7223.50   37.51
   3   1  -1   10.26    1.83
   3   5  -5  473.39   11.23
   4   3  -3  482.02   10.55
   4   4  -4   10.73    4.45
   4   8  -6  887.50   18.62
   5   6  -5 1209.49   21.40
   7   4  -2   41.63    7.68
   7   9  -5   10.82    8.43
   7  10  -5   20.06    7.39
   7  11  -5  127.99   12.68
   7  12  -5   69.27   11.17
   8   5  -2    0.42    7.98
   8   8  -4  131.71   11.98
   8  13  -4   14.79   10.89
   9   2   4   93.68    8.27
   9   8  -3   -9.56    6.76
   9  11  -4  252.79   17.16
   9  12  -4   -2.84   10.94
  10   3   4  112.81   10.07
  10   5   1  362.87   14.94
  10   8  -2  676.30   23.49
  10  10  -3   -8.86   10.55
  10  11  -3  405.76   21.62
  10  12  -3  633.77   25.85
  11   4   4   13.61    8.10
  11   9  -1  538.49   21.63
  11  11  -2   95.60   14.31
  12   7   2   22.35   11.18
  12   8   1  818.50   27.15
  12  10   0   66.22   11.14
  13   7   4   96.41   13.44
  13   8   3    5.18   11.88
   3   7  -6  173.51    8.50
   3   8  -6   83.22    6.34
   3   9  -6  126.48    8.20
   4   0   1  383.33    7.23
   4   2  -2    3.20    2.17
   4   5  -5  402.62   11.53
   4   7  -6   24.03    6.00
   5   0   2 2675.71   20.46
   5   1   0  975.58   14.02
   5   9  -6  334.58   13.25
   5  10  -6  186.16   11.59
   6   1   1  156.80    6.85
   6   3  -2  847.13   16.72
   6   4  -3  347.80   11.49
   6   5  -4   32.63    7.41
   6  10  -6   90.24   10.42
   7   3  -1 1038.15   19.49
   7   8  -5 1217.94   25.32
   8   1   4   71.75    6.57
   8   2   2   57.90    6.72
   8   6  -3 1136.21   23.98
   8   7  -4  391.46   16.37
   8  10  -5   45.64   11.60
   8  11  -5   82.81   12.68
   8  12  -5    8.90   10.45
   9   5  -1   66.50   10.20
   9   6  -2  279.34   14.48
   9   7  -3   85.90   11.10
   9   9  -4  228.99   15.96
   9  10  -4  189.16   13.43
   9  13  -4  -16.54   11.82
  10   4   2   63.06    8.09
  10   9  -3    8.79   10.92
  11   5   2    6.75    8.90
  11   6   1   44.55   10.79
  11   7   0   51.75    9.63
  11   8  -1  417.12   20.23
  11  10  -2  259.73   17.74
  12   6   3  367.48   17.09
  12   9   0   16.66   11.53
  13   6   5   25.52   12.22
   1   5  -5 1172.49   13.58
   2   7  -6  153.51    7.17
   2   8  -6   32.86    5.21
   5   3  -3  133.74    7.35
   5   4  -4  495.04   13.02
   5   7  -6   75.48    8.57
   6   0   3  319.38    8.13
   6   8  -6   37.16    9.03
   6   9  -6    7.34    6.07
   6  11  -6  332.35   15.63
   7   1   2  617.37   13.22
   7   7  -5 2139.08   32.82
   8   3   0  203.13   10.48
   8   9  -5   83.67    9.86
   8  13  -5   17.35   11.93
   9   4   0 2705.92   34.98
   9   8  -4  139.15   13.02
  10   3   3   86.66    8.98
  10   5   0   55.28   10.64
  10   6  -1    4.29    6.99
  10   7  -2  235.10   15.87
  10  11  -4  196.41   15.98
  10  12  -4   48.74   12.98
  11   9  -2  130.68   14.16
  12   5   4  159.93   12.02
  12   7   1  320.46   18.76
  12   8   0   -6.59   10.24
  13   7   3   13.39   12.32
  13   8   2   83.08   14.74
   2   2  -3 3386.63   20.65
   2   3  -4 1741.38   16.37
   3   3  -4 2474.57   21.95
   3   6  -6  345.96   10.46
   4   1  -1 1437.02   15.57
   4   6  -6  134.26    8.43
   5   5  -5 1352.42   21.38
   6   2  -1  691.35   13.92
   7   0   4  323.97    9.00
   7   2   0  913.13   17.33
   7   9  -6   13.78    9.53
   7  10  -6  326.38   15.13
   7  11  -6  352.12   16.14
   7  12  -6   -2.64    9.81
   8   5  -3 1144.24   24.04
   8   8  -5  397.27   16.23
   9   2   3  527.70   15.09
   9  10  -5  127.35   14.27
   9  11  -5   61.07   12.63
   9  12  -5   76.18   14.00
   9  13  -5   51.55   12.83
  10   4   1  694.13   20.33
  10   8  -3    1.01    7.79
  10  10  -4  579.79   22.88
  11   4   3  600.86   19.84
  11   6   0  329.26   17.55
  11   7  -1  210.31   16.05
  11   8  -2   62.60   12.92
  11  10  -3   36.65   12.28
  11  11  -3  212.66   15.68
  12   6   2   65.38   11.50
  12   9  -1   40.46   12.19
  13   6   4  492.98   21.40
   1   3  -4 1901.67   14.70
   2   4  -5  228.99    6.87
   2   6  -6   46.52    4.66
   3   2  -3 2597.83   20.78
   3   4  -5 1119.07   15.97
   5   2  -2   84.63    5.38
   5   6  -6   11.63    6.68
   5   9  -7 1174.03   23.81
   5  10  -7  409.21   15.83
   6   4  -4  454.56   13.68
   7   4  -3  268.50   11.16
   7   6  -5 1553.80   27.48
   7   8  -6  511.32   18.10
   8   1   3  357.09   11.30
   8   2   1  387.18   12.77
   8   6  -4  110.76    9.52
   8   7  -5   86.94   11.51
   8  10  -6   17.28   10.95
   8  11  -6  745.44   24.31
   8  12  -6  609.79   23.46
   9   4  -1  508.83   16.75
   9   5  -2   48.89    7.91
   9   6  -3   81.45    9.11
   9   7  -4   12.77    9.89
   9   9  -5  550.03   21.34
  10   6  -2   63.21   11.47
  10   7  -3  381.38   18.16
  10   9  -4  202.28   14.00
  11   5   1   22.85    9.73
  11   9  -3   49.83   12.37
  12   5   3  443.40   18.73
  12   7   0   18.21   10.52
  12   8  -1   19.48   11.76
  13   7   2   39.91   12.54
  13   8   1    9.00   13.01
   3   5  -6   32.46    4.89
   3   8  -7 1099.55   19.40
   4   3  -4 1338.26   17.90
   4   4  -5   72.40    5.48
   4   8  -7  739.60   17.00
   6   3  -3  569.68   14.36
   6   5  -5   26.03    5.80
   6   9  -7  487.02   17.26
   6  10  -7   77.08    8.94
   6  11  -7  218.34   14.23
   7   3  -2  216.26    9.64
   7   7  -6   39.57    9.68
   7  10  -7   23.48    9.76
   8   3  -1  360.22   13.50
   8   9  -6   33.21    8.53
   8  13  -6  364.78   20.21
   9   8  -5  397.70   18.68
   9  11  -6  317.08   18.65
   9  12  -6   90.26   13.72
  10   3   2 1302.68   25.25
  10   5  -1  345.84   15.07
  10   8  -4  237.58   16.66
  10  10  -5   65.36   13.19
  10  11  -5  423.08   21.29
  10  12  -5   24.43   10.61
  11   4   2   27.98    9.64
  11   6  -1   12.93    9.95
  11   7  -2 1061.58   28.81
  11  10  -4   35.82   11.38
  12   6   1  428.19   19.60
  12   9  -2  508.77   23.38
  13   6   3   19.53   11.77
   0   5  -5  399.59    6.90
   1   4  -5  311.26    6.83
   1   6  -6   62.22    4.21
   2   5  -6  172.76    6.79
   3   7  -7  489.29   13.11
   4   2  -3 1180.66   15.90
   4   5  -6  279.93    9.77
   4   7  -7 1292.75   21.44
   5   0   1  737.14   11.24
   5   1  -1  921.84   14.06
   5   4  -5  292.90   10.79
   6   0   2 3265.63   25.25
   6   1   0  302.37    9.17
   6   8  -7  178.20   10.71
   7   1   1  186.67    8.25
   7   9  -7   78.64   11.54
   7  11  -7  227.56   13.95
   7  12  -7  514.28   20.76
   8   5  -4   74.42   10.03
   8   6  -5  473.84   17.44
   8   8  -6  218.01   13.13
   9   2   2  106.52    8.85
   9   5  -3  250.25   13.73
   9   6  -4  253.19   15.05
   9   9  -6    5.97   10.29
   9  10  -6   61.40    9.97
  10   4   0 1026.99   23.88
  10   9  -5   11.96   10.62
  11   5   0  503.50   19.81
  11   8  -3  382.74   18.27
  11   9  -4   25.12   10.93
  12   5   2   29.61   10.56
  13   7   1  154.46   16.00
   3   1  -2   10.40    1.96
   4   6  -7  117.71    8.39
   5   3  -4  796.15   15.23
   5   5  -6 1149.82   20.18
   6   2  -2   59.53    6.04
   6   7  -7  112.68   10.45
   7   2  -1   73.57    6.17
   7   4  -4 1603.60   26.11
   7   6  -6  143.77   11.47
   7   8  -7   82.60   10.49
   8   2   0  254.68   11.15
   8   7  -6  713.44   21.82
   8   9  -7   67.04   11.91
   8  10  -7 1062.91   27.14
   8  11  -7  309.96   16.78
   8  12  -7    3.56   10.82
   8  13  -7   50.48   12.44
   9   4  -2  103.62   10.79
   9   7  -5  521.80   18.79
  10   5  -2   30.34   10.45
  10   6  -3  277.05   15.81
  10   7  -4    2.41   10.88
  10  11  -6  142.00   16.54
  12   6   0   52.62   12.47
  12   7  -1    7.37    9.25
  12   8  -2    2.92    9.44
  12   9  -3    8.14   11.77
  13   6   2  125.70   15.06
   2   7  -7  635.90   13.10
   3   6  -7  352.79   10.45
   4   0   0   83.41    3.96
   5   2  -3   91.89    6.28
   5   6  -7  117.64    8.86
   5   8  -8  935.19   21.14
   5   9  -8   45.47    8.35
   5  10  -8  103.65   10.18
   6   4  -5    3.61    6.59
   6   5  -6  991.99   20.89
   6   9  -8    3.08    8.46
   6  10  -8  102.98   11.07
   6  11  -8   18.05    9.81
   7   0   3  425.35   10.44
   7   3  -3   24.14    7.12
   7   7  -7    1.98    8.62
   7  10  -8   72.99   11.14
   7  11  -8    3.42    9.30
   8   1   2 1486.42   21.51
   8   8  -7    9.90    9.45
   9   8  -6   38.36    9.04
   9  10  -7  395.37   20.30
   9  11  -7   57.26   12.79
   9  12  -7  145.93   16.37
  10   3   1   16.04    7.52
  10   4  -1  783.88   21.82
  10   8  -5  112.05   11.53
  10  10  -6   98.24   12.14
  11   4   1   20.43    7.28
  11   5  -1    1.29    9.17
  11   6  -2  508.12   20.41
  11   7  -3    6.98    8.70
  11   8  -4    7.06   10.46
  11  10  -5  506.80   21.78
  12   5   1   26.52   11.13
  13   7   0  212.14   17.58
   1   5  -6  484.55    9.16
   2   6  -7 1261.61   17.46
   3   3  -5 3263.56   26.06
   3   4  -6 1346.42   18.17
   4   1  -2  158.67    5.61
   4   3  -5   88.97    6.19
   4   4  -6 1708.80   22.19
   4   8  -8  939.47   19.41
   5  -1   3  183.44    5.05
   6   3  -4  160.68    8.92
   6   8  -8   61.66    9.34
   7   9  -8  378.90   17.01
   7  12  -8    8.80   11.11
   8   5  -5   77.82   10.50
   8   6  -6  296.00   14.85
   8  10  -8    7.59   10.59
   8  11  -8   33.70   12.80
   8  12  -8    8.99   11.20
   9   3  -1 2078.06   30.88
   9   5  -4  133.35   12.31
   9   6  -5   92.15   12.00
   9   7  -6    7.31    9.66
   9   9  -7  252.28   17.01
  10   6  -4  354.15   17.75
  10   7  -5   30.77   10.79
  10   9  -6  188.52   13.64
  11   9  -5  274.38   16.88
  12   6  -1    4.89   11.50
  12   7  -2  124.25   13.19
  12   8  -3  867.21   27.89
  13   6   1  371.21   20.30
   2   3  -5  473.46    8.99
   2   4  -6 1910.97   19.27
   3   2  -4   98.34    4.98
   3   5  -7  291.87    9.69
   3   7  -8  926.67   17.54
   3   8  -8  787.76   16.46
   4   5  -7  821.56   16.76
   4   7  -8   32.54    5.44
   5   4  -6   54.64    7.27
   5   5  -7   19.38    6.48
   6   1  -1 2066.73   22.96
   6   7  -8 1038.68   23.28
   7   1   0   55.60    6.13
   7   2  -2   27.37    6.35
   7   5  -6 1263.56   24.89
   7   6  -7  661.00   19.30
   7   8  -8  135.21   12.06
   8   2  -1   19.54    6.37
   8   4  -4   18.54    7.74
   8   7  -7   18.38   10.29
   8   9  -8  431.24   19.49
   8  13  -8   22.77   12.40
   9   4  -3   12.90    8.74
   9   8  -7  297.13   17.49
   9  11  -8  283.24   17.86
   9  12  -8   14.89   11.62
  10   3   0  708.78   19.86
  10   5  -3  179.28   11.99
  10   8  -6  579.31   22.80
  10  10  -7   49.69   13.04
  10  11  -7   89.55   12.71
  11   4   0  176.52   13.46
  11   6  -3  171.29   14.95
  11   7  -4  256.63   17.04
  11   8  -5   18.54   11.21
  11  10  -6   10.42   10.98
  12   5   0  250.61   16.36
  13   7  -1   15.03   12.55
   2   2  -4 1768.75   15.75
   4   2  -4  140.23    5.99
   4   6  -8  519.54   14.28
   5   0   0  149.29    5.69
   5   1  -2 2270.59   22.52
   5   3  -5   99.01    6.54
   5   9  -9   26.06    8.48
   5  10  -9  127.68   11.28
   6   0   1   35.66    4.06
   6   2  -3  398.15   11.37
   6   9  -9   99.04   11.47
   6  10  -9   35.95   10.13
   6  11  -9   -1.27    9.33
   7   0   2  338.61    9.51
   7   3  -4 2515.47   31.27
   7   7  -8  296.67   15.26
   7  10  -9  122.45   13.21
   7  11  -9  326.90   17.56
   8   1   1   42.90    6.24
   8   8  -8  267.50   16.42
   9  10  -8  276.06   17.71
  10   4  -2   16.10    8.93
  10   9  -7   22.66   11.28
  11   5  -2  171.36   13.87
  11   9  -6  138.04   15.41
  12   6  -2   35.11   11.96
  12   7  -3  356.97   19.65
  12   8  -4   51.92   12.70
  13   6   0  130.85   14.93
   2   5  -7   83.48    5.46
   3   0  -1   63.18    3.25
   3   6  -8  357.29   11.40
   5   2  -4  524.69   12.50
   5   6  -8    2.00    5.34
   5   8  -9  455.98   16.03
   6   3  -5  478.62   14.10
   6   4  -6  203.12    9.88
   6   6  -8  277.33   13.59
   6   8  -9  409.01   16.52
   7   9  -9  140.78   12.67
   7  12  -9  276.67   16.68
   8   5  -6  156.11   12.34
   8   6  -7   38.01   10.33
   8  10  -9   13.20   11.41
   8  11  -9  377.42   19.48
   8  12  -9  123.44   15.41
   9   3  -2   57.20    7.61
   9   5  -5    9.97    8.71
   9   6  -6  503.17   18.31
   9   7  -7  182.15   14.84
   9   9  -8  171.14   13.29
  10   5  -4   32.35   10.52
  10   6  -5   24.21    8.41
  10   7  -6   12.43   10.36
  10   8  -7    2.50    9.55
  10  10  -8  454.90   21.76
  10  11  -8  336.75   20.51
  11   3   1    4.32    8.65
  11   4  -1  356.33   17.01
  11   6  -4  221.31   15.73
  11   7  -5   47.14   12.55
  11   8  -6  659.20   24.60
  12   5  -1   98.00   12.42
  13   7  -2  105.06   15.49
   1   3  -5  229.49    5.53
   1   4  -6 1091.35   12.96
   1   6  -7  327.90    8.26
   2   7  -8   88.54    6.19
   3   1  -3  232.92    6.44
   4   4  -7  519.56   13.23
   4   7  -9 1337.91   22.99
   6   7  -9  223.50   12.70
   7   1  -1  124.72    7.87
   7   2  -3  731.00   16.77
   7   5  -7  349.58   15.01
   7   6  -8  399.95   16.05
   7   8  -9  368.46   16.71
   8   2  -2   37.74    7.12
   8   4  -5  779.38   19.68
   8   7  -8  618.64   20.83
   8   9  -9  158.24   13.91
   9   4  -4  363.45   14.71
   9   8  -8   37.91   11.31
   9  10  -9   46.04   12.76
   9  11  -9   -3.27   12.29
   9  12  -9   34.11   13.32
  10   2   1  214.67   12.24
  10   3  -1   -0.95    7.35
  10   4  -3  104.80   12.02
  10   9  -8  372.98   19.44
  11   5  -3  588.17   21.77
  11   9  -7    2.87   11.05
  12   6  -3  365.34   19.30
  12   7  -4   23.83   13.11
  12   8  -5   53.40   13.73
  13   6  -1  121.52   14.97
   1   2  -4 4294.77   20.94
   2   1  -3  525.25    8.00
   2   6  -8  134.60    6.88
   3   3  -6  346.73    9.35
   3   4  -7 2621.16   25.82
   3   8  -9   45.52    6.90
   4   0  -1 2243.65   18.62
   4   1  -3  108.06    5.18
   4   3  -6  844.00   15.26
   4   5  -8   24.13    6.42
   5   4  -7 2425.87   29.17
   5   5  -8   11.02    7.09
   5  10 -10  551.35   18.13
   6  -1   3  127.42    5.26
   6   1  -2  232.62    8.46
   6   2  -4   70.39    7.12
   6   9 -10   28.15    9.90
   6  10 -10  331.00   16.40
   6  11 -10  278.69   15.98
   7   3  -5  363.10   13.57
   7   7  -9  390.99   17.23
   7  10 -10  269.51   16.49
   7  11 -10  144.72   14.32
   8   1   0    2.39    5.49
   8   8  -9  113.88   13.39
   9   3  -3   -0.29    7.68
   9   5  -6   33.64    9.77
   9   6  -7    0.40   10.13
   9   9  -9  511.70   22.06
  10   6  -6   12.85   11.39
  10   7  -7  205.01   16.02
  11   3   0   24.61    8.38
  11   4  -2   -0.44    8.87
  11   7  -6  639.45   24.07
  12   4   0  141.60   13.41
  12   5  -2   23.57   10.75
  13   5   0    6.13   10.62
   0   5  -6   10.12    2.37
   1   5  -7  160.07    5.87
   3   2  -5  855.01   13.28
   3   5  -8   72.47    6.27
   3   7  -9   46.94    6.44
   4   2  -5  869.53   14.84
   4   6  -9   65.27    7.86
   4   9 -10  410.46   14.65
   5  -1   2  936.77   11.33
   5   1  -3  745.84   13.66
   5   3  -6  186.93    8.60
   5   8 -10    6.37    8.06
   5   9 -10  239.31   12.14
   6   0   0    0.57    3.46
   6   4  -7  438.95   14.60
   6   6  -9   78.28    9.39
   6   8 -10  145.58   12.29
   7   0   1  644.83   13.04
   7   9 -10   15.64    8.11
   8   5  -7  560.91   18.82
   8   6  -8  185.85   14.07
   8   9 -10   11.90    9.98
   8  10 -10  157.22   14.26
   8  11 -10   76.98   11.15
   8  12 -10  221.60   16.73
   9   4  -5   11.25    8.94
   9   7  -8   11.16    7.93
   9   8  -9  768.35   24.83
   9  11 -10  260.96   18.38
  10   3  -2  518.76   18.09
  10   5  -5    0.55    7.22
  10   8  -8   97.37   13.33
  10  10  -9   21.68   11.94
  11   5  -4  621.91   22.23
  11   6  -5    9.75    8.50
  11   8  -7  129.62   13.20
  11   9  -8   46.61   12.10
  12   7  -5   33.96   13.48
  13   6  -2   11.01   12.39
   2   3  -6 3732.95   25.97
   2   4  -7 1221.77   16.05
   3   6  -9  553.56   13.83
   5   0  -1 5194.55   31.64
   5   2  -5  235.86    9.53
   5   7 -10 1014.34   22.22
   6   3  -6  135.92    8.30
   7   4  -7  125.99   10.40
   7   5  -8  481.19   17.33
   7   6  -9  375.60   16.62
   7   8 -10   20.84    7.65
   8   4  -6  123.26    9.66
   8   7  -9   31.25    8.40
   9  10 -10   48.77   12.26
  10   2   0    0.58    6.77
  10   4  -4  495.38   18.68
  10   9  -9   16.58   11.34
  12   4  -1   22.10   10.59
  12   6  -4  123.57   12.94
  13   5  -1  171.52   15.98
   2   2  -5 7714.53   34.67
   2   5  -8  128.80    6.53
   2   7  -9  188.72    8.47
   4  -1   1  684.26    8.85
   4   4  -8   55.78    6.95
   5   4  -8  127.33    9.37
   6   1  -3  291.98   10.08
   6   7 -10  658.82   18.96
   6   9 -11  303.95   15.39
   6  10 -11  124.20   12.55
   7   1  -2  484.51   12.80
   7   2  -4  623.82   15.50
   7   7 -10   -0.74    9.57
   7   9 -11  113.23   12.42
   7  10 -11   99.14   12.97
   7  11 -11  132.53   14.27
   8   1  -1   29.19    6.54
   8   3  -5 1674.57   28.06
   8   8 -10  148.35   12.24
   8  10 -11  219.56   15.85
   8  11 -11  429.40   21.35
   8  12 -11  116.29   14.33
   9   2  -2  368.57   14.51
   9   3  -4  126.44   11.29
   9   5  -7   17.12   10.30
   9   6  -8    4.04    9.65
   9   7  -9  814.25   25.45
   9   9 -10   84.78   11.01
  10   5  -6  100.87   13.13
  10   6  -7  578.13   20.77
  10   7  -8  123.98   12.15
  10   8  -9  134.41   14.56
  10  10 -10   57.39   14.00
  11   3  -1  169.88   12.50
  11   4  -3   68.87   11.11
  11   6  -6   30.50   11.42
  11   7  -7  196.41   15.20
  11   8  -8    4.28   12.05
  12   5  -3  -10.24    8.62
  12   7  -6  222.17   18.49
  13   6  -3  165.56   16.60
   1   6  -8  235.56    7.42
   3   4  -8  149.48    7.60
   3   8 -10  101.89    8.52
   4   1  -4  415.05    9.81
   4   3  -7  357.39   11.04
   4   5  -9  160.73    8.61
   5   3  -7  272.78   11.18
   5   5  -9 2566.28   31.93
   5   8 -11   20.84    8.30
   5   9 -11   27.57    8.36
   6   2  -5   15.03    4.67
   6   5  -9  338.32   14.51
   6   6 -10  367.28   15.28
   6   8 -11   22.37    9.59
   7   0   0  845.01   15.30
   7   8 -11   50.53   10.47
   8   4  -7 1039.66   24.22
   8   5  -8   28.44    7.52
   8   6  -9  358.44   15.87
   8   7 -10   96.06   12.84
   8   9 -11   -6.67   10.43
   9   1   0   87.10    8.61
   9   4  -6   27.23    9.12
   9   8 -10    0.41    9.93
   9  10 -11 1039.83   30.69
   9  11 -11   82.13   14.00
  10   2  -1  232.74   12.87
  10   3  -3   46.99    7.97
  10   4  -5    9.40    9.90
  10   9 -10   22.94   11.76
  11   5  -5   81.93   11.11
  12   4  -2  157.38   14.21
  12   6  -5   59.67   11.41
  13   5  -2  243.32   17.84
   2   6  -9   11.49    4.39
   3   0  -2  204.84    5.51
   3   1  -4 1449.95   15.79
   3   3  -7 3397.08   28.56
   3   5  -9 1065.62   18.43
   3   7 -10  135.89    8.61
   4   0  -2  138.29    5.34
   4   2  -6    7.53    4.00
   4   6 -10  708.32   17.50
   4   9 -11  237.47   12.62
   5   1  -4  136.13    7.38
   6  -1   2  688.81   11.11
   6   0  -1   27.97    3.89
   6   3  -7 1099.07   21.38
   7   4  -8  893.61   21.80
   7   5  -9    4.93    8.30
   7   6 -10  100.72   11.79
   8   8 -11   82.52   13.26
   9   2  -3  355.32   14.26
   9   3  -5  345.23   15.12
   9   6  -9   11.16   11.16
   9   9 -11   43.16   12.93
  10   5  -7  522.51   20.66
  10   6  -8    0.46   10.82
  10   7  -9  127.58   14.57
  10   8 -10  117.61   14.23
  11   3  -2  440.56   18.26
  11   4  -4   73.99   12.17
  11   6  -7  318.44   18.95
  11   7  -8  216.17   16.77
  11   8  -9   16.19   11.92
  12   5  -4  321.26   17.41
  12   7  -7  189.65   18.01
   1   3  -6  332.55    7.01
   1   4  -7  638.30   10.49
   3   2  -6 1647.92   18.95
   3   6 -10   23.54    5.70
   5  -1   1 1803.20   16.41
   5   0  -2 1835.61   19.73
   5   2  -6    2.16    3.92
   5   7 -11   49.05    7.17
   6   7 -11   -4.33    6.10
   6   9 -12   26.38   10.26
   6  10 -12   -2.76    9.45
   7   1  -3    0.73    5.36
   7   2  -5  436.38   13.59
   7   7 -11  113.05   12.83
   7   9 -12  206.61   15.65
   7  10 -12    8.84    9.91
   7  11 -12    5.44    8.49
   8   1  -2   27.19    6.42
   8   3  -6  159.76   10.21
   8   5  -9   15.89   10.20
   8   6 -10    4.49   10.29
   8  10 -12  253.37   17.53
   8  11 -12   24.81   11.79
   8  12 -12   10.43   12.10
   9   4  -7   90.38   11.16
   9   5  -8   11.14    7.78
   9   7 -10  308.92   16.32
   9   8 -11   -7.42   10.03
  10   2  -2   31.06    7.96
  10   3  -4  122.82   12.07
  10   4  -6  -10.77    9.07
  10   9 -11  144.94   15.48
  11   5  -6   14.00   10.65
  12   4  -3   31.55   12.12
  12   6  -6  213.97   16.60
  13   5  -3   42.37   13.35
   0   4  -6  106.29    3.72
   1   2  -5  474.46    7.72
   1   5  -8 1212.74   15.37
   2   1  -4 1302.31   13.20
   2   3  -7   89.98    4.66
   2   4  -8   79.48    5.06
   4   4  -9  182.52    9.74
   4   5 -10  232.57   11.18
   5   3  -8  576.44   15.25
   5   4  -9  841.98   18.43
   5   9 -12   49.21   10.05
   6   1  -4  479.40   12.44
   6   2  -6   14.77    6.12
   6   5 -10  425.86   16.27
   6   6 -11   18.59    8.31
   6   8 -12  322.04   16.05
   7   0  -1  134.75    7.36
   7   8 -12   74.88   12.26
   8   4  -8  170.19   12.43
   8   7 -11  102.12   12.48
   8   9 -12  475.65   20.00
   9  10 -12   75.30   14.12
  10   6  -9  203.62   16.14
  10   7 -10  -10.62   11.44
  11   3  -3   89.94   11.84
  11   4  -5  636.34   22.78
  11   6  -8   32.66   13.19
  11   7  -9   -0.34   12.22
  12   5  -5   10.76   10.85
   2   2  -6  511.80    9.83
   2   5  -9  870.27   15.01
   2   7 -10  568.61   13.61
   3   4  -9  448.12   12.19
   3   8 -11 1055.20   20.40
   4   1  -5 2071.38   22.00
   4   3  -8   58.09    5.70
   5   6 -11   41.68    6.96
   5   8 -12  268.52   13.03
   6  -1   1   53.35    4.58
   6   0  -2 1771.25   21.44
   6   7 -12  953.66   24.07
   7   4  -9    6.66    8.71
   7   5 -10  675.10   19.74
   7   6 -11   23.71    9.35
   7  10 -13    0.31   10.81
   7  11 -13  102.71   13.25
   8   0   0    4.36    5.28
   8   1  -3    3.33    6.01
   8   3  -7  160.31   12.02
   8   8 -12  382.72   18.88
   8  11 -13   45.49   12.00
   9   2  -4   58.11    9.49
   9   3  -6   60.74   10.39
   9   5  -9  122.99   13.51
   9   6 -10  824.43   24.43
   9   7 -11  105.42   14.24
   9   9 -12  160.16   14.33
  10   3  -5  610.56   20.63
  10   5  -8    5.58    7.58
  10   8 -11   25.12   11.52
  11   5  -7  413.91   20.64
  12   4  -4   30.80   12.45
  12   6  -7    2.88   12.02
  13   5  -4  150.50   16.07
   0   5  -7  274.24    6.24
   2   6 -10   94.35    6.91
   3   1  -5  723.03   11.99
   3   3  -8  520.80   12.03
   3   5 -10  310.06   11.30
   3   7 -11  547.87   14.48
   4  -1   0  263.94    6.07
   4   0  -3    3.89    2.78
   4   2  -7 1381.20   19.92
   4   8 -12  134.11   10.78
   5   1  -5   16.53    4.01
   5   2  -7   11.05    6.12
   5   7 -12  181.53   11.81
   6   9 -13   34.47   10.53
   6  10 -13   61.55   10.61
   7   1  -4    6.45    4.45
   7   3  -8  944.48   22.03
   7   7 -12   87.38   10.26
   7   9 -13   71.52   12.82
   8   4  -9   -3.78    8.28
   8   5 -10  206.39   14.10
   8   6 -11  237.01   15.23
   8   7 -12  853.90   25.63
   8   9 -13   72.17   13.99
   8  10 -13    7.96    9.31
   9   4  -8  440.45   18.20
   9   8 -12  194.94   15.89
   9  10 -13  160.53   17.12
  10   2  -3  417.72   16.09
  10   4  -7  267.25   16.19
  11   3  -4   29.75   10.23
  11   4  -6   22.81   11.36
  11   6  -9   47.04   12.16
  11   7 -10  204.83   17.83
  12   5  -6   14.50   11.23
   1   6  -9  266.59    8.19
   3   0  -3   29.67    3.09
   3   2  -7 1275.17   17.58
   3   6 -11   14.28    6.28
   5  -1   0   19.75    2.97
   5   0  -3  375.28    9.89
   5   9 -13  101.59   11.26
   6   1  -5  642.96   15.11
   6   2  -7 3018.31   33.71
   6   4 -10  121.26   10.94
   6   5 -11   68.59    9.71
   6   6 -12  948.75   23.83
   6   8 -13  198.12   14.46
   7   0  -2   23.97    5.31
   7   5 -11  117.28   11.59
   7   8 -13  215.31   15.63
   8   2  -6  573.37   17.72
   8   8 -13   -7.47   10.83
   9   2  -5  498.03   17.44
   9   3  -7  452.03   18.19
   9   5 -10   12.16   10.36
   9   6 -11  255.36   17.12
   9   7 -12   24.93   10.43
   9   9 -13   74.67   14.89
  10   3  -6   88.58   11.49
  10   5  -9   36.41   11.85
  10   6 -10  159.42   13.50
  10   7 -11  793.76   26.03
  10   8 -12   22.58   11.92
  11   5  -8   -0.23   11.13
  12   4  -5  248.37   17.44
  12   6  -8  238.77   18.65
   1   3  -7  868.49   11.95
   1   4  -8  353.96    8.38
   2   3  -8   53.87    4.90
   2   4  -9   21.94    4.48
   4   3  -9   40.66    6.92
   4   4 -10  905.54   18.30
   4   5 -11   98.10    7.78
   5   3  -9   31.68    5.87
   5   6 -12  193.17   11.12
   5   8 -13   63.07    8.56
   6   0  -3   14.53    4.53
   6   7 -13   87.79   11.60
   7   1  -5  660.56   16.54
   7   4 -10  223.01   12.28
   7   6 -12   28.15    8.20
   7   7 -13  785.89   24.29
   7  10 -14  878.86   27.11
   7  11 -14  223.61   17.20
   8   0  -1   17.76    5.27
   8   3  -8  920.75   22.27
   8   5 -11  119.18   12.44
   8   6 -12   33.90   11.71
   8  10 -14  215.42   17.50
   8  11 -14   27.64   11.73
   9   1  -3  134.44   10.38
   9   4  -9   20.73   10.70
   9   8 -13  130.66   14.49
  10   2  -4   11.71    8.92
  10   4  -8  322.33   17.79
  11   3  -5  105.09   12.59
  11   4  -7   10.39   10.89
  12   5  -7  265.53   17.97
   1   5  -9  848.33   13.53
   2   1  -5  913.85   11.98
   2   5 -10  631.88   13.63
   2   7 -11    5.61    5.36
   3   4 -10  230.41    9.95
   3   5 -11   33.84    6.21
   3   7 -12  835.73   18.72
   4   1  -6   53.37    5.47
   4   8 -13   25.28    8.42
   5   1  -6    6.63    4.94
   5   2  -8 1198.85   20.98
   5   7 -13  931.31   22.82
   6  -1   0   67.85    4.88
   6   9 -14  161.77   14.09
   6  10 -14  108.08   10.99
   7   3  -9  251.79   13.27
   7   9 -14   10.95    9.22
   8   4 -10   17.13   10.09
   8   7 -13   72.96   12.24
   8   9 -14  180.48   15.95
   9   6 -12   18.84   10.91
   9   9 -14    6.70   12.88
  10   5 -10  895.58   27.30
  10   6 -11  644.00   23.11
  10   7 -12   96.29   13.94
  11   5  -9   57.42   12.93
  11   6 -10  290.46   17.61
  12   4  -6  200.68   16.95
   1   2  -6 1414.18   14.04
   2   0  -3  449.29    7.30
   2   2  -7  953.96   13.84
   3   1  -6    4.26    3.24
   3   3  -9   34.56    4.70
   4  -1  -1  671.26    9.97
   4   0  -4 1759.44   19.14
   4   2  -8 2548.79   27.62
   4   7 -13  301.04   13.77
   5   0  -4    4.74    4.06
   5   5 -12  694.85   19.38
   5   9 -14   40.52   10.14
   6   1  -6   30.82    5.31
   6   2  -8  498.12   14.75
   6   4 -11 3434.04   40.87
   6   5 -12   10.77    6.77
   6   6 -13   43.74   10.63
   6   8 -14   -2.28    9.25
   7   0  -3  149.04    8.65
   7   4 -11  510.28   18.40
   7   5 -12   -3.11    9.98
   7   6 -13  312.71   17.14
   7   8 -14   71.90   10.18
   8   0  -2  157.20    9.35
   8   2  -7  132.17   10.76
   8   3  -9   41.07   10.40
   8   8 -14    2.31   11.15
   9   2  -6  733.74   20.10
   9   3  -8   83.60    9.42
   9   4 -10  128.61   13.06
   9   5 -11  120.88   11.85
   9   7 -13   -1.05    7.79
   9   8 -14   15.53   11.41
  10   2  -5  272.11   14.77
  10   3  -7  169.60   12.49
  10   4  -9   97.43   13.70
  11   3  -6  204.72   15.28
  11   4  -8  142.23   14.42
  12   5  -8  322.00   19.67
   0   3  -6   99.39    3.55
   0   4  -7   63.16    3.40
   1   6 -10  895.56   14.75
   3   2  -8 1101.87   17.14
   3   6 -12  719.18   16.65
   4   3 -10  524.94   14.78
   4   4 -11   33.21    5.76
   5  -1  -1  933.38   13.21
   5   3 -10  299.44   11.92
   5   6 -13  761.81   20.02
   5   8 -14   30.41    7.85
   6   0  -4  236.28    9.56
   6   3 -10  136.37    9.56
   6   7 -14  384.20   17.99
   6  10 -15   72.83   11.90
   7   1  -6   10.79    7.15
   7   2  -8  173.93   10.42
   7   3 -10  234.58   13.28
   7   7 -14    1.62    9.86
   7   9 -15 1206.12   31.06
   7  10 -15   47.12   12.22
   8   4 -11  113.60   13.08
   8   5 -12   77.32   11.89
   8   6 -13  644.63   23.07
   8   7 -14  182.67   16.49
   8   9 -15    8.65   12.40
   8  10 -15  271.28   17.02
   9   1  -4   17.98    6.07
  10   5 -11   21.05   11.35
  10   6 -12  148.26   15.97
  10   7 -13  133.48   15.13
  11   5 -10   25.07   13.40
  11   6 -11  285.30   17.91
  12   4  -7   12.53   11.70
   0   5  -8 2574.55   19.33
   2   3  -9  996.07   15.80
   2   4 -10 1587.48   20.73
   3  -1  -1   49.12    2.83
   3   0  -4 1529.85   16.03
   4   1  -7 1587.99   21.03
   4   6 -13  583.61   17.29
   4   8 -14   54.17    9.32
   5   1  -7  771.02   16.47
   5   2  -9  754.38   17.69
   5   7 -14   69.31   10.01
   6  -1  -1   12.78    3.75
   6   1  -7  621.57   16.01
   6   5 -13  997.63   24.71
   6   8 -15   -4.95    9.11
   6   9 -15  176.12   14.08
   7   8 -15  384.95   19.30
   8   0  -3  303.80   11.75
   8   2  -8  774.45   21.23
   8   8 -15  175.70   16.16
   9   2  -7   23.54    9.03
   9   3  -9  337.03   16.69
   9   5 -12    3.97   11.02
   9   6 -13   43.94   11.92
   9   7 -14  755.35   27.02
  10   2  -6   -3.22    9.37
  10   3  -8  602.13   21.59
  10   4 -10  115.30   14.40
  11   3  -7   37.46   11.50
  11   4  -9  124.06   14.24
   1   3  -8    5.85    2.72
   1   4  -9  122.90    5.68
   2   1  -6  424.99    8.89
   2   5 -11  397.87   11.27
   2   7 -12  327.42   11.29
   3   3 -10    8.15    4.63
   3   4 -11   65.54    6.16
   3   5 -12   37.72    7.29
   4   2  -9  930.22   17.93
   4   7 -14   40.16    9.07
   5   0  -5 1494.02   20.31
   5   4 -12   17.51    6.24
   5   5 -13  371.22   14.53
   5   6 -14   30.18    9.83
   5   8 -15  177.94   12.98
   5   9 -15   53.70   10.80
   6   3 -11  755.16   20.12
   6   4 -12   53.45    8.11
   6   6 -14   16.64    7.56
   7   0  -4   67.19    6.97
   7   2  -9  311.95   14.45
   7   4 -12  274.67   15.08
   7   5 -13   -1.46    7.13
   7   6 -14  267.72   14.95
   7   7 -15  169.31   14.56
   7  10 -16  125.90   15.07
   8   1  -6  325.68   13.72
   8   3 -10    5.02    6.97
   8   5 -13  229.21   16.38
   8   6 -14   43.17   12.56
   9   1  -5   20.46    8.23
   9   4 -11  160.20   12.66
   9   8 -15  100.43   14.47
  10   6 -13    0.84   11.27
  11   5 -11  929.55   29.54
  12   3  -6   30.54   11.61
  12   4  -8    9.54   12.22
   1   5 -10   81.51    5.45
   2   2  -8   13.10    3.87
   2   6 -12   11.01    5.75
   3   1  -7  205.60    7.86
   4  -1  -2 1337.65   14.84
   4   0  -5 3680.94   28.82
   4   3 -11 1053.78   20.69
   5  -1  -2  226.33    7.34
   6   0  -5   16.70    5.78
   6   7 -15  372.49   16.84
   6   9 -16   45.03   10.92
   7  -1  -1  350.17   10.46
   7   3 -11  846.51   22.58
   7   9 -16   28.48    9.14
   8   2  -9  223.88   13.31
   8   4 -12   18.05    7.93
   8   7 -15   28.91    9.30
   8   9 -16  884.01   27.76
   9   2  -8  251.91   14.98
   9   3 -10   51.36   11.61
   9   5 -13  162.44   15.72
   9   6 -14  853.01   27.45
   9   7 -15   72.52   14.09
  10   2  -7   78.57   11.63
  10   3  -9  113.52   13.77
  10   4 -11  147.42   14.84
  10   5 -12   91.37   11.88
  11   3  -8  191.96   16.06
  11   4 -10   15.96   11.63
   1   1  -5 1370.64   12.77
   1   2  -7 3213.83   22.51
   1   6 -11  966.86   15.97
   2   0  -4   27.33    2.78
   3   0  -5  288.58    7.82
   3   2  -9   59.80    5.37
   4   1  -8  569.69   13.70
   4   6 -14  203.82   11.95
   4   8 -15  852.34   22.13
   5   1  -8  686.24   16.08
   5   2 -10   18.95    7.67
   5   5 -14  457.21   17.02
   5   7 -15  116.73   10.48
   6  -1  -2  520.09   11.71
   6   1  -8 1408.25   24.11
   6   4 -13   15.18    9.64
   6   5 -14  156.44   13.45
   6   6 -15  201.06   14.75
   6   8 -16   92.68   12.81
   7   0  -5   38.07    7.16
   7   4 -13   79.53   12.08
   7   5 -14  560.00   21.22
   7   6 -15  194.91   15.64
   7   8 -16   44.68   10.37
   8   1  -7   19.91    8.15
   8   3 -11  318.74   16.25
   8   5 -14  391.11   19.23
   8   6 -15  348.74   19.21
   8   8 -16  346.09   18.60
   9   1  -6  836.14   21.67
   9   4 -12  111.47   13.75
  10   6 -14  212.05   17.46
  11   2  -6  197.78   14.74
  12   3  -7  141.19   15.37
  12   4  -9  370.37   21.14
   0   4  -8  189.96    5.76
   2   3 -10 5689.91   38.43
   2   4 -11  267.48    9.36
   2   5 -12  708.95   15.63
   3  -1  -2 4771.56   24.53
   3   3 -11  207.08    9.97
   3   4 -12   16.50    4.97
   3   5 -13 1948.48   27.83
   4   2 -10   64.54    7.35
   4   7 -15  523.25   17.89
   5   0  -6  984.55   17.37
   5   4 -13   -8.41    5.61
   5   6 -15  342.71   16.36
   5   8 -16  118.78   12.41
   5   9 -16  125.23   12.30
   6   0  -6  350.80   11.95
   6   3 -12  523.77   18.29
   6   7 -16  187.96   14.99
   7  -1  -2  186.70    8.33
   7   2 -10   18.46    6.65
   7   3 -12  676.53   21.41
   7   7 -16    7.25   10.09
   7   9 -17   -4.14   11.61
   7  10 -17    4.29   10.51
   8   4 -13   85.40   13.05
   8   7 -16   74.68   14.51
   9   2  -9  132.14   13.29
   9   3 -11   57.79   12.09
   9   5 -14  280.11   17.33
   9   6 -15  149.72   16.13
  10   2  -8  179.33   14.70
  10   3 -10  129.04   14.37
  10   4 -12  341.51   18.99
  10   5 -13   30.31   10.11
  11   3  -9  122.34   15.14
  11   4 -11   34.43   12.63
   0   3  -7   20.62    2.38
   0   5  -9   32.95    3.55
   1   3  -9 2605.91   22.88
   1   4 -10 1928.60   20.80
   2   1  -7 1222.04   15.58
   2   6 -13  170.50    9.15
   3   1  -8 1729.63   21.23
   4  -1  -3    8.74    2.81
   4   0  -6   -2.94    3.03
   4   3 -12   32.04    8.13
   4   5 -14  129.55   10.40
   5  -1  -3 2122.69   21.80
   5   7 -16  161.37   13.37
   6  -1  -3 1269.10   18.53
   6   2 -11  225.53   12.52
   6   5 -15   93.04   11.80
   6   9 -17  204.35   16.14
   7   0  -6   49.03    7.30
   7   5 -15   78.12   12.94
   7   8 -17   15.96   12.29
   8   1  -8   28.24    9.24
   8   2 -10   82.40    9.26
   8   3 -12   72.01   12.05
   8   8 -17   71.97   14.84
   9   1  -7   -1.36    8.47
   9   4 -13  107.98   14.10
   9   7 -16  275.66   17.36
  10   1  -6   -9.45    7.49
  11   2  -7   -5.15    8.88
  12   3  -8   25.51   12.66
   1   5 -11  190.55    7.75
   2   2  -9  409.77   10.26
   3   2 -10  472.91   12.43
   4   1  -9  156.69    8.99
   4   6 -15    3.82    6.18
   4   8 -16   14.23    9.17
   5   1  -9  480.53   13.81
   5   4 -14  925.63   23.03
   5   5 -15  171.34   13.08
   6   3 -13  175.81   13.25
   6   4 -14  566.07   18.82
   6   6 -16  769.37   23.70
   6   8 -17   48.52   10.40
   7   1  -9  512.64   17.18
   7   2 -11 1242.38   26.70
   7   4 -14  192.56   13.03
   7   6 -16   90.08   11.18
   7   7 -17  141.44   15.00
   8   4 -14  589.78   22.56
   8   5 -15  313.11   16.39
   8   6 -16   35.68    9.17
   8   7 -17  385.06   21.35
   9   2 -10 1031.59   26.66
   9   3 -12   68.90   12.82
   9   6 -16   59.80   12.45
  10   2  -9  674.24   23.24
  10   3 -11   43.56   12.55
  10   5 -14  157.56   14.55
  11   3 -10  184.75   16.46
  11   4 -12  562.18   24.38
   1   2  -8   19.88    3.18
   1   6 -12  373.75   10.69
   2   0  -5   45.37    3.53
   2   3 -11  220.59    9.09
   2   4 -12  535.07   13.79
   2   5 -13   61.73    6.71
   3   0  -6  696.10   12.20
   3   3 -12   43.98    7.33
   3   4 -13 1550.08   24.38
   3   7 -15  112.00    9.72
   4   0  -7  239.37    9.12
   4   2 -11  969.36   19.30
   4   4 -14  699.20   19.26
   4   7 -16  384.44   16.39
   5  -1  -4  228.94    8.34
   5   0  -7  565.58   13.73
   5   3 -13   19.88    6.64
   5   6 -16   77.21    9.77
   5   8 -17   29.94    9.66
   6   0  -7  146.00    9.10
   6   7 -17    1.94    7.90
   6   9 -18  113.43   13.62
   7  -1  -3  174.02    8.54
   7   3 -13   12.38    7.28
   7   8 -18    0.31   11.27
   7   9 -18   17.51    9.53
   8   0  -6  153.88   10.93
   8   1  -9  517.74   18.41
   8   2 -11   16.49    9.28
   8   3 -13   11.53   10.93
   9   0  -5   -1.18    6.85
   9   1  -8  162.21   12.99
   9   4 -14    9.09   11.95
   9   5 -15  158.66   14.38
  10   1  -7  100.93   11.98
  10   4 -13   -4.40    8.08
  11   2  -8  240.95   16.23
  12   3  -9  166.46   15.57
   0   2  -6    9.88    1.97
   1   1  -6   69.32    3.45
   3  -1  -3    5.37    2.36
   3   1  -9  472.03   12.24
   3   6 -15 1031.05   22.33
   4  -1  -4 1214.70   15.91
   4   5 -15  469.65   15.97
   4   6 -16 1068.86   24.77
   5   1 -10   78.54    8.90
   5   7 -17  206.09   14.27
   6  -1  -4   53.91    5.87
   6   2 -12 1563.10   28.54
   6   4 -15  302.49   16.60
   6   5 -16   28.68   10.26
   6   6 -17    2.90   10.61
   6   8 -18  622.45   23.49
   7   1 -10  266.99   13.97
   7   2 -12    2.16    9.56
   7   4 -15  399.85   19.16
   7   5 -16   35.76    9.31
   7   6 -17  175.80   15.61
   8   4 -15   33.09   11.59
   8   5 -16    7.48    9.89
   8   6 -17  607.05   24.78
   8   7 -18    1.31   11.14
   9   2 -11   74.88   12.25
   9   3 -13  154.71   14.74
  10   2 -10   16.27   11.48
  10   3 -12  146.07   15.22
  11   2  -9  157.09   14.91
  11   3 -11   25.05   12.43
   0   4  -9 1753.43   16.83
   1   3 -10  602.91   12.01
   1   4 -11  189.41    7.69
   1   5 -12 1373.05   19.35
   2   1  -8    4.49    2.48
   2   2 -10 4194.70   33.05
   2   6 -14    3.74    5.63
   3   2 -11   54.85    5.93
   4   1 -10  195.01   10.19
   4   2 -12  466.02   15.28
   5   0  -8   93.03    8.11
   5   3 -14  593.67   19.13
   5   4 -15   12.11    7.18
   5   5 -16   88.16    9.68
   5   6 -17  849.42   24.38
   5   8 -18   86.98   11.78
   6   0  -8  128.33    9.69
   6   3 -14  285.35   14.16
   6   7 -18  266.69   17.56
   7  -1  -4   63.68    6.62
   7   3 -14  130.54   12.82
   7   7 -18    4.76    9.13
   8   0  -7  445.12   16.03
   8   1 -10   38.01    9.67
   8   2 -12  342.52   17.52
   8   3 -14  161.72   14.60
   9   0  -6 1167.58   24.86
   9   1  -9   31.64   10.40
   9   4 -15  361.53   19.86
   9   5 -16   61.25   11.02
  10   1  -8   25.60   10.49
  10   4 -14   41.96   11.18
   0   3  -8   22.43    2.68
   0   5 -10  756.49   11.89
   2   3 -12   85.56    7.05
   2   4 -13    5.90    5.84
   2   5 -14  596.85   15.53
   3   0  -7  764.29   13.57
   3   3 -13 1503.18   24.46
   3   7 -16  573.72   17.55
   4   0  -8 1940.95   24.23
   4   3 -14  368.47   14.64
   4   4 -15  776.99   20.72
   4   5 -16 1203.69   25.98
   4   7 -17  104.41    9.79
   5  -2   0  935.05   12.03
   5  -1  -5  865.10   15.59
   5   7 -18    2.24   10.62
   6  -1  -5   12.44    5.56
   6   1 -11   49.68    9.28
   6   2 -13   62.49   10.63
   6   4 -16  112.71   13.04
   6   5 -17  508.04   20.89
   6   8 -19   12.00   11.02
   6   9 -19  403.39   20.94
   7   1 -11   -0.86    7.85
   7   2 -13 1025.20   26.03
   7   4 -16   43.39   12.40
   7   5 -17   -7.07   10.62
   7   6 -18  209.66   16.71
   7   8 -19  335.37   19.90
   8   4 -16    6.04   10.30
   8   5 -17  178.28   16.43
   8   6 -18  111.85   15.43
   9   2 -12  111.05   13.91
   9   3 -14   23.79   11.46
  10   2 -11    7.38   11.86
  10   3 -13  364.02   19.99
  11   2 -10  201.61   16.88
  11   3 -12  437.02   21.56
   1   1  -7 1917.55   17.60
   1   2  -9 4493.01   30.01
   2   0  -6    4.58    2.01
   3  -1  -4 1541.61   16.20
   3   1 -10   21.68    5.60
   3   2 -12  666.26   16.38
   3   6 -16  866.33   21.22
   4  -2   0   30.32    2.79
   4  -1  -5  353.02    9.59
   4   1 -11  576.26   15.62
   4   6 -17   20.76    9.64
   5   0  -9  907.90   19.05
   5   2 -13  106.09    9.11
   5   4 -16  316.52   16.23
   5   5 -17  571.87   20.80
   6   3 -15   90.96   12.11
   6   6 -18   38.89    9.09
   6   7 -19   88.05   12.64
   7  -1  -5   34.93    6.30
   7   3 -15  176.17   14.96
   7   7 -19  132.80   15.34
   8   0  -8   43.80    9.25
   8   1 -11   -1.01    9.88
   8   2 -13  261.40   16.52
   8   3 -15   22.14   10.70
   9   0  -7   29.77    9.24
   9   1 -10  383.88   17.46
   9   4 -16    6.30   12.19
   9   5 -17  102.15   12.90
  10   1  -9  824.28   24.78
   1   3 -11 1194.94   17.37
   1   4 -12   63.88    5.72
   2   1  -9  140.03    6.53
   2   2 -11  457.39   12.23
   3   0  -8  214.65    8.46
   3   7 -17   69.15    9.16
   4   0  -9  112.38    7.89
   4   4 -16  137.42   11.41
   4   7 -18   26.40   10.10
   5  -2  -1    2.96    2.75
   5  -1  -6  508.01   12.81
   5   3 -15  203.81   12.14
   5   6 -18   23.21    8.50
   5   8 -19  571.20   22.19
   6  -1  -6  197.14    9.86
   6   1 -12 2159.79   33.29
   6   2 -14  108.83   12.09
   6   5 -18   38.38   11.07
   6   9 -20   19.54   11.40
   7   0  -9   89.85    8.55
   7   1 -12 1433.09   28.84
   7   2 -14   16.23   10.75
   7   4 -17   16.99   12.13
   7   5 -18  453.02   21.52
   7   6 -19   -6.06   11.16
   8   5 -18  259.88   18.41
   9   3 -15   39.12   12.99
  10   2 -12   41.86   11.81
  10   3 -14    6.56   11.73
  11   2 -11   11.60   12.38
   0   2  -7   22.94    2.52
   0   4 -10 1069.34   14.04
   1   5 -13  156.29    7.94
   2  -1  -3   31.35    2.65
   2   0  -7  427.68    9.58
   2   3 -13   29.78    6.55
   2   4 -14  296.21   11.85
   2   5 -15  119.95    9.40
   3  -1  -5 2414.81   21.52
   3   1 -11  474.58   13.45
   3   5 -16   60.01    7.74
   3   6 -17  819.27   21.10
   4  -1  -6 4117.35   32.08
   4   3 -15  828.13   21.10
   4   5 -17   56.45    8.31
   4   6 -18  203.11   13.65
   5   2 -14  789.88   20.54
   5   4 -17   78.17   12.14
   5   5 -18  115.07   12.56
   5   7 -19  173.67   14.36
   6   3 -16    2.41   10.20
   6   4 -17  181.38   13.07
   6   6 -19  101.85   13.68
   6   8 -20  383.83   19.87
   7  -1  -6  493.52   14.23
   7   3 -16  162.48   15.10
   7   7 -20   95.48   15.58
   8   0  -9  276.13   14.10
   8   1 -12   -2.62   10.26
   8   2 -14   16.02   11.41
   8   3 -16  117.60   13.73
   8   4 -17  117.77   11.92
   9   0  -8   13.62    6.76
   9   1 -11  264.44   14.84
   9   4 -17   22.51   12.11
  10   1 -10    6.97    9.59
   0   3  -9  502.96    9.28
   0   5 -11 1817.27   19.11
   1   1  -8   53.69    4.33
   1   2 -10  157.48    6.74
   2   1 -10   -2.67    4.31
   3   2 -13   13.03    5.05
   4  -2  -1   44.33    3.19
   4   1 -12  526.70   15.17
   4   2 -14   43.37    9.27
   5  -2  -2  293.53    8.08
   5  -1  -7  182.50    9.22
   5   0 -10  159.57    9.24
   5   3 -16  460.14   18.13
   5   6 -19    9.15   10.95
   5   8 -20  101.90   13.06
   6  -2  -2   72.96    5.49
   6  -1  -7  445.94   13.68
   6   1 -13  394.25   16.83
   6   2 -15  350.67   16.71
   6   7 -20  369.23   19.69
   7   0 -10  533.61   17.04
   7   1 -13  439.38   18.05
   7   2 -15   63.68   11.43
   7   4 -18  140.61   14.47
   7   5 -19  -17.61   10.75
   7   6 -20  482.72   22.93
   8   5 -19   44.55   13.27
   9   0  -9   55.56   10.77
   9   1 -12  426.69   19.22
   9   2 -14  124.40   15.24
   9   3 -16  178.29   16.94
  10   1 -11    2.98   10.12
  10   2 -13  401.62   19.35
  10   3 -15  244.49   17.56
  11   2 -12  113.47   14.47
   1   0  -5  504.55    7.94
   1   3 -12   63.53    5.84
   1   4 -13 1099.71   18.32
   2   2 -12  961.84   17.54
   3   0  -9  606.74   13.43
   3   4 -16   93.21    8.47
   3   5 -17 1076.85   24.01
   4  -1  -7  859.46   15.82
   4   0 -10   66.25    6.41
   4   3 -16  243.84   14.10
   4   4 -17 1639.83   30.52
   4   5 -18   79.74   11.54
   4   7 -19   -5.52    8.54
   5   1 -13    7.47    6.26
   5   2 -15  508.80   18.76
   5   7 -20   56.98   12.66
   6  -2  -3 2173.34   23.72
   6   0 -11   20.20    8.33
   6   3 -17   60.43   12.28
   6   4 -18  190.86   13.66
   6   5 -19   39.31    9.29
   6   6 -20  315.73   18.99
   6   8 -21   65.61   13.78
   7   0 -11  257.97   13.97
   7   3 -17  277.23   17.84
   8   0 -10    1.65    6.78
   8   1 -13  622.35   22.36
   8   2 -15   43.95   11.74
   8   3 -17   45.62   12.15
   8   4 -18   87.67   12.17
  10   2 -14   11.29   11.73
   1   5 -14  160.81    8.41
   2  -1  -4   22.90    2.73
   2   0  -8   66.52    5.26
   2   3 -14 1404.73   22.97
   2   4 -15  115.53    8.06
   3  -1  -6 1843.30   19.83
   3   1 -12  463.41   13.49
   3   6 -18   34.21    9.23
   4  -2  -2  249.21    6.69
   4   2 -15 1628.66   28.89
   4   6 -19   57.62   10.60
   5  -2  -3  317.40    8.88
   5  -1  -8   13.39    6.09
   5   3 -17  788.76   23.68
   5   4 -18  729.40   22.25
   5   5 -19   53.11    9.63
   5   6 -20   31.55   11.94
   6  -1  -8  158.90    9.02
   6   1 -14   -5.51    9.48
   6   2 -16  244.44   15.23
   6   7 -21    9.92   12.34
   7   1 -14  661.01   22.27
   7   2 -16   29.76   11.86
   7   4 -19   48.20   11.71
   7   5 -20   22.67   12.55
   8  -1  -7 1149.19   23.05
   8   0 -11   59.60   10.96
   9   0 -10  461.96   18.81
   9   1 -13   30.87   11.84
   9   2 -15   12.05   11.57
   9   3 -17  235.36   18.67
  10   1 -12   -0.16   11.32
   0   2  -8  158.97    5.00
   0   3 -10  999.81   13.72
   0   4 -11   71.13    4.88
   0   5 -12   -0.77    3.67
   1   0  -6 2962.32   20.71
   1   1  -9  668.74   12.03
   1   2 -11 3257.89   28.52
   2   1 -11 2209.11   25.34
   2   2 -13  379.77   12.74
   2   6 -17  293.86   13.40
   3   0 -10  125.41    7.28
   3   3 -16   84.92   10.16
   3   4 -17  370.20   15.54
   3   5 -18  100.02   10.64
   4  -2  -3  161.29    5.88
   4  -1  -8    6.11    5.48
   4   0 -11  104.97    7.80
   4   3 -17  212.99   13.43
   4   4 -18    4.07   10.00
   4   5 -19   81.02   12.00
   4   7 -20  469.48   19.63
   5  -2  -4  762.16   13.95
   5   1 -14  252.33   12.74
   5   2 -16  487.77   18.90
   5   7 -21   -2.03   10.76
   6  -2  -4   49.89    5.93
   6   0 -12    8.65    8.64
   6   3 -18  270.10   17.29
   6   4 -19   97.12   13.49
   6   5 -20   17.93   11.61
   6   6 -21  211.31   17.97
   7   0 -12  175.14   13.47
   7   3 -18  186.30   15.43
   8  -1  -8   22.09    8.54
   8   1 -14   -5.38   10.52
   8   2 -16  130.70   12.64
   8   3 -18  161.70   16.33
   8   4 -19   32.77    9.91
   1   3 -13 1881.27   23.72
   1   4 -14  121.13    8.10
   1   5 -15   44.65    6.27
   2  -1  -5 5000.62   28.14
   2   0  -9  570.47   12.45
   2   3 -15  179.23   10.56
   3  -2  -1  554.99    7.77
   3  -1  -7  231.91    7.94
   3   1 -13  172.91   10.59
   3   6 -19  511.65   18.34
   4   1 -14  364.65   15.01
   4   2 -16  188.04   13.12
   4   6 -20  395.15   18.61
   5  -1  -9   -0.69    5.81
   5   3 -18  348.05   18.05
   5   4 -19   12.21    8.11
   5   5 -20   10.04   10.26
   6  -2  -5    4.56    4.59
   6   1 -15   -5.22    9.60
   6   2 -17   28.61   11.44
   7  -1  -9   18.37    7.49
   7   1 -15    1.06   10.61
   7   2 -17   26.73   11.60
   7   4 -20   16.43   11.45
   8   0 -12   14.91   10.24
   9   0 -11   65.72    9.44
   9   1 -14   58.61   13.36
   9   2 -16  659.05   24.44
  10   1 -13  460.87   21.23
   0   1  -6 1905.84   14.38
   0   2  -9  506.84    9.46
   1   2 -12   11.93    4.67
   2   1 -12    4.24    5.84
   2   2 -14  522.90   15.03
   2   5 -17   18.62    6.06
   3   0 -11  300.00   11.36
   3   4 -18   52.21    9.32
   4  -2  -4  105.68    5.37
   4  -1  -9  285.14   11.13
   4   4 -19  165.06   13.66
   4   7 -21    2.09    9.40
   5  -2  -5  689.30   14.03
   5  -1 -10  656.55   17.11
   5   0 -13  354.28   15.22
   5   1 -15 1506.66   28.72
   5   2 -17   10.42   10.25
   5   6 -21   16.53    8.39
   6  -1 -10   23.57    8.19
   6   0 -13 1496.53   28.86
   6   3 -19   85.52   13.62
   6   4 -20   14.53   11.01
   6   5 -21  431.85   21.65
   6   6 -22   28.54   12.61
   7  -1 -10  662.01   19.23
   7   0 -13  123.18   12.63
   7   3 -19  164.60   15.97
   8  -1  -9  227.50   13.03
   8   1 -15   50.30   10.34
   8   2 -17  208.17   15.42
   8   3 -19   35.40   12.48
   9   0 -12  184.20   14.88
   9   2 -17   58.64   13.88
  10   1 -14    6.00   10.94
   0   3 -11  286.81    8.13
   0   4 -12  142.18    6.53
   1   0  -7  328.89    7.57
   1   1 -10 3269.78   27.42
   1   4 -15   15.64    6.14
   2  -1  -6 1899.56   18.68
   2   0 -10  536.34   12.76
   2   4 -17  475.78   15.94
   3  -2  -2  881.33   10.72
   3  -1  -8  568.09   12.57
   3   2 -16  451.61   16.00
   3   3 -17   10.75    6.31
   3   5 -19  255.94   14.23
   4  -2  -5   22.69    4.31
   4   1 -15  866.45   22.00
   4   2 -17   10.23    9.27
   4   3 -18  590.32   19.46
   4   5 -20  171.39   12.62
   4   6 -21    2.59    9.64
   5  -2  -6 1737.26   22.75
   5   3 -19  531.41   21.34
   5   4 -20   21.40   10.40
   5   5 -21   43.13   12.77
   5   7 -22   12.50   10.94
   6  -2  -6  165.96    9.13
   6   1 -16  945.30   26.07
   6   2 -18  200.56   16.02
   7  -2  -6  568.03   15.37
   7   1 -16  245.21   16.50
   7   2 -18   -5.39   11.20
   7   4 -21  138.97   15.57
   8  -1 -10  109.18   11.30
   8   0 -13  640.00   21.16
   8   1 -16   35.62   11.94
   8   2 -18   38.44   12.07
   9   1 -15   15.21    9.60
   0   1  -7   65.53    3.55
   1   3 -14    7.17    4.05
   1   5 -16   27.70    6.90
   2   1 -13  125.57    8.90
   2   2 -15  545.90   15.73
   2   5 -18   13.84    7.87
   3  -2  -3  185.32    5.69
   3  -1  -9 1797.16   23.07
   3   0 -12 1054.61   19.85
   3   6 -20   85.75   10.81
   4  -1 -10  673.44   15.87
   4   4 -20    6.10    9.54
   5   0 -14   75.80   10.60
   5   1 -16   45.45    8.46
   5   2 -18   16.90   10.96
   5   6 -22    3.92    9.16
   6  -2  -7  327.57   12.14
   6  -1 -11  668.74   18.30
   6   0 -14   29.53    7.76
   6   3 -20    0.50   10.70
   6   4 -21  173.58   15.27
   6   5 -22   78.53   15.08
   7  -1 -11   37.47    9.79
   7   0 -14  505.46   18.92
   7   3 -20    5.20   10.38
   8   0 -14   28.63   11.72
   9   0 -13   43.21   10.97
   9   1 -16  258.81   18.63
   0   2 -10 3089.45   24.27
   0   4 -13 1372.85   18.68
   1   0  -8  299.23    8.01
   1   1 -11 3306.18   29.15
   1   2 -13 2571.36   27.72
   2  -1  -7 1983.41   20.32
   2   0 -11  299.63   10.58
   3  -2  -4  125.25    5.21
   3   2 -17   57.01    9.14
   3   3 -18   90.64    9.18
   3   4 -19  268.47   13.59
   3   5 -20    6.69    9.57
   4  -2  -6 2480.90   25.22
   4  -1 -11   13.51    6.35
   4   0 -14  188.39   12.23
   4   1 -16  221.80   13.32
   4   2 -18  251.00   15.22
   4   3 -19  267.83   14.43
   4   5 -21    3.84    9.93
   5  -2  -7  212.33    9.88
   5   1 -17  276.38   15.74
   5   3 -20  139.09   14.61
   5   4 -21  150.89   14.22
   5   5 -22   42.16   12.51
   5   7 -23  238.02   16.98
   6  -1 -12    4.19    8.39
   6   0 -15   71.36   11.77
   6   1 -17   32.57   11.08
   6   2 -19   -4.89   10.33
   7  -1 -12   -0.23    8.26
   7   0 -15   47.46   11.84
   7   1 -17   49.81    9.79
   7   2 -19   66.42   12.87
   8  -1 -11  312.64   15.57
   8   1 -17  195.57   16.50
   8   2 -19   99.05   14.62
   9   0 -14  180.10   16.15
  10   0 -13   68.01   13.94
   0   3 -12   13.16    3.96
   1   3 -15  162.70    9.44
   1   4 -16   89.16    8.06
   2   1 -14   33.31    7.47
   2   3 -17    8.53    5.62
   2   4 -18    7.21    5.56
   2   5 -19  161.55   11.97
   3  -1 -10 1306.37   20.89
   3   0 -13  101.70    7.95
   3   6 -21  181.67   14.30
   4  -2  -7 2069.73   24.27
   4   4 -21  514.13   20.87
   4   6 -22   18.24    9.26
   5  -2  -8  241.92   10.77
   5  -1 -12   -1.58    6.90
   5   0 -15  297.13   15.04
   5   2 -19  474.86   20.01
   5   6 -23  123.18   14.82
   6  -2  -8    4.01    6.37
   6   3 -21   46.14   12.70
   6   4 -22  236.00   17.63
   7  -2  -8   27.69    8.34
   7   1 -18  161.07   14.98
   7   3 -21  171.70   14.83
   8  -1 -12   78.28   11.75
   8   0 -15   -1.51   11.05
  -1   4  -9 1900.94   14.96
   0   1  -8  544.99    9.24
   0   2 -11   26.54    4.04
   1   0  -9   14.04    2.83
   1   1 -12  500.02   12.62
   1   2 -14  118.72    8.04
   2  -1  -8  195.57    7.25
   2   0 -12  157.74    9.15
   3  -2  -5 5392.62   32.55
   3   1 -16   77.05    9.76
   3   2 -18   90.89   10.57
   3   3 -19   87.07    9.43
   3   4 -20  365.72   15.98
   3   5 -21  700.06   22.62
   4   0 -15   14.10    8.91
   4   1 -17   -0.92    6.64
   4   2 -19  282.51   16.34
   4   3 -20  142.52   11.82
   4   5 -22   18.54   11.20
   5  -1 -13    1.81    8.29
   5   1 -18   26.95   11.29
   5   3 -21   96.53   14.36
   5   4 -22  366.99   20.05
   5   5 -23   79.45   14.28
   6  -1 -13  140.21   11.72
   6   0 -16   13.45   10.86
   6   1 -18   33.04    8.89
   6   2 -20  112.08   13.88
   7  -2  -9    3.70    7.61
   7  -1 -13  165.78   13.49
   7   0 -16  142.28   14.70
   7   2 -20   97.10   12.47
   8   0 -16   26.98   11.56
   8   1 -18   68.07   13.60
   9  -1 -12    2.55    8.67
   9   0 -15   40.05   11.65
  10   0 -14  195.36   16.49
  -1   3  -8  516.51    7.56
   0   3 -13  236.63    8.77
   0   4 -14    2.11    4.55
   1  -1  -4   57.68    3.06
   1   3 -16  423.73   14.01
   2  -1  -9 1135.24   17.53
   2   2 -17   12.67    7.47
   2   3 -18   56.83    8.89
   2   4 -19  369.83   15.44
   2   5 -20 2201.81   34.38
   3  -2  -6   71.14    5.25
   3  -1 -11  578.99   14.66
   3   6 -22   48.56   11.72
   4  -2  -8  203.33    8.62
   4   1 -18  167.64   13.22
   4   3 -21  111.87   13.09
   4   4 -22   22.75   10.50
   4   6 -23    1.76   10.57
   5  -2  -9  117.96    7.90
   5   0 -16  402.94   16.51
   5   2 -20   14.00    8.25
   6  -2 -10   15.12    7.78
   6  -1 -14   13.20    9.97
   6   1 -19  362.50   19.82
   6   3 -22  202.61   17.41
   7  -1 -14  452.57   18.79
   7   1 -19  119.50   15.19
   8  -1 -13   30.65    8.41
   9   0 -16   62.31   12.83
  -1   4 -10   60.34    3.75
   0   1  -9  125.64    5.01
   0   2 -12  157.66    7.13
   1  -1  -5 6329.55   28.90
   1   0 -10   11.28    3.48
   1   1 -13  503.26   12.94
   1   2 -15   67.92    7.43
   2   0 -13  853.48   17.73
   3  -2  -7  228.54    8.37
   3  -1 -12  299.93   12.40
   3   0 -15 1183.48   24.20
   3   1 -17  220.97   12.15
   3   2 -19   -1.76    9.44
   3   3 -20  298.73   14.74
   3   4 -21  285.72   15.02
   3   5 -22   51.81   11.43
   4  -2  -9  151.67    9.13
   4   0 -16  874.22   22.11
   4   2 -20   58.89   12.31
   4   5 -23   23.14   10.98
   5  -1 -14   16.68    8.43
   5   0 -17  550.50   20.62
   5   1 -19  521.71   21.40
   5   2 -21   48.19   11.91
   5   3 -22   -3.40   11.37
   5   4 -23   92.31   14.22
   6   0 -17 1532.52   32.31
   6   2 -21   61.91   11.06
   7  -2 -10  796.34   20.23
   7   0 -17   -5.98    8.29
   8  -1 -14  339.73   18.10
   8   0 -17  235.05   17.87
   9  -1 -13   10.21   10.55
   0   1 -10 3758.08   27.49
   0   3 -14  532.24   12.88
   0   4 -15   98.45    7.38
   1   0 -11  237.69    9.01
   2  -1 -10    5.62    3.13
   2   0 -14  468.06   14.61
   2   2 -18   14.06    8.63
   2   3 -19    8.91    8.29
   2   4 -20 1304.83   27.25
   3  -2  -8  529.62   12.70
   3   1 -18  246.11   14.17
   4  -2 -10  439.23   14.05
   4  -1 -14  139.90   11.41
   4   0 -17   12.73    9.02
   4   1 -19  130.97   13.44
   4   3 -22  226.68   16.02
   4   4 -23   11.95   11.18
   4   6 -24  141.70   14.76
   5  -3  -3   96.20    5.74
   5  -1 -15   55.81   10.07
   6  -2 -11  377.58   14.34
   6  -1 -15    3.97    9.05
   6   0 -18   49.20   11.84
   6   1 -20  119.90   14.28
   6   2 -22   98.41   13.64
   7  -2 -11   16.82    8.09
   7  -1 -15   -3.56    9.59
   7   0 -18   -3.44   11.19
   7   1 -20  618.05   25.22
   8  -1 -15   17.59   10.73
   8   0 -18   30.03   12.35
   9  -1 -14   13.44   11.06
  -1   3  -9   19.02    2.49
   0   2 -13  441.50   11.52
   1  -1  -6   21.53    2.48
   1   1 -14 2680.80   29.99
   1   2 -16   34.07    5.89
   2  -2  -3  853.54   10.37
   2  -1 -11  233.74    9.77
   2   5 -21   69.98    9.00
   3  -2  -9 1699.35   22.87
   3   0 -16  162.42   10.56
   3   2 -20  316.86   16.88
   3   3 -21   -8.51    6.97
   3   4 -22    4.29    7.98
   3   5 -23  261.62   17.02
   4  -2 -11 1353.27   23.60
   4   2 -21   23.67   10.50
   4   5 -24  205.46   16.61
   5  -3  -4  463.27   11.21
   5  -2 -12  216.68   12.10
   5   0 -18   79.91   12.01
   5   1 -20  104.72   11.29
   5   2 -22   16.34   11.42
   5   3 -23   71.97   11.56
   5   4 -24  191.92   15.97
   6  -2 -12  159.10   12.27
   6  -1 -16   23.90   11.01
   7  -2 -12  157.53   13.11
   7  -1 -16   52.27   12.47
   9  -1 -15  296.97   18.46
  -1   4 -11  684.79   10.70
   0   0  -6 1340.61   12.77
   0   1 -11   44.15    4.77
   0   3 -15  244.36   10.07
   0   4 -16  265.85   10.56
   1  -1  -7 2619.66   21.66
   1   0 -12 1441.87   20.72
   1   1 -15   24.47    7.05
   1   4 -19   56.21    9.00
   2  -2  -5 1093.33   13.75
   2  -2  -4 1041.36   12.36
   2  -1 -12 2835.30   31.28
   2   1 -17   19.37    6.31
   2   2 -19  452.77   17.39
   2   3 -20  345.19   14.94
   2   4 -21   10.25    8.74
   3   0 -17   -5.79    8.85
   3   1 -19  101.13   12.22
   3   3 -22  292.77   16.92
   4  -1 -15   20.69    6.87
   4   0 -18  319.20   16.78
   4   1 -20  277.20   16.48
   4   3 -23   30.79   12.11
   4   4 -24   16.90   12.76
   5  -3  -6 1471.99   21.19
   5  -3  -5  358.03   10.54
   5  -1 -16  422.05   17.83
   5   0 -19    3.54   10.23
   5   1 -21  -15.74   10.12
   5   3 -24  269.98   18.79
   6  -3  -7 1307.79   22.09
   6  -2 -13  194.11   13.47
   6   0 -19   88.41   11.34
   6   1 -21  363.81   19.08
   7  -2 -13  105.33   12.16
   7   0 -19   25.04   10.39
   8  -1 -16   -4.46   10.46
  -1   3 -10  514.58    8.98
   0   0  -7  161.85    5.29
   0   2 -14 2197.40   25.49
   1  -1  -8  469.35    9.93
   1   0 -13   13.27    6.11
   2  -2  -6 1940.09   19.51
   2   1 -18   90.81   10.79
   2   5 -22   -1.82    6.48
   3  -2 -10 1417.37   21.71
   3  -1 -15   72.57    9.36
   3   2 -21  417.69   18.70
   3   4 -23  121.07   12.55
   3   5 -24  169.99   15.44
   4  -3  -4   32.39    4.04
   4  -3  -3   14.35    3.28
   4  -3  -2  336.29    7.66
   4  -3  -1  167.99    5.28
   4  -1 -16   27.25    9.71
   4   2 -22  487.79   20.20
   4   5 -25   79.72   13.69
   5  -3  -7   20.84    6.03
   5  -2 -13  730.28   19.66
   5  -1 -17   33.08   11.16
   5   2 -23    4.34   11.89
   6  -2 -14   -6.35    8.56
   6  -1 -17  856.29   24.79
   6   0 -20   62.84   14.18
   6   1 -22    3.92   11.35
   7  -2 -14   26.39    9.85
   7  -1 -17   56.55   10.21
   7   0 -20  434.79   22.80
   8  -2 -13   35.17   11.12
   8  -1 -17  148.88   15.82
   9  -1 -16   -5.47   10.52
  -1   2  -8   43.76    2.81
   0   0  -8  692.04   10.94
   0   1 -12   51.10    4.69
   0   3 -16  663.19   15.82
   0   4 -17  318.34   11.99
   1  -1  -9  107.26    5.45
   1   1 -16  463.86   14.82
   1   2 -18  286.72   13.54
   1   3 -19   29.89    8.02
   1   4 -20   79.28   10.05
   2  -2  -8 1758.96   20.92
   2  -2  -7  149.33    6.09
   2  -1 -13 1945.48   26.86
   2   2 -20   14.78    8.84
   2   3 -21  246.46   13.74
   2   4 -22   -9.04    8.30
   3  -2 -11   74.35    6.74
   3   0 -18  188.41   13.25
   3   1 -20  162.14   13.46
   3   3 -23   79.09   13.81
   3   4 -24  477.89   21.05
   4  -3  -6   66.80    5.77
   4  -3  -5  263.64    8.63
   4  -2 -13  194.47   12.17
   4  -1 -17  472.84   18.42
   4   0 -19    6.81    7.68
   4   1 -21   34.77    9.10
   4   2 -23  193.28   16.48
   4   3 -24  363.15   20.90
   4   4 -25  465.44   22.64
   5  -3  -8  909.80   18.65
   5  -2 -14  219.89   13.81
   5   0 -20  945.13   28.15
   5   1 -22    1.78   11.10
   6  -1 -18   -8.38   10.34
   7  -1 -18   43.14   12.69
   8  -2 -14   91.63   12.84
  -1   3 -11  265.15    7.16
   0   0  -9  215.51    7.06
   0   1 -13  486.76   12.36
   0   2 -15  206.76    9.41
   1  -1 -10  444.66   11.05
   1   0 -14  925.77   18.35
   2  -2  -9  215.59    8.73
   2  -1 -14   10.49    7.70
   2   0 -17   34.14    9.22
   2   1 -19 1148.55   25.63
   2   3 -22   49.91   11.37
   2   5 -23    5.51    7.14
   3  -2 -12  470.61   14.72
   3  -1 -16   85.86    9.99
   3   0 -19  666.66   21.72
   3   1 -21   89.90   12.12
   3   2 -22  487.12   19.37
   3   5 -25   49.51   13.07
   4  -3  -8  231.93    9.87
   4  -3  -7 1696.72   22.54
   4  -2 -14   36.06    9.19
   4   0 -20  774.32   25.11
   4   1 -22  520.17   22.30
   5  -3  -9   62.07    7.69
   5  -2 -15  149.19   12.91
   5  -1 -18  378.48   17.22
   5   0 -21   57.06   11.86
   6  -3 -10  227.38   12.46
   6  -2 -15  172.50   12.32
   6   0 -21  379.99   20.88
   7  -2 -15   65.96   11.44
   7  -1 -19   10.66   11.47
   8  -2 -15  194.89   16.31
   8  -1 -18  154.07   14.22
  -1   2  -9  320.99    6.91
  -1   3 -12  713.96   12.07
   0   0 -10  476.69   10.54
   0   1 -14 2395.28   27.21
   0   2 -16  296.90   11.63
   0   3 -17   18.07    6.12
   0   4 -18   48.58    7.68
   1  -1 -11  307.56    9.88
   1   0 -15  446.81   14.61
   1   2 -19  165.63   11.72
   1   3 -20   61.07    8.07
   1   4 -21  318.72   15.06
   2  -2 -10  694.21   15.20
   2   0 -18  290.86   14.32
   2   1 -20  140.01   12.25
   2   2 -21  548.99   18.96
   2   4 -23   11.48    7.69
   3  -1 -17  144.48   12.47
   3   2 -23  275.88   18.06
   3   3 -24  112.33   14.10
   3   4 -25   -0.37   10.45
   4  -3  -9   92.95    8.03
   4  -2 -15  507.52   18.17
   4  -1 -18    3.83    9.57
   4   2 -24  -13.61   12.14
   4   3 -25  113.43   15.32
   5  -3 -11  789.74   19.69
   5  -2 -16   33.09    9.91
   5  -1 -19    7.79   11.13
   5   1 -23  222.31   15.69
   6  -3 -11  266.50   13.62
   6  -2 -16   17.09   11.17
   6  -1 -19   10.31    8.58
   7  -2 -16  138.21   14.95
   8  -2 -16  261.12   17.37
  -1   2 -10   22.88    2.99
   0   0 -11  624.07   12.76
   1  -1 -12 1359.03   20.91
   1   1 -18 1678.68   28.47
   1   3 -21   98.72   11.24
   2  -2 -11   94.39    7.95
   2   2 -22   37.04   11.23
   2   3 -23   66.93   12.32
   2   4 -24  228.22   15.31
   3  -3  -6  222.29    7.97
   3  -3  -5  171.46    6.54
   3  -3  -4    5.03    2.51
   3  -2 -14  763.33   19.92
   3   0 -20    9.38    9.61
   3   1 -22  207.80   16.24
   3   5 -26   25.65   13.24
   4  -3 -10  235.61   11.35
   4  -2 -16   26.02    9.11
   4  -1 -19   89.06   13.19
   4   0 -21  128.89   11.89
   4   1 -23    5.17   10.66
   5  -3 -12   39.03    8.32
   5  -1 -20  602.96   23.30
   5   0 -22    3.98   11.09
   6  -3 -12  317.74   15.09
   6  -2 -17  384.79   19.22
   6  -1 -20  181.84   16.49
   7  -3 -12   -0.07    8.63
   7  -2 -17  300.77   18.73
  -1   2 -11 1024.27   13.92
  -1   3 -13  192.39    7.28
   0   0 -12  638.82   13.49
   0   1 -15  165.81    9.04
   0   2 -17  236.26   11.43
   1  -1 -13   13.56    6.41
   1   1 -19   60.52    9.22
   1   2 -20   56.45    7.88
   1   4 -22   -0.83    7.77
   2  -2 -12 1713.76   25.16
   2  -1 -16   62.84    7.82
   2   0 -19  109.81   12.06
   2   1 -21   20.62   10.47
   3  -3  -8  753.54   15.23
   3  -3  -7   13.16    4.47
   3  -3  -3  301.16    7.24
   3  -3  -2  293.04    6.67
   3  -2 -15  272.71   13.99
   3  -1 -18   56.21    8.72
   3   0 -21   87.87   13.10
   3   2 -24   44.64   12.89
   3   3 -25  186.45   16.29
   3   4 -26   49.36   13.45
   4   0 -22   46.47   12.01
   4   1 -24  122.72   14.62
   4   2 -25   23.21   10.14
   5  -3 -13   31.40    9.17
   5  -2 -17    1.05    7.40
   5   0 -23   33.62   11.71
   6  -3 -13   14.96    9.18
   6  -2 -18   73.01   12.44
   6  -1 -21   99.35   15.65
   7  -3 -13  240.17   14.94
   7  -2 -18   -4.87   10.50
   8  -2 -17   12.21   11.09
  -1   2 -12   90.44    5.15
  -1   3 -14  360.25   10.07
   0   0 -13   19.61    5.64
   0   1 -16   68.53    7.88
   1  -1 -14   13.09    6.71
   1   2 -21   10.74    9.53
   1   3 -22   47.60   10.48
   2  -2 -13   -2.81    6.20
   2  -1 -17   75.34    8.50
   2   0 -20  371.04   17.60
   2   2 -23   75.11   12.18
   2   3 -24  212.66   15.70
   2   4 -25   57.47   12.67
   3  -3 -10 1125.52   20.29
   3  -3  -9  142.74    8.22
   3  -2 -16   -3.12    8.64
   3  -1 -19  264.50   15.42
   3   1 -23  405.65   19.21
   3   3 -26  195.94   16.79
   4  -3 -13 2021.82   31.25
   4  -2 -17  266.44   14.21
   4  -1 -20    6.19    8.22
   5  -3 -14  852.14   22.95
   5  -2 -18  360.87   18.22
   5  -1 -21   52.62   12.28
   6  -3 -14   96.55   11.37
   7  -3 -14   28.01   10.72
  -1   1  -8  639.79    9.27
  -1   1  -7  188.29    4.77
  -1   2 -13  841.97   14.41
   0   0 -14  471.67   13.44
   0   1 -17  991.72   20.53
   1  -2  -8  479.92   10.68
   1  -2  -7   19.65    3.38
   1  -2  -6  106.48    4.90
   1  -1 -15   93.32    9.39
   1   0 -18    2.09    8.20
   1   1 -20  297.91   15.10
   1   4 -23  307.98   14.69
   2  -1 -18   11.63    9.56
   2   1 -22  325.89   16.02
   2   2 -24  116.23   13.95
   2   3 -25  402.68   19.93
   3  -3 -11  123.11    9.25
   3  -2 -17    4.76    8.43
   3  -1 -20  421.51   19.38
   3   0 -22   35.51    9.06
   3   1 -24    8.63   11.83
   3   2 -25  234.70   16.32
   4  -3 -14   -0.66    7.54
   4  -2 -18   23.05   10.09
   4  -1 -21  777.87   25.45
   4   0 -23  315.32   17.41
   5  -3 -15    4.80    9.55
   5  -2 -19   56.56   12.28
   5  -1 -22   92.35   14.44
   6  -3 -15  101.22   12.02
   6  -2 -19  149.36   13.78
   7  -3 -15  326.18   18.04
   7  -2 -19  124.08   13.21
  -1   1 -10   22.75    3.14
  -1   1  -9  218.46    6.17
  -1   2 -14  165.83    7.59
  -1   3 -15   63.61    5.75
   0  -1  -9 2866.93   24.37
   0  -1  -8   20.31    3.26
   0  -1  -7  499.41    9.19
   0   0 -15 1577.52   24.05
   0   2 -19   11.37    7.39
   0   3 -20  185.39   11.24
   1  -2 -10  616.10   13.54
   1  -2  -9  538.50   11.80
   1  -2  -5  376.11    7.59
   1  -2  -4  267.86    6.06
   1   0 -19 1279.18   26.61
   1   1 -21  104.24   11.90
   1   2 -22  123.50   10.75
   1   3 -23  507.74   19.27
   2  -1 -19   -0.12    9.42
   2   0 -21  120.73   11.21
   2   1 -23  162.62   15.11
   2   4 -26  100.33   14.81
   3  -2 -18  352.16   16.66
   3  -1 -21    5.98   10.07
   3   0 -23  525.29   22.66
   3   2 -26   60.92   14.51
   4  -3 -15  416.83   17.19
   4  -2 -19   -0.29   10.60
   4  -1 -22    6.90   10.76
   4   0 -24  310.04   19.32
   5  -3 -16  179.68   14.32
   5  -2 -20  193.24   16.18
   5  -1 -23   49.28   12.54
   6  -3 -16  162.00   14.03
   6  -2 -20   96.43   14.29
   7  -3 -16   51.42   12.99
  -1   1 -11   13.26    3.23
  -1   2 -15  374.60   11.25
  -1   3 -16  439.73   12.38
   0  -1 -11  588.15   12.87
   0  -1 -10   17.87    3.56
   0  -1  -6 5071.93   26.16
   0  -1  -5  506.73    7.79
   0   0 -16    5.74    6.70
   0   2 -20   98.65   10.24
   0   3 -21   42.33    8.90
   1  -2 -12  743.98   16.49
   1  -2 -11  944.31   17.05
   1  -1 -17    3.02    8.07
   1   2 -23   97.63   12.77
   1   3 -24  158.05   14.03
   2  -3  -9  238.59    9.39
   2  -3  -8   70.49    5.93
   2  -3  -7  386.55    9.96
   2  -3  -6  383.42    9.44
   2  -2 -16  383.26   14.53
   2  -1 -20  500.02   19.30
   2   0 -22  160.58   14.77
   2   1 -24    7.46   10.56
   2   2 -25  503.75   21.84
   2   3 -26   56.34   13.33
   3  -3 -14 1205.23   24.66
   3   1 -25   71.50   11.80
   4  -3 -16   -3.76    9.28
   4  -2 -20   13.73   11.08
   4  -1 -23  282.86   18.45
   5  -4  -8  528.45   14.83
   5  -4  -7  558.18   14.27
   5  -3 -17  399.79   19.32
   5  -2 -21   53.54   12.80
   6  -3 -17  100.04   13.12
   7  -3 -17    7.77   12.15
  -1   1 -13 1107.97   16.99
  -1   1 -12   15.29    3.26
  -1   3 -17 1165.61   20.08
   0  -1 -13  511.08   13.49
   0  -1 -12  153.98    8.03
   0   1 -19  241.99   12.93
   1  -2 -13 1175.08   21.08
   1  -2  -3 1293.61   11.62
   1  -1 -18   91.55   10.79
   1   0 -20  106.47    9.88
   1   1 -22  334.16   15.51
   2  -3 -11  773.62   17.20
   2  -3 -10 1494.19   21.82
   2  -3  -5   55.66    4.07
   2  -2 -17   16.97    6.77
   2   0 -23   39.11   11.20
   2   4 -27   47.14   12.39
   3  -3 -15   41.17    9.46
   3  -2 -19   -3.81    7.15
   3  -1 -22    9.82    7.81
   3   0 -24   29.62    9.76
   3   1 -26   40.14   12.88
   4  -4  -8   12.04    5.48
   4  -4  -7 1791.53   23.43
   4  -3 -17  269.88   15.88
   4  -2 -21  322.19   18.96
   5  -4 -11  457.90   16.11
   5  -3 -18  504.75   21.29
   6  -3 -18  289.59   17.83
   7  -3 -18   72.65   13.54
  -1   1 -14   29.04    5.10
  -1   2 -16    3.20    3.96
  -1   3 -18  123.32    8.39
   0  -1 -14  180.82    9.84
   0   1 -20   34.60    8.93
   0   2 -21   88.34    8.89
   0   3 -22   13.39    7.83
   1  -2 -14  134.64    8.52
   1  -1 -19 1109.92   25.52
   1   0 -21   18.03    9.46
   1   1 -23  328.17   17.28
   1   2 -24  566.39   21.24
   1   3 -25  280.27   17.03
   2  -3 -12  190.74    9.52
   2  -3  -4 1067.68   13.17
   2  -2 -18  186.84   11.91
   2  -1 -21    6.00    7.64
   2   1 -25  160.72   14.63
   2   2 -26   23.47    9.68
   2   3 -27   52.64   12.82
   3  -3 -16    0.79    8.16
   3  -2 -20  356.39   16.77
   3  -1 -23   74.64   13.49
   3   0 -25   12.49   12.33
   4  -4 -10  287.86   12.61
   4  -4  -9  389.02   12.94
   4  -4  -6   51.73    5.51
   4  -4  -5   39.13    4.92
   4  -3 -18   27.60   10.99
   4  -1 -24   20.05   11.26
   5  -4 -13   12.45    8.64
   5  -4 -12   91.54    8.59
   5  -3 -19  156.38   15.52
   5  -2 -22   96.46   13.06
   6  -4 -14  124.23   12.09
   6  -4 -13  304.74   15.24
   6  -3 -19   11.76   10.81
  -1   1 -15  472.46   12.96
  -1   2 -17  903.09   18.23
   0  -1 -15  583.00   15.94
   0   0 -19 1518.90   27.52
   0   1 -21   74.86   10.02
   0   2 -22    6.53    8.96
   0   3 -23   49.02   10.17
   1  -1 -20   29.19    9.57
   1   0 -22  266.61   16.08
   1   1 -24   -9.44    9.59
   1   2 -25    3.80   11.73
   1   3 -26    3.29   10.02
   2  -3  -3  120.93    4.46
   2  -2 -19   60.70   10.60
   2  -1 -22  158.38   14.24
   2   0 -24    6.24    8.13
   2   1 -26  100.66   14.59
   2   2 -27   35.06   13.53
   3  -3 -17   67.81    9.08
   3  -2 -21   -0.30    9.80
   3  -1 -24  259.05   18.43
   4  -4 -13  131.17   11.28
   4  -4 -12   90.56    9.22
   4  -4  -4  508.47   10.94
   4  -3 -19   19.54   11.18
   4  -2 -22   14.94    8.25
   5  -4 -14   69.37   10.60
   5  -3 -20    3.72   12.21
   6  -4 -15   19.08   10.33
   6  -3 -20  172.58   17.02
  -1   0 -12  168.85    7.45
  -1   0 -11 1031.05   15.31
  -1   0 -10   42.91    4.24
  -1   0  -9  244.44    6.86
  -1   1 -16    7.08    5.85
  -1   2 -18   -0.12    6.22
   0  -1 -16  701.99   17.41
   0   2 -23   -1.81    8.14
   1  -2 -17  413.15   16.15
   1   0 -23  489.20   20.56
   2  -3 -16   33.11    9.28
   2  -3 -15  292.72   12.79
   2  -2 -20  156.22   13.46
   2  -1 -23   16.37   11.58
   2   0 -25   27.67   12.61
   3  -4 -11  127.38    9.62
   3  -4 -10 1253.32   21.87
   3  -4  -9  159.35    8.99
   3  -4  -8    5.87    5.36
   3  -4  -7   32.38    5.09
   3  -3 -18  502.56   18.57
   3  -2 -22  159.45   14.87
   4  -4 -15  702.63   21.28
   4  -4 -14  555.98   18.94
   4  -4  -3 1291.44   15.77
   4  -3 -20   19.30   11.53
   4  -2 -23   -1.44    8.83
   5  -4 -16   47.28   11.44
   5  -4 -15  488.38   18.16
   5  -3 -21   72.67   13.92
   6  -4 -16  171.03   14.70
  -1   0 -14  458.71   12.49
  -1   0 -13   75.53    5.55
  -1   0  -8  889.76   11.50
  -1   1 -17  797.98   17.77
   0  -1 -18  209.01   12.04
   0   0 -20  172.02   11.02
   0   1 -22  226.51   13.95
   1  -3 -11  100.86    7.59
   1  -3 -10    2.72    4.69
   1  -3  -9 1273.32   18.74
   1  -2 -18  289.52   14.44
   1  -1 -21   24.17    7.82
   1   1 -25   93.77   13.10
   1   2 -26   74.31   11.34
   1   3 -27   36.34   12.89
   2  -3 -17 1005.68   24.60
   2  -3  -2 3647.65   20.29
   2  -2 -21  630.06   22.38
   2  -1 -24  160.80   15.42
   2   0 -26  301.77   19.34
   2   1 -27   95.54   15.13
   3  -4 -13  249.32   12.87
   3  -4  -6   19.82    4.41
   3  -3 -20   73.25   12.28
   3  -3 -19   79.64   10.14
   3  -2 -23   25.35   11.58
   3  -1 -25   45.52   10.61
   4  -4 -16  278.17   15.99
   4  -3 -21  336.89   19.48
   5  -4 -17    4.30   11.03
   6  -4 -17   41.31   11.36
  -1   0 -16   54.16    7.03
  -1   0 -15  815.83   16.90
  -1   0  -7 4606.55   23.94
  -1   2 -20    4.56    7.36
   0  -2 -14    5.02    6.55
   0  -2 -13  140.73    9.03
   0  -2 -12  145.66    7.58
   0  -2 -11  313.71    9.92
   0  -2 -10 4507.78   33.59
   0  -2  -9 2542.71   24.01
   0  -2  -8  389.21    9.30
   0  -1 -19  319.91   15.11
   0   0 -21  385.55   15.68
   0   1 -23   -2.21    9.65
   0   2 -24  240.04   14.73
   1  -3 -13 1410.60   23.81
   1  -3 -12   20.45    5.06
   1  -3  -8   87.59    5.47
   1  -3  -7  355.34    9.18
   1  -2 -19  438.97   16.66
   1  -1 -22  222.26   14.00
   1   0 -24   25.35    8.37
   1   1 -26  456.29   21.49
   1   2 -27    5.89   11.88
   2  -3 -18   97.05    9.93
   2  -2 -22   26.43   11.94
   2  -1 -25    7.20   11.16
   3  -4 -15  258.08   14.44
   3  -4 -14 1186.12   24.39
   3  -4  -5  303.83    8.77
   3  -3 -21   21.66   10.66
   3  -2 -24  300.38   19.77
   4  -4 -17  185.85   14.84
   4  -3 -22   13.22   12.67
   5  -4 -18   14.08   11.26
   6  -4 -19  265.24   17.79
   6  -4 -18  122.42   12.79
  -1   0 -17  113.28    9.15
  -1   0  -6  366.48    6.36
  -1   2 -21  704.17   19.45
   0  -2 -15  540.50   15.75
   0  -2  -7  390.76    8.73
   0  -1 -20  473.75   18.11
   0   0 -22  112.14   11.82
   0   1 -24   10.18   10.46
   0   2 -25  196.17   15.26
   1  -3 -16  155.22   11.65
   1  -3  -6  768.80   12.38
   1  -2 -20   83.18    9.66
   1  -1 -23  508.80   19.88
   1   0 -25   74.42   12.98
   2  -4 -12   67.05    8.04
   2  -4 -11  741.24   17.45
   2  -4 -10  450.68   13.43
   2  -3 -20  177.02   14.25
   2  -3 -19  292.85   14.92
   2  -2 -23   75.28   13.25
   3  -4 -17   53.47   11.09
[truncated: 476,500 more chars]
