# Supplementary material for: Coordination Chemistry at the Hard–Soft Interface: Phosphine Oxide-Based Rare Earth/Transition Metal Complexes
Source: ACS Omega. 2026 Feb 22;11(9):15462–75. doi: 10.1021/acsomega.5c13312 (PMC12980413; doi:10.1021/acsomega.5c13312)
Supplement: Supplementary file 9 [file ao5c13312_si_009.cif]

data_rp125
_audit_creation_date               2025-09-04
_audit_creation_method
;
Olex2 1.5
(compiled 2025.07.13 svn.rb7424aed for OlexSys, GUI svn.r7314)
;
_shelx_SHELXL_version_number       '2019/3'
_audit_contact_author_address      ?
_audit_contact_author_email        ?
_audit_contact_author_name         ''
_audit_contact_author_phone        ?
_publ_contact_author_id_orcid      ?
_publ_section_references
;
Dolomanov, O.V., Bourhis, L.J., Gildea, R.J, Howard, J.A.K. & Puschmann, H.
 (2009), J. Appl. Cryst. 42, 339-341.

Sheldrick, G.M. (2015). Acta Cryst. C71, 3-8.
;
_chemical_name_common              ?
_chemical_name_systematic          ?
_chemical_formula_moiety           'C37 H36 Cl3 Dy Mo O8 P2'
_chemical_formula_sum              'C37 H36 Cl3 Dy Mo O8 P2'
_chemical_formula_weight           1035.39
_chemical_melting_point            ?
loop_
  _atom_type_symbol
  _atom_type_description
  _atom_type_scat_dispersion_real
  _atom_type_scat_dispersion_imag
  _atom_type_scat_source
 'C' 'C' 0.0033 0.0016 'International Tables Vol C Tables 4.2.6.8 and 6.1.1.4'
 'H' 'H' 0.0000 0.0000 'International Tables Vol C Tables 4.2.6.8 and 6.1.1.4'
 'Cl' 'Cl' 0.1484 0.1585 'International Tables Vol C Tables 4.2.6.8 and 6.1.1.4'
 'Dy' 'Dy' -0.1892 4.4098
 'International Tables Vol C Tables 4.2.6.8 and 6.1.1.4'
 'Mo' 'Mo' -1.6832 0.6857
 'International Tables Vol C Tables 4.2.6.8 and 6.1.1.4'
 'O' 'O' 0.0106 0.0060 'International Tables Vol C Tables 4.2.6.8 and 6.1.1.4'
 'P' 'P' 0.1023 0.0942 'International Tables Vol C Tables 4.2.6.8 and 6.1.1.4'

_shelx_space_group_comment
;
The symmetry employed for this shelxl refinement is uniquely defined
by the following loop, which should always be used as a source of
symmetry information in preference to the above space-group names.
They are only intended as comments.
;
_space_group_crystal_system        'triclinic'
_space_group_IT_number             2
_space_group_name_H-M_alt          'P -1'
_space_group_name_Hall             '-P 1'
loop_
  _space_group_symop_operation_xyz
 'x, y, z'
 '-x, -y, -z'

_cell_length_a                     9.9817(3)
_cell_length_b                     10.6617(3)
_cell_length_c                     21.3668(6)
_cell_angle_alpha                  86.150(3)
_cell_angle_beta                   81.480(2)
_cell_angle_gamma                  64.844(2)
_cell_volume                       2035.49(11)
_cell_formula_units_Z              2
_cell_measurement_reflns_used      22686
_cell_measurement_temperature      100
_cell_measurement_theta_max        29.93
_cell_measurement_theta_min        2.27
_shelx_estimated_absorpt_T_max     0.859
_shelx_estimated_absorpt_T_min     0.771
_exptl_absorpt_coefficient_mu      2.453
_exptl_absorpt_correction_T_max    0.8871
_exptl_absorpt_correction_T_min    0.7835
_exptl_absorpt_correction_type     integration
_exptl_absorpt_process_details
;
STOE X-Red32, absorption correction by Gaussian integration, analogous to
P. Coppens, "The Evaluation of Absorption and Extinction in Single-Crystal
Structure Analysis", published in
F. R. Ahmed (Editor), "Crystallographic Computing",
Munksgaard, Copenhagen (1970), 255 - 270
;
_exptl_absorpt_special_details     ?
_exptl_crystal_colour              yellow
_exptl_crystal_colour_primary      yellow
_exptl_crystal_density_diffrn      1.689
_exptl_crystal_density_meas        ?
_exptl_crystal_density_method      'not measured'
_exptl_crystal_description         fragment
_exptl_crystal_F_000               1022
loop_
  _exptl_crystal_face_index_h
  _exptl_crystal_face_index_k
  _exptl_crystal_face_index_l
  _exptl_crystal_face_perp_dist
 2 2 -3 0.0240
 -5 -3 4 0.0400
 3 1 8 0.0530
 -3 -2 -9 0.0590
 1 -2 -1 0.0370
 0 3 4 0.0510
 -4 2 -5 0.0710

_exptl_crystal_size_max            0.112
_exptl_crystal_size_mid            0.088
_exptl_crystal_size_min            0.064
_exptl_transmission_factor_max     ?
_exptl_transmission_factor_min     ?
_diffrn_reflns_av_R_equivalents    0.0665
_diffrn_reflns_av_unetI/netI       0.0662
_diffrn_reflns_Laue_measured_fraction_full  0.998
_diffrn_reflns_Laue_measured_fraction_max  0.918
_diffrn_reflns_limit_h_max         11
_diffrn_reflns_limit_h_min         -13
_diffrn_reflns_limit_k_max         14
_diffrn_reflns_limit_k_min         -14
_diffrn_reflns_limit_l_max         29
_diffrn_reflns_limit_l_min         -29
_diffrn_reflns_number              28885
_diffrn_reflns_point_group_measured_fraction_full  0.998
_diffrn_reflns_point_group_measured_fraction_max  0.918
_diffrn_reflns_theta_full          25.242
_diffrn_reflns_theta_max           29.568
_diffrn_reflns_theta_min           2.274
_diffrn_ambient_temperature        100.00
_diffrn_detector_area_resol_mean   5.81
_diffrn_detector_type              'DECTRIS PILATUS 200K'
_diffrn_measured_fraction_theta_full  0.998
_diffrn_measured_fraction_theta_max  0.918
_diffrn_measurement_details
;
 774 frames, detector distance = 60 mm
;
_diffrn_measurement_device         'Eulerian 4-circle diffractometer'
_diffrn_measurement_device_type    'STOE STADIVARI'
_diffrn_measurement_method         'rotation method, \w scans'
_diffrn_radiation_type             MoK\a
_diffrn_radiation_wavelength       0.71073
_diffrn_source                     ?
_reflns_Friedel_coverage           0.000
_reflns_Friedel_fraction_full      .
_reflns_Friedel_fraction_max       .
_reflns_number_gt                  8366
_reflns_number_total               10497
_reflns_special_details
;
 Reflections were merged by SHELXL according to the crystal
 class for the calculation of statistics and refinement.
 
 _reflns_Friedel_fraction is defined as the number of unique
 Friedel pairs measured divided by the number that would be
 possible theoretically, ignoring centric projections and
 systematic absences.
;
_reflns_threshold_expression       'I > 2\s(I)'
_computing_cell_refinement
;
X-Area Recipe 2.4 (STOE, 2024)
;
_computing_data_collection
;
X-Area Recipe 2.4 (STOE, 2024)
;
_computing_data_reduction
;
X-Area Integrate 2.5.18.0 (STOE, 2024)
X-Area X-Red 2.3.1.0 (STOE, 2023)
;
_computing_structure_solution     'SHELXT (Sheldrick, 2015)' 
_computing_structure_refinement   'SHELXL-2019 (Sheldrick, 2016)' 
_computing_molecular_graphics     'Diamond 4 (Crystal Impact, 2017)' 
_computing_publication_material   'Olex2 (Dolomanov et al., 2009)'

_refine_diff_density_max           0.899
_refine_diff_density_min           -1.335
_refine_diff_density_rms           0.131
_refine_ls_extinction_coef         .
_refine_ls_extinction_method       none
_refine_ls_goodness_of_fit_ref     0.959
_refine_ls_hydrogen_treatment      constr
_refine_ls_matrix_type             full
_refine_ls_number_parameters       469
_refine_ls_number_reflns           10497
_refine_ls_number_restraints       0
_refine_ls_R_factor_all            0.0441
_refine_ls_R_factor_gt             0.0318
_refine_ls_restrained_S_all        0.959
_refine_ls_shift/su_max            0.001
_refine_ls_shift/su_mean           0.000
_refine_ls_structure_factor_coef   Fsqd
_refine_ls_weighting_details      
 'w=1/[\s^2^(Fo^2^)+(0.0229P)^2^] where P=(Fo^2^+2Fc^2^)/3'
_refine_ls_weighting_scheme        calc
_refine_ls_wR_factor_gt            0.0633
_refine_ls_wR_factor_ref           0.0654
_refine_special_details            ?
_olex2_refinement_description
;
1. Fixed Uiso
 At 1.2 times of:
  All C(H) groups, All C(H,H) groups
2.a Secondary CH2 refined with riding coordinates:
 C25(H25A,H25B), C29(H29A,H29B), C28(H28A,H28B), C30(H30A,H30B), C32(H32A,
 H32B), C27(H27A,H27B), C31(H31A,H31B), C26(H26A,H26B)
2.b Aromatic/amide H refined with riding coordinates:
 C2(H2), C8(H8), C6(H6), C12(H12), C10(H10), C18(H18), C11(H11), C9(H9),
 C14(H14), C4(H4), C20(H20), C3(H3), C16(H16), C5(H5), C17(H17), C15(H15),
 C21(H21), C24(H24), C22(H22), C23(H23)
;
_atom_sites_solution_hydrogens     geom
_atom_sites_solution_primary       'intrinsic phasing'
_atom_sites_solution_secondary     difmap
loop_
  _atom_site_label
  _atom_site_type_symbol
  _atom_site_fract_x
  _atom_site_fract_y
  _atom_site_fract_z
  _atom_site_U_iso_or_equiv
  _atom_site_adp_type
  _atom_site_occupancy
  _atom_site_site_symmetry_order
  _atom_site_calc_flag
  _atom_site_refinement_flags_posn
  _atom_site_refinement_flags_adp
  _atom_site_refinement_flags_occupancy
  _atom_site_disorder_assembly
  _atom_site_disorder_group
 Dy1 Dy 0.13340(2) 0.67550(2) 0.62959(2) 0.01351(4) Uani 1 1 d . . . . .
 Mo1 Mo 0.21259(3) 0.51297(3) 0.89881(2) 0.01679(6) Uani 1 1 d . . . . .
 Cl1 Cl 0.34474(8) 0.43443(7) 0.59543(3) 0.01973(16) Uani 1 1 d . . . . .
 Cl3 Cl -0.05515(8) 0.93654(8) 0.63644(3) 0.02085(16) Uani 1 1 d . . . . .
 P1 P 0.34454(8) 0.70099(8) 0.75240(3) 0.01495(16) Uani 1 1 d . . . . .
 P2 P 0.23096(8) 0.73059(8) 0.85255(3) 0.01566(16) Uani 1 1 d . . . . .
 Cl2 Cl -0.06421(9) 0.59623(9) 0.68331(4) 0.02909(19) Uani 1 1 d . . . . .
 O1 O 0.2480(2) 0.6694(2) 0.71318(9) 0.0147(4) Uani 1 1 d . . . . .
 O3 O 0.0689(2) 0.6764(2) 0.52809(9) 0.0181(5) Uani 1 1 d . . . . .
 O2 O 0.2953(2) 0.7639(2) 0.56965(9) 0.0176(4) Uani 1 1 d . . . . .
 O7 O 0.1571(3) 0.6333(3) 1.03744(11) 0.0332(6) Uani 1 1 d . . . . .
 O5 O 0.2549(3) 0.3624(3) 0.76773(12) 0.0406(7) Uani 1 1 d . . . . .
 O4 O 0.5593(3) 0.3710(3) 0.91105(12) 0.0342(6) Uani 1 1 d . . . . .
 O8 O 0.1803(3) 0.2515(2) 0.96378(11) 0.0312(6) Uani 1 1 d . . . . .
 O6 O -0.1390(3) 0.6414(3) 0.89196(12) 0.0360(6) Uani 1 1 d . . . . .
 C2 C 0.5502(3) 0.4365(3) 0.72217(14) 0.0203(7) Uani 1 1 d . . . . .
 H2 H 0.477984 0.435121 0.698191 0.024 Uiso 1 1 calc R U . . .
 C25 C 0.2481(3) 0.8932(3) 0.53316(15) 0.0227(7) Uani 1 1 d . . . . .
 H25A H 0.208850 0.974214 0.561537 0.027 Uiso 1 1 calc R U . . .
 H25B H 0.169561 0.901492 0.507642 0.027 Uiso 1 1 calc R U . . .
 C7 C 0.3736(3) 0.8492(3) 0.72120(13) 0.0163(6) Uani 1 1 d . . . . .
 C34 C 0.2440(4) 0.4195(4) 0.81270(15) 0.0267(8) Uani 1 1 d . . . . .
 C19 C 0.0480(3) 0.8722(3) 0.84799(14) 0.0173(6) Uani 1 1 d . . . . .
 C1 C 0.5226(3) 0.5556(3) 0.75589(13) 0.0173(6) Uani 1 1 d . . . . .
 C8 C 0.2470(3) 0.9705(3) 0.71073(14) 0.0213(7) Uani 1 1 d . . . . .
 H8 H 0.150533 0.971013 0.718692 0.026 Uiso 1 1 calc R U . . .
 C6 C 0.6291(3) 0.5568(3) 0.79112(14) 0.0210(7) Uani 1 1 d . . . . .
 H6 H 0.609960 0.637187 0.814088 0.025 Uiso 1 1 calc R U . . .
 C36 C 0.1759(3) 0.5933(3) 0.98725(15) 0.0228(7) Uani 1 1 d . . . . .
 C12 C 0.5157(3) 0.8480(3) 0.70738(13) 0.0193(6) Uani 1 1 d . . . . .
 H12 H 0.601923 0.765953 0.713665 0.023 Uiso 1 1 calc R U . . .
 C37 C 0.1921(3) 0.3460(3) 0.93990(15) 0.0215(7) Uani 1 1 d . . . . .
 C29 C 0.1648(3) 0.6253(3) 0.46830(14) 0.0216(7) Uani 1 1 d . . . . .
 H29A H 0.205718 0.523035 0.466368 0.026 Uiso 1 1 calc R U . . .
 H29B H 0.248842 0.652891 0.463214 0.026 Uiso 1 1 calc R U . . .
 C10 C 0.4037(4) 1.0885(3) 0.67598(14) 0.0248(7) Uani 1 1 d . . . . .
 H10 H 0.413642 1.170728 0.661492 0.030 Uiso 1 1 calc R U . . .
 C28 C 0.4591(3) 0.6937(3) 0.56197(14) 0.0188(6) Uani 1 1 d . . . . .
 H28A H 0.496046 0.612070 0.534091 0.023 Uiso 1 1 calc R U . . .
 H28B H 0.495591 0.663073 0.603427 0.023 Uiso 1 1 calc R U . . .
 C18 C 0.4259(3) 0.7346(3) 0.93303(14) 0.0213(7) Uani 1 1 d . . . . .
 H18 H 0.423823 0.650440 0.949714 0.026 Uiso 1 1 calc R U . . .
 C35 C -0.0137(4) 0.6001(3) 0.89398(15) 0.0232(7) Uani 1 1 d . . . . .
 C13 C 0.3366(3) 0.8072(3) 0.88671(14) 0.0186(6) Uani 1 1 d . . . . .
 C30 C 0.0651(3) 0.6914(4) 0.41770(14) 0.0252(7) Uani 1 1 d . . . . .
 H30A H 0.101051 0.634317 0.378890 0.030 Uiso 1 1 calc R U . . .
 H30B H 0.057712 0.785649 0.406887 0.030 Uiso 1 1 calc R U . . .
 C32 C -0.0875(3) 0.7349(3) 0.51736(15) 0.0226(7) Uani 1 1 d . . . . .
 H32A H -0.133697 0.836917 0.522051 0.027 Uiso 1 1 calc R U . . .
 H32B H -0.144776 0.695836 0.547853 0.027 Uiso 1 1 calc R U . . .
 C27 C 0.5096(3) 0.8017(3) 0.53226(15) 0.0222(7) Uani 1 1 d . . . . .
 H27A H 0.608760 0.758244 0.506519 0.027 Uiso 1 1 calc R U . . .
 H27B H 0.513771 0.861340 0.564784 0.027 Uiso 1 1 calc R U . . .
 C11 C 0.5299(4) 0.9679(3) 0.68432(14) 0.0239(7) Uani 1 1 d . . . . .
 H11 H 0.626190 0.967105 0.674283 0.029 Uiso 1 1 calc R U . . .
 C33 C 0.4354(4) 0.4225(3) 0.90472(15) 0.0238(7) Uani 1 1 d . . . . .
 C9 C 0.2628(4) 1.0889(3) 0.68885(14) 0.0234(7) Uani 1 1 d . . . . .
 H9 H 0.176922 1.171196 0.682534 0.028 Uiso 1 1 calc R U . . .
 C14 C 0.3377(3) 0.9328(3) 0.86484(15) 0.0218(7) Uani 1 1 d . . . . .
 H14 H 0.273421 0.985822 0.834980 0.026 Uiso 1 1 calc R U . . .
 C31 C -0.0852(4) 0.6955(4) 0.45037(15) 0.0273(8) Uani 1 1 d . . . . .
 H31A H -0.170056 0.765718 0.430644 0.033 Uiso 1 1 calc R U . . .
 H31B H -0.087777 0.603889 0.449044 0.033 Uiso 1 1 calc R U . . .
 C4 C 0.7894(3) 0.3232(4) 0.75958(16) 0.0277(8) Uani 1 1 d . . . . .
 H4 H 0.880764 0.243353 0.761120 0.033 Uiso 1 1 calc R U . . .
 C20 C -0.0440(3) 0.8623(3) 0.80749(14) 0.0217(7) Uani 1 1 d . . . . .
 H20 H -0.006384 0.787502 0.778538 0.026 Uiso 1 1 calc R U . . .
 C26 C 0.3877(3) 0.8837(3) 0.49083(15) 0.0231(7) Uani 1 1 d . . . . .
 H26A H 0.384471 0.976775 0.480378 0.028 Uiso 1 1 calc R U . . .
 H26B H 0.402327 0.833887 0.451158 0.028 Uiso 1 1 calc R U . . .
 C3 C 0.6848(4) 0.3208(3) 0.72440(16) 0.0273(8) Uani 1 1 d . . . . .
 H3 H 0.704958 0.239678 0.701700 0.033 Uiso 1 1 calc R U . . .
 C16 C 0.5223(4) 0.9069(4) 0.93074(15) 0.0275(8) Uani 1 1 d . . . . .
 H16 H 0.587593 0.939691 0.944749 0.033 Uiso 1 1 calc R U . . .
 C5 C 0.7622(3) 0.4409(4) 0.79256(15) 0.0253(7) Uani 1 1 d . . . . .
 H5 H 0.835171 0.441856 0.816194 0.030 Uiso 1 1 calc R U . . .
 C17 C 0.5184(4) 0.7854(4) 0.95491(15) 0.0281(8) Uani 1 1 d . . . . .
 H17 H 0.578861 0.735840 0.986571 0.034 Uiso 1 1 calc R U . . .
 C15 C 0.4310(3) 0.9813(3) 0.88607(15) 0.0250(7) Uani 1 1 d . . . . .
 H15 H 0.432510 1.065965 0.869928 0.030 Uiso 1 1 calc R U . . .
 C21 C -0.1906(3) 0.9611(3) 0.80907(15) 0.0251(7) Uani 1 1 d . . . . .
 H21 H -0.252274 0.955287 0.780581 0.030 Uiso 1 1 calc R U . . .
 C24 C -0.0101(3) 0.9820(3) 0.89141(16) 0.0280(8) Uani 1 1 d . . . . .
 H24 H 0.051167 0.990475 0.919393 0.034 Uiso 1 1 calc R U . . .
 C22 C -0.2459(4) 1.0675(3) 0.85213(17) 0.0284(8) Uani 1 1 d . . . . .
 H22 H -0.346360 1.134490 0.853463 0.034 Uiso 1 1 calc R U . . .
 C23 C -0.1577(4) 1.0779(4) 0.89305(18) 0.0322(8) Uani 1 1 d . . . . .
 H23 H -0.197903 1.151340 0.922807 0.039 Uiso 1 1 calc R U . . .

loop_
  _atom_site_aniso_label
  _atom_site_aniso_U_11
  _atom_site_aniso_U_22
  _atom_site_aniso_U_33
  _atom_site_aniso_U_23
  _atom_site_aniso_U_13
  _atom_site_aniso_U_12
 Dy1 0.01406(7) 0.01575(8) 0.01257(7) 0.00031(5) -0.00106(5) -0.00832(6)
 Mo1 0.01766(13) 0.01819(14) 0.01456(12) 0.00041(10) -0.00022(10) -0.00827(11)
 Cl1 0.0235(4) 0.0167(4) 0.0180(3) -0.0008(3) -0.0026(3) -0.0075(3)
 Cl3 0.0189(4) 0.0192(4) 0.0224(4) -0.0003(3) -0.0006(3) -0.0066(3)
 P1 0.0160(4) 0.0168(4) 0.0128(3) 0.0009(3) -0.0016(3) -0.0079(3)
 P2 0.0164(4) 0.0186(4) 0.0129(3) -0.0006(3) -0.0019(3) -0.0081(3)
 Cl2 0.0256(4) 0.0344(5) 0.0321(4) 0.0036(4) 0.0031(3) -0.0200(4)
 O1 0.0159(10) 0.0158(10) 0.0137(9) 0.0009(8) -0.0033(8) -0.0075(8)
 O3 0.0158(10) 0.0234(12) 0.0159(10) 0.0014(9) -0.0046(8) -0.0085(9)
 O2 0.0152(10) 0.0168(11) 0.0204(10) 0.0013(9) 0.0002(8) -0.0073(9)
 O7 0.0376(14) 0.0483(16) 0.0229(12) -0.0080(11) 0.0005(10) -0.0271(12)
 O5 0.0594(17) 0.0406(16) 0.0281(14) -0.0100(12) 0.0028(12) -0.0283(14)
 O4 0.0220(12) 0.0326(14) 0.0395(14) 0.0083(12) -0.0035(11) -0.0045(11)
 O8 0.0324(13) 0.0251(13) 0.0362(14) 0.0054(11) -0.0013(11) -0.0141(11)
 O6 0.0254(13) 0.0416(16) 0.0449(15) 0.0054(13) -0.0071(11) -0.0177(12)
 C2 0.0206(15) 0.0180(16) 0.0213(15) 0.0021(13) -0.0018(12) -0.0077(13)
 C25 0.0231(16) 0.0159(16) 0.0276(17) 0.0054(13) 0.0006(13) -0.0088(13)
 C7 0.0216(15) 0.0177(15) 0.0121(13) 0.0015(11) -0.0028(11) -0.0107(13)
 C34 0.0340(19) 0.0251(18) 0.0216(16) 0.0013(14) 0.0010(14) -0.0147(15)
 C19 0.0143(14) 0.0169(16) 0.0204(15) 0.0030(12) -0.0009(11) -0.0071(12)
 C1 0.0141(14) 0.0209(16) 0.0146(13) 0.0016(12) 0.0001(11) -0.0061(12)
 C8 0.0230(16) 0.0255(18) 0.0175(15) 0.0015(13) -0.0035(12) -0.0121(14)
 C6 0.0191(15) 0.0270(18) 0.0171(14) 0.0041(13) 0.0006(12) -0.0114(14)
 C36 0.0183(15) 0.0257(18) 0.0255(17) -0.0006(14) 0.0002(13) -0.0111(14)
 C12 0.0247(16) 0.0230(17) 0.0137(14) -0.0009(12) -0.0011(12) -0.0138(13)
 C37 0.0162(15) 0.0213(17) 0.0241(16) 0.0027(14) -0.0019(12) -0.0060(13)
 C29 0.0202(15) 0.0255(18) 0.0173(15) -0.0017(13) 0.0014(12) -0.0088(14)
 C10 0.0387(19) 0.0214(17) 0.0198(16) 0.0013(13) -0.0038(14) -0.0180(15)
 C28 0.0120(14) 0.0199(16) 0.0235(15) -0.0011(13) -0.0005(12) -0.0063(12)
 C18 0.0217(16) 0.0257(18) 0.0184(15) 0.0025(13) -0.0053(12) -0.0114(14)
 C35 0.0283(18) 0.0234(17) 0.0213(16) 0.0007(13) -0.0010(13) -0.0150(15)
 C13 0.0194(15) 0.0214(16) 0.0153(14) -0.0031(12) 0.0001(11) -0.0093(13)
 C30 0.0303(18) 0.034(2) 0.0159(15) 0.0044(14) -0.0017(13) -0.0192(15)
 C32 0.0167(15) 0.0295(19) 0.0222(15) 0.0026(14) -0.0088(12) -0.0087(14)
 C27 0.0229(16) 0.0237(17) 0.0235(16) -0.0013(13) -0.0005(13) -0.0137(14)
 C11 0.0293(17) 0.0315(19) 0.0199(15) 0.0011(14) -0.0014(13) -0.0222(15)
 C33 0.0270(18) 0.0206(17) 0.0207(15) 0.0041(13) 0.0017(13) -0.0092(14)
 C9 0.0305(18) 0.0179(16) 0.0198(15) 0.0041(13) -0.0067(13) -0.0079(14)
 C14 0.0224(16) 0.0231(17) 0.0214(15) -0.0033(13) -0.0040(13) -0.0101(14)
 C31 0.0279(18) 0.040(2) 0.0210(16) 0.0041(15) -0.0076(13) -0.0203(16)
 C4 0.0177(16) 0.0257(19) 0.0286(17) 0.0113(15) 0.0018(13) -0.0015(14)
 C20 0.0200(15) 0.0277(18) 0.0165(14) -0.0005(13) -0.0006(12) -0.0097(14)
 C26 0.0243(16) 0.0220(17) 0.0234(16) 0.0048(13) 0.0021(13) -0.0124(14)
 C3 0.0288(18) 0.0198(17) 0.0282(17) 0.0003(14) 0.0038(14) -0.0078(14)
 C16 0.0249(17) 0.044(2) 0.0209(16) -0.0045(15) -0.0017(13) -0.0207(16)
 C5 0.0162(15) 0.035(2) 0.0224(16) 0.0094(15) -0.0015(12) -0.0105(14)
 C17 0.0252(17) 0.043(2) 0.0178(15) 0.0005(15) -0.0046(13) -0.0157(16)
 C15 0.0275(17) 0.0233(18) 0.0270(17) -0.0051(14) 0.0003(14) -0.0138(15)
 C21 0.0181(16) 0.034(2) 0.0252(16) 0.0046(15) -0.0060(13) -0.0122(15)
 C24 0.0219(16) 0.0279(19) 0.0339(19) -0.0110(15) -0.0038(14) -0.0085(15)
 C22 0.0185(16) 0.0204(17) 0.043(2) 0.0072(16) -0.0048(15) -0.0059(14)
 C23 0.0257(18) 0.0200(18) 0.047(2) -0.0093(16) -0.0041(16) -0.0050(15)

_geom_special_details
;
 All esds (except the esd in the dihedral angle between two l.s. planes)
 are estimated using the full covariance matrix.  The cell esds are taken
 into account individually in the estimation of esds in distances, angles
 and torsion angles; correlations between esds in cell parameters are only
 used when they are defined by crystal symmetry.  An approximate (isotropic)
 treatment of cell esds is used for estimating esds involving l.s. planes.
;
loop_
  _geom_bond_atom_site_label_1
  _geom_bond_atom_site_label_2
  _geom_bond_distance
  _geom_bond_site_symmetry_2
  _geom_bond_publ_flag
 Dy1 Cl1 2.6029(7) . ?
 Dy1 Cl3 2.6133(7) . ?
 Dy1 Cl2 2.5571(8) . ?
 Dy1 O1 2.2424(19) . ?
 Dy1 O3 2.3501(19) . ?
 Dy1 O2 2.379(2) . ?
 Mo1 P2 2.5286(9) . ?
 Mo1 C34 2.070(3) . ?
 Mo1 C36 2.045(3) . ?
 Mo1 C37 2.008(3) . ?
 Mo1 C35 2.061(3) . ?
 Mo1 C33 2.033(3) . ?
 P1 P2 2.2430(10) . ?
 P1 O1 1.516(2) . ?
 P1 C7 1.794(3) . ?
 P1 C1 1.802(3) . ?
 P2 C19 1.820(3) . ?
 P2 C13 1.831(3) . ?
 O3 C29 1.461(3) . ?
 O3 C32 1.463(3) . ?
 O2 C25 1.463(4) . ?
 O2 C28 1.468(3) . ?
 O7 C36 1.141(4) . ?
 O5 C34 1.139(4) . ?
 O4 C33 1.145(4) . ?
 O8 C37 1.141(4) . ?
 O6 C35 1.143(4) . ?
 C2 H2 0.9500 . ?
 C2 C1 1.405(4) . ?
 C2 C3 1.389(4) . ?
 C25 H25A 0.9900 . ?
 C25 H25B 0.9900 . ?
 C25 C26 1.513(4) . ?
 C7 C8 1.406(4) . ?
 C7 C12 1.399(4) . ?
 C19 C20 1.390(4) . ?
 C19 C24 1.406(4) . ?
 C1 C6 1.394(4) . ?
 C8 H8 0.9500 . ?
 C8 C9 1.380(5) . ?
 C6 H6 0.9500 . ?
 C6 C5 1.380(4) . ?
 C12 H12 0.9500 . ?
 C12 C11 1.395(4) . ?
 C29 H29A 0.9900 . ?
 C29 H29B 0.9900 . ?
 C29 C30 1.508(4) . ?
 C10 H10 0.9500 . ?
 C10 C11 1.389(5) . ?
 C10 C9 1.390(5) . ?
 C28 H28A 0.9900 . ?
 C28 H28B 0.9900 . ?
 C28 C27 1.511(4) . ?
 C18 H18 0.9500 . ?
 C18 C13 1.394(4) . ?
 C18 C17 1.397(4) . ?
 C13 C14 1.393(4) . ?
 C30 H30A 0.9900 . ?
 C30 H30B 0.9900 . ?
 C30 C31 1.542(4) . ?
 C32 H32A 0.9900 . ?
 C32 H32B 0.9900 . ?
 C32 C31 1.513(4) . ?
 C27 H27A 0.9900 . ?
 C27 H27B 0.9900 . ?
 C27 C26 1.530(4) . ?
 C11 H11 0.9500 . ?
 C9 H9 0.9500 . ?
 C14 H14 0.9500 . ?
 C14 C15 1.381(4) . ?
 C31 H31A 0.9900 . ?
 C31 H31B 0.9900 . ?
 C4 H4 0.9500 . ?
 C4 C3 1.384(5) . ?
 C4 C5 1.384(5) . ?
 C20 H20 0.9500 . ?
 C20 C21 1.390(4) . ?
 C26 H26A 0.9900 . ?
 C26 H26B 0.9900 . ?
 C3 H3 0.9500 . ?
 C16 H16 0.9500 . ?
 C16 C17 1.376(5) . ?
 C16 C15 1.383(4) . ?
 C5 H5 0.9500 . ?
 C17 H17 0.9500 . ?
 C15 H15 0.9500 . ?
 C21 H21 0.9500 . ?
 C21 C22 1.377(5) . ?
 C24 H24 0.9500 . ?
 C24 C23 1.388(4) . ?
 C22 H22 0.9500 . ?
 C22 C23 1.369(5) . ?
 C23 H23 0.9500 . ?

loop_
  _geom_angle_atom_site_label_1
  _geom_angle_atom_site_label_2
  _geom_angle_atom_site_label_3
  _geom_angle
  _geom_angle_site_symmetry_1
  _geom_angle_site_symmetry_3
  _geom_angle_publ_flag
 Cl1 Dy1 Cl3 165.68(2) . . ?
 Cl2 Dy1 Cl1 98.76(3) . . ?
 Cl2 Dy1 Cl3 92.45(3) . . ?
 O1 Dy1 Cl1 89.04(5) . . ?
 O1 Dy1 Cl3 97.92(5) . . ?
 O1 Dy1 Cl2 99.44(5) . . ?
 O1 Dy1 O3 166.06(7) . . ?
 O1 Dy1 O2 87.40(7) . . ?
 O3 Dy1 Cl1 83.64(5) . . ?
 O3 Dy1 Cl3 86.85(5) . . ?
 O3 Dy1 Cl2 93.41(5) . . ?
 O3 Dy1 O2 80.11(7) . . ?
 O2 Dy1 Cl1 84.44(5) . . ?
 O2 Dy1 Cl3 83.40(5) . . ?
 O2 Dy1 Cl2 172.45(5) . . ?
 C34 Mo1 P2 95.72(10) . . ?
 C36 Mo1 P2 88.90(10) . . ?
 C36 Mo1 C34 175.25(13) . . ?
 C36 Mo1 C35 90.73(12) . . ?
 C37 Mo1 P2 176.87(9) . . ?
 C37 Mo1 C34 87.21(13) . . ?
 C37 Mo1 C36 88.16(13) . . ?
 C37 Mo1 C35 88.29(13) . . ?
 C37 Mo1 C33 90.17(12) . . ?
 C35 Mo1 P2 90.69(9) . . ?
 C35 Mo1 C34 88.12(13) . . ?
 C33 Mo1 P2 90.85(9) . . ?
 C33 Mo1 C34 91.83(13) . . ?
 C33 Mo1 C36 89.21(13) . . ?
 C33 Mo1 C35 178.45(13) . . ?
 O1 P1 P2 107.18(8) . . ?
 O1 P1 C7 110.62(13) . . ?
 O1 P1 C1 111.89(13) . . ?
 C7 P1 P2 112.85(10) . . ?
 C7 P1 C1 109.43(14) . . ?
 C1 P1 P2 104.75(10) . . ?
 P1 P2 Mo1 112.25(4) . . ?
 C19 P2 Mo1 112.06(10) . . ?
 C19 P2 P1 104.45(10) . . ?
 C19 P2 C13 105.07(14) . . ?
 C13 P2 Mo1 121.15(10) . . ?
 C13 P2 P1 100.04(10) . . ?
 P1 O1 Dy1 157.81(13) . . ?
 C29 O3 Dy1 129.76(16) . . ?
 C29 O3 C32 109.4(2) . . ?
 C32 O3 Dy1 120.88(16) . . ?
 C25 O2 Dy1 125.63(16) . . ?
 C25 O2 C28 109.6(2) . . ?
 C28 O2 Dy1 124.76(17) . . ?
 C1 C2 H2 120.5 . . ?
 C3 C2 H2 120.5 . . ?
 C3 C2 C1 119.1(3) . . ?
 O2 C25 H25A 110.8 . . ?
 O2 C25 H25B 110.8 . . ?
 O2 C25 C26 104.9(2) . . ?
 H25A C25 H25B 108.8 . . ?
 C26 C25 H25A 110.8 . . ?
 C26 C25 H25B 110.8 . . ?
 C8 C7 P1 117.6(2) . . ?
 C12 C7 P1 122.7(2) . . ?
 C12 C7 C8 119.7(3) . . ?
 O5 C34 Mo1 174.4(3) . . ?
 C20 C19 P2 119.7(2) . . ?
 C20 C19 C24 119.1(3) . . ?
 C24 C19 P2 120.5(2) . . ?
 C2 C1 P1 116.9(2) . . ?
 C6 C1 P1 123.0(2) . . ?
 C6 C1 C2 120.1(3) . . ?
 C7 C8 H8 120.0 . . ?
 C9 C8 C7 119.9(3) . . ?
 C9 C8 H8 120.0 . . ?
 C1 C6 H6 120.0 . . ?
 C5 C6 C1 119.9(3) . . ?
 C5 C6 H6 120.0 . . ?
 O7 C36 Mo1 177.5(3) . . ?
 C7 C12 H12 120.2 . . ?
 C11 C12 C7 119.6(3) . . ?
 C11 C12 H12 120.2 . . ?
 O8 C37 Mo1 179.4(3) . . ?
 O3 C29 H29A 110.7 . . ?
 O3 C29 H29B 110.7 . . ?
 O3 C29 C30 105.2(2) . . ?
 H29A C29 H29B 108.8 . . ?
 C30 C29 H29A 110.7 . . ?
 C30 C29 H29B 110.7 . . ?
 C11 C10 H10 120.0 . . ?
 C11 C10 C9 120.0(3) . . ?
 C9 C10 H10 120.0 . . ?
 O2 C28 H28A 110.8 . . ?
 O2 C28 H28B 110.8 . . ?
 O2 C28 C27 104.6(2) . . ?
 H28A C28 H28B 108.9 . . ?
 C27 C28 H28A 110.8 . . ?
 C27 C28 H28B 110.8 . . ?
 C13 C18 H18 120.0 . . ?
 C13 C18 C17 120.1(3) . . ?
 C17 C18 H18 120.0 . . ?
 O6 C35 Mo1 176.3(3) . . ?
 C18 C13 P2 119.6(2) . . ?
 C14 C13 P2 121.6(2) . . ?
 C14 C13 C18 118.7(3) . . ?
 C29 C30 H30A 111.4 . . ?
 C29 C30 H30B 111.4 . . ?
 C29 C30 C31 101.6(2) . . ?
 H30A C30 H30B 109.3 . . ?
 C31 C30 H30A 111.4 . . ?
 C31 C30 H30B 111.4 . . ?
 O3 C32 H32A 110.6 . . ?
 O3 C32 H32B 110.6 . . ?
 O3 C32 C31 105.5(2) . . ?
 H32A C32 H32B 108.8 . . ?
 C31 C32 H32A 110.6 . . ?
 C31 C32 H32B 110.6 . . ?
 C28 C27 H27A 111.3 . . ?
 C28 C27 H27B 111.3 . . ?
 C28 C27 C26 102.2(2) . . ?
 H27A C27 H27B 109.2 . . ?
 C26 C27 H27A 111.3 . . ?
 C26 C27 H27B 111.3 . . ?
 C12 C11 H11 119.9 . . ?
 C10 C11 C12 120.2(3) . . ?
 C10 C11 H11 119.9 . . ?
 O4 C33 Mo1 176.8(3) . . ?
 C8 C9 C10 120.5(3) . . ?
 C8 C9 H9 119.8 . . ?
 C10 C9 H9 119.8 . . ?
 C13 C14 H14 119.6 . . ?
 C15 C14 C13 120.8(3) . . ?
 C15 C14 H14 119.6 . . ?
 C30 C31 H31A 111.4 . . ?
 C30 C31 H31B 111.4 . . ?
 C32 C31 C30 102.1(3) . . ?
 C32 C31 H31A 111.4 . . ?
 C32 C31 H31B 111.4 . . ?
 H31A C31 H31B 109.2 . . ?
 C3 C4 H4 119.7 . . ?
 C3 C4 C5 120.6(3) . . ?
 C5 C4 H4 119.7 . . ?
 C19 C20 H20 119.8 . . ?
 C21 C20 C19 120.4(3) . . ?
 C21 C20 H20 119.8 . . ?
 C25 C26 C27 102.0(2) . . ?
 C25 C26 H26A 111.4 . . ?
 C25 C26 H26B 111.4 . . ?
 C27 C26 H26A 111.4 . . ?
 C27 C26 H26B 111.4 . . ?
 H26A C26 H26B 109.2 . . ?
 C2 C3 H3 119.9 . . ?
 C4 C3 C2 120.2(3) . . ?
 C4 C3 H3 119.9 . . ?
 C17 C16 H16 120.0 . . ?
 C17 C16 C15 120.0(3) . . ?
 C15 C16 H16 120.0 . . ?
 C6 C5 C4 120.0(3) . . ?
 C6 C5 H5 120.0 . . ?
 C4 C5 H5 120.0 . . ?
 C18 C17 H17 119.9 . . ?
 C16 C17 C18 120.2(3) . . ?
 C16 C17 H17 119.9 . . ?
 C14 C15 C16 120.2(3) . . ?
 C14 C15 H15 119.9 . . ?
 C16 C15 H15 119.9 . . ?
 C20 C21 H21 120.2 . . ?
 C22 C21 C20 119.6(3) . . ?
 C22 C21 H21 120.2 . . ?
 C19 C24 H24 120.3 . . ?
 C23 C24 C19 119.5(3) . . ?
 C23 C24 H24 120.3 . . ?
 C21 C22 H22 119.6 . . ?
 C23 C22 C21 120.8(3) . . ?
 C23 C22 H22 119.6 . . ?
 C24 C23 H23 119.7 . . ?
 C22 C23 C24 120.5(3) . . ?
 C22 C23 H23 119.7 . . ?

loop_
  _geom_torsion_atom_site_label_1
  _geom_torsion_atom_site_label_2
  _geom_torsion_atom_site_label_3
  _geom_torsion_atom_site_label_4
  _geom_torsion
  _geom_torsion_site_symmetry_1
  _geom_torsion_site_symmetry_2
  _geom_torsion_site_symmetry_3
  _geom_torsion_site_symmetry_4
  _geom_torsion_publ_flag
 Dy1 O3 C29 C30 -163.5(2) . . . . ?
 Dy1 O3 C32 C31 -170.7(2) . . . . ?
 Dy1 O2 C25 C26 -165.36(18) . . . . ?
 Dy1 O2 C28 C27 -168.69(17) . . . . ?
 Mo1 P2 C19 C20 -66.2(3) . . . . ?
 Mo1 P2 C19 C24 104.5(3) . . . . ?
 Mo1 P2 C13 C18 9.3(3) . . . . ?
 Mo1 P2 C13 C14 -174.8(2) . . . . ?
 P1 P2 C19 C20 55.6(3) . . . . ?
 P1 P2 C19 C24 -133.7(2) . . . . ?
 P1 P2 C13 C18 -114.5(2) . . . . ?
 P1 P2 C13 C14 61.4(2) . . . . ?
 P1 C7 C8 C9 177.8(2) . . . . ?
 P1 C7 C12 C11 -178.8(2) . . . . ?
 P1 C1 C6 C5 178.9(2) . . . . ?
 P2 P1 O1 Dy1 140.7(3) . . . . ?
 P2 P1 C7 C8 -68.2(2) . . . . ?
 P2 P1 C7 C12 111.6(2) . . . . ?
 P2 P1 C1 C2 117.0(2) . . . . ?
 P2 P1 C1 C6 -61.6(3) . . . . ?
 P2 C19 C20 C21 172.0(2) . . . . ?
 P2 C19 C24 C23 -170.6(3) . . . . ?
 P2 C13 C14 C15 -172.6(2) . . . . ?
 O1 P1 C7 C8 51.9(3) . . . . ?
 O1 P1 C7 C12 -128.3(2) . . . . ?
 O1 P1 C1 C2 1.2(3) . . . . ?
 O1 P1 C1 C6 -177.4(2) . . . . ?
 O3 C29 C30 C31 -34.7(3) . . . . ?
 O3 C32 C31 C30 -30.7(3) . . . . ?
 O2 C25 C26 C27 -32.9(3) . . . . ?
 O2 C28 C27 C26 -33.4(3) . . . . ?
 C2 C1 C6 C5 0.4(4) . . . . ?
 C25 O2 C28 C27 13.3(3) . . . . ?
 C7 P1 O1 Dy1 17.3(3) . . . . ?
 C7 P1 C1 C2 -121.8(2) . . . . ?
 C7 P1 C1 C6 59.7(3) . . . . ?
 C7 C8 C9 C10 1.1(5) . . . . ?
 C7 C12 C11 C10 0.9(4) . . . . ?
 C19 P2 C13 C18 137.4(2) . . . . ?
 C19 P2 C13 C14 -46.7(3) . . . . ?
 C19 C20 C21 C22 -1.6(5) . . . . ?
 C19 C24 C23 C22 -1.1(6) . . . . ?
 C1 P1 O1 Dy1 -105.0(3) . . . . ?
 C1 P1 C7 C8 175.6(2) . . . . ?
 C1 P1 C7 C12 -4.6(3) . . . . ?
 C1 C2 C3 C4 0.2(5) . . . . ?
 C1 C6 C5 C4 -0.6(5) . . . . ?
 C8 C7 C12 C11 1.1(4) . . . . ?
 C12 C7 C8 C9 -2.1(4) . . . . ?
 C29 O3 C32 C31 9.6(3) . . . . ?
 C29 C30 C31 C32 39.8(3) . . . . ?
 C28 O2 C25 C26 12.7(3) . . . . ?
 C28 C27 C26 C25 40.7(3) . . . . ?
 C18 C13 C14 C15 3.4(4) . . . . ?
 C13 P2 C19 C20 160.4(2) . . . . ?
 C13 P2 C19 C24 -28.9(3) . . . . ?
 C13 C18 C17 C16 -0.2(5) . . . . ?
 C13 C14 C15 C16 -1.7(4) . . . . ?
 C32 O3 C29 C30 16.2(3) . . . . ?
 C11 C10 C9 C8 0.9(5) . . . . ?
 C9 C10 C11 C12 -1.9(5) . . . . ?
 C20 C19 C24 C23 0.1(5) . . . . ?
 C20 C21 C22 C23 0.6(5) . . . . ?
 C3 C2 C1 P1 -178.8(2) . . . . ?
 C3 C2 C1 C6 -0.2(4) . . . . ?
 C3 C4 C5 C6 0.7(5) . . . . ?
 C5 C4 C3 C2 -0.5(5) . . . . ?
 C17 C18 C13 P2 173.6(2) . . . . ?
 C17 C18 C13 C14 -2.4(4) . . . . ?
 C17 C16 C15 C14 -1.0(5) . . . . ?
 C15 C16 C17 C18 2.0(5) . . . . ?
 C21 C22 C23 C24 0.7(6) . . . . ?
 C24 C19 C20 C21 1.2(5) . . . . ?

_shelx_res_file
;
TITL rp125_a.res in P-1
    rp125.res
    created by SHELXL-2019/3 at 13:01:12 on 04-Sep-2025
REM Old TITL RP125
REM SHELXT solution in P-1: R1 0.058, Rweak 0.007, Alpha 0.040
REM <I/s> 0.000 for 0 systematic absences, Orientation as input
REM Formula found by SHELXT: C37 Cl4 Mo O8 P Dy
CELL 0.71073 9.9817 10.6617 21.3668 86.15 81.48 64.844
ZERR 2 0.0003 0.0003 0.0006 0.003 0.002 0.002
LATT 1
SFAC C H Cl Dy Mo O P
UNIT 74 72 6 2 2 16 4

L.S. 16
PLAN  11
SIZE 0.112 0.088 0.064
TEMP -173.15
CONF
BOND
MORE -1
BOND $H
list 4
fmap 2
acta
SHEL 20 0.72
OMIT 0 4 0
OMIT 0 4 8
REM <olex2.extras>
REM <HklSrc "%.\\RP125.hkl">
REM </olex2.extras>

WGHT    0.022900
FVAR       0.35780
DY1   4    0.133399    0.675496    0.629593    11.00000    0.01406    0.01575 =
         0.01257    0.00031   -0.00106   -0.00832
MO1   5    0.212586    0.512972    0.898808    11.00000    0.01766    0.01819 =
         0.01456    0.00041   -0.00022   -0.00827
CL1   3    0.344741    0.434428    0.595433    11.00000    0.02352    0.01671 =
         0.01798   -0.00081   -0.00255   -0.00748
CL3   3   -0.055152    0.936542    0.636442    11.00000    0.01892    0.01917 =
         0.02236   -0.00032   -0.00060   -0.00665
P1    7    0.344545    0.700993    0.752403    11.00000    0.01597    0.01682 =
         0.01284    0.00089   -0.00163   -0.00788
P2    7    0.230961    0.730586    0.852547    11.00000    0.01636    0.01856 =
         0.01289   -0.00062   -0.00189   -0.00806
CL2   3   -0.064212    0.596225    0.683309    11.00000    0.02562    0.03440 =
         0.03211    0.00361    0.00313   -0.02003
O1    6    0.247976    0.669371    0.713185    11.00000    0.01589    0.01577 =
         0.01370    0.00092   -0.00331   -0.00746
O3    6    0.068926    0.676421    0.528095    11.00000    0.01575    0.02339 =
         0.01588    0.00140   -0.00459   -0.00848
O2    6    0.295301    0.763928    0.569650    11.00000    0.01520    0.01684 =
         0.02038    0.00129    0.00019   -0.00729
O7    6    0.157085    0.633296    1.037444    11.00000    0.03758    0.04828 =
         0.02291   -0.00801    0.00050   -0.02715
O5    6    0.254897    0.362351    0.767732    11.00000    0.05937    0.04064 =
         0.02812   -0.01000    0.00276   -0.02832
O4    6    0.559263    0.371030    0.911053    11.00000    0.02198    0.03256 =
         0.03947    0.00826   -0.00348   -0.00452
O8    6    0.180311    0.251533    0.963782    11.00000    0.03241    0.02506 =
         0.03622    0.00541   -0.00130   -0.01409
O6    6   -0.139016    0.641352    0.891963    11.00000    0.02536    0.04160 =
         0.04493    0.00541   -0.00709   -0.01771
C2    1    0.550243    0.436500    0.722171    11.00000    0.02057    0.01798 =
         0.02134    0.00209   -0.00182   -0.00768
AFIX  43
H2    2    0.477984    0.435121    0.698191    11.00000   -1.20000
AFIX   0
C25   1    0.248068    0.893167    0.533156    11.00000    0.02315    0.01593 =
         0.02764    0.00541    0.00058   -0.00882
AFIX  23
H25A  2    0.208850    0.974214    0.561537    11.00000   -1.20000
H25B  2    0.169561    0.901492    0.507642    11.00000   -1.20000
AFIX   0
C7    1    0.373624    0.849223    0.721204    11.00000    0.02156    0.01769 =
         0.01205    0.00150   -0.00277   -0.01071
C34   1    0.243969    0.419489    0.812697    11.00000    0.03399    0.02513 =
         0.02158    0.00129    0.00103   -0.01469
C19   1    0.047952    0.872158    0.847994    11.00000    0.01425    0.01688 =
         0.02044    0.00305   -0.00087   -0.00709
C1    1    0.522603    0.555642    0.755894    11.00000    0.01406    0.02092 =
         0.01461    0.00161    0.00011   -0.00614
C8    1    0.246955    0.970509    0.710726    11.00000    0.02298    0.02548 =
         0.01750    0.00155   -0.00347   -0.01209
AFIX  43
H8    2    0.150533    0.971013    0.718692    11.00000   -1.20000
AFIX   0
C6    1    0.629052    0.556756    0.791115    11.00000    0.01913    0.02701 =
         0.01708    0.00406    0.00065   -0.01140
AFIX  43
H6    2    0.609960    0.637187    0.814088    11.00000   -1.20000
AFIX   0
C36   1    0.175863    0.593289    0.987252    11.00000    0.01829    0.02568 =
         0.02550   -0.00059    0.00023   -0.01115
C12   1    0.515664    0.847980    0.707383    11.00000    0.02467    0.02303 =
         0.01375   -0.00089   -0.00112   -0.01378
AFIX  43
H12   2    0.601923    0.765953    0.713665    11.00000   -1.20000
AFIX   0
C37   1    0.192051    0.345972    0.939903    11.00000    0.01625    0.02128 =
         0.02414    0.00266   -0.00194   -0.00596
C29   1    0.164812    0.625317    0.468298    11.00000    0.02024    0.02547 =
         0.01730   -0.00167    0.00143   -0.00881
AFIX  23
H29A  2    0.205718    0.523035    0.466368    11.00000   -1.20000
H29B  2    0.248842    0.652891    0.463214    11.00000   -1.20000
AFIX   0
C10   1    0.403686    1.088517    0.675983    11.00000    0.03873    0.02143 =
         0.01976    0.00129   -0.00383   -0.01802
AFIX  43
H10   2    0.413642    1.170728    0.661492    11.00000   -1.20000
AFIX   0
C28   1    0.459058    0.693720    0.561966    11.00000    0.01205    0.01991 =
         0.02346   -0.00107   -0.00050   -0.00629
AFIX  23
H28A  2    0.496046    0.612070    0.534091    11.00000   -1.20000
H28B  2    0.495591    0.663073    0.603427    11.00000   -1.20000
AFIX   0
C18   1    0.425910    0.734550    0.933025    11.00000    0.02169    0.02575 =
         0.01844    0.00252   -0.00534   -0.01144
AFIX  43
H18   2    0.423823    0.650440    0.949714    11.00000   -1.20000
AFIX   0
C35   1   -0.013690    0.600076    0.893981    11.00000    0.02832    0.02339 =
         0.02126    0.00073   -0.00099   -0.01502
C13   1    0.336633    0.807165    0.886714    11.00000    0.01941    0.02139 =
         0.01526   -0.00307    0.00014   -0.00926
C30   1    0.065148    0.691350    0.417696    11.00000    0.03032    0.03404 =
         0.01593    0.00435   -0.00168   -0.01921
AFIX  23
H30A  2    0.101051    0.634317    0.378890    11.00000   -1.20000
H30B  2    0.057712    0.785649    0.406887    11.00000   -1.20000
AFIX   0
C32   1   -0.087544    0.734910    0.517356    11.00000    0.01674    0.02951 =
         0.02224    0.00258   -0.00880   -0.00867
AFIX  23
H32A  2   -0.133697    0.836917    0.522051    11.00000   -1.20000
H32B  2   -0.144776    0.695836    0.547853    11.00000   -1.20000
AFIX   0
C27   1    0.509581    0.801662    0.532261    11.00000    0.02289    0.02371 =
         0.02348   -0.00129   -0.00054   -0.01375
AFIX  23
H27A  2    0.608760    0.758244    0.506519    11.00000   -1.20000
H27B  2    0.513771    0.861340    0.564784    11.00000   -1.20000
AFIX   0
C11   1    0.529872    0.967913    0.684321    11.00000    0.02931    0.03149 =
         0.01993    0.00107   -0.00142   -0.02222
AFIX  43
H11   2    0.626190    0.967105    0.674283    11.00000   -1.20000
AFIX   0
C33   1    0.435371    0.422452    0.904719    11.00000    0.02702    0.02058 =
         0.02068    0.00409    0.00170   -0.00918
C9    1    0.262850    1.088881    0.688847    11.00000    0.03050    0.01788 =
         0.01979    0.00412   -0.00670   -0.00789
AFIX  43
H9    2    0.176922    1.171196    0.682534    11.00000   -1.20000
AFIX   0
C14   1    0.337674    0.932834    0.864845    11.00000    0.02244    0.02308 =
         0.02141   -0.00325   -0.00402   -0.01011
AFIX  43
H14   2    0.273421    0.985822    0.834980    11.00000   -1.20000
AFIX   0
C31   1   -0.085199    0.695469    0.450371    11.00000    0.02785    0.04016 =
         0.02104    0.00407   -0.00765   -0.02030
AFIX  23
H31A  2   -0.170056    0.765718    0.430644    11.00000   -1.20000
H31B  2   -0.087777    0.603889    0.449044    11.00000   -1.20000
AFIX   0
C4    1    0.789394    0.323185    0.759582    11.00000    0.01767    0.02570 =
         0.02857    0.01125    0.00175   -0.00151
AFIX  43
H4    2    0.880764    0.243353    0.761120    11.00000   -1.20000
AFIX   0
C20   1   -0.043988    0.862295    0.807492    11.00000    0.02001    0.02771 =
         0.01654   -0.00049   -0.00064   -0.00972
AFIX  43
H20   2   -0.006384    0.787502    0.778538    11.00000   -1.20000
AFIX   0
C26   1    0.387677    0.883743    0.490828    11.00000    0.02433    0.02202 =
         0.02340    0.00478    0.00214   -0.01244
AFIX  23
H26A  2    0.384471    0.976775    0.480378    11.00000   -1.20000
H26B  2    0.402327    0.833887    0.451158    11.00000   -1.20000
AFIX   0
C3    1    0.684750    0.320765    0.724404    11.00000    0.02883    0.01977 =
         0.02815    0.00034    0.00376   -0.00777
AFIX  43
H3    2    0.704958    0.239678    0.701700    11.00000   -1.20000
AFIX   0
C16   1    0.522270    0.906908    0.930744    11.00000    0.02489    0.04355 =
         0.02089   -0.00451   -0.00174   -0.02067
AFIX  43
H16   2    0.587593    0.939691    0.944749    11.00000   -1.20000
AFIX   0
C5    1    0.762162    0.440877    0.792557    11.00000    0.01622    0.03520 =
         0.02237    0.00944   -0.00148   -0.01053
AFIX  43
H5    2    0.835171    0.441856    0.816194    11.00000   -1.20000
AFIX   0
C17   1    0.518422    0.785354    0.954910    11.00000    0.02519    0.04320 =
         0.01776    0.00048   -0.00460   -0.01573
AFIX  43
H17   2    0.578861    0.735840    0.986571    11.00000   -1.20000
AFIX   0
C15   1    0.430995    0.981285    0.886066    11.00000    0.02751    0.02328 =
         0.02704   -0.00515    0.00028   -0.01382
AFIX  43
H15   2    0.432510    1.065965    0.869928    11.00000   -1.20000
AFIX   0
C21   1   -0.190565    0.961119    0.809069    11.00000    0.01808    0.03375 =
         0.02518    0.00457   -0.00596   -0.01215
AFIX  43
H21   2   -0.252274    0.955287    0.780581    11.00000   -1.20000
AFIX   0
C24   1   -0.010124    0.981995    0.891414    11.00000    0.02185    0.02786 =
         0.03392   -0.01102   -0.00384   -0.00849
AFIX  43
H24   2    0.051167    0.990475    0.919393    11.00000   -1.20000
AFIX   0
C22   1   -0.245855    1.067494    0.852125    11.00000    0.01853    0.02036 =
         0.04314    0.00725   -0.00484   -0.00587
AFIX  43
H22   2   -0.346360    1.134490    0.853463    11.00000   -1.20000
AFIX   0
C23   1   -0.157705    1.077892    0.893054    11.00000    0.02573    0.02001 =
         0.04705   -0.00933   -0.00406   -0.00495
AFIX  43
H23   2   -0.197903    1.151340    0.922807    11.00000   -1.20000
AFIX   0
HKLF 4


REM  rp125_a.res in P-1
REM wR2 = 0.0654, GooF = S = 0.959, Restrained GooF = 0.959 for all data
REM R1 = 0.0318 for 8366 Fo > 4sig(Fo) and 0.0441 for all 10497 data
REM 469 parameters refined using 0 restraints

END

WGHT      0.0230      0.0000

REM Highest difference peak  0.899,  deepest hole -1.335,  1-sigma level  0.131
Q1    1   0.1630  0.7196  0.5859  11.00000  0.05    0.90
Q2    1   0.0830  0.6471  0.6782  11.00000  0.05    0.77
Q3    1   0.2468  0.5035  0.5604  11.00000  0.05    0.65
Q4    1   0.2743  0.6542  0.6005  11.00000  0.05    0.61
Q5    1   0.1491  0.8179  0.5556  11.00000  0.05    0.57
Q6    1   0.1954  0.7119  0.7127  11.00000  0.05    0.56
Q7    1  -0.0057  0.6890  0.6560  11.00000  0.05    0.55
Q8    1  -0.1518  0.5091  0.4577  11.00000  0.05    0.55
Q9    1   0.3350  0.9031  0.7159  11.00000  0.05    0.55
Q10   1   0.1790  0.5394  0.6461  11.00000  0.05    0.54
Q11   1   0.1896  0.6473  0.8750  11.00000  0.05    0.54
;
_shelx_res_checksum                1851
_shelx_hkl_file
;
  -5  -5   1  376.44   21.70
  -5  -3   2  724.22   28.28
  -5  -1   4  194.15   14.74
  -5   1   7  453.34   21.95
  -5   2   9   -0.79    9.19
  -4 -10   1    6.45   13.55
  -4  -8   0 1037.69   36.11
  -4  -5   0   70.29    9.82
  -4   1   5   93.67   10.09
  -3  -9   0  295.53   20.34
   3  -3  -1    0.35    3.84
   4  -5   0  325.41   13.79
   4   0   0  162.89   11.52
   4   8  11  254.93   20.86
   5   1   1  167.04   14.67
   6  -2   1  678.32   27.29
   6  -1   1   57.63   12.39
   6   3   3  570.92   28.35
   6   5   5  607.29   30.56
   7  -2   2  369.45   24.42
   7  -1   2  511.75   28.19
   7   0   2  383.89   23.95
   7   2   3  435.15   27.57
  -6  -5   2 4566.75   78.26
  -6   0   7   18.83   11.17
  -5  -4   1  263.03   19.83
  -5   0   5 1925.55   42.69
  -4  -4   0  994.18   30.40
  -3  -7  -1  241.71   16.48
  -3  -6  -1 2403.60   44.34
  -3  -5  -1  237.46   14.75
   0   4   5  442.26    8.81
   0   5   7  212.70    7.23
   1   5   6   48.67    5.76
   1   7  11   42.68    7.60
   3   5   5  376.21   17.70
   3   7   9    8.06    8.66
   5   5   5 2283.05   50.95
   5   8  11  761.38   33.77
   6   4   4 3736.01   68.54
  -6  -4   2 1085.23   38.91
  -6  -3   3 1046.05   36.83
  -6  -2   4  272.08   19.68
  -6   1   9  195.24   18.04
  -5  -7   0  445.51   25.93
  -4  -9   0  795.85   33.08
  -4  -1   2   55.89    9.39
  -3  -1   1  319.68   14.57
  -3   0   2    3.68    5.28
  -3   4   9   17.55    5.57
  -2  -8  -1    1.68    7.53
  -2  -3  -1    4.09    5.25
  -1  -8  -1  684.94   20.54
   1  -7  -1   46.88    3.36
   2   7  10  432.60   18.64
   3   6   7 1867.69   38.98
   3   8  12  403.87   21.34
   4  -1   0  545.61   19.77
   4   5   5 2325.04   46.36
   4   7   9  889.00   31.87
   5   2   2  366.59   20.54
   5   4   4  576.91   26.19
   6   1   2  885.28   33.04
   6   6   7   75.44   13.67
   6   7   9  853.42   38.19
   7   1   3 2360.34   57.38
   7   3   4 1178.22   41.77
   7   4   5  809.11   36.83
  -6  -6   1  219.83   19.90
  -6  -1   5  637.98   28.23
  -5  -8   0 1181.93   41.27
  -5  -6   0  146.89   15.37
  -4  -2   1 1146.32   30.29
  -4   0   3  152.24   12.03
  -3  -8  -1 1502.33   38.12
  -3  -4  -1  236.75   14.21
  -3  -2   0   47.31    8.10
  -2   0   1  826.56   17.15
  -1  -2  -1 2121.00   23.12
   2   4   4   13.92    5.67
   3   0   0 2506.63   36.03
   4  -4   0  342.03   15.17
   4   1   1  217.17   14.22
   4   6   7 2388.70   49.00
   5   0   1  352.52   19.17
   5   3   3 2342.75   49.06
   5   6   7   62.23   11.64
   5   7   9 1813.74   48.72
   6   5   6 2646.16   60.21
   7  -3   3   48.64   14.71
  -6  -5   1   74.11   16.03
  -5  -5   0  545.84   25.83
  -5  -3   1  462.01   23.12
  -5  -2   2   44.72    8.71
  -5  -1   3 1368.19   36.43
  -5   1   6  400.36   20.71
  -5   2   8  111.85   13.59
  -4 -10   0  102.18   16.95
  -4  -7  -1  826.77   30.60
  -4  -6  -1  190.28   15.68
  -4  -3   0 5757.47   68.82
  -4   2   6 2593.31   41.23
  -3   1   3  110.84    8.53
  -2  -1   0 2828.10   32.93
   2  -2  -1  959.11   16.01
   3   4   4   75.99    9.67
   4  -3   0  214.91   12.83
   4  -2   0  136.10   10.50
   4   4   4  450.24   20.53
   4   8  12   62.46   14.31
   5  -4   1   56.30    9.67
   5   8  12  349.79   25.54
   6   0   2 3795.02   64.92
   6   2   3 1584.44   43.36
   6   4   5  257.54   22.05
   7  -2   3 1025.55   37.99
   7  -1   3  216.58   20.98
   7   0   3  567.26   28.80
   7   2   4   63.47   16.72
  -6  -3   2   84.51   15.13
  -6  -2   3  267.94   20.51
  -6   0   6  751.69   30.64
  -6   1   8   -4.84    9.68
  -5   0   4   70.60   10.92
  -4  -8  -1  521.53   25.98
  -4  -5  -1 1654.98   39.49
  -3  -9  -1 1181.06   35.27
  -2  -9  -1 2301.69   43.27
  -2   1   2   48.41    4.95
  -2   3   5  381.14    9.52
   1   3   3  375.44   10.98
   2   0   0  745.93   16.46
   2   6   8  651.38   21.36
   3   7  10  428.90   21.29
   4   2   2   78.47    9.40
   4   3   3 3402.17   53.10
   5  -3   1   47.62   10.77
   5  -2   1  727.52   26.11
   5  -1   1 2131.68   42.89
   5   5   6 1529.38   42.55
   6  -3   2  573.33   25.97
   6  -2   2   -7.63    9.16
   6  -1   2 1051.84   34.93
   6   3   4  368.75   22.82
   6   6   8  158.30   19.01
   7   3   5   51.67   16.82
  -6  -6   0   -7.49   13.28
  -6  -4   1    7.77   11.89
  -6  -1   4  927.97   33.97
  -5  -4   0  131.57   13.91
  -4  -9  -1   98.07   15.45
  -4   1   4 1195.78   28.63
  -3  -3  -1 1695.58   33.32
  -2  -6  -2 1202.70   27.33
  -2  -5  -2  581.78   18.86
  -2   4   7  216.72    6.65
  -1  -6  -2   41.75    6.26
  -1  -5  -2   45.20    5.33
   2  -5  -1  282.89    7.27
   2   5   6 3173.49   42.80
   3   1   1  784.71   21.68
   3   3   3  418.99   17.64
   4   5   6   16.18    8.91
   4   7  10 1448.79   40.78
   5   1   2 1927.95   42.67
   5   6   8   13.31   11.64
   5   7  10  217.91   21.10
   6   1   3 2802.89   57.15
   7   1   4  333.47   24.91
  -5  -8  -1  412.77   26.33
  -5  -7  -1   42.42   11.07
  -5  -6  -1  126.94   15.84
  -4  -4  -1  981.12   29.96
  -3  -6  -2  737.08   24.75
  -2  -7  -2  142.49   11.90
  -1  -4  -2 3279.94   33.00
   2   3   3   12.64    5.58
   2   7  11 1019.41   28.46
   3  -1   0  915.43   21.52
   3   2   2 2492.20   39.19
   3   5   6 2250.14   41.62
   3   6   8  363.75   18.63
   4   0   1  732.65   23.61
   4   6   8  712.36   28.04
   4   8  13   22.31   11.90
   5   2   3  422.12   21.91
   5   3   4  671.47   27.64
   5   4   5 6142.93   81.32
   5   8  13  105.39   18.60
   6   5   7  429.28   25.87
   7   0   4  763.31   34.20
  -7   0   7  187.58   19.59
  -6  -5   0  383.18   23.95
  -6   0   5  106.22   14.85
  -6   1   7  339.36   21.62
  -5  -9  -1  415.77   27.46
  -5  -5  -1  896.13   32.67
  -5  -2   1  237.40   17.16
  -5   1   5  923.83   28.88
  -4  -1   1 2182.24   40.39
  -3  -7  -2   54.81   10.19
  -3  -5  -2 3426.79   50.12
  -3   3   6  635.80   16.29
  -2  -2  -1   22.19    4.53
  -1  -7  -2   20.07    6.14
   0  -5  -2 1137.80   14.98
   1   6   9   37.33    7.06
   2  -3  -1 1397.96   18.27
   5   0   2 3657.15   57.97
   6   0   3   76.60   13.57
   6   2   4  430.75   25.13
   6   3   5 1163.99   39.62
   6   4   6  130.34   17.76
   6   6   9 1489.26   46.87
   7  -3   4 1809.82   49.47
   7  -2   4 1659.62   48.40
   7  -1   4  239.07   22.08
   7   2   5 1166.61   41.64
   7   3   6   55.28   17.57
  -7  -1   5 1084.73   40.24
  -7   1   9   59.15   15.58
  -6  -3   1 1436.17   42.66
  -6  -2   2  284.69   20.64
  -6   2   9  604.43   26.76
  -5  -3   0 1533.01   39.34
  -5  -1   2 2540.37   48.30
  -5   2   7  478.90   21.23
  -4 -10  -1  547.15   28.28
  -4  -7  -2 1554.94   40.25
  -4  -6  -2  519.15   23.41
  -4  -2   0 3820.24   54.29
  -4   0   2  115.78   10.77
  -3  -8  -2   27.80    9.22
  -2  -8  -2  398.79   18.27
  -2  -4  -2   37.67    5.44
   0   6  10   57.13    6.01
   2  -4  -1   86.98    4.96
   2   1   1 1948.03   27.52
   2   2   2   16.01    5.76
   3   7  11  737.51   27.70
   4   4   5 1628.59   38.77
   4   7  11   55.09   13.01
   4   8  14  131.54   17.66
   5   5   7  340.53   22.41
   5   7  11 1029.48   38.64
  -6  -6  -1  503.97   29.00
  -6  -4   0 1087.17   38.29
  -6  -1   3  661.46   28.74
  -5  -4  -1 4619.90   69.60
  -5   0   3  169.69   14.23
  -4  -8  -2  100.56   14.23
  -4  -5  -2  282.56   17.63
  -4  -3  -1  357.10   18.57
  -3  -4  -2  284.95   15.11
  -3  -1   0 1346.61   27.71
   0  -6  -2   93.13    5.48
   0  -4  -2 3472.39   22.74
   1   2   2  453.39   11.19
   4  -5   1   45.13    8.71
   4  -1   1 1553.70   33.02
   4   1   2    8.46    5.65
   4   3   4  951.83   29.34
   5  -1   2  606.48   24.32
   5   6   9  256.00   19.77
   6  -3   3  521.49   25.79
   6  -2   3   50.36   12.58
   6  -1   3   59.62   12.99
   6   5   8  423.11   27.06
   7   1   5  132.43   16.73
  -7  -2   3  996.61   37.71
  -7   0   6  156.57   19.10
  -6   1   6  340.84   21.74
  -5  -8  -2    3.44   12.51
  -5  -7  -2  199.46   18.75
  -5  -6  -2  403.09   23.56
  -4  -9  -2   14.02   11.69
  -4   2   5  154.98   11.23
  -3  -9  -2  258.76   18.53
  -3   0   1   67.38    7.68
  -3   4   8   72.13    6.46
   1   4   5 1696.60   24.85
   1   5   7 2131.99   30.30
   2   6   9   68.84    9.19
   3  -5   0 2686.45   32.23
   3  -2   0  661.68   17.85
   3   4   5   62.58    8.00
   4   2   3   45.54    7.98
   4   5   7  188.10   15.52
   4   6   9  500.31   24.82
   5  -4   2    8.43    8.23
   5   1   3   44.99    8.68
   5   4   6  340.75   20.84
   5   7  12   29.69   14.13
   6   1   4  979.43   34.65
   6   4   7  810.44   34.89
   7   0   5 1126.49   41.60
   7   2   6 1720.25   51.50
  -7  -1   4  165.88   19.76
  -7   1   8    9.05   12.78
  -6  -5  -1  117.94   15.13
  -6   0   4  213.94   18.01
  -5  -9  -2   26.43   14.53
  -4   1   3  262.81   14.06
  -3  -2  -1 2383.54   37.61
   1   1   1 3521.11   27.47
   2   4   5  837.13   21.71
   2   7  12  102.80   11.58
   3   0   1 1614.25   29.76
   3   5   7   15.95    7.43
   3   6   9 1936.95   41.50
   4  -4   1  719.69   22.24
   4  -2   1  203.71   12.77
   4   7  12   76.31   14.16
   5  -3   2  278.84   17.05
   5  -2   2   13.56    7.88
   5   2   4  328.83   20.64
   5   3   5 1860.05   44.56
   5   5   8  857.20   33.57
   6   2   5    7.98    9.04
   6   3   6  588.79   29.77
   7  -3   5  205.15   20.47
   7  -2   5   12.70   14.38
   7  -1   5  760.93   35.01
  -7  -3   1  322.38   25.36
  -6  -3   0    8.28   11.48
  -6  -2   1 1267.75   39.15
  -6   2   8   93.25   13.47
  -5  -5  -2  798.20   30.89
  -5  -2   0 2092.39   45.14
  -5  -1   1  826.91   28.35
  -5   1   4    8.40    8.21
  -5   2   6 2133.72   41.52
  -4 -10  -2    6.03   12.11
  -4  -4  -2 3736.72   56.38
  -3   1   2 5420.78   50.22
  -2  -3  -2   11.70    5.16
  -1  -8  -2  126.88    9.57
  -1  -3  -2   11.68    3.56
   2   5   7 1369.82   29.23
   3  -4   0  433.89   14.12
   3  -3   0   47.37    5.84
   3   3   4 1394.16   31.09
   3   7  12  453.73   23.00
   4  -3   1  102.56    9.90
   5   6  10 1725.79   47.43
   6  -4   4  198.79   18.73
   6   0   4   98.02   13.30
   6   5   9  692.71   33.65
   7   1   6 2976.72   67.16
  -7  -2   2  328.23   24.42
  -7   0   5   50.38   15.03
  -6  -6  -2   69.25   15.34
  -6  -4  -1  219.97   18.59
  -6  -1   2  210.36   18.16
  -5  -3  -1  168.03   14.17
  -3  -7  -3 2335.23   43.99
  -3  -6  -3 4232.06   56.82
  -3  -3  -2  133.56   11.05
  -1   0   0  898.69   12.40
   2  -1   0  326.63   10.61
   3   1   2  634.55   20.03
   4   0   2  113.79   11.29
   4   4   6 1859.74   41.62
   4   6  10 2851.30   56.42
   5   0   3 1079.86   32.28
   5   7  13 2402.32   60.02
   6  -3   4  213.47   19.60
   6  -1   4  863.08   33.05
   6   4   8 3434.19   69.19
   7   0   6    8.67   13.47
  -7  -1   3    6.17   13.32
  -7   1   7  245.34   21.29
  -6  -5  -2  864.00   34.86
  -6   1   5  205.74   17.37
  -5  -7  -3   37.90   12.58
  -5  -4  -2   79.08   12.37
  -5   0   2 2169.33   43.68
  -4  -8  -3    4.54   10.58
  -4  -7  -3  326.06   19.32
  -4  -6  -3 1467.78   37.80
  -4  -2  -1 1436.03   33.81
  -4  -1   0   41.83    7.25
  -2  -6  -3   26.39    7.17
   1   6  10  737.89   20.90
   3   2   3 1304.82   28.78
   4   5   8  286.68   18.68
   4   7  13  170.12   19.02
   5   4   7    6.61    7.08
   5   6  11   74.35   15.25
   6  -2   4  720.21   30.38
   6   1   5 1984.88   49.53
   6   2   6  969.36   36.74
   6   3   7  116.01   17.39
   6   5  10  681.20   34.13
   7  -1   6  332.51   26.00
  -6   0   3  200.14   17.58
  -6   2   7  644.16   26.99
  -5  -9  -3  553.40   29.36
  -5  -8  -3  582.86   27.99
  -5  -6  -3   18.54   10.95
  -4  -9  -3   34.67   11.55
  -4  -5  -3  460.60   21.58
  -4  -3  -2  897.94   27.85
  -4   0   1 2737.68   43.46
  -3  -8  -3  768.00   26.65
  -3  -5  -3   61.65    8.06
  -2  -7  -3  204.34   12.42
  -2  -5  -3 3836.66   45.37
   0  -7  -2   53.76    4.87
   2   3   4  110.03    8.82
   2   6  10 2582.90   43.92
   2   7  13   17.12    8.77
   3   4   6  186.52   13.49
   3   6  10  179.02   15.17
   3   7  13    5.75   10.09
   4   1   3 1124.63   30.29
   4   2   4 1943.40   40.61
   4   3   5   64.76    9.30
   5  -1   3  477.09   22.29
   5   1   4  512.12   23.22
   5   2   5  157.52   16.19
   5   3   6 2896.76   56.60
   5   5   9   29.31   10.32
   7  -2   6  162.24   18.31
  -7  -3   0 1281.87   42.84
  -7  -2   1  251.83   22.31
  -6  -7  -3  786.17   35.59
  -6  -3  -1  933.78   34.78
  -6  -2   0  324.10   21.15
  -4   2   4    4.47    6.16
  -2  -1  -1 2059.27   28.27
  -2   0   0  723.86   16.10
  -1  -1  -1 3323.28   26.43
   3  -1   1  538.66   17.33
   3   5   8    9.59    7.24
   4  -1   2 2842.02   45.48
   5  -4   3  458.24   21.84
   5  -3   3  183.55   16.05
   5  -2   3  181.56   14.86
   6   0   5 2277.41   52.81
   6   4   9  411.46   27.77
  -7   0   4   32.77   10.91
  -7   1   6  755.14   32.22
  -6  -6  -3    5.71   12.09
  -6  -4  -2   67.84   14.68
  -6  -1   1 1979.56   47.23
  -5  -5  -3   36.15    9.73
  -5  -2  -1  245.43   17.23
  -5   1   3 2552.18   46.01
  -5   2   5  168.34   13.64
  -3  -9  -3   60.11   11.26
  -3  -4  -3  118.53   10.84
  -3   3   5   62.64    5.94
  -2  -8  -3  443.05   18.24
   0   5   8  594.88   13.71
   4  -5   2  280.12   15.67
   4   4   7   17.18    9.14
   4   6  11  905.19   33.13
   4   7  14  697.50   32.02
   5   4   8 2088.18   50.54
   5   6  12  194.35   21.25
   6  -4   5   12.57   12.21
   6  -1   5   11.47   12.34
   6   1   6    7.98   12.82
   6   3   8 1027.55   39.54
  -7  -1   2  587.66   28.65
  -6   1   4  286.54   18.98
  -5  -3  -2  620.60   25.66
  -5  -1   0 1073.83   31.48
  -4  -4  -3    4.16    7.92
  -4   1   2 1866.97   34.76
  -3  -1  -1  681.59   20.25
  -2  -4  -3  728.37   19.53
   0   6  11 1311.56   23.64
   1   3   4  467.73   12.98
   2   0   1  768.22   17.21
   2   2   3 1036.88   22.15
   2   4   6  262.32   13.27
   2   5   8   12.00    6.01
   2   7  14   -4.22    9.96
   3  -6   1  480.58   15.94
   3   6  11  831.96   29.52
   3   7  14  156.95   16.76
   4  -2   2 1479.86   32.86
   4   5   9 1258.94   36.62
   5   0   4  110.33   11.92
   5   5  10  563.14   27.94
   6  -3   5  624.25   29.65
   6  -2   5   70.76   14.28
   6   2   7 2382.93   56.20
  -7  -3  -1  148.94   19.94
  -6  -5  -3  287.90   20.88
  -6   0   2 2167.65   48.12
  -6   2   6   23.28   10.01
  -5  -8  -4  934.87   35.62
  -5  -7  -4  437.07   24.69
  -5  -4  -3    0.01    9.78
  -5   0   1 5365.37   67.99
  -4  -8  -4 1340.34   38.38
  -4  -7  -4   85.46   12.07
  -3  -2  -2 2311.51   37.25
  -3   0   0 2454.24   35.46
  -2  -2  -2   25.59    4.71
  -2   1   1 3474.16   32.03
  -1  -6  -3 1067.83   20.38
  -1  -5  -3 2070.08   26.96
   1   5   8  395.71   14.44
   3   3   5  486.96   18.92
   4  -4   2  189.88   13.97
   4  -3   2   26.93    8.63
   4   0   3 3542.44   52.44
   4   3   6   69.32   11.18
   4   6  12    4.64   11.23
   4   7  15   81.75   16.94
   5   1   5   15.76   10.47
   5   2   6    6.36    9.43
   5   3   7 2519.63   53.61
   5   6  13  298.28   25.02
   6   0   6 3787.65   69.54
   6   4  10   -0.59   14.42
  -7  -2   0  650.42   30.68
  -7   0   3  435.66   26.06
  -7   1   5    7.91   12.43
  -6  -7  -4  423.99   27.70
  -6  -3  -2   53.90   13.75
  -6  -2  -1   18.91   10.06
  -5  -9  -4  -12.68   12.15
  -5  -6  -4  209.08   18.24
  -4  -6  -4  209.64   16.17
  -4  -2  -2   83.69   10.71
  -4  -1  -1  158.16   12.66
  -3  -7  -4   58.33   10.94
   1   4   6 4566.12   43.13
   1   6  11 1208.99   27.81
   2   1   2   25.16    4.67
   2   6  11  124.94   12.63
   3  -2   1 1546.92   28.21
   3   0   2 3070.85   41.79
   3   5   9  949.67   29.55
   3   7  15  224.99   19.95
   4   1   4  714.79   25.25
   4   2   5   32.78    9.39
   5  -1   4  126.12   13.61
   5   4   9  739.36   31.92
   5   5  11   11.80   13.05
   6   1   7 3529.09   68.36
   6   3   9  230.73   22.66
  -7  -1   1  473.12   27.77
  -6  -6  -4   75.56   16.26
  -6  -4  -3  299.08   22.08
  -6  -1   0  772.77   30.21
  -5 -10  -4  218.13   21.24
  -4  -9  -4 1140.00   36.02
  -4  -5  -4   21.60    8.71
  -3  -8  -4   89.97   12.11
  -3  -6  -4 1154.16   30.08
  -3  -3  -3  350.46   16.15
  -1  -7  -3   74.41    7.28
   0  -3  -2  171.88    4.47
   0   3   4 1764.13   17.03
   2  -2   0 1188.94   19.19
   3   1   3 2056.29   35.80
   3   2   4  418.44   17.09
   3   4   7  247.89   14.68
   4   4   8   19.88    9.28
   4   5  10  319.94   20.96
   5  -4   4 1552.19   39.86
   5  -3   4   70.12   13.24
   5  -2   4    5.58    9.45
   6  -4   6   95.43   16.45
   6  -3   6  225.73   20.54
   6  -2   6  146.12   17.64
   6  -1   6  757.71   32.51
   6   2   8  649.65   30.98
  -6   1   3  874.81   30.64
  -5  -5  -4  617.09   26.84
  -5  -2  -2  328.30   19.36
  -5   1   2  224.27   15.58
  -5   2   4  334.85   17.69
  -4  -3  -3 2952.30   49.16
  -4   0   0  130.27   10.45
  -4   4   8   38.42    6.95
  -3  -5  -4  561.02   20.84
  -3   1   1  442.63   14.97
  -3   4   7    2.92    3.72
  -1  -2  -2  453.08   11.05
   0   4   6 4128.92   31.54
   3  -5   1  106.97    9.32
   3  -3   1 1344.65   26.40
   3   6  12  135.69   15.04
   3   7  16  175.41   19.15
   4  -1   3 1280.15   31.81
   4   6  13   87.78   16.27
   5   0   5    4.03    8.72
   5   3   8   93.59   15.02
  -7  -3  -2  137.71   18.84
  -7  -2  -1  352.07   25.17
  -7   0   2   85.52   15.73
  -7   1   4   40.05   12.56
  -6  -5  -4  931.15   35.48
  -6   0   1  124.48   14.34
  -6   2   5    8.46    9.12
  -5  -3  -3 2203.32   47.07
  -5  -1  -1  153.45   12.93
  -4   2   3   54.48    8.42
  -3  -9  -4  880.79   28.70
  -2  -3  -3    6.76    5.20
  -1  -4  -3  696.42   15.12
   2   3   5  704.71   20.00
   2   5   9  263.53   14.96
   2   6  12  186.93   15.80
   3  -4   1  502.67   16.70
   4   3   7 2525.74   49.53
   5   1   6 1190.96   36.81
   5   2   7 2003.08   48.38
   5   4  10   -1.87   11.52
   5   5  12  645.89   31.08
   6   0   7   62.76   12.74
   6   1   8    6.42   13.05
   6   3  10  525.69   29.40
  -6  -7  -5  447.26   28.36
  -6  -3  -3  499.10   26.65
  -6  -2  -2   13.45   10.15
  -5  -9  -5  174.34   18.49
  -5  -8  -5   27.13   12.45
  -5  -7  -5 1546.98   43.68
  -5  -4  -4  518.36   24.70
  -5   0   0    3.06    7.49
  -4  -4  -4  401.81   20.01
  -2  -7  -4  579.02   19.37
  -2  -6  -4 1881.06   32.63
  -2   3   4  848.53   12.23
  -1  -8  -3  393.71   13.46
   0   6  12  628.11   18.93
   2  -6   0   15.22    4.52
   2   4   7  181.77   11.84
   3   3   6    1.98    6.99
   3   5  10 2099.97   44.62
   3   6  13  533.86   25.89
   4  -5   3 2729.46   46.39
   4   4   9 1198.43   36.58
   4   5  11  264.79   20.22
   4   6  14  354.40   25.41
   5  -1   5  683.87   27.73
   6  -4   7 1842.88   51.24
   6  -1   7  540.79   29.50
   6   2   9  337.74   23.85
  -7  -1   0   42.25   11.30
  -6  -6  -5 1366.14   44.26
  -6  -4  -4 3545.30   66.80
  -6  -1  -1  498.46   25.31
  -5  -6  -5    9.56   10.58
  -4  -8  -5  496.72   23.96
  -4  -7  -5  792.20   29.02
  -4   1   1  305.65   14.93
  -3  -4  -4   65.52    9.00
  -2  -5  -4  172.99   11.41
   1   2   3   63.05    5.37
   1   5   9  832.80   22.02
   1   6  12   54.89    8.89
   3  -1   2 6516.67   60.28
   3   4   8   92.77   11.21
   4  -2   3   37.34    8.11
   4   0   4   38.38    7.56
   4   1   5   94.60   11.74
   4   2   6  468.32   21.97
   5  -4   5   64.74   13.90
   5  -2   5 1078.40   34.38
   5   3   9 1379.27   42.29
   5   5  13   38.33   16.11
   6  -3   7  424.65   27.32
   6  -2   7  137.01   17.91
  -7  -3  -3  145.56   18.97
  -5 -10  -5  507.15   28.33
  -4  -9  -5  156.07   16.13
  -4  -6  -5  711.01   26.28
  -3  -1  -2  612.97   19.58
  -2  -8  -4   52.87    9.05
   2  -3   0   46.31    5.15
   4  -4   3 1076.28   29.53
   4  -3   3   49.18    9.22
   4   5  12  112.09   15.92
   4   6  15  706.56   34.12
   5  -3   5  661.99   27.90
   5   0   6 3759.89   64.26
   5   2   8  530.28   27.01
   5   4  11    4.61    9.22
   6   0   8  486.96   27.29
   6   1   9  654.81   33.32
   6   2  10  319.04   26.07
  -7  -2  -2  995.43   38.21
  -7   0   1   26.94   13.40
  -7   1   3  367.58   23.77
  -6  -5  -5  488.67   27.53
  -6   0   0   15.58   10.22
  -6   1   2  660.67   26.86
  -6   2   4   35.03   11.74
  -5  -5  -5 1954.54   46.42
  -5  -2  -3  361.90   20.39
  -4  -5  -5 2136.68   44.49
  -4  -2  -3   21.96    6.64
  -4  -1  -2    8.58    5.48
  -3  -2  -3 1145.20   27.15
  -3   0  -1 1560.00   29.06
  -1   5   9  158.39    6.67
   0   5   9  205.29   10.02
   2  -1   1 1030.75   19.43
   2   2   4  226.70   11.76
   2   5  10 3778.63   54.31
   2   6  13  395.42   20.92
   3   0   3  565.23   19.39
   3   2   5 2486.52   41.61
   3   5  11   59.20   11.26
   3   6  14   45.47   13.39
   4   3   8 2813.15   53.52
   4   4  10    2.80   10.43
   5   1   7  837.95   31.58
   6  -1   8   -0.79   13.43
  -7  -1  -1  149.85   18.82
  -7   2   5  174.99   17.75
  -6  -7  -6  375.26   26.76
  -5  -3  -4  579.42   25.29
  -5  -1  -2 1833.82   41.80
  -5   1   1 1129.84   30.96
  -5   2   3  714.35   23.92
  -4  -3  -4  945.07   28.43
  -4   0  -1  665.35   22.42
  -3  -8  -5  312.60   18.12
  -3  -7  -5   -2.80    7.01
  -3  -6  -5  334.95   17.07
  -3   3   4  115.73    7.10
  -2  -4  -4    6.45    5.20
  -2  -1  -2   24.38    5.83
   1   6  13  126.63   12.80
   2  -5   0 1523.26   21.81
   2  -4   0 1314.45   20.33
   3  -6   2 1294.03   27.93
   3   1   4  598.80   20.20
   4  -1   4  218.82   15.16
   5  -5   6 1215.74   38.94
   5  -1   6  223.26   18.36
   5   3  10  290.77   21.30
   5   4  12  693.69   33.37
   6  -3   8  567.53   30.89
   6  -2   8  251.95   22.48
   6   0   9  791.20   36.24
  -6  -6  -6   94.62   17.31
  -6  -3  -4  371.07   22.64
  -6  -2  -3 1547.66   42.93
  -5  -9  -6  153.01   18.52
  -5  -8  -6   42.20   13.26
  -5  -7  -6  881.78   33.76
  -5  -4  -5 5666.75   77.79
  -3  -3  -4 1284.14   29.63
  -2   0  -1  731.88   16.67
   0   6  13    3.34    7.16
   1  -1   0 7016.43   32.99
   1   4   7  116.48    8.36
   2   6  14  350.32   20.86
   3  -2   2   54.58    7.29
   3   3   7   49.23    9.40
   3   4   9   34.10    9.03
   3   6  15  455.50   26.67
   4   2   7   63.05   11.31
   4   5  13  116.29   14.92
   5  -4   6  480.56   25.34
   5  -2   6   17.32   11.02
   5   0   7  763.40   31.10
   5   2   9   61.26   15.07
   6   1  10   20.69   12.49
  -7  -2  -3  341.73   24.80
  -7   0   0  126.75   17.01
  -7   1   2  526.70   27.13
  -6  -4  -5  240.58   19.54
  -6  -1  -2  764.16   29.65
  -5  -6  -6 3428.37   62.98
  -5   0  -1  331.54   17.74
  -4  -4  -5 1481.18   36.77
  -4   2   2  719.83   20.97
  -4   4   7 2058.62   28.60
  -3  -9  -5  940.61   28.91
  -3  -5  -5  326.54   15.95
  -2  -2  -3  981.85   21.40
  -1  -3  -3  355.43   10.59
   1   3   5  438.97   13.31
   2   0   2   51.39    6.62
   2   1   3  277.83   11.71
   2   3   6    7.15    5.82
   2   4   8 1182.06   28.76
   3   5  12  123.43   14.32
   4  -5   4   67.35   11.37
   4  -2   4  381.62   18.91
   4   0   5   57.27    8.82
   4   1   6  624.72   25.03
   4   3   9  200.80   17.75
   4   4  11   55.66   13.07
   5  -3   6   27.86   11.78
   5   1   8  796.46   31.60
   5   3  11 1116.18   40.67
   5   4  13  443.96   28.52
   6  -1   9  212.00   20.01
  -6  -5  -6 2501.67   58.22
  -6   1   1  180.72   16.06
  -6   2   3 2467.63   48.55
  -4  -8  -6  264.22   19.12
  -4  -7  -6 3681.61   60.35
  -4  -6  -6 1130.43   33.57
  -4   1   0  541.58   19.57
  -3   1   0  877.63   21.00
   1   1   2   48.70    4.04
   1   5  10   83.44    9.11
   1   6  14  551.70   23.30
   2   5  11 1702.56   38.38
   2   6  15  389.21   23.34
   3  -5   2  156.83   11.16
   3  -3   2   94.36    8.70
   3   6  16  264.49   21.75
   4  -4   4 1595.43   37.43
   4  -3   4 1604.41   37.14
   4   5  14  247.18   20.58
   5  -1   7 1233.86   38.95
  -7  -1  -2  789.19   33.32
  -7   2   4 1561.50   42.51
  -6   0  -1   91.34   12.42
  -5  -5  -6 1283.20   38.21
  -5  -2  -4  289.35   19.48
  -4  -9  -6   29.87   11.46
  -3  -4  -5   77.41    9.65
   3  -4   2  132.45   10.24
   3  -1   3 1407.18   29.76
   3   2   6   65.65    8.54
   3   4  10  525.91   23.45
   3   6  17  832.16   36.50
   4   5  15    7.41   14.53
   5  -5   7  382.09   24.60
   5   0   8   70.91   14.25
   5   2  10   -4.92    9.26
   5   3  12  167.05   20.48
  -6  -6  -7   83.27   16.03
  -6  -3  -5 1096.47   38.19
  -6  -2  -4  353.78   23.18
  -5  -8  -7 1971.88   49.75
  -5  -3  -5 1722.59   42.57
  -5  -1  -3   53.95   10.76
  -5   1   0  322.73   17.89
  -5   2   2  772.76   24.93
  -4  -5  -6   11.49    9.03
  -4  -2  -4 1595.59   36.29
  -4  -1  -3  934.50   27.21
  -2  -3  -4   99.94    8.53
  -2   1   0  289.02   10.06
  -1   2   2 1995.24   11.66
   1   0   1 1694.72   18.43
   2   6  16   30.48   13.04
   3   1   5  470.23   19.24
   3   3   8 1126.28   31.59
   3   5  13 1087.90   35.69
   4  -1   5 1525.77   36.73
   4   2   8 5871.07   76.80
   4   3  10  158.75   16.63
   4   4  12    8.79    8.88
   5  -4   7  533.78   28.11
   5  -3   7  927.74   34.91
   5  -2   7  286.00   21.31
   5   1   9   61.47   12.08
  -7  -2  -4   39.49   15.46
  -7   0  -1 1102.90   39.08
  -7   1   1   48.16   14.05
  -6  -4  -6  120.10   15.39
  -6  -1  -3 2532.31   54.32
  -5  -9  -7  530.30   28.29
  -5  -7  -7  759.64   31.05
  -5  -4  -6  293.35   20.26
  -4  -3  -5   51.59    8.54
  -4   0  -2   79.38   10.03
  -3  -1  -3 1892.62   34.15
  -2  -7  -5  279.04   13.92
  -2  -6  -5  107.96    9.28
  -1  -6  -4    3.63    3.87
   0   5  10   67.68    7.78
   1   6  15    5.10    8.96
   2  -2   1 2187.99   28.38
   2   4   9 1473.84   33.38
   2   5  12  288.10   18.17
   3   0   4   29.48    6.23
   4   0   6  222.14   15.29
   4   1   7  736.13   27.15
   4   4  13  600.46   29.98
   5  -1   8 2377.78   54.66
   5   2  11 2403.81   58.57
   5   3  13   13.32   15.50
  -7  -1  -3 2119.04   54.41
  -7   2   3   87.74   14.38
  -6  -5  -7  357.93   25.60
  -6   1   0  309.57   19.82
  -5  -6  -7   42.85   11.10
  -5   0  -2 3146.25   53.29
  -3  -7  -6  119.06   12.00
  -3  -6  -6  128.82   11.85
  -3  -2  -4  346.00   15.55
  -3   4   6  258.06    7.97
  -2  -5  -5  611.68   18.70
  -1  -7  -4  666.24   15.71
  -1  -5  -4  112.76    7.06
   0   4   7 1373.41   21.19
   1   5  11 1970.07   37.27
   2   2   5  386.36   14.90
   2   6  17  476.23   27.11
   3   4  11  395.65   21.54
   3   5  14 1055.19   36.30
   4  -5   5  128.72   14.28
   4  -2   5  426.59   20.85
   5  -5   8  151.22   18.15
   5   0   9   32.88   14.00
   5   1  10  396.02   25.64
  -6   0  -2 3584.54   62.82
  -6   2   2  152.48   14.92
  -5  -5  -7  283.35   20.13
  -4  -7  -7  434.00   22.52
  -4  -4  -6 1675.90   39.21
  -3  -8  -6   82.39   10.99
  -3  -3  -5  453.16   18.74
  -3   0  -2 2774.31   39.34
  -2  -8  -5  575.22   18.99
   1   4   8 1393.56   27.43
   2   3   7   38.75    7.61
   2   6  18  263.65   22.83
   3  -6   3  430.35   18.38
   3  -2   3 2201.14   37.29
   3   2   7 5300.50   65.15
   3   5  15  135.66   18.17
   4  -4   5  167.76   14.93
   4  -3   5   26.04    9.46
   4   2   9  272.40   18.23
   4   3  11 1512.86   42.89
   4   4  14   24.15   14.76
   5  -4   8 1747.63   48.75
   5  -3   8  173.78   19.44
   5  -2   8  595.90   28.70
   5   2  12   -0.48   13.26
  -7   0  -2  371.38   24.78
  -7   1   0  246.65   20.93
  -6  -3  -6  574.22   29.11
  -6  -2  -5   11.14   11.99
  -5  -2  -5  129.33   14.43
  -4  -8  -7   76.58   12.65
  -4  -6  -7 2133.11   46.04
  -4   2   1  430.04   16.76
  -3  -5  -6 2083.23   39.78
  -3   2   1 1200.71   23.06
  -1  -1  -2   58.52    4.78
   2   5  13   74.55   12.18
   3   3   9  382.44   19.34
   4  -1   6 1106.73   32.51
   4   0   7 1647.18   40.91
   4   1   8  820.11   30.14
   5  -1   9 1078.22   38.77
   5   0  10 1684.04   48.81
   5   1  11  499.88   29.82
  -6  -6  -8  126.74   16.53
  -6  -4  -7  772.62   32.92
  -6  -1  -4  925.79   34.28
  -5  -8  -8  540.40   28.33
  -5  -7  -8  824.44   33.31
  -5  -3  -6 2648.50   53.38
  -5  -1  -4  557.56   23.98
  -5   1  -1 2160.34   43.36
  -5   2   1   20.70    7.56
  -4  -9  -7  540.55   25.28
  -4  -2  -5   38.07    9.55
  -4   1  -1 1456.41   31.89
  -4   4   6  356.80   12.31
  -2  -4  -5  764.01   20.58
  -1   0  -1 1564.12   17.59
  -1   5  10  445.71   13.08
   1   2   4 4731.71   39.90
   1   3   6 3731.39   40.31
   1   5  12  739.50   25.17
   2  -6   1  657.00   17.55
   2  -1   2    8.94    4.71
   2   1   4 7842.38   62.10
   2   4  10   20.50    7.79
   3  -5   3  520.29   20.05
   3  -4   3  529.22   20.02
   3  -3   3  717.19   22.00
   3  -1   4    7.70    6.72
   3   1   6  308.08   16.80
   3   4  12  163.58   15.18
   3   5  16   82.74   14.12
   4   2  10  921.33   33.52
   4   3  12 1053.77   37.13
   4   4  15  433.25   26.94
   5  -4   9  324.86   25.39
   5  -3   9  333.85   24.58
   5  -2   9 1311.06   43.35
  -7  -1  -4  341.06   24.82
  -7   2   2  486.92   25.40
  -6  -5  -8  355.17   25.72
  -6   1  -1   30.41   10.26
  -6   3   4   20.49    8.65
  -5  -9  -8  180.81   19.40
  -5  -6  -8   12.52   11.13
  -5  -4  -7   11.70   11.13
  -4  -5  -7  176.89   15.04
  -4  -3  -6   61.58   10.72
  -4  -1  -4  617.66   22.77
  -3  -4  -6  172.48   12.92
  -3   1  -1  479.04   16.32
  -3   3   3  849.76   17.11
  -2  -1  -3  282.25   12.21
  -1  -8  -4 1357.29   20.92
  -1  -4  -4    7.55    3.42
   0   5  11  118.37   10.23
   1  -6  -1  735.36   11.32
   2  -3   1 1528.92   24.27
   2   0   3 1880.79   29.51
   2   5  14 2010.62   46.88
   3   0   5   32.41    8.32
   3   3  10    3.27    8.30
   4  -5   6  355.73   21.83
   4  -4   6  118.43   14.05
   4  -3   6  139.09   14.89
   4  -2   6 1267.44   35.18
   4   3  13  268.98   22.14
   5  -1  10  215.32   21.83
   5   0  11   25.84   15.19
   5   1  12   21.33   11.52
  -6   0  -3   76.26   13.97
  -6   2   1   18.86   10.17
  -5   0  -3  908.81   29.44
  -4   0  -3 3173.48   49.38
  -2  -2  -4  197.08   11.06
  -1  -2  -3   61.60    5.27
   1   4   9 5333.79   56.81
   2   3   8  148.10   11.94
   2   5  15  343.12   22.83
   3   2   8  366.21   19.33
   3   4  13  590.44   27.21
   4  -1   7   47.61   10.82
   4   0   8  722.25   29.14
   4   1   9  147.50   14.14
   4   2  11   53.46   13.78
   5  -2  10  109.61   18.42
  -7   0  -3  555.38   29.75
  -7   1  -1  155.84   18.43
  -6  -3  -7  128.04   17.49
  -6  -2  -6  890.47   35.12
  -5  -5  -8  839.10   32.78
  -4  -4  -7   31.39    9.53
  -2   0  -2   41.19    5.15
   0   3   5 1621.93   19.68
   1  -4  -1  107.83    4.41
   1   5  13  121.04   13.13
   2  -5   1  601.86   16.41
   2  -4   1   17.73    4.87
   2   2   6  693.61   20.66
   2   4  11  536.34   22.86
   3  -6   4  782.09   26.32
   3  -2   4 4206.31   54.02
   3   4  14  168.68   18.14
   4   3  14  465.26   28.82
   5  -3  10   13.35   11.45
   5  -1  11   95.06   18.32
  -7   2   1  334.36   22.09
  -6  -4  -8 3130.94   65.11
  -6  -1  -5 1813.45   47.85
  -5  -3  -7 2473.00   53.08
  -5  -2  -6   10.74    8.43
  -5  -1  -5   10.34    9.98
  -4  -8  -8 1276.80   37.15
  -4  -7  -8  417.56   22.41
  -3  -8  -7  320.06   18.06
  -3  -7  -7 2017.54   40.25
  -3  -6  -7 1743.60   37.35
  -3  -2  -5 2242.74   39.29
  -3  -1  -4  500.73   18.42
  -2   5  10  469.96   10.76
   0  -5  -3    2.66    1.74
   0   2   3   62.13    3.52
   2   5  16  298.79   21.99
   2   5  17  173.48   19.13
   3   1   7 5003.36   64.14
   3   3  11   69.14   12.81
   3   4  15  796.45   34.36
   4  -5   7 2214.23   50.93
   4  -2   7  674.35   27.59
   4   1  10 1305.05   40.20
   4   2  12 1846.28   49.85
  -6   1  -2  974.21   33.60
  -6   3   3 1089.60   31.01
  -5  -9  -9   76.54   16.06
  -5  -8  -9   -5.18   12.48
  -5  -7  -9 1642.51   46.36
  -5  -4  -8 1881.88   47.68
  -5   1  -2  563.14   23.59
  -5   2   0  375.92   18.70
  -4  -9  -8  936.48   32.55
  -4  -6  -8  592.04   24.84
  -4   2   0  132.92   10.57
  -3  -5  -7   11.94    7.41
  -3  -3  -6    8.91    6.88
  -3   0  -3  554.31   19.07
  -2  -7  -6  107.04   10.26
  -2  -6  -6 1907.78   33.07
  -2  -3  -5  655.88   19.20
   0   4   8   31.69    5.34
   0   5  12  258.76   14.24
   1  -5  -1  377.45    8.16
   1   5  14  300.21   18.91
   2   4  12 2083.09   45.07
   2   5  18 1107.93   41.75
   3  -5   4 2741.32   46.52
   3  -3   4  235.71   14.38
   3  -1   5    9.70    7.14
   3   0   6 1006.22   28.77
   3   2   9 1094.78   32.80
   3   4  16  996.83   39.47
   4  -6   8  261.25   22.01
   4  -4   7  561.76   26.67
   4  -3   7  167.06   16.67
   4  -1   8  263.16   19.10
   4   0   9  743.70   30.52
  -7   0  -4  682.08   32.69
  -7   1  -2  501.37   27.70
  -6   0  -4   95.36   15.04
  -6   2   0  764.13   28.72
  -5  -6  -9  300.04   21.90
  -5   0  -4   93.14   12.44
  -4  -5  -8  244.40   17.39
  -4  -2  -6  454.86   21.53
  -4  -1  -5   82.32   11.07
  -4   1  -2 2487.44   42.18
  -2  -5  -6 2985.34   41.15
  -1   5  11   10.89    5.60
   1   1   3 5238.55   39.32
   1   4  10 1877.49   36.06
   1   5  15  455.18   24.15
   2  -2   2 1101.17   22.03
   2   1   5 2369.92   36.54
   2   3   9 4015.99   55.70
   3  -4   4  212.28   14.35
   3   3  12 2698.18   55.61
   4  -5   8  159.99   18.50
   4   1  11  158.43   18.14
   4   2  13  265.84   21.30
  -7   2   0  447.44   24.79
  -6  -3  -8  979.52   38.37
  -6  -2  -7 2345.36   55.95
  -5  -5  -9   25.43   12.11
  -5   3   2  400.44   18.26
  -4  -3  -7 2319.69   46.79
  -2  -8  -6   34.31    7.40
  -2   1  -1  943.12   18.53
  -2   3   3  362.68    7.81
  -1  -3  -4  449.61   12.39
  -1   4   7  644.49   11.83
   0   5  13  448.49   19.81
   1   3   7  199.77   11.00
   1   5  16    0.51   11.66
   2   2   7 2025.20   36.92
   2   4  13  931.54   32.41
   3  -6   5  582.20   24.57
   3   1   8 2029.48   42.95
   3   2  10 1472.49   39.18
   3   3  13   51.15   13.30
   4  -6   9  851.64   36.39
   4  -4   8 1244.52   39.86
   4  -3   8 2907.65   58.57
   4  -2   8 1129.55   36.11
   4  -1   9 3515.81   64.29
   4   0  10  275.19   20.96
   4   2  14 2113.17   56.45
  -6  -4  -9  390.37   25.16
  -6  -1  -6    1.19    8.76
  -5  -2  -7 1733.40   44.65
  -4   0  -4   43.32    9.18
  -4   4   5  123.31    8.00
  -3  -4  -7  262.41   15.70
  -3   2   0  620.02   17.33
   1   2   5 1259.88   22.72
   1   5  17   31.37   12.28
   2  -1   3 2409.47   33.96
   2   0   4  209.57   11.75
   2   4  14   30.58   11.97
   3  -2   5  424.66   19.18
   4  -5   9   13.69   12.51
   4   1  12   96.80   14.71
  -7   1  -3  178.09   19.00
  -6   1  -3   60.67   12.99
  -6   3   2 1349.06   34.83
  -5  -8 -10  219.67   20.07
  -5  -3  -8   83.30   12.69
  -5  -1  -6 1100.73   34.55
  -5   1  -3  492.09   22.51
  -5   2  -1  720.39   25.93
  -4  -7  -9  854.41   31.13
  -4  -4  -8   27.84    7.64
  -3   1  -2 5969.80   57.43
  -2  -4  -6  233.80   12.52
   0   5  14    5.09    9.20
   1  -2   0  210.91    6.36
   1   4  11   12.38    7.71
   1   5  18  885.44   36.03
   2  -6   2  438.58   16.22
   2   3  10  390.29   18.77
   2   4  15  228.11   20.09
   3  -5   5   50.74   10.28
   3  -3   5 2843.32   47.90
   3  -1   6 1336.60   33.46
   3   0   7  749.55   25.66
   3   2  11 2703.80   54.59
   3   3  14    0.28    8.61
   4  -4   9  625.15   30.81
   4  -3   9    5.87   12.02
   4  -2   9  641.69   28.79
   4  -1  10  525.14   27.72
   4   0  11  817.98   33.42
   4   1  13   29.98   14.57
  -7   0  -5 1025.42   38.55
  -6   0  -5 1981.25   48.95
  -6   2  -1  603.69   26.07
  -5  -9 -10  171.71   19.27
  -5  -7 -10  204.94   18.50
  -5  -6 -10 1661.98   46.94
  -5  -4  -9  703.83   30.20
  -5   0  -5   -2.12    9.38
  -4  -8  -9   13.18   10.79
  -4  -6  -9  377.16   21.48
  -3  -7  -8   21.12    8.26
  -3  -6  -8  370.06   19.40
  -3  -2  -6   67.13    9.86
  -3  -1  -5  400.92   17.92
  -3   3   2    6.43    3.70
  -2  -1  -4 7668.98   61.10
  -1  -6  -5   47.35    5.55
  -1   5  12   91.73    9.14
   0   4   9  352.04   14.08
   2  -3   2 1780.86   28.76
   2   4  16 1585.83   46.80
   3  -4   5 1327.33   33.82
   3   1   9  343.74   19.83
   3   3  15   13.46   10.09
   3   3  16 1515.27   48.59
   4   0  12   10.85   14.30
  -7   2  -1   16.79   11.48
  -6  -3  -9  170.15   18.09
  -6  -2  -8  622.61   30.15
  -6  -1  -7 3143.84   64.29
  -4  -5  -9 1233.12   36.52
  -4  -2  -7   64.24   11.17
  -4  -1  -6  576.66   23.96
  -4   1  -3 1228.31   31.07
  -4   2  -1  192.35   12.67
  -3  -8  -8  705.49   25.22
  -3   4   5  775.90   12.03
  -2  -2  -5  332.64   14.30
  -2   5  11 1429.59   22.97
  -1  -5  -5  779.95   16.64
   0   5  15  453.41   22.11
   0   5  16  156.72   16.60
   1   0   2   22.23    3.95
   1   3   8 1740.49   31.95
   1   4  12   18.25    8.74
   2  -7   3  802.14   24.30
   2  -5   2    4.21    5.47
   2  -4   2  547.48   17.11
   2   1   6  692.87   21.58
   2   2   8 2552.50   43.23
   2   3  11  665.70   25.78
   2   4  17  186.40   21.07
   3  -6   6  715.12   28.20
   3   2  12 2468.72   54.19
   4  -4  10  152.66   20.02
   4  -3  10   92.87   17.08
   4  -2  10  881.10   34.47
   4  -1  11   71.67   15.45
   4   0  13   19.60   13.88
  -6   1  -4  893.99   33.39
  -6   3   1  585.97   24.50
  -5  -5 -10  533.43   27.84
  -5  -2  -8  455.49   25.35
  -5   3   1  764.61   24.29
  -4  -3  -8 2515.90   50.13
  -3  -5  -8    7.01    7.44
  -3  -3  -7   55.22    8.21
  -3   0  -4   18.15    5.74
  -2   0  -3 1768.98   28.43
  -1  -7  -5   69.62    6.31
  -1   5  13   86.56   10.39
   0  -2  -2 2464.61   13.74
   1  -7   0 1706.99   23.97
   1  -1   1  429.05    9.85
   2   3  12 1359.07   37.61
   3  -5   6   25.89    9.82
   3  -2   6  983.05   29.06
   3  -1   7  100.82   12.05
   3   0   8  190.93   14.31
   3   1  10  297.47   20.12
   3   2  13  700.38   31.71
   4  -2  11 1313.21   44.21
   4  -1  12  679.56   33.75
  -7   1  -4  219.00   19.56
  -6   0  -6 3512.02   66.86
  -6   2  -2    0.15    9.46
  -5  -3  -9 1252.79   39.54
  -5  -1  -7  755.05   30.72
  -5   1  -4  126.44   13.75
  -4  -4  -9 1060.79   34.24
  -4   0  -5   63.14   10.36
  -2  -6  -7  131.60   10.96
  -2  -3  -6   13.18    5.97
   0   3   6  127.30    6.99
   1   4  13 2950.36   52.68
   2  -2   3  545.30   17.09
   2   0   5 1088.06   25.76
   2   2   9   87.33   11.00
   3  -6   7  213.30   18.55
   3  -4   6   17.69    8.46
   3  -3   6   75.68   10.86
   3   2  14  799.53   34.91
   4  -3  11  323.51   23.37
   4  -2  12  486.45   30.28
  -7   2  -2  339.21   23.07
  -6  -2  -9  302.45   25.02
  -5  -8 -11  680.95   32.23
  -5  -7 -11  972.33   37.69
  -5  -4 -10    3.66   11.88
  -5   2  -2    1.94    8.03
  -5   4   4 1632.45   30.13
  -4  -7 -10 1365.78   39.23
  -3  -4  -8   91.25   11.04
  -2  -7  -7  210.58   12.66
  -2  -5  -7 1333.48   28.83
  -1  -4  -5 1580.14   23.72
  -1  -1  -3 4836.13   37.46
  -1   5  14  538.73   21.42
   0   4  10 2613.32   38.88
   1   2   6 3503.35   40.64
   1   3   9 1142.27   27.81
   1   4  14    4.31    9.43
   2  -6   3 1069.11   27.48
   2  -1   4  392.84   15.62
   2   3  13 2075.50   48.21
   3  -2   7 2687.91   50.08
   3   0   9 1350.23   37.24
   3   1  11 3635.15   63.63
   3   2  15  468.68   28.83
  -6  -1  -8    4.49   13.89
  -5  -9 -11  172.55   19.61
  -5  -6 -11   76.61   13.30
  -5   0  -6 3271.46   59.27
  -4  -8 -10   22.86   11.49
  -4  -6 -10 2711.56   54.49
  -3   1  -3 1338.03   28.89
  -3   2  -1 1395.04   26.78
  -1  -2  -4 4398.20   38.13
   1   1   4  552.45   14.71
   1   4  15   38.71   12.00
   1   4  16   65.01   14.88
   2   1   7 2300.89   39.95
   2   2  10   68.99   10.95
   2   3  14  264.83   19.43
   2   3  15   13.23   12.54
   3  -6   8  177.22   17.88
   3  -5   7 1447.57   39.96
   3  -3   7   37.28    9.93
   3  -1   8   26.54    7.55
   3   1  12  273.79   21.11
  -7   1  -5  751.25   33.24
  -4  -2  -8 5722.11   75.42
   3   0  10  225.06   16.68
   3   6   8  333.81   10.62
   4   0  -2  112.31   12.68
   5  -5  -3   23.01   13.31
   5  -2  -3  835.45   31.83
   5   5   4  572.30   23.14
   6   1  -1 1968.62   51.88
   7  -4  -2  130.86   21.71
   7  -3  -2   74.47   21.00
   7  -2  -2  517.47   33.76
   7   2   0  802.39   37.37
   7   3   1  214.58   22.06
   8  -4  -1   -9.99   19.42
   8  -1  -1   27.20   19.51
   8   5   4 1340.25   48.67
   9  -4   0   51.41   24.25
   9  -3   0   49.92   23.06
   9  -1   0 1405.16   58.98
   9   0   0  235.57   27.09
   9   2   1   80.48   19.41
   9   3   2 1098.89   51.21
   9   4   3    0.10   19.15
   9   6   6  422.05   33.10
   9   7   8  685.45   38.90
  10  -2   1  -13.72   23.93
  10  -1   1  489.07   43.28
  10   0   1 1349.69   60.15
  10   2   2  735.07   46.38
  10   3   3   26.76   22.12
  10   5   5  252.69   31.23
  10   8  11  188.63   25.81
  11   2   3   27.87   19.33
  11   3   4  101.20   29.37
  11   4   5    6.19   22.32
  11   5   6  355.87   38.24
  -2  -5  -2  582.31   13.50
  -2  -2   0 2481.73   30.44
   1  -3  -3  923.88   16.60
   3  -2  -3  460.48   18.83
   4  -6  -3   80.85   14.00
   4   1  -1 2573.49   46.35
   4   2   0 4529.27   59.48
   4   6   7 2311.54   35.76
   5  -4  -3  516.35   27.52
   5  -3  -3   76.99   12.63
   5   7   9 1624.88   34.72
   6  -1  -2  916.70   37.70
   6   2   0  391.68   24.97
   6   3   1 1000.41   35.16
   6   5   4  814.98   31.25
   7   0  -1   19.74   16.56
   7   5   4  308.14   23.73
   7   7   8  180.69   18.21
   8  -3  -1   31.25   16.40
   8  -2  -1  315.23   28.57
   8   1   0    7.47   13.35
   8   6   6  848.29   38.83
   8   7   8  115.11   19.72
   9  -2   0  147.96   24.53
   9   1   1  708.00   43.72
   9   8  11   11.03   17.73
  10   1   2  141.99   29.37
  10   4   4  728.23   43.24
  10   6   7  116.40   25.71
  10   7   9   28.20   21.37
  11   1   3  290.83   33.27
  11   6   8  556.63   43.69
  11   7  10  193.58   30.33
  11   8  12  685.48   45.86
   0   5  10   60.43    6.44
   1   5   8  400.52    6.06
   2   2   1   31.87    4.84
   4   4   3   88.70    9.80
   4   7  10 1376.64   25.68
   6  -5  -2  802.92   38.23
   6  -2  -2  173.17   20.22
   7  -5  -1  879.83   44.17
   7   6   6  877.16   35.35
   7   8  11  167.70   17.57
   8  -5   0   -4.18   21.13
   8   0   0  139.77   24.62
   8   2   1  883.66   41.43
   8   3   2  249.73   25.65
   8   4   3  342.44   26.39
   8   8  11  305.34   25.08
   9  -4   1  271.57   33.06
   9   0   1  724.44   44.10
   9   2   2  140.35   26.33
   9   5   5   30.10   18.08
  10   0   2  -13.23   22.56
  10   2   3  108.26   27.84
  10   5   6   81.77   24.60
  10   8  12    7.70   17.65
  11   2   4    2.23   22.15
  11   3   5  274.80   34.80
  11   5   7   48.18   25.92
  -2  -3  -1   18.67    4.44
  -1   0   1 7274.49   40.52
   0   4   7 1279.06   17.93
   2  -3  -3  379.66   15.07
   2  -1  -2   59.85    6.78
   3  -3  -3  962.69   27.03
   3   3   2  151.58    9.91
   4   5   5 2284.04   37.60
   5  -1  -2  233.04   17.48
   6  -4  -2   32.60   15.23
   6  -3  -2 1549.37   49.19
   6   0  -1  135.23   17.38
   7  -4  -1  605.70   36.94
   7  -2  -1  363.86   28.95
   7  -1  -1   42.96   14.01
   7   1   0   28.66   12.67
   7   2   1  479.80   30.11
   7   4   3  475.53   28.04
   8  -4   0   38.59   21.83
   8  -1   0   53.22   21.17
   8   5   5  128.32   20.46
   9  -3   1   -9.55   21.75
   9  -2   1  469.07   38.59
   9  -1   1  103.36   25.77
   9   3   3  224.73   25.24
   9   4   4  867.78   43.23
   9   6   7  687.84   38.94
   9   7   9  451.98   32.51
  10  -2   2   26.69   19.31
  10  -1   2  177.03   27.07
  10   3   4  274.18   31.88
  10   4   5   71.58   23.28
  10   6   8  664.18   42.57
  10   7  10  144.22   25.51
  11   1   4  553.01   44.82
  11   4   6  782.96   48.23
  11   6   9  -11.53   22.25
  11   7  11  833.19   49.70
  11   8  13  640.77   41.65
   2  -7  -3  213.57   13.63
   3  -6  -3  546.30   22.58
   3  -1  -2 5755.37   61.73
   4  -1  -2 1881.10   41.52
   5  -6  -2   21.02   12.58
   5  -2  -2  849.07   32.70
   5   4   3    0.74    5.63
   5   6   7   52.62   10.66
   6  -6  -1  121.93   19.94
   6   4   3  310.77   19.89
   7  -3  -1   94.54   17.61
   7   3   2  179.24   19.22
   7   7   9   21.64   12.05
   8  -3   0  114.57   23.53
   8  -2   0   97.50   22.14
   8   1   1  230.16   24.14
   8   6   7  304.56   25.86
   8   7   9  590.94   32.66
   8   8  12   77.08   17.94
   9  -5   2  600.10   46.00
   9   1   2  125.27   26.12
   9   5   6   91.79   22.47
   9   8  12   70.38   18.68
  10   1   3  121.74   23.40
  10   8  13  456.13   34.91
  11   2   5  470.30   43.11
  11   5   8  767.01   50.09
  11   8  14    2.57   23.36
  -1   2   4  146.55    7.71
   2   0  -1  777.70   18.31
   2   1   0 2722.19   31.76
   3  -5  -3    5.27    8.08
   3  -4  -3  587.89   22.17
   4   3   2 1025.16   27.79
   5  -5  -2  186.52   19.03
   5  -3  -2  488.39   26.47
   5   5   5 2148.70   43.07
   6  -1  -1  240.54   21.95
   6   1   0  844.22   34.15
   6   2   1    7.42   10.83
   6   3   2   52.95   12.81
   6   5   5  519.49   25.48
   7   0   0  156.89   19.17
   7   5   5 4243.82   75.59
   7   6   7   26.99   11.89
   7   8  12  163.06   17.45
   8  -5   1    9.86   21.92
   8   0   1  523.46   36.64
   8   2   2  150.29   20.30
   8   3   3 1011.73   44.35
   8   4   4  491.80   30.65
   9  -4   2   -2.20   23.15
   9   0   2 1192.39   55.40
   9   2   3  870.22   46.85
   9   3   4  239.88   28.52
   9   4   5   61.72   22.26
   9   6   8   48.16   20.72
   9   7  10  343.69   30.20
  10  -2   3   28.26   25.77
  10  -1   3  151.78   30.75
  10   0   3   54.83   20.20
  10   2   4   14.37   16.79
  10   3   5  552.94   42.04
  10   4   6    3.73   22.15
  10   5   7 1258.11   54.58
  10   6   9   60.08   21.71
  10   7  11  396.54   34.22
  11   1   5  111.28   30.66
  11   3   6   13.04   18.24
  11   4   7  979.53   52.87
  11   6  10  224.01   33.12
  11   7  12   11.28   24.13
   1  -7  -3 1257.40   22.77
   1  -4  -3 2922.65   30.75
   2  -6  -3 1837.53   33.81
   2  -4  -3  752.02   20.57
   3   2   1 2580.04   37.50
   3   4   4   64.20    6.60
   3   5   6 2153.79   28.89
   4   0  -1 2759.21   48.71
   5  -4  -2  177.45   16.82
   5   7  10  228.31   15.10
   6  -5  -1   14.00   15.83
   6  -2  -1   22.37   14.02
   7  -5   0   27.95   17.39
   7  -1   0  316.60   27.67
   7   1   1  171.91   21.47
   7   4   4  912.60   37.77
   8  -4   1    9.86   20.77
   8  -1   1 1601.93   58.16
   8   5   6  415.60   29.40
   8   7  10  136.53   19.71
   9  -5   3   48.07   24.76
   9  -3   2  196.95   29.64
   9  -2   2  114.66   27.29
   9  -1   2  471.70   39.00
   9   8  13   39.16   18.93
  10   1   4  180.02   30.99
  10   8  14   70.48   23.36
  11   2   6  172.23   32.50
  11   5   9   15.46   24.32
  11   8  15   -2.67   20.56
   0  -7  -3  526.06   10.27
   0  -5  -3    3.07    2.01
   1   6  11 1111.95   13.46
   2  -5  -3 1778.19   32.17
   3   0  -1   72.47    7.96
   3   1   0 1267.38   27.67
   4  -6  -2  272.96   19.91
   4   1   0   31.38    9.11
   4   2   1 1629.17   35.69
   5  -1  -1 1104.12   36.30
   6  -4  -1 1051.23   41.20
   6  -3  -1  665.72   33.76
   6   0   0   23.10   13.30
   7  -4   0   86.88   20.19
   7  -3   0 1109.62   47.27
   7  -2   0  599.18   35.91
   7   2   2 1190.58   44.22
   7   3   3  184.31   20.87
   7   7  10  455.00   26.13
   7   8  13  796.47   33.54
   8  -3   1   66.80   21.35
   8  -2   1  598.07   38.65
   8   1   2 2081.29   63.66
   8   6   8 1064.45   43.05
   8   8  13  260.55   24.23
   9   1   3   70.46   18.74
   9   5   7  466.08   34.90
   9   7  11   77.06   21.02
  10  -2   4   61.61   26.33
  10  -1   4  141.64   28.94
  10   0   4  301.23   36.01
  10   2   5   -4.47   22.66
  10   4   7 1342.14   58.61
  10   5   8   72.50   23.36
  10   7  12 1130.48   52.41
  11   1   6  470.64   44.71
  11   3   7  250.15   30.75
  11   4   8   22.24   19.17
  11   6  11  469.71   41.87
  11   7  13  551.18   42.76
  11   8  16  369.56   38.08
   1  -6  -3    6.85    4.76
   1  -5  -3 2247.36   28.39
   3  -2  -2  777.83   23.87
   4  -5  -2   53.73   11.98
   4   4   4  429.10   17.83
   4   6   8  595.96   18.73
   4   7  11   45.71    7.50
   5  -6  -1  348.81   25.44
   6  -6   0  182.65   23.51
   6   4   4 3801.72   65.75
   7   0   1 1229.86   46.56
   7   5   6   37.64   14.54
   7   6   8  538.72   28.95
   8  -5   2  728.22   45.28
   8   0   2  926.87   45.23
   8   2   3 1063.04   44.75
   8   3   4  283.23   26.96
   8   4   5  318.00   25.57
   9  -4   3  348.82   36.58
   9  -3   3  120.54   26.81
   9   0   3   99.77   25.28
   9   2   4   18.98   15.55
   9   3   5  238.34   29.54
   9   4   6   83.08   20.90
   9   6   9 1347.97   51.58
   9   8  14  197.83   25.85
  10   1   5  258.26   32.73
  10   3   6  638.23   41.64
  10   6  10   13.78   16.16
  10   8  15    6.41   20.86
  11   2   7   18.18   24.99
  11   5  10  309.35   36.96
  11   7  14   57.15   24.48
  -2  -4  -2   32.52    4.08
  -1  -3  -2   11.97    2.08
  -1   1   2 1110.82   17.30
   0  -6  -3  206.34    6.58
   1  -2  -2 2164.79   23.91
   1   2   2  375.68    6.55
   2  -2  -2 2305.69   33.21
   2   3   3   11.17    3.28
   2   5   7 1241.89   14.54
   4   5   6    5.49    6.73
   5  -5  -1  385.32   26.42
   5  -2  -1   24.78   11.09
   5   4   4  532.25   22.39
   5   6   8    0.93    8.45
   6  -1   0  299.95   22.97
   6   1   1  494.92   26.74
   6   2   2    3.45   12.01
   6   3   3  575.12   27.76
   6   5   6 2628.68   54.08
   7  -5   1  170.62   25.49
   8  -4   2  668.91   43.58
   8  -1   2   37.64   18.91
   8   5   7   30.65   17.23
   8   7  11  131.26   20.71
   8   8  14  191.66   22.17
   9  -2   3   -1.07   19.80
   9  -1   3   95.09   21.02
   9   1   4   -7.80   18.39
   9   5   8  428.40   33.86
   9   7  12  848.85   42.95
  10   0   5 1026.38   56.60
  10   2   6  599.75   43.37
  10   5   9   79.23   24.97
  10   7  13  107.72   25.59
  10   8  16   65.76   21.99
  11   1   7  214.56   35.52
  11   3   8  175.67   27.65
  11   4   9   54.41   20.80
  11   6  12  537.66   40.57
   4  -1  -1  267.11   16.27
   5  -4  -1   73.49   14.91
   5  -3  -1  856.66   33.55
   5   5   6 1448.44   35.70
   6  -5   0   87.06   17.89
   6  -4   0  375.59   27.58
   6  -2   0  921.56   38.37
   7  -4   1   19.30   18.66
   7  -3   1  723.72   39.28
   7  -2   1   12.07   17.42
   7  -1   1  124.29   18.45
   7   1   2  812.16   36.92
   7   2   3  481.35   29.96
   7   3   4 1349.92   45.42
   7   4   5  692.63   32.53
   7   7  11   20.83   12.44
   8  -3   2   22.92   19.31
   8  -2   2  257.21   28.83
   8   1   3   10.74   17.16
   8   4   6   12.72   15.70
   8   6   9  301.60   24.24
   9  -4   4   28.71   24.74
   9   2   5  107.52   25.01
   9   4   7   11.69   19.89
   9   6  10   48.57   20.60
   9   8  15   49.24   20.14
  10  -2   5   30.78   19.64
  10  -1   5  277.58   31.65
  10   3   7  233.00   30.93
  10   4   8  180.49   25.86
  10   6  11   50.49   18.90
  11   2   8   24.14   25.46
  11   3   9  227.21   33.00
  11   4  10  715.60   48.63
  11   5  11   13.60   22.13
  11   6  13   91.42   28.75
  11   7  15  281.33   35.87
   3  -3  -2   10.78    6.49
   3   6   9 1693.26   24.21
   5   7  11 1020.15   28.81
   6  -3   0   33.81   14.57
   6   0   1  110.92   16.56
   7  -6   2  169.11   25.32
   7   5   7  258.90   22.26
   7   6   9  712.17   32.76
   8  -5   3  288.17   31.81
   8   0   3   18.11   17.52
   8   2   4  803.15   39.51
   8   3   5  174.16   23.01
   8   7  12    3.50   13.60
   9  -3   4   31.23   24.29
   9  -2   4  242.58   32.41
   9  -1   4 1098.18   54.51
   9   0   4  517.57   36.95
   9   3   6 1378.24   54.65
  10   0   6   12.45   22.93
  10   1   6   50.52   20.15
  10   5  10   12.74   21.72
  10   6  12 1014.92   51.36
  10   7  14  229.51   30.88
  11   5  12  582.52   44.87
  11   7  16   99.68   29.62
   0   5   9  198.69    8.25
   2   4   5  758.29   13.26
   3  -5  -2   13.98    7.99
   3  -4  -2  319.45   16.89
   3  -1  -1  408.83   17.35
   3   3   3  339.48   13.62
   4  -6  -1  160.16   17.00
   4   0   0  134.77   12.93
   4   3   3 3157.40   47.55
   5  -6   0    2.97   14.45
   5  -1   0  371.27   22.50
   6  -6   1   19.08   17.15
   6   4   5  229.21   17.71
   7  -5   2    2.82   18.69
   7   0   2  386.71   27.30
   8  -4   3   20.27   21.53
   8  -1   3  128.91   24.71
   8   5   8 1536.75   51.95
   8   6  10  502.56   32.19
   9   1   5  798.31   46.26
   9   5   9  314.52   27.59
   9   6  11   44.99   19.95
   9   7  13  256.23   25.43
  10  -2   6  130.23   29.25
  10  -1   6   87.79   26.85
  10   2   7   48.07   19.55
  10   3   8  452.48   39.93
  10   4   9    1.71   15.29
  11   2   9  330.69   37.59
  11   3  10   53.91   27.32
  11   4  11  274.99   36.61
  11   6  14   -0.46   21.99
   2  -7  -2    2.99    7.57
   4   1   1  180.12   13.97
   4   2   2   83.87   10.45
   6  -5   1   18.11   15.05
   6  -1   1   62.23   14.65
   6   1   2  762.80   31.96
   6   2   3 1838.37   48.49
   6   3   4  425.01   24.42
   6   5   7  365.94   22.14
   6   6   9 1254.41   37.38
   7  -4   2  402.13   32.73
   7  -1   2  504.92   32.43
   7   1   3 2426.59   63.17
   7   4   6  201.04   21.31
   7   7  12  154.77   18.79
   8  -5   4   10.78   19.67
   8  -3   3  654.81   40.04
   8  -2   3 1134.86   49.98
   8   1   4   28.91   14.81
   8   4   7  563.85   34.62
   9  -4   5  277.64   31.65
   9  -3   5   30.45   23.03
   9   0   5  533.94   40.80
   9   2   6  181.17   23.77
   9   3   7  306.15   31.80
   9   4   8  506.92   34.26
   9   7  14    8.57   16.76
  10   1   7   74.97   25.59
  10   5  11  338.81   35.11
  10   6  13  206.19   30.53
  10   7  15  480.71   36.05
  11   5  13   88.15   28.56
  11   6  15  498.92   44.60
  11   7  17  195.73   32.66
  -2  -2  -1   36.50    5.37
  -2  -1   0 3536.45   36.53
   2  -3  -2 4402.47   47.63
   2  -1  -1 3156.48   37.17
   4  -5  -1 1516.04   41.47
   4   6   9  449.34   17.15
   5  -5   0  315.71   24.60
   5  -2   0  336.42   21.94
   5   6   9  311.71   17.42
   6  -4   1   19.99   16.36
   6  -2   1  620.95   32.69
   7  -6   3   80.04   21.92
   7  -3   2  291.25   27.64
   7  -2   2  376.75   28.05
   7   2   4   32.89   15.69
   7   3   5   51.28   15.83
   7   5   8  121.25   17.48
   7   6  10  203.06   20.29
   8  -6   5   68.80   26.87
   8   0   4  112.73   23.95
   8   2   5 1130.69   46.46
   8   3   6  213.98   22.52
   8   5   9  309.82   26.95
   8   7  13  657.83   35.57
   9  -2   5  111.63   22.34
   9  -1   5    3.94   15.45
   9   1   6   27.48   20.79
   9   5  10  156.80   25.55
   9   6  12  175.74   26.22
  10  -1   7  594.46   46.65
  10   0   7  135.35   25.44
  10   2   8   69.55   20.84
  10   3   9  623.99   44.98
  10   4  10  112.61   22.68
  10   7  16  191.03   29.77
  11   2  10   11.21   18.57
  11   3  11  276.84   36.73
  11   4  12   17.31   22.53
  -2  -7  -3  222.43    7.11
   1  -1  -1  741.66   13.17
   2  -6  -2  899.32   25.00
   2   2   2   12.71    4.04
   2   6  10 2227.57   18.39
   3   0   0 2737.75   40.98
   3   2   2 2533.50   36.82
   3   4   5   54.44    6.36
   3   5   7    9.67    4.49
   4  -7   0    8.78   12.37
   4   4   5 1473.86   31.79
   4   7  12   67.04    8.49
   5  -4   0 1670.01   47.80
   5  -3   0  329.54   22.65
   5   5   7  344.49   18.55
   5   7  12   23.56    9.44
   6  -6   2  403.03   30.28
   6  -3   1  841.32   36.98
   6   0   2 3519.36   69.38
   6   7  12  777.05   30.02
   7  -5   3  529.76   37.38
   7   0   3  641.63   35.22
   8  -4   4  159.88   24.19
   8  -3   4  381.93   35.54
   8  -2   4   19.22   19.27
   8  -1   4  727.91   42.69
   8   6  11  295.81   26.40
   9  -4   6   -9.83   21.38
   9   0   6   16.74   20.28
   9   2   7  948.73   49.52
   9   3   8   22.89   19.41
   9   4   9   22.56   20.44
   9   7  15    3.96   18.80
  10   1   8  244.26   32.83
  10   5  12  242.71   30.35
  10   6  14   42.22   23.37
  11   4  13  180.38   31.86
  11   5  14   81.47   23.58
  11   6  16   11.29   18.57
  -2  -6  -3   20.39    3.68
   2  -5  -2   16.25    7.12
   2  -4  -2  262.92   12.94
   3  -2  -1 1159.91   28.60
   3   1   1  649.19   19.63
   4  -1   0  481.63   21.32
   4   5   7  181.91   11.84
   6   4   6  116.57   13.35
   7  -4   3  520.63   35.76
   7  -1   3  256.13   25.69
   7   1   4  377.97   28.17
   7   4   7 1074.24   41.02
   7   7  13  204.53   20.75
   8  -5   5   34.73   24.27
   8   1   5   -1.61   12.94
   8   2   6    1.03   18.04
   8   3   7  369.72   30.06
   8   4   8    1.61   15.20
   8   7  14   15.39   16.47
   9  -3   6   81.26   22.28
   9  -2   6  312.14   35.54
   9  -1   6   31.01   23.37
   9   5  11  379.73   33.36
   9   6  13 1046.73   49.14
  10  -1   8   45.64   26.33
  10   0   8  287.78   32.37
  10   2   9  131.32   23.99
  10   3  10   49.18   25.48
  10   4  11  714.48   43.95
  10   5  13   54.00   23.42
  10   6  15   98.41   24.86
  10   7  17  277.35   29.85
  11   3  12  259.94   32.37
  11   5  15   68.11   28.85
   1  -3  -2 1078.80   18.25
   2   0   0  619.78   16.22
   4  -6   0  380.63   24.46
   5  -6   1   30.13   15.72
   5  -1   1 2002.76   48.36
   6  -5   2   86.45   19.77
   6  -1   2  973.16   38.98
   6   1   3 3492.08   67.33
   6   2   4  356.91   23.29
   6   3   5 1133.20   37.89
   6   5   8  384.04   22.47
   6   6  10   59.21   12.42
   7  -6   4  104.68   23.30
   7  -3   3   12.72   18.91
   7  -2   3  962.85   44.70
   7   2   5 1029.36   42.38
   7   3   6   36.47   15.54
   7   5   9 1607.28   48.69
   7   6  11   36.68   14.28
   8  -6   6  111.91   26.84
   8  -4   5    5.67   22.03
   8   0   5   68.79   22.09
   8   5  10   -2.87   15.95
   8   6  12  571.08   34.99
   9  -4   7  213.99   34.47
   9   1   7   27.73   17.26
   9   2   8   32.31   20.87
   9   4  10   -5.21   19.40
   9   7  16  710.96   41.82
  10   1   9    1.18   21.64
  10   4  12   40.38   22.68
  10   7  18   14.28   23.92
  11   4  14  592.24   47.28
  -3  -7  -3 2261.02   29.85
  -2  -3  -2   13.54    4.47
   2   1   1 2104.11   27.39
   3  -5  -1  184.68   15.56
   3  -3  -1    4.49    6.44
   4   0   1  702.63   25.41
   4   3   4  869.36   25.62
   5  -7   2   82.60   17.76
   5  -5   1  119.54   17.65
   5  -2   1  803.01   32.28
   5   6  10 1719.44   38.94
   6  -4   2  132.32   21.31
   6  -3   2  662.56   34.63
   6  -2   2   -2.96   12.89
   6   7  13  327.78   21.15
   7  -5   4    3.58   18.80
   7   0   4  794.33   38.77
   7   7  14  561.20   29.96
   8  -5   6  555.84   41.94
   8  -3   5   15.92   20.22
   8  -2   5  768.02   45.17
   8  -1   5  891.39   46.04
   8   1   6  902.44   45.25
   8   4   9   50.58   18.11
   8   7  15   50.85   18.69
   9  -3   7  203.75   31.53
   9  -2   7   66.76   26.49
   9  -1   7  268.19   33.78
   9   0   7  101.71   21.39
   9   3   9   69.94   18.60
   9   5  12  145.59   25.34
   9   6  14  268.39   30.23
   9   7  17   68.15   21.28
  10  -1   9  110.49   28.41
  10   0   9  598.44   43.08
  10   2  10  421.46   36.84
  10   3  11  238.09   32.02
  10   5  14  121.29   27.84
  10   6  16  897.24   51.30
  10   7  19  266.53   34.12
   1  -7  -2  998.29   22.53
   1   1   1 2854.66   20.61
   3  -4  -1  207.68   14.39
   4  -5   0  359.58   22.21
   4   1   2   22.23    8.66
   4   2   3   28.87    8.39
   5  -4   1   65.62   15.36
   5  -3   1   41.88   13.13
   5   5   8  829.33   27.87
   5   7  13 2231.63   43.90
   6  -6   3   12.78   16.12
   6   0   3   92.11   16.86
   6   4   7  790.70   31.78
   7  -6   5  524.60   39.53
   7  -4   4  190.06   26.95
   7  -1   4  205.38   24.15
   7   4   8  660.42   33.45
   8  -6   7   79.42   28.47
   8   2   7  186.75   25.61
   8   3   8  387.73   31.79
   8   5  11  167.02   22.56
   8   6  13  514.09   33.98
   9   1   8   12.03   22.12
   9   4  11  133.58   25.55
  10   0  10    4.99   22.29
  10   1  10  196.48   28.49
  10   2  11   -2.58   21.99
  10   4  13   54.91   25.51
  10   6  17   25.77   22.11
  10   7  20  231.59   32.96
   0   4   6 3944.92   26.46
   2  -2  -1  952.25   21.75
   3  -1   0  800.34   23.22
   3   6  10  139.94    8.87
   4  -7   1   44.00   14.74
   4   6  10 2596.53   40.28
   4   7  13  130.52   10.73
   6  -5   3  459.65   32.53
   6   1   4 1036.81   38.68
   6   5   9  704.51   29.58
   6   6  11    7.65   10.23
   7  -3   4 1929.39   62.61
   7  -2   4 1754.21   58.62
   7   1   5  151.99   19.14
   7   2   6 1567.01   51.05
   7   3   7  113.28   19.36
   7   5  10  141.85   18.88
   7   6  12 1212.29   43.12
   8  -4   6  262.65   29.02
   8  -3   6   -9.24   21.18
   8  -1   6   24.38   19.56
   8   0   6  603.89   36.80
   8   7  16    8.82   16.76
   9  -3   8   -6.58   22.24
   9  -2   8  132.66   29.56
   9  -1   8  979.03   53.98
   9   0   8  580.63   42.16
   9   2   9  328.77   30.68
   9   3  10 1401.39   56.30
   9   5  13   -6.69   19.55
   9   6  15  312.54   30.79
   9   7  18   44.61   22.07
  10  -1  10  345.02   36.05
  10   1  11   21.35   23.74
  10   3  12   25.90   18.40
  10   5  15   33.06   19.07
  -2  -5  -3 3991.32   30.25
   0   3   4 1756.02   15.27
   1  -6  -2    9.37    5.10
   1  -4  -2   66.78    6.11
   2  -7  -1 1590.75   35.04
   3   3   4 1219.08   24.83
   4  -1   1 1452.41   36.80
   4   4   6 1701.18   34.45
   5  -6   2  130.70   18.97
   5  -1   2  652.83   28.93
   6  -4   3 1101.91   45.51
   6  -1   3   50.00   13.22
   6   2   5   -5.87   10.28
   6   3   6  534.58   26.29
   6   7  14  958.46   34.03
   7  -5   5   60.08   21.98
   7   0   5 1188.63   46.72
   7   7  15   30.82   15.14
   8  -5   7   22.52   18.34
   8  -2   6  367.58   31.43
   8   1   7  169.85   24.98
   8   4  10  358.49   29.33
   8   6  14  144.66   23.12
   9   1   9  970.32   51.67
   9   4  12  167.33   27.66
   9   6  16   59.90   21.12
   9   7  19   -5.05   20.70
  10   0  11   32.69   26.01
  10   2  12  275.61   35.69
  10   3  13  930.37   54.44
  10   4  14  114.99   23.39
  10   5  16  103.57   28.21
  10   6  18   49.30   19.87
   1  -5  -2   86.40    7.31
   3   0   1 1562.59   31.52
   4  -6   1  168.11   17.97
   4   5   8  276.46   14.34
   5  -7   3  250.95   25.65
   5  -5   2  252.56   23.60
   6  -6   4  -14.31   17.41
   6  -3   3  445.45   29.80
   6  -2   3   43.47   13.21
   7  -6   6   17.99   19.57
   7  -4   5   30.72   20.30
   7  -1   5  854.08   41.64
   7   4   9   51.17   17.09
   7   6  13  161.87   19.87
   8  -4   7  288.59   33.80
   8   0   7   16.45   20.71
   8   2   8  278.79   25.88
   8   3   9  148.58   20.28
   8   5  12 1940.51   59.04
   8   7  17  943.48   43.37
   9  -3   9   -1.31   21.55
   9  -2   9  505.34   43.44
   9  -1   9  127.94   27.46
   9   0   9  602.14   44.02
   9   2  10  831.41   45.39
   9   3  11   -1.50   14.61
   9   5  14   69.59   22.22
  10   1  12  283.79   36.80
  10   4  15  374.78   38.59
  10   5  17   51.82   24.65
  10   6  19   18.65   23.07
   0  -3  -2  149.35    4.20
   2  -6  -1 2008.69   38.15
   2  -3  -1 1363.09   27.25
   3  -2   0  674.92   22.60
   3   2   3 1190.74   25.68
   5  -4   2    0.40   11.93
   5  -3   2  283.72   22.02
   5  -2   2    1.54   10.28
   6  -7   5  118.46   20.36
   6  -5   4   88.37   19.46
   6   0   4  105.25   15.65
   6   4   8 3450.49   64.44
   6   6  12   72.99   13.93
   6   7  15  501.17   26.58
   7  -5   6  270.44   30.50
   7  -3   5  188.60   22.94
   7  -2   5   20.96   16.93
   7   1   6 2726.07   67.08
   7   2   7   11.88   14.69
   7   3   8  379.65   27.62
   7   5  11  582.12   31.58
   7   7  16  226.51   22.90
   8  -5   8   11.28   21.71
   8  -3   7 1075.92   51.76
   8  -2   7 1134.06   53.91
   8  -1   7   -6.52   18.11
   8   1   8  529.96   37.61
   8   4  11   -4.19   17.22
   8   6  15  453.22   33.22
   8   7  18    4.19   17.97
   9   1  10  167.16   29.86
   9   4  13   92.50   24.40
   9   5  15  565.47   39.70
   9   6  17  721.22   44.13
  10   0  12  107.82   25.07
  10   2  13  272.78   31.72
  10   3  14  124.98   24.49
  10   6  20  515.92   42.78
  -1   0   0 1030.18   14.94
   2   3   4  108.97    6.16
   3   1   2  639.30   19.54
   3   4   6  181.44   10.00
   3   5   8   10.79    4.79
   4  -7   2  201.99   20.82
   4  -5   1   65.23   13.24
   4  -4   1  693.00   28.81
   4   0   2  113.66   11.29
   4   3   5   71.70    9.66
   5  -6   3  450.40   30.43
   5   0   3 1101.00   35.32
   6  -4   4  224.98   24.62
   6  -1   4  785.63   35.95
   6   1   5 2164.35   54.84
   6   3   7   98.96   16.13
   6   5  10  678.78   30.06
   7  -7   8    6.92   24.27
   7  -6   7   65.56   24.73
   7   0   6    5.23   16.17
   8  -4   8    0.47   22.75
   8   0   8  739.80   42.63
   8   2   9 1502.30   55.82
   8   3  10  143.60   22.85
   8   5  13  408.37   31.59
   9  -3  10  517.67   41.03
   9  -2  10  556.46   45.41
   9  -1  10   29.04   25.63
   9   0  10  175.15   29.07
   9   2  11  418.75   34.26
   9   3  12   -1.90   14.71
   9   6  18  220.55   30.67
  10   1  13   -2.25   17.27
  10   2  14  609.30   47.52
  10   3  15  315.03   37.13
  10   4  16    7.85   17.64
  10   5  18  113.40   24.79
   2  -5  -1  258.29   14.11
   2  -4  -1   98.02    9.09
   2  -1   0  277.98   11.86
   3  -4   0  450.96   20.52
   3  -3   0   41.49    8.86
   4   1   3 1116.13   30.88
   4   2   4 1782.83   37.52
   4   6  11  907.72   25.25
   5  -7   4  176.66   22.65
   6  -7   6  193.48   28.59
   6  -6   5    8.60   16.36
   6  -3   4  185.10   22.30
   6  -2   4  741.02   36.26
   6   2   6  948.31   35.92
   7  -4   6  751.75   41.55
   7  -3   6  380.99   33.13
   7  -1   6  310.28   29.43
   7   1   7 1092.73   44.97
   7   4  10  141.67   19.77
   7   5  12  714.92   35.09
   7   6  14  270.37   23.84
   7   7  17  307.64   25.92
   8  -5   9   10.70   22.26
   8  -3   8   42.32   22.03
   8  -2   8  -11.84   20.97
   8  -1   8  202.16   29.08
   8   4  12  385.97   31.93
   8   6  16  309.56   29.34
   9   1  11   28.87   21.74
   9   2  12  294.81   33.16
   9   3  13  178.35   27.72
   9   4  14  187.07   24.79
   9   5  16  158.50   27.81
   9   6  19  132.84   25.94
  10   1  14   69.09   29.02
  10   2  15   48.27   25.46
  10   3  16   -1.04   21.77
  10   4  17   98.99   27.67
  10   5  19   14.72   23.24
  -2  -1  -1 2012.65   27.42
  -1  -1  -1 3467.32   24.44
   3  -7   1   77.58   13.49
   4  -6   2  262.79   21.63
   5  -5   3  143.12   19.43
   5  -1   3  506.98   25.17
   6  -5   5   39.87   19.28
   6   0   5 2406.04   59.05
   6   4   9  453.46   25.42
   6   6  13 1016.97   36.42
   6   7  16  288.63   22.03
   7  -7   9  217.87   31.61
   7  -6   8   33.78   21.42
   7  -5   7  353.72   34.53
   7  -2   6  131.10   20.20
   7   2   8   19.89   15.36
   7   3   9  167.40   21.10
   8  -4   9   69.28   26.93
   8   1   9 1247.05   51.31
   8   2  10  132.78   25.19
   8   3  11  713.29   40.90
   8   5  14   -3.87   12.09
   9  -2  11   40.19   24.13
   9  -1  11  603.40   46.16
   9   0  11  141.52   24.71
   9   4  15  209.08   30.83
   9   5  17   -2.21   21.67
   9   6  20   83.00   24.57
  10   4  18  244.39   36.36
  -1   1   1  943.36   15.55
  -1   4   6  145.62    8.10
   0   5   8  555.29   10.69
   1  -2  -1 1988.70   23.39
   2   5   8    9.51    3.10
   3  -1   1  493.28   19.24
   4   4   7   32.26    7.58
   4   5   9 1255.77   30.03
   5  -4   3  458.34   27.96
   5  -3   3  145.41   18.07
   5  -2   3  194.89   19.13
   6  -6   6  398.24   32.83
   6  -4   5   16.67   16.05
   6   1   6    2.84   13.24
   6   5  11  289.22   21.60
   7  -4   7  108.37   24.78
   7   0   7  412.29   30.88
   7   4  11 1842.63   54.76
   7   6  15  126.64   19.99
   8  -5  10  234.39   30.83
   8  -3   9  155.44   27.83
   8  -2   9  123.60   27.26
   8  -1   9  341.89   34.36
   8   0   9   59.38   17.98
   8   4  13  192.29   26.27
   8   5  15  200.87   25.95
   8   6  17  183.35   22.61
   9  -2  12  521.80   44.27
   9   0  12   -5.90   21.09
   9   1  12  115.27   23.05
   9   2  13  701.55   46.49
   9   3  14 1522.18   63.27
   9   6  21  215.95   30.56
  10   3  17  830.27   51.34
  -2  -4  -3  767.38   14.16
   0  -7  -2   46.06    5.65
   1   3   4  375.92    5.74
   2  -7   0  240.82   16.05
   2   0   1  827.36   18.72
   2   4   6  251.67    8.52
   3   6  11  827.21   19.98
   4  -7   3   44.98   16.17
   4  -5   2  310.37   21.53
   5  -7   5  272.39   26.75
   5  -6   4   10.55   12.19
   5   0   4  122.58   15.43
   6  -7   7   65.06   21.99
   6  -3   5  624.12   35.70
   6  -2   5   80.49   19.01
   6  -1   5   -9.42   10.19
   6   2   7 2399.62   57.24
   6   3   8  990.66   36.27
   7  -6   9  327.93   34.72
   7  -5   8   67.14   24.90
   7  -3   7  285.78   29.72
   7  -2   7  693.58   41.01
   7  -1   7  189.58   24.70
   7   1   8   82.80   20.83
   7   3  10  383.75   28.27
   7   5  13 1476.21   49.53
   8  -4  10  323.39   36.63
   8   1  10 1565.69   57.80
   8   2  11  886.73   46.14
   8   3  12   11.81   19.60
   8   6  18  140.58   25.00
   9  -1  12  299.29   32.94
   9   1  13  618.85   45.52
   9   3  15   28.10   21.83
   9   4  16   72.60   23.58
   9   5  18  246.53   28.72
   9   6  22  242.55   32.42
  -2  -2  -2   19.92    4.70
   1  -7  -1   47.26    8.17
   2   2   3  883.77   17.21
   3   3   5  423.63   15.46
   4  -4   2  189.85   17.20
   4   0   3 3151.47   52.85
   5  -5   4  183.05   22.52
   6  -5   6  424.66   33.79
   6   0   6 3786.71   74.75
   6   4  10   -2.53   10.03
   6   6  14   10.35   11.56
   7  -4   8  390.68   35.89
   7   2   9  146.15   19.23
   7   6  16  551.00   33.10
   8  -3  10   12.71   21.51
   8  -2  10  558.11   42.56
   8  -1  10   49.70   24.25
   8   0  10  302.66   29.05
   8   4  14  779.40   42.78
   8   5  16  833.39   44.50
   8   6  19  182.29   27.29
   9  -1  13  -15.42   22.78
   9   0  13  227.79   34.71
   9   2  14  769.93   46.34
   9   4  17  162.19   29.72
   9   5  19  433.49   38.39
   9   6  23   44.69   25.71
   2  -2   0 1254.05   25.37
   2   1   2   26.23    5.19
   3  -2   1 1497.25   33.31
   3   0   2 3134.65   44.49
   4  -6   3  547.12   29.67
   4   3   6   77.20    8.87
   4   6  12    6.32    7.39
   5  -4   4 1592.61   49.65
   5  -1   4  141.89   14.68
   6  -7   8  702.34   45.33
   6  -6   7    3.32   19.06
   6  -4   6  123.64   22.98
   6   5  12  256.61   21.20
   7  -6  10    8.06   21.23
   7  -5   9   14.86   22.04
   7  -3   8  911.74   47.87
   7  -2   8  103.76   22.30
   7  -1   8    0.89   18.48
   7   0   8  295.15   26.21
   7   4  12   83.69   16.18
   7   5  14  365.68   28.45
   8  -4  11  231.50   30.55
   8   1  11  103.82   20.31
   8   2  12  367.82   33.69
   8   3  13  103.62   24.03
   8   5  17  569.37   38.25
   8   6  20   35.98   20.05
   9   0  14   52.20   24.97
   9   1  14   -9.04   20.76
   9   2  15  208.70   32.60
   9   3  16   14.36   21.34
   9   4  18   -5.37   23.44
   9   5  20   34.31   22.90
   2  -6   0    7.81    7.19
   3  -7   2  569.89   27.73
   3  -4   1  464.80   21.37
   3  -3   1 1202.96   31.71
   3   1   3 2017.19   34.89
   3   2   4  374.50   15.37
   4   1   4  624.00   23.31
   4   2   5   29.60    6.98
   5  -7   6    2.33   17.95
   5  -6   5   11.23   15.63
   5  -3   4  112.41   17.15
   5  -2   4   -1.83    7.66
   6  -3   6  228.99   25.98
   6  -2   6  138.00   21.52
   6  -1   6  693.97   34.15
   6   1   7 3200.93   66.81
   6   2   8  681.99   32.62
   6   3   9  231.23   19.60
   6   6  15   36.77   13.45
   7  -4   9   31.67   20.77
   7   1   9 1470.17   51.62
   7   2  10 1630.49   54.30
   7   3  11  503.33   30.66
   7   6  17    0.33   14.29
   8  -4  12  220.27   33.98
   8  -3  11 1037.08   53.77
   8  -2  11  808.88   49.51
   8  -1  11   25.48   22.97
   8   0  11   49.94   18.27
   8   4  15   44.85   16.05
   8   6  21  140.38   25.09
   9  -1  14   29.94   19.37
   9   1  15   10.54   24.60
   9   2  16 1106.01   57.75
   9   3  17  299.02   35.94
   9   4  19  453.81   41.61
   9   5  21    2.92   21.60
   9   5  22  326.63   37.64
  -1   5   8  961.66   19.60
   0  -6  -2   87.40    5.78
   0  -4  -2 2964.25   22.43
   1  -6  -1  750.70   20.47
   1  -3  -1 6760.05   47.34
   2  -5   0 1456.90   32.30
   2  -3   0   52.33    7.63
   3  -8   3   38.44   12.93
   3   4   7  236.62   11.61
   3   5   9  879.72   21.19
   4  -7   4   59.29   17.23
   4  -5   3 2888.05   61.27
   4   4   8   20.92    7.43
   4   5  10  337.03   16.92
   5  -5   5  199.49   22.82
   5   0   5   -5.94    9.70
   6  -7   9   23.64   23.79
   6  -6   8   13.13   19.93
   6  -5   7  657.85   38.23
   6   0   7   56.44   16.67
   6   4  11  544.20   29.07
   6   5  13  604.20   30.40
   7  -6  11   15.97   25.37
   7  -5  10   90.10   26.22
   7  -3   9   -4.16   20.22
   7   0   9  419.75   31.90
   7   4  13  354.32   27.86
   7   5  15   52.37   17.27
   7   6  18  187.93   24.14
   8  -3  12   71.53   27.69
   8   0  12  967.87   50.66
   8   1  12    4.80   14.95
   8   2  13  980.73   48.80
   8   3  14  398.33   31.38
   8   4  16  101.96   24.54
   8   5  18   15.24   20.89
   8   6  22  117.67   25.41
   9   0  15  108.12   24.37
   9   1  16  546.86   44.33
   9   3  18  365.37   39.12
   9   4  20   -1.11   23.98
  -3  -6  -4 1206.58   21.01
  -1   2   2 2324.55   25.70
   1  -8   0  152.97   13.03
   2  -4   0 1235.39   28.35
   4  -4   3 1117.66   37.43
   5  -1   5  690.46   31.46
   5   1   6 1108.96   36.50
   6  -4   7 1655.90   57.84
   6  -1   7  575.20   33.14
   6   3  10  494.15   28.37
   6   6  16  289.28   23.65
   7  -4  10  536.43   40.28
   7  -2   9   81.31   19.05
   7  -1   9  484.92   33.07
   7   1  10 1256.26   49.72
   7   2  11  132.92   22.81
   7   3  12  549.12   33.73
   7   5  16  401.12   30.12
   7   6  19   78.59   19.36
   8  -2  12  323.97   33.21
   8  -1  12  926.07   50.85
   8   1  13 1637.51   63.58
   8   3  15  457.83   37.04
   8   5  19  582.70   40.67
   9   0  16   59.28   27.64
   9   2  17   47.31   20.54
   9   3  19  105.48   30.43
   9   4  21  405.69   41.95
   1  -5  -1  389.53   13.91
   3  -6   2 1295.68   38.42
   3  -1   2 5985.10   64.43
   4  -6   4  914.84   37.99
   4  -3   3   49.98   11.66
   4   0   4   52.54   10.91
   5  -7   7    9.02   19.23
   5  -6   6  295.41   25.73
   5  -4   5   65.20   14.20
   5  -3   5  721.53   34.21
   5  -2   5 1184.66   41.32
   6  -7  10  218.52   32.74
   6  -6   9  332.99   34.11
   6  -5   8  148.42   25.31
   6  -3   7  449.48   30.34
   6  -2   7   97.89   19.36
   6   1   8    5.17   10.93
   6   2   9  319.43   24.58
   7  -5  11   74.10   24.93
   7  -3  10  765.71   46.00
   7   0  10   63.40   21.24
   7   4  14  612.27   35.33
   8  -3  13   56.73   20.08
   8  -2  13  111.85   29.41
   8  -1  13   21.83   21.92
   8   0  13  128.21   28.29
   8   2  14   26.83   16.68
   8   4  17  242.72   27.30
   8   5  20  204.96   30.97
   9   1  17  600.09   44.28
   9   2  18  689.63   46.37
   9   3  20   -5.81   25.00
   6   4  12 2591.52   59.57
   6   5  14  192.09   18.83
   7  -2  10    5.53   14.32
   7  -1  10   -5.05   13.48
   8   3  16   -9.85   13.83
   9   1  18   -0.81   17.92
   9   2  19  202.96   29.14
 -12  -9   2  590.07   48.82
 -12  -8   5   73.95   26.58
 -12  -8   6   40.59   25.36
 -11 -11  -5   44.02   25.04
 -11  -9  -2  191.65   31.83
 -11  -7   4  290.00   30.58
 -11  -6   8  121.29   24.27
 -10 -11  -7  115.79   31.80
 -10 -10  -6   14.10   25.16
 -10  -8  -3   53.46   23.59
 -10  -5   7  412.85   32.47
  -9 -12  -9   64.90   22.61
  -9  -8  -5  366.52   34.92
  -9  -6  -1  827.02   44.13
  -9  -5   2   12.86   17.86
  -9  -4   6   15.73   14.18
  -8 -10  -9  342.81   35.24
  -8  -9  -8   11.22   20.27
  -8  -8  -7  484.30   37.56
  -8  -5  -1 1017.70   41.90
  -8  -4   2   56.41   15.75
  -8  -3   6  154.20   17.91
  -7 -12 -11  153.05   26.11
  -7 -10 -10   13.00   15.32
  -7  -7  -7   11.24   18.35
  -7  -4  -1  343.67   24.66
  -7  -2   7 1241.88   35.60
  -6 -13 -12   38.95   26.80
  -6 -10 -11  171.31   26.43
  -6  -5  -5  473.66   26.54
  -6  -2   3  266.44   17.03
  -5 -11 -12  978.48   48.41
  -5  -9 -11  197.63   24.67
  -5  -6  -8   -7.13   12.22
  -4 -10 -12   63.39   19.84
  -3  -8 -11   23.50   12.39
  -3  -5  -8    7.03    6.16
  -1  -3  -6 3391.78   38.62
  -1  -1  -2   49.67    4.37
 -12  -9   1   79.35   29.54
 -12  -8   4   -7.43   22.69
 -11 -10  -4   -5.09   22.76
 -11  -8   0    9.31   18.74
 -11  -7   3   10.82   17.39
 -11  -6   7  478.38   37.68
 -10  -9  -5  267.18   35.40
 -10  -7  -1    4.30   19.78
 -10  -6   2  162.68   22.58
 -10  -5   6  296.96   29.47
  -9 -11  -9   57.80   27.61
  -9 -10  -8  690.23   45.61
  -9  -9  -7  175.29   30.67
  -9  -7  -4  383.27   33.49
  -8 -13 -11   31.89   26.04
  -8 -11 -10   15.90   17.96
  -8  -7  -6  299.97   29.61
  -8  -6  -4  405.94   32.27
  -7 -13 -12    6.08   22.40
  -7 -11 -11   38.27   18.56
  -7  -5  -4  329.28   26.31
  -6 -12 -12  286.67   30.08
  -6  -6  -7   63.51   14.41
  -6  -1   8 1572.52   33.27
  -5 -10 -12  661.88   38.51
  -5  -1   4  210.46   12.72
  -4  -8 -11  218.00   22.47
  -4  -7 -10 1241.41   41.41
  -4  -4  -6 1789.02   42.44
  -4  -3  -4  859.72   27.95
  -3  -9 -12  820.40   36.50
  -3  -3  -5  477.26   19.65
  -3  -1   0 1284.77   24.26
  -3   1   9 1434.21    9.59
 -12  -9   0   88.64   28.13
 -12  -8   3  862.94   53.50
 -11 -10  -5   16.01   24.31
 -11  -9  -3  711.76   49.14
 -11  -8  -1  402.55   39.97
 -11  -7   2 1150.53   55.80
 -11  -6   6   14.84   20.83
 -10 -11  -8  182.40   35.53
 -10 -10  -7  465.03   43.66
 -10  -8  -4  -17.84   22.03
 -10  -7  -2  212.65   29.07
 -10  -6   1    6.32   19.07
 -10  -5   5  120.96   23.36
  -9 -12 -10   20.27   24.25
  -9  -8  -6  425.80   36.87
  -9  -6  -2  640.36   39.17
  -9  -5   1  215.26   22.74
  -9  -4   5   -2.81   13.37
  -8 -12 -11  185.93   28.98
  -8 -10 -10  161.57   30.00
  -8  -9  -9  150.13   28.77
  -8  -5  -2   13.33   12.28
  -8  -4   1 1298.18   44.48
  -8  -3   5 1793.34   48.94
  -7 -12 -12  455.00   41.97
  -7 -10 -11  391.57   36.58
  -7  -9 -10   33.89   20.50
  -7  -8  -9  458.92   35.41
  -7  -6  -6  739.88   36.74
  -7  -2   6  369.63   20.81
  -6 -11 -12   -3.84   14.97
  -6  -9 -11    0.54   18.06
  -6  -8 -10 1111.44   47.66
  -6  -7  -9  778.57   38.74
  -6  -3  -1  740.70   29.03
  -5  -3  -3 2214.79   47.10
  -5  -2   0 1972.23   40.73
  -5   0  10    1.20    4.71
  -4  -9 -12    2.21   15.29
  -3  -4  -7  266.76   16.66
  -3  -2  -3 1163.20   27.00
  -2  -6 -10 2366.35   46.53
  -1  -6 -10  675.36   23.24
  -1  -5  -9  827.54   23.43
 -12  -8   2    1.66   23.22
 -12  -7   7  271.41   35.61
 -11  -9  -4   40.93   24.32
 -11  -8  -2  196.22   31.81
 -11  -7   1   19.00   22.84
 -11  -6   5   78.07   24.62
 -10  -9  -6  401.25   36.53
 -10  -5   4   65.45   21.02
  -9 -11 -10   92.73   28.92
  -9 -10  -9   58.80   25.36
  -9  -9  -8   54.15   26.20
  -9  -7  -5 1366.46   57.83
  -9  -5   0 1195.30   48.98
  -9  -4   4  539.39   32.72
  -8 -13 -12  126.18   33.52
  -8 -11 -11  210.68   32.12
  -8  -8  -8   71.14   18.67
  -8  -6  -5  414.75   32.91
  -7 -11 -12  442.13   39.36
  -7  -7  -8  128.20   19.40
  -7  -4  -2    9.94   11.07
  -6 -12 -13  343.39   34.03
  -6 -10 -12  293.41   32.02
  -6  -5  -6 2314.04   57.23
  -6  -2   2  320.27   18.76
  -6  -1   7   38.34    7.89
  -5 -11 -13   87.83   21.51
  -5  -8 -11  711.64   36.54
  -5  -7 -10  232.06   23.04
  -4  -2  -2   97.50   10.83
  -3  -6 -10  140.40   15.12
  -2  -7 -11  926.65   31.48
  -2  -5  -9  241.48   15.29
  -2  -3  -6    8.36    6.21
  -2  -2  -4  206.36   11.18
  -1  -7 -11   28.45    9.08
   0  -6 -10   60.06    8.54
   0  -5  -9  172.17   10.06
 -12  -9  -1    0.13   19.12
 -12  -8   1   38.71   25.29
 -12  -7   5    7.99   21.40
 -12  -7   6  304.71   34.81
 -11 -10  -6  301.02   38.22
 -11  -7   0   94.94   26.25
 -11  -6   4  383.15   35.68
 -10 -11  -9   26.57   27.70
 -10 -10  -8  -16.40   24.30
 -10  -8  -5  155.80   30.46
 -10  -7  -3  110.77   26.76
 -10  -6   0   34.61   16.67
  -9 -12 -11  124.97   30.56
  -9  -8  -7  433.91   38.44
  -9  -6  -3  308.50   28.03
  -8 -12 -12   25.86   26.29
  -8  -7  -7   16.97   14.62
  -8  -5  -3   52.98   17.59
  -8  -4   0   82.63   15.01
  -8  -3   4 1037.39   38.28
  -7 -13 -13  211.16   35.39
  -7  -9 -11  879.87   46.91
  -7  -6  -7   49.86   17.74
  -7  -5  -5 3487.75   74.24
  -7  -2   5  698.24   27.81
  -6 -11 -13  849.51   47.17
  -6  -6  -8  108.66   17.01
  -5  -9 -12   77.32   17.11
  -5  -6  -9  269.71   23.08
  -4 -10 -13  861.26   41.36
  -4  -1   1 2135.39   35.26
  -3  -8 -12  382.63   24.94
  -1  -4  -8 1274.16   26.68
   0  -4  -8   21.51    4.80
 -12  -9  -2  904.94   56.92
 -12  -7   4    1.53   21.64
 -11  -9  -5   88.91   29.45
 -11  -8  -3  147.38   31.06
 -11  -6   3  358.56   34.96
 -10  -9  -7  126.02   25.63
 -10  -6  -1  218.30   29.10
 -10  -5   3  169.09   22.05
  -9 -11 -11  529.15   45.80
  -9 -10 -10   82.37   29.10
  -9  -9  -9   13.17   24.09
  -9  -7  -6   27.06   20.76
  -9  -5  -1  -13.04   16.71
  -9  -4   3  178.96   20.26
  -8 -11 -12  316.29   37.64
  -8 -10 -11    1.83   16.10
  -8  -9 -10  518.80   37.85
  -8  -8  -9  395.17   35.53
  -8  -3   3   19.93   13.18
  -7 -12 -13   60.51   24.69
  -7 -10 -12    9.81   22.52
  -7  -8 -10 1086.77   48.04
  -7  -7  -9   16.55   18.63
  -7  -4  -3  460.86   28.27
  -6  -9 -12  391.66   33.31
  -6  -8 -11  377.23   31.18
  -6  -7 -10  138.24   21.24
  -6  -1   6   76.54   10.56
  -5 -10 -13  263.48   28.31
  -5  -2  -1  215.54   15.54
  -5  -1   3 1214.49   28.86
  -5   0   9 1228.89   22.54
  -4  -8 -12   36.74   16.08
  -4  -7 -11   47.85   14.22
  -4  -4  -7   26.39   10.29
  -4  -3  -5   48.45   10.63
  -3  -5  -9  845.98   28.96
  -2  -4  -8 1153.60   29.05
 -12  -9  -3   55.62   29.36
 -12  -8   0  130.78   26.27
 -12  -7   3  460.79   41.82
 -11 -10  -7   18.15   18.06
 -11  -8  -4   59.38   25.55
 -11  -7  -1   -8.60   21.00
 -11  -6   2  263.98   30.58
 -10 -11 -10  257.85   37.93
 -10 -10  -9   24.80   26.16
 -10  -8  -6  862.84   49.03
 -10  -7  -4  387.86   35.79
 -10  -5   2   59.05   20.81
  -9 -12 -12   72.95   29.97
  -9  -8  -8  159.67   29.32
  -9  -6  -4   21.47   15.08
  -9  -4   2  290.37   26.56
  -9  -3   8    4.56   13.21
  -8 -12 -13  185.41   32.69
  -8  -7  -8   76.95   23.32
  -8  -6  -6  757.61   39.41
  -8  -5  -4 1271.35   49.33
  -8  -4  -1  443.37   27.98
  -7 -11 -13    0.57   23.08
  -7  -2   4  302.53   19.37
  -6 -12 -14   50.95   22.19
  -6 -10 -13   55.84   23.21
  -6  -5  -7  326.28   23.16
  -6  -2   1 1134.26   33.20
  -5  -8 -12  334.95   28.26
  -5  -7 -11  972.71   40.63
  -5  -3  -4  640.34   26.82
  -4  -9 -13   91.41   19.14
  -3  -9 -13   18.61   14.65
  -3  -3  -6    9.40    7.58
 -12  -8  -1  785.29   51.73
 -12  -7   2  275.12   35.51
 -11 -10  -8    7.98   22.43
 -11  -9  -6  223.81   30.60
 -11  -7  -2  164.09   30.07
 -10  -9  -8   -2.43   17.67
 -10  -6  -2   91.08   20.09
 -10  -5   1  532.02   37.25
 -10  -4   6    0.39   16.72
 -10  -4   7   30.09   15.59
  -9 -10 -11  703.39   49.87
  -9  -9 -10  374.93   37.37
  -9  -7  -7   60.52   22.12
  -9  -5  -2   16.43   16.82
  -9  -3   7  367.45   25.63
  -8 -10 -12  520.43   42.43
  -8  -9 -11  117.15   27.55
  -8  -8 -10  155.38   26.33
  -8  -3   2    1.98   12.11
  -7 -13 -14  150.03   31.75
  -7 -12 -14  118.25   27.23
  -7  -9 -12  161.29   27.57
  -7  -8 -11  135.89   25.35
  -7  -6  -8  485.74   32.73
  -7  -5  -6   35.54   14.07
  -6  -6  -9 1223.67   44.97
  -5 -11 -14  444.27   35.70
  -5  -9 -13   85.45   20.89
  -5  -6 -10 1607.14   49.12
  -4  -2  -3   14.00    7.98
  -3  -4  -8  106.65   12.14
  -3  -1  -1  660.96   18.21
  -2  -1  -2   26.62    5.59
   1  -5  -9  134.50    7.17
 -12  -9  -4    0.16   18.79
 -12  -8  -2   96.91   29.57
 -12  -7   1    6.56   22.15
 -11  -9  -7  255.07   36.79
 -11  -8  -5  638.27   47.59
 -11  -6   1   37.27   18.02
 -11  -5   6  124.57   23.08
 -10 -11 -11  117.26   31.94
 -10 -10 -10   64.99   29.15
 -10  -9  -9  176.04   31.09
 -10  -8  -7  132.97   24.79
 -10  -7  -5   37.73   18.78
 -10  -6  -3  139.22   26.59
  -9 -12 -13  214.60   34.41
  -9 -11 -12    8.85   18.20
  -9  -8  -9   26.44   23.56
  -9  -6  -5  532.71   35.46
  -9  -4   1  202.26   23.75
  -9  -3   6  219.87   22.06
  -8 -11 -13   58.50   25.82
  -8  -7  -9  556.18   37.95
  -8  -6  -7  244.91   27.46
  -8  -5  -5   91.41   20.02
  -8  -4  -2  128.80   19.77
  -7 -10 -13   79.71   23.74
  -7  -7 -10  383.82   32.24
  -7  -4  -4  738.69   33.91
  -7  -2   3  937.22   32.65
  -6 -11 -14   44.53   17.71
  -6  -9 -13  208.37   27.68
  -6  -8 -12  125.84   23.04
  -6  -7 -11  804.06   39.86
  -6  -2   0  315.11   19.37
  -6  -1   5  681.32   23.39
  -5 -10 -14   16.92   19.11
  -5  -1   2 2521.46   42.10
  -5   0   8    9.61    4.93
  -4 -10 -14   96.12   20.98
  -4  -1   0   30.81    7.15
  -3  -2  -4  375.35   16.01
  -2  -7 -12  104.91   13.37
  -2  -6 -11  133.74   13.68
  -1  -2  -5 1119.80   20.31
   0  -2  -5 5937.88   34.89
   3  -3  -5   68.63    5.26
 -13  -8   2  189.28   31.89
 -12  -9  -5   21.45   27.84
 -12  -8  -3  173.22   31.31
 -12  -7   0  -12.43   21.22
 -12  -6   5  230.53   32.12
 -11 -10  -9   16.62   25.18
 -11  -7  -3   83.08   21.52
 -11  -6   0  472.27   38.22
 -11  -5   5  120.95   23.13
 -10  -8  -8   -3.06   21.57
 -10  -7  -6  332.92   35.74
 -10  -5   0   15.86   18.27
 -10  -4   5   54.52   17.54
  -9 -10 -12  671.25   47.79
  -9  -5  -3  455.89   31.68
  -9  -4   0 2358.27   64.70
  -9  -3   5  540.02   30.20
  -8 -12 -14   -2.87   25.40
  -8  -9 -12   -1.99   19.41
  -8  -3   1  760.85   34.33
  -7 -11 -14   32.33   22.40
  -7  -5  -7  183.21   22.73
  -6 -10 -14   21.21   20.62
  -6  -5  -8  403.07   25.44
  -6  -4  -6  137.52   16.51
  -5  -5  -9   29.35   12.57
  -5  -3  -5 1632.68   42.19
  -5  -2  -2  306.84   17.32
  -4  -8 -13   13.09   14.83
  -4  -7 -12   46.83   14.86
  -4  -4  -8    9.02    9.48
  -3  -8 -13   62.70   15.18
  -3  -5 -10 1908.02   44.02
  -2  -5 -10 3392.31   52.92
  -1  -6 -11 1061.83   28.50
  -1  -5 -10   81.83    9.87
  -1  -3  -7  203.25   10.56
 -13  -8   1   30.90   23.65
 -12  -9  -6  647.12   50.76
 -12  -6   4  169.99   30.19
 -11  -9  -8    8.45   23.91
 -11  -8  -6   29.70   19.08
 -11  -7  -4  169.19   31.27
 -11  -6  -1    0.80   21.42
 -11  -5   4  440.39   32.68
 -10 -11 -12  193.84   35.78
 -10 -10 -11  586.95   47.34
 -10  -9 -10  211.74   32.10
 -10  -6  -4  275.60   32.57
 -10  -5  -1  364.46   32.71
 -10  -4   4  722.81   38.04
  -9 -11 -13  106.46   28.57
  -9  -9 -11    1.41   16.76
  -9  -8 -10  327.64   36.24
  -9  -7  -8  706.92   42.11
  -9  -6  -6  409.76   31.86
  -8 -11 -14   11.11   24.89
  -8 -10 -13  128.13   24.16
  -8  -8 -11  283.64   31.23
  -8  -6  -8  964.62   46.82
  -8  -4  -3  263.39   24.90
  -7 -12 -15  120.50   29.60
  -7 -10 -14   12.69   20.57
  -7  -9 -13   77.41   23.83
  -7  -8 -12  156.67   26.62
  -7  -6  -9  576.09   33.87
  -7  -4  -5  748.65   35.56
  -7  -3  -2  145.32   18.14
  -6  -6 -10   79.96   15.68
  -6  -1   4  942.71   27.93
  -5  -9 -14  288.15   27.51
  -5  -8 -13   95.18   20.24
  -5  -7 -12   22.83   15.33
  -4  -9 -14  122.78   20.74
  -4  -3  -6   65.79    9.72
  -2  -3  -7   41.90    6.52
  -2  -2  -5  315.82   13.74
  -2   0   1  748.68   13.29
  -1  -7 -12 1068.56   30.11
   0  -3  -7  897.24   16.79
   1  -4  -8   65.83    4.52
 -13  -8   0  305.13   36.46
 -13  -7   4  147.75   33.02
 -12  -8  -4   97.42   24.08
 -12  -7  -1  420.09   37.74
 -12  -6   3  186.35   30.84
 -11 -10 -10  446.08   44.20
 -11  -8  -7  114.46   29.79
 -11  -6  -2    2.81   20.53
 -11  -5   3  609.55   38.16
 -10  -8  -9  268.27   34.03
 -10  -7  -7  460.58   40.66
 -10  -4   3   -5.66   16.32
  -9  -5  -4  371.69   29.55
  -9  -4  -1  647.61   37.17
  -9  -3   4   28.81   14.35
  -8 -12 -15  215.54   33.77
  -8  -7 -10  104.53   23.34
  -8  -5  -6  303.55   26.39
  -8  -3   0  493.98   29.03
  -7  -7 -11    6.80   17.47
  -7  -1   8  337.08   18.16
  -6 -11 -15  151.89   26.55
  -6  -9 -14  115.69   22.98
  -6  -8 -13  332.65   30.66
  -6  -2  -1   16.65    9.43
  -5  -6 -11   94.31   17.39
  -5  -1   1  833.23   25.33
  -3  -3  -7   43.23    9.18
  -3   0   2    5.25    3.62
  -2  -4  -9 1365.58   32.15
   0   1   4  133.94    5.68
 -13  -8  -1   28.55   22.63
 -13  -7   3  214.34   33.90
 -12  -9  -7   28.33   25.82
 -12  -8  -5  138.82   32.10
 -12  -7  -2  156.44   30.72
 -12  -6   2   96.21   27.39
 -11  -9  -9  106.67   24.25
 -11  -7  -5  239.99   29.54
 -11  -5   2   -0.59   18.18
 -10 -11 -13  102.75   33.12
 -10 -10 -12   99.96   30.88
 -10  -9 -11   74.42   26.56
 -10  -6  -5  745.64   43.08
 -10  -5  -2    1.68   17.72
 -10  -4   2   -2.04   17.61
  -9 -11 -14   14.02   25.43
  -9 -10 -13   85.33   22.98
  -9  -9 -12   37.36   23.35
  -9  -7  -9  385.94   33.29
  -9  -6  -7  539.44   36.22
  -9  -5  -5    7.74   17.55
  -9  -3   3   44.18   16.71
  -8 -10 -14  427.92   40.18
  -8  -9 -13   24.38   23.58
  -8  -8 -12   54.10   23.85
  -8  -4  -4  478.91   31.09
  -7 -11 -15   51.63   19.63
  -7  -6 -10  176.76   25.09
  -7  -5  -8   96.71   19.72
  -7  -3  -3   98.26   16.60
  -6 -10 -15  286.28   31.48
  -6  -7 -12  713.70   37.00
  -6  -5  -9  636.39   32.36
  -6  -4  -7  763.18   33.45
  -6  -1   3  649.93   24.22
  -5 -10 -15   75.59   21.98
  -5  -2  -3  366.98   20.13
  -4  -2  -4 1558.72   35.49
  -4  -1  -1  169.31   11.98
  -3  -4  -9   31.89    9.45
  -3  -1  -2  587.72   18.36
  -1  -4  -9 4711.69   51.64
   0  -6 -11 1139.04   25.29
   2  -1  -2   54.58    4.59
 -13  -7   1   -9.97   23.69
 -13  -7   2   26.37   25.61
 -12  -9  -8   -0.31   24.20
 -12  -7  -3   16.57   25.55
 -12  -6   1  130.63   28.79
 -11 -10 -11   42.70   21.42
 -11  -9 -10  114.23   28.39
 -11  -8  -8  113.90   30.30
 -11  -7  -6   37.74   26.20
 -11  -6  -3   -3.53   21.56
 -11  -5   1   25.45   19.75
 -10  -8 -10  512.49   43.92
 -10  -7  -8 1077.47   56.14
 -10  -6  -6  107.61   25.20
 -10  -5  -3 1202.75   53.72
 -10  -4   1  940.35   44.96
  -9  -8 -11   -5.38   15.81
  -9  -4  -2  157.26   20.26
  -9  -3   2  294.33   25.00
  -8 -11 -15  212.03   32.60
  -8  -7 -11  100.84   25.27
  -8  -6  -9  261.26   26.40
  -8  -5  -7   41.47   15.26
  -8  -3  -1  201.44   21.36
  -7 -12 -16  469.73   42.70
  -7 -10 -15  301.60   33.82
  -7  -9 -14   94.40   24.38
  -7  -8 -13  728.43   42.64
  -7  -7 -12  140.55   23.89
  -7  -4  -6  184.17   19.67
  -7  -1   7   26.98    8.73
  -6  -6 -11   11.87   12.38
  -5  -8 -14  469.56   32.55
  -5  -7 -13 2114.12   59.30
  -5  -5 -10  499.64   27.47
  -5  -3  -6 2355.23   50.88
  -4  -8 -14  133.48   19.77
  -4  -7 -13  138.44   18.67
  -4  -6 -12   -1.96   11.58
  -4  -4  -9 1020.23   34.28
  -3  -8 -14  234.90   20.83
  -3  -2  -5 2250.84   39.04
  -2  -6 -12  169.34   15.68
  -1  -1  -3 4512.01   33.98
   0  -5 -10   54.78    7.15
   0  -1  -3 1217.78   11.44
   3  -4  -6  247.63    8.30
 -13  -7   0  317.88   38.79
 -12  -8  -6  137.02   27.48
 -12  -7  -4   23.84   23.49
 -12  -6   0  148.57   29.65
 -11  -6  -4  542.07   41.37
 -11  -5   0  544.44   40.10
 -10 -10 -13   -0.53   25.58
 -10  -9 -12  189.31   31.97
  -9 -11 -15  602.70   47.28
  -9 -10 -14    0.01   24.71
  -9  -9 -13  345.16   38.47
  -9  -7 -10  278.33   29.80
  -9  -6  -8   42.21   17.30
  -9  -5  -6   84.13   21.35
  -9  -4  -3   11.62   16.50
  -8 -12 -16    5.15   26.66
  -8  -9 -14  439.20   38.49
  -8  -4  -5  321.94   27.47
  -7 -11 -16  314.26   34.54
  -7  -5  -9 1472.38   51.93
  -7  -1   6   37.60   10.23
  -6 -11 -16   19.29   21.71
  -6  -9 -15  351.14   32.02
  -6  -8 -14 2079.96   65.39
  -6  -2  -2    4.38    6.77
  -5  -9 -15   38.33   19.03
  -5  -6 -12  155.45   19.94
  -5  -1   0 1061.47   29.18
  -4  -9 -15  775.71   38.25
  -4  -3  -7 2352.84   47.59
  -3  -5 -11   66.45   11.67
  -3   1   8   81.13    2.12
  -2  -7 -13    3.01    9.94
  -2  -5 -11 1474.02   35.75
 -13  -7  -1  224.21   34.84
 -12  -8  -7   24.13   26.98
 -12  -6  -1  284.14   35.86
 -11  -9 -11  361.21   40.61
 -11  -8  -9  602.50   44.79
 -11  -7  -7  131.86   28.51
 -11  -5  -1  175.45   28.77
 -10  -8 -11  219.95   34.23
 -10  -7  -9   45.37   24.05
 -10  -6  -7  121.93   27.47
 -10  -5  -4   68.44   23.49
 -10  -4   0 1097.91   47.77
  -9  -8 -12   75.05   20.74
  -9  -3   1 1943.29   56.27
  -8 -11 -16  110.00   28.45
  -8 -10 -15   -2.82   16.82
  -8  -8 -13  220.06   27.10
  -8  -6 -10  396.12   33.29
  -8  -5  -8 1364.37   53.19
  -8  -3  -2  204.96   21.65
  -7  -6 -11   23.29   17.75
  -7  -4  -7 1095.87   43.36
  -7  -3  -4 1046.64   38.92
  -6 -10 -16   40.42   20.12
  -6  -7 -13  311.25   26.40
  -6  -5 -10  604.37   32.35
  -6  -4  -8 2914.19   64.26
  -6  -1   2  221.78   15.34
  -5 -10 -16  748.33   41.77
  -5  -2  -4  345.25   20.12
  -4   0   3  138.56    8.77
  -2  -1  -3  269.60   11.07
  -1   0   0  735.27    9.48
   0  -4  -9  311.83   11.74
   2  -2  -4 1924.41   17.02
 -13  -7  -2   -0.06   24.08
 -12  -7  -5  230.69   33.74
 -12  -6  -2  192.73   32.69
 -12  -5   3   54.25   21.33
 -11  -8 -10   20.06   24.40
 -11  -7  -8   94.33   27.52
 -11  -6  -5   48.86   23.31
 -11  -5  -2   85.72   24.00
 -11  -4   4    8.27   18.52
 -10 -10 -14  273.77   38.76
 -10  -9 -13  244.49   34.57
 -10  -4  -1  190.97   26.07
 -10  -3   5  444.35   30.34
  -9 -10 -15  889.28   55.79
  -9  -9 -14  441.13   40.64
  -9  -7 -11   78.82   24.48
  -9  -6  -9 1194.63   52.78
  -9  -5  -7  362.25   33.21
  -9  -4  -4  754.71   40.89
  -9  -3   0   66.57   17.18
  -8  -7 -12   12.93   15.47
  -8  -4  -6    6.83   15.56
  -8  -2   2  147.97   18.14
  -7 -10 -16   30.30   23.58
  -7  -9 -15  395.82   33.37
  -7  -8 -14  231.04   26.03
  -7  -7 -13  150.32   25.99
  -7  -1   5 1043.07   31.40
  -6  -6 -12   58.86   15.31
  -5  -5 -11   10.66   13.24
  -4  -2  -5   28.95    7.39
  -4  -1  -2    8.40    6.90
  -3  -3  -8 1048.43   30.28
  -2  -3  -8  122.77    9.89
  -1  -6 -12   34.72    8.51
  -1  -5 -11 1790.39   34.94
 -13  -6   2  109.40   29.25
 -12  -8  -8  258.08   32.89
 -12  -7  -6   28.26   26.24
 -12  -6  -3  546.57   43.49
 -12  -5   2   -2.84   21.17
 -11  -9 -12  191.05   34.49
 -11  -6  -6   32.91   22.89
 -11  -4   3   67.21   21.57
 -10  -8 -12    9.27   24.00
 -10  -7 -10  142.68   25.01
 -10  -6  -8  578.11   43.29
 -10  -5  -5  216.91   25.73
 -10  -4  -2   27.33   18.66
 -10  -3   4  149.40   21.96
  -9 -11 -16   36.49   25.42
  -9  -8 -13    0.26   24.24
  -8 -12 -17  258.09   36.12
  -8 -10 -16  451.84   41.79
  -8  -9 -15  304.44   35.89
  -8  -8 -14  200.49   30.48
  -8  -6 -11  280.78   31.05
  -8  -5  -9  227.79   28.17
  -8  -3  -3  978.50   39.92
  -7 -11 -17  123.09   28.73
  -7  -6 -12 1085.23   48.03
  -7  -5 -10  142.99   21.98
  -7  -3  -5   50.32   15.41
  -7  -1   4  167.24   15.67
  -6  -8 -15   20.73   19.89
  -6  -1   1 1865.25   41.24
  -5  -9 -16  435.72   31.79
  -5  -8 -15  583.40   35.08
  -5  -7 -14  345.49   27.91
  -5  -1  -1  168.60   13.69
  -4  -8 -15  503.84   31.16
  -4  -7 -14  666.91   32.07
  -4  -6 -13   62.57   14.79
  -4  -3  -8 2671.84   52.27
  -3  -7 -14  140.90   16.91
  -3  -4 -10  452.70   21.27
  -3  -1  -3 1951.21   33.68
  -3   0   1   53.52    5.88
  -2  -4 -10    8.24    6.92
  -2  -2  -6  604.23   18.67
  -1  -3  -8 1568.23   28.09
  -1  -2  -6 3058.40   34.91
 -13  -7  -3   26.93   20.62
 -13  -6   1  204.52   34.01
 -12  -8  -9  106.06   32.01
 -12  -5   1  126.84   28.07
 -11  -8 -11   -2.50   23.07
 -11  -7  -9  305.18   37.61
 -11  -5  -3  105.97   25.21
 -11  -4   2   73.01   20.76
 -10 -10 -15  319.54   40.32
 -10  -9 -14   -2.84   22.32
 -10  -5  -6   94.48   24.88
 -10  -3   3   39.86   17.84
  -9  -7 -12  829.65   49.90
  -9  -6 -10   39.31   17.28
  -9  -5  -8  342.19   33.29
  -9  -4  -5   19.00   19.01
  -9  -3  -1  826.62   39.93
  -9  -2   6  346.63   23.59
  -8 -11 -17   42.86   27.61
  -8  -7 -13  675.10   44.08
  -8  -4  -7  396.16   30.62
  -8  -2   1   22.28   13.22
  -7  -9 -16   83.81   23.91
  -7  -8 -15  237.20   30.04
  -7  -4  -8  596.16   32.73
  -6  -9 -16  154.38   25.19
  -6  -7 -14  847.73   40.94
  -6  -5 -11  237.49   22.41
  -6  -4  -9  396.33   25.19
  -5  -6 -13  252.10   21.89
  -5  -2  -5  115.04   13.89
  -4  -9 -16   -2.40   16.14
  -4   0   2   99.79    8.23
  -3  -8 -15   33.54   14.26
  -3  -2  -6   60.15    8.18
  -1   1   5 4461.27   22.32
   1  -2  -5  485.68    4.27
 -13  -7  -4  226.37   34.87
 -13  -6   0  105.05   30.15
 -12  -7  -7   57.22   21.69
 -12  -6  -4    2.34   18.04
 -12  -5   0  439.47   39.17
 -11  -9 -13   67.01   28.54
 -11  -6  -7   34.29   23.59
 -11  -5  -4  542.62   41.43
 -11  -4   1  532.52   37.06
 -10  -8 -13  366.28   40.10
 -10  -7 -11  292.77   31.88
 -10  -6  -9   58.54   23.61
 -10  -4  -3  712.31   42.20
 -10  -3   2  589.64   35.43
  -9 -11 -17   17.39   28.22
  -9 -10 -16  188.47   29.45
  -9  -9 -15   28.51   18.95
  -9  -8 -14  220.79   33.45
  -9  -3  -2 1046.70   44.34
  -9  -2   5  572.92   29.58
  -8  -9 -16   96.89   26.74
  -8  -3  -4  228.82   21.64
  -8  -2   0  535.82   29.20
  -7 -10 -17   41.62   23.91
  -7  -7 -14  473.25   36.65
  -7  -3  -6   53.17   15.94
  -7  -1   3   -2.35    8.45
  -6 -10 -17    4.65   18.22
  -6  -6 -13 1002.79   42.88
  -6  -3  -7  101.12   13.98
  -6  -1   0  764.63   27.74
  -6   0   9  196.43   10.94
  -5  -5 -12  591.30   31.73
  -5  -4 -10   14.59   10.61
  -5   0   4   70.61    7.59
  -4  -2  -6  409.99   20.69
  -3  -5 -12  130.86   13.11
  -2  -7 -14    2.51    9.84
  -2  -6 -13  338.65   19.91
  -2   0   0  608.44   12.99
  -1  -4 -10 1652.40   31.63
 -13  -7  -5   51.70   27.31
 -13  -6  -1  463.65   44.01
 -12  -8 -10   91.04   24.41
 -12  -7  -8   82.88   29.49
 -12  -6  -5  115.45   30.96
 -12  -5  -1   16.17   23.43
 -11  -8 -12  499.21   45.30
 -11  -7 -10  200.89   32.07
 -11  -6  -8  533.90   42.89
 -11  -4   0   34.31   21.45
 -10  -5  -7 1001.34   51.22
 -10  -4  -4  603.73   39.23
 -10  -3   1   -0.76   16.66
  -9  -7 -13  237.12   33.32
  -9  -6 -11   18.51   20.76
  -9  -5  -9  262.50   30.91
  -9  -4  -6   53.26   19.61
  -9  -2   4  238.89   21.27
  -8 -10 -17   97.70   26.93
  -8  -8 -15   25.77   17.59
  -8  -6 -12  566.84   37.08
  -8  -5 -10   -0.48   13.54
  -8  -4  -8   16.31   16.76
  -7 -11 -18   43.93   25.98
  -7  -6 -13  118.20   23.79
  -7  -5 -11  484.40   31.71
  -7  -4  -9   59.57   18.07
  -7  -2  -3  361.51   24.87
  -6  -8 -16   24.63   18.51
  -6  -5 -12  242.55   24.73
  -6  -4 -10    1.35   13.83
  -6   0   8   86.67    8.49
  -5  -8 -16   58.13   19.46
  -5  -7 -15  696.30   37.70
  -5  -1  -2 1792.39   39.75
  -4  -7 -15   61.67   16.05
  -4  -1  -3 1007.86   28.02
  -2  -5 -12  256.71   16.87
   1  -3  -7  362.37    6.70
 -13  -6  -2  217.79   34.26
 -12  -6  -6   60.37   27.66
 -12  -5  -2   41.39   25.38
 -11  -5  -5  226.78   28.48
 -11  -4  -1   -0.14   19.94
 -10  -9 -15  104.61   24.94
 -10  -8 -14   43.16   27.10
 -10  -7 -12 1020.31   54.47
 -10  -6 -10    2.70   16.49
 -10  -3   0  634.26   36.89
  -9 -10 -17   50.86   27.47
  -9  -9 -16  113.87   30.05
  -9  -8 -15   52.85   24.60
  -9  -3  -3  163.84   23.44
  -9  -2   3  414.63   27.10
  -8 -11 -18    1.10   22.82
  -8  -7 -14   18.72   16.25
  -8  -3  -5  152.31   19.29
  -8  -2  -1  746.62   34.21
  -8  -1   7    7.17    9.80
  -7  -9 -17  262.52   33.02
  -7  -8 -16   27.52   21.84
  -7  -1   2  596.05   25.65
  -6  -9 -17  146.30   24.91
  -6  -7 -15  455.26   31.81
  -6  -3  -8  935.98   37.95
  -5  -9 -17   18.31   18.43
  -5  -6 -14  896.76   39.78
  -5  -2  -6   -9.56    8.81
  -5   0   3  160.95   11.42
  -4  -8 -16   59.93   17.60
  -4  -6 -14  378.95   25.81
  -4  -3  -9  161.27   15.93
  -3  -4 -11  356.02   20.37
  -3  -3  -9  288.82   16.77
  -2  -3  -9 3680.30   51.05
  -2  -1  -4 7193.14   57.40
 -13  -6  -3    7.12   25.76
 -12  -7  -9   62.47   22.56
 -12  -5  -3  564.26   44.09
 -11  -8 -13  516.11   45.15
 -11  -7 -11  688.38   47.22
 -11  -6  -9  -21.12   23.49
 -11  -5  -6  323.17   35.66
 -11  -4  -2  170.99   28.67
 -10  -5  -8   48.31   18.94
 -10  -4  -5   36.85   22.09
  -9  -7 -14   30.52   22.67
  -9  -6 -12  105.32   25.55
  -9  -5 -10  119.69   26.03
  -9  -4  -7    9.48   14.00
  -9  -2   2  151.79   19.30
  -8 -10 -18   98.23   27.13
  -8  -9 -17   12.62   24.17
  -8  -8 -16  201.24   31.19
  -8  -6 -13  470.27   38.01
  -8  -5 -11   93.58   19.61
  -8  -1   6  592.97   25.62
  -7 -10 -18  390.38   38.29
  -7  -7 -15   53.41   17.38
  -7  -5 -12  615.80   38.15
  -7  -4 -10  122.87   21.16
  -7  -3  -7   68.77   14.50
  -7  -2  -4   54.57   15.23
  -7  -1   1  404.00   22.38
  -6 -10 -18  111.19   25.97
  -6  -6 -14    5.07   12.20
  -6  -1  -1  492.00   23.43
  -5  -5 -13   39.66   15.18
  -5  -4 -11   11.04   10.46
  -4  -5 -13   96.55   16.08
  -4   0   1 2592.42   37.33
  -3  -7 -15  204.16   19.88
  -3  -2  -7 4652.78   59.99
  -3  -1  -4  555.26   19.01
  -3   0   0 2374.14   31.87
  -2  -4 -11  476.92   20.62
  -2  -2  -7 1806.38   33.39
  -1  -6 -13  120.02   12.26
  -1  -1  -4  467.68   12.49
   0  -5 -11  118.01    9.01
   0  -3  -8 1814.57   24.35
   0  -2  -6    7.80    3.24
 -13  -6  -4  324.81   40.44
 -12  -7 -10   59.45   29.13
 -12  -6  -7  365.76   36.12
 -12  -5  -4  360.16   37.04
 -12  -4   2  303.55   32.80
 -11  -7 -12  -14.17   24.27
 -11  -5  -7   47.06   23.26
 -11  -4  -3  778.42   46.03
 -10  -9 -16   29.85   20.36
 -10  -8 -15    7.29   22.42
 -10  -7 -13   89.02   23.13
 -10  -6 -11   31.87   19.19
 -10  -5  -9   88.09   26.09
 -10  -4  -6   18.90   19.28
 -10  -3  -1   49.46   19.12
  -9 -10 -18   28.36   24.59
  -9  -9 -17  483.42   44.45
  -9  -4  -8  453.91   35.11
  -9  -3  -4  153.93   20.47
  -9  -2   1 1176.23   43.99
  -8 -11 -19   40.31   26.96
  -8  -7 -15   28.36   23.07
  -8  -4  -9   27.74   14.83
  -8  -3  -6  141.16   19.26
  -8  -2  -2  106.63   15.62
  -7  -6 -14  215.41   24.53
  -6  -8 -17   43.45   20.05
  -6  -5 -13  488.37   32.23
  -6  -4 -11  531.81   31.87
  -5  -1  -3   53.98   10.66
  -4  -2  -7   65.30    9.84
  -4  -1  -4  652.46   23.71
  -1  -5 -12  697.81   22.78
 -13  -6  -5  114.93   32.07
 -13  -5   0   80.01   28.70
 -12  -6  -8    4.61   25.12
 -12  -4   1   -6.82   20.21
 -11  -8 -14    9.39   17.65
 -11  -6 -10  141.78   26.14
 -11  -3   3  208.34   26.37
 -10  -6 -12  912.33   53.18
 -10  -3  -2 1352.95   53.42
  -9  -8 -16   46.29   20.54
  -9  -6 -13  881.51   50.81
  -9  -5 -11  331.88   34.48
  -9  -3  -5  171.84   24.63
  -9  -2   0  190.54   21.63
  -8  -6 -14  188.37   29.19
  -8  -5 -12 1758.56   63.19
  -8  -3  -7  309.20   27.74
  -8  -2  -3  871.11   38.15
  -7  -9 -18  204.34   30.95
  -7  -8 -17 1627.48   63.34
  -7  -7 -16  193.03   28.66
  -7  -3  -8  328.61   25.04
  -6  -9 -18  222.20   29.67
  -6  -7 -16  231.16   24.49
  -6  -3  -9  216.92   21.11
  -6  -1  -2  773.80   29.49
  -6   0   5  109.10   10.01
  -5  -9 -18  267.99   27.65
  -5  -8 -17   -0.05   15.35
  -5  -7 -16  124.73   18.78
  -5  -6 -15   21.94   15.15
  -5   0   2 2070.58   36.80
  -4  -7 -16    9.50   14.63
  -3   1   7   22.53    1.61
  -2  -6 -14  306.48   18.93
  -1  -3  -9  991.42   23.37
   1  -5 -10  369.42    9.45
 -13  -6  -6  173.44   34.79
 -13  -5  -1    0.60   25.67
 -12  -7 -11   18.28   20.50
 -12  -6  -9   -1.65   22.55
 -12  -5  -5    1.16   17.80
 -12  -4   0   95.56   25.94
 -11  -8 -15  -10.20   22.29
 -11  -7 -13  506.89   45.47
 -11  -6 -11  388.83   40.93
 -11  -5  -8  648.36   46.66
 -11  -4  -4   -2.62   15.76
 -11  -3   2  260.06   27.03
 -10  -9 -17   77.12   28.00
 -10  -8 -16   63.34   26.63
 -10  -7 -14  205.09   29.32
 -10  -5 -10   14.44   23.77
 -10  -4  -7 1270.10   56.85
 -10  -3  -3   41.30   20.71
  -9  -7 -15   12.69   17.54
  -9  -4  -9   33.85   21.42
  -8 -10 -19   36.26   27.22
  -8  -9 -18  920.49   51.54
  -8  -8 -17  533.53   39.54
  -8  -7 -16    8.40   20.39
  -8  -4 -10  314.75   27.89
  -7 -10 -19   35.34   22.19
  -7  -6 -15   98.01   23.85
  -7  -5 -13 1365.41   52.27
  -7  -4 -11 1638.04   54.76
  -7  -2  -5  975.30   38.00
  -6  -6 -15   64.02   16.24
  -6   0   4  198.10   13.64
  -5  -4 -12  627.01   32.34
  -5  -3 -10  254.57   21.22
  -4  -8 -17   26.88   16.31
  -4  -6 -15  548.86   30.33
  -4   0   0  112.88    9.72
  -3  -4 -12  147.81   15.02
  -3  -3 -10   11.15    8.51
  -2  -5 -13   62.93   10.92
  -2   0  -1  707.45   15.53
  -1  -2  -7   90.63    7.65
   0  -4 -10 2406.06   31.26
 -13  -6  -7   73.77   28.73
 -13  -5  -2  127.75   28.53
 -12  -7 -12  357.97   42.26
 -12  -5  -6    1.28   23.29
 -12  -4  -1   -0.18   19.41
 -11  -5  -9    7.17   22.60
 -11  -4  -5   20.43   21.29
 -11  -3   0   33.93   18.70
 -11  -3   1  235.88   24.81
 -10  -7 -15  486.99   42.90
 -10  -6 -13  139.14   31.41
 -10  -2   3  143.46   21.31
 -10  -2   4    9.18   13.56
  -9 -10 -19   50.28   26.88
  -9  -9 -18   58.46   22.28
  -9  -8 -17   94.07   28.87
  -9  -6 -14  317.03   36.04
  -9  -5 -12   84.68   26.11
  -9  -3  -6 1133.31   49.19
  -9  -2  -1   78.98   15.65
  -8 -11 -20   12.49   26.12
  -8  -5 -13  320.36   33.09
  -8  -3  -8  353.67   29.57
  -8  -2  -4  645.18   34.32
  -7  -3  -9  136.80   20.73
  -6  -8 -18 1096.15   50.57
  -6  -5 -14  171.01   23.99
  -6  -4 -12 2277.92   61.26
  -6  -2  -7 2035.30   52.56
  -6  -1  -3 2244.21   50.21
  -5  -5 -14  389.87   26.44
  -5  -1  -4  479.17   22.16
  -5   0   1 5022.18   59.03
  -4  -5 -14  212.65   20.49
  -4  -2  -8 5662.66   75.31
  -3  -7 -16  180.52   19.22
  -3  -2  -8  333.91   18.12
  -3  -1  -5  401.52   17.73
  -3   0  -1 1414.74   26.24
  -2  -3 -10  421.30   18.86
  -2  -1  -5 2090.43   33.02
  -1  -4 -11   16.02    5.91
 -13  -5  -3  516.02   43.84
 -12  -6 -10   57.94   26.43
 -12  -5  -7  364.62   40.64
 -12  -4  -2  524.71   40.55
 -11  -7 -14   58.71   25.57
 -11  -6 -12  381.07   41.35
 -11  -4  -6  683.06   46.07
 -11  -3  -1   55.96   20.45
 -10  -8 -17  350.46   39.91
 -10  -5 -11  238.79   32.05
 -10  -4  -8  207.83   26.58
 -10  -3  -4  215.16   25.00
 -10  -2   2  128.32   21.22
  -9  -7 -16  598.17   45.20
  -9  -4 -10  -17.05   19.47
  -9  -2  -2  147.04   21.77
  -8  -9 -19   43.28   26.40
  -8  -8 -18  429.32   40.68
  -8  -6 -15  379.51   33.00
  -8  -4 -11    5.51   13.79
  -7  -9 -19  281.97   32.78
  -7  -8 -18  262.93   28.89
  -7  -7 -17  249.45   31.48
  -7  -5 -14  244.63   28.89
  -7  -4 -12   48.78   20.49
  -7  -2  -6 1374.56   45.58
  -6  -9 -19  243.94   30.59
  -6  -7 -17  208.73   24.30
  -6  -6 -16  262.65   27.41
  -6  -3 -10  441.37   27.56
  -6   0   3  186.42   13.49
  -5  -8 -18  308.28   29.46
  -5  -7 -17  928.10   43.21
  -5  -6 -16  135.28   20.52
  -4  -1  -5   81.12    9.90
  -2  -4 -12 1859.56   40.13
  -2  -2  -8 2342.11   39.51
 -13  -5  -4   -0.46   24.54
 -12  -6 -11  565.35   48.86
 -12  -5  -8  191.00   32.18
 -12  -4  -3   24.39   22.19
 -11  -5 -10  341.99   38.39
 -11  -4  -7  786.98   48.46
 -11  -3  -2  165.49   25.42
 -10  -7 -16  171.09   31.69
 -10  -6 -14   18.32   25.16
 -10  -4  -9    3.44   22.11
 -10  -3  -5  398.05   34.00
 -10  -2   1  419.50   30.90
  -9  -9 -19   24.49   26.13
  -9  -8 -18  110.40   29.73
  -9  -6 -15  239.73   33.84
  -9  -5 -13    2.44   22.27
  -9  -3  -7  243.24   25.36
  -9  -2  -3  796.07   40.08
  -8 -10 -20   32.30   24.08
  -8  -7 -17  832.60   49.61
  -8  -5 -14    3.89   19.09
  -8  -3  -9  118.57   23.00
  -8  -2  -5  873.85   38.68
  -7 -10 -20  143.20   28.50
  -7  -6 -16  512.55   38.37
  -7  -3 -10  296.81   26.93
  -6  -4 -13   -1.09   14.84
  -5  -4 -13  360.17   26.35
  -5  -3 -11  989.12   38.47
  -5  -1  -5    7.14    9.38
  -5   0   0    0.51    6.48
  -4  -7 -17  223.15   23.64
  -4  -6 -16  250.66   23.01
  -4   0  -1  600.18   20.25
  -1   0  -1 1376.48   15.40
  -1   1   6  151.84    5.69
 -13  -5  -5   -6.70   18.41
 -12  -4  -4   46.08   23.52
 -11  -7 -15  183.99   29.12
 -11  -6 -13   68.25   23.15
 -11  -3  -3  118.09   24.30
 -10  -5 -12  182.91   26.86
 -10  -3  -6  570.93   40.15
 -10  -2   0   30.21   18.14
  -9  -7 -17   52.50   26.68
  -9  -4 -11  155.55   28.17
  -9  -3  -8   43.01   21.38
  -8  -6 -16  262.96   33.29
  -8  -4 -12  298.03   30.31
  -8  -2  -6   37.94   16.72
  -8  -1   0   -3.86   11.42
  -7  -8 -19   68.36   25.32
  -7  -2  -7    8.56   11.35
  -6  -8 -19    4.99   18.11
  -6  -5 -15   74.15   19.34
  -6  -3 -11   -2.69   13.95
  -6  -2  -8  548.90   28.46
  -6   0   2 2002.27   40.41
  -5  -5 -15   85.45   18.31
  -4  -5 -15   12.33   13.00
  -4  -2  -9  267.32   19.18
  -3  -3 -11   39.96   10.37
  -3   1   6 1873.35   14.12
  -2  -6 -15  341.44   20.56
  -1  -6 -14  489.64   20.58
   1  -4  -9   -0.03    2.27
   2  -4  -7  271.44    6.11
 -13  -5  -6  117.46   30.68
 -13  -4  -1   98.86   27.25
 -12  -6 -12   67.36   27.86
 -12  -5  -9   93.16   24.06
 -12  -4  -5   42.14   24.30
 -11  -7 -16   65.48   26.56
 -11  -6 -14   23.91   22.56
 -11  -5 -11   10.49   18.11
 -11  -4  -8   13.81   21.54
 -11  -3  -4  144.72   26.35
 -10  -8 -18   16.56   19.40
 -10  -7 -17  252.35   35.76
 -10  -6 -15   69.38   28.37
 -10  -5 -13   42.11   25.65
 -10  -4 -10  103.61   25.54
 -10  -2  -1   53.80   19.98
  -9  -9 -20   -5.13   24.98
  -9  -8 -19    4.69   22.31
  -9  -6 -16   34.61   26.20
  -9  -5 -14   67.78   25.98
  -9  -2  -4    6.48   12.20
  -9  -1   4   14.21   12.66
  -8 -10 -21   36.85   26.72
  -8  -9 -20   76.98   26.56
  -8  -8 -19   44.53   20.09
  -8  -7 -18   15.31   23.83
  -8  -3 -10  121.30   23.64
  -8  -1  -1  177.03   19.93
  -7  -9 -20   88.58   25.21
  -7  -7 -18  573.32   39.18
  -7  -6 -17   -3.88   18.05
  -7  -5 -15   50.25   17.06
  -7  -4 -13  322.36   27.82
  -7  -3 -11  378.18   30.04
  -7   0   5   50.43   10.39
  -6  -9 -20   10.10   21.54
  -6  -7 -18  451.82   33.08
  -6  -6 -17  523.65   36.55
  -6   0   1  112.35   11.96
  -5  -8 -19   57.55   18.98
  -5  -7 -18   10.73   17.32
  -5   0  -1  336.37   17.80
  -4  -1  -6  554.20   22.98
  -3  -7 -17   23.83   12.63
  -3  -6 -16  263.58   21.33
  -3  -2  -9 1022.68   30.90
  -3  -1  -6  284.48   15.12
  -3   0  -2 2805.05   38.73
  -3   1  11  547.33   11.07
  -2  -5 -14 1726.45   40.95
  -1  -5 -13   89.59    9.91
  -1  -3 -10 1370.28   28.40
  -1  -1  -5 9483.21   58.03
 -13  -5  -7  463.57   43.74
 -13  -4  -2  153.34   31.73
 -12  -5 -10   44.41   27.95
 -12  -4  -6  280.31   35.10
 -12  -3   0    8.50   19.14
 -11  -5 -12  517.24   45.17
 -11  -4  -9   72.44   27.28
 -10  -4 -11  685.16   45.96
 -10  -3  -7  213.59   25.79
 -10  -2  -2  606.61   37.45
  -9  -7 -18   62.88   27.24
  -9  -4 -12  145.10   26.68
  -9  -3  -9   77.35   22.21
  -9  -2  -5  126.91   22.72
  -9  -1   2  395.55   26.45
  -9  -1   3  325.33   23.28
  -8  -6 -17  169.99   30.04
  -8  -5 -15  187.41   25.37
  -8  -4 -13  181.22   27.78
  -8  -2  -7  187.90   24.58
  -8  -1  -2 1739.06   50.73
  -7  -2  -8   -0.87   11.07
  -7  -1  -4  277.45   22.83
  -7   0   4   27.08    9.19
  -6  -4 -14  100.96   20.65
  -6  -2  -9  262.91   23.39
  -5  -6 -17  706.16   36.37
  -5  -4 -14   54.40   16.18
  -5  -3 -12  175.10   20.17
  -5  -1  -6 1021.99   33.62
  -4  -4 -14    3.48   12.02
  -4   0  -2   91.33   10.37
  -2  -3 -11  553.33   22.00
  -2  -1  -6  592.89   19.15
  -2   0  -2   48.43    5.26
  -1  -2  -8 2472.70   35.01
  -1   1   7  582.74   12.02
   0  -5 -12  248.45   11.79
   0  -3  -9  314.39   11.14
   0  -1  -4  107.38    4.42
   2  -2  -3 1941.65   21.49
 -13  -4  -3  248.14   35.54
 -12  -5 -11  556.81   46.75
 -12  -4  -7   12.14   25.23
 -12  -3  -1  189.89   29.17
 -11  -6 -15  377.87   41.56
 -11  -3  -5  227.56   27.21
 -10  -7 -18   -4.03   23.07
 -10  -6 -16  668.67   49.26
 -10  -5 -14   97.94   29.52
 -10  -3  -8  345.85   35.05
 -10  -2  -3  108.97   23.32
  -9  -6 -17  553.00   44.51
  -9  -5 -15  530.36   43.09
  -9  -2  -6  176.62   24.12
  -9  -1   1   20.49   14.41
  -8  -9 -21   64.94   29.01
  -8  -8 -20  215.15   33.76
  -8  -3 -11  658.31   40.71
  -7  -9 -21   48.84   23.17
  -7  -8 -20   35.92   24.61
  -7  -7 -19   40.00   23.66
  -7  -5 -16  383.87   34.72
  -7  -4 -14  528.94   36.43
  -7   0   3  455.10   21.64
  -6  -8 -20   -9.09   17.58
  -6  -7 -19  120.88   23.84
  -6  -5 -16  152.75   21.19
  -6  -3 -12  643.11   33.93
  -6   0   0    5.87    7.81
  -5  -5 -16  103.40   19.43
  -4  -7 -18  707.16   36.42
  -4  -6 -17   30.12   14.99
  -3  -3 -12 2389.63   50.26
  -2  -4 -13  800.76   27.59
  -2  -2  -9   71.57    9.63
  -1  -4 -12   14.47    6.14
 -13  -4  -4   15.50   25.89
 -12  -4  -8   16.30   25.96
 -12  -3  -2  119.34   25.27
 -11  -5 -13   26.26   19.90
 -11  -4 -10  595.38   42.92
 -11  -3  -6   -3.07   19.81
 -11  -2   1    6.85   17.53
 -10  -4 -12   24.57   24.64
 -10  -2  -4    3.74   19.15
  -9  -8 -20  110.10   29.30
  -9  -7 -19    6.86   21.92
  -9  -4 -13   69.71   20.20
  -9  -3 -10 1209.57   52.41
  -9  -1   0    9.75   15.13
  -8  -7 -19   -1.54   17.27
  -8  -5 -16  748.25   46.02
  -8  -4 -14  692.76   44.07
  -8  -2  -8  214.98   25.18
  -8  -1  -3   50.72   13.21
  -7  -6 -18  155.08   27.91
  -7  -3 -12  486.89   32.16
  -7  -2  -9  133.11   18.71
  -7  -1  -5  119.78   16.13
  -7   0   2  112.56   13.34
  -6  -6 -18   27.58   19.91
  -6  -2 -10  302.37   25.20
  -6   0  -1   87.05   12.45
  -5  -7 -19  158.85   23.09
  -5  -2 -10   -5.97    7.76
  -5   0  -2 3145.84   51.96
  -4  -5 -16 1386.92   46.41
  -4  -1  -7  708.32   26.65
  -4   0  -3 3230.43   49.49
  -3  -2 -10 1436.80   37.52
  -3  -1  -7 4565.87   60.22
  -3   0  -3  507.37   18.20
  -3   1   5 2523.63   19.84
  -3   1  10 2002.25   18.17
   0  -2  -7  192.58    7.79
 -13  -4  -5  112.99   28.52
 -12  -5 -12  266.49   36.86
 -12  -4  -9  163.60   30.76
 -12  -3  -4   65.56   23.88
 -12  -3  -3  154.75   24.67
 -11  -6 -16    5.70   22.35
 -11  -5 -14   84.81   29.89
 -11  -4 -11  348.88   38.81
 -11  -3  -7  195.26   31.35
 -11  -2  -1   87.07   21.13
 -11  -2   0    4.67   16.42
 -10  -7 -19  209.85   35.02
 -10  -6 -17   31.57   24.68
 -10  -5 -15   60.30   25.33
 -10  -3  -9  488.00   36.65
 -10  -2  -5    9.72   19.71
  -9  -6 -18  182.81   30.85
  -9  -5 -16  145.74   30.74
  -9  -3 -11    1.95   21.09
  -9  -2  -7  960.95   46.09
  -9  -1  -1  610.78   33.87
  -8  -6 -18  124.05   23.67
  -8  -3 -12    8.93   19.71
  -8  -1  -4   23.48   14.70
  -7  -5 -17  460.15   36.46
  -7  -4 -15 1117.71   51.28
  -7  -1  -6 2769.40   64.53
  -7   0   1   11.96    9.80
  -6  -5 -17  349.86   31.60
  -6  -4 -15 1195.56   47.69
  -6  -3 -13  204.90   23.95
  -6  -1  -7 3083.29   64.87
  -5  -8 -20    4.08   17.79
  -5  -6 -18  308.08   28.22
  -5  -4 -15   24.61   15.38
  -5  -3 -13    6.92   13.80
  -4   1   7 1123.50   14.30
  -4   1   8   14.49    2.23
  -3  -6 -17  776.79   33.38
   0  -4 -11   80.33    7.28
 -13  -4  -6   76.74   24.14
 -12  -5 -13  103.94   32.16
 -12  -3  -5  103.18   26.68
 -11  -3  -8  181.32   30.66
 -11  -2  -2  319.15   31.79
 -10  -4 -13   40.01   19.41
 -10  -3 -10   78.22   26.16
  -9  -8 -21   66.77   29.27
  -9  -4 -14  118.42   22.81
  -9  -2  -8   31.71   20.85
  -9  -1  -2  126.89   21.14
  -8  -9 -22  396.18   42.00
  -8  -8 -21   87.14   27.48
  -8  -7 -20   24.74   26.27
  -8  -5 -17  444.42   39.93
  -8  -4 -15   28.21   22.74
  -8  -2  -9 1193.85   48.24
  -8  -1  -5    7.46   14.30
  -7  -9 -22  177.91   33.35
  -7  -8 -21  669.66   45.53
  -7  -7 -20   18.79   22.94
  -7  -3 -13    2.04   16.85
  -7  -2 -10 1451.82   50.83
  -6  -7 -20  253.51   29.59
  -6   0  -2 3371.92   59.39
  -5  -5 -17  307.54   27.02
  -5  -2 -11 2096.36   54.42
  -5   0  -3  990.19   30.55
  -4  -7 -19   51.91   16.34
  -4  -6 -18 1025.50   41.95
  -4  -4 -15  381.02   25.97
  -4  -1  -8  750.38   29.02
  -4   1   6 3589.70   29.23
  -3  -5 -16   76.72   15.03
  -2  -5 -15  291.06   18.81
  -2  -3 -12 1217.42   32.85
  -2  -1  -7 2129.04   36.91
  -2   0  -3 1663.91   27.16
  -2   1   6 1339.28    9.86
   2  -3  -5  419.12    9.29
 -13  -4  -7  111.01   26.25
 -12  -4 -10  328.07   35.02
 -12  -3  -6   66.41   26.67
 -11  -5 -15   31.96   23.73
 -11  -4 -12   14.93   18.12
 -11  -3  -9  208.62   31.09
 -11  -2  -3   43.08   22.50
 -10  -6 -18   37.86   25.78
 -10  -5 -16   99.12   23.92
 -10  -4 -14  102.45   27.80
 -10  -3 -11  220.54   31.12
 -10  -2  -6  447.77   33.58
 -10  -1   2   17.51   15.46
  -9  -7 -20  247.20   32.18
  -9  -5 -17    2.06   24.46
  -9  -4 -15  167.75   29.23
  -9  -3 -12    4.04   21.72
  -9  -1  -3   41.96   18.27
  -8  -6 -19  217.23   31.22
  -8  -3 -13   98.40   24.85
  -8  -2 -10   90.75   22.86
  -8   0   4  178.19   16.63
  -8   0   5  304.92   19.37
  -7  -6 -19   68.47   19.95
  -7  -4 -16   49.13   20.61
  -7  -1  -7  896.19   39.93
  -6  -8 -21  168.49   23.96
  -6  -6 -19   12.75   20.47
  -6  -4 -16  545.87   36.70
  -6  -3 -14 1100.80   46.32
  -6  -2 -11   68.82   14.99
  -6  -1  -8   -4.52   12.63
  -4  -5 -17  693.49   34.81
  -4   0  -4   33.55    9.03
  -4   1   5   72.95    5.59
  -3  -1  -8 1955.34   41.35
  -3   0  -4   18.61    7.40
  -3   1   4  535.92   10.82
  -2  -4 -14   33.14   11.38
  -2  -2 -10   59.40    9.61
  -2   1   9 1779.13   20.65
  -1  -5 -14  278.54   15.74
  -1  -3 -11  490.07   18.13
  -1  -1  -6 3266.50   36.87
  -1   0  -2   15.48    3.58
 -13  -4  -8    2.77   18.84
 -12  -4 -11   -3.89   23.60
 -12  -3  -7   70.06   27.78
 -11  -4 -13  219.74   35.49
 -11  -2  -4    4.75   20.52
 -10  -2  -7   67.34   21.98
 -10  -1   0  518.21   33.54
 -10  -1   1  220.85   24.36
  -9  -6 -19  171.24   27.95
  -9  -2  -9  299.77   30.85
  -9  -1  -4   -0.49   16.74
  -8  -9 -23    4.89   25.98
  -8  -8 -22   77.17   29.28
  -8  -7 -21  161.66   30.75
  -8  -5 -18   12.60   23.18
  -8  -4 -16   57.97   24.91
  -8  -1  -6  782.83   38.72
  -7  -8 -22   -1.90   20.79
  -7  -7 -21  270.28   32.83
  -7  -5 -18  168.69   27.04
  -7  -3 -14    1.74   19.33
  -7  -2 -11  151.89   20.36
  -6  -5 -18   16.69   19.98
  -5  -7 -20  102.67   21.03
  -5  -6 -19  253.35   27.82
  -5  -4 -16  854.49   39.06
  -5  -3 -14  797.49   36.50
  -5   0  -4  100.37   11.51
  -4  -3 -14  379.93   25.54
  -3  -2 -11 2503.90   50.60
  -3   1   9 2990.02   19.48
  -2   1   8  887.54   12.85
  -1  -2  -9  163.36   10.58
 -13  -3  -4   -7.69   22.27
 -13  -3  -3   16.28   23.16
 -12  -4 -12  153.38   34.48
 -12  -3  -8   81.95   27.12
 -11  -5 -16   36.37   20.31
 -11  -3 -10   50.95   20.07
 -11  -2  -5  490.96   38.27
 -10  -6 -19   19.00   19.50
 -10  -5 -17   29.42   20.12
 -10  -4 -15  248.36   35.38
 -10  -3 -12   32.89   25.45
 -10  -2  -8   57.17   24.17
 -10  -1  -1  161.68   23.61
  -9  -7 -21    9.60   23.76
  -9  -5 -18  218.04   34.27
  -9  -4 -16   62.53   26.83
  -9  -3 -13   96.39   22.13
  -9  -2 -10  659.81   42.85
  -9  -1  -5  687.88   39.20
  -8  -6 -20    3.71   24.27
  -8  -3 -14  284.33   32.47
  -8  -2 -11  831.12   45.18
  -8  -1  -7  134.98   22.87
  -7  -6 -20  169.93   29.23
  -7  -2 -12  103.64   21.42
  -7  -1  -8  114.06   19.43
  -6  -8 -22  238.51   29.67
  -6  -7 -21   23.67   22.10
  -6  -2 -12  563.56   32.43
  -6  -1  -9  567.52   31.37
  -5  -5 -18   28.27   17.25
  -5  -2 -12   -0.13    8.30
  -4  -4 -16  279.63   24.28
  -4  -1  -9  106.07   14.58
  -4   0  -5   70.61   11.05
  -3  -6 -18   64.42   14.91
  -2   1   7 1021.52   11.39
  -1  -4 -13 2598.30   42.84
   1  -1  -2 1251.89   11.57
 -13  -3  -5  103.76   31.79
 -12  -4 -13  262.23   37.95
 -12  -3  -9   -7.24   23.38
 -12  -2  -2   -1.85   18.98
 -11  -4 -14  596.42   45.52
 -11  -3 -11  237.97   34.62
 -11  -2  -6  119.68   25.71
 -10  -5 -18   67.47   29.50
 -10  -2  -9  128.56   27.51
 -10  -1  -3   58.90   19.00
 -10  -1  -2  144.59   22.18
  -9  -6 -20   91.20   23.91
  -9  -3 -14 1097.75   56.72
  -9  -1  -6   14.09   18.37
  -8  -5 -19  472.99   40.71
  -8  -4 -17  232.93   32.97
  -8   0  -1  427.37   26.66
  -8   0   0  129.64   17.04
  -7  -5 -19   19.49   22.05
  -7  -4 -17   -3.08   14.45
  -7  -3 -15 1192.00   53.03
  -7   0  -3  484.01   27.56
  -6  -6 -20  427.74   33.40
  -6  -4 -17   47.45   16.25
  -6  -3 -15  269.31   25.52
  -5  -4 -17  196.43   23.60
  -5  -3 -15 1571.48   52.86
  -5   0  -5    5.19    6.73
  -5   1   5  844.16   19.59
  -5   1   6  376.21   12.55
  -4  -6 -19  419.80   30.33
  -4  -5 -18  102.19   18.70
  -3  -5 -17  985.32   37.21
  -3   0  -5   38.55    8.73
  -2  -5 -16  249.28   18.34
  -2  -1  -8 5952.09   64.15
  -2   0  -4  195.21   11.16
   0  -5 -13  388.65   14.41
 -13  -3  -6  100.01   31.22
 -12  -3 -10  170.64   31.56
 -12  -2  -3   24.56   22.44
 -11  -4 -15   14.71   27.35
 -11  -3 -12  226.21   34.46
 -11  -2  -7   -3.80   20.19
 -10  -4 -16   36.48   22.94
 -10  -3 -13  804.13   48.62
 -10  -1  -4  116.79   23.43
  -9  -5 -19  388.18   40.83
  -9  -4 -17  156.94   31.42
  -9  -2 -11  357.30   31.64
  -8  -8 -23   73.47   27.23
  -8  -7 -22   -2.67   23.26
  -8  -6 -21  146.25   30.24
  -8  -3 -15  465.78   37.80
  -8  -2 -12  349.19   29.97
  -8  -1  -8  400.18   29.29
  -8   0  -2  931.98   38.11
  -7  -8 -23   54.13   27.19
  -7  -7 -22  181.14   31.77
  -7  -2 -13  656.28   39.15
  -7  -1  -9 1329.52   48.24
  -7   0  -4  635.94   31.66
  -6  -5 -19  436.15   33.24
  -6  -2 -13   89.64   20.10
  -6  -1 -10   21.59   15.14
  -5  -7 -21  294.61   30.25
  -5  -6 -20   44.58   19.72
  -5  -2 -13  230.29   23.20
  -5  -1 -10  368.11   25.60
  -5   1   3 2270.47   36.17
  -5   1   7  432.50   11.98
  -4  -3 -15 1561.11   48.47
  -4   0  -6  223.65   16.63
  -4   1   2 1770.34   29.20
  -3  -4 -16  776.75   33.31
  -3  -2 -12 2298.25   50.17
  -3  -1  -9  295.35   17.39
  -2  -3 -13 1855.71   41.26
  -2  -2 -11 2698.59   47.68
   0  -3 -10 1611.66   25.23
 -13  -3  -7    6.88   25.77
 -12  -2  -5  187.52   29.90
 -12  -2  -4  214.32   30.09
 -11  -2  -8   11.43   21.90
 -10  -5 -19   16.79   27.16
 -10  -4 -17   70.53   25.66
 -10  -3 -14   74.47   27.56
 -10  -2 -10  361.42   32.81
 -10  -1  -5  171.66   26.76
  -9  -6 -21  208.81   34.31
  -9  -3 -15   12.67   23.86
  -9  -2 -12  261.76   32.78
  -9  -1  -7   43.53   15.59
  -8  -4 -18  679.89   46.73
  -8  -2 -13  848.90   46.46
  -8  -1  -9 1076.47   48.37
  -8   0  -3   21.77   14.36
  -7  -6 -21  205.62   28.00
  -7  -4 -18  564.24   41.80
  -7  -3 -16   15.35   21.05
  -7  -1 -10 1178.40   48.27
  -7   0  -5  985.90   39.46
  -6  -7 -22  183.46   29.56
  -6  -6 -21  195.14   29.36
  -6  -4 -18  100.74   23.66
  -6  -3 -16  713.75   41.16
  -6   0  -6 3216.88   65.57
  -5  -5 -19  141.15   20.37
  -5   1   2  202.25   12.58
  -5   1   8   97.56    5.55
  -4  -4 -17  815.34   37.38
  -4  -2 -13  209.89   20.63
  -4   1   1  318.88   13.80
  -2  -4 -15  166.20   15.47
  -2   1   4  241.92    3.94
  -1  -5 -15  379.41   18.73
  -1  -3 -12 3226.92   46.85
  -1  -1  -7 2959.45   37.62
   0  -2  -8  861.83   17.08
   0  -1  -5  688.59   12.24
 -12  -3 -11   80.60   23.70
 -12  -2  -6   -3.78   23.89
 -11  -4 -16    2.72   17.60
 -11  -3 -13   93.64   24.18
 -11  -2  -9  295.25   35.91
 -11  -1  -2  296.32   29.18
 -11  -1  -1   19.64   19.07
 -10  -2 -11   12.83   21.31
 -10  -1  -6   86.59   24.15
  -9  -5 -20   22.33   25.87
  -9  -4 -18    5.52   24.64
  -9  -1  -8   -0.67   13.57
  -9   0   0  198.02   22.20
  -9   0   1   19.24   13.91
  -9   0   2  714.18   32.64
  -8  -7 -23   -2.27   26.00
  -8  -5 -20  258.70   31.11
  -8  -3 -16   -1.45   15.45
  -8   0  -4  108.46   18.50
  -7  -5 -20  704.68   43.93
  -7  -2 -14  222.46   28.60
  -6  -5 -20  115.70   25.30
  -6  -2 -14 2189.18   64.73
  -6  -1 -11  651.45   35.29
  -5  -4 -18   25.57   18.09
  -5  -3 -16   76.75   16.23
  -5  -2 -14  133.41   20.29
  -5  -1 -11  421.00   27.42
  -5   1   1  995.19   26.75
  -4  -6 -20  288.67   27.13
  -4   1   0  505.24   18.17
  -3  -6 -19  453.38   27.91
  -3  -5 -18  784.91   35.12
  -3  -1 -10  282.18   18.75
  -3   0  -6  939.91   27.90
  -3   1   1  380.68   12.66
  -2   0  -5  934.85   23.50
  -1  -2 -10   65.49    8.17
  -1   0  -3 4635.83   36.52
   0  -4 -12   46.74    6.45
 -12  -3 -12   36.83   26.06
 -12  -2  -7    4.90   24.43
 -11  -3 -14  356.72   41.24
 -11  -2 -10   22.22   25.18
 -11  -1  -3  183.91   27.89
 -10  -4 -18  179.52   33.67
 -10  -3 -15  233.70   30.77
 -10  -2 -12  245.76   34.27
 -10  -1  -7   51.87   22.78
  -9  -6 -22  225.21   35.65
  -9  -3 -16   13.57   17.81
  -9  -2 -13  590.92   42.42
  -9  -1  -9  923.64   48.27
  -9   0  -2  964.29   41.24
  -9   0  -1  581.71   33.27
  -8  -6 -22   85.99   24.31
  -8  -4 -19   44.58   25.94
  -8  -2 -14   27.96   22.76
  -8  -1 -10 1267.71   51.18
  -8   0  -5   49.94   16.93
  -7  -7 -23   42.27   23.42
  -7  -6 -22   32.94   25.22
  -7  -4 -19  965.50   52.04
  -7  -3 -17   67.17   23.92
  -7  -1 -11  666.41   38.32
  -7   0  -6    0.78   10.66
  -6  -3 -17  326.26   31.81
  -6   0  -7   70.49   13.68
  -6   1   2  677.87   23.92
  -6   1   3  777.02   24.28
  -5  -6 -21  334.92   31.63
  -5  -5 -20  480.70   34.55
  -5   1   0  317.93   16.75
  -4  -5 -19   15.31   15.09
  -4  -3 -16   96.98   17.57
  -4   0  -7 1490.93   39.08
  -2  -3 -14  224.91   16.58
  -2  -1  -9  695.24   23.35
  -1  -4 -14   -2.77    6.32
   1  -3  -8   55.37    2.82
 -12  -2  -8  242.58   34.46
 -11  -3 -15   86.82   28.54
 -11  -2 -11    3.72   24.83
 -11  -1  -5  113.66   24.95
 -11  -1  -4  421.63   35.39
 -10  -3 -16    6.88   25.58
 -10  -2 -13  272.85   34.47
 -10  -1  -8  173.15   28.59
  -9  -5 -21   34.51   27.29
  -9  -4 -19  367.54   39.06
  -9  -3 -17  349.26   37.79
  -9  -2 -14  674.32   46.80
  -9  -1 -10  165.12   27.74
  -9   0  -3   56.66   19.51
  -8  -5 -21   10.51   22.99
  -8  -3 -17    4.21   16.28
  -8  -1 -11   41.63   21.97
  -8   0  -6  553.96   34.48
  -7  -5 -21    4.27   23.55
  -7  -2 -15  335.22   33.17
  -7   0  -7  305.63   25.96
  -6  -7 -23  127.60   27.33
  -6  -6 -22   -0.14   21.03
  -6  -4 -19  718.12   41.07
  -6  -2 -15  107.84   22.73
  -6  -1 -12    4.46   15.72
  -6   0  -8  442.00   28.26
  -6   1   0  275.01   17.81
  -6   1   1  189.20   14.71
  -6   1   6  298.31   13.22
  -5  -3 -17   83.02   20.72
  -5  -1 -12   12.58   14.07
  -5   1  -1 2002.54   41.09
  -4  -4 -18   49.01   17.57
  -4  -2 -14 1875.17   51.56
  -4   1  -1 1399.52   31.04
  -3  -4 -17  600.69   30.45
  -3   0  -7  720.07   25.77
  -3   1   0  822.22   19.65
  -2  -2 -12  441.97   21.18
  -2   1   3   85.29    3.54
 -12  -2  -9  154.29   31.34
 -11  -2 -12   17.22   25.25
 -11  -1  -6  445.06   39.05
 -10  -4 -19   54.94   25.45
 -10  -1  -9    7.90   21.83
  -9   0  -4  425.48   31.98
  -8  -7 -24  328.78   36.29
  -8  -6 -23  108.69   31.21
  -8  -4 -20  209.65   33.57
  -8  -3 -18  676.80   46.26
  -8  -2 -15  143.74   27.06
  -8  -1 -12    6.83   18.70
  -8   0  -7   25.07   16.70
  -7  -7 -24    4.02   24.59
  -7  -6 -23  111.36   27.42
  -7  -4 -20  130.65   28.23
  -7  -3 -18   15.34   22.69
  -7  -1 -12  313.70   27.63
  -7   0  -8  241.80   25.79
  -6  -5 -21  177.87   27.51
  -6   1  -1   31.30    9.88
  -6   1   7  279.60   11.78
  -5  -4 -19    2.45   16.80
  -5  -2 -15 2073.44   59.32
  -5   1  -2  560.35   23.57
  -5   1   9   33.05    2.76
  -4  -6 -21   57.12   17.16
  -4  -1 -12   80.21   16.29
  -4   0  -8  673.74   27.66
  -4   1  -2 2554.97   43.57
  -3  -1 -11 3495.05   61.12
  -3   1  -1  411.63   15.38
  -2   0  -6 2212.23   37.51
  -1  -1  -8 5442.89   54.04
 -13  -2  -7   84.08   28.91
 -13  -2  -6   41.03   27.07
 -12  -2 -10   22.07   25.13
 -11  -3 -16  217.45   35.59
 -11  -2 -13  350.21   38.87
 -11  -1  -7  203.81   31.41
 -10  -3 -17  620.10   45.80
 -10  -2 -14  597.10   45.81
 -10  -1 -10  239.43   32.91
 -10   0  -1 1123.82   45.78
 -10   0   0  363.53   29.25
  -9  -5 -22  299.28   40.17
  -9  -4 -20    6.92   18.07
  -9  -3 -18  361.38   40.17
  -9  -2 -15  202.89   31.46
  -9  -1 -11   12.96   16.27
  -9   0  -6    4.76   16.87
  -9   0  -5  467.10   31.74
  -8  -5 -22    9.67   22.50
  -8  -2 -16   39.34   22.71
  -7  -5 -22   44.00   26.08
  -7  -2 -16   15.47   21.42
  -7  -1 -13   34.84   21.11
  -7   1   1   36.65   10.71
  -7   1   2  479.42   22.87
  -7   1   3  304.80   18.01
  -7   1   4   44.10   10.17
  -6  -4 -20   99.70   25.05
  -6  -3 -18  787.10   42.21
  -6  -2 -16  148.83   25.31
  -6  -1 -13  561.60   35.06
  -6   0  -9  688.66   34.90
  -6   1  -2  873.83   31.61
  -5  -6 -22  273.91   29.02
  -5  -5 -21  272.29   29.71
  -5  -1 -13   53.77   16.87
  -5   0  -9   16.76    9.21
  -5   1  -3  505.54   23.34
  -4  -5 -20  968.15   43.20
  -4  -3 -17  134.06   19.86
  -4  -2 -15   88.03   18.58
  -3  -5 -19  323.45   25.17
  -3  -3 -16 1349.86   43.23
  -2  -1 -10 1080.24   30.53
  -1  -5 -16    0.79    8.61
  -1  -3 -13 2463.22   42.64
  -1  -2 -11  141.29   11.14
  -1   0  -4 1366.38   22.30
   0  -3 -11   91.76    7.82
 -12  -2 -11   -3.81   18.10
 -12  -1  -4    8.61   23.72
 -11  -1  -8  187.64   30.04
 -10  -3 -18   22.76   25.43
 -10  -2 -15   59.75   27.19
 -10  -1 -11   22.10   21.66
 -10   0  -3   50.49   20.44
 -10   0  -2   -7.86   15.28
  -9  -2 -16  984.30   55.66
  -9  -1 -12   95.05   25.20
  -9   0  -7   71.26   21.42
  -8  -6 -24   11.49   26.54
  -8  -4 -21   24.05   25.02
  -8  -3 -19    4.97   24.70
  -8  -1 -13 1402.37   59.37
  -8   0  -8  587.50   34.99
  -7  -4 -21   19.48   21.75
  -7  -3 -19  779.57   48.64
  -7   0  -9  382.48   28.11
  -6  -6 -23   28.48   21.14
  -6  -5 -22   24.55   22.52
  -6   0 -10  259.24   24.65
  -5  -4 -20  685.28   40.67
  -5  -3 -18 1087.66   46.12
  -5  -2 -16   91.86   19.78
  -5   1  -4  129.34   14.39
  -4  -4 -19  166.73   23.10
  -4   1  -3 1137.60   30.45
  -3  -4 -18  266.19   21.75
  -3   0  -8  163.21   13.52
  -3   1  -2 5760.61   57.89
  -2  -3 -15   14.52    9.21
  -2  -2 -13 1553.81   39.28
  -2   1   1 3105.65   27.67
  -1  -4 -15   39.39    9.68
   1  -4 -10 1116.07   12.13
 -12  -2 -12  612.65   48.17
 -12  -1  -6   30.96   25.40
 -12  -1  -5  744.50   47.61
 -11  -2 -14   13.38   19.02
 -11  -1  -9  421.96   36.95
 -10  -1 -12  261.08   33.68
 -10   0  -5  745.36   43.27
 -10   0  -4  188.47   25.54
  -9  -4 -21  344.25   36.57
  -9  -3 -19  114.79   29.03
  -9  -1 -13  503.70   41.52
  -9   0  -8  471.10   36.54
  -8  -5 -23  455.71   43.66
  -8  -2 -17  604.85   44.97
  -8  -1 -14  349.93   34.37
  -8   0  -9   72.82   17.48
  -7  -7 -25  239.70   36.55
  -7  -6 -24  160.85   32.20
  -7  -5 -23   56.21   24.82
  -7  -2 -17   92.52   24.42
  -7  -1 -14 1348.66   55.73
  -7   0 -10   60.57   18.84
  -7   1  -3  169.63   19.26
  -6  -4 -21   13.37   21.88
  -6  -3 -19   14.14   19.95
  -6  -2 -17   20.03   20.58
  -6  -1 -14  231.77   24.16
  -5  -1 -14  512.81   32.61
  -5   0 -10 1580.10   47.76
  -4  -1 -13   10.97   10.43
  -4   1  -4  210.70   15.58
  -2   0  -7  371.03   17.33
   0  -2  -9 3036.55   33.93
   0  -1  -6 1386.31   19.44
 -12  -1  -7   77.87   28.62
 -11  -2 -15    4.72   26.78
 -11  -1 -11   35.97   24.87
 -11  -1 -10   39.41   20.83
 -10  -3 -19   -0.61   21.53
 -10  -2 -16   55.46   21.67
 -10   0  -6   15.10   20.84
  -9  -4 -22   -9.73   23.30
  -9  -2 -17   33.19   24.47
  -9  -1 -14   -1.90   21.28
  -9   0  -9  491.03   37.70
  -8  -4 -22  439.60   43.01
  -8  -3 -20   93.81   28.65
  -8   0 -10  267.46   28.98
  -8   1  -1 1343.00   43.69
  -8   1   0   24.92   13.24
  -7  -3 -20   75.83   26.45
  -7  -1 -15  215.15   28.30
  -7   0 -11  129.28   24.01
  -7   1  -4  188.10   20.20
  -6  -6 -24  282.89   34.17
  -6   0 -11  -12.68   14.54
  -5  -6 -23  170.28   25.67
  -5  -5 -22    9.47   19.77
  -5  -3 -19  353.46   31.66
  -5  -2 -17  201.31   25.74
  -5   0 -11   21.60   14.70
  -4  -5 -21  205.38   24.98
  -4  -3 -18  143.86   18.59
  -4  -2 -16 1480.16   48.60
  -4   1  -5 1395.75   36.96
  -3  -5 -20  111.31   17.75
  -3  -3 -17  110.19   17.39
  -3  -2 -15  443.24   26.62
  -3   0  -9 1195.96   34.71
  -3   1  -3 1221.79   28.37
  -3   1   8  184.36    4.85
  -2  -1 -11  194.38   15.16
  -2   1   0  280.26    9.94
  -1  -1  -9 1537.99   30.77
   0  -4 -13  239.99   11.84
   1  -1  -1  915.05   12.64
 -12  -1  -9  365.75   40.76
 -12  -1  -8   21.98   19.62
 -11  -1 -12   54.67   25.93
 -11   0  -3   -1.25   17.56
 -10  -2 -17  201.91   35.73
 -10  -1 -13  -16.37   16.09
 -10   0  -8  312.64   33.39
 -10   0  -7   84.85   23.15
  -9  -3 -20   27.38   20.00
  -9  -2 -18  567.29   44.99
  -9   0 -10  158.56   27.95
  -8  -5 -24  120.89   31.08
  -8  -2 -18   48.47   24.52
  -8  -1 -15    8.30   20.73
  -8   0 -11   34.51   22.28
  -8   1  -3   95.79   18.78
  -8   1  -2   32.39   14.36
  -7  -6 -25    1.89   23.53
  -7  -4 -22  532.72   40.70
  -7  -2 -18   67.53   19.65
  -7   1  -5  749.09   35.52
  -6  -5 -23  128.75   26.24
  -6  -3 -20   97.78   25.48
  -6  -2 -18  358.07   34.30
  -6  -1 -15  817.50   41.79
  -6   0 -12   96.64   20.06
  -6   1  -6  637.56   31.83
  -5  -4 -21   35.36   20.94
  -5  -1 -15  256.62   26.11
  -4  -4 -20  376.29   28.20
  -4  -1 -14 1150.60   42.91
  -3  -4 -19 1352.98   45.68
  -3   1  -4   11.17    7.31
  -2  -2 -14  429.52   22.50
  -2   0  -8  763.61   25.01
  -2   1  -1  909.24   18.85
  -1  -3 -14  426.64   19.53
  -1  -2 -12 1617.65   34.62
  -1   0  -5   72.55    6.46
 -12  -1 -10   98.65   31.82
 -11   0  -5  198.94   29.78
 -11   0  -4  927.14   48.00
 -10  -2 -18  107.94   28.70
 -10  -1 -14   61.71   25.49
 -10   0  -9  431.87   38.86
  -9  -3 -21   78.80   30.38
  -9  -1 -15    2.61   22.09
  -9   0 -11   85.21   23.83
  -8  -4 -23   33.11   27.12
  -8  -3 -21   43.82   27.05
  -8  -1 -16   22.29   22.02
  -8   0 -12  814.49   46.56
  -8   1  -5  816.03   40.07
  -8   1  -4  674.47   35.45
  -7  -5 -24  278.42   35.49
  -7  -3 -21  129.80   29.62
  -7  -1 -16   98.99   26.08
  -7   0 -12  768.92   40.78
  -7   1  -6  244.70   22.08
  -6  -4 -22    3.64   16.09
  -6  -1 -16   74.45   23.47
  -6   1  -7  482.92   29.23
  -5  -3 -20   75.11   22.21
  -5  -2 -18  106.48   23.21
  -5   0 -12  169.81   21.76
  -4  -3 -19 2114.88   61.99
  -4  -2 -17  669.05   35.86
  -4   0 -11  614.77   29.12
  -4   1  -6 1035.15   32.81
  -3  -2 -16  244.04   21.60
  -3   0 -10  195.76   17.26
 -11  -1 -13  236.86   31.63
 -11   0  -7   96.77   27.63
 -11   0  -6    5.64   19.95
 -10  -1 -15   78.98   29.39
  -9  -2 -19  133.35   30.57
  -9  -1 -16  413.39   41.24
  -9   0 -12   -0.72   19.78
  -9   1  -3  128.54   20.75
  -9   1  -2  422.89   30.14
  -9   1  -1   79.10   18.34
  -9   1   0 1131.21   42.30
  -8  -2 -19  216.85   29.53
  -8   1  -6   15.15   18.36
  -7  -4 -23  168.40   31.04
  -7  -2 -19   50.31   19.47
  -7   0 -13  361.75   33.45
  -7   1  -7  204.81   21.09
  -6  -6 -25    5.95   24.15
  -6  -5 -24  300.00   35.80
  -6  -3 -21  151.21   28.72
  -6  -2 -19  112.33   26.07
  -6   0 -13  895.44   44.13
  -6   1  -8   12.93   14.17
  -5  -5 -23  701.35   42.49
  -5  -4 -22   49.54   22.05
  -5  -1 -16  538.85   35.86
  -5   1  -8 2099.30   54.06
  -4  -5 -22   -1.94   15.17
  -4  -4 -21  237.89   26.71
  -4  -1 -15  266.13   24.40
  -4   0 -12   13.84   13.20
  -4   1  -7   53.42   12.08
  -3  -3 -18   28.54   14.36
  -3   1  -5    9.17    5.94
  -2  -1 -12 2306.74   47.17
  -2   1  -2    7.54    5.07
  -1  -4 -16   64.51   10.74
  -1  -1 -10  367.61   16.63
  -1   0  -6 1077.29   23.33
   0  -3 -12 1979.78   31.13
 -11  -1 -14   79.79   24.42
 -11   0  -8  643.46   46.44
 -10  -1 -16  370.60   41.75
 -10   0 -11   24.61   25.05
  -9   1  -5    6.44   18.07
  -9   1  -4  699.87   39.00
  -8  -4 -24   33.96   27.89
  -8  -3 -22  232.11   34.70
  -8  -2 -20  151.36   31.97
  -8  -1 -17  336.67   36.49
  -8   0 -13   82.50   20.35
  -8   1  -7    4.27   15.95
  -7  -6 -26    9.21   24.25
  -7  -5 -25    7.80   26.55
  -7  -3 -22   69.92   27.19
  -7  -2 -20  208.96   31.04
  -7  -1 -17   46.12   18.40
  -7   0 -14   37.57   20.42
  -7   1  -9  407.26   31.09
  -7   1  -8    3.73   12.00
  -6  -4 -23  619.37   44.79
  -6  -1 -17   78.64   23.91
  -6   0 -14  580.33   37.42
  -6   1  -9  177.20   23.04
  -5  -2 -19  902.64   45.68
  -5   0 -13    0.37   11.32
  -4  -2 -18  401.62   30.69
  -3  -5 -21  521.97   31.42
  -3  -4 -20  111.40   19.24
  -3   1  -6 1092.89   31.50
  -2   0  -9  743.80   25.35
  -2   1  -3 2017.13   32.33
  -1  -2 -13  194.61   13.90
   0  -2 -10 1741.60   27.69
   0  -1  -7 1096.15   19.34
   1  -1   0 7349.56   41.36
 -11   0 -10   23.39   25.15
 -11   0  -9   24.48   19.08
 -10   0 -12  111.42   30.41
  -9  -2 -20  100.21   24.39
  -9  -1 -17  559.76   42.93
  -9   0 -13  256.77   29.96
  -9   1  -7  171.65   25.83
  -9   1  -6   16.10   17.73
  -8  -1 -18  192.01   31.63
  -8   0 -14  261.16   32.07
  -8   1  -9  248.54   28.00
  -8   1  -8  202.81   23.15
  -7  -4 -24   -1.87   25.43
  -7  -1 -18  255.56   33.30
  -6  -3 -22  574.70   43.63
  -6  -2 -20    4.06   21.70
  -6   1 -10   12.06   15.39
  -5  -5 -24  117.94   25.86
  -5  -3 -21   24.89   16.37
  -5  -1 -17  702.39   41.14
  -5   0 -14  663.86   37.04
  -5   1  -9  973.55   38.19
  -4  -3 -20    6.31   12.59
  -4  -1 -16   19.39   15.68
  -4   0 -13    0.99   12.02
  -3  -3 -19  499.76   30.40
  -3  -2 -17  404.06   27.01
  -2  -1 -13  625.81   26.68
  -1  -3 -15  285.99   17.01
   0  -4 -14  507.44   16.95
   0   0   3  132.13    5.95
 -12   0  -7  271.28   36.63
 -11   0 -11   95.19   31.04
 -10  -1 -17    7.71   19.43
 -10   0 -13  216.84   34.13
 -10   1  -4  155.23   25.49
 -10   1  -3  166.87   24.96
 -10   1  -2  134.98   22.93
  -9  -2 -21    6.78   24.86
  -9  -1 -18    0.31   22.47
  -9   0 -14   35.04   19.43
  -9   1  -8  824.25   46.34
  -8  -3 -23    8.89   18.87
  -8  -2 -21   42.06   24.91
  -8   0 -15  127.36   29.02
  -8   1 -10   46.11   21.83
  -7  -5 -26  260.82   36.56
  -7  -3 -23  204.43   33.94
  -7  -2 -21  305.81   37.05
  -7   0 -15  105.32   21.15
  -7   1 -10    7.80   13.15
  -6  -5 -25   86.60   22.21
  -6  -4 -24   23.89   23.81
  -6  -1 -18   85.86   23.29
  -6   0 -15   49.57   21.98
  -5  -4 -23  248.62   29.92
  -5  -2 -20  112.86   23.34
  -5   1 -10  186.77   21.25
  -4  -5 -23   21.39   17.07
  -4  -4 -22  126.24   23.73
  -3  -1 -15 1284.08   42.61
  -3   1  -7  106.13   11.48
  -2  -4 -19   14.55   11.54
  -2   0 -10 3160.98   53.85
  -2   1  -4  391.62   15.53
  -1  -1 -11    3.24    6.48
  -1   0  -7 5345.15   54.35
   1  -2  -6  390.93    3.64
 -12   0  -9   13.10   27.92
 -12   0  -8   27.64   20.40
 -11   0 -12  540.29   45.90
 -10   0 -14   30.92   26.08
 -10   1  -7  510.02   38.49
 -10   1  -6  149.68   27.52
 -10   1  -5  224.73   25.55
  -9  -1 -19   20.21   25.01
  -9   0 -15   75.66   25.90
  -9   1 -10   36.91   22.21
  -9   1  -9  120.78   25.01
  -8  -1 -19   30.57   24.18
  -8   0 -16  149.29   29.02
  -8   1 -11   -7.93   20.04
  -7  -4 -25    6.00   25.84
  -7  -1 -19  171.88   31.49
  -7   0 -16  717.23   46.20
  -7   1 -11   -2.68   13.45
  -6  -3 -23  137.22   29.69
  -6  -2 -21   58.40   24.88
  -6   1 -11  213.69   22.73
  -5  -3 -22  818.77   46.77
  -5  -1 -18   15.48   19.86
  -5   0 -15  167.37   24.89
  -5   1 -11   80.82   19.41
  -4  -3 -21   30.51   19.77
  -4  -2 -19  306.25   26.23
  -4  -1 -17  852.00   40.65
  -4   0 -14  382.36   27.85
  -4   1 -10  507.04   28.79
  -3  -4 -21  618.78   34.57
  -3  -2 -18  536.08   31.18
  -3   1  -8   32.99   10.88
  -2   1  -5    4.84    6.74
  -1  -4 -17 1090.39   31.85
 -11   0 -13   53.55   26.48
 -10   0 -15   16.99   26.22
 -10   1  -9  144.14   27.54
 -10   1  -8   66.76   24.93
  -9   0 -16   55.72   27.33
  -9   1 -11  555.35   42.72
  -8  -2 -22  254.66   32.67
  -8  -1 -20   38.56   24.44
  -8   1 -12  845.80   48.22
  -7  -3 -24   98.57   29.46
  -7  -2 -22   27.56   25.37
  -7   1 -12  130.23   21.35
  -7   2  -2  343.87   23.86
  -6  -5 -26  119.31   30.05
  -6  -4 -25   14.44   22.19
  -6  -1 -19   76.36   19.85
  -6   0 -16  222.92   25.81
  -6   1 -12  559.29   34.42
  -6   2  -4  613.49   29.75
  -6   2  -1  598.81   26.56
  -6   2   0  755.62   28.14
  -6   2   1   27.54    9.07
  -5  -5 -25  222.96   31.25
  -5  -4 -24  609.68   42.92
  -5   1 -12 1087.07   44.77
  -5   2  -3  138.73   14.54
  -5   2  -2   14.67    8.60
  -5   2  -1  618.42   24.28
  -5   2   0  310.23   17.09
  -5   2   1   37.23    8.25
  -3  -3 -20  768.08   37.91
  -3  -1 -16  245.75   22.67
  -3   0 -13 1049.12   37.48
  -3   1  -9  206.58   17.59
  -2   0 -11  240.74   17.59
  -1  -3 -16    6.27    8.25
  -1  -2 -14   54.69    9.59
  -1   0  -8 1037.96   26.00
   0  -3 -13  512.21   17.34
   0  -2 -11  119.55    9.12
   0  -1  -8   54.91    6.54
 -11   1  -6   78.55   24.13
 -10   0 -16  246.95   38.19
 -10   1 -10  361.71   38.32
  -9  -1 -20  416.85   39.93
  -9   0 -17  217.39   36.05
  -9   1 -12  282.10   35.27
  -8  -2 -23   43.31   28.23
  -8   0 -17   85.11   23.05
  -8   1 -13   16.94   22.58
  -7  -4 -26  372.59   43.54
  -7  -1 -20   22.84   18.78
  -7   0 -17  169.49   25.52
  -7   1 -13  531.56   38.11
  -7   2  -5   18.23   14.64
  -7   2  -4 1440.87   47.46
  -7   2  -3  863.79   35.56
  -7   2   1  250.97   18.87
  -6  -3 -24  125.71   27.94
  -6  -2 -22  776.61   49.59
  -6  -1 -20  304.80   35.04
  -6   0 -17  962.13   50.54
  -6   1 -13  456.25   35.13
  -6   2  -6  127.85   18.46
  -6   2  -5   78.44   15.80
  -6   2   2  133.08   12.34
  -5  -3 -23   75.31   25.06
  -5  -2 -21  382.81   32.31
  -5  -1 -19  185.30   27.41
  -5   0 -16  209.97   24.11
  -5   2   2  711.15   22.20
  -4  -4 -23  120.08   22.40
  -4  -3 -22  112.96   22.44
  -4  -2 -20  449.54   32.86
  -4  -1 -18 1569.08   55.48
  -4   0 -15  126.47   18.15
  -4   1 -11   68.85   13.65
  -4   2  -3   53.90   10.01
  -4   2  -2 1451.28   34.75
  -4   2  -1  161.30   12.59
  -4   2   0  115.83   10.35
  -2   1  -6  750.71   23.58
  -1  -1 -12  946.08   28.26
   1  -3  -9 1480.39   13.01
 -11   1  -8  139.18   30.16
 -11   1  -7    0.26   19.98
 -10   1 -11  201.07   32.41
  -9   0 -18    8.48   24.33
  -9   1 -13   22.77   24.20
  -8  -1 -21  389.31   42.72
  -8   0 -18   25.50   25.55
  -8   1 -14    5.50   22.73
  -8   2  -5  740.34   39.04
  -8   2  -4    1.09   16.49
  -8   2  -3 1022.75   42.10
  -8   2  -2  291.33   25.16
  -8   2  -1  469.46   28.35
  -8   2   0   80.40   16.54
  -7  -3 -25  192.80   34.69
  -7  -2 -23   94.20   26.87
  -7  -1 -21   74.71   27.82
  -7   0 -18   18.49   24.87
  -7   1 -14   10.15   22.52
  -7   2  -7  587.49   35.83
  -7   2  -6  133.30   18.66
  -7   2   2  383.03   20.92
  -6   1 -14  500.65   37.37
  -6   2  -7   94.87   17.60
  -6   2   3 2208.66   40.03
  -5   0 -17 1183.55   52.25
  -5   1 -13  223.77   22.98
  -5   2  -7  237.15   21.66
  -4   0 -16  313.68   27.67
  -4   1 -12  561.75   31.90
  -4   2  -5  401.33   22.01
  -4   2  -4  378.55   20.57
  -4   2   1  403.85   16.01
  -3  -4 -22   28.58   17.06
  -3  -2 -19   56.42   17.13
  -3  -1 -17  164.50   20.58
  -3   0 -14   11.67   10.87
  -2  -4 -20 2230.13   54.10
  -2  -3 -19  698.83   32.00
  -2   0 -12  299.96   19.88
  -2   1  -7 1901.10   39.23
  -1   0  -9  338.66   16.59
 -11   1 -10  140.30   32.43
 -11   1  -9   28.74   19.88
 -10   1 -13   -0.07   22.41
 -10   1 -12   16.19   19.74
  -9   1 -14   19.53   24.70
  -8  -1 -22   30.13   25.58
  -8   0 -19  429.91   41.87
  -8   1 -15   24.98   24.72
  -8   2  -8   -2.24   17.39
  -8   2  -7  903.04   45.14
  -8   2  -6  315.11   26.89
  -7   0 -19   36.15   24.26
  -7   1 -15  105.64   27.15
  -7   2  -9   80.13   20.41
  -7   2  -8  103.36   18.13
  -7   2   3   97.17   11.80
  -6  -4 -26   46.59   25.24
  -6  -3 -25  208.71   32.29
  -6  -2 -23   24.75   23.68
  -6  -1 -21   19.12   24.11
  -6   0 -18   44.39   18.35
  -6   1 -15  903.88   47.41
  -6   2  -9    5.35   15.25
  -6   2  -8  218.67   21.71
  -5  -4 -25   -1.00   15.39
  -5  -3 -24  157.09   27.30
  -5  -2 -22  135.00   22.95
  -5  -1 -20  116.84   21.36
  -5   1 -14    1.87   17.89
  -5   2  -8  485.93   28.67
  -4  -4 -24  234.84   29.01
  -4  -2 -21  100.43   23.05
  -4  -1 -19  212.19   26.62
  -4   1 -13 1758.66   54.04
  -4   2   2  606.83   18.01
  -3  -3 -21  182.03   22.10
  -3   0 -15  496.21   29.81
  -2   1  -8   16.69    8.81
  -1  -4 -18   94.80   12.61
  -1  -2 -15  362.89   19.64
   0  -4 -15   24.46    6.91
 -11   1 -12   58.36   29.44
 -11   1 -11   53.17   26.53
 -10   1 -14  417.58   43.39
  -9   0 -19   27.05   19.74
  -9   1 -15  451.10   43.10
  -9   2  -7   72.37   23.38
  -9   2  -6  241.74   29.56
  -9   2  -5  103.52   23.32
  -9   2  -4  226.63   25.54
  -9   2  -3   -3.12   16.51
  -9   2  -2  111.46   20.61
  -8   1 -16  518.30   43.04
  -8   2  -9   78.25   23.99
  -7  -2 -24   42.49   21.62
  -7  -1 -22  200.78   32.74
  -7   1 -16  343.36   36.79
  -7   2 -10    1.76   18.52
  -6   0 -19  116.64   27.86
  -6   2 -10    1.29   17.62
  -5   0 -18  454.58   35.80
  -5   1 -15  105.68   22.78
  -5   2  -9 1206.75   44.69
  -4  -3 -23  430.02   35.15
  -4   0 -17    3.35   17.88
  -3  -2 -20  403.48   30.45
  -3  -1 -18  481.01   31.62
  -2  -2 -18  362.43   24.04
  -2  -1 -16  155.19   16.97
  -1  -3 -17 1253.28   35.45
  -1  -1 -13    9.20    7.76
   0  -3 -14  160.10   11.25
   0  -2 -12  461.65   16.51
   0  -1  -9 2666.97   34.94
   1  -4 -11  356.87    6.44
 -10   1 -15  446.44   45.25
  -9   1 -16   68.83   28.84
  -9   2  -9  406.95   37.36
  -9   2  -8  116.63   24.88
  -8   0 -20   38.24   19.71
  -8   2 -11  665.18   44.40
  -8   2 -10  500.55   35.97
  -7  -2 -25  323.32   39.10
  -7  -1 -23   85.24   27.50
  -7   0 -20  859.60   53.07
  -7   1 -17  174.37   29.82
  -7   2 -11  364.81   32.49
  -6  -4 -27  462.38   44.51
  -6  -3 -26  170.78   31.57
  -6  -2 -24   -5.02   22.38
  -6  -1 -22  322.54   36.20
  -6   1 -16  450.19   34.79
  -6   2 -11   52.24   20.30
  -5  -4 -26    6.29   22.60
  -5  -3 -25  132.96   26.92
  -5  -2 -23  419.97   35.14
  -5  -1 -21  392.73   33.10
  -5   0 -19  -12.92   18.24
  -5   2 -10  115.88   19.86
  -4  -2 -22  142.58   26.31
  -4  -1 -20   29.62   19.98
  -4   1 -14   20.15   16.19
  -3  -3 -22   26.33   17.58
  -3   0 -16   20.13   14.87
  -3   1 -12   -1.08    7.80
  -3   2  -5  353.18   19.42
  -3   2  -4 3846.34   56.20
  -3   2  -3 1921.61   37.89
  -3   2  -2   45.91    7.32
  -3   2  -1 1279.79   27.99
  -3   2   0  592.94   18.23
  -2  -3 -20  410.90   26.37
  -2   1  -9  122.90   12.15
  -1   0 -10  420.53   18.49
   0   0  -3   90.53    4.43
 -10   2  -8  126.58   26.70
 -10   2  -7  281.77   33.00
 -10   2  -6  106.68   25.95
 -10   2  -5   40.95   21.59
  -9   1 -17   -1.93   25.70
  -9   2 -11   53.42   26.35
  -9   2 -10  545.07   41.58
  -8   0 -21  104.31   30.40
  -8   1 -17   89.59   22.94
  -8   2 -12  346.14   36.47
  -7   0 -21  107.92   30.24
  -7   2 -12    0.41   14.33
  -6   0 -20  151.96   25.73
  -6   1 -17  142.66   28.43
  -6   2 -12  567.64   37.60
  -6   2   5    6.13    5.74
  -5  -1 -22   13.89   20.44
  -5   1 -16 2945.08   77.80
  -5   2 -11  532.23   32.15
  -4  -3 -24  -10.31   19.94
  -4   0 -18  967.39   45.54
  -4   1 -15   21.31   16.97
  -4   2 -10  774.16   35.70
  -4   2  -9  532.68   28.33
  -3  -2 -21   24.09   16.87
  -3  -1 -19  801.32   40.00
  -3   1 -13 1557.43   47.89
  -3   2  -6  895.00   30.43
  -3   2   1 1060.81   22.19
  -2  -2 -19  250.86   22.44
  -2  -1 -17   93.29   16.09
  -2   1 -10 1305.03   37.24
  -1  -2 -16  721.12   27.71
  -1  -1 -14   95.84   12.15
  -1   0 -11 1681.60   38.02
  -1   1  -3 2205.32   29.43
  -1   1  -2 1437.02   21.70
  -1   1  -1  350.10    9.92
   0  -1 -10  224.58   12.10
 -10   2 -10   19.89   24.53
 -10   2  -9   60.67   24.39
  -9   1 -18    9.50   26.73
  -9   2 -12  482.46   42.87
  -8   1 -18   65.59   22.16
  -8   2 -13   45.17   23.52
  -7  -1 -24   77.28   29.71
  -7   1 -18   46.19   20.01
  -7   2 -14   65.42   23.46
  -7   2 -13   87.44   20.30
  -6  -4 -28   12.58   28.17
  -6  -2 -25  198.29   29.94
  -6  -1 -23   57.14   21.02
  -6   0 -21  386.89   39.77
  -6   1 -18   30.82   24.10
  -6   2 -13   10.31   18.53
  -5  -2 -24  120.64   24.21
  -5   0 -20   21.42   22.67
  -5   1 -17   40.26   22.50
  -5   2 -12  296.87   26.06
  -5   2   5  145.06    8.83
  -4  -2 -23  177.89   28.17
  -4  -1 -21  253.68   30.24
  -4   0 -19  303.64   29.84
  -4   2 -11 1310.28   46.49
  -4   2   4    0.19    3.61
  -3   0 -17  489.01   31.54
  -3   2  -7 2301.60   49.12
  -2   1 -11  169.13   16.75
  -1  -3 -18   -1.70    9.91
  -1   1  -5  304.16   13.77
  -1   1  -4  932.64   20.78
  -1   1   0 5639.92   32.42
   0  -2 -13  540.94   19.29
   0   0  -4 3191.59   27.16
 -11   2  -8    3.29   22.21
 -10   2 -12   -7.25   24.92
 -10   2 -11  249.02   31.65
  -9   2 -14  391.84   39.68
  -9   2 -13   74.08   23.09
  -8   1 -19  243.54   34.24
  -8   2 -14  264.96   30.60
  -7   0 -22   53.22   26.25
  -7   1 -19  401.05   41.23
  -7   2 -15  922.84   51.71
  -6  -3 -27   13.18   19.61
  -6  -1 -24  259.19   35.98
  -6   2 -14   -1.66   18.54
  -5  -3 -26  218.82   31.69
  -5  -1 -23   10.38   22.96
  -5   2 -13  863.93   41.93
  -4  -3 -25   76.46   22.33
  -4   1 -16  514.17   32.93
  -4   2 -12  445.08   30.32
  -3  -3 -23  305.46   27.76
  -3  -1 -20  197.14   24.95
  -3   1 -14  350.47   25.07
  -2  -3 -21  877.45   38.12
  -2   0 -15  195.71   18.32
  -1  -1 -15   75.03   11.81
  -1   0 -12  230.41   16.31
  -1   1  -6  177.71   11.80
   0  -3 -15  130.78   11.60
   0   0  -5 1370.94   20.41
 -11   2 -10   76.37   30.15
 -11   2  -9    3.01   24.12
 -10   2 -14   23.08   24.93
 -10   2 -13   78.54   27.22
  -9   2 -15  123.01   30.84
  -8   1 -20  267.87   37.80
  -8   2 -16  275.47   35.30
  -8   2 -15  166.08   27.11
  -7   0 -23   34.69   28.28
  -7   1 -20  361.32   40.84
  -7   2 -16   -9.51   21.51
  -7   3  -7  255.32   26.39
  -7   3  -6  378.75   30.34
  -7   3  -5  189.34   23.81
  -7   3  -4 1763.17   53.82
  -7   3  -3   12.95   13.90
  -6  -2 -26  269.87   33.42
  -6   0 -22   10.49   17.47
  -6   1 -19  463.08   37.80
  -6   2 -15  314.21   32.67
  -6   3  -7  429.93   30.00
  -6   3  -6  193.29   22.07
  -6   3  -5  590.74   31.65
  -6   3  -4  173.66   20.06
  -6   3  -3  439.35   26.52
  -5  -2 -25   14.00   17.57
  -5   0 -21  820.18   46.70
  -5   1 -18   20.82   16.36
  -5   2 -14  120.27   20.50
  -4  -2 -24   60.48   23.41
  -4  -1 -22  242.78   29.48
  -4   0 -20  165.65   27.14
  -4   1 -17 1123.44   50.33
  -4   2 -13 1436.30   51.54
  -3  -2 -22  164.06   23.53
  -3   0 -18   29.58   16.87
  -3   1 -15  243.09   24.05
  -2  -2 -20   45.21   15.42
  -2  -1 -18    4.61    9.97
  -2   0 -16   53.43   14.68
  -1   1  -7  580.60   20.61
   0  -1 -11  987.46   24.50
   0   0  -6  655.12   15.82
  -9   2 -16  213.24   35.86
  -8   2 -17    2.31   23.00
  -8   3  -8    6.95   20.58
  -8   3  -7 1054.68   49.69
  -8   3  -6   10.66   18.54
  -8   3  -5    1.34   17.42
  -8   3  -4  371.83   30.01
  -8   3  -3  599.62   34.03
  -7   1 -21  144.01   31.19
  -7   2 -17   21.36   23.68
  -7   3 -10  576.27   38.85
  -7   3  -9    0.89   19.14
  -7   3  -8  834.61   43.30
  -7   3  -2  295.51   23.17
  -7   3  -1  481.92   27.93
  -6  -2 -27   29.47   28.00
  -6  -1 -25   66.65   28.33
  -6   0 -23   18.80   25.03
  -6   1 -20  171.92   32.09
  -6   2 -16  619.21   43.11
  -6   3  -9  167.86   24.69
  -6   3  -8  513.20   33.22
  -5  -3 -27    0.59   24.46
  -5  -1 -24  213.60   33.48
  -5   0 -22  116.54   28.15
  -5   1 -19   78.83   23.78
  -5   2 -15  352.06   32.64
  -5   3  -7  874.95   37.94
  -5   3  -6   30.47   14.08
  -5   3  -5  609.25   30.33
  -5   3  -2  241.80   17.89
  -4   1 -18  144.70   24.72
  -3  -3 -24  259.49   28.22
  -3  -1 -21   29.93   19.05
  -3   0 -19  176.08   23.58
  -3   1 -16   14.78   15.91
  -3   2 -11  226.50   21.63
  -2   2  -5 3932.21   54.92
  -2   2  -4  105.97   10.78
  -2   2  -3  514.22   18.71
  -1   0 -13    0.88    8.09
  -1   1  -8 1541.21   34.28
   0  -2 -14   34.19    8.46
   1  -3 -10   48.32    3.45
   1  -2  -7  184.21    3.93
  -9   3  -8  -13.56   20.42
  -9   3  -7  166.53   28.28
  -9   3  -6   94.81   24.30
  -9   3  -5   16.56   19.59
  -8   2 -18  360.46   41.82
  -8   3 -11  922.48   51.24
  -8   3 -10   41.99   23.75
  -8   3  -9  123.58   22.55
  -8   3  -2   18.00   15.70
  -7   2 -18    9.68   23.01
  -7   3 -11  268.79   31.88
  -6   1 -21  130.74   30.82
  -6   2 -17   24.15   22.13
  -6   3 -11  166.94   26.18
  -6   3 -10  179.53   22.47
  -6   3   0   27.86   10.34
  -5  -2 -26  268.58   31.57
  -5   1 -20  482.29   40.88
  -5   2 -16 1244.98   55.77
  -5   2   6 1775.43   22.82
  -5   3  -9  279.44   25.90
  -5   3  -8  135.98   18.12
  -5   3  -1   41.00   10.63
  -4  -3 -26  328.05   32.83
  -4  -2 -25  271.43   31.18
  -4  -1 -23   25.67   17.54
  -4   0 -21  102.65   23.82
  -4   2 -14   17.82   13.81
  -4   2   5  136.12    6.81
  -3  -2 -23  102.57   22.88
  -3   2 -12 1589.97   49.11
  -2  -3 -22   13.91   13.43
  -2  -2 -21  139.74   20.54
  -2  -1 -19  609.22   31.84
  -2   0 -17  218.09   21.89
  -2   2  -7  927.13   30.11
  -2   2  -6  119.59   11.44
  -2   2  -2  960.54   23.52
  -1   1  -9  595.28   23.11
   0  -1 -12   74.13    8.77
   0   0  -7  641.70   17.14
  -9   3 -11   79.00   28.17
  -9   3 -10  399.80   37.73
  -9   3  -9   -7.60   15.75
  -9   3  -4   16.40   16.83
  -8   2 -19   54.36   29.61
  -8   3 -13   34.49   23.41
  -8   3 -12   49.88   24.11
  -8   3  -1   52.50   14.67
  -7   1 -22   77.56   27.41
  -7   2 -19  596.67   47.18
  -7   3 -13   76.15   26.81
  -7   3 -12  603.46   39.54
  -6  -1 -26  214.26   31.20
  -6   0 -24  406.85   41.09
  -6   2 -18   23.75   25.02
  -6   3 -12  355.46   32.57
  -6   3   1  549.48   24.40
  -5  -3 -28   17.78   27.24
  -5  -1 -25  559.82   44.60
  -5   0 -23   -2.13   21.25
  -5   2 -17  558.14   41.47
  -5   3 -11  312.10   29.29
  -5   3 -10   -2.04   11.57
  -5   3   0  314.18   18.30
  -4   0 -22  521.91   39.04
  -4   1 -19    6.59   19.10
  -4   2 -15  629.95   36.55
  -4   3  -8 2592.93   61.11
  -4   3  -7  107.80   17.31
  -4   3  -4 1388.22   38.86
  -4   3  -3   50.49   10.96
  -4   3  -2   18.22    8.37
  -3  -1 -22  676.97   40.76
  -3   0 -20  249.18   28.11
  -3   1 -17 1312.99   50.23
  -3   2 -13   -6.68   15.39
  -2   1 -14 1456.38   44.77
  -2   2  -8 2074.49   45.41
  -2   2  -1 1867.07   30.12
  -1   0 -14  938.04   32.66
  -1   1 -10   23.52    9.13
   0  -3 -16 1364.66   31.08
   0   0  -8 1497.41   27.63
 -10   3 -11   50.52   27.01
 -10   3 -10  174.46   33.11
 -10   3  -9   21.62   25.25
 -10   3  -8   28.13   25.24
 -10   3  -7   -1.02   22.58
  -9   3 -13    1.65   26.03
  -9   3 -12   66.25   22.27
  -8   3 -14   43.12   26.84
  -7   3 -14  327.16   35.53
  -6   0 -25  183.40   33.71
  -6   1 -22   86.22   23.22
  -6   2 -19  181.94   33.25
  -6   3 -14  630.70   43.78
  -6   3 -13   35.67   17.28
  -5  -2 -27   48.27   21.80
  -5   0 -24   -8.07   22.80
  -5   1 -21   -6.06   16.28
  -5   2 -18   16.30   23.02
  -5   3 -13  141.76   24.01
  -5   3 -12   78.43   17.67
  -5   3   1  721.09   25.20
  -4  -2 -26   18.36   20.88
  -4  -1 -24  109.42   22.52
  -4   1 -20  408.37   36.72
  -4   2 -16  344.76   29.31
  -4   3 -10   58.83   17.07
  -4   3  -9    0.32   10.54
  -4   3  -1   89.21   10.86
  -3  -2 -24  141.71   25.48
  -3   1 -18  110.88   22.87
  -3   2 -14  383.16   29.65
  -2  -1 -20  222.51   23.32
  -2   0 -18  886.75   39.25
  -2   1 -15    7.17   13.20
  -2   2  -9 2296.27   49.65
  -2   2   0 1034.72   20.83
   0  -2 -15  185.09   13.30
   0   0  -9   10.20    5.64
 -10   3 -12   12.18   24.55
  -9   3 -15  104.70   31.80
  -9   3 -14  342.82   35.90
  -8   3 -16   27.18   24.04
  -8   3 -15  525.22   41.87
  -7   2 -20   15.93   18.22
  -7   3 -16  106.15   27.23
  -7   3 -15  435.83   37.48
  -6   1 -23  410.58   43.24
  -6   2 -20  298.97   37.65
  -6   3 -15  209.82   31.57
  -6   3   2 1325.22   34.01
  -5  -1 -26   84.18   24.32
  -5   1 -22   56.92   26.88
  -5   2 -19   54.60   25.46
  -5   3 -14  265.31   30.59
  -4  -1 -25  299.09   33.54
  -4   0 -23   -5.60   22.20
  -4   2 -17 1292.81   54.65
  -4   3 -12  862.93   41.81
  -4   3 -11  257.95   23.70
  -3  -1 -23   14.28   20.65
  -3   0 -21  718.42   42.00
  -3   2 -15   12.45   16.17
  -2  -2 -22  454.42   30.46
  -2   1 -16  116.32   18.85
  -1   1 -11  114.69   11.97
   0  -1 -13  699.03   23.14
  -8   3 -17  123.05   32.86
  -7   2 -21   63.63   22.42
  -7   3 -17   48.41   27.19
  -6   1 -24    5.75   23.57
  -6   2 -21   29.75   23.65
  -6   3 -16  712.83   47.38
  -5  -2 -28   80.01   24.07
  -5  -1 -27   -7.01   23.15
  -5   0 -25 1004.19   58.69
  -5   3 -15  419.47   37.06
  -5   3   2  336.45   16.97
  -4  -2 -27  244.80   31.91
  -4   1 -21  103.24   25.48
  -4   2 -18  177.91   28.64
  -4   3 -13  320.54   30.07
  -4   3   0  162.54   12.58
  -3  -2 -25  118.55   25.36
  -3   1 -19    0.84   13.21
  -3   2 -16  544.62   35.17
  -3   3  -9 2358.58   57.18
  -3   3  -6   47.52    9.91
  -3   3  -5 2542.51   50.91
  -3   3  -4  215.54   16.52
  -3   3  -3  658.37   24.81
  -2  -1 -21  322.12   27.36
  -2   0 -19   32.68   13.15
  -2   2 -12  302.73   22.64
  -1  -1 -18  210.95   19.66
  -1   1 -12  185.89   15.14
   0  -3 -17    3.30    7.06
   0   0 -10  137.08   10.91
   1  -2  -8  228.51    5.77
   1  -2  -2 2252.23   23.31
  -7   3 -18  155.68   33.00
  -7   4  -9   18.81   20.05
  -7   4  -8  340.76   31.54
  -7   4  -7   52.73   19.50
  -6   3 -17   47.60   19.94
  -5   1 -23  120.29   24.64
  -5   2 -20  364.81   34.73
  -5   3 -16   61.25   23.18
  -4  -1 -26  196.99   31.99
  -4   0 -24  435.76   39.07
  -4   1 -22  118.15   27.78
  -4   2 -19  536.45   40.99
  -4   3 -14   14.76   19.52
  -4   3   1    0.42    5.23
  -3  -1 -24   47.73   22.21
  -3   0 -22   95.66   20.25
  -3   1 -20    8.81   19.47
  -3   2   4   66.95    4.66
  -3   3 -11  164.82   20.78
  -3   3 -10  118.61   18.67
  -3   3  -2  102.49   11.27
  -2  -2 -23   70.42   19.75
  -2   0 -20   46.33   16.98
  -2   1 -17   -3.13   14.62
  -2   2 -13  557.66   30.53
  -2   2   1  833.29   16.99
  -1  -2 -20  731.59   32.67
   0  -2 -16  834.08   26.65
   0  -1 -14   17.67    7.45
   0   0 -11 1156.47   29.13
   1  -3 -11  173.71    6.24
  -8   4 -11  150.78   30.90
  -8   4 -10  200.94   31.78
  -8   4  -9   48.03   24.25
  -8   4  -8   22.54   21.62
  -8   4  -7  275.77   31.28
  -8   4  -6  280.26   30.32
  -8   4  -5    0.54   16.05
  -7   3 -19  208.98   36.35
  -7   4 -12   12.03   22.82
  -7   4 -11  188.61   30.58
  -7   4 -10  475.40   35.77
  -7   4  -6  634.24   35.96
  -7   4  -5  -11.41   16.24
  -7   4  -4  133.73   21.41
  -6   2 -22   -9.19   17.72
  -6   3 -18   63.16   21.79
  -6   4 -11  688.20   43.35
  -6   4 -10   21.37   20.62
  -6   4  -9    0.55   13.06
  -6   4  -8   59.45   16.79
  -6   4  -7 1472.49   51.96
  -6   4  -6  105.21   20.07
  -6   4  -5   13.42   16.18
  -6   4  -4  168.98   20.56
  -5   0 -26   44.64   25.09
  -5   1 -24  340.89   39.41
  -5   2 -21   57.13   21.17
  -5   3 -17  284.73   33.25
  -5   4  -8 1492.37   52.17
  -5   4  -7  502.66   31.65
  -4   0 -25   33.82   23.94
  -4   2 -20   14.33   20.77
  -4   3 -15  101.95   19.98
  -3  -2 -26  195.17   28.55
  -3   0 -23    8.63   21.16
  -3   2 -17   63.88   17.10
  -3   3 -12 1387.41   49.04
  -3   3  -1 1110.80   28.59
  -2  -1 -22   36.37   17.42
  -2   1 -18 1126.91   45.78
  -2   2 -14  670.07   34.09
  -1  -1 -19   64.85   15.06
  -1   0 -17   -0.05   11.39
   1  -2  -3 2226.38   20.21
  -9   4 -12   40.92   27.19
  -9   4 -11  199.05   34.42
  -9   4 -10  103.25   29.55
  -9   4  -9  137.44   27.61
  -9   4  -8    9.94   22.76
  -9   4  -7  162.48   28.69
  -9   4  -6   -6.77   20.79
  -8   4 -14    2.17   22.18
  -8   4 -13   78.09   28.86
  -8   4 -12  172.35   27.82
  -8   4  -4  130.68   22.81
  -7   4 -14 1004.20   57.02
  -7   4 -13   75.19   21.57
  -7   4  -3  372.07   28.17
  -6   2 -23  288.19   38.75
  -6   3 -19   75.23   22.86
  -6   4 -13  121.58   27.80
  -6   4 -12  218.65   26.57
  -6   4  -3 1089.02   41.07
  -5   1 -25  115.46   29.62
  -5   2 -22  133.46   31.24
  -5   3 -18  242.68   29.30
  -5   4 -11  295.57   30.61
  -5   4 -10   40.78   18.91
  -5   4  -9  335.00   27.12
  -5   4  -6  423.53   27.11
  -5   4  -5   79.03   16.55
  -5   4  -4 1357.13   44.14
  -4  -1 -27    3.43   24.74
  -4   1 -23   35.18   18.62
  -4   3 -16  815.35   43.81
  -3  -1 -25   37.03   22.93
  -3   1 -21 1129.72   50.78
  -3   2 -18  319.32   28.50
  -3   3 -14    8.86   16.65
  -3   3 -13  682.71   35.62
  -2  -2 -24   20.69   17.86
  -2   0 -21  802.28   41.85
  -2   2 -15   20.48   15.09
  -1  -2 -21   77.82   16.62
  -1   1 -15  819.21   34.45
  -1   2  -8    5.71    8.34
  -1   2  -7  146.01   13.15
  -1   2  -6  621.29   22.34
  -1   2  -5  506.12   19.31
   0  -2 -17  745.99   26.43
   0  -1 -15  798.82   27.19
   0   0 -12 1127.70   29.86
   1  -2  -9  861.96   12.93
 -10   4 -10  444.44   43.85
  -9   4 -13    3.42   19.76
  -8   4 -16   77.63   28.56
  -8   4 -15   33.91   26.01
  -8   4  -3   11.91   14.89
  -7   4 -16   -8.96   24.37
  -7   4 -15   34.74   19.57
  -7   4  -2  305.82   24.96
  -6   3 -20  203.01   29.12
  -6   3   4    5.69    7.05
  -6   4 -15 1041.99   56.56
  -6   4 -14  236.10   29.09
  -6   4  -2   96.30   16.14
  -5   2 -23   33.25   26.34
  -5   3 -19  141.02   25.84
  -5   4 -13   13.98   21.39
  -5   4 -12  315.41   28.86
  -4   0 -26  467.24   43.02
  -4   1 -24  403.17   40.53
  -4   2 -21  240.98   29.13
  -4   3 -17    5.15   15.49
  -4   3   2  168.15   11.15
  -4   4 -10  102.23   20.54
  -4   4  -9  514.51   32.33
  -4   4  -8 1157.25   44.68
  -4   4  -7  449.91   28.75
  -4   4  -6   62.24   15.83
  -3   0 -24  148.00   27.88
  -3   1 -22    0.03   20.92
  -3   2 -19  269.00   29.89
  -3   3 -15   26.58   19.73
  -3   3   0   40.47    7.42
  -2  -1 -23  635.82   37.47
  -2   1 -19  211.49   22.61
  -2   2 -16  405.55   29.71
  -2   3  -7  408.87   22.77
  -2   3  -6 1581.86   40.07
  -2   3  -5 4475.58   63.69
  -1  -1 -20  157.34   19.24
  -1   0 -18  844.73   35.33
  -1   2 -10  316.11   20.20
  -1   2  -9  878.78   29.32
  -1   2  -4  226.68   12.23
   0   0 -13   91.72   11.24
  -7   4 -17  129.00   32.42
  -7   4  -1   20.92   13.98
  -6   3 -21  128.50   26.40
  -6   4 -17    9.39   22.83
  -6   4 -16   89.36   26.85
  -5   2 -24  181.81   33.30
  -5   3 -20  183.24   27.61
  -5   4 -15  445.55   39.28
  -5   4 -14   19.44   16.23
  -4  -1 -28   42.66   27.85
  -4   2 -22   -0.44   23.57
  -4   3 -19  775.12   47.81
  -4   3 -18   57.09   19.74
  -4   4 -12  600.88   38.52
  -4   4 -11   41.23   15.50
  -4   4  -5  125.32   15.87
  -3  -1 -26  481.08   39.77
  -3   2 -20  641.30   42.56
  -3   3 -16  568.88   38.35
  -2   0 -22  381.94   31.63
  -2   1 -20  515.49   35.85
  -2   2 -17  172.21   24.49
  -2   3 -11  409.81   26.17
  -2   3  -4 2289.53   44.01
  -1  -2 -22    4.36   13.99
  -1   0 -19  486.22   29.57
  -1   1 -16  137.40   16.63
  -1   2  -3  249.90   11.99
   0  -1 -16  412.53   21.14
   0   0 -14   97.06   12.11
   0   1  -7   26.28    6.76
   1  -2 -10 1154.51   17.12
   1  -2  -4  177.51    5.06
  -7   4 -18  211.96   31.59
  -6   4 -18  468.43   44.61
  -5   3 -21   63.39   21.99
  -5   4 -17   37.22   24.39
  -5   4 -16  266.95   33.07
  -4   0 -27   43.47   26.26
  -4   1 -25  183.55   28.77
  -4   2 -23  340.15   38.56
  -4   4 -14  108.95   25.10
  -4   4 -13    9.59   14.68
  -3   0 -25  463.48   38.95
  -3   1 -23   -6.98   15.52
  -3   2 -21   62.74   22.82
  -3   3 -17  272.81   30.57
  -2  -1 -24   66.87   17.37
  -2   0 -23   45.98   19.70
  -2   1 -21    4.63   17.81
  -2   2 -18  352.73   31.01
  -2   3 -13 1853.94   55.00
  -2   3 -12   65.50   14.57
  -2   3  -3  147.96   12.93
  -1  -1 -21  341.03   26.51
  -1   1 -17  839.14   36.86
  -1   2  -2  973.94   21.40
   0  -2 -18  179.51   15.50
   0  -1 -17  625.44   27.03
   0   1 -10 3427.02   51.69
   0   1  -9  680.99   22.75
   0   1  -8  875.80   23.81
   0   1  -6 2370.38   34.25
   0   1  -5 1925.33   28.95
  -6   4 -19   18.52   26.83
  -5   3 -22  295.21   37.36
  -5   4 -18   71.29   27.75
  -4  -1 -29  269.03   39.06
  -4   1 -26    4.88   26.20
  -4   3 -20   61.28   21.07
  -4   4 -16  551.86   40.65
  -4   4 -15  362.27   31.65
  -4   4  -2  160.63   15.54
  -3  -1 -27   49.05   22.29
  -3   0 -26   11.35   21.14
  -3   1 -24   -8.94   23.00
  -3   3 -18  408.25   36.17
  -3   3   1    1.02    4.63
  -3   4 -11  256.18   25.46
  -3   4 -10   31.20   15.81
  -3   4  -9  560.49   31.79
  -3   4  -8   -3.13    9.94
  -3   4  -7  562.29   29.69
  -2  -1 -25  161.79   24.38
  -2   2 -19   44.36   19.55
  -2   3 -14  264.61   25.12
  -2   3  -2 1511.17   32.54
  -1   0 -20   33.96   16.73
  -1   1 -18    8.47   14.20
  -1   2 -14  430.03   26.35
   0   0 -15 1930.53   44.43
   0   1 -11   34.22    9.26
   0   1  -4  215.15    9.85
  -4   0 -28  230.86   32.02
  -4   2 -24   22.16   18.74
  -4   3 -21   -0.98   17.68
  -3   2 -22  229.60   27.82
  -3   4 -12  326.45   26.70
  -2   3 -15  360.59   27.35
   0  -2   9  110.97    6.50
   0   0  11 1136.67   29.36
   0   1  11  997.38   30.41
   0   2   2 2291.95   29.25
   0   2   9 3299.80   54.07
   1  -2  17 1260.83   32.76
   1   1  18  202.80   20.79
   1   3  17 1309.46   48.40
   1   4  15   31.65   13.67
   1   5  13   95.62   19.40
   1   6   3 1000.51   31.53
   1   6   4   -3.62    8.41
   1   6   5   47.35   11.67
   2   0  22  365.98   26.80
   2   2  22  447.06   33.17
   2   4  21   10.66   21.02
   2   6  18  264.91   32.41
   2   7  15 1254.12   53.24
   2   8   2  363.18   21.97
   2   8  10  543.64   33.74
   2   8  11 1476.28   56.21
   3   3  25   20.29   20.84
   3   5  24   26.11   24.52
   3   7  21   64.70   27.73
   3   8  19   12.03   25.88
   3   9  15  254.16   29.99
   3   9  16 1089.21   58.00
   3  10   3   76.52   16.91
   3  10   4  376.73   28.84
   3  10   5   97.89   21.06
   3  10   6 1291.52   49.68
   3  10   7  240.85   26.92
   3  10   8  753.19   41.62
   3  10   9  396.06   34.68
   3  10  10  811.68   45.55
   4   3  28   24.01   25.52
   4   5  27   10.61   28.41
   4   6  26   44.09   26.47
   4   7  25  429.57   45.63
   4   8  23  379.64   39.37
   4   9  21   10.11   18.26
   4  10  18  134.85   27.10
   4  11  14  217.88   34.61
   5  12  16   -1.32   19.56
   6  14   8   29.84   24.00
   6  14   9    1.25   25.87
   6  14  10  222.50   36.54
   6  14  11   13.00   25.89
   0  -1  11   38.54    6.81
   0   0  12 1150.90   31.00
   0   2  10 1835.05   42.48
   0   3   6  111.55   12.13
   1  -1  18   15.43    9.95
   1   2  18  251.60   22.48
   1   4  16   83.81   19.83
   1   5  14  291.90   27.08
   1   6   2   49.01    9.65
   1   6   9   20.36   11.95
   1   6  10  696.05   35.33
   1   6  11 1015.90   43.04
   2   1  23  646.57   37.19
   2   3  22   10.85   15.43
   2   5  20  122.78   22.48
   2   6  19  230.32   32.00
   2   7  16   43.96   18.02
   2   8   1    8.50    9.69
   2   8  12   30.20   15.87
   2   8  13  213.97   29.35
   3   2  26  263.15   31.87
   3   4  25    9.86   17.98
   3   6  23   65.82   21.74
   3   7  22  388.38   41.24
   3   8  -6   35.54    5.43
   3   8  20  195.88   34.76
   3   9  -3  574.70   21.82
   3   9  17   43.81   26.73
   3  10   2 1306.31   43.78
   3  10  11   91.52   24.47
   3  10  12   60.85   25.02
   4   4  28  196.47   32.98
   4   9  22  156.08   33.00
   4  10  19  112.55   25.31
   4  11  15   20.07   19.62
   4  11  16  245.78   35.65
   5  13   5   91.95   24.68
   5  13   6   62.10   21.91
   5  13   7  194.55   28.89
   5  13   8    7.80   21.12
   5  13   9   57.56   25.11
   5  13  10   23.89   25.53
   5  13  11   47.67   27.59
   0  -2  10 3408.76   35.05
   0  -1  12   43.87    7.53
   0   1  12   59.58    9.44
   0   2   1 2183.71   25.80
   0   2  11  107.68   12.29
   0   3   4 1506.74   31.94
   0   3   5 1374.82   31.80
   0   3   7  880.03   28.14
   0   3   8 1990.71   43.68
   0   3   9  348.23   21.06
   1  -3  16  429.30   16.42
   1   1  19   75.09   17.25
   1   2  19  281.02   27.30
   1   3  18   -0.25   12.17
   1   4  17 1073.36   47.86
   1   5  -2  210.74    9.96
   1   5  15  433.87   32.60
   1   6   1  151.13   12.55
   1   6  12   52.63   18.26
   2   0  23   70.73   18.70
   2   2  23   99.69   22.06
   2   3  23    0.03   20.38
   2   4  22  155.15   26.83
   2   5  21  553.54   42.46
   2   7  17   78.89   20.80
   2   8   0 1243.55   34.69
   2   8  14   57.70   24.54
   3   3  26  -11.35   15.94
   3   4  26   79.20   26.93
   3   5  25  513.21   45.50
   3   6  24  257.19   36.78
   3   8  21   90.95   28.76
   3   9  18   -5.12   24.86
   3  10  13  410.27   35.13
   3  10  14   93.44   28.55
   4   5  28  247.60   38.14
   4  10  20  185.24   29.02
   4  11  17    2.95   26.96
   4  12   6  195.29   26.39
   4  12   7   64.37   23.37
   4  12   8   96.38   25.59
   4  12   9    9.86   22.59
   4  12  10  378.23   37.39
   5  13  12   -7.57   18.93
   5  13  13  174.76   34.15
   5  13  14  106.47   31.77
   0   0  13   74.19   10.82
   0   1  13  763.53   29.19
   0   2  12  492.07   24.20
   0   3   3 2507.49   38.06
   0   3  10 1773.47   44.68
   1  -2  18  103.83   12.38
   1   1  20  169.66   21.18
   1   3  19  779.30   41.48
   1   4  -4  479.41    8.10
   1   4  18   61.35   22.04
   1   5  16   -0.51   17.17
   1   6  13  130.99   19.95
   1   6  14  510.11   35.33
   2   1  24   56.13   18.93
   2   2  24   36.60   19.32
   2   4  23  103.49   27.48
   2   5  22   38.45   24.82
   2   6  20  113.72   23.33
   2   7  18   11.07   17.06
   2   8  -1  344.69   18.99
   2   8  15 1125.39   53.08
   2   9   6   54.81   17.29
   2   9   7   56.80   19.48
   2   9   8  182.23   24.92
   2   9   9 1166.26   50.48
   3   2  27   92.02   26.60
   3   3  27  331.05   35.83
   3   6  25   -3.74   23.00
   3   7  23   36.06   20.62
   3   9  19  553.79   46.69
   3  10  15  284.29   36.23
   4   4  29   63.39   29.08
   4  11  18   71.68   29.12
   4  12   4    9.72   18.06
   4  12   5   75.74   20.35
   4  12  11   18.15   23.15
   4  12  12  181.78   33.38
   4  12  13    6.35   24.38
   0  -2   3  526.60    7.43
   0  -2  11  100.73    7.40
   0  -1  13 1098.09   28.56
   0   0  14  103.22   12.45
   0   1  14   22.68   10.61
   0   3   2  163.38   10.53
   0   4   6 3786.43   60.32
   0   4   7 1278.40   37.22
   0   4   8   50.81   12.23
   1   0  20   30.90   13.86
   1   2  20  794.35   39.81
   1   4  19  263.74   29.05
   1   5  17   43.82   20.33
   1   6   0   -1.12    5.93
   1   6  15   12.96   20.55
   1   7   7   34.63   14.93
   1   7   8  938.43   40.17
   1   7   9   66.54   18.16
   1   7  10  687.41   37.34
   2   3  24  210.65   30.28
   2   6  -6   80.33    4.18
   2   6  21  336.23   33.62
   2   7  -4 1751.14   28.09
   2   7  19  786.67   47.76
   2   8  16   50.84   19.74
   2   8  17   11.55   24.53
   2   9   4  219.80   22.22
   2   9   5 1325.61   45.98
   2   9  10  653.91   38.42
   2   9  11   14.33   18.94
   2   9  12  478.68   38.50
   3   4  27  435.41   42.31
   3   5  26   14.30   19.91
   3   7  24    0.26   24.48
   3   8  22  464.56   42.05
   3   9  20  318.16   39.57
   3  10  16   42.84   20.94
   3  10  17  206.38   33.31
   3  11   7   -0.91   17.42
   3  11   8   23.75   19.50
   3  11   9  804.41   46.37
   4  12   3  220.23   24.47
   4  12  14  386.36   42.15
   4  12  15   -3.69   24.08
   0  -2  12  191.41   11.00
   0  -1  14 2200.14   42.07
   0   0  15 2009.27   46.22
   0   4   4   -8.60    7.62
   0   4   5  388.86   19.16
   1  -2  19    7.85   10.33
   1   1  21  367.59   29.41
   1   2  21   71.88   20.86
   1   3  20  332.89   28.38
   1   5  18  885.42   47.16
   1   6  16  337.31   33.36
   1   7   3   63.49   12.07
   1   7  11   46.89   15.64
   1   7  12 1107.93   49.31
   2   1  25  134.85   25.05
   2   2  25   19.61   19.66
   2   4  24  430.77   40.04
   2   5  23    2.39   16.65
   2   6  22    3.49   24.20
   2   7  20  127.57   25.51
   2   8  18  581.34   46.76
   2   9  13  377.97   33.36
   2   9  14   18.49   23.80
   3   3  28   83.98   26.22
   3   5  27    0.41   25.57
   3   6  26  495.36   47.39
   3   7  25   85.72   32.85
   3   8  23   79.14   29.24
   3   9  21   -5.94   22.57
   3  10  -1  163.69   16.21
   3  10  18   64.70   30.64
   3  11   5  561.02   36.40
   3  11   6  187.31   25.38
   3  11  10  174.10   25.96
   3  11  11   76.77   24.88
   3  11  12   15.64   24.11
   3  11  13  181.40   30.71
   4  12  16   16.89   30.38
   0  -1   1 4171.74   19.84
   0   2   0   17.65    3.67
   0   3   1  994.48   21.26
   0   3  14  186.78   19.29
   0   4   3 2030.91   38.94
   0   4  12   48.25   15.52
   0   4  13  235.49   23.42
   1   0  21    7.64   14.49
   1   3  21  103.75   23.94
   1   4  20  160.73   23.47
   1   5  19   29.42   22.52
   1   6  -1 1058.56   26.00
   1   6  17   14.49   22.06
   1   7   2   20.32    9.33
   1   7  13  491.16   34.15
   1   7  14  481.52   37.92
   2   3  25  170.73   28.80
   2   4  25   -7.87   21.69
   2   5  24   16.18   25.17
   2   6  23  273.59   36.64
   2   7  21   22.81   24.70
   2   8  -2  716.30   23.76
   2   8  19 1024.84   58.94
   2   9  15   50.29   24.28
   2   9  16  436.99   40.46
   3   4  28    5.11   27.70
   3  10  19  194.70   34.16
   3  11   3   32.62   17.33
   3  11   4    0.05   11.95
   3  11  14   14.56   25.32
   3  11  15   58.50   25.90
   5  14   9    6.54   22.97
   5  14  10    7.22   23.81
   5  14  11  187.13   34.64
   0  -2  13   52.14    7.31
   0  -1  15  165.27   14.31
   0   0  16  114.13   15.26
   0   2  16  905.21   37.41
   0   3  15  141.26   18.36
   0   3  16 1455.48   50.69
   0   4  14  591.78   34.84
   0   5   6  661.23   28.57
   0   5  10   61.47   16.27
   1   1  22  681.80   38.39
   1   2  22    4.73   19.05
   1   3  22  125.20   25.85
   1   4  21 1210.50   55.65
   1   5  20  225.69   31.90
   1   6  18  600.95   42.23
   1   7  15  114.35   21.87
   1   7  16  802.37   47.58
   2   2  26  580.14   41.54
   2   3  26  173.88   29.50
   2   5  25  324.75   38.29
   2   7  22   56.12   25.80
   2   8  20   27.83   25.72
   2   9  17  204.92   34.22
   2  10   8  214.46   27.09
   2  10   9  204.83   27.53
   2  10  10  555.90   39.52
   3  10  -2  687.91   27.02
   3  10  20   -9.78   23.39
   3  11   2  323.79   26.34
   3  11  16   61.70   29.11
   4  13   7   12.35   22.22
   4  13   8  124.08   28.67
   4  13   9   41.90   26.14
   4  13  10  171.13   33.22
   4  13  11   22.60   27.38
   4  13  12    3.16   26.42
   0  -2  14 2627.07   40.84
   0  -1  16   15.78    9.16
   0   1  17  550.45   28.99
   0   2  17  781.58   37.24
   0   3  17   -5.56   14.87
   0   4   2 2961.66   43.88
   0   4  15   15.92   16.47
   0   5   5  256.04   18.40
   0   5  11  115.25   17.13
   0   5  12  220.47   24.03
   0   5  13  412.53   30.85
   1   0  22 1523.17   49.95
   1   2  23  919.43   46.32
   1   4  22    2.68   21.53
   1   5  21    3.43   22.54
   1   6  19   30.23   22.61
   1   7   1  113.80   12.62
   1   7  17   97.67   27.60
   1   8   5   37.58   15.11
   1   8   6  308.40   25.57
   1   8   7  519.26   30.71
   1   8   8  674.38   35.66
   1   8   9   -7.09   11.81
   1   8  10  -14.86   12.75
   1   8  11 1100.53   50.15
   1   8  12 1172.16   53.72
   1   8  13  -10.65   18.69
   2   4  26    3.13   24.97
   2   6  24   42.03   20.78
   2   7  23  278.97   39.13
   2   8  21   32.20   26.31
   2   9   0   50.04   11.67
   2   9  18  213.35   33.65
   2  10   5  633.81   36.58
   2  10   6  247.08   27.34
   2  10   7  107.48   19.70
   2  10  11   63.21   19.54
   2  10  12  123.64   26.61
   2  10  13   -7.71   22.87
   3   4  29   26.02   27.19
   3  11   1  330.49   25.09
   3  11  17  273.53   34.49
   4  13   6  244.60   29.50
   4  13  13  184.06   29.90
   0   1  18  462.54   28.83
   0   2  18  218.82   23.52
   0   3   0 3442.44   35.69
   0   4  16   13.47   13.85
   0   5   4  562.77   23.75
   0   5  14    6.63   18.13
   1   1  23 1082.40   46.74
   1   3  23  635.92   42.14
   1   5  22  730.75   47.84
   1   6  -2  822.58   21.44
   1   6  20   -5.07   21.92
   1   7   0  332.02   17.92
   1   7  18  219.08   33.54
   1   8  14   -8.38   19.95
   1   8  15 1012.20   53.62
   2   2  27  237.87   32.14
   2   3  27   18.34   24.85
   2   5  26   64.29   28.74
   2   6  25  417.77   42.86
   2   7  -5   -0.61    4.46
   2   7  24   24.07   28.56
   2   8  22  232.04   37.01
   2   9  19   -9.74   16.45
   2   9  20  550.72   47.28
   2  10   4  416.65   30.16
   2  10  14  227.18   29.80
   2  10  15   18.74   25.30
   3  12   7  125.54   26.48
   3  12   8  226.68   30.92
   3  12   9  296.75   35.20
   3  12  10   60.84   25.05
   3  12  11  198.91   33.37
   3  12  12    3.74   25.80
   3  12  13   67.70   28.81
   0  -2  15  475.35   18.98
   0  -1  17 1371.80   38.16
   0   1  19  418.52   28.73
   0   2  19   70.82   19.79
   0   3  18  439.26   30.67
   0   4   1  107.86    8.75
   0   4  17  911.03   43.56
   0   5   3    4.90    5.92
   0   5  15  472.48   32.43
   0   5  16  151.41   26.50
   0   6   8  505.68   30.04
   0   6   9  187.86   20.12
   0   6  10   58.36   15.03
   0   6  11 1148.33   47.08
   0   6  12  565.08   36.11
   1   0  23   64.86   17.14
   1   1  24  384.01   31.64
   1   2  24   95.17   25.06
   1   3  24   41.46   24.06
   1   4  23   15.53   16.97
   1   6  21  180.33   31.19
   1   7  19   17.74   23.55
   1   8  16  369.47   38.81
   2   4  27   78.41   23.47
   2   5  -7  103.76    3.87
   2   5  27  184.02   33.20
   2   6  26   21.27   28.28
   2   8  23  194.24   36.22
   2   9  -1    2.06    9.45
   2   9  21   15.77   22.41
   2  10   3  472.98   30.38
   2  10  16  130.09   25.94
   2  10  17   -3.82   25.74
   3  12   5  169.73   26.06
   3  12   6   21.56   18.64
   3  12  14  132.50   27.50
   3  12  15  152.14   34.58
   0  -1  18  625.96   27.63
   0   0  19 1766.46   49.73
   0   2  20  964.99   45.12
   0   3  19   86.88   18.24
   0   4  18  191.86   23.99
   0   4  19   27.50   19.92
   0   5   2 1018.31   29.25
   0   5  17  270.96   31.61
   0   6  13   -9.20   12.91
   0   6  14  165.30   26.81
   1   4  24  433.67   39.78
   1   5  23   34.17   19.39
   1   6  22  530.63   44.18
   1   7  20  332.36   34.96
   1   8  17   50.63   20.94
   1   8  18  -14.51   23.91
   1   9   7   18.26   16.71
   1   9   8    5.29   18.41
   1   9   9  131.74   25.11
   1   9  10  251.05   30.30
   1   9  11  305.20   33.25
   1   9  12   44.71   23.87
   1   9  13  293.10   33.55
   2   3  28  219.09   32.31
   2   4  28  305.43   39.70
   2  10   2  186.16   20.22
   2  10  18   38.20   21.36
   2  10  19  221.82   35.37
   2  11   9  104.50   25.09
   2  11  10  378.09   37.69
   2  11  11   16.39   22.71
   2  11  12   -2.59   22.06
   3  12   4   10.72   18.36
   4  14  11  155.14   34.54
   0  -3   9  661.68    8.90
   0  -3  10  710.80   11.59
   0  -2  16  205.47   14.06
   0   0  20    7.66   13.00
   0   1  20  325.23   25.78
   0   3  20  997.90   46.66
   0   4   0  161.21   10.18
   0   4  20  121.73   24.76
   0   5  18   42.12   21.75
   0   6   4  524.83   25.69
   0   6  15  908.06   45.61
   0   6  16   57.07   24.13
   0   7  10  461.82   33.48
   1   1  25  104.06   24.04
   1   2  25    5.17   18.72
   1   3  25  197.43   29.69
   1   4  25  208.09   34.14
   1   5  24  279.31   35.23
   1   6  23   17.97   26.39
   1   7  -1   18.97    7.03
   1   7  21  360.26   36.71
   1   8  19  394.50   40.89
   1   9   5  575.84   33.40
   1   9   6  820.55   40.82
   1   9  14  137.14   28.26
   1   9  15   77.83   28.15
   2   3  29   63.40   27.92
   2   9  -2  253.53   17.34
   2  11   6  240.29   27.87
   2  11   7    7.65   20.20
   2  11   8   17.03   16.26
   2  11  13   12.61   19.41
   2  11  14  129.09   31.31
   2  11  15    4.41   25.92
   3  12   3  104.86   21.66
   4  14   9  -11.49   24.19
   4  14  10    5.79   19.24
  -1   1   8 1124.97   29.90
  -1   1   9   14.29    8.40
  -1   1  10  658.87   25.58
  -1   1  11  908.14   30.84
  -1   1  12 1647.15   42.50
  -1   2   8  272.52   17.76
  -1   2   9 1054.06   33.28
  -1   2  10 1338.38   38.08
  -1   2  11 1241.61   38.74
   0  -3  11  633.18   12.71
   0  -3  12  233.41    9.27
   0  -2  17  372.44   19.77
   0   1  21    7.33   17.15
   0   2  21   95.69   19.29
   0   3  21    7.14   18.57
   0   4  21  551.48   40.57
   0   5   1  348.24   17.20
   0   5  19  179.59   25.38
   0   6   3  191.92   16.48
   0   6  17   37.39   18.51
   0   6  18   51.28   23.18
   0   7   7 1553.20   50.75
   0   7   8  109.25   17.46
   0   7   9  932.56   41.64
   0   7  11 1335.04   51.98
   0   7  12   84.19   18.66
   0   7  13  258.91   29.82
   0   7  14  330.35   34.42
   1   2  26   23.53   23.10
   1   3  26  117.66   28.91
   1   5  -4 1706.87   20.53
   1   5  25   75.78   28.66
   1   6  24   22.04   26.82
   1   7  22   91.72   24.22
   1   8   1  626.58   27.53
   1   8  20  186.49   32.34
   1   9   4   48.00   16.65
   1   9  16  120.65   24.65
   1   9  17  192.37   34.51
   2   8  -4  537.69   17.69
   2  11   5  -11.35   17.80
   2  11  16   24.83   20.87
   2  11  17   55.75   30.71
   3  13   9  108.97   29.92
   3  13  10  562.06   46.69
   3  13  11  182.88   35.68
   3  13  12    5.27   28.03
   3  13  13   40.67   30.27
  -1   0   9  206.72   13.37
  -1   0  10  124.86   11.70
  -1   0  11  274.63   16.56
  -1   0  12 1875.70   41.51
  -1   1   7  529.76   20.06
  -1   1  13    0.80    6.69
  -1   2   6  643.77   23.31
  -1   2   7  213.64   14.39
  -1   2  14  451.23   28.25
  -1   3   7  463.62   23.12
  -1   3   8   63.32   10.49
  -1   3   9 1780.00   45.50
  -1   3  12  108.81   14.80
  -1   3  13 1665.18   51.21
  -1   3  14    6.51   14.45
   0  -3  13  369.72   12.60
   0   0  21  291.53   25.74
   0   1  22  984.58   45.51
   0   2  22  255.53   29.71
   0   3  -1 1806.60   23.43
   0   3  22   98.67   26.24
   0   5  20   40.98   18.71
   0   5  21  618.54   45.00
   0   6   2   95.83   12.34
   0   6  19  186.04   32.50
   0   7   6  276.46   22.23
   0   7  15  850.05   46.68
   0   7  16  427.58   39.56
   1   4  26  128.75   26.19
   1   5  26  187.35   33.12
   1   6  25  113.72   32.42
   1   7  23   82.44   25.04
   1   8   0  518.79   24.76
   1   8  21   15.31   18.64
   1   8  22   27.10   24.86
   1   9   3  108.16   17.76
   1   9  18    5.12   19.57
   1   9  19  167.39   31.92
   1  10  10  114.89   25.44
   1  10  11   82.51   24.96
   1  10  12    4.43   21.24
   2  11   4  -10.61   16.67
   3  13   6   53.57   22.04
   3  13   7  277.91   33.61
   3  13   8   -8.38   15.62
  -1   0   8  852.19   23.41
  -1   0  13  120.22   13.31
  -1   0  14  800.47   30.11
  -1   1   6  125.77   10.70
  -1   2  15  563.18   30.59
  -1   2  16  135.27   20.18
  -1   3   6  915.82   29.97
  -1   3  15   41.80   16.85
  -1   4  10 1214.62   42.30
  -1   4  11  394.95   26.31
  -1   4  12   -1.37   10.98
  -1   4  13   57.62   17.82
  -1   4  14  429.14   31.49
   0  -2  18 1591.33   38.54
   0   0  22  233.49   23.74
   0   2  23   18.57   20.91
   0   3  23  317.89   34.98
   0   4  22  254.76   29.39
   0   5  22    7.00   22.30
   0   6  20  198.09   33.76
   0   7  17  185.08   27.35
   0   7  18  203.80   34.38
   0   8   9  443.75   33.49
   0   8  10   10.98   20.39
   0   8  11    4.33   20.61
   0   8  12  959.36   50.54
   0   8  13  225.59   30.28
   1   2  27  349.60   36.70
   1   3  27  137.35   29.07
   1   4  27   13.58   26.84
   1   7  -2  271.52   14.61
   1   7  24   29.69   24.14
   1   9  20  108.11   29.83
   1  10   7   82.43   22.74
   1  10   8   33.82   21.73
   1  10   9  223.43   27.00
   1  10  13  473.38   38.66
   1  10  14   77.15   26.19
   1  10  15  163.97   33.23
   1  10  16   90.46   28.65
   2  11   3  149.89   22.40
   2  12   9  353.68   36.59
   2  12  10  407.58   40.31
   2  12  11  173.41   33.90
   2  12  12   75.39   31.54
   2  12  13  221.65   36.29
   2  12  14   85.90   29.03
  -1   0   7  125.11    9.81
  -1   0  15  452.60   24.35
  -1   1   5 3125.84   41.75
  -1   1  16  882.56   36.09
  -1   1  17    1.83   13.71
  -1   2   5  697.60   22.47
  -1   2  17  785.59   38.86
  -1   3   5 1870.43   40.36
  -1   3  16  429.63   29.80
  -1   3  17  732.70   40.74
  -1   4   6  147.49   15.70
  -1   4   7  507.36   25.10
  -1   4  15   47.80   16.10
  -1   4  16   28.51   20.59
  -1   5   9  129.08   19.48
  -1   5  10  428.62   30.48
  -1   5  11   18.47   17.28
  -1   5  12   87.19   21.21
  -1   5  13   88.28   22.16
   0  -3   8  281.15    3.45
   0  -3  14  481.49   15.11
   0  -2  19   89.29   13.35
   0  -1  21  302.75   23.55
   0   1  23  231.22   26.82
   0   2  24  480.50   37.30
   0   3  24  301.88   33.84
   0   4  -1 3086.27   36.77
   0   4  23    8.56   16.92
   0   5   0 1662.96   33.17
   0   5  23  148.56   29.22
   0   6   1    3.57    7.49
   0   6  21  270.15   34.95
   0   7  19  135.35   29.17
   0   8   7    8.59   17.16
   0   8   8 1065.24   45.35
   0   8  14    3.20   16.88
   0   8  15    4.18   23.95
   0   8  16  879.27   54.35
   1   3  28   16.37   26.57
   1   4  28  406.58   43.21
   1   5  27    1.75   21.23
   1  10   6   71.50   21.40
   1  10  17   73.78   28.81
   1  10  18   -4.39   27.89
   2  10  -1  267.21   19.79
   2  11   2  475.73   30.94
   2  12   7  108.22   26.45
   2  12   8   37.92   22.39
  -1  -1  10 3668.07   46.92
  -1  -1  11 3043.29   45.23
  -1  -1  12  290.34   15.82
  -1  -1  13   38.75    8.56
  -1   0   6  961.95   21.89
  -1   1  18  269.02   24.66
  -1   2   4  143.94   11.41
  -1   2  18  553.60   34.71
  -1   3  18   91.67   23.26
  -1   4   5   51.90   11.42
  -1   4  17  -13.48   17.50
  -1   5   8  957.46   38.04
  -1   5  14  584.98   36.08
  -1   5  15   78.61   23.71
  -1   5  16   21.07   19.92
   0  -3  15  568.71   17.61
   0   0  23 1397.73   51.04
   0   1  24  184.58   26.68
   0   4  24   26.08   24.17
   0   5  24  129.73   29.74
   0   6  22  208.14   30.21
   0   7  20    9.60   18.13
   0   7  21   73.11   27.65
   0   8   6  133.49   20.64
   0   8  17   -7.45   17.73
   0   8  18   23.49   24.41
   1   8  -1  437.02   21.36
   1  10   4    8.21   15.20
   1  10   5  212.79   23.06
   2  12   6  154.78   27.16
   3  14  10   79.49   29.99
  -1  -1   9   65.55    7.57
  -1  -1  14 2780.88   49.79
  -1  -1  15  153.46   15.76
  -1   0  18   12.47   13.53
  -1   1  19 1289.59   48.76
  -1   2  19  346.76   28.17
  -1   3   4 1056.31   28.98
  -1   3  19  194.59   23.89
  -1   4  18 1682.74   61.40
  -1   4  19   33.68   23.16
  -1   5  17  213.95   31.24
  -1   5  18 1128.53   55.48
  -1   6   9  143.65   21.93
  -1   6  10   97.10   20.71
  -1   6  11  177.42   25.83
  -1   6  12  978.74   47.58
  -1   6  13  247.09   30.55
  -1   6  14  404.93   36.11
  -1   6  15   76.87   23.54
   0  -3  16 1024.10   24.56
   0   0  24   -1.73   16.93
   0   2  25   74.71   25.19
   0   3  25   75.15   21.72
   0   4  25  610.36   48.30
   0   6  23  324.16   36.04
   0   7   2   45.62   11.38
   0   7  22  427.67   45.43
   0   8   5 1121.80   42.52
   0   8  19   47.48   25.08
   0   8  20  296.18   37.70
   0   9   9   50.32   20.61
   0   9  10  150.07   27.78
   0   9  11    3.42   21.88
   0   9  12  375.21   37.60
   0   9  13   37.46   25.66
   0   9  14  252.94   35.49
   0   9  15  105.14   27.43
   1   3  29   14.27   26.71
   1  11   9  107.20   27.47
   1  11  10  202.26   32.64
   1  11  11  480.43   41.62
   1  11  12   21.16   24.54
   1  11  13  115.59   28.85
   1  11  14  336.96   39.49
   1  11  15   82.86   30.96
   1  11  16   99.17   32.84
   2  11   1   54.24   16.37
   2  12   5   34.43   19.57
  -1  -1   8   69.15    7.13
  -1  -1  16  338.08   20.65
  -1   0  19 1148.58   42.75
  -1   1   4  508.94   16.13
  -1   1  20  135.49   22.86
  -1   2  20   92.38   18.75
  -1   2  21  221.22   27.93
  -1   3   3  945.97   26.64
  -1   3  20  402.07   32.36
  -1   3  21  195.75   27.75
  -1   4   4  131.98   12.80
  -1   4  20   60.26   25.23
  -1   5   5   82.62   13.89
  -1   5  19  132.57   29.39
  -1   6   7   19.24   15.12
  -1   6   8 2735.83   66.33
  -1   6  16  695.33   45.30
  -1   6  17  149.39   29.87
   0   1  25   30.27   19.08
   0   2  26  164.33   30.09
   0   3  26   86.73   29.00
   0   4  26   62.57   29.86
   0   5  -1   52.55    7.64
   0   5  25  402.64   39.24
   0   6   0  545.12   21.71
   0   6  24  119.64   26.91
   0   7  23   25.80   31.33
   0   8   4   90.99   15.27
   0   8  21   13.98   24.40
   0   9   7   75.54   21.67
   0   9   8   49.05   19.59
   0   9  16   78.76   23.33
   0   9  17  360.41   41.85
   0   9  18   -9.28   22.50
   1  10   3  261.29   24.48
   1  11   7  323.00   33.75
   1  11   8    2.54   15.60
   2   7  -6   30.89    3.82
   2   8  -5   71.05    7.31
   2  12   4  182.14   24.32
   2  13   9    3.88   24.09
   2  13  10   59.72   29.04
   2  13  11  649.39   51.50
   2  13  12   47.38   29.62
  -1  -1  17   63.70   13.66
  -1   0   5 1282.24   23.12
  -1   0  20  297.40   25.46
  -1   1  21   37.37   19.17
  -1   2   3 1802.02   31.96
  -1   2  22   98.34   23.44
  -1   3  22   34.67   22.15
  -1   4   3 2966.09   50.67
  -1   4  21  -14.20   19.96
  -1   5   4 1003.61   34.13
  -1   5  20   12.36   22.65
  -1   6   6  300.32   24.29
  -1   6  18   48.43   24.35
  -1   6  19  196.02   31.51
  -1   7   9  322.24   29.70
  -1   7  10  261.60   29.43
  -1   7  11  628.77   41.03
  -1   7  12  273.45   30.72
  -1   7  13  307.80   33.99
  -1   7  14   -5.17   22.45
  -1   7  15  579.14   44.60
   0   3  27  247.70   36.69
   0   4  27   32.26   26.05
   0   5  26   90.95   31.10
   0   7   1 1398.93   38.58
   0   8   3    3.24   13.18
   0   9   6  383.95   32.06
   0   9  19   66.27   27.56
   1   6  -4  649.99   15.68
   1   8  -2  680.80   24.25
   1  10   2  140.43   20.44
   1  11   6  185.23   26.50
   2   9  -4    0.17    7.35
   2  13   8  192.86   32.70
  -1  -1   7 2331.50   30.73
  -1   1  22   10.96   19.20
  -1   3  23  190.94   30.23
  -1   4  22  448.24   37.60
  -1   5  21  257.18   30.88
  -1   5  22  506.68   43.59
  -1   6  20  134.02   31.37
  -1   7   8 2013.83   62.07
  -1   7  16   90.21   22.75
  -1   7  17  171.64   31.13
  -1   7  18   -9.81   24.26
   0   2  27  156.70   28.48
   0   9   5  499.46   33.71
   0  10  10  290.02   35.36
   0  10  11    1.56   23.83
   0  10  12    7.68   23.05
   0  10  13  324.75   37.26
   0  10  14  779.34   52.45
   0  10  15   -3.22   26.50
   0  10  16   57.42   30.03
   0  10  17  333.92   42.36
   1  11   5  105.57   22.12
   1  12  10  484.25   43.08
   1  12  11  113.69   31.45
   1  12  12   29.29   27.42
   1  12  13   27.04   27.95
   2  13   7  298.50   33.79
  -2   2  13   19.50   14.41
  -2   3  12   26.15   15.65
  -2   3  13  787.12   38.64
  -2   3  14  600.08   35.61
  -1  -2  13 1908.07   35.44
  -1   0  21   17.29   15.29
  -1   1   3  105.17    7.58
  -1   1  23  723.11   41.76
  -1   2  23  224.55   27.05
  -1   3   2 1198.35   28.44
  -1   3  24  471.98   40.70
  -1   4  23  206.02   29.93
  -1   5   3 2226.61   47.95
  -1   5  23    1.54   25.19
  -1   6  21  147.53   27.49
  -1   6  22   19.93   25.14
  -1   7   6   82.80   18.70
  -1   7   7  544.66   32.31
  -1   7  19  126.85   29.68
  -1   7  20    7.91   22.40
  -1   8  10   22.06   19.92
  -1   8  11   48.42   23.73
  -1   8  12   17.70   23.57
  -1   8  13  646.80   46.18
  -1   8  14   87.40   28.29
  -1   8  15   79.36   28.24
  -1   8  16  181.78   31.78
   0   3  28   16.25   24.51
   0   4  -2 1391.35   22.74
   0   6  -1  353.54   16.92
   0   7   0   51.54   10.28
   0   9   4    6.17   16.27
   0  10   8   25.01   22.25
   0  10   9   -4.74   15.64
   1   9  -1  130.98   15.06
   1  10   1  519.34   29.77
   1  11   4   47.90   18.30
   1  12   8  109.01   26.78
   1  12   9   40.67   25.92
  -2   2  14  600.55   32.09
  -2   2  15  512.35   32.38
  -2   2  16  452.66   32.15
  -2   3  11  254.49   21.89
  -2   3  15  141.05   20.19
  -2   3  16    6.24   19.41
  -2   3  17 1280.58   53.56
  -2   4  10  327.65   26.56
  -2   4  11  921.78   41.66
  -2   4  12   29.20   17.16
  -2   4  13  412.85   31.77
  -2   4  14   33.84   20.74
  -2   4  15  861.79   45.97
  -2   4  16   23.47   20.27
  -1  -2  11 3393.14   41.49
  -1  -2  12  242.59   12.66
  -1  -2  14  257.65   14.91
  -1  -2  15  369.94   18.16
  -1  -2  16   62.49   11.16
  -1  -1  20  229.64   21.78
  -1   0   4 3831.24   36.85
  -1   0  22  180.57   24.10
  -1   2   2 2023.71   31.90
  -1   2  24   85.43   24.06
  -1   3  25  124.35   28.41
  -1   4   2   65.37    8.65
  -1   4  24  166.30   28.18
  -1   5  24    6.63   26.58
  -1   6  23  308.69   40.88
  -1   7   5  121.31   19.36
  -1   7  21   39.71   27.26
  -1   8   8    0.39   18.61
  -1   8   9  747.01   43.08
  -1   8  17  390.85   40.37
  -1   8  18    2.15   24.36
   0   3  29   41.51   30.03
   0   9   3  110.68   19.02
   0  10   6  482.42   35.43
   0  10   7   25.99   16.25
   1  11   3  446.66   32.54
   1  12   7   88.63   26.54
  -2   1  10   33.92   10.88
  -2   1  11    9.83    7.58
  -2   1  15   68.81   13.90
  -2   1  16  329.13   26.15
  -2   1  17  223.30   23.62
  -2   2   8 1993.94   46.84
  -2   2   9   78.60   11.79
  -2   2  17   48.69   15.64
  -2   2  18  412.36   33.24
  -2   3  18  247.59   29.58
  -2   3  19  142.62   25.91
  -2   4   8   17.73   12.84
  -2   4   9  159.39   18.61
  -2   4  17 1297.61   55.21
  -2   4  18   66.37   25.30
  -2   5  10  420.09   31.28
  -2   5  11 1382.29   53.48
  -2   5  12  186.14   25.78
  -2   5  13   -0.11   14.16
  -2   5  14   85.45   23.15
  -2   5  15  734.29   45.50
  -2   5  16   -7.55   21.74
  -2   5  17  122.12   26.60
  -1  -2  10  280.12   11.71
  -1  -2  17 1084.12   32.23
  -1  -1   6  171.04    8.41
  -1  -1  21   -0.70   13.72
  -1   0  23  553.47   35.84
  -1   1  24   32.68   16.21
  -1   2  25  100.53   25.68
  -1   4  25   56.59   21.87
  -1   5   2   80.17   11.77
  -1   5  25  348.12   42.63
  -1   8   7   34.89   19.75
  -1   8  19   16.87   17.32
  -1   8  20  200.94   34.89
  -1   9  12  158.00   29.34
  -1   9  13  228.60   32.97
  -1   9  14   74.92   26.63
  -1   9  15    0.63   23.22
   0   5  -2 1010.65   22.76
   0  10   5   25.83   19.45
   0  11  10  162.18   32.50
   0  11  11  491.34   44.74
   0  11  12  106.60   28.88
   0  11  13  350.83   40.50
   0  11  14   25.44   21.41
   1   8  -3  351.98   16.96
   1  11   2   -0.39   13.91
   1  12   6  635.46   42.78
  -2   0  12  186.49   16.34
  -2   0  13 1307.44   39.09
  -2   1   9 1616.39   40.09
  -2   1  18   35.38   18.23
  -2   1  19   75.41   19.35
  -2   2   7   56.62   11.74
  -2   2  19  264.85   26.19
  -2   2  20  191.68   28.01
  -2   3   7   68.77   13.28
  -2   3  20  298.61   33.84
  -2   4  19  568.58   40.34
  -2   4  20  119.88   29.35
  -2   5   8  425.62   29.45
  -2   5   9   13.36   12.66
  -2   5  18  860.25   51.52
  -2   5  19  549.78   45.41
  -2   6  11  443.00   35.99
  -2   6  12  207.86   29.27
  -2   6  13  147.39   28.09
  -2   6  14  174.07   30.08
  -2   6  15  195.59   31.38
  -2   6  16  254.57   34.94
  -1  -2  18  435.10   22.68
  -1  -1  22  527.42   31.49
  -1   0  24   44.17   19.79
  -1   1  25   25.38   19.51
  -1   2  26   84.73   28.01
  -1   3   1 6274.68   60.06
  -1   3  26   33.87   20.90
  -1   4   1  157.43   12.42
  -1   4  26  252.40   33.14
  -1   7   4  867.36   36.30
  -1   8   6  142.80   22.02
  -1   9   9  217.64   29.89
  -1   9  10  107.38   27.05
  -1   9  11  119.96   23.26
  -1   9  16  541.50   44.40
  -1   9  17   73.74   28.74
  -1   9  18  100.43   31.63
   0  -2   4 3487.31   14.95
   0   7  -1  272.70   17.00
   0   9   2  374.82   26.42
   0  10   4   16.24   16.53
   0  11   8  107.82   27.91
   0  11   9  239.76   32.39
   1   9  -2 2597.96   49.54
   1  12   5  249.14   29.21
   1  13  10   72.17   31.29
  -2   0  10 1116.37   32.46
  -2   0  11  491.36   22.39
  -2   0  16  402.98   25.07
  -2   0  17   52.16   15.30
  -2   1   8  749.58   26.67
  -2   1  20  777.37   41.98
  -2   2  21  554.89   40.56
  -2   3   6  904.15   32.43
  -2   3  21  440.65   38.02
  -2   3  22   10.95   21.69
  -2   4  21  304.11   36.03
  -2   5   7  827.63   38.16
  -2   5  20   10.52   23.08
  -2   5  21   22.17   24.27
  -2   6   9  496.83   35.34
  -2   6  10  347.39   29.28
  -2   6  17  116.94   25.10
  -2   6  18  254.12   34.83
  -2   6  19   49.45   27.87
  -1  -2   9 3338.08   35.55
  -1  -2  19  412.98   23.03
  -1   1   2  867.88   18.43
  -1   1  26   12.17   22.16
  -1   2  27   13.10   24.73
  -1   3  27  132.11   31.44
  -1   5   1  343.26   18.52
  -1   6   2   11.94    7.22
  -1   8   5  422.97   31.10
  -1   9   8  295.45   32.46
   0   6  -2  162.23   11.27
   0   8   0  382.17   22.65
   0  11   7  259.17   32.98
   1  11   1  110.26   19.75
   1  12   4  167.31   26.92
   1  13   8  324.24   38.80
   1  13   9   30.38   26.02
  -2   0   9 1073.58   30.58
  -2   0  18  559.11   30.68
  -2   0  19  107.77   20.26
  -2   1   7  751.00   26.27
  -2   1  21   43.51   20.67
  -2   2   6 2080.87   44.07
  -2   2  22   96.91   24.76
  -2   3  23    6.08   24.25
  -2   4  22   44.41   19.96
  -2   4  23   45.16   25.50
  -2   5   6    4.20   12.01
  -2   5  22  587.23   49.19
  -2   6   8  338.88   27.05
  -2   6  20  350.59   40.24
  -2   6  21  149.72   34.42
  -2   7  10   44.89   22.82
  -2   7  11   -1.27   21.14
  -2   7  12  466.24   36.00
  -2   7  13    8.13   16.27
  -2   7  14  102.71   23.45
  -2   7  15    2.99   18.12
  -2   7  16  398.28   37.35
  -2   7  17    6.34   23.17
  -2   7  18  152.15   31.51
  -1   2   1 2021.60   30.09
  -1   3  28  301.72   41.61
  -1   8   4    1.13   14.61
  -1   9   6   15.65   18.29
  -1   9   7  178.33   23.79
  -1  10  11  528.98   45.92
  -1  10  12   36.61   26.48
  -1  10  13    1.99   23.80
  -1  10  14  408.59   42.44
  -1  10  15  259.69   37.80
   0   9   1  584.76   30.46
   0  10   3    8.55   16.49
   0  11   6  142.79   27.50
   0  12  11  352.31   41.94
   0  12  12   11.13   28.78
   1   5  -5 1088.15   12.33
  -2  -1  13   72.59   11.26
  -2  -1  14  204.43   16.58
  -2  -1  15 1543.96   42.01
  -2   0   8   10.84    7.68
  -2   0  20  434.42   31.28
  -2   1  22   81.90   22.02
  -2   2   5  764.92   26.80
  -2   2  23  185.63   29.03
  -2   3   5  378.05   20.47
  -2   3  24   53.19   27.69
  -2   4   5   40.32    9.84
  -2   4  24   51.12   28.62
  -2   5  23   34.94   25.89
  -2   6   6    8.79   15.25
  -2   6   7  682.44   35.55
  -2   6  22  232.02   36.96
  -2   7   8  414.03   32.84
  -2   7   9   27.01   19.53
  -2   7  19  213.64   30.88
  -2   7  20  232.91   36.37
  -2   8  13  391.82   39.24
  -2   8  14   39.46   26.50
  -2   8  15   -2.00   25.75
  -2   8  16  341.44   39.74
  -1  -1   5 1435.00   20.22
  -1   0   3 1453.43   21.04
  -1   6   1  681.59   27.53
  -1  10   9   -5.35   24.28
   0   8  -1 1072.44   33.79
   0  10   2  675.01   35.53
   0  11   5  206.68   28.88
   0  12   9   -3.43   25.61
   0  12  10   16.85   19.92
  -2  -1  11 2699.74   47.12
  -2  -1  12  121.83   12.50
  -2  -1  18  284.23   22.90
  -2   0  21   -0.14   15.63
  -2   0  22  304.84   28.45
  -2   1   6  759.35   24.79
  -2   1  23   43.02   20.88
  -2   2  24   29.12   19.23
  -2   3   4  818.12   28.92
  -2   3  25  224.72   37.08
  -2   4   4  679.74   28.80
  -2   4  25  373.17   43.18
  -2   5  24   14.19   23.90
  -2   7   7   39.09   19.79
  -2   8  10  320.38   35.57
  -2   8  11   10.72   21.51
  -2   8  12  164.13   26.49
  -2   8  17  148.57   27.60
  -2   8  18   46.44   24.88
  -1  -2   8  182.32    8.10
  -1   4   0 2522.96   40.76
  -1   5   0   24.51    8.30
  -1   8   3   24.10   11.95
  -1   9   5  279.70   26.06
  -1  10   7  641.83   43.25
  -1  10   8   17.84   21.27
  -1  11  13   31.99   29.16
   0   7  -2 1001.98   28.48
   0  11   4  166.12   26.37
   0  12   7  346.49   36.27
   0  12   8    4.85   21.81
   1   2  -4 1356.48   15.13
   1   6  -5 1397.90   19.11
   1   9  -3  142.31   13.21
  -3   2  13  865.33   40.23
  -3   2  14  531.91   34.63
  -3   2  15  466.19   34.01
  -3   2  16  184.27   25.72
  -3   2  17   36.81   19.08
  -3   3  11  407.07   29.94
  -3   3  12   -2.01   15.73
  -3   3  13  127.35   22.59
  -3   3  14 1390.56   52.99
  -3   3  15  190.96   24.25
  -3   3  16   17.71   19.46
  -3   3  17   14.93   21.36
  -3   3  18  708.20   45.38
  -3   4  12  286.91   30.33
  -3   4  13  618.93   40.62
  -3   4  14 1290.03   54.93
  -3   4  15  197.02   28.10
  -3   4  16   31.16   23.77
  -3   4  17  182.44   31.31
  -3   4  18  963.54   53.55
  -3   5  14    1.21   20.27
  -3   5  15 1154.04   56.70
  -3   5  16  242.96   32.85
  -2  -1  10  106.55   10.91
  -2  -1  19 1322.33   44.53
  -2   0   7   24.12    7.85
  -2   0  23   46.83   18.94
  -2   1  24  312.77   32.45
  -2   2  25  145.19   25.99
  -2   3  26   56.21   29.95
  -2   6   5 2128.74   57.19
  -2   7   6  133.16   23.11
  -2   8   8  148.17   26.95
  -2   8   9  134.42   22.89
  -2   9  13  358.86   39.78
  -2   9  14   23.16   27.75
  -2   9  15   22.08   28.00
  -2   9  16   -8.03   29.63
  -1   3   0 3080.76   39.77
  -1   8   2 1057.41   40.56
  -1   9   4   43.68   17.89
  -1  10   6  227.17   29.19
  -1  11  10  473.83   43.19
  -1  11  11   -9.90   25.42
  -1  11  12  117.20   30.27
   0  10   1    8.83   13.47
   0  12   6  118.06   26.06
  -3   1  13 1957.42   54.91
  -3   1  14  254.32   24.37
  -3   1  15   74.35   18.33
  -3   1  16  158.39   23.25
  -3   1  17  378.82   30.22
  -3   2  11  320.91   25.63
  -3   2  12  889.97   38.58
  -3   2  18  294.47   30.34
  -3   2  19   37.35   22.52
  -3   3  10 1418.96   49.22
  -3   3  19   29.34   17.79
  -3   3  20   31.62   25.05
  -3   4  10 1467.10   52.93
  -3   4  11   83.94   17.82
  -3   4  19   35.78   19.53
  -3   4  20  -13.89   23.19
  -3   5  11  103.84   24.77
  -3   5  12  967.97   47.37
  -3   5  13  263.28   28.22
  -3   5  17  111.66   24.34
  -3   5  18   41.91   24.21
  -3   5  19  756.83   52.32
  -3   6  13  276.90   33.09
  -3   6  14   51.57   26.29
  -3   6  15  270.56   36.10
  -3   6  16   34.74   23.81
  -3   6  17  207.35   33.15
  -2  -1  20   11.15   13.41
  -2  -1  21    1.92   15.17
  -2   0  24   47.64   19.11
  -2   1   5 5104.47   60.55
  -2   1  25   80.82   23.49
  -2   2   4 1463.36   34.47
  -2   2  26   24.56   19.35
  -2   3  27   22.74   29.42
  -2   4   3  789.55   29.77
  -2   6   4 1031.21   40.30
  -2   7   5  492.82   32.31
  -2   8   7  -14.10   18.94
  -2   9  10  488.72   41.73
  -2   9  11    7.79   25.25
  -2   9  12    4.47   17.34
  -1  -3  14   58.70    7.62
  -1  -3  15  163.35   11.70
  -1  -3  16   18.88    8.17
  -1  -3  17  832.37   25.26
  -1   6   0 1467.73   37.71
  -1   9   3   29.52   17.66
  -1  10   5   65.31   21.44
  -1  11   9   64.92   27.85
   0   6  -3   83.11    8.32
   0  12   5   29.42   20.49
  -3   1  12   38.00   14.89
  -3   1  18    3.71   17.12
  -3   1  19  206.68   27.73
  -3   2  10  809.16   35.06
  -3   2  20  527.69   37.72
  -3   2  21   18.89   23.65
  -3   3   9    8.54   11.28
  -3   3  21   49.14   21.04
  -3   3  22  412.38   41.76
  -3   4   8   65.89   17.78
  -3   4   9   26.05   13.36
  -3   4  21  202.44   29.09
  -3   4  22  152.72   33.16
  -3   5   9   19.64   19.60
  -3   5  10  121.77   20.76
  -3   5  20   40.72   20.71
  -3   5  21   20.73   27.85
  -3   6  11  283.39   33.12
  -3   6  12   94.87   21.74
  -3   6  18  250.99   32.66
  -3   6  19  228.92   36.33
  -3   6  20  159.05   32.29
  -2  -1   9   39.69    7.96
  -2  -1  22  568.17   33.97
  -2   0   6  352.09   16.22
  -2   1  26  114.55   26.01
  -2   2  27  228.10   34.05
  -2   3   3  346.08   18.29
  -2   8   6  467.54   35.34
  -2   9   9  709.97   47.67
  -1  -3  13 2073.35   30.80
  -1   7   0 1625.67   43.07
  -1   8   1  233.03   21.74
  -1  11   7    0.14   21.11
  -1  11   8  228.98   29.73
   0   8  -2  499.72   22.60
   0  11   2  191.95   24.92
   0  13   8   61.68   29.04
   0  13   9   15.67   22.16
  -3   0  14   18.24   13.31
  -3   0  15 1443.48   47.24
  -3   0  16  200.41   22.47
  -3   0  17   32.84   15.65
  -3   1  20  511.73   35.17
  -3   1  21  156.96   27.28
  -3   2  22  141.43   28.21
  -3   2  23  111.72   27.45
  -3   3   8  155.10   18.19
  -3   3  23   27.03   27.11
  -3   4   7    6.62   13.91
  -3   4  23    6.75   24.86
  -3   5   8 1245.42   49.50
  -3   5  22   54.82   23.11
  -3   6   9  694.72   42.41
  -3   6  10   22.73   16.20
  -3   7  11   31.28   22.69
  -3   7  12   85.95   28.33
  -3   7  13  458.15   38.90
  -3   7  14   38.11   20.56
  -3   7  15    6.73   18.37
  -3   7  16  170.55   28.26
  -3   7  17  276.60   34.02
  -3   7  18   19.43   22.47
  -2  -2  14  449.33   21.37
  -2  -2  15  634.83   25.19
  -2  -2  16    8.03    8.82
  -2  -2  17  114.06   14.19
  -2   1   4  344.26   16.42
  -2   2   3 1681.28   35.84
  -2   7   4  954.18   40.37
  -2   8   5    8.11   18.67
  -2   9   7   17.19   20.61
  -2   9   8  123.73   23.20
  -2  10  11  492.72   46.09
  -2  10  12   46.32   26.52
  -2  10  13  229.74   32.50
  -1  -2   7 3423.06   29.65
  -1   1   1  678.59   14.84
  -1   2   0  178.85    9.40
  -1   4  -1 2739.70   40.24
  -1   5  -1 2298.73   41.05
  -1   9   2   84.97   19.26
  -1  10   4   12.84   17.58
  -1  11   6  439.39   37.71
  -1  12  10   18.28   27.14
   0   7  -3  177.80   13.05
   0  10   0    5.31   13.92
   1   7  -5  268.10   10.81
  -3   0  18    4.79   11.53
  -3   0  19  884.46   42.83
  -3   0  20   24.26   17.80
  -3   1   9 2190.64   51.35
  -3   1  22   16.48   21.78
  -3   2  24  436.59   41.77
  -3   3  24   43.44   22.50
  -3   3  25   71.37   28.29
  -3   4  24    0.80   21.54
  -3   5   7   84.17   19.71
  -3   6   8  100.88   22.58
  -3   7   9  347.59   33.74
  -3   7  10   13.13   21.07
  -3   8  13  308.95   39.16
  -3   8  14  243.17   37.56
  -3   8  15   66.31   30.49
  -3   8  16  437.20   45.62
  -2  -2  13  718.75   24.61
  -2  -1   8  234.12   13.35
  -2   3   2 4104.12   58.18
  -2   4   2  269.52   17.09
  -2   5   2   15.02   10.52
  -2   7   3  238.84   23.31
  -2   9   6  518.14   38.47
  -2  10   9  195.68   33.63
  -2  10  10   24.00   24.63
  -1  -3  12  294.74   11.41
  -1   6  -1  275.77   16.91
  -1  10   3  549.12   36.56
  -1  11   5   35.80   20.83
  -1  12   9   43.43   28.57
  -3   0  11  690.76   28.91
  -3   0  21    1.33   18.93
  -3   1   8  133.65   15.32
  -3   1  23   28.90   17.97
  -3   1  24  376.30   36.43
  -3   2  25   -7.28   25.91
  -3   4   6  191.17   19.33
  -3   5   6   14.06   15.36
  -3   6   7  276.44   28.37
  -3   7   8   13.10   20.96
  -3   8  10   67.39   25.04
  -3   8  11   71.98   28.30
  -3   8  12  286.33   33.28
  -2  -2  12 1339.31   31.42
  -2   0   5  365.49   15.76
  -2   8   4   93.74   18.07
  -2   9   5   78.46   22.22
  -2  10   8  352.93   38.80
  -1  -1   4   67.08    4.80
  -1   3  -1  218.40   10.95
  -1   9   1   93.88   18.94
  -1  12   8  134.97   31.13
   0   9  -2  355.92   21.41
   0  10  -1  115.26   18.18
  -4   3  14   26.55   22.13
  -4   3  15  683.81   44.14
  -4   3  16   59.39   24.89
  -4   3  17  237.64   32.78
  -4   3  18   83.83   27.38
  -4   4  13  -11.27   19.20
  -4   4  14  780.23   48.29
  -4   4  15  705.69   47.47
  -4   4  16  133.66   30.50
  -4   4  17   19.98   25.42
  -4   4  18  219.36   34.41
  -4   4  19   12.01   22.75
  -4   5  15   26.47   24.19
  -4   5  16  607.74   46.43
  -4   5  17   11.46   23.86
  -3  -1  16  364.68   25.33
  -3  -1  17   27.55   14.04
  -3  -1  18  114.67   18.67
  -3   0  10  450.97   22.92
  -3   0  22    6.94   17.88
  -3   0  23  647.50   41.02
  -3   1  25  134.08   30.13
  -3   2   6    9.96   10.79
  -3   2  26   15.62   28.08
  -3   5   5  218.08   22.95
  -3   6   6   65.93   19.35
  -3   7   7   26.77   20.67
  -3   8   9  236.87   33.48
  -3   9  12   20.59   24.62
  -3   9  13   15.11   27.74
  -3   9  14  314.61   41.74
  -2  -2  11  512.73   19.05
  -2  -1   7 1942.09   33.46
  -2   4   1   83.47   11.69
  -2   5   1  238.22   18.12
  -2   7   2    5.62   13.01
  -2   8   3   38.02   18.73
  -2  10   7  585.18   43.23
  -2  11  10   63.50   30.53
  -1  -3  11  765.13   16.12
  -1   0   2  573.02   12.06
  -1   7  -1  228.30   17.63
  -1  10   2   42.87   19.50
  -1  11   4  154.87   27.08
  -1  12   7  121.30   28.99
   0   8  -3 1943.11   40.32
   1   8  -5  115.09    9.01
  -4   2  13  432.43   33.50
  -4   2  14   92.21   22.35
  -4   2  15  317.52   28.70
  -4   2  16  143.62   22.84
  -4   2  17  473.62   35.45
  -4   2  18    5.79   19.55
  -4   2  19   21.31   22.71
  -4   2  20   49.76   23.86
  -4   3  11 1304.33   52.73
  -4   3  12   72.96   21.56
  -4   3  13 1516.95   57.11
  -4   3  19   46.68   20.29
  -4   3  20   57.79   25.24
  -4   3  21  269.23   36.79
  -4   4  11  864.74   47.04
  -4   4  12   71.89   19.21
  -4   4  20    5.32   23.69
  -4   4  21    2.10   26.13
  -4   5  12  695.98   45.96
  -4   5  13  123.70   24.10
  -4   5  14   83.06   22.11
  -4   5  18  188.10   30.00
  -4   5  19  182.83   33.71
  -4   5  20  224.39   38.16
  -4   6  13  -19.16   21.83
  -4   6  14  191.17   33.70
  -4   6  15  159.40   31.72
  -4   6  16  302.71   38.09
  -4   6  17   55.09   27.51
  -4   6  18   22.30   26.11
  -3  -1  13    8.25    9.52
  -3  -1  19  271.21   25.50
  -3  -1  20  346.09   28.63
  -3   0   9  449.86   22.99
  -3   0  24    8.77   20.83
  -3   1   7   44.02    9.35
  -3   1  26   94.61   29.07
  -3   2  27   28.53   32.37
  -3   6   5  404.67   30.83
  -3   7   6   67.06   22.25
  -3   8   8   82.69   23.96
  -3   9  10  754.89   50.80
  -3   9  11   96.05   28.26
  -2   1   3   98.00    8.93
  -2   2   2 1945.34   36.61
  -2   9   4  206.92   28.15
  -2  10   6   60.15   25.22
  -2  11   9   77.24   29.74
  -1   9   0    8.43   12.92
  -1  11   3  112.90   22.99
  -1  12   6   32.33   22.90
  -4   1  13   14.83   15.44
  -4   1  14  403.01   31.38
  -4   1  15  137.02   23.18
  -4   1  16   26.43   18.03
  -4   1  17  468.33   35.91
  -4   1  18  120.22   25.11
  -4   1  19  215.53   30.03
  -4   2  11  731.87   39.00
  -4   2  12    3.28   12.72
  -4   2  21  435.58   40.23
  -4   2  22   39.29   25.40
  -4   3  10  211.96   25.49
  -4   3  22   79.64   27.25
  -4   3  23  116.83   31.66
  -4   4  10  696.51   39.39
  -4   4  22  395.66   40.10
  -4   5  10   92.83   25.25
  -4   5  11   -9.40   14.45
  -4   6  11  109.49   28.72
  -4   6  12  613.71   45.55
  -4   7  14  190.45   35.96
  -4   7  15  118.02   31.73
  -4   7  16   52.93   26.25
  -3  -1  12  888.28   31.82
  -3  -1  21  182.45   24.44
  -3  -1  22   66.52   18.77
  -3   0   8  457.80   22.40
  -3   1   6 2386.44   48.95
  -3   2   5 4865.25   72.25
  -3   3   4  102.09   14.78
  -3   5   4 3408.85   71.64
  -3   7   5  879.61   44.73
  -3   8   7   76.04   19.93
  -3   9   9   16.90   26.18
  -2  -2  10 3027.47   42.64
  -2   3   1 1195.04   30.35
  -2   7   1 1259.03   43.04
  -2   8   2  819.02   39.33
  -2   9   3   -4.06   16.13
  -2  10   5   54.08   24.11
  -2  11   7  378.20   39.26
  -2  11   8   -3.53   23.27
  -1   5  -2   39.19    7.44
  -1   6  -2   79.76   10.02
  -1  10   1   36.88   17.63
  -4   1  12  281.48   25.32
  -4   1  20    4.98   16.07
  -4   1  21  779.57   48.24
  -4   1  22  110.42   26.71
  -4   2  10  640.28   35.29
  -4   2  23    6.94   26.24
  -4   3   9  188.18   21.55
  -4   4   8   49.63   18.97
  -4   4   9  451.09   32.03
  -4   5   9  351.69   32.68
  -4   6   9    7.99   19.77
  -4   6  10  240.70   30.94
  -4   7  11   94.61   28.89
  -4   7  12  200.94   32.49
  -4   7  13  399.18   38.20
  -3  -1  11  625.13   25.47
  -3   6   4  752.64   36.66
  -3   8   6  169.15   26.46
  -3   9   8   27.36   24.06
  -3  10  10  124.85   30.42
  -3  10  11   20.53   29.31
  -2  -1   6  696.20   19.48
  -2   0   4   22.17    6.58
  -2   5   0 1448.04   38.35
  -2  10   4  418.58   35.36
  -1   4  -2  514.19   17.00
  -1   7  -2   71.92   11.50
   0   9  -3  296.14   18.72
  -4   0  14   43.95   16.43
  -4   0  15   55.31   17.10
  -4   0  16 1189.44   47.71
  -4   0  17    8.58   16.86
  -4   0  18   91.91   22.48
  -4   0  19   71.95   22.64
  -4   0  20  993.04   48.44
  -4   1  10 1091.57   41.84
  -4   1  11   91.30   16.17
  -4   1  23  366.01   39.04
  -4   2   9  499.35   29.72
  -4   2  24  229.39   32.14
  -4   2  25  258.53   40.00
  -4   3   8    6.26   12.04
  -4   4   7 1952.42   60.20
  -4   5   8  629.99   37.94
  -4   6   8  176.20   28.60
  -4   7  10  171.94   30.62
  -4   8  12   52.48   29.39
  -4   8  13  788.57   56.96
  -4   8  14   80.02   27.87
  -3  -1  10    6.70    8.08
  -3   0   7 1400.75   36.23
  -3   2   4   56.78   11.72
  -3   5   3   -7.42   10.15
  -3   6   3  522.12   31.65
  -3   7   4   -1.07   15.84
  -3   8   5  218.50   29.70
  -3   9   7  244.55   29.88
  -3  10   9   64.99   30.72
  -2  -3  17  110.06   13.13
  -2  -2   9  965.46   23.24
  -2   4   0 1131.08   31.52
  -2   6   0   19.52   10.36
  -2   8   1   96.37   19.18
  -2   9   2  789.76   41.24
  -2  11   6    1.45   17.53
  -1  -3  10  747.37   14.22
  -1  -2   6  472.60   10.00
  -1   2  -1 1006.76   18.72
  -1   9  -1  131.56   18.21
  -1  10   0   11.84   15.45
  -4   0  12 1245.21   44.10
  -4   0  13   47.14   13.40
  -4   0  21   29.69   22.23
  -4   0  22    7.18   19.33
  -4   1   9  339.16   25.64
  -4   1  24   37.73   24.65
  -4   1  25  497.22   43.38
  -4   2   8  409.54   26.79
  -4   3   7 1906.20   56.34
  -4   5   7  219.10   24.39
  -4   6   7   17.04   21.20
  -4   7   8   26.50   22.13
  -4   7   9  342.55   33.16
  -4   8  10   82.48   28.94
  -4   8  11   36.73   25.04
  -3  -2  15   15.12   10.64
  -3  -2  19   17.04   14.11
  -3  -2  20  356.62   26.47
  -3  -1   9   23.68    8.82
  -3   1   5 2882.49   51.65
  -3   3   3  735.76   28.89
  -3   7   3   31.10   17.49
  -3   8   4  270.56   29.89
  -3   9   6  521.69   38.57
  -3  10   8  162.68   33.21
  -2  -3  15    8.21    8.20
  -2  -3  16  217.40   14.87
  -2   1   2   48.15    7.76
  -2   2   1  853.45   23.53
  -2  10   3  699.27   42.67
  -2  11   5   25.20   21.42
  -2  12   7   14.13   26.19
  -1   1   0 5753.31   39.29
  -1   8  -2 1402.83   39.66
  -5   2  16   14.93   20.36
  -5   2  17  100.55   26.11
  -5   3  14  727.52   47.14
  -5   3  15   11.46   24.14
  -5   3  16   -2.33   21.98
  -5   3  17  617.75   45.98
  -5   3  18  313.58   36.61
  -5   3  19  167.17   33.07
  -5   3  20   72.37   29.47
  -5   4  13   31.59   24.79
  -5   4  14   16.64   24.91
  -5   4  15  610.82   43.70
  -5   4  16    5.20   17.91
  -5   4  17    5.37   18.49
  -5   4  18   81.85   23.68
  -5   4  19  413.78   43.48
  -5   4  20    0.94   27.24
  -5   5  13  254.91   34.90
  -5   5  14   82.16   27.31
  -5   5  15  135.75   30.85
  -5   5  16  295.50   36.94
  -5   5  17  123.64   29.86
  -5   5  18   18.57   24.33
  -5   6  16  276.22   38.05
  -4   0  23  464.82   39.60
  -4   1  26   18.17   27.86
  -4   2   7 1119.82   41.94
  -4   3   6   10.25   14.27
  -4   4   6  331.01   26.46
  -4   5   6  132.72   22.81
  -4   6   6  399.26   33.45
  -4   7   7   -0.82   21.60
  -4   8   9  258.99   36.91
  -4   9  11  121.88   31.02
  -3  -2  13  116.87   13.53
  -3  -2  14 1382.90   38.42
  -3   0   6 1102.77   31.42
  -3   4   2  293.38   21.20
  -3   6   2  690.79   34.32
  -3   9   5   77.21   23.77
  -3  10   7    0.89   22.53
  -2  -3  14 1683.97   33.74
  -2   3   0   40.50    7.03
  -2   8   0  129.74   18.45
  -2   9   1    8.06   16.48
  -2  11   4  -10.51   21.53
  -1   3  -2 4043.95   40.37
   0   4  -4  287.32    8.32
  -5   2  13  191.11   28.39
  -5   2  14  454.41   36.58
  -5   2  15  260.12   28.75
  -5   2  18  619.43   42.95
  -5   2  19   -4.37   18.71
  -5   2  20   52.35   28.75
  -5   2  21  141.02   32.90
  -5   3  12   -6.17   20.84
  -5   3  13   32.56   17.71
  -5   3  21  190.72   30.89
  -5   4  11  720.27   46.61
  -5   4  12  202.26   27.15
  -5   5  11   16.00   22.17
  -5   5  12   30.18   23.84
  -5   6  12  206.34   32.89
  -5   6  13  255.63   37.83
  -5   6  14   32.79   24.18
  -5   6  15   -1.36   17.66
  -4  -1  14  655.79   32.62
  -4  -1  15  521.00   30.55
  -4  -1  16  397.94   28.39
  -4  -1  17  155.97   21.55
  -4  -1  18  279.62   26.41
  -4  -1  19   76.78   20.49
  -4  -1  20  363.27   31.33
  -4  -1  21   13.85   17.22
  -4   0  24  399.20   34.58
  -4   4   5  108.23   20.70
  -4   5   5  589.33   36.56
  -4   7   6  361.86   33.98
  -4   8   8   38.66   24.70
  -4   9  10   15.67   27.03
  -3  -2  12  597.07   24.20
  -3  -1   8 2275.96   43.65
  -3   1   4  638.63   24.84
  -3   2   3  418.37   20.70
  -3   3   2    0.96    8.79
  -3   7   2  342.76   28.54
  -3   8   3  491.62   35.81
  -3   9   4  -13.99   20.26
  -3  10   6   43.46   25.91
  -3  11   8   45.42   28.44
  -2  -3  13  244.98   13.64
  -2  -2   8  185.19   10.39
  -2   0   3    9.10    5.77
  -2   5  -1  533.22   23.24
  -2   6  -1  618.71   26.72
  -2  10   2   92.66   21.44
  -1   5  -3    8.37    5.24
  -1   6  -3  111.27   10.90
  -1   7  -3  214.38   15.93
  -5   1  14   68.15   22.02
  -5   1  15  246.11   30.06
  -5   1  16  612.48   40.69
  -5   1  17   -4.07   15.25
  -5   1  18  414.76   34.23
  -5   1  19   46.71   24.03
  -5   1  20  764.50   49.39
  -5   1  21   46.73   23.96
  -5   2  11   -7.18   18.99
  -5   2  12  112.38   20.26
  -5   2  22  225.89   31.18
  -5   2  23   75.46   30.47
  -5   3  10  882.79   46.67
  -5   3  11  631.59   39.07
  -5   4  10    4.25   20.10
  -5   5  10  102.01   28.09
  -5   6  11   59.72   27.79
  -5   7  12  298.10   38.99
  -5   7  13  120.96   33.98
  -5   7  14  184.18   31.03
  -4  -1  22  494.74   36.53
  -4   3   5  461.75   28.95
  -4   6   5  291.01   27.11
  -4   8   7   58.53   21.02
  -4   9   8   49.34   27.05
  -4   9   9   19.45   19.65
  -3  10   5  111.38   29.10
  -3  11   7   47.34   29.24
  -2  -1   5  762.57   19.05
  -2   4  -1   21.24    7.73
  -2  11   3  354.58   33.59
  -5   1  12  116.66   23.23
  -5   1  13    9.88   13.77
  -5   1  22  152.89   30.60
  -5   1  23  136.69   32.34
  -5   2  10 2109.64   65.44
  -5   3   9  338.35   32.40
  -5   4   9   64.63   18.79
  -5   5   9  411.26   34.62
  -5   6   9  561.42   44.41
  -5   6  10  -11.73   16.75
  -5   7  11  184.18   32.69
  -4   4   4  484.92   30.56
  -4   5   4  285.52   24.78
  -4   6   4  298.46   29.65
  -4   7   5   57.60   18.12
  -4   8   6  232.25   31.94
  -4   9   7  248.07   34.70
  -3  -2  11   -4.10    6.77
  -3   0   5  193.56   14.42
  -3   4   1  216.47   16.85
  -3   6   1  192.17   19.08
  -3   7   1  797.94   37.98
  -3   8   2    6.79   16.59
  -3   9   3 1045.10   50.10
  -3  10   4  586.22   42.57
  -3  11   6   10.35   24.29
  -2  -3  12   23.73    6.02
  -2   2   0 1018.30   24.96
  -2   8  -1   82.71   15.96
  -2   9   0   73.86   17.43
  -2  10   1  122.39   21.42
  -1  -1   3 1826.87   18.23
  -1   8  -3  211.35   16.93
  -5   0  14   18.01   18.14
  -5   0  15  118.91   23.48
  -5   0  16  653.86   37.94
  -5   0  17  666.16   39.51
  -5   0  18   11.40   15.65
  -5   0  19   -6.28   15.63
  -5   0  20 1025.19   53.23
  -5   0  21  148.69   28.93
  -5   1  11  279.65   27.34
  -5   1  24  408.17   41.40
  -5   1  25   81.65   30.02
  -5   2   9  -10.64   16.24
  -5   3   8  978.35   47.04
  -5   4   8  687.17   40.22
  -5   5   8   22.11   16.94
  -5   6   8  172.40   31.45
  -5   7   9  140.95   31.06
  -5   7  10  392.86   37.70
  -5   8  11   30.20   28.72
  -4   5   3  522.14   32.23
  -4   7   4  332.42   32.55
  -4   8   5  602.87   44.36
  -4   9   6   34.62   24.15
  -4  10   8   61.81   28.87
  -3  -2  10  924.17   27.71
  -3  -1   7  370.67   17.49
  -3   1   3  142.24   13.22
  -3   2   2  676.88   25.24
  -3   3   1   -7.08    8.07
  -3   9   2  488.87   35.94
  -3  11   5    0.85   21.58
  -2   1   1 3256.22   41.20
  -2   3  -1 1392.39   30.64
  -1  -3   9 2821.20   23.82
  -1   4  -3  111.66    8.32
   1   7  -6  443.80   10.55
  -6   3  15  126.17   30.73
  -6   3  16  167.68   33.05
  -6   3  17   11.41   26.84
  -6   3  18  475.35   45.95
  -6   3  19   22.37   27.96
  -6   4  14  132.60   29.82
  -6   4  15   78.17   30.07
  -6   4  16  346.39   42.10
  -6   4  17   72.97   29.41
  -6   5  14    7.04   22.87
  -6   5  15  270.54   37.22
  -5   0  12  223.35   24.47
  -5   0  13  751.48   39.26
  -5   0  22  -14.31   15.92
  -5   0  23    8.42   24.56
  -5   1  10  633.04   34.74
  -5   2   8  115.89   20.95
  -5   3   7   12.42   18.45
  -5   4   7  879.85   44.06
  -5   5   7  262.44   27.94
  -5   6   7  -14.49   21.88
  -5   7   8  449.87   43.04
  -5   8   9  152.99   32.20
  -5   8  10  360.59   41.23
  -4  -2  16   55.61   14.92
  -4  -2  17   53.23   15.13
  -4  -2  18  516.54   30.66
  -4  -2  19  384.65   28.93
  -4  -2  20   20.84   16.89
  -4  -1  10   10.70   10.39
  -4   0   7  556.36   26.70
  -4   4   3 1487.22   47.64
  -4   6   3   93.50   20.23
  -4   8   4  231.86   30.45
  -4  10   7   72.22   28.16
  -3  -3  16  169.00   16.47
  -3  -3  17    3.21    9.63
  -3   8   1  285.76   27.19
  -3  10   3   98.10   26.36
  -2  -3  11  440.55   15.60
  -2  -2   7  778.23   18.79
  -2   5  -2    3.49    7.00
  -2   6  -2  390.75   21.33
  -2   7  -2   35.51   11.87
  -2   9  -1  167.72   21.81
  -2  10   0  375.09   30.57
  -1   0   1 5920.37   34.80
   0   6  -5   46.84    5.69
   0   7  -5    6.72    5.52
  -6   2  14   62.25   26.32
  -6   2  15  389.72   39.89
  -6   2  16  124.94   28.47
  -6   2  17  198.73   31.80
  -6   2  18  164.36   31.39
  -6   2  19  280.17   36.48
  -6   2  20  104.86   31.60
  -6   2  21   11.05   26.89
  -6   3  12  251.22   32.76
  -6   3  13   37.37   26.11
  -6   3  14  305.48   32.95
  -6   4  12  259.57   36.34
  -6   4  13   56.40   21.50
  -6   5  12   54.67   27.89
  -6   5  13   90.47   26.91
  -6   6  13  147.28   31.79
  -5  -1  16   28.31   17.56
  -5  -1  17  389.65   32.28
  -5  -1  18  229.33   27.99
  -5  -1  19  569.48   38.52
  -5  -1  20   38.03   20.01
  -5   0  11   -4.69   14.03
  -5   0  24  646.89   44.55
  -5   1   9   45.64   14.48
  -5   2   7  471.64   31.89
  -5   3   6 1416.11   52.18
  -5   4   6   -8.60   16.91
  -5   5   6  408.80   34.38
  -5   6   6   -1.71   21.80
  -5   7   7  307.81   37.24
  -5   8   8   -0.29   24.84
  -4  -1   9  572.23   26.54
  -4   1   5   55.71   13.11
  -4   5   2   49.79   16.77
  -4   7   3   95.20   18.86
  -4   9   5   39.83   20.19
  -4  10   6   24.39   26.02
  -3  -3  15  729.27   26.76
  -3  -2   9   87.95   10.11
  -3  -1   6   12.17    7.26
  -3   0   4 1918.00   38.37
  -3   4   0  425.82   22.82
  -3   7   0   45.45   15.86
  -3   9   1   16.35   17.23
  -3  11   4  197.66   33.75
   0   8  -5  461.44   17.86
  -6   1  15    3.23   21.87
  -6   1  16  207.02   32.15
  -6   1  17  931.38   53.26
  -6   1  18   -0.30   23.65
  -6   1  19   16.33   26.19
  -6   1  20  368.36   40.98
  -6   1  21  191.11   33.15
  -6   2  12  311.22   34.36
  -6   2  13  129.84   23.39
  -6   3  11  286.85   34.73
  -6   4  10    8.02   21.72
  -6   4  11  280.01   32.29
  -6   5  10  191.41   31.50
  -6   5  11  133.47   29.49
  -6   6  11    6.70   26.31
  -6   6  12   12.23   24.43
  -5  -1  14   -5.22   14.15
  -5  -1  15 1583.12   53.93
  -5  -1  21   84.72   22.89
  -5  -1  22  102.00   25.98
  -5   0  10    0.39   13.74
  -5   1   8  131.95   20.26
  -5   4   5  162.90   25.47
  -5   5   5  297.59   31.24
  -5   7   6  261.74   34.67
  -5   8   7  113.09   32.03
  -4   0   6    1.53    9.54
  -4   4   2    8.59   13.96
  -4   6   2  248.67   25.43
  -4   7   2  144.76   23.43
  -4   8   3   32.34   22.13
  -4   9   4  271.61   34.38
  -3  -3  14  364.96   19.05
  -3   2   1 1146.12   32.03
  -3   8   0   17.23   17.30
  -3  10   2  498.84   37.21
  -2  -1   4 1961.10   29.01
  -2   0   2  985.91   21.66
  -2   4  -2  465.72   18.77
  -1   6  -4   27.87    6.91
  -1   7  -4  122.88   11.64
   1   6  -6  227.31    5.28
  -6   1  13  354.90   34.76
  -6   1  14   51.65   18.44
  -6   1  22   69.65   29.25
  -6   1  23   26.17   30.28
  -6   2  11  657.44   42.54
  -6   3  10  437.29   35.15
  -6   4   9   45.52   25.47
  -6   5   9   55.14   27.62
  -6   6  10  356.72   41.34
  -5  -1  13   27.15   15.72
  -5   0   9 1305.29   45.84
  -5   1   7  521.06   31.08
  -5   2   6 1960.24   56.70
  -5   3   5  725.45   38.26
  -5   6   5  594.92   38.79
  -5   7   5  527.08   41.95
  -5   8   6  579.05   46.59
  -5   9   8   84.22   30.40
  -4  -2  12   73.90   12.88
  -4  -1   8  692.14   28.09
  -4   1   4 1159.31   36.89
  -4   2   3   44.97   10.33
  -4  10   5   66.29   26.15
  -3  -3  13  753.54   25.73
  -3   1   2 4871.87   61.40
  -3   3   0   35.40    8.04
  -3   5  -1  105.48   14.31
  -2   9  -2  212.49   22.00
  -1   5  -4   48.61    7.13
  -1   8  -4    2.52    8.43
  -6   0  15  128.77   26.36
  -6   0  16    6.75   21.97
  -6   0  17 1527.66   62.47
  -6   0  18  143.36   24.79
  -6   0  19   86.42   25.79
  -6   0  20   72.83   25.62
  -6   0  21  519.56   44.66
  -6   0  22    1.79   22.94
  -6   1  11  568.43   39.10
  -6   1  12  138.00   22.06
  -6   2  10   40.47   17.35
  -6   3   9   84.70   20.51
  -6   4   8  472.94   40.24
  -6   5   8  268.60   35.82
  -6   6   9  446.92   39.43
  -6   7   9  819.53   55.48
  -6   7  10   22.81   25.91
  -5  -1  12  443.71   27.72
  -5   2   5  174.10   21.77
  -5   4   4 1567.79   55.24
  -5   5   4  141.42   21.42
  -5   6   4   24.31   21.09
  -5   8   5   -9.00   21.57
  -5   9   7   47.96   26.22
  -4  -2  11 1398.04   39.33
  -4   5   1 1556.23   49.91
  -4   6   1  164.99   22.60
  -4   7   1   60.69   18.95
  -4   8   2  526.63   37.64
  -4   9   3  485.44   37.18
  -4  10   4    1.57   24.43
  -3  -2   8  849.86   24.91
  -3   4  -1  432.66   22.31
  -3   7  -1   69.49   16.12
  -3   9   0   12.82   17.89
  -3  10   1  123.47   23.64
  -2  -3  10 4914.70   46.50
  -2   2  -1 1865.65   32.09
  -2   6  -3 1006.09   31.27
  -2   7  -3  722.35   28.92
  -1   2  -2  925.60   16.71
  -1   3  -3  897.59   18.23
   0   5  -5  278.25    8.95
  -7   3  15  419.45   43.32
  -7   3  16   26.47   28.38
  -7   4  14  -10.45   21.75
  -7   4  15  235.34   36.32
  -6   0  13 1437.27   56.74
  -6   0  14   67.01   18.36
  -6   0  23   52.23   26.02
  -6   0  24    7.23   28.88
  -6   1  10  101.94   23.70
  -6   2   9  511.61   35.21
  -6   3   8   32.47   17.26
  -6   4   7   20.93   22.50
  -6   5   7   61.86   25.89
  -6   6   7   35.08   25.15
  -6   6   8   83.47   22.64
  -6   7   8   60.83   30.16
  -5  -2  16  742.04   37.53
  -5  -2  17   16.85   17.36
  -5  -2  18    5.17   16.81
  -5  -2  19  616.94   37.54
  -5  -2  20  101.77   22.34
  -5  -2  21   31.86   20.22
  -5  -1  11  943.97   38.21
  -5   0   8   13.80   11.22
  -5   1   6  431.66   28.38
  -5   3   4  683.37   35.20
  -5   5   3   37.23   19.88
  -5   7   4  177.18   25.73
  -5   9   6  198.17   34.52
  -4  -3  18  459.83   27.52
  -4  -1   7 1215.01   35.60
  -4   0   5 3308.40   58.21
  -4   2   2  682.96   29.35
  -4   9   2    7.63   22.13
  -4  10   3  270.25   33.22
  -4  11   5   30.34   29.01
  -3  -3  12  201.92   13.54
  -3  -1   5 1334.70   30.67
  -3   0   3  476.98   18.91
  -3   8  -1  405.01   28.59
  -2  -2   6  660.51   16.52
  -2   1   0  271.12   12.44
  -2   3  -2 1554.40   31.09
  -2   5  -3  100.97   11.37
  -1  -4  14  387.88   10.32
  -1  -2   5  602.06    9.66
  -7   2  14   26.02   23.30
  -7   2  15  172.46   33.51
  -7   2  16  211.38   33.62
  -7   2  17  334.50   36.62
  -7   2  18  -11.41   17.77
  -7   3  13  220.90   36.03
  -7   3  14  135.51   27.14
  -7   4  12  355.73   40.67
  -7   4  13  170.27   28.64
  -7   5  12  413.06   44.19
  -6  -1  16 1025.18   48.81
  -6  -1  17   25.61   21.76
  -6  -1  18   95.86   25.49
  -6  -1  19  432.47   37.96
  -6  -1  20  244.54   32.34
  -6  -1  21  267.92   32.15
  -6   0  12    9.83   14.05
  -6   1   9  179.90   26.02
  -6   2   8  109.38   19.98
  -6   3   7 1172.71   51.50
  -6   4   6   27.25   22.29
  -6   5   6  206.30   31.51
  -6   7   7  142.21   32.35
  -5  -2  14  299.51   24.79
  -5  -2  15  811.66   37.81
  -5  -1  10   61.60   13.82
  -5   2   4  361.92   26.83
  -5   4   3  447.78   30.16
  -5   6   3    1.97   13.63
  -5   7   3   74.15   24.93
  -5   8   4   22.84   22.45
  -5   9   5   -2.22   26.23
  -4  -2  10   41.95    8.64
  -4   1   3  237.55   17.05
  -4   5   0  315.68   24.70
  -4   6   0  288.76   25.33
  -4   8   1  126.92   23.36
  -3   2   0  596.77   23.00
  -3   9  -1  329.39   29.13
  -1   1  -1  315.95    9.03
  -7   1  15    7.11   24.41
  -7   1  16   -3.11   23.70
  -7   1  17  156.74   30.45
  -7   1  18  144.94   30.76
  -7   1  19   -4.69   23.15
  -7   1  20   49.45   26.94
  -7   2  12  377.65   39.73
  -7   2  13  192.31   31.61
  -7   3  11  896.47   54.90
  -7   3  12    7.55   18.39
  -7   4  10   33.58   24.53
  -7   4  11  200.79   32.10
  -7   5  10    7.33   24.34
  -7   5  11   28.51   24.48
  -6  -1  14   31.63   19.91
  -6  -1  15  119.39   24.16
  -6  -1  22    3.63   20.94
  -6   0  10  458.94   32.89
  -6   0  11   63.64   16.86
  -6   1   8   11.03   18.58
  -6   2   7  606.28   36.58
  -6   3   6  393.82   34.63
  -6   5   5    9.83   19.97
  -6   6   6  699.94   45.53
  -6   7   6   48.66   27.46
  -6   8   7  185.01   34.11
  -5  -2  13    7.63   12.81
  -5   1   5  831.69   35.41
  -5   3   3   55.93   14.74
  -5   5   2  188.16   25.39
  -5   6   2   16.04   19.27
  -5   8   3  284.25   33.19
  -5   9   4  245.06   34.20
  -4  -3  14  181.78   17.61
  -4  -2   9  669.04   26.50
  -4   0   4 2441.67   49.50
  -4   7   0   -5.63   15.00
  -4   9   1   -0.14   20.72
  -4  10   2   23.36   23.31
  -3  -3  11  643.67   21.77
  -3  -2   7 1227.06   28.67
  -3   1   1  396.95   17.82
  -3   3  -1 1125.33   31.70
  -3   5  -2  152.13   15.42
  -3   7  -2  511.23   28.80
  -2   4  -3  121.17   10.84
  -7   0  17   -2.95   22.18
  -7   0  18   19.09   23.74
  -7   0  19    5.27   23.85
  -7   0  20  359.50   39.56
  -7   1  13  346.98   37.55
  -7   1  14  558.58   41.09
  -7   2  11   89.84   27.99
  -7   3  10    8.93   22.55
  -7   4   9  227.96   35.11
  -7   5   9  522.41   47.12
  -6  -1  13  162.24   25.21
  -6   2   6   10.57   19.18
  -6   3   5   68.67   22.66
  -6   4   5  369.73   31.72
  -6   6   5  262.37   33.37
  -6   7   5  532.30   44.67
  -6   8   6   68.56   27.12
  -5  -2  12 1101.35   41.01
  -5   2   3  698.11   34.16
  -5   4   2  188.74   20.95
  -5   7   2  206.17   29.65
  -5  10   5    1.96   30.91
  -4  -1   6  374.91   19.68
  -4   2   1  430.12   23.45
  -4   8   0  376.49   32.09
  -3   4  -2  107.99   12.77
  -3   8  -2  107.81   18.07
  -2  -4  15   25.56    6.74
  -2  -3   9  136.88    7.98
  -2  -1   3 1271.33   22.56
   0  -1   2 2781.69   12.59
  -7   0  14  602.43   43.05
  -7   0  15  171.41   30.93
  -7   0  16  212.34   28.30
  -7   0  21  153.48   32.06
  -7   0  22  201.64   38.28
  -7   1  11   82.40   26.10
  -7   1  12   11.76   16.77
  -7   2  10  525.04   38.99
  -7   3   9    3.64   17.28
  -7   4   8   67.98   28.26
  -7   5   8   87.74   29.90
  -7   6   8  160.76   32.49
  -7   6   9   46.41   22.75
  -6  -2  19   -6.45   17.02
  -6  -1  12 2006.57   60.40
  -6   0   9  182.05   21.30
  -6   1   7  365.49   28.37
  -6   4   4  408.34   35.49
  -6   5   4  323.63   34.33
  -6   6   4   40.81   24.78
  -5   3   2  394.88   26.58
  -5   5   1  392.38   31.49
  -5   6   1  342.78   31.42
  -5   8   2  283.33   34.47
  -5   9   3    0.46   24.76
  -5  10   4  191.17   36.95
  -4  -3  13  139.30   14.75
  -4   1   2 1711.49   41.88
  -4   3   0  187.04   17.83
  -4   5  -1   34.44   14.42
  -4   6  -1  136.87   20.02
  -4   7  -1   65.94   18.85
  -4   9   0  165.62   27.06
  -3  -3  10  154.10   11.82
  -3  -1   4 2114.72   36.87
  -3   0   2    6.21    7.10
  -3   9  -2  126.81   21.28
  -2   0   1  701.53   17.75
  -2   6  -4   45.55    9.53
  -2   7  -4   74.16   11.87
  -2   8  -4    3.13   11.14
  -1  -3   8  156.88    4.95
  -7   0  13   79.26   23.73
  -7   1  10  922.83   50.28
  -7   2   9   58.29   19.09
  -7   3   8   58.25   20.83
  -7   4   7   47.86   26.84
  -7   5   7   41.43   26.47
  -7   6   7   48.86   26.42
  -6  -2  15  132.53   22.12
  -6  -2  16  465.45   34.31
  -6  -2  17  248.27   27.37
  -6  -2  18  208.64   24.15
  -6  -2  20  220.38   25.84
  -6  -2  21    8.61   17.76
  -6  -1  11  326.22   26.31
  -6   0   8  102.50   17.79
  -6   1   6  326.94   28.22
  -6   2   5   17.78   14.09
  -6   3   4   10.87   19.17
  -6   5   3   29.98   20.41
  -6   7   4   49.86   25.32
  -6   8   5    7.94   19.96
  -5  -3  17  968.51   40.42
  -5  -3  18  415.96   29.21
  -5   4   1   55.69   17.59
  -5   7   1   16.18   21.27
  -5   9   2   68.17   24.57
  -4  -3  12  301.67   18.56
  -4  -2   8  863.20   28.54
  -4  -1   5 2441.12   47.62
  -4   0   3  143.77   14.37
  -4   8  -1   33.45   19.31
  -2  -4  14  445.63   14.94
  -2   5  -4  669.59   23.38
  -1  -4  13 1013.82   13.50
   0  -3   8  578.99    7.26
   0   7  -6  570.14   15.41
  -8   1  17   34.87   26.50
  -8   2  13  123.56   30.51
  -8   2  14  171.46   35.41
  -8   2  15   91.19   25.78
  -8   3  12  605.59   50.34
  -8   3  13   21.31   24.23
  -7  -1  15   19.55   20.83
  -7  -1  16  376.17   36.23
  -7  -1  17  172.79   28.96
  -7  -1  18   50.07   23.67
  -7  -1  19    3.70   21.63
  -7  -1  20  651.30   47.09
  -7  -1  21   66.90   29.25
  -7  -1  22   20.47   26.74
  -7   0  11  446.02   37.42
  -7   0  12  269.06   28.50
  -7   1   9   47.12   23.42
  -7   2   8  212.42   26.74
  -7   3   7  496.05   37.43
  -7   4   6   24.53   24.63
  -7   5   6  102.44   29.50
  -7   6   6  653.63   48.71
  -7   7   7   33.05   30.00
  -6  -2  14  160.13   24.04
  -6  -1  10  116.62   18.07
  -6   0   7   -9.59   14.61
  -6   2   4   15.66   17.72
  -6   4   3   63.75   20.77
  -6   6   3   58.40   19.82
  -6   7   3  320.92   37.61
  -6   8   4   15.60   26.87
  -5  -3  15  111.19   17.42
  -5  -3  16  633.91   32.41
  -5   3   1  644.96   32.86
  -5   6   0    9.96   17.12
  -5   8   1  208.06   30.58
  -5  10   3   32.93   26.69
  -3  -2   6 2111.52   36.13
  -3   1   0  750.20   23.83
  -3   2  -1 1268.34   31.44
  -3   3  -2  112.06   12.05
  -3   5  -3  497.44   24.25
  -3   8  -3   60.95   16.48
  -2   2  -2  885.32   21.67
   0   3  -4    9.61    1.73
   1   2  -3 6946.11   32.68
  -8   1  14  511.17   45.72
  -8   1  15  131.75   30.27
  -8   1  16   14.01   19.41
  -8   2  12  375.13   41.71
  -8   3  11   85.24   27.45
  -8   4  10   -2.13   25.15
  -8   4  11  381.03   38.54
  -7  -1  13  556.02   39.03
  -7  -1  14  291.21   32.68
  -7   0  10  638.01   41.72
  -7   1   8    5.08   20.76
  -7   2   7   97.41   21.19
  -7   3   6    1.32   20.59
  -7   4   5  238.80   31.91
  -7   5   5  456.98   41.11
  -7   7   6  360.24   42.32
  -6  -2  13  220.36   24.65
  -6  -1   9  153.78   21.30
  -6   1   5  207.14   21.85
  -6   3   3  907.08   42.84
  -6   5   2  682.89   42.92
  -6   6   2  955.78   50.83
  -6   8   3  352.61   38.34
  -6   9   4   25.71   27.18
  -5   4   0 1346.07   47.70
  -5   5   0  320.70   25.76
  -5   7   0   79.91   22.65
  -5   9   1   15.61   21.07
  -4  -3  11 1061.05   31.95
  -4  -2   7 1906.15   41.40
  -4   1   1  348.52   20.27
  -4   2   0  102.38   12.08
  -4   3  -1  114.34   14.50
  -4   6  -2  255.52   23.17
  -4   7  -2  204.24   24.06
  -4   9  -1  834.47   43.64
  -3  -4  15    2.43    7.75
  -3  -3   9   22.72    7.19
  -2  -2   5 6842.84   49.30
  -2   3  -3  169.15   11.22
  -8   0  15   93.68   27.05
  -8   0  16   67.17   28.15
  -8   0  17  301.44   38.78
  -8   0  18    1.53   23.89
  -8   0  19   17.41   26.89
  -8   1  12   68.26   27.92
  -8   1  13   -4.24   16.89
  -8   2  10  342.62   38.99
  -8   2  11   49.99   21.19
  -8   3   9   80.83   27.97
  -8   3  10   23.27   18.73
  -8   4   9   26.08   23.93
  -7  -1  12 1455.25   58.26
  -7   0   9   53.72   22.55
  -7   1   7  251.94   30.40
  -7   2   6  420.77   36.09
  -7   3   5  225.35   31.13
  -7   6   5  110.50   25.07
  -7   7   5   21.97   25.55
  -6  -2  12 1551.55   50.98
  -6  -1   8 1560.80   50.82
  -6   0   6  701.88   34.95
  -6   2   3 2317.12   64.53
  -6   4   2   39.20   15.77
  -6   7   2  122.15   29.59
  -5   8   0  174.84   28.91
  -4  -1   4  483.18   21.87
  -4   8  -2  395.30   31.22
  -3  -1   3   11.16    6.62
  -3   4  -3  447.17   21.29
  -2  -4  13   12.18    5.66
  -2  -3   8   22.45    4.63
  -2   1  -1  820.23   19.36
   0   6  -6  418.87   11.31
  -8   0  13  631.50   46.96
  -8   0  14   29.39   23.77
  -8   1  11  503.01   42.53
  -8   2   9   57.81   27.85
  -8   3   8  691.55   50.43
  -8   4   8  123.03   30.53
  -8   5   8    1.23   24.63
  -7  -2  16   25.80   21.17
  -7  -2  17   56.79   23.60
  -7  -2  18   65.78   22.80
  -7  -2  19  117.88   25.68
  -7  -2  20  109.76   25.67
  -7  -1  11   38.87   21.64
  -7   0   8   90.84   23.28
  -7   2   5  210.28   29.70
  -7   4   4   55.92   23.54
  -7   5   4  118.22   24.01
  -7   6   4  117.45   31.95
  -6  -3  17    6.08   17.11
  -6  -3  18  498.78   34.20
  -6  -3  19  152.38   24.41
  -6  -2  11   68.51   14.77
  -6   1   4  236.68   22.55
  -6   3   2 1256.52   48.84
  -6   5   1   22.15   20.38
  -6   6   1   76.62   25.09
  -6   8   2    9.69   25.65
  -6   9   3   78.04   28.28
  -5   3   0  324.04   23.53
  -5   5  -1  122.22   20.89
  -5   6  -1   38.42   18.89
  -5   7  -1  335.08   31.23
  -5   9   0  620.94   42.54
  -4  -4  16    6.26   11.05
  -4  -3  10  302.28   17.67
  -4   0   2  125.62   12.10
  -3  -4  14   31.08    7.63
  -3   0   1   62.28    9.09
  -3   6  -4  694.41   28.82
  -2   4  -4 3949.28   49.72
  -2   7  -5  808.66   27.98
  -2   8  -5  219.13   18.15
  -1  -1   2 1149.00   13.14
   0   2  -3  231.31    3.41
  -8  -1  16   77.62   28.23
  -8  -1  17  333.94   39.71
  -8  -1  18    4.55   25.60
  -8  -1  19   85.31   31.01
  -8  -1  20    4.38   26.92
  -8   0  12  126.09   28.03
  -8   1   9   62.39   24.31
  -8   1  10  201.99   28.20
  -8   2   8  539.14   44.96
  -8   3   7    1.11   24.69
  -8   4   7  159.63   28.03
  -8   5   7   -5.30   18.66
  -7  -2  14  169.37   26.58
  -7  -2  15  119.81   21.15
  -7  -1  10   97.03   22.88
  -7   1   6  785.89   41.78
  -7   3   4  246.59   27.81
  -7   4   3   -1.87   19.80
  -7   5   3  301.98   35.93
  -7   6   3  481.41   42.45
  -7   7   4  109.19   24.95
  -6  -3  15  188.98   23.54
  -6  -3  16    1.57   14.66
  -6  -2  10  237.72   23.38
  -6  -1   7   23.60   12.66
  -6   0   5  119.75   17.37
  -6   2   2  148.41   21.71
  -6   4   1  818.10   41.04
  -6   7   1  507.52   40.23
  -6   9   2   -2.55   23.89
  -5  -1   5   74.96   11.72
  -5   4  -1   49.28   16.11
  -5   8  -1  710.58   43.49
  -4  -4  15  550.90   24.82
  -4  -2   6  142.77   13.14
  -4   2  -1  169.98   15.59
  -4   6  -3  459.42   28.03
  -4   7  -3   35.30   16.23
  -3  -2   5 1386.23   28.65
  -3   5  -4 2385.22   48.35
  -3   8  -4    1.66   12.83
  -2   6  -5   43.66    8.79
  -1   0   0  706.21   11.30
  -9   1  14   25.94   27.91
  -9   2  12    5.79   23.96
  -8  -1  14   58.23   25.70
  -8  -1  15   18.04   18.48
  -8   0  10   14.65   21.49
  -8   0  11  139.79   24.67
  -8   1   8   74.23   24.77
  -8   2   7  401.73   40.07
  -8   3   6  -13.61   24.04
  -8   4   6  192.18   32.53
  -8   5   6  282.62   37.72
  -7  -2  13 1074.26   48.68
  -7  -1   9  744.12   41.59
  -7   0   7  153.58   21.66
  -7   1   5   26.27   20.47
  -7   2   4 1580.97   59.66
  -7   3   3  452.07   37.38
  -7   7   3    3.15   26.71
  -6  -3  14  561.15   33.19
  -6  -2   9  677.45   34.08
  -6   1   3  778.54   36.58
  -6   3   1  553.97   33.26
  -6   5   0   68.49   21.96
  -6   6   0  138.69   26.65
  -6   8   1   11.15   21.95
  -5  -2   7  195.77   17.34
  -4  -3   9   61.74    9.99
  -4   1   0  514.72   23.55
  -4   3  -2   26.17   10.33
  -4   8  -3  167.52   22.98
  -3  -4  13 1628.39   32.06
  -3  -3   8   27.21    6.16
  -3   2  -2   87.83   10.34
  -3   3  -3  654.02   23.71
  -2  -1   2  221.99    9.95
   0   4  -5 1323.29   13.72
   1   3  -4  628.40    8.71
  -9   0  16   10.15   27.22
  -9   1  12   77.31   28.20
  -9   1  13   64.10   27.90
  -9   2  11  181.02   33.34
  -8  -1  12   28.22   23.59
  -8  -1  13  763.06   45.51
  -8   0   9  448.93   39.39
  -8   1   7 1253.09   58.47
  -8   2   6  358.52   38.04
  -8   3   5    1.46   22.44
  -8   4   5   37.40   26.49
  -8   5   5  413.05   42.00
  -8   6   5  183.26   36.07
  -7  -2  11 1133.56   48.25
  -7  -2  12   -9.04   12.12
  -7  -1   8  341.62   30.69
  -7   0   6  159.54   25.14
  -7   4   2  138.30   27.68
  -7   5   2   21.38   22.70
  -7   6   2  628.48   47.46
  -7   8   3   96.24   33.90
  -6  -3  13  302.43   25.30
  -6  -1   6   71.75   14.28
  -6   0   4  187.83   19.68
  -6   4   0  263.24   27.32
  -6   7   0  136.99   26.35
  -6   9   1  200.63   34.48
  -5  -3  10  541.36   26.15
  -5  -1   4  222.37   18.34
  -5   3  -1   46.25   12.96
  -5   5  -2  239.55   24.25
  -5   6  -2  108.43   18.26
  -5   7  -2   65.93   21.07
  -4  -4  14 1093.39   32.20
  -4  -1   3   13.87    8.46
  -4   4  -3 1014.79   35.31
  -3   1  -1  410.38   17.18
  -2  -4  12  808.35   17.16
  -2   0   0  649.45   16.63
  -2   5  -5   25.75    6.70
  -1   2  -3  229.04    8.14
  -9   0  13  200.51   33.20
  -9   0  14  224.76   37.08
  -9   0  15   26.65   21.03
  -9   1  11  512.15   47.10
  -9   2   9  288.22   37.02
  -9   2  10   20.49   19.67
  -9   3   8  334.50   39.82
  -9   3   9  181.24   29.32
  -8  -2  15  187.46   28.76
  -8  -2  16  180.26   31.08
  -8  -2  17  158.99   30.91
  -8  -2  18  133.56   28.78
  -8  -2  19  170.46   30.91
  -8  -2  20   75.59   27.34
  -8  -1  11    6.62   22.30
  -8   0   8  257.58   32.83
  -8   2   5   95.37   25.53
  -8   4   4  174.26   32.42
  -8   5   4   21.86   25.95
  -8   6   4   63.45   28.54
  -7  -3  16   12.92   19.24
  -7  -3  17  165.88   26.56
  -7  -3  18   -2.35   19.59
  -7  -3  19  398.32   33.27
  -7   1   4   53.89   17.00
  -7   2   3   93.67   19.62
  -7   3   2  102.47   25.02
  -7   7   2  509.26   41.70
  -7   8   2   45.63   27.52
  -6  -3  12  270.63   24.05
  -6  -2   8  754.58   34.09
  -6  -1   5  596.77   31.95
  -6   1   2  696.88   34.33
  -6   2   1   27.51   13.36
  -6   3   0    8.54   16.09
  -6   5  -1   33.57   19.04
  -6   6  -1    5.93   18.14
  -6   8   0  122.23   23.85
  -5  -2   6    5.33    9.44
  -5   0   2 1973.17   48.06
  -5   4  -2   17.38   13.84
  -5   8  -2  249.30   28.18
  -4  -4  13  130.99   13.57
  -4  -2   5  554.53   22.25
  -4   0   1 2474.12   46.71
  -3  -4  12  256.84   13.47
  -3   4  -4  199.19   14.84
  -9  -1  16  157.20   33.49
  -9  -1  17   76.54   29.93
  -9   0  12   13.24   25.98
  -9   1  10    9.37   18.93
  -9   2   8   12.33   24.72
  -9   3   7   97.54   28.15
  -8  -2  14  135.46   28.50
  -8  -1  10  214.56   29.56
  -8   0   7  477.28   38.01
  -8   1   6   76.43   20.83
  -8   3   4  824.97   50.52
  -7  -3  14    2.29   16.36
  -7  -3  15  421.07   33.43
  -7  -2  10  114.37   19.19
  -7  -1   7   15.26   13.51
  -7   0   5   42.32   15.43
  -7   1   3  356.46   30.46
  -7   2   2  424.47   34.57
  -7   4   1  508.91   39.22
  -7   5   1  881.32   47.58
  -7   6   1  127.23   24.91
  -7   7   1   67.20   28.35
  -6  -3  11  856.34   37.04
  -6  -2   7 1538.16   47.72
  -6   0   3  165.20   18.77
  -6   4  -1   22.51   18.22
  -6   7  -1   73.94   22.80
  -5  -3   9  127.36   14.62
  -5   6  -3  473.64   31.48
  -4  -3   8  436.29   19.75
  -4   2  -2 1354.70   37.12
  -4   6  -4  626.65   31.32
  -4   7  -4   37.20   14.69
  -4   8  -4  346.88   27.96
  -3  -1   2   87.51    8.30
  -3   0   0 2316.02   38.18
  -3   6  -5  532.73   25.20
  -2  -2   4 2197.55   26.98
  -2   2  -3  455.79   15.36
  -2   3  -4 2177.67   34.29
  -1  -4  12   61.18    2.90
  -9  -1  13  -15.65   22.10
  -9  -1  14  194.19   34.25
  -9  -1  15   54.25   22.19
  -9   0  10  511.01   44.82
  -9   0  11   49.14   20.96
  -9   1   8  329.86   37.69
  -9   1   9   29.55   20.08
  -9   2   7  550.16   46.29
  -9   3   6   34.71   25.68
  -9   4   6    5.50   27.89
  -8  -2  12  422.15   37.22
  -8  -2  13  225.26   27.38
  -8  -1   9  741.64   44.53
  -8   1   5  388.53   36.92
  -8   2   4  232.27   31.30
  -8   3   3  -21.53   22.56
  -8   4   3   49.59   20.00
  -8   5   3    5.55   17.74
  -8   6   3  342.44   39.57
  -7  -3  13   -6.07   17.18
  -7  -2   9  540.19   32.89
  -7  -1   6   31.94   19.28
  -7   0   4   16.42   17.15
  -7   3   1   54.38   21.05
  -7   5   0    6.23   21.03
  -7   6   0   78.55   24.89
  -7   8   1    7.01   26.86
  -6  -3  10  532.16   29.64
  -6   1   1  169.76   21.95
  -6   2   0  832.13   38.87
  -6   8  -1  416.15   37.24
  -5  -1   3 1304.59   38.69
  -5   5  -3  101.47   18.46
  -5   7  -3  211.30   24.65
  -5   8  -3  155.98   23.72
  -4  -4  12  129.86   12.42
  -4   1  -1 1357.30   36.04
  -4   3  -3   58.29   11.75
  -3  -3   7 3350.92   42.58
  -3  -2   4  118.71    9.57
  -2  -3   7   37.57    4.79
  -2   7  -6  188.41   14.47
  -9  -2  18   12.96   24.32
  -9  -2  19   35.41   27.46
  -9  -1  12  345.96   39.19
  -9   0   9  146.49   31.21
  -9   1   7  474.84   41.96
  -9   2   6   21.32   26.51
  -9   4   5  487.11   47.44
  -8  -3  17  155.39   26.71
  -8  -3  18  122.60   27.66
  -8  -2  11   44.42   22.40
  -8  -1   8   56.49   23.31
  -8   0   6  106.48   21.29
  -8   2   3  888.20   49.48
  -8   4   2  160.57   31.20
  -8   5   2  446.78   43.46
  -8   6   2    1.07   25.78
  -7  -3  12  778.76   40.69
  -7  -2   8   83.48   19.34
  -7   1   2  518.92   34.60
  -7   2   1  271.21   29.52
  -7   4   0   77.35   22.24
  -7   7   0   25.93   25.62
  -6  -4  15  535.03   31.15
  -6  -4  16    6.77   14.90
  -6  -1   4  794.82   34.47
  -6   0   2 1984.01   54.65
  -6   3  -1  622.75   33.95
  -6   5  -2   94.98   22.86
  -6   6  -2  434.47   34.19
  -6   7  -2  429.79   36.99
  -5  -4  13   56.41   12.57
  -5  -3   8  735.23   28.95
  -5  -2   5   -5.15    8.75
  -5   0   1 5049.64   75.39
  -5   4  -3  347.47   26.09
  -4  -1   2   48.82    8.33
  -4   4  -4 1304.84   38.86
  -3  -4  11    4.98    5.78
  -3   2  -3 1896.27   37.03
  -3   5  -5   55.25   10.88
  -2   1  -2   12.60    4.93
  -2   4  -5  118.92    9.55
  -2   6  -6  578.71   21.45
  -9  -2  15   79.01   28.94
  -9  -2  16  786.87   51.72
  -9  -2  17   51.89   22.53
  -9  -1  11   -4.04   17.43
  -9   0   8   58.06   27.39
  -9   2   5  201.28   32.53
  -9   3   5  200.23   30.59
  -9   4   4  154.10   32.45
  -8  -3  15  108.56   25.94
  -8  -3  16  353.92   34.03
  -8  -2  10  239.33   29.95
  -8  -1   7   -0.80   20.43
  -8   0   5  326.98   33.76
  -8   1   4   62.26   19.32
  -8   3   2   29.67   22.42
  -7  -3  11 1103.14   46.50
  -7  -1   5 1018.73   44.35
  -7   0   3  410.70   31.77
  -7   3   0  947.13   46.97
  -7   5  -1  142.50   26.29
  -7   6  -1  362.83   35.76
  -7   8   0   38.08   28.45
  -6  -4  14  509.79   29.42
  -6   4  -2  111.94   20.32
  -6   8  -2   32.16   23.02
  -5  -4  12    7.47    9.66
  -4  -4  11    4.53    7.08
  -4  -3   7  504.18   20.15
  -4  -2   4  401.49   19.06
  -4   0   0  119.24   11.57
  -4   7  -5  436.47   27.14
  -3   3  -4  210.65   14.34
  -2  -4  11    7.39    4.11
  -1   1  -2 1285.52   16.53
 -10   0  11  102.98   30.21
 -10   1   9  135.40   31.69
  -9  -2  13  114.16   28.93
  -9  -2  14   74.21   22.89
  -9  -1   9   75.44   25.22
  -9  -1  10  470.14   38.36
  -9   0   7   22.70   25.66
  -9   1   6   97.83   24.03
  -9   3   4    3.09   22.85
  -8  -3  13   82.40   23.69
  -8  -3  14  145.60   25.27
  -8  -2   9  138.18   25.78
  -8   1   3 1317.58   57.36
  -8   2   2   28.71   22.90
  -8   4   1    3.59   20.95
  -8   5   1  300.49   33.31
  -8   6   1  137.73   31.24
  -8   7   1    5.91   26.82
  -7  -4  16   17.14   18.52
  -7  -4  17  173.80   25.24
  -7  -3  10   22.33   16.80
  -7  -2   7 1237.29   46.46
  -7   1   1   17.76   16.91
  -7   2   0  382.59   31.43
  -7   4  -1   19.12   20.51
  -7   7  -1  111.09   29.33
  -6  -4  13   23.17   13.56
  -6   1   0  288.54   22.92
  -6   2  -1  601.48   32.18
  -6   3  -2  579.59   33.57
  -6   6  -3    0.16   18.65
  -5  -3   7  249.40   17.82
  -5  -1   2 2529.64   52.53
  -5   1  -1 1888.34   47.27
  -5   5  -4  154.66   20.36
  -5   6  -4    0.77   11.53
  -5   7  -4  145.60   21.81
  -3   1  -2 5340.67   58.83
  -3   4  -5 1233.14   32.27
  -3   7  -6 1079.50   35.23
  -1  -2   4  944.89   10.38
  -1   5  -6   17.22    4.63
   0   5  -6   90.43    4.36
 -10  -1  13  394.26   43.59
 -10   0  10  374.36   43.04
 -10   1   8  347.78   41.79
 -10   2   7   94.92   30.20
  -9  -2  11    8.97   22.06
  -9  -2  12  251.86   32.86
  -9  -1   8  164.63   29.16
  -9   0   6 1099.84   57.72
  -9   1   5   53.22   21.17
  -9   2   4  108.64   24.26
  -9   3   3   38.55   26.88
  -9   4   3   49.01   21.55
  -9   5   3  112.78   28.80
  -8  -3  12  282.13   30.31
  -8  -2   8  758.92   43.36
  -8  -1   6  501.75   34.79
  -8   0   4  174.06   23.81
  -8   3   1   26.61   17.24
  -8   5   0   15.44   23.55
  -8   6   0   59.31   26.51
  -7  -4  15  369.58   30.18
  -7  -3   9  114.27   19.70
  -7  -2   6  381.31   29.00
  -7  -1   4  180.27   20.76
  -7   0   2   90.18   19.65
  -7   3  -1  591.87   39.14
  -7   8  -1   -8.32   25.35
  -6  -4  12  268.26   22.38
  -6   0   1  110.97   16.14
  -6   5  -3  348.31   27.97
  -6   7  -3  140.11   24.53
  -5  -4  11  362.16   21.16
  -5  -2   4 1127.92   34.47
  -5   0   0    6.82    9.96
  -4   1  -2 2452.83   47.22
  -4   2  -3   52.30   10.73
  -4   3  -4 1355.06   37.70
  -3  -1   1  281.20   13.84
  -3   6  -6  668.31   26.51
  -2   5  -6   82.48    9.52
   0   7  -7   31.58    4.53
 -10  -1  11   57.30   29.49
 -10  -1  12   43.87   21.95
 -10   0   9   -3.50   23.62
 -10   1   7    2.65   25.01
 -10   2   6    7.31   23.91
  -9  -3  15   37.02   23.30
  -9  -3  16  216.22   33.96
  -9  -3  17  406.28   39.35
  -9  -3  18  111.62   28.99
  -9  -2  10  581.07   43.64
  -9  -1   7   68.72   24.59
  -9   1   4  673.55   48.13
  -9   2   3  278.04   36.35
  -9   4   2    0.36   25.67
  -9   5   2  345.24   42.37
  -8  -3  11   65.49   22.38
  -8  -1   5  795.11   44.68
  -8   0   3  340.88   32.86
  -8   1   2   -6.40   18.75
  -8   2   1  165.27   27.68
  -8   3   0   77.31   23.83
  -8   4   0   49.25   20.13
  -8   7   0    3.10   27.40
  -7  -4  14  214.78   24.70
  -7   4  -2  322.00   31.93
  -7   5  -2   -3.94   18.98
  -7   6  -2  201.50   29.22
  -7   7  -2  291.19   35.59
  -6   1  -1   50.24   14.25
  -6   2  -2  -11.69   13.43
  -6   4  -3 1015.37   42.67
  -5   4  -4 1219.64   41.77
  -4  -4  10 1272.36   31.35
  -4  -3   6  649.08   22.75
  -4  -1   1 2092.91   41.39
  -3  -4  10  269.35   12.71
  -3  -3   6  630.10   18.43
  -3   0  -1 1420.94   29.76
  -2  -1   1  848.25   17.59
  -1   7  -7  165.41   10.58
 -10  -2  13  522.76   45.54
 -10  -2  14    5.77   26.10
 -10  -2  15    7.17   21.05
 -10  -1  10   17.62   26.53
 -10   0   8   -3.70   18.24
 -10   1   6   40.54   26.66
 -10   2   5   30.26   26.72
  -9  -3  13  367.26   36.26
  -9  -3  14   83.62   27.07
  -9  -2   9  260.92   33.44
  -9   0   5  114.31   23.87
  -9   3   2    1.62   17.13
  -9   5   1    5.58   23.93
  -8  -4  16   43.79   21.72
  -8  -4  17   -7.02   20.35
  -8  -3  10   -3.23   18.25
  -8  -2   7  374.47   30.22
  -8   5  -1   -6.43   23.53
  -8   6  -1  375.55   39.33
  -7  -4  13  275.47   25.64
  -7  -3   8 1120.99   44.27
  -7  -2   5  631.49   34.76
  -7  -1   3    5.08   11.75
  -7   0   1   13.46   15.97
  -7   1   0  248.38   24.33
  -7   2  -1   10.62   13.45
  -7   3  -2  291.85   29.02
  -6   3  -3  491.13   31.72
  -6   5  -4   75.43   19.08
  -6   6  -4    0.35   18.69
  -6   7  -4  433.13   35.21
  -5  -4  10 1300.92   36.68
  -5  -3   6  529.78   24.28
  -5  -1   1  809.83   30.45
  -5   1  -2  533.71   26.56
  -5   6  -5   17.95   15.95
  -5   7  -5  225.67   24.96
  -4  -2   3 1836.68   37.55
  -4   0  -1  631.36   24.15
  -4   4  -5  126.92   14.29
  -4   7  -6  147.70   19.12
  -3  -2   3 2568.34   36.98
  -3   5  -6   26.94    8.84
  -2   0  -1  677.59   16.60
 -10  -2  12  -14.11   24.65
 -10  -1   9  632.66   48.36
 -10   0   7  184.68   29.31
 -10   1   5   70.30   27.49
 -10   2   4  319.56   41.63
 -10   3   4   98.45   28.71
  -9  -3  12  133.88   29.18
  -9  -2   8  478.07   40.06
  -9  -1   6  826.02   46.89
  -9   0   4  130.37   28.92
  -9   1   3  130.73   24.59
  -9   2   2   12.60   17.77
  -9   3   1  208.73   34.07
  -9   4   1  167.03   27.92
  -8  -4  14  812.93   43.36
  -8  -4  15   38.33   19.49
  -8  -3   9  182.04   26.11
  -8  -2   6  738.75   41.92
  -8  -1   4   40.36   15.87
  -8   0   2  164.49   26.78
  -8   1   1    6.31   14.80
  -8   2   0   65.05   19.05
  -8   3  -1   55.53   22.28
  -8   4  -1    6.69   16.21
  -8   7  -1  227.52   37.72
  -7  -4  12  463.43   29.25
  -7   5  -3  512.24   38.74
  -7   6  -3   56.30   24.22
  -7   7  -3  183.86   29.12
  -6   4  -4  191.56   23.08
  -5  -2   3   25.67    7.93
  -5   5  -5  187.95   20.76
  -1  -3   7  390.36    5.56
 -10  -3  16    8.59   27.78
 -10  -3  17  384.89   44.03
 -10  -2  10   50.79   24.93
 -10  -2  11    5.50   18.02
 -10  -1   8   20.29   19.32
 -10   0   6  144.30   26.92
 -10   1   4  472.26   42.73
 -10   3   3   81.68   29.49
  -9  -3  11   84.62   26.25
  -9  -2   7   21.82   20.94
  -9  -1   5   16.51   22.87
  -9   0   3   47.31   23.79
  -9   1   2  248.23   34.16
  -9   2   1  138.27   30.41
  -9   4   0   76.76   29.12
  -9   5   0   30.59   27.82
  -8  -4  13   -1.66   19.09
  -8  -3   8 1211.52   50.73
  -8  -1   3   37.44   20.59
  -8   5  -2  600.21   45.59
  -8   6  -2   17.96   23.55
  -7  -4  11  498.85   31.29
  -7  -3   7  675.22   33.95
  -7  -2   4  370.17   27.90
  -7  -1   2  540.70   31.46
  -7   1  -1  138.72   22.79
  -7   2  -2  334.42   30.36
  -7   4  -3  368.84   32.44
  -6   1  -2  859.58   37.12
  -6   2  -3   35.17   15.23
  -5  -4   9  219.52   16.82
  -5   0  -1  269.29   18.29
  -4  -4   9  554.73   20.83
  -4   2  -4  370.73   20.09
  -4   5  -6  294.80   20.72
  -3   2  -4 3516.23   48.99
  -3   3  -5 2492.00   43.02
  -2  -3   6 4013.67   33.77
  -2  -2   3 1686.68   23.12
  -2   2  -4   95.42    8.02
  -2   3  -5 4065.90   45.07
 -10  -3  13  304.51   37.42
 -10  -3  14  102.67   30.72
 -10  -3  15  284.32   34.36
 -10  -2   9  859.22   53.66
 -10  -1   7  238.35   30.76
 -10   0   5   20.94   24.05
 -10   2   3   59.93   23.10
 -10   3   2  239.31   38.31
  -9  -4  15  536.80   40.48
  -9  -4  16   42.27   24.20
  -9  -3  10    3.43   19.73
  -9  -1   4   21.11   20.94
  -9   3   0   55.84   24.69
  -8  -4  12    2.74   18.53
  -8  -2   5    0.29   13.33
  -8   0   1   61.62   21.97
  -8   1   0   46.72   17.10
  -8   2  -1  498.20   37.56
  -8   4  -2  529.06   38.97
  -8   7  -2   30.36   27.49
  -7  -4  10  249.66   24.03
  -7  -3   6   -5.47   13.64
  -7   0   0  107.40   17.90
  -7   3  -3   22.15   19.74
  -7   6  -4  102.42   23.69
  -6   3  -4  169.98   20.98
  -6   6  -5    4.72   17.67
  -6   7  -5  105.87   23.33
  -5  -3   5   71.79   11.69
  -5   7  -6    5.66   16.11
  -4  -3   5  399.36   17.49
  -4   1  -3 1104.64   31.88
  -4   3  -5   28.61    9.62
  -3  -4   9   23.85    6.01
  -3   1  -3 1188.04   28.00
  -3   4  -6   19.66    9.29
  -3   7  -7   26.56   10.24
  -2  -4  10 1341.40   18.68
  -2   4  -6  760.86   20.91
  -1   6  -7 2370.62   31.23
 -10  -3  12   94.28   30.15
 -10  -2   8   13.17   25.39
 -10  -1   6  -15.05   21.52
 -10   0   4   -5.20   25.00
 -10   1   3  -13.59   21.77
 -10   2   2   83.24   30.21
  -9  -4  13   15.90   19.98
  -9  -4  14   46.72   24.27
  -9  -3   9  541.76   39.59
  -9  -2   6  374.01   32.36
  -9   0   2  804.83   48.72
  -9   1   1   64.90   21.49
  -9   2   0  189.66   31.71
  -9   4  -1  299.21   38.90
  -9   5  -1  274.64   37.29
  -9   6  -1   11.24   29.96
  -8  -4  11  137.31   22.97
  -8  -3   7   14.41   13.65
  -8  -2   4 1427.60   54.50
  -8  -1   2  121.34   23.99
  -8   3  -2   15.43   16.03
  -8   5  -3  268.93   33.17
  -8   6  -3  365.39   37.79
  -7  -4   9  153.38   20.30
  -7  -2   3  971.19   40.94
  -7  -1   1  450.56   30.28
  -7   4  -4  143.99   24.07
  -7   5  -4   20.13   19.33
  -7   7  -4  125.16   27.95
  -6   5  -5   45.49   15.20
  -5  -5  14  314.37   19.64
  -5  -4   8  221.19   16.20
  -5  -2   2   47.83   11.11
  -5  -1   0 1025.03   33.66
  -5   1  -3  457.66   24.46
  -5   5  -6 1088.65   40.78
  -5   6  -6  224.20   22.22
  -4  -2   2  212.11   14.38
  -4  -1   0   35.78    7.53
  -3  -3   5 2018.37   31.71
  -3  -1   0 1234.79   26.75
  -3   6  -7  180.51   15.18
 -11  -1   8   -5.35   24.72
 -11   0   6   24.21   25.05
 -10  -3  10  303.58   35.92
 -10  -3  11  158.41   30.96
 -10  -2   7   32.54   25.75
 -10  -1   5  202.84   33.44
 -10   0   3  678.95   48.33
 -10   1   2   43.38   26.77
 -10   2   1    9.88   23.57
 -10   3   1   31.04   21.65
  -9  -4  12  117.24   26.51
  -9  -3   8    9.14   19.22
  -9  -2   5  615.96   42.53
  -9  -1   3  346.57   35.53
  -9   1   0 1149.64   56.35
  -9   3  -1    3.66   17.37
  -8  -4  10   49.16   19.78
  -8  -3   6  154.93   24.36
  -8   0   0  127.43   24.73
  -8   1  -1 1280.53   52.64
  -8   2  -2  236.53   30.41
  -8   4  -3    5.74   20.22
  -8   7  -3    3.53   26.20
  -7  -5  14  772.42   37.62
  -7  -3   5  135.26   20.52
  -7   0  -1  993.89   42.74
  -7   1  -2  472.85   30.54
  -7   2  -3  922.50   43.29
  -6   4  -5    5.99   14.88
  -5  -5  13  467.50   22.70
  -5   0  -2 3103.35   58.10
  -4  -4   8   -3.49    5.25
  -4   0  -2  100.34   11.86
  -4   4  -6   92.64   13.35
  -2   1  -3 1954.20   28.38
 -11  -2   9   18.28   27.60
 -11  -2  10  310.83   37.24
 -11  -1   7   -2.18   24.37
 -11   0   5    7.70   23.37
 -10  -4  15  326.42   38.89
 -10  -4  16  213.98   33.63
 -10  -3   9  122.61   28.39
 -10  -2   6   51.45   24.70
 -10  -1   4   73.31   28.11
 -10   3   0  121.76   32.68
  -9  -4  11  372.29   35.33
  -9  -3   7  402.08   35.84
  -9   0   1   25.85   17.78
  -9   2  -1  331.63   32.88
  -9   4  -2  -11.32   25.34
  -9   5  -2  655.04   49.41
  -9   6  -2  128.84   34.64
  -8  -5  15  503.85   34.26
  -8  -4   9   61.63   20.10
  -8  -2   3  274.43   28.68
  -8  -1   1   38.10   20.23
  -8   3  -3  569.69   39.86
  -7  -5  13   77.02   16.97
  -7  -4   8 1172.44   43.40
  -7  -2   2  311.46   25.70
  -7   3  -4 1671.07   56.47
  -7   5  -5   42.16   19.73
  -7   6  -5  507.41   38.39
  -6   1  -3   51.72   13.16
  -6   2  -4  614.33   31.37
  -6   3  -5  533.27   31.32
  -6   6  -6  396.04   31.60
  -5  -3   4  869.33   29.76
  -4  -5  13   -2.17    7.15
  -3  -2   2 1429.92   27.41
  -3   0  -2 2589.63   39.16
  -3   5  -7 1284.25   33.28
  -1   4  -6   14.10    3.57
 -11  -3  12  537.68   49.33
 -11  -2   8  144.08   33.47
 -11  -1   6  262.07   37.44
 -11   0   4  318.99   38.85
 -11   1   3  192.80   36.54
 -10  -4  13   36.50   26.37
 -10  -4  14   17.55   18.88
 -10  -3   8  557.75   43.97
 -10   0   2  247.54   33.85
 -10   1   1  203.25   29.56
 -10   2   0  259.40   37.34
 -10   4  -1  -12.44   25.61
  -9  -4  10   -2.21   20.72
  -9  -3   6  207.70   29.22
  -9  -2   4  255.66   27.83
  -9  -1   2  341.12   31.04
  -9   1  -1   87.20   26.57
  -9   3  -2  226.88   29.73
  -8  -5  14  515.98   35.04
  -8  -4   8  138.08   22.89
  -8  -3   5 1629.28   56.10
  -8   0  -1  421.21   34.12
  -8   1  -2   32.26   21.28
  -8   2  -3 1117.91   51.93
  -8   4  -4  151.28   28.38
  -8   5  -4   14.28   21.07
  -8   6  -4  327.52   35.43
  -7  -5  12    2.57   13.00
  -7  -3   4 2501.09   61.97
  -7  -1   0   21.66   12.80
  -7   1  -3  199.85   23.59
  -7   4  -5   -2.99   18.55
  -6   5  -6  329.69   28.47
  -5  -5  12  987.20   31.08
  -5  -4   7 2712.79   50.39
  -4  -3   4 1948.25   37.30
  -4   2  -5  389.83   20.30
  -4   5  -7 1960.62   46.66
  -1   0  -1 1285.28   14.89
 -11  -3  10  183.61   34.61
 -11  -3  11  106.07   25.82
 -11  -2   7   48.10   28.54
 -11  -1   5  220.71   34.18
 -11   0   3  290.52   37.45
 -11   1   2   19.98   26.66
 -10  -4  11  276.06   34.03
 -10  -4  12  592.40   41.80
 -10  -3   7   15.13   22.06
 -10  -2   5  458.63   37.88
 -10  -1   3  406.49   36.69
 -10   0   1   90.55   27.77
 -10   1   0  322.15   38.87
 -10   3  -1  175.70   33.04
  -9  -4   9  -12.37   20.00
  -9  -2   3  415.13   36.55
  -9  -1   1    7.19   21.59
  -9   0   0  183.59   25.67
  -9   2  -2  129.94   24.20
  -9   4  -3  326.24   36.95
  -9   5  -3   27.77   20.85
  -9   6  -3   44.68   27.72
  -8  -5  13  117.15   22.70
  -8  -2   2  177.62   25.49
  -8  -1   0   -3.48   18.20
  -8   3  -4  294.67   32.43
  -7  -4   7  147.60   17.58
  -7   0  -2  319.45   27.09
  -7   2  -4 1492.50   52.16
  -7   3  -5  162.61   24.15
  -6   4  -6  108.53   20.36
  -5  -2   1  215.69   15.72
  -5  -1  -1  141.76   13.56
  -5   1  -4  129.49   15.32
  -5   2  -5  872.01   33.27
  -5   6  -7  201.43   20.78
  -4  -4   7  586.28   20.56
  -4  -2   1 1123.04   29.58
  -4  -1  -1  147.20   12.90
  -4   1  -4  161.30   14.06
  -4   3  -6   79.89   11.61
  -3  -4   8  497.18   15.38
  -3   2  -5  315.01   15.64
  -3   3  -6   62.79    8.77
  -1  -1   1  840.64   10.84
 -10   2  -1    8.19   17.94
  -9  -3   5  555.93   36.93
  -9   3  -3  102.50   23.99
  -8  -3   4 1016.96   43.83
  -7  -2   1  244.90   21.88
 -10  -3  15  322.19   40.55
 -10  -2  15   21.38   28.24
  -9  -7  15  243.45   35.76
  -9  -7  16  311.07   35.64
  -9  -6  14  860.37   53.39
  -9  -5  12   84.12   26.47
  -9  -3  11   83.65   25.24
  -9  -2  11   -5.18   21.12
  -9  -1  11   29.20   21.91
  -8  -8  15  316.65   35.19
  -8  -7  12  476.58   41.62
  -8  -6  11  257.32   29.49
  -8  -4   9   79.69   18.92
  -8  -2   8  799.87   41.34
  -8  -1   8   50.53   18.71
  -8   1   9   67.78   18.03
  -7  -9  15 1240.11   65.80
  -7  -8  12   55.44   24.90
  -7  -7  10   83.08   23.67
  -7  -6   9  402.28   31.88
  -7  -4   7  131.32   19.12
  -7  -2   6  342.77   25.99
  -7  -1   6   50.84   14.82
  -6 -10  17  215.43   35.42
  -6  -9  13    0.63   23.08
  -6  -8  11   21.43   16.09
  -6  -7   9  333.27   29.08
  -6   2   5    6.65    8.27
  -5 -10  15   31.70   24.00
  -5  -9  12   69.83   24.17
  -5  -7   8  868.08   40.16
  -5  -1   3 1240.63   33.16
  -5   1   3 2259.98   39.89
  -4 -10  15    6.70   16.73
  -4  -8   9   38.15   18.25
  -4  -7   7 1349.31   46.21
  -4  -1   2   42.11    6.84
  -3  -9  11  759.88   40.22
  -3  -5   4  303.82   18.03
  -3  -4   3  959.85   28.55
  -3   0   1   61.88    6.39
  -3   1   1  372.43   11.44
  -3   4   2  219.63    4.95
  -2  -9  11  211.57   22.66
  -2  -6   5 1722.33   40.80
  -1  -2   1  883.18   16.25
   0  -5   4 1001.98   22.75
   0  -2   1  965.53   12.41
   1  -7   8  299.97   15.71
   1  -6   6   14.99    5.96
 -10  -5  15   22.65   29.94
 -10  -4  14    4.90   23.47
 -10  -4  15  303.14   35.68
 -10  -3  14   84.59   30.27
 -10  -2  14    2.87   25.40
 -10  -1  15   -3.66   21.88
  -9  -7  14  883.87   55.86
  -9  -6  13  179.07   28.83
  -9  -4  11  400.19   34.95
  -9   0  11   55.26   21.39
  -8  -8  14   25.98   20.28
  -8  -6  10   19.79   23.58
  -8  -5   9   33.45   22.20
  -8  -3   8 1091.69   46.68
  -8   0   8  175.48   23.06
  -7  -9  14   -8.69   25.20
  -7  -6   8  624.70   39.25
  -7  -5   7  581.98   36.20
  -7  -3   6    0.66   11.07
  -6 -10  16   86.95   27.88
  -6  -8  10   -6.99   20.31
  -6  -6   7  287.97   25.28
  -6  -5   6 1225.54   44.89
  -6  -4   5   49.68   15.58
  -6  -1   4  943.36   33.00
  -6   0   4  211.26   16.36
  -5  -8   9  697.06   40.42
  -5  -6   6  182.02   21.44
  -5  -2   3   21.83    7.64
  -4 -11  18  320.79   38.39
  -4 -10  14  502.58   40.23
  -4  -9  11  291.00   29.16
  -4  -2   2  216.23   14.57
  -3 -10  14   54.85   20.75
  -3  -6   5   21.23   10.54
  -3  -3   2  121.83   11.49
  -1  -6   5 1641.63   36.23
   0  -7   7   22.80    9.25
   1  -3   2 3770.59   21.77
   2  -5   5   25.66    4.14
 -10  -5  14  237.91   37.69
 -10  -3  13  364.72   40.28
 -10  -2  13  521.68   42.96
 -10  -1  14   33.88   24.17
  -9  -8  15   10.43   22.95
  -9  -7  13   -2.39   23.07
  -9  -6  12   52.23   24.92
  -9  -5  11  231.48   29.43
  -9  -4  10   12.88   22.02
  -9  -3  10   -0.29   16.12
  -9  -2  10  571.62   37.55
  -9  -1  10  507.02   37.52
  -8  -9  15   20.84   29.30
  -8  -8  13   -0.34   17.64
  -8  -7  11   -5.31   16.74
  -8  -4   8   98.20   19.39
  -8  -2   7  369.54   29.44
  -7 -10  16  237.99   37.81
  -7  -9  13   83.05   28.06
  -7  -8  11  175.42   26.23
  -7  -7   9  686.35   43.53
  -7  -4   6   75.01   18.51
  -6 -10  15  180.84   31.76
  -6  -9  12    9.46   16.14
  -6  -7   8 1216.70   49.53
  -5 -10  14  325.27   33.15
  -5  -9  11   67.07   21.92
  -5  -7   7  364.09   28.59
  -5  -3   3  191.77   16.75
  -4 -11  17    7.11   23.00
  -4 -10  13  318.99   32.16
  -4  -8   8 1199.62   46.23
  -4  -5   4   90.55   12.23
  -4  -4   3   13.60    9.37
  -3 -10  13  631.80   40.30
  -3  -9  10  104.89   19.95
  -3  -8   8  439.28   28.20
  -3  -1   1  302.87   13.09
  -3   2   1 1033.02   15.80
  -2  -2   1 2062.68   29.97
  -1  -9  11   13.54   14.05
   0  -8   9   63.20   12.05
   1  -4   3  115.35    5.79
 -10  -6  14  390.45   44.37
 -10  -5  13   19.46   27.29
 -10  -4  13   35.60   21.09
 -10  -3  12  109.44   27.52
 -10  -1  13  395.55   38.95
  -9  -8  14   -6.86   22.55
  -9  -6  11   70.83   28.04
  -9  -5  10   11.10   23.39
  -9  -3   9  553.43   39.12
  -9  -2   9  267.09   30.40
  -9   0  10  485.64   35.42
  -8  -9  14  102.77   32.14
  -8  -8  12  545.02   44.38
  -8  -7  10  355.71   37.93
  -8  -6   9  674.69   41.66
  -8  -5   8   13.76   18.66
  -8  -3   7   16.30   16.65
  -8  -1   7   13.95   14.78
  -8   1   8   71.93   16.19
  -7 -10  15   46.93   29.26
  -7  -9  12  369.09   38.32
  -7  -8  10   84.59   26.52
  -7  -2   5  655.05   32.74
  -6 -10  14   61.12   26.59
  -6  -9  11  546.65   41.65
  -6  -8   9  746.23   43.97
  -6  -6   6 1996.21   59.35
  -6  -5   5  315.56   25.89
  -6   1   4  227.43   16.18
  -5 -11  17  558.08   47.23
  -5 -10  13   27.00   24.17
  -5  -8   8 1280.62   50.56
  -5   2   3  614.03   19.78
  -4 -11  16  276.64   34.13
  -4  -9  10  337.24   29.60
  -4  -7   6  118.57   18.08
  -4   4   3 1444.75   19.62
  -2  -9  10  424.11   28.94
  -2  -7   6   34.44    8.43
  -1  -8   8  129.74   16.53
   0  -6   5   43.07    7.55
 -10  -6  13   -4.92   26.23
 -10  -5  12  174.91   32.16
 -10  -4  12  541.56   44.84
 -10  -2  12   -4.75   21.01
 -10  -1  12   98.20   24.64
  -9  -8  13  152.11   30.97
  -9  -7  12  104.22   24.56
  -9  -4   9   19.85   20.40
  -9  -1   9   48.08   21.04
  -8  -9  13  203.42   35.46
  -8  -8  11   22.86   26.15
  -8  -4   7  971.48   44.54
  -8   0   7  530.30   30.77
  -7 -10  14  666.92   51.29
  -7  -7   8   35.41   21.70
  -7  -6   7  866.03   42.67
  -7  -5   6 1682.22   55.33
  -7  -3   5   96.78   16.08
  -7   2   6  483.25   24.40
  -6 -10  13  119.04   30.65
  -6  -7   7  334.45   29.84
  -5 -11  16   68.12   28.03
  -5 -10  12    9.12   20.56
  -5  -9  10  432.96   32.90
  -5  -6   5 1545.40   47.50
  -4 -10  12   27.11   21.48
  -4  -3   2 3529.30   55.08
  -3 -10  12   55.83   21.46
  -3  -5   3   12.69    8.48
  -2  -5   3  191.28   13.77
  -1  -9  10  611.59   31.42
  -1  -7   6  540.16   23.41
 -10  -6  12   25.46   25.88
 -10  -4  11  294.08   37.38
 -10  -3  11  193.02   31.19
 -10  -2  11    7.02   23.13
  -9  -8  12  352.17   38.82
  -9  -7  11  354.71   38.20
  -9  -6  10 1041.98   53.80
  -9  -5   9  262.60   31.96
  -9  -3   8   26.56   21.26
  -9  -2   8  416.35   34.02
  -9   0   9  217.00   26.33
  -8  -9  12  699.62   50.15
  -8  -7   9   11.14   21.27
  -8  -6   8    1.16   14.98
  -8  -5   7  842.90   44.72
  -8  -3   6  188.67   24.91
  -8  -2   6  734.32   38.14
  -8  -1   6  639.89   34.13
  -8   1   7 1342.11   45.09
  -7 -10  13   70.89   26.37
  -7  -9  11  301.34   35.11
  -7  -8   9  462.57   38.81
  -7  -4   5  329.21   25.38
  -7   1   5   19.47   12.21
  -6 -11  16    7.77   19.02
  -6 -10  12  156.87   29.41
  -6  -9  10   50.02   22.21
  -6  -8   8  157.70   26.50
  -6  -2   3  261.25   19.45
  -6  -1   3  630.55   26.72
  -6   2   4   42.72   10.23
  -5 -11  15  105.10   30.48
  -5  -9   9  188.61   25.85
  -5  -7   6  272.22   23.51
  -5  -4   3 2936.50   58.04
  -5  -1   2 2561.71   46.39
  -5   0   2 2079.69   39.44
  -4 -11  15    9.44   20.78
  -4  -9   9  287.98   28.57
  -4  -8   7 1106.06   43.82
  -3  -9   9   36.84   17.10
  -3  -8   7 1314.56   44.18
  -3  -6   4 3423.15   60.27
  -3  -4   2 1993.57   40.13
  -3  -2   1 1151.53   26.00
  -2  -6   4 1842.99   40.92
  -2  -4   2  129.13   10.17
  -1  -5   3  281.99   14.06
  -1  -4   2 5032.33   49.58
  -1   0   0  639.37    8.17
   1  -5   4   43.41    5.24
 -11  -3  14  163.32   36.47
 -10  -7  13  182.68   30.70
 -10  -5  11   30.07   20.33
 -10  -4  10   45.76   24.62
 -10  -3  10  311.42   34.34
 -10  -1  11   62.00   23.93
  -9  -7  10  477.02   43.25
  -9  -6   9  160.19   30.06
  -9  -4   8  497.45   35.68
  -9  -1   8  179.45   25.33
  -8 -10  14  345.79   43.02
  -8  -8  10  161.42   26.68
  -8  -4   6  431.84   32.78
  -7  -9  10   28.37   22.04
  -7  -7   7   -6.10   19.55
  -7  -6   6  161.87   24.08
  -7  -5   5   85.41   19.52
  -6 -11  15   25.73   26.85
  -6  -7   6  688.30   38.32
  -6  -6   5  114.49   19.94
  -6  -5   4  207.01   21.92
  -6   0   3  192.38   15.31
  -5 -11  14   66.83   27.55
  -5 -10  11  411.18   37.43
  -5  -8   7   98.16   20.27
  -5  -2   2   44.65    8.75
  -4 -11  14  266.45   33.59
  -4 -10  11   60.25   22.83
  -4  -5   3  465.21   23.15
  -4  -1   1 2117.88   37.06
  -4   0   1 2608.33   38.01
  -3 -10  11   17.58   18.59
  -2  -9   9    9.92   13.25
   0  -8   8   66.40   12.56
   1  -7   7  176.90   12.38
 -11  -4  13  155.42   33.89
 -11  -3  13  -19.23   25.82
 -10  -7  12  192.96   31.05
 -10  -6  11  805.26   50.93
 -10  -5  10  906.63   54.92
 -10  -2  10   82.90   23.88
  -9  -9  13  164.86   28.82
  -9  -8  11   12.58   17.70
  -9  -5   8  165.80   24.65
  -9  -3   7  395.44   33.93
  -9  -2   7   20.25   17.25
  -9   0   8   55.37   17.32
  -8 -10  13  103.86   31.71
  -8  -9  11  -12.74   21.82
  -8  -8   9   78.81   27.71
  -8  -7   8  361.20   32.60
  -8  -6   7   77.51   18.92
  -8  -5   6  253.53   29.22
  -8   0   6   86.69   16.90
  -7 -10  12   47.97   24.45
  -7  -8   8  117.20   25.06
  -7  -3   4 2398.49   59.14
  -6 -11  14  458.62   43.27
  -6 -10  11  232.36   33.03
  -6  -9   9    9.56   15.47
  -6  -8   7  179.65   26.34
  -5  -7   5  528.65   31.59
  -5  -3   2  735.49   28.50
  -5   1   2  183.52   11.92
  -4 -11  13   18.20   20.08
  -4  -9   8  712.81   38.75
  -4  -4   2 4489.11   64.98
  -4   3   2  175.59    7.88
  -2  -7   5   -4.26    7.96
  -2  -3   1 1181.61   25.23
  -1  -8   7 1312.28   37.96
  -1  -6   4  794.89   24.64
   0  -7   6  685.89   23.02
 -11  -5  12   71.20   27.96
 -11  -4  12  612.46   50.78
 -11  -3  12  495.95   45.86
 -10  -8  12   81.46   30.06
 -10  -7  11  821.90   54.45
 -10  -6  10  297.39   38.10
 -10  -4   9  211.32   32.26
 -10  -3   9  144.20   28.80
 -10  -2   9  833.15   46.84
 -10  -1  10   24.83   19.86
  -9  -9  12  115.37   25.84
  -9  -8  10    0.30   23.18
  -9  -7   9  501.38   39.78
  -9  -6   8   23.19   17.19
  -9  -5   7   71.00   22.40
  -9  -4   7  286.13   28.06
  -9  -1   7   95.25   21.17
  -8 -10  12  160.32   31.99
  -8  -9  10   23.38   25.38
  -8  -7   7   40.66   21.64
  -8  -4   5  927.10   43.96
  -8  -3   5 1686.12   55.06
  -8  -2   5    9.13   14.24
  -8  -1   5  761.65   35.63
  -7 -11  14  365.37   41.17
  -7 -10  11   66.76   27.25
  -7  -9   9   14.78   23.35
  -7  -7   6    5.69   19.84
  -7  -6   5 1313.03   51.11
  -7  -4   4 1698.63   51.90
  -7   2   5  189.87   16.91
  -6 -11  13  261.44   37.27
  -6   1   3  794.84   26.52
  -5 -11  13  317.49   32.57
  -5 -10  10  586.88   41.22
  -5  -9   8   66.22   17.08
  -5  -8   6   65.62   18.27
  -5   3   3   53.52    7.26
  -4 -10  10 1182.21   51.69
  -4  -8   6  281.36   24.56
  -4  -2   1 1154.44   29.22
  -4   1   1  305.07   12.39
  -3 -10  10   37.40   17.35
  -3  -9   8   25.65   15.04
  -3  -3   1  417.32   17.23
  -2   0   0  636.69   12.64
  -1  -3   1   44.80    6.00
 -11  -6  12   67.37   31.76
 -11  -4  11    3.06   24.16
 -11  -2  12   56.85   28.53
 -10  -7  10    7.90   26.04
 -10  -6   9   61.48   25.41
 -10  -5   9   56.54   20.29
 -10  -1   9  653.42   40.62
  -9  -9  11   77.31   28.75
  -9  -7   8   98.70   28.64
  -8  -8   8  514.02   40.38
  -8  -6   6  383.59   31.33
  -8  -5   5    9.47   17.25
  -8   1   6   73.34   15.67
  -7 -11  13   10.25   25.89
  -7  -8   7    8.10   15.76
  -7  -5   4    0.30   15.60
  -6 -11  12   19.00   23.52
  -6 -10  10  204.49   26.77
  -6  -9   8   79.76   18.99
  -6  -8   6   43.23   19.39
  -6  -7   5  331.39   26.36
  -6  -6   4  703.02   34.86
  -6  -2   2  300.94   20.03
  -5 -11  12   23.55   24.51
  -5  -4   2  342.18   21.60
  -4 -11  12  200.04   29.28
  -3  -6   3  145.59   14.75
  -2  -9   8  127.88   17.51
  -1  -7   5  384.71   19.37
   0  -5   3   65.40    6.54
   0  -4   2 1433.99   22.33
   1  -6   5    7.69    4.77
 -11  -6  11  478.01   46.91
 -11  -5  11  852.98   53.24
 -11  -3  11  136.62   30.07
 -11  -2  11   49.69   24.47
 -10  -8  11   -2.42   17.28
 -10  -5   8   29.82   24.53
 -10  -4   8  571.43   42.29
 -10  -3   8  533.69   40.65
 -10  -2   8    9.95   19.08
  -9 -10  12  100.59   35.37
  -9  -9  10  252.92   37.53
  -9  -8   9  922.83   52.63
  -9  -6   7   33.31   17.81
  -9  -5   6   45.71   20.97
  -9  -4   6   34.45   19.20
  -9  -3   6  193.42   23.22
  -9  -2   6  351.33   30.74
  -9   0   7   56.00   18.58
  -8 -11  13   46.04   31.59
  -8 -10  11  317.56   35.05
  -8  -9   9  437.64   40.63
  -8   0   5  362.20   25.14
  -7 -11  12   15.65   25.76
  -7 -10  10  426.65   36.87
  -7  -9   8  675.95   44.09
  -7  -3   3  268.64   23.44
  -7   1   4   53.68   11.91
  -6 -10   9  138.55   25.87
  -6  -5   3  316.02   23.45
  -6  -3   2   71.02   13.80
  -6  -1   2  227.99   16.96
  -5 -10   9   54.08   22.89
  -5  -9   7 1057.37   47.48
  -5  -7   4 1244.10   44.88
  -4 -10   9  571.81   37.17
  -4  -9   7  216.63   25.05
  -4  -6   3  261.52   18.84
  -4  -5   2  995.61   33.22
  -4  -3   1  651.65   23.60
  -3  -7   4 1331.29   39.98
  -3  -5   2 2699.09   48.81
  -2  -6   3 2102.93   42.50
  -2  -5   2 1810.06   36.57
  -2  -1   0 2625.11   29.17
  -1  -1   0 1575.58   17.30
 -11  -7  11   76.54   31.88
 -11  -5  10   21.65   26.19
 -11  -4  10   36.79   25.19
 -11  -3  10  198.78   33.81
 -10  -9  11  270.34   37.82
 -10  -8  10  246.79   35.25
 -10  -7   9  253.85   31.68
 -10  -6   8   86.35   28.90
  -9 -10  11 1108.22   63.73
  -9  -8   8   29.73   26.38
  -9  -7   7  449.70   40.39
  -9  -1   6  897.66   42.04
  -8 -11  12    2.39   24.33
  -8 -10  10  346.00   39.55
  -8  -9   8  558.30   43.73
  -8  -8   7   72.36   20.26
  -8  -7   6  969.48   47.71
  -8  -6   5  778.05   43.11
  -8  -4   4   26.37   16.87
  -8  -3   4 1006.34   41.75
  -8  -2   4 1342.37   46.68
  -7 -10   9    1.10   23.08
  -7  -8   6  823.25   45.87
  -7  -7   5 2242.30   66.39
  -7  -6   4  648.76   37.20
  -7  -4   3  112.31   16.73
  -6 -12  14  761.17   53.91
  -6 -11  11   -1.97   24.17
  -6  -9   7  894.66   44.54
  -6   0   2 2037.59   42.77
  -6   2   3 2278.39   40.81
  -5 -12  14  110.66   31.03
  -5 -11  11  338.07   34.21
  -5  -8   5  512.81   32.94
  -5  -2   1  232.62   15.32
  -5  -1   1  760.05   24.82
  -4 -11  11   83.40   24.32
  -4  -8   5   -5.92   12.83
  -3 -10   9 1082.32   45.38
  -3  -9   7 1483.92   47.64
  -3  -4   1 1057.16   29.13
  -2  -7   4 2101.62   45.63
   0  -8   7  869.00   28.17
   0  -6   4  533.40   17.84
 -11  -7  10  317.00   39.69
 -11  -6  10  130.25   27.02
 -11  -5   9   -1.93   23.63
 -11  -4   9  306.98   36.83
 -11  -2  10  373.59   38.10
 -10  -8   9  288.05   39.17
 -10  -7   8  338.39   39.11
 -10  -5   7  455.72   40.26
 -10  -4   7   25.02   17.98
 -10  -3   7   -0.50   18.95
 -10  -2   7    8.27   18.17
 -10  -1   8   60.19   20.11
  -9  -9   9  671.72   49.07
  -9  -6   6  786.95   44.49
  -9  -4   5  -16.60   18.69
  -9  -3   5  614.22   38.20
  -9  -2   5  594.56   35.44
  -8  -5   4  307.01   29.55
  -8  -1   4   36.10   12.39
  -7 -11  11  290.17   36.61
  -7  -9   7  288.01   31.98
  -7  -5   3 1808.07   55.50
  -7   0   3  434.85   23.43
  -6 -12  13   -8.67   24.34
  -6 -10   8   -0.59   20.68
  -6  -8   5 2408.95   68.36
  -6  -7   4 1143.12   44.96
  -6  -6   3 1003.60   41.35
  -5 -12  13  427.25   39.78
  -5 -10   8  -15.67   18.67
  -5  -9   6  714.19   39.01
  -5  -3   1  400.72   20.64
  -5   0   1 4970.37   58.65
  -4 -10   8   20.06   16.79
  -4  -4   1   49.33   11.23
  -3  -1   0 1258.26   24.32
  -3   0   0 2233.28   29.15
  -3   3   1    1.55    1.73
  -2  -4   1 3011.93   42.99
  -1  -8   6   52.23   11.61
 -11  -6   9   66.05   29.19
 -11  -3   9  111.44   27.13
 -10  -9  10  101.39   23.71
 -10  -6   7  710.86   47.60
  -9 -10  10  143.36   31.90
  -9  -9   8   68.65   26.22
  -9  -8   7  112.41   29.49
  -9  -7   6   89.67   26.85
  -9  -5   5   67.96   18.40
  -9   0   6 1095.54   43.31
  -8 -11  11  481.88   45.46
  -8 -10   9   55.22   21.18
  -8  -9   7   36.66   24.86
  -8  -8   6  275.50   29.28
  -8  -7   5   -3.30   14.21
  -8  -6   4   -2.71   19.03
  -7 -12  13  167.92   33.97
  -7 -11  10  270.64   36.93
  -7 -10   8  154.63   29.50
  -7  -8   5 1049.85   50.17
  -7  -7   4   15.78   19.57
  -7   2   4 1423.49   36.82
  -6 -11  10  377.09   34.78
  -6  -9   6   76.27   23.01
  -6   1   2  716.61   24.63
  -5 -11  10   37.66   17.96
  -5  -4   1  357.90   21.59
  -4 -11  10  732.36   43.44
  -4  -9   6  446.00   30.35
  -3 -10   8  151.00   20.84
  -3  -2   0   51.47    7.91
  -2  -8   5   79.16   13.38
  -2  -2   0 2363.63   31.23
  -1  -6   3  351.95   16.43
  -1  -5   2  239.32   12.57
   0  -7   5    7.72    7.16
 -11  -7   9  125.09   30.73
 -11  -6   8  146.35   30.42
 -11  -5   8   -7.61   24.84
 -11  -4   8  243.77   34.83
 -11  -3   8  287.26   33.82
 -11  -2   9   18.75   20.82
 -10  -9   9   -3.43   24.63
 -10  -8   8   24.78   20.07
 -10  -7   7  297.55   35.40
 -10  -5   6  291.45   34.22
 -10  -4   6    2.47   19.61
 -10  -3   6  240.41   30.58
 -10  -1   7  212.52   27.16
  -9 -10   9   32.13   27.75
  -9  -6   5   10.24   15.31
  -9  -1   5   10.89   14.61
  -8 -11  10   22.42   27.18
  -8 -10   8  -21.21   23.61
  -8  -4   3  542.70   33.54
  -8  -3   3   33.40   13.04
  -8  -2   3  261.74   23.29
  -7 -12  12  166.94   35.49
  -7  -9   6    4.04   19.23
  -7  -6   3  238.30   23.59
  -7  -4   2  246.23   22.87
  -7  -1   2  548.42   27.20
  -7   1   3  370.54   20.99
  -6 -12  12  173.30   31.36
  -6 -11   9   89.81   25.03
  -6 -10   7  208.18   27.96
  -6  -3   1 1358.52   40.46
  -6  -2   1 1227.75   36.69
  -5 -12  12   66.05   26.95
  -5 -11   9  594.38   40.55
  -5 -10   7  714.61   41.69
  -5  -8   4 1525.72   51.46
  -5  -7   3  486.20   28.31
  -5   1   1 1100.80   26.16
  -4  -8   4 1507.16   47.43
  -4  -6   2   -2.36    6.72
  -4  -2   0 3909.03   52.63
  -4  -1   0   44.75    7.69
  -3  -9   6   32.24   14.64
  -3  -7   3 1122.22   36.13
  -3  -6   2  715.74   27.60
   0  -3   1 1899.94   21.10
   1  -7   6 1639.24   29.59
 -12  -5  10   49.91   30.26
 -12  -4  10   85.10   31.25
 -11  -8   9    3.98   27.34
 -11  -7   8  316.68   40.04
 -11  -2   8  218.50   29.26
 -10  -8   7    8.23   22.47
 -10  -6   6  142.86   24.72
 -10  -2   6   54.05   19.70
  -9  -9   7  403.10   40.57
  -9  -8   6   91.15   22.37
  -9  -7   5  326.04   35.27
  -9  -5   4  397.53   34.53
  -9  -4   4  527.93   34.10
  -9  -3   4   29.31   14.96
  -9  -2   4  286.96   27.31
  -8  -9   6    3.75   22.99
  -8  -8   5  389.38   35.26
  -8  -7   4  318.31   32.49
  -8  -5   3 1300.92   49.52
  -8  -1   3   34.21   14.16
  -7 -12  11  305.95   38.30
  -7 -11   9  101.67   28.16
  -7 -10   7    1.78   22.57
  -7  -5   2  666.41   36.00
  -6 -12  11  108.25   30.14
  -6  -9   5  220.30   27.89
  -6  -8   4  148.18   20.54
  -6  -7   3   75.40   16.14
  -6  -6   2  826.84   37.90
  -6  -1   1 1910.11   43.01
  -5  -9   5  803.53   40.97
  -4 -11   9  196.85   27.20
  -4 -10   7   34.96   18.87
  -4  -5   1   36.16   10.82
  -4   0   0  121.98    9.21
  -3  -5   1  970.46   29.73
  -3  -3   0 2123.61   37.44
  -1  -9   7    6.29   12.30
  -1  -7   4    6.48    7.43
  -1  -4   1  547.40   16.58
 -12  -5   9   31.87   27.68
 -12  -3  10   30.79   28.16
 -11  -8   8    8.60   24.94
 -11  -6   7  450.52   42.76
 -11  -5   7  499.40   42.76
 -11  -4   7    0.14   21.48
 -11  -3   7    7.87   20.84
 -10 -10   9   92.11   30.46
 -10  -9   8  368.18   37.44
 -10  -7   6   14.83   18.55
 -10  -5   5  124.75   27.47
 -10  -4   5   75.73   24.64
 -10  -3   5  491.51   37.53
 -10  -1   6    8.27   17.91
  -9 -11  10  266.62   34.59
  -9 -10   8  421.70   41.53
  -9  -6   4  192.97   28.70
  -9   0   5  140.88   20.34
  -8 -12  11   53.98   30.62
  -8 -11   9  280.34   33.27
  -8 -10   7 1195.44   60.80
  -8  -6   3  755.46   41.51
  -7  -9   5   66.02   24.14
  -7  -8   4  404.23   31.08
  -7  -7   3   45.82   18.58
  -7   0   2   90.60   13.14
  -6 -11   8   56.28   24.46
  -6   0   1  123.60   13.44
  -5 -12  11   16.08   16.83
  -5  -5   1  333.48   20.98
  -5  -2   0 1939.31   41.34
  -4  -9   5   85.65   18.09
  -4  -3   0 5813.43   67.98
  -3 -10   7    0.89   13.60
  -2 -10   8  111.70   18.09
  -2  -7   3  423.26   21.11
  -2  -6   2 2241.67   43.01
  -2  -3   0  237.36   12.08
  -1  -2   0 1287.06   18.83
 -12  -6   9  -16.38   21.92
 -12  -4   9  380.64   40.84
 -12  -3   9  310.09   37.01
 -11  -7   7   66.12   26.87
 -11  -2   7   55.72   21.36
 -10  -9   7  150.76   31.55
 -10  -8   6  855.76   53.68
 -10  -6   5   19.20   17.18
 -10  -2   5  475.34   35.42
  -9 -11   9   33.86   28.65
  -9 -10   7  623.97   47.56
  -9  -9   6   82.98   27.22
  -9  -8   5  752.66   45.73
  -9  -7   4   82.67   25.58
  -9  -4   3  158.86   24.86
  -9  -3   3   27.18   17.38
  -9  -1   4   13.50   14.51
  -8 -11   8  191.65   31.74
  -8  -9   5  362.56   36.74
  -8  -8   4  363.92   35.32
  -8  -4   2   64.87   17.85
  -8  -3   2    6.90   13.73
  -8  -2   2  181.21   20.18
  -7 -12  10   33.16   28.16
  -7 -11   8   12.81   18.18
  -7 -10   6  527.94   41.15
  -7  -6   2   99.12   17.49
  -6 -12  10  283.05   36.02
  -6 -10   6   65.07   17.97
  -6  -8   3  383.00   29.91
  -5 -12  10  138.98   26.96
  -5 -11   8   21.65   15.89
  -5 -10   6  252.69   27.87
  -5  -8   3   14.12   14.93
  -5  -7   2  291.00   24.05
  -5  -3   0 1584.10   39.69
  -5  -1   0 1078.09   29.26
  -3  -9   5   24.36   13.50
  -2  -5   1 3395.30   48.90
  -1  -8   5  131.67   13.84
   0  -8   6  242.50   15.71
 -12  -6   8  362.04   42.67
 -12  -5   8  405.35   43.69
 -12  -4   8   -1.40   22.97
 -11  -9   8  148.28   32.23
 -11  -8   7  217.11   37.08
 -11  -6   6    5.90   24.23
 -11  -5   6  162.61   26.90
 -11  -4   6   25.27   22.01
 -11  -3   6  191.48   28.47
 -10 -10   8  622.34   47.07
 -10  -7   5  120.65   23.98
 -10  -5   4   96.07   25.44
 -10  -4   4  813.58   45.91
  -9 -11   8  391.95   42.00
  -9  -6   3    8.83   20.57
  -9  -5   3  287.52   27.39
  -9  -2   3  517.27   33.03
  -8 -12  10  226.53   32.70
  -8 -10   6  105.64   28.74
  -8  -7   3    1.31   14.04
  -8  -5   2   25.24   14.25
  -7 -11   7  450.04   39.82
  -7  -9   4  955.02   48.13
  -7  -8   3   56.74   21.70
  -7  -5   1   18.68   15.22
  -7  -4   1    0.14   10.29
  -6 -11   7   76.24   24.04
  -6  -9   4 1429.87   55.21
  -6  -7   2  116.45   17.74
  -5  -9   4   34.76   18.06
  -5  -4   0  147.11   15.34
  -5   3   2  373.83   12.99
  -4 -11   8  350.67   30.58
  -4 -10   6 1285.02   48.94
  -4  -8   3  327.64   24.66
  -4  -6   1 1046.92   35.23
  -4  -4   0  980.77   30.10
  -3  -4   0  673.48   23.35
  -2  -8   4  685.47   28.21
 -12  -3   8   -1.11   25.98
 -11  -9   7   66.72   26.92
 -11  -7   6  567.12   43.61
 -10 -10   7   56.96   27.63
 -10  -9   6  265.01   31.86
 -10  -8   5  282.32   35.04
 -10  -6   4   67.55   20.26
 -10  -3   4  125.97   23.80
 -10  -1   5  233.36   26.53
  -9 -10   6   13.65   25.26
  -9  -9   5  692.04   45.23
  -9  -8   4   -8.21   20.51
  -9  -7   3  306.80   32.38
  -9   0   4  136.51   19.43
  -8 -12   9  248.45   37.68
  -8 -11   7  492.77   43.78
  -8  -9   4   15.13   20.45
  -8  -8   3  118.75   24.28
  -8  -6   2  655.29   37.16
  -7 -13  11   13.24   26.96
  -7 -12   9  326.23   34.69
  -7 -10   5   54.40   23.96
  -7  -7   2    8.17   13.19
  -7  -1   1  507.63   25.08
  -7   1   2  522.72   23.74
  -7   2   3   84.90   11.44
  -6 -12   9   25.33   22.78
  -6 -10   5  116.83   25.15
  -6  -6   1  234.87   21.08
  -6  -3   0   -1.21    9.48
  -6  -2   0  329.08   20.09
  -5 -12   9  267.13   30.77
  -5 -11   7  315.28   32.14
  -5 -10   5    8.42   17.24
  -5   0   0    1.36    5.76
  -4  -9   4 1279.18   45.76
  -4   1   0  487.72   14.70
  -3 -10   6  366.43   27.92
  -3  -7   2  610.71   27.00
  -3  -6   1 1325.16   36.27
  -2 -10   7  203.52   21.24
   0  -6   3   90.86    8.61
   2  -2   2 1312.12   12.78
 -12  -7   7  229.11   37.84
 -12  -6   7   -6.27   18.75
 -12  -5   7  457.01   40.34
 -12  -4   7    3.54   25.65
 -11  -8   6  738.92   50.39
 -11  -7   5  143.89   30.09
 -11  -6   5   84.51   27.20
 -11  -5   5  126.93   24.97
 -11  -4   5  858.78   49.58
 -11  -2   6  335.38   32.30
 -10  -7   4  184.26   27.04
 -10  -2   4   17.49   18.42
  -9 -11   7    6.99   26.28
  -9  -5   2    5.27   18.85
  -9  -4   2  264.06   28.23
  -9  -3   2  251.11   25.36
  -9  -1   3  403.07   28.54
  -8 -10   5   13.34   23.58
  -8  -7   2 2446.73   72.17
  -8  -4   1 1220.22   46.94
  -8  -3   1  792.89   36.77
  -7 -12   8   90.48   27.57
  -7 -11   6  514.44   41.43
  -7  -6   1  370.03   28.88
  -6 -13  11   -1.69   24.19
  -6  -8   2  180.86   23.38
  -6  -1   0  799.86   27.99
  -6   1   1  209.05   13.76
  -5  -5   0  544.28   27.04
  -4 -11   7   58.90   20.66
  -4  -5   0   82.81   12.56
  -2  -4   0  117.57   10.13
  -2   2   0  753.81    6.32
  -1  -9   6  778.09   29.46
  -1  -6   2  891.96   24.83
   0  -5   2 1126.65   21.58
   1  -6   4   36.21    5.77
   1  -5   3    6.43    3.29
 -12  -6   6  346.83   40.74
 -12  -5   6   45.95   25.88
 -12  -3   7  105.16   29.66
 -11  -9   6   48.94   27.60
 -11  -8   5    1.01   25.92
 -11  -3   5  131.62   22.93
 -10 -11   7  129.94   33.90
 -10 -10   6   29.08   19.28
 -10  -9   5  -13.23   15.11
 -10  -8   4   73.12   26.07
 -10  -6   3  490.10   40.36
 -10  -5   3  174.66   24.49
 -10  -4   3   -2.99   15.04
 -10  -3   3   44.43   20.80
  -9 -12   8   -1.08   27.07
  -9 -10   5   29.93   25.98
  -9  -9   4  155.38   25.80
  -9  -8   3    4.73   22.83
  -9  -6   2  531.34   37.78
  -9  -2   2  164.22   21.62
  -8 -12   8   51.84   21.81
  -8 -11   6  349.72   39.21
  -8  -6   1  648.32   38.18
  -8  -5   1  208.38   22.42
  -8  -2   1   31.54   14.03
  -8   1   3 1175.52   37.05
  -7 -13  10   87.90   31.15
  -7 -10   4   43.22   21.59
  -7  -9   3   12.48   20.55
  -7  -8   2 1823.30   61.70
  -7  -4   0  963.80   38.85
  -7   0   1   25.17    9.87
  -6 -13  10   -1.84   22.22
  -6 -12   8   14.65   17.19
  -6 -11   6  519.66   37.02
  -6 -10   4  948.28   46.93
  -6  -9   3  900.52   42.66
  -6  -7   1  529.48   32.05
  -5 -12   8  208.30   28.26
  -5 -11   6   21.26   20.05
  -5  -9   3 1117.71   45.28
  -5  -8   2  477.19   28.84
  -5  -7   1   80.09   16.63
  -4 -10   5   -8.46   11.15
  -4  -2  -1 1465.87   32.36
  -3  -5   0  474.72   21.31
  -1  -7   3 1306.21   31.96
  -1  -3   0  740.94   16.83
   0  -7   4  996.68   24.95
 -12  -8   6   50.13   30.55
 -12  -7   6  296.86   35.70
 -12  -4   6  309.52   38.16
 -11  -7   4  339.37   38.90
 -11  -6   4  403.18   36.48
 -11  -5   4  500.20   38.64
 -11  -4   4   -4.52   21.76
 -11  -2   5    8.32   20.07
 -10 -10   5  150.93   32.22
 -10  -9   4  369.54   38.64
 -10  -7   3  404.24   35.27
 -10  -1   4   90.89   20.85
  -9 -11   6  331.07   38.47
  -9  -7   2  165.72   27.35
  -8 -12   7    1.90   23.57
  -8 -10   4  123.83   29.04
  -8  -9   3   -4.32   15.26
  -8  -8   2  612.69   41.13
  -7 -12   7  665.36   47.97
  -7  -7   1 1380.54   50.38
  -7  -5   0   -3.98   13.94
  -6  -6   0   18.10   12.79
  -5 -10   4  197.05   25.37
  -5  -3  -1  181.70   15.43
  -5  -2  -1  228.30   15.60
  -4  -9   3    2.60   13.83
  -4  -3  -1  396.10   19.16
  -4  -1  -1  199.20   12.18
  -3  -2  -1 2477.71   36.86
  -3  -1  -1  738.65   18.85
  -2  -7   2    6.30    7.74
  -2  -6   1  971.78   28.35
  -1  -8   4  840.12   28.10
  -1  -5   1 4457.62   49.29
 -12  -7   5   -4.33   26.03
 -12  -6   5  168.28   33.73
 -12  -5   5   36.51   26.89
 -12  -3   6   50.54   25.80
 -11 -10   6   69.90   24.51
 -11  -9   5  327.21   35.83
 -11  -8   4    9.78   25.77
 -11  -3   4  149.96   27.55
 -10 -11   6  300.27   41.14
 -10  -8   3   43.86   24.47
 -10  -6   2  155.26   28.28
 -10  -5   2   35.54   22.03
 -10  -4   2    0.58   19.67
 -10  -2   3  183.50   24.04
  -9 -12   7  278.99   39.42
  -9 -10   4  393.14   39.97
  -9  -9   3   20.38   22.23
  -9  -8   2   57.69   25.14
  -9  -6   1  128.94   24.21
  -9  -5   1  303.04   30.22
  -9  -4   1  273.55   28.21
  -9  -3   1 2158.08   61.76
  -9  -1   2  399.66   27.22
  -9   0   3   50.81   14.39
  -8 -11   5  151.77   30.08
  -8  -7   1  148.80   24.48
  -8  -4   0   84.26   18.43
  -7 -13   9  581.69   45.43
  -7 -11   5   29.72   19.15
  -7  -6   0  362.65   29.29
  -7  -1   0   47.70   11.83
  -6 -13   9   92.56   28.63
  -6 -12   7  106.35   22.60
  -6 -11   5  328.60   34.00
  -6   0   0   19.26    7.56
  -5  -4  -1 4722.89   70.50
  -5   1   0  336.57   14.28
  -4 -11   6  131.19   23.34
  -4  -6   0  306.09   20.50
  -4  -4  -1 1013.84   30.98
  -3 -10   5  154.60   20.26
  -3  -3  -1 1700.71   33.14
  -3   2   0  561.22   10.24
  -2 -10   6    7.08   13.11
  -2  -8   3    3.73    9.12
   0  -4   1 3469.77   32.85
   1  -7   5  139.58    9.59
   1  -4   2  531.35    9.65
 -12  -8   5   83.50   31.69
 -12  -4   5  318.52   35.76
 -11 -10   5  660.66   51.34
 -11  -9   4  142.61   30.70
 -11  -7   3  -11.35   24.08
 -11  -6   3  335.88   36.23
 -11  -5   3  805.15   48.56
 -11  -4   3   50.92   23.96
 -11  -2   4    5.14   17.41
 -10 -10   4  892.29   56.74
 -10  -9   3  170.58   31.41
 -10  -7   2  225.49   32.68
 -10  -3   2  605.56   38.31
  -9 -11   5   18.16   18.93
  -9  -7   1  319.34   32.58
  -8 -13   8    9.36   28.09
  -8 -12   6  587.74   47.67
  -8 -10   3  201.91   31.67
  -8  -9   2   38.03   23.73
  -8  -6   0  821.35   41.96
  -8  -5   0  666.62   35.36
  -8  -3   0  546.30   31.07
  -7 -13   8   19.20   23.82
  -7 -12   6    9.40   24.45
  -7 -10   3  579.20   40.69
  -7  -9   2   13.57   14.87
  -7  -8   1  462.96   33.97
  -6 -10   3  155.09   25.57
  -6  -9   2  138.85   20.02
  -6  -8   1 1613.56   53.26
  -6  -7   0  236.29   23.81
  -6  -3  -1  842.43   31.06
  -6  -2  -1   16.08    9.05
  -5 -12   7   -6.00   17.82
  -5 -11   5  461.15   35.48
  -5  -9   2  234.89   24.13
  -5  -8   1 1072.43   42.57
  -5  -5  -1  974.29   34.86
  -5  -1  -1  156.14   11.67
  -4 -10   4  126.39   20.11
  -4   3   1    2.13    2.69
  -3  -7   1 2039.59   46.87
  -3   0  -1 1488.17   23.45
  -2  -5   0  173.65   12.58
  -2  -2  -1   49.47    6.49
  -2  -1  -1 1819.08   24.37
   0  -8   5  519.32   19.89
 -13  -5   6    9.93   29.73
 -12  -7   4   -0.30   25.43
 -12  -6   4  202.89   34.98
 -12  -5   4  502.28   44.52
 -12  -3   5  531.30   42.41
 -11  -8   3  708.30   51.41
 -11  -3   3  224.16   29.91
 -10 -11   5  514.79   44.03
 -10  -8   2  953.19   54.84
 -10  -1   3  547.94   34.13
  -9 -12   6  232.94   33.14
  -9 -11   4  464.22   42.40
  -9 -10   3  216.91   33.77
  -9  -9   2  438.33   40.22
  -9  -2   1 1121.37   44.30
  -8 -11   4   94.79   26.62
  -8  -8   1   40.42   16.94
  -8   1   2    2.13   10.88
  -7 -11   4   -5.65   19.54
  -7  -7   0  266.20   24.66
  -7  -4  -1  323.72   23.96
  -7   1   1   40.17   10.74
  -6 -13   8   45.34   25.73
  -6 -12   6  590.48   41.89
  -6 -11   4  103.54   25.16
  -5 -10   3 1170.58   48.53
  -4  -5  -1 1656.46   41.18
  -4   0  -1  637.60   18.37
  -4   4   2   18.01    2.00
  -3  -6   0 1819.68   41.89
  -3  -4  -1  259.84   14.57
  -1  -9   5  187.68   16.11
 -13  -4   6  194.22   35.65
 -12  -8   4   32.46   21.92
 -12  -4   4   21.85   24.80
 -11 -10   4   23.77   22.87
 -11  -9   3  151.19   33.07
 -11  -7   2 1221.38   61.67
 -11  -6   2  281.72   35.66
 -11  -5   2  -16.57   21.63
 -10 -11   4  119.76   30.49
 -10 -10   3   35.35   27.37
 -10  -9   2  304.18   36.14
 -10  -7   1  411.46   38.42
 -10  -6   1    1.46   14.78
 -10  -5   1  494.07   35.00
 -10  -4   1  935.06   46.91
 -10  -2   2  165.12   20.79
  -9 -12   5   10.66   24.37
  -9  -8   1  766.29   44.56
  -9  -6   0  126.42   24.86
  -9  -5   0 1200.02   50.41
  -9  -4   0 2528.94   68.99
  -9   0   2  822.80   35.47
  -8 -13   7  129.89   31.43
  -8 -12   5   76.18   29.94
  -8  -7   0    2.49   13.74
  -7 -13   7   47.77   28.04
  -7 -12   5  202.74   32.50
  -7 -10   2  233.20   29.16
  -7  -9   1  227.21   28.68
  -7  -5  -1 2034.89   55.78
  -7   0   0  119.81   14.66
  -6  -6  -1  546.18   30.68
  -6  -1  -1  480.84   22.02
  -5 -12   6  363.68   34.01
  -5 -11   4  360.49   30.99
  -5   0  -1  353.49   16.44
  -4 -11   5  538.01   33.95
  -4  -9   2   95.57   17.25
  -3 -10   4   76.13   15.98
  -2  -3  -1    9.54    5.78
  -1  -4   0 1044.91   22.01
 -13  -5   5  278.76   39.90
 -12  -9   4    1.34   22.18
 -12  -8   3  863.10   56.98
 -12  -7   3  469.48   45.06
 -12  -6   3  180.33   32.92
 -12  -5   3  102.09   28.81
 -12  -3   4   11.67   22.51
 -11  -8   2  208.66   34.56
 -11  -4   2   66.29   22.73
 -11  -2   3  126.47   24.86
 -10  -8   1   10.13   24.29
 -10  -3   1    1.61   18.02
  -9 -11   3   15.71   23.21
  -9 -10   2  185.57   32.58
  -9  -9   1  391.28   36.90
  -9  -7   0  362.86   34.56
  -9  -3   0   39.40   17.46
  -9  -1   1   10.00   14.64
  -8 -11   3  152.13   30.49
  -8 -10   2   68.13   20.21
  -8  -9   1 1391.64   57.32
  -8  -8   0  331.29   33.06
  -8  -5  -1 1025.10   43.97
  -8  -4  -1  512.47   31.58
  -7 -11   3  233.86   31.45
  -7  -8   0  122.08   20.20
  -7  -6  -1 1024.04   41.93
  -6 -13   7    0.39   22.80
  -6 -12   5   72.46   25.28
  -6 -10   2  102.03   23.60
  -6  -9   1   -0.18   12.54
  -6  -8   0   68.12   18.34
  -6   1   0  279.20   14.97
  -4 -10   3  424.02   29.77
  -4   2   0  115.89    6.63
  -3  -5  -1  205.93   15.08
  -2   0  -1  683.05   12.81
  -1  -7   2  317.18   16.94
   2  -5   4  559.48    6.39
 -13  -6   4   18.74   28.00
 -13  -4   5   35.54   28.88
 -12  -9   3   10.37   28.60
 -12  -4   3  109.21   28.55
 -11 -10   3   49.26   21.56
 -11  -9   2   78.34   30.23
 -11  -7   1   14.93   22.83
 -11  -6   1   34.93   24.92
 -11  -5   1   21.38   21.82
 -11  -3   2  281.72   31.36
 -10 -11   3  453.63   45.59
 -10 -10   2   27.92   26.80
 -10  -6   0   63.23   24.25
 -10  -5   0   24.80   21.58
 -10  -1   2    4.32   16.06
  -9 -12   4   12.25   26.07
  -9  -8   0   31.76   23.97
  -9  -2   0  224.66   22.93
  -8 -13   6  492.66   42.53
  -8 -12   4  122.55   30.93
  -8  -6  -1    2.10   13.08
  -8  -3  -1  201.43   19.73
  -7 -13   6  559.97   46.10
  -7 -12   4   10.49   23.74
  -7  -7  -1  100.07   20.49
  -7  -1  -1  128.57   14.25
  -6 -11   3   32.26   20.61
  -6  -7  -1   43.84   16.38
  -6  -3  -2   67.39   12.61
  -5 -12   5  321.24   31.02
  -5 -10   2   65.24   19.90
  -5  -9   1  691.71   35.16
  -5  -8   0 1142.40   42.36
  -5  -4  -2  121.12   14.23
  -5  -3  -2  692.34   26.74
  -4  -6  -1  187.71   15.69
  -2  -8   2  772.49   28.82
  -2  -7   1  174.74   14.30
  -1  -8   3  407.07   19.49
  -1  -6   1 1146.83   27.17
   0  -2   0   14.07    2.54
 -13  -5   4  249.75   36.46
 -12  -8   2   21.36   28.07
 -12  -7   2  281.45   37.77
 -12  -6   2  118.95   31.28
 -12  -5   2    1.66   24.22
 -12  -3   3   -5.92   18.97
 -11 -11   3  341.27   39.50
 -11  -8   1  211.62   34.51
 -11  -4   1  615.30   42.01
 -10 -12   4  122.19   33.92
 -10  -9   1  367.08   35.57
 -10  -7   0  124.98   23.20
 -10  -4   0 1217.52   51.82
 -10  -2   1  412.74   30.54
  -9 -13   5   65.24   30.00
  -9 -11   2  337.99   37.21
  -9 -10   1  119.14   27.73
  -9  -6  -1  782.41   43.91
  -9  -5  -1  -13.76   16.61
  -9  -4  -1  738.64   39.82
  -8 -13   5    7.39   24.10
  -8 -11   2   71.23   26.86
  -8 -10   1  474.03   39.93
  -8  -9   0  349.48   34.76
  -8  -7  -1  783.22   40.88
  -7 -10   1  553.24   40.01
  -7  -9   0  929.24   46.86
  -7  -5  -2  193.99   21.88
  -7  -4  -2    1.78   11.75
  -6 -13   6   24.32   23.92
  -6 -12   4   57.00   24.04
  -6  -2  -2   15.23    8.97
  -6   0  -1   86.05   10.41
  -5 -11   3  428.73   33.54
  -5  -5  -2  769.34   31.20
  -5  -2  -2  313.13   17.04
  -4 -11   4  340.07   28.27
  -4  -4  -2 3934.83   59.43
  -4  -3  -2  952.06   27.80
  -4  -2  -2  106.74   10.70
  -3  -7   0 1485.46   40.04
  -2  -9   3 1228.68   37.66
  -2  -6   0 1242.12   31.71
  -2  -4  -1 1018.15   24.79
   0  -7   3  184.86   11.59
   0  -6   2  185.24   10.50
 -13  -6   3  220.19   37.71
 -13  -4   4   93.49   32.66
 -12  -9   2  551.23   50.13
 -12  -4   2  325.88   36.38
 -11 -10   2  350.03   36.85
 -11  -9   1  659.07   50.76
 -11  -3   1  300.41   30.41
 -11  -2   2  608.09   38.89
 -10 -11   2  210.07   36.36
 -10 -10   1  586.32   47.21
 -10  -8   0  136.88   25.30
 -10  -3   0  712.26   40.22
  -9 -12   3  586.01   48.42
  -9  -9   0  194.61   30.03
  -9  -7  -1  774.36   42.75
  -9  -3  -1  825.53   39.46
  -8 -12   3   17.64   25.98
  -8  -8  -1  130.98   25.54
  -8  -5  -2   17.38   16.02
  -8   0   0  149.98   17.05
  -8   1   1    8.73   10.64
  -7 -13   5   99.49   29.80
  -7 -11   2  130.21   22.76
  -7  -8  -1  134.08   22.85
  -7  -6  -2  231.15   24.35
  -6 -11   2  655.28   40.82
  -6 -10   1  136.24   23.33
  -6  -9   0 1093.01   45.80
  -6  -8  -1  280.91   26.07
  -6  -6  -2   73.34   15.77
  -5   2   0  354.66   12.88
  -4 -10   2  793.23   38.15
  -4  -9   1   38.91   12.15
  -3 -10   3   10.09   12.42
  -3  -6  -1 2447.10   48.31
  -1  -9   4  374.32   20.06
 -13  -5   3   33.42   26.72
 -12  -8   1   57.13   29.12
 -12  -7   1   15.81   26.23
 -12  -6   1  143.17   31.94
 -11 -11   2  174.61   34.59
 -11 -10   1  286.10   36.38
 -11  -8   0   28.85   25.92
 -11  -7   0  111.91   27.68
 -11  -6   0  567.43   40.25
 -11  -5   0  562.55   42.29
 -10 -12   3  747.95   52.40
 -10  -9   0  206.07   32.41
 -10  -7  -1   32.75   23.58
 -10  -6  -1  201.16   29.44
 -10  -5  -1  359.62   33.74
 -10  -1   1  276.65   25.72
  -9 -13   4   45.87   29.42
  -9  -8  -1   44.34   22.23
  -9  -1   0   -6.19   12.15
  -8 -13   4   30.46   25.81
  -8 -10   0  391.11   35.89
  -8  -6  -2 1741.26   57.88
  -8  -4  -2  148.50   18.61
  -8  -3  -2  256.29   22.91
  -7 -12   3  312.34   32.22
  -7  -7  -2 1129.83   46.64
  -7  -2  -2  955.21   34.50
  -7   1   0  286.77   17.63
  -6 -13   5  745.31   48.02
  -5 -12   4  178.30   27.21
  -5 -10   1   36.06   18.42
  -5  -9   0    2.89   14.60
  -5  -8  -1  381.93   27.12
  -5  -1  -2 1863.61   37.21
  -5   3   1  676.20   14.81
  -4  -5  -2  273.33   17.53
  -4  -1  -2   13.22    4.81
  -3  -3  -2  142.36   10.58
  -3  -2  -2 2521.63   37.43
  -1  -5   0 1739.33   30.76
   0  -8   4  236.34   13.53
 -13  -7   2   49.32   28.42
 -13  -6   2   84.04   31.23
 -13  -4   3   52.91   28.77
 -12  -9   1   90.23   32.19
 -12  -5   1  122.09   24.62
 -12  -3   2  274.05   33.23
 -11  -9   0   46.76   28.22
 -11  -4   0   21.85   20.41
 -10 -12   2   28.43   26.36
 -10 -11   1   50.29   28.80
 -10 -10   0  100.88   28.22
 -10  -8  -1  198.23   32.11
 -10  -4  -1  252.99   28.35
 -10  -2   0   43.85   18.49
  -9 -12   2  504.66   45.75
  -9 -11   1  344.81   34.84
  -9 -10   0  596.02   42.33
  -9  -9  -1    2.07   22.50
  -9  -6  -2  695.88   41.72
  -9  -5  -2   -1.08   17.79
  -9  -4  -2  174.79   23.16
  -9  -2  -1   53.72   16.15
  -8 -12   2  360.76   39.90
  -8 -11   1   18.97   17.94
  -8  -9  -1  -13.86   18.72
  -8  -7  -2 1614.60   56.81
  -7 -14   6   53.08   29.36
  -7 -13   4   16.87   25.40
  -7 -11   1   46.02   23.29
  -7 -10   0  462.43   34.25
  -7  -9  -1   52.65   21.64
  -7   0  -1 1089.79   32.64
  -6 -12   3  148.19   26.15
  -6  -7  -2  580.54   31.73
  -6  -1  -2  750.12   26.76
  -5 -11   2  522.51   35.95
  -5   1  -1 2044.20   33.04
  -4 -11   3  440.68   31.64
  -3  -4  -2  297.15   15.62
  -2  -5  -1  484.80   19.21
  -1  -2  -1 2068.92   24.23
   0  -5   1   51.96    5.47
 -13  -5   2   42.00   26.15
 -12  -8   0  100.69   31.44
 -12  -7   0  -10.87   24.15
 -12  -6   0  141.46   31.44
 -12  -4   1   -2.60   20.14
 -11 -11   1   79.06   29.74
 -11 -10   0   -5.47   21.65
 -11  -7  -1   12.70   24.71
 -11  -6  -1  -11.08   22.15
 -11  -5  -1  227.03   30.27
 -11  -3   0   45.40   21.37
 -11  -2   1   -3.43   15.82
 -10  -9  -1  111.98   29.67
 -10  -3  -1   57.98   20.64
  -9 -13   3  618.21   50.63
  -9  -7  -2   36.72   16.91
  -8 -14   5  180.52   37.15
  -8 -13   3  104.12   29.84
  -8  -8  -2  344.34   33.18
  -7 -12   2    0.12   22.67
  -7  -8  -2  808.48   42.66
  -7  -5  -3   16.82   15.62
  -6 -11   1  247.28   30.11
  -6 -10   0  847.38   42.07
  -6  -9  -1  404.33   31.00
  -6  -3  -3  587.38   26.99
  -5  -4  -3   13.62   10.03
  -4  -9   0  852.81   36.93
  -4  -6  -2  551.24   25.35
  -3  -8   0   89.23   13.84
  -3  -1  -2  616.35   17.16
  -2  -9   2  260.73   19.84
  -2  -8   1  357.56   20.34
  -2  -7   0 2502.67   47.03
   0  -3   0 3805.82   29.13
 -13  -7   1   11.45   19.67
 -13  -6   1  169.14   34.41
 -13  -4   2  176.26   33.02
 -12  -9   0  100.42   32.38
 -12  -5   0  439.56   40.72
 -12  -3   1  183.63   27.26
 -11  -9  -1  126.20   29.43
 -11  -8  -1  396.23   36.55
 -11  -4  -1   -8.04   18.06
 -10 -12   1  133.70   31.19
 -10 -11   0    0.51   25.84
 -10  -8  -2  512.35   41.46
 -10  -7  -2  242.80   30.88
 -10  -6  -2  102.29   21.08
 -10  -5  -2   -3.52   19.61
  -9 -12   1   -5.55   24.61
  -9 -11   0   94.09   26.69
  -9 -10  -1   26.14   25.32
  -9  -8  -2  168.95   24.67
  -9  -3  -2 1055.38   43.74
  -8 -12   1   66.15   26.03
  -8 -11   0  342.13   36.79
  -8 -10  -1  707.33   45.96
  -8  -6  -3  698.48   38.83
  -8  -5  -3   46.98   17.39
  -8  -4  -3  298.14   25.57
  -7 -14   5   62.18   29.77
  -7 -13   3   -5.42   22.99
  -7 -10  -1  318.71   31.93
  -7  -6  -3  739.39   36.17
  -7  -1  -2  793.15   29.78
  -6 -13   4   64.95   19.58
  -6 -12   2  216.43   29.89
  -6  -8  -2  184.27   21.12
  -6  -6  -3   11.54   12.27
  -6   1  -1   45.76    8.58
  -5 -12   3  198.55   26.02
  -5 -10   0  116.35   21.30
  -5  -9  -1  394.71   28.71
  -5  -5  -3   27.40   11.48
  -5  -3  -3 2199.74   45.81
  -5   0  -2 3398.50   46.62
  -4 -10   1    6.98   15.29
  -3 -10   2  728.34   33.41
  -3  -7  -1  252.28   18.15
  -3  -5  -2 3693.97   55.76
  -1  -8   2  761.03   25.82
  -1  -7   1   21.47    8.53
  -1  -3  -1  892.36   18.57
  -1  -1  -1 3044.26   24.25
   1  -6   3  117.87    6.96
 -13  -5   1  299.52   38.96
 -12  -8  -1  810.66   54.20
 -12  -7  -1  483.38   44.50
 -12  -6  -1  254.34   34.22
 -12  -4   0  137.09   28.47
 -11 -11   0  131.25   32.57
 -10 -10  -1   -6.17   16.78
 -10  -4  -2   29.50   19.15
 -10  -2  -1   71.17   19.51
 -10  -1   0  534.85   32.27
  -9 -13   2    8.91   26.66
  -9  -9  -2  561.99   41.96
  -9  -7  -3  412.71   34.93
  -9  -6  -3  398.81   33.89
  -9  -5  -3  496.79   35.31
  -9  -1  -1  629.05   31.53
  -8 -14   4   81.12   32.89
  -8 -13   2  583.14   46.54
  -8  -9  -2   57.50   18.62
  -8  -7  -3  132.98   20.86
  -8  -3  -3 1017.55   40.15
  -8   0  -1  424.98   23.12
  -7 -12   1   30.08   24.51
  -7 -11   0   25.19   16.81
  -7  -9  -2    2.59   19.04
  -7  -7  -3  622.83   34.80
  -6  -7  -3  822.37   38.21
  -6  -2  -3 1569.67   40.29
  -5 -11   1  501.91   35.27
  -5  -8  -2   13.84   14.04
  -5  -2  -3  368.80   19.20
  -4 -11   2   69.42   19.49
  -4  -4  -3   25.57    9.55
  -4  -3  -3 3315.04   51.95
  -4   0  -2  116.91    8.81
  -2  -6  -1  260.44   15.65
  -1  -9   3  148.04   14.78
   1   0   1 1988.56   18.05
 -13  -7   0  370.79   38.60
 -13  -6   0   88.10   31.31
 -13  -4   1   73.50   28.37
 -12  -9  -1   -3.07   26.30
 -12  -5  -1   36.52   25.12
 -11 -10  -1   10.72   18.17
 -11  -8  -2  249.02   33.26
 -11  -7  -2  225.58   29.24
 -11  -6  -2   10.05   16.52
 -11  -5  -2  125.31   27.66
 -11  -3  -1   35.02   21.02
 -11  -2   0    6.74   15.92
 -10 -12   0  107.44   30.40
 -10 -11  -1  272.73   36.30
 -10  -9  -2  175.55   27.49
 -10  -7  -3  122.41   26.14
 -10  -6  -3   98.39   24.01
 -10  -3  -2 1419.63   53.21
  -9 -12   0    5.37   24.64
  -9 -11  -1  624.78   47.35
  -9 -10  -2   62.77   25.06
  -9  -8  -3  783.36   47.43
  -9  -4  -3   14.15   15.78
  -9  -2  -2  122.42   19.04
  -8 -11  -1  188.35   29.66
  -8  -8  -3  219.85   28.86
  -8   1   0   44.58   10.87
  -7 -14   4  219.47   35.74
  -7 -13   2  198.10   30.84
  -7  -8  -3   84.71   22.30
  -7  -2  -3  341.66   21.91
  -6 -13   3   25.54   22.96
  -6 -11   0  336.46   32.57
  -6 -10  -1   83.87   17.95
  -6  -9  -2   53.48   20.24
  -6   0  -2 3566.37   52.73
  -5 -12   2  984.55   47.01
  -4  -5  -3  479.71   23.56
  -4  -2  -3   27.94    8.05
  -3  -6  -2  798.06   28.48
  -2  -3  -2   12.81    6.10
  -2  -2  -2   21.44    5.84
  -1  -6   0    6.77    5.51
  -1  -4  -1  647.12   17.62
 -13  -5   0  110.46   30.58
 -12 -10  -1  208.66   33.98
 -12  -7  -2  147.79   30.50
 -12  -3   0   19.71   21.53
 -11 -11  -1  213.67   36.33
 -11  -9  -2  229.35   31.31
 -11  -4  -2  157.67   27.52
 -10 -10  -2   -1.56   22.67
 -10  -8  -3   25.45   24.63
 -10  -5  -3 1329.61   55.03
  -9 -13   1  134.83   32.83
  -9  -9  -3  352.37   35.31
  -9  -3  -3  128.94   19.90
  -8 -14   3   61.62   30.21
  -8 -12   0  254.18   33.86
  -8 -10  -2  389.02   33.83
  -8  -9  -3 1537.31   60.81
  -8  -6  -4  461.59   32.68
  -8  -5  -4 1258.76   48.25
  -7 -11  -1  932.56   50.52
  -7 -10  -2   83.51   24.42
  -7  -6  -4  724.74   37.23
  -7  -5  -4  297.31   25.22
  -7  -4  -4  828.02   36.26
  -7   1  -1  157.07   13.94
  -6 -12   1  113.05   25.51
  -6  -8  -3 2173.26   62.32
  -4 -10   0  116.38   18.90
  -4  -9  -1   90.41   16.49
  -3   0  -2 2969.09   33.28
  -2  -4  -2   46.41    7.82
 -13  -8  -1    8.44   22.33
 -13  -7  -1  253.32   33.43
 -13  -6  -1  452.90   44.29
 -12  -9  -2 1089.94   63.63
 -12  -8  -2   88.35   23.78
 -12  -6  -2  198.45   32.11
 -12  -4  -1   13.79   16.81
 -11 -10  -2  424.03   39.47
 -11  -8  -3  152.35   31.31
 -11  -7  -3  135.69   29.40
 -11  -6  -3   28.90   23.60
 -10 -12  -1  238.53   36.40
 -10  -9  -3  148.30   31.11
 -10  -4  -3  810.38   42.89
 -10  -1  -1  153.29   19.98
  -9 -12  -1  419.98   40.91
  -9 -11  -2  124.42   28.16
  -9  -7  -4  330.74   33.53
  -9  -6  -4   10.02   20.10
  -9  -5  -4  434.01   33.57
  -8 -13   1    8.85   19.05
  -8  -7  -4   81.83   22.54
  -8  -4  -4  484.96   30.75
  -7 -14   3   -8.57   24.50
  -7 -12   0   70.22   24.15
  -7  -9  -3  989.05   48.33
  -7  -7  -4   14.18   18.04
  -7   0  -2  399.09   20.68
  -6 -13   2   61.07   22.41
  -6  -6  -4   56.57   15.06
  -6  -3  -4  409.58   23.25
  -6  -1  -3 2699.05   49.36
  -5 -11   0  174.09   24.87
  -5 -10  -1  271.50   26.36
  -5  -9  -2   24.40   15.40
  -5  -1  -3   41.37    7.09
  -4 -11   1  678.10   36.54
  -4  -6  -3 1683.77   43.48
  -3 -10   1  173.33   19.09
  -3  -8  -1 1397.37   40.22
  -2  -9   1   -0.20    8.92
  -2  -8   0 1475.25   38.43
   0  -8   3 2239.03   36.97
   0  -7   2 1125.15   24.71
   0  -4   0  165.24    7.93
   1  -5   2   37.39    3.82
 -13  -5  -1   14.90   26.10
 -13  -4   0   62.62   21.06
 -12 -10  -2  497.89   46.13
 -12  -5  -2   42.91   23.41
 -11 -11  -2  153.67   33.20
 -11  -9  -3  723.84   50.64
 -11  -5  -3  114.73   26.87
 -11  -3  -2  154.47   26.09
 -11  -2  -1   84.27   19.88
 -10 -11  -2  113.96   25.23
 -10 -10  -3  622.43   47.78
 -10  -7  -4  482.93   40.19
 -10  -6  -4  303.09   32.74
 -10  -3  -3   32.40   17.34
 -10  -2  -2  630.87   35.30
  -9 -13   0   24.25   27.37
  -9 -10  -3  141.78   29.91
  -9  -8  -4   72.71   25.38
  -9  -4  -4  787.20   40.45
  -9  -1  -2  149.34   18.47
  -8 -14   2    5.79   27.27
  -8 -12  -1  -15.94   23.69
  -8 -11  -2   42.01   22.73
  -8 -10  -3   72.18   25.96
  -8  -8  -4  106.79   23.52
  -8  -3  -4  235.95   22.22
  -7 -13   1  120.07   27.18
  -7  -8  -4 1130.79   48.46
  -7  -1  -3 2165.96   47.96
  -6 -11  -1   79.06   23.54
  -6 -10  -2   22.63   18.29
  -6  -9  -3   12.59   17.97
  -6  -7  -4  420.15   29.83
  -5 -12   1   97.75   21.45
  -5  -8  -3  675.35   34.35
  -5  -5  -4  572.63   26.85
  -5  -4  -4  533.10   24.69
  -5  -3  -4  673.76   26.77
  -4  -1  -3 1030.23   25.63
  -3 -11   2  421.94   28.30
  -3  -7  -2   53.99   11.26
  -3  -4  -3  114.90   10.57
  -3  -3  -3  375.46   16.45
  -2  -7  -1  177.96   14.17
  -2  -5  -2  542.01   20.39
  -2  -1  -2   18.01    3.82
   0  -6   1  399.18   14.20
 -13  -8  -2  150.68   30.31
 -13  -7  -2   11.64   24.17
 -13  -6  -2  249.03   35.76
 -12  -9  -3   68.21   30.85
 -12  -8  -3  225.23   34.11
 -12  -7  -3   31.99   23.84
 -12  -6  -3  591.38   46.11
 -12  -4  -2  601.99   43.64
 -12  -3  -1  221.14   28.12
 -11 -10  -3  103.27   28.24
 -11  -7  -4  163.22   29.50
 -11  -4  -3  838.84   46.60
 -10 -12  -2   41.36   26.64
 -10  -9  -4   54.85   25.12
 -10  -8  -4    2.46   16.96
 -10  -5  -4   78.39   22.16
  -9  -9  -4  110.19   27.95
  -9  -2  -3  836.06   36.40
  -8 -13   0   -5.08   23.24
  -8  -9  -4    7.51   21.66
  -8   0  -2 1034.61   34.11
  -7 -14   2  157.44   29.90
  -7 -12  -1  496.36   40.95
  -7 -11  -2  243.71   31.45
  -7 -10  -3 1802.96   64.85
  -6 -12   0   44.26   17.67
  -6  -2  -4  385.97   21.40
  -3  -5  -3   72.36    9.62
  -3  -2  -3 1252.29   27.06
  -1  -8   1  480.64   20.82
  -1  -5  -1  494.57   17.01
 -13  -4  -1  152.07   31.51
 -12 -10  -3   55.72   26.59
 -12  -5  -3  496.54   42.17
 -11 -11  -3    9.25   25.73
 -11  -9  -4   18.01   26.53
 -11  -8  -4   75.09   22.58
 -11  -6  -4  678.46   44.96
 -10 -11  -3  179.81   32.43
 -10  -4  -4  681.00   40.84
  -9 -13  -1  549.13   47.99
  -9 -12  -2   25.33   19.35
  -9 -11  -3  307.83   36.57
  -9  -7  -5 1314.19   56.75
  -9  -6  -5  664.94   41.34
  -9  -3  -4  143.65   20.75
  -8 -14   1  708.22   52.72
  -8 -12  -2  452.60   40.82
  -8 -11  -3  194.49   30.52
  -8  -7  -5  588.83   38.45
  -8  -6  -5  477.47   31.73
  -8  -5  -5   77.80   19.25
  -8   1  -1 1472.61   37.45
  -7 -13   0   -0.40   22.78
  -7  -9  -4 2082.30   67.06
  -7  -6  -5  738.74   37.72
  -7  -5  -5 3836.13   77.16
  -7  -2  -4   44.68    9.80
  -6 -13   1  421.79   37.90
  -6  -8  -4  218.18   22.48
  -5 -11  -1   47.54   18.54
  -5 -10  -2   -3.63   15.93
  -5  -7  -4  440.22   27.88
  -5  -2  -4  304.90   17.91
  -5   1  -2  582.42   17.88
  -4 -10  -1  588.91   33.22
  -4  -9  -2    7.71   12.92
  -4  -5  -4   30.04   10.60
  -4  -4  -4  427.77   21.51
  -4  -3  -4  976.83   29.35
  -1  -9   2 2979.88   50.87
  -1  -7   0  389.11   17.51
 -13  -8  -3   56.02   25.31
 -13  -7  -3   41.63   28.47
 -13  -5  -2  117.23   25.67
 -12  -9  -4  -12.75   26.85
 -12  -8  -4   63.03   28.87
 -12  -7  -4   42.42   26.12
 -12  -3  -2  139.38   26.77
 -11 -10  -4    2.89   24.42
 -11  -5  -4  573.53   39.23
 -11  -3  -3  132.27   25.03
 -11  -2  -2  353.22   30.91
 -10 -10  -4   25.05   18.60
 -10  -8  -5  210.32   32.53
 -10  -7  -5   69.30   25.46
 -10  -6  -5  820.70   47.10
 -10  -2  -3  130.74   21.75
 -10  -1  -2  144.97   20.58
  -9 -10  -4  505.77   39.10
  -9  -8  -5  329.94   33.61
  -9  -5  -5   24.34   14.53
  -8 -13  -1  122.47   31.04
  -8 -10  -4 1292.50   58.90
  -8  -8  -5  472.24   36.15
  -8  -4  -5  305.96   26.02
  -7  -7  -5   39.60   14.69
  -7  -4  -5  669.41   32.28
  -6 -12  -1  503.28   38.55
  -6 -11  -2  215.80   27.55
  -6 -10  -3  285.83   29.49
  -6  -6  -5 1519.58   48.88
  -6   0  -3   80.31   10.10
  -6   1  -2  980.43   25.76
  -5 -12   0  347.95   32.23
  -5  -9  -3  608.64   32.91
  -5   0  -3 1115.14   27.28
  -5   2  -1  614.64   15.98
  -4 -11   0  196.33   22.65
  -4  -6  -4  253.36   19.34
  -4   2  -1  168.59    7.42
  -3 -10   0  417.66   26.33
  -3  -8  -2   22.10   10.86
  -3  -6  -3 4374.82   64.73
  -2  -6  -2 1334.01   33.09
  -1   0  -1 1376.52   12.39
   1  -3   1  191.39    3.69
   1  -1   1  571.76    7.21
 -13  -6  -3   19.21   24.39
 -13  -4  -2  181.18   29.60
 -12 -10  -4   90.81   30.82
 -12  -6  -4   -4.44   22.34
 -12  -4  -3   19.77   20.61
 -11 -11  -4  395.61   42.99
 -11  -8  -5  616.55   47.34
 -11  -7  -5  244.05   34.15
 -11  -6  -5   23.79   21.79
 -11  -4  -4    3.31   20.11
 -10 -12  -3    2.93   19.54
 -10 -11  -4  279.32   38.75
 -10  -9  -5  215.99   32.43
 -10  -5  -5  212.77   27.35
 -10  -3  -4  240.29   26.95
  -9 -13  -2   -3.42   26.24
  -9 -12  -3    3.03   24.90
  -9 -11  -4  130.39   31.02
  -9  -9  -5   13.72   16.94
  -9  -4  -5   25.93   13.61
  -9  -2  -4   34.08   14.89
  -9  -1  -3   30.01   13.33
  -8 -14   0   36.51   28.93
  -8  -9  -5   36.75   22.78
  -8  -3  -5  186.23   20.79
  -7 -14   1   -6.51   21.48
  -7 -12  -2  182.66   30.98
  -7 -11  -3   94.52   20.73
  -7 -10  -4   19.72   21.00
  -7  -8  -5   83.45   17.97
  -7   0  -3  577.51   24.18
  -6 -13   0    3.04   19.52
  -6  -9  -4 1797.41   57.80
  -6  -7  -5  529.02   32.20
  -6  -3  -5 1144.29   37.19
  -6  -1  -4 1000.74   30.83
  -6   2  -1  645.21   18.85
  -5  -8  -4 1088.86   42.56
  -4  -2  -4 1833.48   37.15
  -3 -11   1    2.54   13.90
  -3  -1  -3 2014.95   31.41
  -2  -9   0   45.84   11.51
  -2  -8  -1   -6.79    9.88
 -13  -8  -4  223.09   36.10
 -13  -7  -4  234.00   37.09
 -13  -5  -3  476.82   43.68
 -12  -8  -5  136.36   30.47
 -12  -5  -4  312.24   35.20
 -11 -10  -5   -8.20   21.05
 -11  -9  -5  128.60   26.29
 -11  -5  -5  364.91   34.71
 -10 -10  -5   56.84   27.63
 -10  -4  -5   79.30   21.96
  -9 -10  -5   42.77   26.18
  -9  -7  -6   52.24   23.55
  -9  -6  -6  510.30   37.69
  -9  -3  -5  226.22   23.79
  -8 -13  -2  166.92   31.53
  -8 -12  -3   20.05   25.87
  -8 -11  -4  935.84   53.13
  -8  -7  -6  326.55   31.75
  -8  -6  -6  842.15   43.09
  -8  -5  -6  368.72   29.54
  -7 -13  -1   26.43   18.63
  -7  -9  -5   70.89   22.84
  -7  -1  -4  350.04   20.80
  -7   1  -2  465.07   20.24
  -6  -8  -5  466.73   32.12
  -5  -4  -5 5950.42   80.65
  -5  -1  -4  527.43   21.05
  -4   0  -3 3389.94   41.94
  -3  -7  -3 2579.06   52.82
  -1  -6  -1  161.67   11.25
   0  -5   0 1899.57   26.94
 -13  -6  -4  321.89   40.24
 -12 -10  -5  195.14   35.65
 -12  -9  -5   55.16   22.57
 -12  -7  -5  203.72   29.56
 -12  -6  -5  148.55   31.36
 -12  -4  -4   53.09   21.89
 -12  -3  -3  153.50   26.87
 -11 -11  -5   68.43   27.16
 -11  -3  -4  148.21   25.68
 -11  -2  -3   46.12   19.46
 -10 -12  -4  584.97   49.04
 -10 -11  -5  307.14   37.65
 -10  -9  -6  412.95   39.44
 -10  -8  -6 1064.36   55.38
 -10  -7  -6  321.31   31.65
 -10  -6  -6  133.59   27.07
  -9 -13  -3    1.44   24.09
  -9 -12  -4   -7.16   24.47
  -9  -9  -6  661.19   44.91
  -9  -8  -6  434.17   35.06
  -9  -5  -6   75.75   20.30
  -8 -14  -1   11.67   27.05
  -8 -10  -5  179.10   25.84
  -8  -8  -6  199.37   28.50
  -8  -4  -6   24.77   15.60
  -8   0  -3   28.23   10.58
  -7 -14   0  130.80   30.11
  -7 -12  -3  292.82   33.56
  -7 -11  -4  184.95   28.48
  -7  -7  -6  581.54   35.59
  -7  -6  -6  856.63   39.25
  -7  -5  -6   57.00   14.24
  -6 -12  -2  317.13   33.45
  -6 -11  -3  157.06   25.01
  -6 -10  -4  987.92   47.31
  -6  -2  -5    1.93    8.59
  -5 -12  -1   60.08   21.66
  -5 -11  -2  599.17   35.35
  -5 -10  -3  114.00   18.56
  -5  -9  -4    0.01   14.18
  -5  -7  -5 1685.11   50.39
  -5  -3  -5 1878.50   43.49
  -4 -11  -1  553.26   33.50
  -4 -10  -2   -8.43   13.61
  -4  -9  -3   48.28   16.17
  -3  -4  -4   51.17    9.76
  -2  -7  -2  158.19   13.77
  -2  -4  -3  734.47   22.35
  -2  -3  -3    4.04    5.88
  -2   0  -2   45.80    4.60
 -13  -8  -5  -10.60   28.27
 -13  -7  -5   61.98   26.56
 -13  -5  -4   -3.30   22.01
 -13  -4  -3  246.88   32.89
 -12  -5  -5    1.94   20.95
 -11  -9  -6  230.92   34.17
 -11  -8  -6   53.12   20.78
 -11  -7  -6   73.53   21.40
 -11  -6  -6   55.03   25.32
 -11  -4  -5    4.39   20.38
 -10 -10  -6    0.96   22.12
 -10  -5  -6   92.63   22.68
 -10  -3  -5  395.65   31.81
 -10  -2  -4   22.88   15.56
 -10  -1  -3   77.73   18.10
  -9 -11  -5  127.77   25.01
  -9  -4  -6   55.39   19.60
  -8 -12  -4  220.88   32.78
  -8  -9  -6  377.96   36.02
  -8   1  -2   38.28   11.17
  -7 -13  -2  544.42   43.83
  -7 -10  -5  903.92   48.80
  -7  -8  -6  261.66   28.80
  -7  -4  -6  159.33   18.21
  -7   2  -1   13.87    7.14
  -6 -13  -1  121.24   26.97
  -6  -9  -5  400.55   32.17
  -6  -6  -6   97.43   18.30
  -4  -5  -5 2291.43   49.87
  -3 -10  -1  119.83   17.40
  -3  -5  -4  587.13   23.47
  -3  -3  -4 1394.35   31.48
  -3   4   2  421.18    8.70
  -2  -5  -3 4042.28   54.32
  -1  -4  -2 3445.59   40.72
  -1  -3  -2    5.49    4.48
   0  -8   2  528.01   18.43
   0  -7   1  293.55   13.24
 -13  -6  -5   81.31   30.04
 -12 -10  -6  337.83   42.77
 -12  -9  -6  593.93   49.00
 -12  -8  -6  157.87   27.83
 -12  -7  -6   15.46   25.61
 -11 -10  -6  275.08   33.29
 -11  -5  -6  305.66   34.31
 -10 -12  -5  292.61   40.01
 -10  -7  -7  544.01   41.60
 -10  -4  -6   -4.23   18.26
  -9 -10  -6  456.66   38.20
  -9  -8  -7  526.39   40.33
  -9  -7  -7   72.42   24.09
  -9  -6  -7  589.91   38.72
  -9  -2  -5  122.14   18.76
  -9  -1  -4   -4.05   13.54
  -8 -14  -2   36.05   25.64
  -8 -13  -3   75.16   23.50
  -8 -11  -5    4.97   17.06
  -8 -10  -6  172.97   28.81
  -8  -7  -7    6.59   17.90
  -8  -6  -7  293.33   28.44
  -8  -3  -6  187.84   21.22
  -7 -14  -1   64.54   27.25
  -7  -9  -6   75.87   23.65
  -6  -7  -6  389.12   27.45
  -5  -8  -5   37.64   13.32
  -5  -2  -5  127.72   13.21
  -5   3   0  304.28    8.86
  -4  -6  -5  729.97   30.72
  -4  -4  -5 1653.08   40.07
  -4  -1  -4  699.21   21.47
  -4   3   0  173.74    4.87
  -3 -11   0   48.66   16.19
  -3  -6  -4 1270.60   36.35
  -2  -2  -3  969.63   21.31
  -1  -9   1  169.66   14.15
  -1  -8   0  573.60   21.99
  -1  -2  -2  455.05   12.50
 -13  -8  -6  274.40   40.43
 -13  -4  -4    0.34   23.42
 -12  -6  -6   50.10   25.57
 -12  -4  -5   34.99   23.95
 -12  -3  -4   76.69   23.64
 -11 -11  -6   82.65   24.22
 -11  -9  -7  274.95   37.73
 -11  -8  -7  182.77   32.72
 -11  -7  -7  177.79   31.73
 -11  -3  -5  319.96   31.27
 -11  -2  -4   11.68   17.82
 -10 -11  -6  251.25   32.94
 -10  -9  -7  127.35   31.09
 -10  -8  -7  161.23   25.94
 -10  -6  -7  131.49   25.83
  -9 -13  -4    5.50   19.13
  -9 -12  -5  226.39   30.77
  -9 -11  -6   85.82   28.71
  -9  -9  -7  186.79   31.89
  -9  -5  -7  433.47   34.58
  -9  -3  -6 1367.63   49.81
  -8  -8  -7  557.70   39.88
  -8  -5  -7   34.57   17.45
  -7 -12  -4  460.54   39.86
  -7 -11  -5  440.09   38.55
  -7  -7  -7    4.55   16.01
  -7  -6  -7  -10.40   16.84
  -6 -12  -3  287.85   32.18
  -6 -11  -4  113.16   24.12
  -6 -10  -5    0.88   18.75
  -6  -8  -6 1408.28   50.46
  -6  -3  -6  517.77   26.45
  -6   0  -4  111.58   12.23
  -5 -12  -2  622.50   39.38
  -5 -11  -3   98.27   21.08
  -5 -10  -4  253.08   27.03
  -5  -4  -6  399.01   23.63
  -4 -10  -3   10.56   14.05
  -4  -3  -5   72.65    9.63
  -3  -2  -4  403.02   16.22
  -3   2  -1 1243.24   13.62
  -2  -9  -1 2545.20   52.05
  -2  -6  -3   24.45    8.21
  -1  -7  -1  129.72   11.02
  -1  -5  -2   59.51    7.57
   2  -3   3  234.73    6.00
 -13  -7  -6   21.02   20.22
 -13  -5  -5   -4.60   22.09
 -12 -10  -7  195.99   35.17
 -12  -9  -7   26.34   28.61
 -12  -8  -7   43.01   27.48
 -12  -7  -7   80.59   26.86
 -12  -5  -6   17.50   24.00
 -11 -10  -7   34.38   25.95
 -11  -6  -7   56.05   24.02
 -11  -4  -6  970.29   49.52
 -10 -12  -6   70.00   30.45
 -10 -10  -7  497.65   43.70
 -10  -5  -7 1189.37   53.12
 -10  -3  -6  665.93   38.11
 -10  -2  -5   31.03   17.55
 -10  -1  -4  120.72   20.11
  -9 -10  -7  383.85   40.02
  -8 -13  -4   11.93   26.43
  -8 -12  -5   24.96   24.30
  -8 -11  -6  117.57   28.37
  -8  -9  -7 1743.96   66.18
  -8  -4  -7  461.61   31.02
  -7 -13  -3  161.19   26.17
  -7 -10  -6    9.58   21.53
  -7  -8  -7   17.27   19.89
  -7  -5  -7  230.93   22.18
  -7  -1  -5  149.72   15.15
  -7   0  -4  725.89   27.02
  -6 -13  -2  110.33   25.00
  -6  -9  -6   50.05   20.43
  -6  -1  -5 2019.76   43.82
  -6   1  -3   50.88    8.84
  -5  -9  -5  239.91   24.49
  -5  -7  -6  915.60   38.79
  -5   0  -4   95.56   10.53
  -4 -11  -2  204.12   23.08
  -4  -9  -4 1182.44   43.19
  -3  -7  -4   62.00   12.35
  -3   0  -3  580.23   15.68
  -2  -8  -2  437.93   22.02
   0  -6   0  619.66   17.25
 -13  -8  -7  107.82   32.68
 -13  -6  -6  253.31   35.59
 -12  -6  -7  523.31   44.80
 -11 -11  -7   30.49   24.86
 -11  -5  -7   53.91   24.31
 -10 -11  -7  109.15   31.52
 -10  -8  -8   17.70   24.33
 -10  -7  -8 1132.25   56.90
 -10  -4  -7 1413.82   55.32
  -9 -13  -5  581.85   48.79
  -9 -12  -6  129.50   31.70
  -9  -8  -8  201.57   31.17
  -9  -7  -8  691.91   44.42
  -9  -6  -8   26.75   19.95
  -9  -4  -7   11.57   13.05
  -8 -14  -3  468.56   44.16
  -8 -10  -7  289.90   34.30
  -8  -2  -6   12.19   13.03
  -8   0  -4  101.39   14.32
  -7 -14  -2  208.99   28.58
  -7  -9  -7  784.11   44.76
  -7  -4  -7 1042.01   40.17
  -7   1  -3  218.87   14.75
  -6  -7  -7  556.09   33.68
  -6  -6  -7   78.01   15.53
  -6  -5  -7  403.18   27.51
  -5  -8  -6   51.53   16.67
  -5  -3  -6 2857.36   54.83
  -5   1  -3  521.42   17.11
  -4  -8  -5  493.19   28.96
  -4  -2  -5   35.76    8.78
  -3 -11  -1  400.85   27.56
  -3 -10  -2 1534.03   46.47
   1  -6   2   98.21    5.85
   1  -4   1 2798.58   18.89
 -13  -7  -7   77.44   30.80
 -13  -5  -6  145.32   32.92
 -13  -4  -5  117.85   29.67
 -12  -9  -8   67.14   28.26
 -12  -8  -8  224.74   34.52
 -12  -4  -6  281.84   33.96
 -12  -3  -5  128.51   25.78
 -11 -10  -8   -1.08   24.06
 -11  -9  -8   11.25   18.74
 -11  -8  -8  133.99   25.99
 -11  -7  -8  124.69   28.68
 -11  -3  -6   -1.11   19.12
 -11  -2  -5  541.62   34.83
 -10 -10  -8    7.30   25.53
 -10  -9  -8    9.52   18.45
 -10  -6  -8  630.49   42.44
  -9 -11  -7 1160.07   58.47
  -9  -9  -8   84.35   25.36
  -9  -5  -8  380.28   32.99
  -9  -2  -6  196.00   22.60
  -9  -1  -5  667.13   32.40
  -8 -13  -5  178.31   32.11
  -8 -12  -6  137.09   29.58
  -8  -8  -8   50.44   23.33
  -8  -7  -8   57.75   17.54
  -8  -6  -8 1002.43   45.32
  -8  -5  -8 1434.00   52.71
  -8  -3  -7  332.70   25.92
  -7 -13  -4   57.87   26.72
  -7 -12  -5  191.76   30.05
  -7 -11  -6   15.09   22.19
  -6 -13  -3 1128.30   53.95
  -6 -12  -4  500.23   38.08
  -6 -11  -5  721.89   40.89
  -6 -10  -6   32.76   20.34
  -6  -8  -7  235.95   27.36
  -6  -2  -6  927.57   31.90
  -5 -12  -3   -2.76   19.19
  -5 -11  -4  593.01   37.65
  -5 -10  -5  608.52   36.76
  -5  -1  -5    6.95    5.50
  -4  -5  -6   17.34   11.13
  -3  -5  -5  409.47   21.06
  -3  -4  -5   63.30   10.42
  -2  -7  -3  225.47   16.05
  -2  -1  -3  271.33   11.02
  -2   3   1 1843.53   15.73
  -1  -6  -2   65.95    8.34
   0  -3  -1 1103.82   16.64
 -13  -6  -7   73.84   30.87
 -12 -10  -8   12.57   20.96
 -12  -7  -8   56.17   25.63
 -12  -5  -7  349.98   36.40
 -11 -11  -8   81.70   29.85
 -11  -6  -8  599.07   41.85
 -11  -4  -7  865.73   47.59
 -10 -12  -7   19.37   20.31
 -10 -11  -8  253.34   36.05
 -10  -5  -8   43.57   21.61
  -9 -13  -6   31.65   27.88
  -9 -12  -7  136.63   29.92
  -9 -10  -8  818.94   51.36
  -9  -3  -7  280.53   26.38
  -8 -14  -4    9.08   27.37
  -8 -11  -7  101.85   28.41
  -8  -9  -8   26.37   21.53
  -8   1  -3   97.93   12.36
  -7 -14  -3  246.25   35.24
  -7 -10  -7  849.32   47.71
  -7  -8  -8   -1.41   17.35
  -7  -7  -8  216.62   25.62
  -7  -6  -8  495.20   31.41
  -7  -5  -8  132.37   20.36
  -6   2  -2    1.22    5.21
  -5  -9  -6  139.79   20.98
  -4 -11  -3  242.62   25.62
  -4 -10  -4   69.94   18.53
  -4  -4  -6 1952.47   44.96
  -3  -6  -5  380.87   21.59
  -3  -1  -4  558.50   17.88
  -2  -4  -4   24.95    7.57
  -1  -9   0   16.02    9.84
   0  -4  -1  141.62    7.73
 -13  -8  -8  141.56   30.72
 -13  -7  -8  415.20   43.81
 -13  -4  -6   94.45   26.30
 -12  -6  -8   12.39   23.64
 -11  -9  -9  109.21   31.81
 -11  -8  -9  690.97   50.21
 -11  -7  -9  346.15   37.24
 -11  -5  -8  713.05   46.42
 -10  -9  -9  226.38   34.13
 -10  -8  -9  303.42   35.47
 -10  -7  -9   40.16   25.21
 -10  -3  -7  283.56   27.95
 -10  -2  -6  537.20   33.11
 -10  -1  -5  227.73   23.39
  -9 -11  -8   51.41   27.99
  -9  -8  -9   -2.21   22.92
  -9  -7  -9  446.22   38.46
  -9  -4  -8  503.43   35.01
  -8 -10  -8  816.31   50.14
  -8  -4  -8    7.45   14.91
  -7 -12  -6  216.29   31.21
  -7  -9  -8  960.59   48.57
  -6 -12  -5  762.03   45.27
  -6  -9  -7   57.33   16.53
  -5  -7  -7  796.54   36.99
  -5  -4  -7    3.81   10.83
  -5  -2  -6    2.81    5.89
  -5   2  -2    7.18    4.17
  -4  -9  -5  173.36   20.58
  -4  -3  -6   71.53   11.43
  -4   0  -4   42.65    6.93
  -4   1  -3 1200.83   22.53
  -3  -3  -5  484.70   19.59
  -2  -9  -2  543.21   25.59
  -2  -5  -4  217.10   13.84
  -2  -3  -4  108.49    9.94
  -1  -8  -1  662.23   23.61
  -1  -1  -2   51.30    4.72
 -13  -6  -8  224.48   35.14
 -13  -5  -7  426.27   40.81
 -12  -9  -9   32.57   21.47
 -12  -8  -9   91.06   28.65
 -12  -7  -9   99.63   28.23
 -12  -5  -8  219.89   33.01
 -12  -4  -7   29.23   21.48
 -12  -3  -6   68.13   21.50
 -11 -11  -9   89.80   28.58
 -11 -10  -9   15.05   18.25
 -11  -6  -9   -1.69   23.00
 -11  -3  -7  213.73   26.94
 -10 -12  -8  409.62   42.87
 -10 -10  -9   35.89   25.10
 -10  -6  -9   40.17   18.21
 -10  -4  -8  196.49   24.24
  -9 -10  -9   64.36   25.89
  -9  -9  -9    8.95   17.36
  -9  -6  -9 1278.03   53.78
  -8 -14  -5   44.02   29.25
  -8 -13  -6  213.27   33.91
  -8 -12  -7  222.32   35.22
  -8  -8  -9  449.68   37.61
  -8  -7  -9  577.79   37.29
  -8  -6  -9  349.13   32.19
  -8  -2  -7  221.50   21.70
  -7 -14  -4  297.31   35.33
  -7 -13  -5  111.56   27.12
  -7 -11  -7   47.00   22.68
  -7  -4  -8  651.01   32.95
  -7  -1  -6 2943.60   57.26
  -7   0  -5 1234.56   34.96
  -6 -13  -4  166.71   29.04
  -6 -11  -6  105.53   20.82
  -6 -10  -7   -0.81   17.31
  -6  -7  -8    2.77   15.61
  -6  -6  -8  128.88   18.02
  -6  -5  -8  439.38   28.53
  -6  -1  -6   10.95    8.65
  -5 -12  -4   21.65   20.17
  -5 -11  -5   21.36   19.53
  -5  -8  -7 2293.60   62.48
  -4  -8  -6  278.72   23.57
  -4  -1  -5   86.98    9.93
  -3 -11  -2  377.89   26.75
  -3 -10  -3   74.79   15.71
  -3  -7  -5   -0.06   10.53
  -2  -8  -3  472.72   23.34
  -2  -6  -4 2059.36   42.33
  -1  -7  -2   29.76    8.85
   0  -8   1 1172.72   26.05
   0  -2  -1 2446.48   20.26
 -12  -6  -9    3.86   23.38
 -11  -4  -8   18.81   19.83
 -11  -2  -6  123.44   21.22
 -10 -11  -9   14.46   24.85
 -10  -5  -9   71.51   22.26
  -9 -13  -7   57.35   23.07
  -9 -12  -8   12.92   24.06
  -9  -5  -9  232.61   25.49
  -9  -3  -8   31.47   17.97
  -9  -2  -7 1062.48   42.59
  -9  -1  -6   24.46   13.54
  -8 -11  -8  923.11   51.25
  -8  -9  -9  182.29   26.00
  -8  -5  -9  255.97   26.68
  -8  -3  -8  369.38   27.25
  -8   0  -5  103.24   14.43
  -7 -10  -8   20.32   20.20
  -7  -7  -9   15.22   19.10
  -7  -6  -9  827.82   41.39
  -6  -8  -8  269.20   25.23
  -6  -2  -7 2555.34   53.81
  -6   0  -5 2270.28   43.43
  -5 -10  -6   40.17   15.09
  -5  -3  -7 2532.23   52.85
  -4 -11  -4   64.54   17.62
  -3  -2  -5 2491.13   40.84
  -1  -4  -3  714.66   19.82
   0  -7   0   56.10    7.45
   0  -5  -1  373.04   12.59
 -13  -7  -9   -4.73   18.66
 -13  -5  -8   -5.90   25.04
 -13  -4  -7  108.73   29.16
 -12  -9 -10  919.58   61.06
 -12  -8 -10  166.54   34.36
 -12  -4  -8   15.75   20.61
 -12  -3  -7  132.36   24.35
 -11 -10 -10  443.98   44.57
 -11  -9 -10  166.91   28.67
 -11  -8 -10   36.81   20.57
 -11  -7 -10  227.31   34.92
 -11  -5  -9   36.21   22.68
 -10 -12  -9   21.10   27.93
 -10 -10 -10   67.63   29.35
 -10  -9 -10  186.11   28.34
 -10  -8 -10  486.78   39.34
 -10  -7 -10  183.60   29.87
 -10  -3  -8  422.00   33.45
 -10  -2  -7   48.85   19.20
  -9 -11  -9   75.11   22.54
  -9  -9 -10  374.79   38.95
  -9  -8 -10  398.14   38.67
  -9  -7 -10  350.09   35.11
  -9  -4  -9   21.90   18.80
  -8 -13  -7   27.01   27.09
  -8 -12  -8  194.77   32.37
  -8 -10  -9  350.86   33.50
  -8  -4  -9   66.46   18.33
  -7 -13  -6  524.79   43.36
  -7 -12  -7   87.73   27.90
  -7  -9  -9   89.23   23.29
  -7  -8  -9  422.25   32.28
  -7  -5  -9 1636.19   54.04
  -7  -3  -8  369.08   24.67
  -7   1  -4  234.24   15.84
  -6 -12  -6   -5.16   21.06
  -6  -9  -8 1030.41   47.48
  -6   1  -4  884.42   25.17
  -5  -9  -7  544.62   33.90
  -5  -6  -8   14.36   12.20
  -5   0  -5    3.06    6.01
  -4 -10  -5 1391.15   48.02
  -4  -5  -7  189.77   17.83
  -4  -2  -6  491.29   21.32
  -4   4   2   34.21    3.85
  -2  -7  -4  643.21   25.67
  -2  -2  -4  239.29   12.33
  -1  -5  -3 2201.93   36.59
  -1  -3  -3  387.50   13.72
 -13  -6  -9   80.29   30.42
 -12  -7 -10   78.45   27.11
 -12  -5  -9  123.53   29.50
 -11 -11 -10  136.73   26.95
 -11  -6 -10  180.39   32.12
 -11  -3  -8  166.85   25.08
 -10 -11 -10  331.44   41.37
 -10  -6 -10   18.01   16.56
 -10  -4  -9    1.84   17.69
 -10  -1  -6   91.66   18.64
  -9 -13  -8  124.25   31.58
  -9 -12  -9   62.19   28.66
  -9 -10 -10   98.10   29.13
  -9  -6 -10   43.26   17.58
  -8 -14  -6   46.73   22.24
  -8 -11  -9    6.74   24.36
  -8  -8 -10  153.37   28.46
  -8  -7 -10  126.52   24.74
  -8  -6 -10  567.46   38.48
  -8   1  -4  768.50   27.79
  -7 -14  -5  102.05   28.13
  -7 -11  -8  270.40   29.46
  -7  -4  -9   51.80   16.63
  -6 -13  -5    3.76   19.45
  -6 -11  -7   58.67   18.65
  -6 -10  -8  244.10   28.54
  -6  -7  -9  826.96   40.94
  -6  -6  -9 1470.72   50.65
  -5 -12  -5  419.13   34.51
  -5 -11  -6  925.05   45.61
  -5  -7  -8  809.94   36.88
  -5  -1  -6 1184.56   31.81
  -4  -9  -6   33.62   12.55
  -4  -4  -7   18.28   10.48
  -4   2  -2 1446.68   19.83
  -3  -6  -6  129.33   14.88
  -3  -5  -6 2443.44   48.98
  -3  -4  -6  198.61   15.47
  -2  -9  -3  108.82   15.70
   1  -5   1 2439.79   21.01
 -13  -7 -10   12.58   26.55
 -12  -9 -11    1.46   27.90
 -12  -6 -10   73.26   29.11
 -11 -10 -11   25.39   23.02
 -11  -9 -11  437.36   44.91
 -11  -8 -11   14.40   26.09
 -11  -5 -10  396.00   37.25
 -11  -4  -9   62.04   22.54
 -11  -2  -7    9.82   17.73
 -10 -12 -10   20.84   27.72
 -10  -9 -11  137.26   31.53
 -10  -8 -11  207.53   34.03
 -10  -5 -10   26.20   20.10
  -9 -11 -10   95.37   30.00
  -9  -5 -10  129.08   21.15
  -9  -2  -8   48.18   16.62
  -8 -10 -10  186.93   30.71
  -8  -9 -10  568.80   39.66
  -8  -5 -10   11.83   18.50
  -8  -2  -8  270.49   23.26
  -7 -10  -9  362.76   32.35
  -7  -7 -10  442.92   34.98
  -7  -1  -7 1046.99   36.08
  -6  -8  -9   27.34   17.82
  -6  -5  -9  704.37   34.16
  -5 -10  -7   25.97   17.88
  -5  -8  -8  575.57   32.66
  -5  -2  -7 2050.85   45.57
  -5   1  -4  136.90    9.72
  -4  -8  -7  120.39   18.54
  -3 -11  -3   64.95   16.78
  -3 -10  -4  437.27   27.44
  -1  -9  -1  180.34   14.49
  -1  -8  -2  142.47   13.46
  -1  -6  -3 1165.72   28.60
   0  -6  -1    6.21    5.13
   2  -5   4  927.01   10.28
 -13  -6 -10  217.31   35.97
 -13  -5  -9   25.38   24.18
 -12  -8 -11  117.36   26.78
 -12  -7 -11   37.83   26.93
 -12  -4  -9  176.01   30.38
 -12  -3  -8   90.85   22.80
 -11  -7 -11  722.52   47.20
 -10 -10 -11  610.08   45.55
 -10  -7 -11  346.82   33.43
 -10  -6 -11   47.42   23.16
 -10  -3  -9  641.74   39.38
 -10  -2  -8   65.05   18.16
  -9 -13  -9   73.88   30.76
  -9  -9 -11    4.21   24.24
  -9  -8 -11    9.32   17.07
  -9  -7 -11  107.79   25.97
  -9  -4 -10    3.22   16.53
  -9  -3  -9   80.94   16.69
  -9  -1  -7   33.03   15.20
  -8 -14  -7  494.54   47.50
  -8 -13  -8   64.74   27.69
  -8 -12  -9   72.98   29.30
  -8  -3  -9  110.59   16.92
  -8   0  -6  648.68   28.87
  -7 -14  -6  266.30   36.47
  -7 -13  -7   96.40   27.44
  -7 -12  -8  496.59   41.23
  -7 -11  -9  173.65   29.09
  -7  -9 -10   63.04   22.10
  -7  -8 -10 1163.77   50.63
  -7  -6 -10  199.24   22.72
  -7  -5 -10  106.21   20.60
  -7  -3  -9  144.14   19.39
  -7   0  -6   10.42    9.07
  -6 -13  -6  298.50   33.07
  -6 -12  -7  107.53   26.93
  -6 -11  -8   -0.07   19.20
  -6  -9  -9   37.92   21.31
  -6  -4  -9  433.59   28.07
  -5  -9  -8  141.68   23.47
  -4 -11  -5 1016.47   43.80
  -4 -10  -6  567.54   34.20
  -4  -3  -7 2634.12   50.43
  -3  -3  -6    4.36    5.41
  -3   0  -4   25.10    5.44
  -2  -8  -4   58.44   11.90
  -2  -6  -5  114.33   12.64
  -2  -5  -5  661.52   23.57
  -2  -4  -5  857.84   25.75
   0   1   1 6829.65   32.05
 -13  -7 -11  138.24   32.75
 -12  -6 -11  676.91   49.30
 -12  -5 -10   52.96   21.04
 -11  -9 -12  256.98   37.17
 -11  -6 -11  413.48   36.58
 -11  -3  -9  209.46   27.12
 -10 -11 -11  132.24   27.57
 -10  -4 -10  104.16   23.56
 -10  -1  -7   78.19   18.58
  -9 -12 -10   32.33   20.77
  -9 -10 -11  866.20   51.53
  -9  -6 -11   17.43   16.23
  -8 -11 -10    7.13   22.90
  -8  -9 -11  141.85   29.35
  -8  -8 -11  324.29   33.70
  -8  -7 -11  122.35   25.18
  -8  -6 -11  288.91   29.98
  -8  -4 -10  329.18   28.40
  -6 -10  -9   55.89   20.63
  -6  -2  -8  697.35   30.07
  -6  -1  -7 3230.24   57.02
  -6   0  -6 3869.56   57.77
  -5 -12  -6  668.17   41.58
  -5 -11  -7   56.30   21.34
  -5  -7  -9 1725.81   54.12
  -5  -6  -9  238.08   23.30
  -5  -3  -8   86.04   11.95
  -4  -9  -7  675.59   35.05
  -4  -1  -6  627.32   22.34
  -4   0  -5   61.03    7.90
  -3  -1  -5  435.91   16.83
  -2  -3  -5  742.18   22.68
  -2   0  -3 1827.31   23.58
  -1  -2  -3   78.68    6.12
 -13  -5 -10  406.33   42.42
 -12  -9 -12  -11.35   20.36
 -12  -8 -12  457.22   45.94
 -11 -10 -12   10.40   17.37
 -11  -8 -12  588.05   45.02
 -11  -7 -12    1.55   24.47
 -11  -5 -11   34.68   24.58
 -11  -4 -10  656.66   41.29
 -11  -2  -8   15.57   18.50
 -10 -10 -12  152.24   32.40
 -10  -9 -12  206.82   32.28
 -10  -8 -12   23.18   22.97
 -10  -7 -12 1177.11   60.10
 -10  -5 -11  325.05   33.47
  -9 -13 -10   30.27   27.53
  -9 -11 -11  587.30   45.11
  -9  -8 -12   63.91   25.10
  -9  -5 -11  372.90   33.17
  -8 -14  -8  128.64   34.42
  -8 -13  -9  864.96   56.78
  -8 -12 -10   57.81   26.26
  -8 -10 -11   -3.14   23.65
  -8  -5 -11  156.56   24.10
  -7 -13  -8    4.14   24.39
  -7 -12  -9    2.06   22.21
  -7 -10 -10   16.43   16.48
  -7  -4 -10  165.86   21.74
  -6  -8 -10 1122.77   49.77
  -6  -7 -10  149.37   20.81
  -6  -6 -10   60.18   15.63
  -6   2  -3   51.83    7.21
  -5 -10  -8  300.60   29.98
  -5  -8  -9    2.17   16.60
  -5  -5  -9   21.60   10.12
  -4  -7  -8  450.37   28.16
  -3 -11  -4   -1.98   14.66
  -3 -10  -5  134.05   18.30
  -2  -7  -5  305.96   18.98
  -2  -1  -4 7985.09   58.62
  -1  -7  -3   68.97    9.80
   0  -8   0  520.19   18.02
 -13  -6 -11   23.08   25.41
 -12  -7 -12  350.66   40.08
 -12  -5 -11  633.51   47.75
 -12  -4 -10  377.63   38.13
 -12  -3  -9    2.81   20.52
 -11  -6 -12  495.87   42.53
 -10 -11 -12  236.20   38.54
 -10  -6 -12 1041.18   55.45
 -10  -3 -10   94.88   21.35
  -9 -12 -11  162.96   34.44
  -9 -10 -12  628.34   48.78
  -9  -9 -12   31.62   20.06
  -9  -7 -12  865.10   48.24
  -9  -3 -10 1447.52   53.85
  -9  -2  -9  367.64   28.85
  -8 -11 -11  226.87   33.39
  -8  -3 -10  130.13   20.27
  -8  -2  -9 1292.69   45.37
  -8   1  -5  965.79   31.15
  -7 -14  -7   43.34   24.70
  -7 -11 -10   59.09   25.40
  -7  -9 -11  924.85   50.78
  -7  -8 -11  164.49   23.60
  -7  -7 -11   15.64   14.49
  -7  -6 -11   36.97   19.05
  -7   1  -5  870.73   27.36
  -6 -13  -7  231.58   31.88
  -6 -12  -8  409.42   37.40
  -6 -11  -9  337.84   34.42
  -6  -9 -10  142.67   25.83
  -6  -5 -10  634.41   33.44
  -5  -9  -9   74.31   19.83
  -5  -1  -7  799.41   27.67
  -4 -11  -6  129.73   22.19
  -4 -10  -7  109.42   20.38
  -4  -8  -8 1362.84   47.10
  -4  -4  -8   17.71    7.94
  -4  -2  -7   78.27    9.92
  -4   1  -4  238.91   11.31
  -3  -9  -6  167.91   19.77
  -3  -6  -7 1980.50   47.39
  -3  -5  -7   16.23    7.53
  -3  -4  -7  265.88   17.96
  -3  -2  -6   71.05    8.65
  -2  -9  -4  225.37   18.63
 -12  -8 -13   11.23   24.93
 -12  -6 -12   60.06   29.11
 -11 -10 -13   14.69   24.34
 -11  -9 -13   66.17   27.14
 -11  -8 -13  636.65   50.28
 -11  -4 -11  435.21   37.24
 -11  -3 -10   55.51   20.76
 -10  -9 -13  354.14   39.56
 -10  -8 -13  420.46   40.93
 -10  -4 -11  851.59   46.20
 -10  -2  -9  178.38   24.40
  -9 -11 -12  -10.18   25.50
  -9  -6 -12  184.20   25.18
  -9  -4 -11  200.28   23.63
  -9  -1  -8   32.48   15.25
  -8 -13 -10   79.94   28.65
  -8  -9 -12   17.61   23.71
  -8  -8 -12   69.16   20.12
  -8  -7 -12   -5.20   18.97
  -8  -6 -12  637.95   40.73
  -8  -4 -11   19.93   18.31
  -7 -10 -11  390.87   37.74
  -7  -5 -11  546.38   35.08
  -7  -3 -10  367.95   26.82
  -6 -10 -10   42.72   20.14
  -6  -4 -10   -3.56   13.51
  -6   1  -5    1.43    6.04
  -5 -12  -7   11.13   20.20
  -5 -11  -8  331.23   32.10
  -5  -2  -8  511.74   23.82
  -5   0  -6 3625.54   52.17
  -5   2  -3  178.68    9.24
  -5   3  -1   39.67    3.74
  -2  -8  -5  665.02   28.27
  -1  -9  -2 2189.58   44.25
  -1  -5  -4  118.71   10.47
  -1  -4  -4    8.68    5.85
   0  -7  -1 1538.41   28.66
   0  -4  -2 3661.71   36.44
 -13  -6 -12  208.17   37.39
 -13  -5 -11  237.04   34.78
 -12  -7 -13   29.75   27.54
 -11  -7 -13  576.59   45.88
 -11  -5 -12  499.78   42.98
 -11  -2  -9  307.91   29.98
 -10 -11 -13  157.18   33.94
 -10 -10 -13   -4.51   16.99
 -10  -7 -13   80.14   28.76
 -10  -5 -12  188.82   25.78
 -10  -1  -8  215.20   23.62
  -9 -12 -12   85.08   28.84
  -9  -9 -13  384.90   40.46
  -9  -8 -13   50.28   26.35
  -9  -5 -12   91.58   22.96
  -8 -14  -9  144.43   30.27
  -8 -12 -11  177.60   33.28
  -8 -10 -12  545.94   44.09
  -7 -14  -8   77.21   29.05
  -7 -13  -9  268.60   35.37
  -7 -12 -10  116.28   29.62
  -7   0  -7  361.29   21.05
  -6  -8 -11  376.08   33.00
  -6  -7 -11  896.32   44.55
  -6  -6 -11    4.02   15.85
  -6  -1  -8    8.17    9.21
  -5 -10  -9  322.02   30.64
  -5  -7 -10  223.50   24.33
  -5  -6 -10 1852.11   55.10
  -4  -9  -8 1015.21   41.57
  -4  -3  -8 2999.49   55.51
  -3  -3  -7   40.32    9.85
  -2  -6  -6 2166.00   45.90
  -2  -5  -6 3332.32   54.06
  -2  -2  -5  379.11   15.22
  -1  -8  -3  393.04   19.66
  -1  -6  -4    5.36    6.19
   0  -5  -2 1177.64   22.74
 -12  -5 -12  310.25   36.39
 -12  -4 -11   16.35   21.21
 -12  -3 -10  251.58   31.42
 -11  -9 -14   70.95   29.50
 -11  -6 -13   78.03   28.95
 -10  -6 -13  166.83   31.27
  -9 -10 -13   59.24   22.29
  -9  -7 -13  289.74   31.10
  -9  -6 -13  923.00   50.20
  -9  -3 -11   18.56   18.95
  -9  -2 -10  636.75   35.68
  -8 -11 -12  346.85   39.12
  -8  -5 -12 1874.50   62.26
  -7 -11 -11   38.29   23.23
  -7  -9 -12  194.55   30.77
  -7  -8 -12  146.86   23.14
  -7  -7 -12  179.03   23.73
  -7  -6 -12 1136.80   50.81
  -7  -4 -11 1701.34   54.32
  -6 -13  -8   29.72   21.87
  -6 -12  -9  389.29   33.84
  -6 -11 -10   60.68   24.20
  -6  -9 -11   -4.23   20.01
  -6  -5 -11  304.45   26.91
  -6   0  -7   70.54   10.69
  -5  -8 -10  248.53   24.00
  -5  -5 -10  484.16   28.29
  -5   1  -5  647.00   20.03
  -4 -11  -7  490.81   33.95
  -4  -7  -9  847.43   36.53
  -3 -11  -5  569.62   32.31
  -3 -10  -6 1461.97   48.14
  -2  -4  -6  282.50   15.65
  -1  -3  -4  502.05   16.49
   0  -3  -2  187.99    7.98
   1  -6   1  303.77    8.59
 -13  -5 -12  -12.07   25.70
 -12  -6 -13   42.87   22.04
 -11  -8 -14    4.59   19.13
 -11  -7 -14  101.34   27.73
 -11  -4 -12    7.79   22.41
 -11  -3 -11  261.44   29.81
 -10 -10 -14  271.84   38.36
 -10  -9 -14   -3.16   21.20
 -10  -8 -14   49.43   27.91
 -10  -5 -13   39.43   22.75
 -10  -4 -12   52.71   21.97
 -10  -3 -11  232.03   25.24
 -10  -2 -10  481.22   34.24
  -9 -11 -13   76.77   23.94
  -9  -4 -12  182.46   25.73
  -9  -1  -9  930.22   39.02
  -8 -13 -11   29.24   27.03
  -8 -12 -12  -10.61   22.13
  -8 -10 -13  152.50   30.03
  -8  -9 -13   46.90   24.02
  -8  -8 -13  262.50   29.66
  -8  -7 -13  660.36   41.59
  -8  -6 -13  467.50   36.96
  -8  -4 -12  315.52   29.38
  -8  -3 -11  654.74   36.44
  -8  -2 -10  154.09   18.90
  -8  -1  -9 1163.40   41.45
  -7 -14  -9  200.45   32.47
  -7 -13 -10  622.38   48.11
  -7 -10 -12   11.62   23.58
  -7  -5 -12  698.24   40.01
  -6 -10 -11  198.88   29.27
  -5 -12  -8  -10.87   19.57
  -5 -11  -9  110.66   24.60
  -5  -9 -10  202.40   23.02
  -4 -10  -8  187.03   23.56
  -4  -8  -9   22.14   12.02
  -4  -1  -7  786.35   25.86
  -3  -9  -7   -5.31   13.00
  -3  -5  -8    5.71    9.75
  -2  -7  -6  128.06   12.92
  -1  -7  -4  721.67   24.98
  -1   2   1 3079.32   21.93
   0  -6  -2   85.10    8.41
 -13  -6 -13   44.59   24.53
 -12  -7 -14   30.31   21.56
 -12  -5 -13   79.46   26.84
 -12  -4 -12  196.07   32.25
 -11  -5 -13   50.80   24.81
 -11  -2 -10    1.80   18.21
 -10 -11 -14  500.93   45.74
 -10  -7 -14  221.77   29.73
 -10  -1  -9    1.26   13.58
  -9 -12 -13  147.87   32.76
  -9 -10 -14   11.67   26.19
  -9  -9 -14  569.62   45.49
  -9  -8 -14  193.66   32.13
  -9  -7 -14    2.90   23.63
  -9  -5 -13   -5.04   18.75
  -8 -11 -13   79.56   26.83
  -8   1  -6   31.61   11.09
  -7 -12 -11  172.35   27.54
  -7 -11 -12  410.03   39.36
  -7  -3 -11  539.65   32.12
  -7  -2 -10 1563.65   47.45
  -7   1  -6  326.26   18.19
  -6 -13  -9   50.52   25.43
  -6 -12 -10   31.79   23.42
  -6  -8 -12  109.09   24.43
  -6  -7 -12  850.60   44.73
  -6  -4 -11  656.91   33.36
  -5 -10 -10   -6.40   18.33
  -5  -7 -11 1052.23   45.28
  -5  -6 -11   47.81   17.50
  -5  -2  -9   60.38   12.35
  -5  -1  -8  794.48   28.47
  -4  -9  -9  177.72   24.16
  -4  -2  -8 6354.31   77.42
  -4   0  -6  224.91   13.27
  -3  -4  -8  119.44   14.08
  -3  -1  -6  325.94   15.05
  -3   0  -5   39.00    6.52
  -2  -8  -6   40.96   12.25
  -2  -3  -6   14.53    5.74
  -1  -1  -3 5114.06   38.62
  -1   0  -2   20.99    2.81
   0  -1  -1 4386.41   20.58
 -12  -6 -14   38.35   27.75
 -12  -3 -11   84.85   22.69
 -11  -9 -15   75.56   25.67
 -11  -8 -15   10.78   27.41
 -11  -6 -14   15.20   19.57
 -10 -10 -15  336.89   39.60
 -10  -9 -15  132.96   31.02
 -10  -6 -14   22.51   18.83
  -9 -11 -14   20.93   28.06
  -9  -6 -14  262.16   33.68
  -9  -3 -12   13.01   17.31
  -8 -13 -12  148.59   33.37
  -8  -9 -14  565.27   44.19
  -8  -8 -14  198.75   32.26
  -8  -5 -13  418.95   32.60
  -7  -9 -13   90.11   26.77
  -7  -8 -13  822.12   45.49
  -7  -7 -13  187.32   24.64
  -7  -6 -13  139.56   26.39
  -7  -4 -12   87.14   20.16
  -6 -11 -11  168.27   29.85
  -6  -9 -12  515.30   39.09
  -6  -6 -12   57.24   16.24
  -6  -5 -12  227.94   25.14
  -6   1  -6  743.98   24.49
  -6   2  -4  730.65   20.08
  -5  -8 -11  796.66   39.91
  -5  -5 -11   17.73   14.90
  -5   0  -7  736.82   25.13
  -4 -12  -7   43.43   17.73
  -4 -11  -8  763.87   40.90
  -4  -7 -10 1507.90   49.82
  -4  -6 -10 2726.79   63.29
  -4  -3  -9  230.64   18.56
  -3 -11  -6  262.97   25.01
  -3 -10  -7  318.53   25.51
  -3  -8  -8  804.62   35.42
  -3  -2  -7 5454.97   65.23
  -1  -9  -3  138.45   13.78
   0  -8  -1 1163.41   26.36
 -13  -5 -13    5.38   25.24
 -12  -7 -15   71.63   31.11
 -11  -7 -15  299.76   37.74
 -11  -5 -14   55.87   25.12
 -11  -4 -13  271.72   33.94
 -11  -3 -12  315.35   33.53
 -10  -8 -15   -7.75   17.33
 -10  -7 -15  581.09   47.10
 -10  -5 -14  140.67   28.78
 -10  -4 -13   81.88   20.68
 -10  -3 -12   37.69   16.56
 -10  -2 -11   28.06   19.28
  -9 -12 -14   63.02   31.61
  -9  -9 -15   73.90   26.51
  -9  -8 -15   42.90   24.48
  -9  -4 -13   60.79   21.53
  -9  -2 -11  363.65   30.04
  -9   0  -8  484.98   28.02
  -8 -12 -13  200.59   33.87
  -8 -10 -14  471.08   43.34
  -8  -7 -14   16.79   16.84
  -8  -6 -14  170.96   27.58
  -8  -3 -12   -4.27   16.96
  -8  -2 -11  986.00   41.68
  -7 -14 -10  150.63   35.00
  -7 -13 -11   23.33   24.32
  -7 -12 -12  524.96   45.26
  -7 -10 -13   64.69   24.26
  -7  -5 -13 1550.47   57.58
  -7   0  -8  315.17   20.36
  -6 -10 -12  385.40   36.44
  -6  -3 -11    5.63   13.57
  -6  -1  -9  646.90   28.29
  -5 -12  -9  464.38   36.23
  -5 -11 -10  389.91   34.98
  -5  -9 -11  195.86   23.40
  -4 -10  -9 1798.07   58.85
  -4  -8 -10   35.14   16.36
  -4   2  -3   51.44    5.00
  -3  -9  -8 2114.79   57.09
  -3  -3  -8 1150.83   33.66
  -3   2  -2   52.47    3.51
  -2  -6  -7  190.10   16.04
  -2  -5  -7 1423.44   37.17
  -2  -1  -5 2245.93   33.66
  -1  -8  -4 1385.79   35.37
  -1  -6  -5   40.18    9.48
  -1  -5  -5  883.19   25.58
  -1  -2  -4 4721.53   44.93
   0  -7  -2   49.89    7.77
 -12  -6 -15  217.21   34.55
 -12  -5 -14   14.38   26.11
 -12  -4 -13  394.83   39.83
 -11  -8 -16  397.79   43.45
 -11  -6 -15  397.84   41.64
 -11  -2 -11   -4.77   18.32
 -10  -6 -15  102.07   29.31
  -9 -11 -15  625.60   51.32
  -9 -10 -15  916.21   55.67
  -9  -7 -15   13.22   25.35
  -9  -5 -14   84.94   20.42
  -9  -1 -10  146.51   21.11
  -8 -11 -14   19.16   25.86
  -8  -4 -13  200.04   23.76
  -8  -1 -10 1534.50   48.21
  -7 -11 -13   27.17   26.67
  -7  -8 -14  271.74   32.43
  -7  -3 -12  576.71   33.85
  -7  -2 -11  135.55   19.17
  -6 -13 -10  177.33   29.75
  -6 -12 -11   40.82   25.15
  -6  -8 -13  435.36   36.86
  -6  -7 -13  353.00   33.11
  -6  -4 -12 2703.35   67.82
  -6   0  -8  579.79   24.88
  -5 -10 -11   16.11   20.23
  -5  -4 -11    3.35   10.88
  -4  -9 -10   31.75   18.13
  -4   1  -5 1595.52   28.45
  -3  -5  -9  993.98   35.37
  -2  -7  -7  248.65   18.71
  -2  -4  -7  171.92   14.23
  -2  -2  -6  679.88   21.65
  -2   0  -4  205.30    9.57
  -1  -4  -5 1736.32   33.50
 -13  -5 -14  324.08   40.74
 -11  -7 -16   86.89   30.92
 -10 -10 -16   11.92   22.87
 -10  -9 -16   32.03   20.37
 -10  -8 -16   49.70   29.11
 -10  -4 -14  123.25   26.51
 -10  -3 -13  934.04   47.70
 -10  -1 -10  184.63   23.59
  -9  -6 -15  335.71   37.06
  -8 -13 -13  446.48   43.05
  -8 -12 -14   14.16   27.19
  -8  -9 -15  406.45   40.32
  -8  -8 -15   37.95   25.79
  -8  -7 -15   13.29   24.61
  -8  -5 -14   21.59   15.77
  -7 -14 -11  143.72   33.91
  -7 -13 -12    6.38   26.87
  -7 -10 -14  -10.18   21.19
  -7  -9 -14  103.63   22.65
  -7  -7 -14  498.67   36.36
  -7  -6 -14  238.25   30.19
  -7  -4 -13  359.93   31.36
  -6 -11 -12   -0.46   17.21
  -6  -9 -13  230.42   29.77
  -6  -6 -13 1026.61   45.77
  -5 -12 -10  126.03   24.89
  -5  -8 -12  352.37   30.97
  -5  -7 -12   45.57   15.58
  -5  -6 -12  198.48   21.86
  -5  -2 -10   -1.20   10.00
  -5   1  -6  236.27   13.76
  -5   2  -4    6.05    4.45
  -4 -12  -8   97.76   22.83
  -4 -11  -9  969.25   46.18
  -4  -2  -9  283.47   19.16
  -4  -1  -8  810.79   27.37
  -3  -8  -9  382.04   26.46
  -3   1  -4   11.36    3.96
  -1  -7  -5   89.41   10.93
   0  -2  -2 2553.46   23.98
 -12  -5 -15  386.89   40.56
 -12  -4 -14  302.04   35.73
 -11  -5 -15   65.22   28.05
 -11  -4 -14  751.83   47.77
 -11  -3 -13  120.84   26.88
 -10  -7 -16  258.92   31.89
 -10  -5 -15   57.28   26.00
 -10  -2 -12  297.56   29.98
  -9 -10 -16  250.88   39.07
  -9  -9 -16   96.06   27.60
  -9  -8 -16   88.41   29.44
  -9  -5 -15  531.59   40.70
  -9  -4 -14  137.33   25.29
  -9  -3 -13  126.50   21.10
  -9  -2 -12  349.49   30.35
  -9   0  -9  476.03   28.52
  -8 -11 -15  210.79   34.08
  -8 -10 -15   -0.12   17.76
  -8  -6 -15  460.08   39.20
  -8  -3 -13  139.70   23.69
  -8  -2 -12  418.95   30.06
  -8   1  -7    6.55    9.10
  -7 -12 -13   45.58   22.05
  -7 -11 -14   54.87   25.94
  -7  -5 -14  363.94   32.33
  -7   1  -7  238.76   16.50
  -6 -13 -11   55.31   27.06
  -6 -12 -12  349.44   36.75
  -6 -10 -13   79.75   24.07
  -6  -5 -13  508.34   32.45
  -5 -11 -11  201.10   29.56
  -5  -9 -12   54.53   17.31
  -5  -5 -12  633.71   33.57
  -5  -1  -9   69.33   10.20
  -4 -10 -10  289.19   29.17
  -4  -8 -11  270.04   27.05
  -4  -7 -11   63.36   15.12
  -4  -6 -11  923.45   38.73
  -4  -5 -11  271.34   23.44
  -4  -3 -10  163.75   17.21
  -3 -11  -7    7.14   14.19
  -3 -10  -8  850.33   39.29
  -3  -4  -9   33.06    8.84
  -2  -3  -7   56.64    9.67
  -1  -9  -4   49.40   12.30
  -1  -3  -5  438.39   16.59
   0  -5  -3    5.42    4.31
   0  -4  -3 2399.21   31.91
 -13  -5 -15  125.36   33.69
 -12  -6 -16    5.30   26.39
 -11  -8 -17  138.65   35.12
 -11  -6 -16    2.65   18.16
 -11  -2 -12   32.05   21.21
 -10  -9 -17   48.65   26.59
 -10  -8 -17  396.45   42.47
 -10  -6 -16  837.83   52.12
  -9 -11 -16   52.71   30.33
  -9  -7 -16  622.20   44.36
  -9  -1 -11   25.90   14.80
  -8  -4 -14  854.58   43.43
  -7 -14 -12    6.60   26.77
  -7 -13 -13  236.67   35.44
  -7  -9 -15  419.35   40.54
  -7  -8 -15  255.12   33.96
  -7  -7 -15   32.65   22.89
  -7   0  -9  398.91   23.24
  -6 -11 -13  919.22   53.47
  -6  -8 -14 2326.58   74.79
  -6  -7 -14  907.02   47.90
  -6  -4 -13    8.86   15.90
  -6  -3 -12  696.94   34.02
  -5 -10 -12  751.32   44.58
  -5  -4 -12  668.06   34.57
  -5   0  -8   65.98   10.21
  -4  -9 -11  528.89   35.20
  -4   0  -7 1695.58   35.12
  -3  -9  -9  306.15   25.47
  -3  -2  -8  335.63   17.76
  -3  -1  -7 5162.01   60.46
  -2  -6  -8  710.91   28.99
  -2  -5  -8   20.38    9.42
  -1  -8  -5   49.43   11.62
   0  -6  -3  231.28   12.13
   1  -5   0   25.29    3.38
   1  -4   0 2455.23   18.14
 -11  -7 -17  246.69   36.29
 -11  -5 -16   75.18   26.96
 -11  -4 -15   39.40   23.41
 -10  -7 -17  343.43   40.58
 -10  -4 -15  335.20   36.35
 -10  -3 -14   97.91   25.38
 -10  -1 -11   21.19   17.30
  -9  -9 -17  540.13   47.41
  -9  -6 -16   43.40   20.06
  -9  -3 -14 1351.57   55.49
  -8 -12 -15  230.30   32.90
  -8 -10 -16  581.86   48.48
  -8  -9 -16   86.59   23.96
  -8  -8 -16  219.13   29.65
  -8  -7 -16    1.83   24.34
  -8  -5 -15  254.61   28.15
  -8  -1 -11   51.71   13.77
  -7 -12 -14  123.60   32.64
  -7 -10 -15  309.60   37.61
  -7  -6 -15  164.48   28.27
  -7  -4 -14  651.88   39.66
  -7  -3 -13   11.90   12.51
  -7  -2 -12  144.87   17.98
  -6 -10 -14   34.68   22.00
  -6  -9 -14  152.57   24.37
  -6  -6 -14    4.58   14.29
  -6   1  -7  549.13   21.80
  -5 -12 -11   -2.13   21.67
  -5  -8 -13  105.65   22.29
  -5  -7 -13 2448.88   68.69
  -5  -6 -13  331.21   29.09
  -4 -12  -9   13.34   18.02
  -4 -11 -10  182.88   26.53
  -3  -7 -10  419.85   27.60
  -3  -3  -9  362.32   20.03
  -3   0  -6 1047.80   24.87
  -1  -6  -6   70.11   10.14
  -1  -5  -6   48.27    8.96
   0  -8  -2   26.89    7.05
 -12  -6 -17   15.29   29.03
 -12  -5 -16  202.77   36.26
 -12  -4 -15    4.72   25.12
 -11  -6 -17   12.38   26.05
 -11  -3 -14  446.06   37.44
 -10  -6 -17   36.15   24.30
 -10  -5 -16  111.06   25.22
 -10  -2 -13  300.15   30.68
  -9 -10 -17   24.78   19.94
  -9  -8 -17  131.30   25.56
  -9  -7 -17   84.50   28.70
  -9  -5 -16  142.57   29.51
  -9  -4 -15  219.17   27.10
  -9  -2 -13  746.26   41.58
  -8 -11 -16  181.20   33.27
  -8  -6 -16  341.05   36.39
  -8  -3 -14  412.18   33.25
  -7 -11 -15   99.44   29.87
  -7  -5 -15   63.29   22.81
  -7  -1 -11  679.07   31.97
  -6 -13 -12   49.74   24.38
  -6 -12 -13  348.70   38.52
  -6  -5 -14  208.81   25.60
  -6   0  -9  809.79   29.96
  -5 -11 -12 1002.82   49.62
  -5  -9 -13  118.66   20.67
  -5  -5 -13   52.46   17.77
  -4 -10 -11  147.59   24.67
  -4  -8 -12   58.77   19.81
  -4  -7 -12   55.43   18.08
  -4  -6 -12    7.63   14.79
  -3 -11  -8   42.96   16.28
  -3 -10  -9  440.14   31.25
  -3  -8 -10  273.02   24.46
  -2  -4  -8 1246.35   34.31
  -1  -7  -6  312.66   19.39
  -1  -4  -6 4538.37   56.59
   0  -7  -3  579.23   19.66
   0  -3  -3 2810.84   31.58
 -11  -7 -18    4.58   28.00
 -11  -2 -13  353.92   32.98
 -10  -8 -18    3.08   23.21
  -9  -6 -17  723.04   49.97
  -9   0 -10  191.73   20.98
  -8 -10 -17  116.82   30.06
  -8  -9 -17   14.84   26.73
  -8  -8 -17  638.08   48.63
  -8  -5 -16  853.89   49.55
  -8  -4 -15   50.50   17.12
  -8  -2 -13 1071.59   44.11
  -8   1  -8  232.50   17.84
  -7 -13 -14  191.26   35.15
  -7 -12 -15  110.13   29.46
  -7 -10 -16   11.04   22.44
  -7  -9 -16  106.92   27.70
  -7  -8 -16   43.19   19.71
  -7  -7 -16  267.11   33.58
  -7   1  -8    5.28   10.12
  -6 -11 -14   55.36   24.98
  -6  -9 -15  391.70   37.60
  -6  -8 -15   55.20   22.76
  -6  -7 -15  503.00   39.07
  -6  -3 -13  290.02   25.88
  -6  -2 -12  652.25   33.06
  -5 -10 -13  381.38   32.92
  -5  -3 -12  210.47   19.95
  -5  -1 -10  422.03   23.27
  -4  -9 -12    9.84   18.62
  -4  -5 -12   90.91   17.95
  -4  -2 -10  953.94   32.77
  -4  -1  -9  124.04   13.52
  -3  -9 -10  203.54   23.98
  -3  -4 -10  520.15   25.54
  -2 -10  -7  135.35   19.13
  -2  -2  -7 2051.96   38.34
  -2  -1  -6  720.96   21.07
  -1  -9  -5  615.87   26.35
  -1  -2  -5 1310.04   26.02
  -1  -1  -4  533.01   14.64
   1  -1   2 2094.92   18.70
 -12  -5 -17   80.49   29.04
 -12  -4 -16   17.97   24.54
 -11  -5 -17    0.79   26.04
 -11  -4 -16   33.67   25.18
 -11  -3 -15  133.36   26.74
 -10  -7 -18   15.18   19.43
 -10  -5 -17   71.57   28.62
 -10  -4 -16   11.98   21.84
 -10  -3 -15  283.05   33.28
 -10  -1 -12  286.66   28.26
  -9 -10 -18   13.23   26.66
  -9  -9 -18   59.48   22.43
  -9  -8 -18   91.73   28.82
  -9  -4 -16  117.63   26.86
  -9  -3 -15   31.20   21.48
  -9  -1 -12  147.42   20.99
  -8 -11 -17   54.01   29.58
  -8  -7 -17 1100.69   56.11
  -8  -1 -12    2.01   15.26
  -7 -11 -16  410.81   41.11
  -7  -6 -16  573.45   41.03
  -7  -4 -15 1207.66   52.46
  -7  -3 -14    7.27   16.32
  -7  -2 -13  686.55   35.86
  -6 -13 -13    4.02   24.78
  -6 -12 -14   46.57   24.76
  -6 -10 -15  338.63   37.51
  -6  -6 -15   47.33   17.10
  -6  -4 -14  122.11   19.19
  -5 -12 -12    7.74   20.32
  -5 -11 -13   64.61   25.28
  -5  -9 -14  270.14   31.71
  -5  -8 -14  571.30   36.86
  -5  -7 -14  427.35   31.85
  -5  -6 -14 1056.35   47.89
  -5  -4 -13  403.73   27.59
  -5   1  -7 1229.63   29.89
  -4 -11 -11   38.28   20.31
  -4  -4 -12    7.06   13.83
  -4   1  -6 1092.56   25.13
  -3  -7 -11  794.73   36.85
  -3  -6 -11  846.14   36.83
  -3  -2  -9 1118.20   33.28
  -2  -9  -8  172.50   19.42
  -2  -6  -9   83.27   13.73
  -2  -3  -8  180.46   14.67
  -1  -8  -6  350.40   21.06
   1  -6   0 1667.56   19.57
 -11  -6 -18  -15.85   18.33
 -10  -8 -19   31.43   27.50
 -10  -6 -18   38.95   24.91
 -10  -2 -14  651.69   41.27
  -9  -7 -18   68.67   22.58
  -9  -5 -17  -12.12   20.49
  -9  -2 -14  763.62   42.74
  -8  -6 -17  197.85   27.81
  -8  -4 -16   61.91   22.27
  -8  -3 -15  534.76   38.00
  -7 -13 -15   47.37   32.15
  -7  -9 -17  324.08   36.82
  -7  -8 -17 1907.66   74.45
  -7  -5 -16  453.39   37.83
  -7  -1 -12  292.02   24.55
  -6 -11 -15  213.07   34.26
  -6  -5 -15   57.70   17.84
  -6   1  -8   -4.72    6.94
  -5 -10 -14   13.24   22.85
  -5  -5 -14  422.31   31.73
  -5   0  -9   21.33    8.85
  -4 -10 -12   83.80   21.91
  -4  -8 -13   11.82   18.52
  -4  -7 -13  148.56   23.78
  -4  -6 -13   69.46   18.54
  -4   0  -8  760.98   25.30
  -4   2  -4  391.38   11.91
  -3 -11  -9  850.62   40.40
  -3 -10 -10  881.80   42.18
  -3  -8 -11   22.35   15.60
  -3  -3 -10   10.62   10.04
  -3  -1  -8 2213.45   41.89
  -2  -5  -9  243.00   17.42
  -2   0  -5 1088.61   22.12
  -1  -3  -6 3852.56   49.54
   0  -5  -4  683.45   19.72
 -11  -5 -18   65.90   27.96
 -11  -4 -17   40.07   24.67
 -10  -7 -19  205.07   37.14
 -10  -4 -17   76.75   26.02
  -9  -9 -19   -7.04   22.70
  -9  -8 -19    6.12   22.59
  -9  -6 -18  192.88   32.06
  -9   0 -11  124.33   19.42
  -8 -10 -18  112.76   30.62
  -8  -9 -18 1000.26   57.64
  -8  -8 -18  524.41   42.28
  -8  -7 -18  -11.13   23.49
  -8  -5 -17  567.08   43.08
  -8  -2 -14   31.71   17.88
  -8   0 -11   68.90   16.22
  -7 -12 -16  427.53   43.24
  -7 -10 -17   31.10   26.73
  -7  -7 -17  251.19   30.16
  -6 -13 -14  118.32   30.23
  -6  -9 -16  181.72   30.20
  -6  -8 -16   13.05   17.31
  -6  -7 -16  307.66   30.26
  -6  -6 -16  248.56   29.76
  -6  -3 -14 1246.87   48.36
  -6  -2 -13  127.73   20.62
  -6   0 -10  292.59   20.28
  -5 -12 -13  673.49   46.65
  -5  -8 -15  606.48   40.70
  -5  -7 -15  780.32   43.93
  -5  -3 -13    5.89   14.26
  -4  -9 -13  151.46   25.25
  -4  -5 -13  110.28   19.29
  -4  -2 -11   53.39   13.11
  -3  -9 -11  308.21   27.83
  -3   1  -5   12.47    4.38
  -2  -4  -9 1597.70   40.36
  -1  -7  -7   45.66   12.17
  -1  -6  -7  779.28   27.57
  -1  -5  -7 2081.12   42.38
   0  -8  -3    1.00    7.01
   0  -6  -4  669.13   20.65
   0  -4  -4    1.11    4.59
 -12  -5 -18   52.96   29.52
 -12  -4 -17  300.71   38.96
 -11  -6 -19  326.20   41.72
 -11  -3 -16  190.88   31.43
 -10  -6 -19   11.06   23.60
 -10  -5 -18   81.20   24.33
 -10  -3 -16   19.48   21.25
 -10  -1 -13    4.01   18.27
  -9  -7 -19    5.11   26.39
  -9  -5 -18  320.55   36.26
  -9  -4 -17  183.30   31.49
  -9  -3 -16   20.44   22.33
  -9  -1 -13  642.76   36.28
  -8  -6 -18  152.97   31.28
  -8  -1 -13 1747.81   55.30
  -8   1  -9  300.95   20.54
  -7 -11 -17   99.70   29.65
  -7  -6 -17    9.64   16.64
  -7  -4 -16   33.13   21.94
  -7  -3 -15 1407.21   52.70
  -7  -2 -14  241.77   26.16
  -6 -12 -15   -6.39   22.62
  -6 -10 -16   59.89   21.73
  -6  -4 -15 1282.39   50.34
  -5 -11 -14  600.21   42.85
  -5  -9 -15   33.20   23.21
  -5  -6 -15   65.84   21.86
  -5  -4 -14   51.34   14.94
  -4 -11 -12  128.75   24.56
  -4 -10 -13  935.54   47.19
  -4  -1 -10 1316.24   37.43
  -3 -11 -10  186.87   23.60
  -3  -7 -12  413.57   29.03
  -3  -6 -12  199.60   21.82
  -3   0  -7  834.43   23.85
  -2 -10  -8  261.57   23.25
  -2  -9  -9 1200.12   42.57
  -1  -9  -6  943.44   32.58
  -1  -4  -7  123.36   11.99
  -1   0  -3 5408.99   35.77
   0  -7  -4   44.24    8.63
 -10  -7 -20  215.69   36.99
 -10  -2 -15   47.15   22.53
  -9  -6 -19  179.76   34.05
  -9  -2 -15  273.94   30.33
  -8 -10 -19   76.19   31.61
  -8  -9 -19   22.12   25.26
  -8  -8 -19   48.55   26.52
  -8  -4 -17  287.65   33.54
  -8  -3 -16    5.19   19.96
  -7 -12 -17   16.89   27.94
  -7 -10 -18  382.39   42.21
  -7  -9 -18  225.21   33.99
  -7  -8 -18  348.04   37.58
  -7  -7 -18  758.10   50.55
  -7  -5 -17  498.47   38.84
  -7  -1 -13   81.08   17.73
  -7   1  -9  442.27   22.71
  -6 -11 -16   -6.16   23.44
  -6  -9 -17  216.83   32.00
  -6  -8 -17   70.85   26.85
  -6  -7 -17  230.78   30.94
  -6  -5 -16  156.98   22.73
  -5 -10 -15   96.50   26.98
  -5  -5 -15  145.66   24.45
  -4  -8 -14  152.00   25.12
  -4  -7 -14  660.21   39.45
  -4  -6 -14  376.40   30.34
  -4  -4 -13  622.10   32.09
  -3 -10 -11  122.88   22.28
  -3  -8 -12  457.96   32.33
  -3  -5 -12  158.64   19.07
  -3  -2 -10 1567.15   40.82
  -2  -5 -10 3745.48   66.45
  -2  -3  -9 4237.25   63.40
  -2  -2  -8 2598.74   45.53
  -2  -1  -7 2461.67   40.43
  -1  -8  -7  665.26   27.67
   0  -2  -3   68.05    5.75
  -9  -8 -20  138.18   26.50
  -8  -7 -19    4.81   18.84
  -8  -5 -18   12.89   17.70
  -8  -2 -15  185.60   23.02
  -3  -3 -11   60.78   11.29
  -2  -2  15  643.93   33.07
  -2  -2  16    9.78   14.44
  -2  -1  11 2917.80   57.47
  -2  -1  18  398.30   30.02
  -2  -1  19 1406.14   56.34
  -2  -1  20    6.42   18.74
  -2   0  10 1228.21   37.54
  -2   0  20  444.80   36.97
  -2   0  21   11.78   20.76
  -2   1  10   41.06    9.93
  -2   1  20  777.57   44.99
  -2   1  21   15.86   24.25
  -2   2  19  236.84   27.84
  -2   2  20  215.80   32.01
  -2   3  12   34.30   15.33
  -2   3  13  930.16   41.29
  -2   3  14  623.13   36.37
  -2   3  15  126.90   19.82
  -2   3  16   12.92   18.70
  -2   3  17 1334.32   56.50
  -2   3  18  295.62   33.67
  -1  -4  11  528.72   20.95
  -1  -4  20   62.44   20.31
  -1  -3  23  230.61   27.19
  -1  -3  24  395.32   36.53
  -1  -2  25    9.96   18.49
  -1  -1  27   -1.96   23.68
  -1   0  27  574.27   46.25
  -1   3   4  909.63   23.39
  -1   4   5   57.99    9.01
  -1   5  24   17.90   25.92
  -1   6  21  137.35   25.74
  -1   6  22    9.92   26.10
   0  -3  28  259.41   35.97
   0   9  13   58.74   18.78
   0   9  14  269.97   29.87
   0   9  15   77.54   24.00
   0   9  16   91.25   26.13
   0   9  17  353.05   37.05
   0   9  18   27.22   25.15
   0   9  19   73.93   26.10
   1   8   2  111.10    8.68
  -2  -2  12 1611.64   43.76
  -2  -2  17  147.95   19.62
  -2  -2  18   27.13   17.21
  -2  -2  19  538.49   37.04
  -2  -1  10  103.52   13.59
  -2  -1  21    9.17   21.87
  -2   0   9 1278.24   36.32
  -2   0  22  353.31   37.88
  -2   1   9 1782.11   43.57
  -2   1  22  130.57   28.51
  -2   1  23   70.75   25.83
  -2   2   9  102.88   14.60
  -2   2  21  587.81   41.95
  -2   2  22   90.00   30.21
  -2   3  11  280.44   23.66
  -2   3  19  170.05   25.42
  -2   3  20  312.48   35.18
  -2   3  21  464.26   42.77
  -2   4  14   30.40   19.72
  -2   4  15  932.01   46.54
  -2   4  16   16.19   21.35
  -2   4  17 1499.75   61.11
  -2   4  18  110.10   26.40
[truncated: 480,047 more chars]
