# Supplementary material for: Coordination Chemistry at the Hard–Soft Interface: Phosphine Oxide-Based Rare Earth/Transition Metal Complexes
Source: ACS Omega. 2026 Feb 22;11(9):15462–75. doi: 10.1021/acsomega.5c13312 (PMC12980413; doi:10.1021/acsomega.5c13312)
Supplement: Supplementary file 10 [file ao5c13312_si_010.cif]

data_rp116
_audit_creation_date               2025-09-04
_audit_creation_method
;
Olex2 1.5
(compiled 2025.07.13 svn.rb7424aed for OlexSys, GUI svn.r7314)
;
_shelx_SHELXL_version_number       '2019/3'
_audit_contact_author_address      ?
_audit_contact_author_email        ?
_audit_contact_author_name         ''
_audit_contact_author_phone        ?
_publ_contact_author_id_orcid      ?
_publ_section_references
;
Dolomanov, O.V., Bourhis, L.J., Gildea, R.J, Howard, J.A.K. & Puschmann, H.
 (2009), J. Appl. Cryst. 42, 339-341.

Sheldrick, G.M. (2015). Acta Cryst. C71, 3-8.
;
_chemical_name_common              ?
_chemical_name_systematic          ?
_chemical_formula_moiety           'C37 H36 Cl3 Lu Mo O8 P2'
_chemical_formula_sum              'C37 H36 Cl3 Lu Mo O8 P2'
_chemical_formula_weight           1047.86
_chemical_melting_point            ?
loop_
  _atom_type_symbol
  _atom_type_description
  _atom_type_scat_dispersion_real
  _atom_type_scat_dispersion_imag
  _atom_type_scat_source
 'C' 'C' 0.0033 0.0016 'International Tables Vol C Tables 4.2.6.8 and 6.1.1.4'
 'H' 'H' 0.0000 0.0000 'International Tables Vol C Tables 4.2.6.8 and 6.1.1.4'
 'Cl' 'Cl' 0.1484 0.1585 'International Tables Vol C Tables 4.2.6.8 and 6.1.1.4'
 'Lu' 'Lu' -0.4720 5.8584
 'International Tables Vol C Tables 4.2.6.8 and 6.1.1.4'
 'Mo' 'Mo' -1.6832 0.6857
 'International Tables Vol C Tables 4.2.6.8 and 6.1.1.4'
 'O' 'O' 0.0106 0.0060 'International Tables Vol C Tables 4.2.6.8 and 6.1.1.4'
 'P' 'P' 0.1023 0.0942 'International Tables Vol C Tables 4.2.6.8 and 6.1.1.4'

_shelx_space_group_comment
;
The symmetry employed for this shelxl refinement is uniquely defined
by the following loop, which should always be used as a source of
symmetry information in preference to the above space-group names.
They are only intended as comments.
;
_space_group_crystal_system        'triclinic'
_space_group_IT_number             2
_space_group_name_H-M_alt          'P -1'
_space_group_name_Hall             '-P 1'
loop_
  _space_group_symop_operation_xyz
 'x, y, z'
 '-x, -y, -z'

_cell_length_a                     9.9478(5)
_cell_length_b                     10.6440(6)
_cell_length_c                     21.2839(10)
_cell_angle_alpha                  86.012(4)
_cell_angle_beta                   81.470(4)
_cell_angle_gamma                  64.928(4)
_cell_volume                       2018.65(19)
_cell_formula_units_Z              2
_cell_measurement_reflns_used      22582
_cell_measurement_temperature      100
_cell_measurement_theta_max        29.41
_cell_measurement_theta_min        2.11
_shelx_estimated_absorpt_T_max     0.930
_shelx_estimated_absorpt_T_min     0.753
_exptl_absorpt_coefficient_mu      3.068
_exptl_absorpt_correction_T_max    0.9292
_exptl_absorpt_correction_T_min    0.6754
_exptl_absorpt_correction_type     integration
_exptl_absorpt_process_details
;
STOE X-Red32, absorption correction by Gaussian integration, analogous to
P. Coppens, "The Evaluation of Absorption and Extinction in Single-Crystal
Structure Analysis", published in
F. R. Ahmed (Editor), "Crystallographic Computing",
Munksgaard, Copenhagen (1970), 255 - 270
;
_exptl_absorpt_special_details     ?
_exptl_crystal_colour              colourless
_exptl_crystal_density_diffrn      1.724
_exptl_crystal_density_meas        ?
_exptl_crystal_density_method      'not measured'
_exptl_crystal_description         plate
_exptl_crystal_F_000               1032
loop_
  _exptl_crystal_face_index_h
  _exptl_crystal_face_index_k
  _exptl_crystal_face_index_l
  _exptl_crystal_face_perp_dist
 0 0 1 0.0130
 0 0 -1 0.0110
 7 5 3 0.0370
 -4 5 -4 0.0220
 -4 -5 -2 0.0540
 -6 -1 -1 0.0440

_exptl_crystal_size_max            0.098
_exptl_crystal_size_mid            0.06
_exptl_crystal_size_min            0.024
_exptl_transmission_factor_max     ?
_exptl_transmission_factor_min     ?
_diffrn_reflns_av_R_equivalents    0.0577
_diffrn_reflns_av_unetI/netI       0.0633
_diffrn_reflns_Laue_measured_fraction_full  0.998
_diffrn_reflns_Laue_measured_fraction_max  0.952
_diffrn_reflns_limit_h_max         11
_diffrn_reflns_limit_h_min         -13
_diffrn_reflns_limit_k_max         14
_diffrn_reflns_limit_k_min         -14
_diffrn_reflns_limit_l_max         26
_diffrn_reflns_limit_l_min         -28
_diffrn_reflns_number              27195
_diffrn_reflns_point_group_measured_fraction_full  0.998
_diffrn_reflns_point_group_measured_fraction_max  0.952
_diffrn_reflns_theta_full          25.242
_diffrn_reflns_theta_max           28.700
_diffrn_reflns_theta_min           2.280
_diffrn_ambient_temperature        100.00
_diffrn_detector_area_resol_mean   5.81
_diffrn_detector_type              'DECTRIS PILATUS 200K'
_diffrn_measured_fraction_theta_full  0.998
_diffrn_measured_fraction_theta_max  0.952
_diffrn_measurement_details
;
 992 frames, detector distance = 80 mm
;
_diffrn_measurement_device         'Eulerian 4-circle diffractometer'
_diffrn_measurement_device_type    'STOE STADIVARI'
_diffrn_measurement_method         'rotation method, \w scans'
_diffrn_radiation_type             MoK\a
_diffrn_radiation_wavelength       0.71073
_diffrn_source                     ?
_reflns_Friedel_coverage           0.000
_reflns_Friedel_fraction_full      .
_reflns_Friedel_fraction_max       .
_reflns_number_gt                  8083
_reflns_number_total               9946
_reflns_special_details
;
 Reflections were merged by SHELXL according to the crystal
 class for the calculation of statistics and refinement.
 
 _reflns_Friedel_fraction is defined as the number of unique
 Friedel pairs measured divided by the number that would be
 possible theoretically, ignoring centric projections and
 systematic absences.
;
_reflns_threshold_expression       'I > 2\s(I)'
_computing_cell_refinement
;
X-Area Recipe 2.4 (STOE, 2024)
;
_computing_data_collection
;
X-Area Recipe 2.4 (STOE, 2024)
;
_computing_data_reduction
;
X-Area Integrate 2.5.18.0 (STOE, 2024)
X-Area X-Red 2.3.1.0 (STOE, 2023)
;
_computing_structure_solution     'SHELXT (Sheldrick, 2015)' 
_computing_structure_refinement   'SHELXL-2019 (Sheldrick, 2016)' 
_computing_molecular_graphics     'Diamond 4 (Crystal Impact, 2017)' 
_computing_publication_material   'Olex2 (Dolomanov et al., 2009)'
_refine_diff_density_max           1.131
_refine_diff_density_min           -1.380
_refine_diff_density_rms           0.131
_refine_ls_extinction_coef         0.00054(11)
_refine_ls_extinction_expression  
 'Fc^*^=kFc[1+0.001xFc^2^\l^3^/sin(2\q)]^-1/4^'
_refine_ls_extinction_method       'SHELXL-2019/2 (Sheldrick 2019)'
_refine_ls_goodness_of_fit_ref     0.947
_refine_ls_hydrogen_treatment      constr
_refine_ls_matrix_type             full
_refine_ls_number_parameters       470
_refine_ls_number_reflns           9946
_refine_ls_number_restraints       0
_refine_ls_R_factor_all            0.0418
_refine_ls_R_factor_gt             0.0300
_refine_ls_restrained_S_all        0.947
_refine_ls_shift/su_max            0.001
_refine_ls_shift/su_mean           0.000
_refine_ls_structure_factor_coef   Fsqd
_refine_ls_weighting_details      
 'w=1/[\s^2^(Fo^2^)+(0.0208P)^2^] where P=(Fo^2^+2Fc^2^)/3'
_refine_ls_weighting_scheme        calc
_refine_ls_wR_factor_gt            0.0567
_refine_ls_wR_factor_ref           0.0586
_refine_special_details            ?
_olex2_refinement_description
;
1. Fixed Uiso
 At 1.2 times of:
  All C(H) groups, All C(H,H) groups
2.a Secondary CH2 refined with riding coordinates:
 C25(H25A,H25B), C29(H29A,H29B), C28(H28A,H28B), C26(H26A,H26B), C27(H27A,
 H27B), C32(H32A,H32B), C30(H30A,H30B), C31(H31A,H31B)
2.b Aromatic/amide H refined with riding coordinates:
 C2(H2), C8(H8), C6(H6), C12(H12), C5(H5), C4(H4), C15(H15), C18(H18),
 C24(H24), C3(H3), C20(H20), C14(H14), C11(H11), C23(H23), C22(H22), C16(H16),
 C10(H10), C9(H9), C21(H21), C17(H17)
;
_atom_sites_solution_hydrogens     geom
_atom_sites_solution_primary       'intrinsic phasing'
_atom_sites_solution_secondary     difmap
loop_
  _atom_site_label
  _atom_site_type_symbol
  _atom_site_fract_x
  _atom_site_fract_y
  _atom_site_fract_z
  _atom_site_U_iso_or_equiv
  _atom_site_adp_type
  _atom_site_occupancy
  _atom_site_site_symmetry_order
  _atom_site_calc_flag
  _atom_site_refinement_flags_posn
  _atom_site_refinement_flags_adp
  _atom_site_refinement_flags_occupancy
  _atom_site_disorder_assembly
  _atom_site_disorder_group
 Lu1 Lu 0.86321(2) 0.32507(2) 0.37160(2) 0.01275(5) Uani 1 1 d . . . . .
 Mo1 Mo 0.78731(3) 0.48811(3) 0.10180(2) 0.01503(7) Uani 1 1 d . . . . .
 Cl3 Cl 0.65748(8) 0.56263(8) 0.40484(3) 0.01794(16) Uani 1 1 d . . . . .
 Cl1 Cl 1.05007(8) 0.06923(8) 0.36364(4) 0.01920(17) Uani 1 1 d . . . . .
 P2 P 0.76938(8) 0.27027(9) 0.14893(4) 0.01408(17) Uani 1 1 d . . . . .
 P1 P 0.65591(8) 0.29905(8) 0.24964(4) 0.01404(17) Uani 1 1 d . . . . .
 Cl2 Cl 1.05450(9) 0.40582(9) 0.31755(4) 0.02557(19) Uani 1 1 d . . . . .
 O1 O 0.7523(2) 0.3303(2) 0.28915(9) 0.0156(5) Uani 1 1 d . . . . .
 O3 O 0.9302(2) 0.3231(2) 0.47035(9) 0.0170(5) Uani 1 1 d . . . . .
 O2 O 0.7056(2) 0.2378(2) 0.43002(10) 0.0158(5) Uani 1 1 d . . . . .
 O7 O 0.4401(2) 0.6294(2) 0.08922(11) 0.0294(6) Uani 1 1 d . . . . .
 O4 O 0.8431(3) 0.3663(3) -0.03698(11) 0.0296(6) Uani 1 1 d . . . . .
 O5 O 1.1392(2) 0.3596(3) 0.10954(12) 0.0314(6) Uani 1 1 d . . . . .
 O8 O 0.8201(2) 0.7496(2) 0.03493(11) 0.0280(6) Uani 1 1 d . . . . .
 O6 O 0.7432(3) 0.6416(3) 0.23269(11) 0.0347(6) Uani 1 1 d . . . . .
 C2 C 0.7527(3) 0.0288(3) 0.29100(14) 0.0195(7) Uani 1 1 d . . . . .
 H2 H 0.849429 0.028262 0.283368 0.023 Uiso 1 1 calc R U . . .
 C8 C 0.4505(3) 0.5647(3) 0.27883(15) 0.0202(7) Uani 1 1 d . . . . .
 H8 H 0.523347 0.566787 0.302488 0.024 Uiso 1 1 calc R U . . .
 C6 C 0.4837(3) 0.1509(3) 0.29449(14) 0.0175(7) Uani 1 1 d . . . . .
 H6 H 0.397275 0.233107 0.288218 0.021 Uiso 1 1 calc R U . . .
 C25 C 0.7541(3) 0.1085(3) 0.46692(15) 0.0205(7) Uani 1 1 d . . . . .
 H25A H 0.832738 0.100916 0.492441 0.025 Uiso 1 1 calc R U . . .
 H25B H 0.793631 0.027102 0.438663 0.025 Uiso 1 1 calc R U . . .
 C12 C 0.3707(3) 0.4427(4) 0.21075(14) 0.0193(7) Uani 1 1 d . . . . .
 H12 H 0.389501 0.361819 0.188100 0.023 Uiso 1 1 calc R U . . .
 C1 C 0.6260(3) 0.1503(3) 0.28083(14) 0.0159(7) Uani 1 1 d . . . . .
 C5 C 0.4688(4) 0.0317(4) 0.31713(14) 0.0204(7) Uani 1 1 d . . . . .
 H5 H 0.371863 0.033156 0.327300 0.024 Uiso 1 1 calc R U . . .
 C19 C 0.6630(3) 0.1940(3) 0.11478(14) 0.0165(7) Uani 1 1 d . . . . .
 C34 C 1.0143(4) 0.4011(3) 0.10717(15) 0.0194(7) Uani 1 1 d . . . . .
 C29 C 0.8351(3) 0.3743(4) 0.53067(14) 0.0197(7) Uani 1 1 d . . . . .
 H29A H 0.750356 0.347222 0.536156 0.024 Uiso 1 1 calc R U . . .
 H29B H 0.794924 0.476625 0.532588 0.024 Uiso 1 1 calc R U . . .
 C4 C 0.5942(4) -0.0897(4) 0.32508(15) 0.0226(7) Uani 1 1 d . . . . .
 H4 H 0.583724 -0.172045 0.339234 0.027 Uiso 1 1 calc R U . . .
 C7 C 0.4787(3) 0.4452(3) 0.24631(14) 0.0169(7) Uani 1 1 d . . . . .
 C15 C 1.1917(3) 0.0388(4) 0.19215(15) 0.0221(7) Uani 1 1 d . . . . .
 H15 H 1.253569 0.044353 0.220825 0.027 Uiso 1 1 calc R U . . .
 C35 C 0.7567(4) 0.5814(4) 0.18837(16) 0.0224(7) Uani 1 1 d . . . . .
 C13 C 0.9529(3) 0.1282(3) 0.15310(14) 0.0168(7) Uani 1 1 d . . . . .
 C18 C 1.0102(3) 0.0201(3) 0.10960(16) 0.0226(7) Uani 1 1 d . . . . .
 H18 H 0.948175 0.012568 0.081539 0.027 Uiso 1 1 calc R U . . .
 C24 C 0.5737(3) 0.2657(3) 0.06785(14) 0.0183(7) Uani 1 1 d . . . . .
 H24 H 0.575746 0.349836 0.050779 0.022 Uiso 1 1 calc R U . . .
 C3 C 0.7361(4) -0.0901(4) 0.31216(14) 0.0217(7) Uani 1 1 d . . . . .
 H3 H 0.822111 -0.172954 0.317972 0.026 Uiso 1 1 calc R U . . .
 C20 C 0.6626(3) 0.0670(3) 0.13660(14) 0.0191(7) Uani 1 1 d . . . . .
 H20 H 0.726654 0.014218 0.166787 0.023 Uiso 1 1 calc R U . . .
 C28 C 0.5415(3) 0.3070(3) 0.43860(15) 0.0168(7) Uani 1 1 d . . . . .
 H28A H 0.503606 0.338835 0.397260 0.020 Uiso 1 1 calc R U . . .
 H28B H 0.505050 0.387980 0.466928 0.020 Uiso 1 1 calc R U . . .
 C36 C 0.5633(4) 0.5783(3) 0.09572(15) 0.0200(7) Uani 1 1 d . . . . .
 C26 C 0.6129(3) 0.1180(4) 0.50985(16) 0.0226(7) Uani 1 1 d . . . . .
 H26A H 0.616399 0.024789 0.520830 0.027 Uiso 1 1 calc R U . . .
 H26B H 0.597867 0.168659 0.549416 0.027 Uiso 1 1 calc R U . . .
 C27 C 0.4915(3) 0.1983(3) 0.46821(15) 0.0201(7) Uani 1 1 d . . . . .
 H27A H 0.488357 0.138164 0.435529 0.024 Uiso 1 1 calc R U . . .
 H27B H 0.391718 0.241096 0.493822 0.024 Uiso 1 1 calc R U . . .
 C37 C 0.8081(3) 0.6549(4) 0.06009(15) 0.0201(7) Uani 1 1 d . . . . .
 C14 C 1.0458(3) 0.1369(3) 0.19429(14) 0.0191(7) Uani 1 1 d . . . . .
 H14 H 1.008342 0.210744 0.223832 0.023 Uiso 1 1 calc R U . . .
 C32 C 1.0879(3) 0.2649(4) 0.48080(15) 0.0215(7) Uani 1 1 d . . . . .
 H32A H 1.144468 0.305518 0.450469 0.026 Uiso 1 1 calc R U . . .
 H32B H 1.134906 0.162929 0.475553 0.026 Uiso 1 1 calc R U . . .
 C11 C 0.2372(3) 0.5592(4) 0.20927(15) 0.0242(8) Uani 1 1 d . . . . .
 H11 H 0.163603 0.557951 0.185835 0.029 Uiso 1 1 calc R U . . .
 C23 C 0.4817(3) 0.2141(4) 0.04600(15) 0.0232(8) Uani 1 1 d . . . . .
 H23 H 0.421231 0.263500 0.014112 0.028 Uiso 1 1 calc R U . . .
 C22 C 0.4776(4) 0.0923(4) 0.07016(15) 0.0257(8) Uani 1 1 d . . . . .
 H22 H 0.411658 0.059790 0.056291 0.031 Uiso 1 1 calc R U . . .
 C30 C 0.9360(3) 0.3074(4) 0.58106(15) 0.0230(8) Uani 1 1 d . . . . .
 H30A H 0.942971 0.213044 0.591944 0.028 Uiso 1 1 calc R U . . .
 H30B H 0.900958 0.364050 0.620063 0.028 Uiso 1 1 calc R U . . .
 C16 C 1.2481(4) -0.0667(4) 0.14898(16) 0.0233(8) Uani 1 1 d . . . . .
 H16 H 1.348975 -0.133457 0.147556 0.028 Uiso 1 1 calc R U . . .
 C10 C 0.2102(4) 0.6768(4) 0.24142(16) 0.0250(8) Uani 1 1 d . . . . .
 H10 H 0.118434 0.756316 0.239622 0.030 Uiso 1 1 calc R U . . .
 C31 C 1.0853(3) 0.3028(4) 0.54841(14) 0.0228(8) Uani 1 1 d . . . . .
 H31A H 1.088704 0.394069 0.550087 0.027 Uiso 1 1 calc R U . . .
 H31B H 1.170136 0.231718 0.568090 0.027 Uiso 1 1 calc R U . . .
 C33 C 0.8237(3) 0.4071(4) 0.01333(15) 0.0201(7) Uani 1 1 d . . . . .
 C9 C 0.3159(4) 0.6809(4) 0.27674(16) 0.0242(8) Uani 1 1 d . . . . .
 H9 H 0.296031 0.762389 0.299117 0.029 Uiso 1 1 calc R U . . .
 C21 C 0.5701(3) 0.0174(4) 0.11477(15) 0.0219(7) Uani 1 1 d . . . . .
 H21 H 0.569993 -0.068340 0.130459 0.026 Uiso 1 1 calc R U . . .
 C17 C 1.1577(4) -0.0763(4) 0.10726(18) 0.0289(8) Uani 1 1 d . . . . .
 H17 H 1.197216 -0.149007 0.077094 0.035 Uiso 1 1 calc R U . . .

loop_
  _atom_site_aniso_label
  _atom_site_aniso_U_11
  _atom_site_aniso_U_22
  _atom_site_aniso_U_33
  _atom_site_aniso_U_23
  _atom_site_aniso_U_13
  _atom_site_aniso_U_12
 Lu1 0.01272(7) 0.01439(8) 0.01278(7) 0.00003(5) -0.00190(5) -0.00720(6)
 Mo1 0.01537(14) 0.01553(15) 0.01435(14) 0.00006(11) -0.00151(11) -0.00681(12)
 Cl3 0.0210(4) 0.0145(4) 0.0181(4) -0.0010(3) -0.0038(3) -0.0068(3)
 Cl1 0.0162(4) 0.0176(4) 0.0215(4) -0.0018(3) -0.0012(3) -0.0051(3)
 P2 0.0147(4) 0.0146(4) 0.0132(4) -0.0013(3) -0.0027(3) -0.0060(3)
 P1 0.0143(4) 0.0154(4) 0.0135(4) 0.0006(3) -0.0027(3) -0.0071(3)
 Cl2 0.0236(4) 0.0306(5) 0.0282(4) 0.0032(4) 0.0009(3) -0.0186(4)
 O1 0.0165(11) 0.0194(12) 0.0128(10) 0.0006(9) -0.0046(9) -0.0085(10)
 O3 0.0131(11) 0.0218(13) 0.0140(11) -0.0018(9) -0.0021(9) -0.0050(9)
 O2 0.0111(10) 0.0167(12) 0.0199(11) 0.0023(9) -0.0008(9) -0.0069(9)
 O7 0.0184(13) 0.0264(15) 0.0367(15) 0.0064(12) -0.0036(11) -0.0040(11)
 O4 0.0324(14) 0.0423(17) 0.0206(13) -0.0077(12) -0.0004(11) -0.0218(12)
 O5 0.0171(13) 0.0347(16) 0.0422(15) 0.0058(12) -0.0060(11) -0.0110(11)
 O8 0.0281(13) 0.0240(14) 0.0335(14) 0.0061(11) -0.0029(11) -0.0138(11)
 O6 0.0496(17) 0.0337(16) 0.0253(14) -0.0090(12) 0.0027(12) -0.0231(14)
 C2 0.0209(17) 0.0209(19) 0.0166(16) 0.0018(14) -0.0040(13) -0.0086(15)
 C8 0.0164(16) 0.0220(19) 0.0205(17) 0.0021(14) -0.0035(13) -0.0064(14)
 C6 0.0193(16) 0.0209(18) 0.0150(15) 0.0020(13) -0.0021(13) -0.0112(14)
 C25 0.0223(17) 0.0153(18) 0.0249(18) 0.0068(14) -0.0012(14) -0.0107(14)
 C12 0.0193(16) 0.0232(19) 0.0167(16) 0.0002(14) -0.0011(13) -0.0106(15)
 C1 0.0208(16) 0.0156(17) 0.0127(15) -0.0009(13) -0.0026(12) -0.0086(14)
 C5 0.0230(17) 0.030(2) 0.0155(16) 0.0002(14) -0.0023(13) -0.0184(16)
 C19 0.0170(16) 0.0192(18) 0.0145(15) -0.0034(13) -0.0008(12) -0.0086(14)
 C34 0.0257(18) 0.0164(18) 0.0191(17) 0.0015(13) -0.0017(14) -0.0123(15)
 C29 0.0185(16) 0.0246(19) 0.0149(16) -0.0027(14) -0.0013(13) -0.0078(15)
 C4 0.037(2) 0.0216(19) 0.0167(16) 0.0019(14) -0.0045(14) -0.0195(17)
 C7 0.0151(16) 0.0200(18) 0.0155(15) 0.0055(13) -0.0028(12) -0.0078(14)
 C15 0.0180(17) 0.029(2) 0.0204(17) 0.0043(15) -0.0044(13) -0.0105(15)
 C35 0.0213(18) 0.0231(19) 0.0229(18) 0.0039(15) -0.0026(14) -0.0099(15)
 C13 0.0178(16) 0.0180(18) 0.0166(16) 0.0031(13) -0.0052(13) -0.0089(14)
 C18 0.0204(17) 0.0191(19) 0.0290(19) -0.0021(15) -0.0068(14) -0.0073(15)
 C24 0.0172(16) 0.0217(18) 0.0170(16) 0.0005(13) -0.0034(13) -0.0090(14)
 C3 0.0285(19) 0.0185(18) 0.0167(16) 0.0026(14) -0.0069(14) -0.0077(15)
 C20 0.0198(17) 0.0202(18) 0.0164(16) -0.0023(13) -0.0027(13) -0.0071(14)
 C28 0.0097(15) 0.0191(18) 0.0194(16) -0.0022(13) -0.0002(12) -0.0040(13)
 C36 0.0222(18) 0.0166(18) 0.0178(16) 0.0010(13) 0.0035(13) -0.0069(15)
 C26 0.0219(17) 0.0194(19) 0.0260(18) 0.0042(15) 0.0017(14) -0.0104(15)
 C27 0.0180(16) 0.0236(19) 0.0218(17) -0.0044(14) 0.0020(13) -0.0126(15)
 C37 0.0182(17) 0.0191(18) 0.0226(17) 0.0005(14) -0.0052(13) -0.0066(14)
 C14 0.0183(16) 0.0232(19) 0.0164(16) -0.0005(14) -0.0032(13) -0.0089(14)
 C32 0.0138(16) 0.027(2) 0.0213(17) 0.0015(15) -0.0067(13) -0.0057(15)
 C11 0.0170(17) 0.035(2) 0.0222(17) 0.0109(16) -0.0061(14) -0.0126(16)
 C23 0.0189(17) 0.034(2) 0.0197(17) 0.0017(15) -0.0067(14) -0.0126(16)
 C22 0.0254(18) 0.042(2) 0.0192(17) -0.0043(16) -0.0030(14) -0.0226(17)
 C30 0.0306(19) 0.028(2) 0.0148(16) 0.0035(14) -0.0054(14) -0.0165(16)
 C16 0.0169(17) 0.0187(19) 0.033(2) 0.0013(15) -0.0032(14) -0.0066(15)
 C10 0.0167(17) 0.024(2) 0.0261(19) 0.0088(15) -0.0006(14) -0.0025(15)
 C31 0.0247(18) 0.031(2) 0.0188(17) 0.0032(15) -0.0082(14) -0.0166(16)
 C33 0.0150(16) 0.026(2) 0.0221(18) 0.0033(15) -0.0036(13) -0.0113(15)
 C9 0.0257(18) 0.0180(19) 0.0249(18) 0.0011(14) 0.0027(14) -0.0074(15)
 C21 0.0265(18) 0.0219(19) 0.0214(17) -0.0062(14) 0.0003(14) -0.0143(16)
 C17 0.0206(18) 0.022(2) 0.041(2) -0.0105(17) -0.0039(16) -0.0045(16)

_geom_special_details
;
 All esds (except the esd in the dihedral angle between two l.s. planes)
 are estimated using the full covariance matrix.  The cell esds are taken
 into account individually in the estimation of esds in distances, angles
 and torsion angles; correlations between esds in cell parameters are only
 used when they are defined by crystal symmetry.  An approximate (isotropic)
 treatment of cell esds is used for estimating esds involving l.s. planes.
;
loop_
  _geom_bond_atom_site_label_1
  _geom_bond_atom_site_label_2
  _geom_bond_distance
  _geom_bond_site_symmetry_2
  _geom_bond_publ_flag
 Lu1 Cl3 2.5527(8) . ?
 Lu1 Cl1 2.5652(8) . ?
 Lu1 Cl2 2.5064(8) . ?
 Lu1 O1 2.1928(18) . ?
 Lu1 O3 2.2934(19) . ?
 Lu1 O2 2.3161(19) . ?
 Mo1 P2 2.5275(9) . ?
 Mo1 C34 2.064(3) . ?
 Mo1 C35 2.075(4) . ?
 Mo1 C36 2.040(3) . ?
 Mo1 C37 2.005(3) . ?
 Mo1 C33 2.044(3) . ?
 P2 P1 2.2456(11) . ?
 P2 C19 1.830(3) . ?
 P2 C13 1.821(3) . ?
 P1 O1 1.512(2) . ?
 P1 C1 1.797(3) . ?
 P1 C7 1.797(3) . ?
 O3 C29 1.463(4) . ?
 O3 C32 1.468(3) . ?
 O2 C25 1.464(3) . ?
 O2 C28 1.467(3) . ?
 O7 C36 1.137(3) . ?
 O4 C33 1.143(4) . ?
 O5 C34 1.136(3) . ?
 O8 C37 1.152(4) . ?
 O6 C35 1.137(4) . ?
 C2 H2 0.9500 . ?
 C2 C1 1.403(4) . ?
 C2 C3 1.380(4) . ?
 C8 H8 0.9500 . ?
 C8 C7 1.392(5) . ?
 C8 C9 1.389(4) . ?
 C6 H6 0.9500 . ?
 C6 C1 1.400(4) . ?
 C6 C5 1.384(4) . ?
 C25 H25A 0.9900 . ?
 C25 H25B 0.9900 . ?
 C25 C26 1.526(4) . ?
 C12 H12 0.9500 . ?
 C12 C7 1.414(4) . ?
 C12 C11 1.384(4) . ?
 C5 H5 0.9500 . ?
 C5 C4 1.386(4) . ?
 C19 C24 1.397(4) . ?
 C19 C20 1.399(4) . ?
 C29 H29A 0.9900 . ?
 C29 H29B 0.9900 . ?
 C29 C30 1.507(4) . ?
 C4 H4 0.9500 . ?
 C4 C3 1.395(4) . ?
 C15 H15 0.9500 . ?
 C15 C14 1.379(4) . ?
 C15 C16 1.370(5) . ?
 C13 C18 1.393(4) . ?
 C13 C14 1.399(4) . ?
 C18 H18 0.9500 . ?
 C18 C17 1.384(4) . ?
 C24 H24 0.9500 . ?
 C24 C23 1.394(4) . ?
 C3 H3 0.9500 . ?
 C20 H20 0.9500 . ?
 C20 C21 1.384(4) . ?
 C28 H28A 0.9900 . ?
 C28 H28B 0.9900 . ?
 C28 C27 1.509(4) . ?
 C26 H26A 0.9900 . ?
 C26 H26B 0.9900 . ?
 C26 C27 1.521(4) . ?
 C27 H27A 0.9900 . ?
 C27 H27B 0.9900 . ?
 C14 H14 0.9500 . ?
 C32 H32A 0.9900 . ?
 C32 H32B 0.9900 . ?
 C32 C31 1.515(4) . ?
 C11 H11 0.9500 . ?
 C11 C10 1.373(5) . ?
 C23 H23 0.9500 . ?
 C23 C22 1.375(5) . ?
 C22 H22 0.9500 . ?
 C22 C21 1.384(4) . ?
 C30 H30A 0.9900 . ?
 C30 H30B 0.9900 . ?
 C30 C31 1.525(4) . ?
 C16 H16 0.9500 . ?
 C16 C17 1.391(4) . ?
 C10 H10 0.9500 . ?
 C10 C9 1.397(4) . ?
 C31 H31A 0.9900 . ?
 C31 H31B 0.9900 . ?
 C9 H9 0.9500 . ?
 C21 H21 0.9500 . ?
 C17 H17 0.9500 . ?

loop_
  _geom_angle_atom_site_label_1
  _geom_angle_atom_site_label_2
  _geom_angle_atom_site_label_3
  _geom_angle
  _geom_angle_site_symmetry_1
  _geom_angle_site_symmetry_3
  _geom_angle_publ_flag
 Cl3 Lu1 Cl1 166.74(2) . . ?
 Cl2 Lu1 Cl3 97.66(3) . . ?
 Cl2 Lu1 Cl1 92.54(3) . . ?
 O1 Lu1 Cl3 89.61(6) . . ?
 O1 Lu1 Cl1 97.28(6) . . ?
 O1 Lu1 Cl2 98.43(5) . . ?
 O1 Lu1 O3 167.30(7) . . ?
 O1 Lu1 O2 87.56(7) . . ?
 O3 Lu1 Cl3 84.09(5) . . ?
 O3 Lu1 Cl1 86.88(5) . . ?
 O3 Lu1 Cl2 93.35(5) . . ?
 O3 Lu1 O2 80.94(7) . . ?
 O2 Lu1 Cl3 85.19(5) . . ?
 O2 Lu1 Cl1 83.81(5) . . ?
 O2 Lu1 Cl2 173.36(5) . . ?
 C34 Mo1 P2 90.45(9) . . ?
 C34 Mo1 C35 87.66(13) . . ?
 C35 Mo1 P2 95.46(9) . . ?
 C36 Mo1 P2 90.90(9) . . ?
 C36 Mo1 C34 178.65(12) . . ?
 C36 Mo1 C35 92.14(13) . . ?
 C36 Mo1 C33 89.07(12) . . ?
 C37 Mo1 P2 176.82(10) . . ?
 C37 Mo1 C34 88.36(12) . . ?
 C37 Mo1 C35 87.45(13) . . ?
 C37 Mo1 C36 90.30(12) . . ?
 C37 Mo1 C33 88.20(13) . . ?
 C33 Mo1 P2 88.87(9) . . ?
 C33 Mo1 C34 91.03(12) . . ?
 C33 Mo1 C35 175.49(13) . . ?
 P1 P2 Mo1 112.57(4) . . ?
 C19 P2 Mo1 120.78(10) . . ?
 C19 P2 P1 99.99(10) . . ?
 C13 P2 Mo1 112.22(10) . . ?
 C13 P2 P1 104.60(10) . . ?
 C13 P2 C19 104.90(14) . . ?
 O1 P1 P2 107.46(9) . . ?
 O1 P1 C1 110.67(12) . . ?
 O1 P1 C7 111.34(14) . . ?
 C1 P1 P2 112.81(11) . . ?
 C7 P1 P2 104.68(10) . . ?
 C7 P1 C1 109.74(14) . . ?
 P1 O1 Lu1 157.92(13) . . ?
 C29 O3 Lu1 129.39(15) . . ?
 C29 O3 C32 109.1(2) . . ?
 C32 O3 Lu1 121.47(17) . . ?
 C25 O2 Lu1 125.31(16) . . ?
 C25 O2 C28 109.3(2) . . ?
 C28 O2 Lu1 125.29(16) . . ?
 C1 C2 H2 120.1 . . ?
 C3 C2 H2 120.1 . . ?
 C3 C2 C1 119.7(3) . . ?
 C7 C8 H8 120.0 . . ?
 C9 C8 H8 120.0 . . ?
 C9 C8 C7 120.1(3) . . ?
 C1 C6 H6 120.0 . . ?
 C5 C6 H6 120.0 . . ?
 C5 C6 C1 120.0(3) . . ?
 O2 C25 H25A 110.8 . . ?
 O2 C25 H25B 110.8 . . ?
 O2 C25 C26 104.5(2) . . ?
 H25A C25 H25B 108.9 . . ?
 C26 C25 H25A 110.8 . . ?
 C26 C25 H25B 110.8 . . ?
 C7 C12 H12 120.4 . . ?
 C11 C12 H12 120.4 . . ?
 C11 C12 C7 119.3(3) . . ?
 C2 C1 P1 117.6(2) . . ?
 C6 C1 P1 122.9(2) . . ?
 C6 C1 C2 119.5(3) . . ?
 C6 C5 H5 119.8 . . ?
 C6 C5 C4 120.5(3) . . ?
 C4 C5 H5 119.8 . . ?
 C24 C19 P2 120.0(2) . . ?
 C24 C19 C20 118.3(3) . . ?
 C20 C19 P2 121.6(2) . . ?
 O5 C34 Mo1 176.6(3) . . ?
 O3 C29 H29A 110.7 . . ?
 O3 C29 H29B 110.7 . . ?
 O3 C29 C30 105.1(2) . . ?
 H29A C29 H29B 108.8 . . ?
 C30 C29 H29A 110.7 . . ?
 C30 C29 H29B 110.7 . . ?
 C5 C4 H4 120.2 . . ?
 C5 C4 C3 119.6(3) . . ?
 C3 C4 H4 120.2 . . ?
 C8 C7 P1 118.1(2) . . ?
 C8 C7 C12 119.9(3) . . ?
 C12 C7 P1 122.0(3) . . ?
 C14 C15 H15 119.7 . . ?
 C16 C15 H15 119.7 . . ?
 C16 C15 C14 120.5(3) . . ?
 O6 C35 Mo1 173.6(3) . . ?
 C18 C13 P2 120.6(2) . . ?
 C18 C13 C14 119.1(3) . . ?
 C14 C13 P2 119.7(3) . . ?
 C13 C18 H18 120.0 . . ?
 C17 C18 C13 120.0(3) . . ?
 C17 C18 H18 120.0 . . ?
 C19 C24 H24 119.9 . . ?
 C23 C24 C19 120.2(3) . . ?
 C23 C24 H24 119.9 . . ?
 C2 C3 C4 120.7(3) . . ?
 C2 C3 H3 119.7 . . ?
 C4 C3 H3 119.7 . . ?
 C19 C20 H20 119.6 . . ?
 C21 C20 C19 120.8(3) . . ?
 C21 C20 H20 119.6 . . ?
 O2 C28 H28A 110.8 . . ?
 O2 C28 H28B 110.8 . . ?
 O2 C28 C27 105.0(2) . . ?
 H28A C28 H28B 108.8 . . ?
 C27 C28 H28A 110.8 . . ?
 C27 C28 H28B 110.8 . . ?
 O7 C36 Mo1 176.6(3) . . ?
 C25 C26 H26A 111.4 . . ?
 C25 C26 H26B 111.4 . . ?
 H26A C26 H26B 109.2 . . ?
 C27 C26 C25 102.0(2) . . ?
 C27 C26 H26A 111.4 . . ?
 C27 C26 H26B 111.4 . . ?
 C28 C27 C26 101.9(2) . . ?
 C28 C27 H27A 111.4 . . ?
 C28 C27 H27B 111.4 . . ?
 C26 C27 H27A 111.4 . . ?
 C26 C27 H27B 111.4 . . ?
 H27A C27 H27B 109.3 . . ?
 O8 C37 Mo1 178.6(3) . . ?
 C15 C14 C13 120.2(3) . . ?
 C15 C14 H14 119.9 . . ?
 C13 C14 H14 119.9 . . ?
 O3 C32 H32A 110.7 . . ?
 O3 C32 H32B 110.7 . . ?
 O3 C32 C31 105.2(2) . . ?
 H32A C32 H32B 108.8 . . ?
 C31 C32 H32A 110.7 . . ?
 C31 C32 H32B 110.7 . . ?
 C12 C11 H11 119.7 . . ?
 C10 C11 C12 120.5(3) . . ?
 C10 C11 H11 119.7 . . ?
 C24 C23 H23 119.7 . . ?
 C22 C23 C24 120.6(3) . . ?
 C22 C23 H23 119.7 . . ?
 C23 C22 H22 120.1 . . ?
 C23 C22 C21 119.7(3) . . ?
 C21 C22 H22 120.1 . . ?
 C29 C30 H30A 111.4 . . ?
 C29 C30 H30B 111.4 . . ?
 C29 C30 C31 101.9(2) . . ?
 H30A C30 H30B 109.3 . . ?
 C31 C30 H30A 111.4 . . ?
 C31 C30 H30B 111.4 . . ?
 C15 C16 H16 120.0 . . ?
 C15 C16 C17 120.0(3) . . ?
 C17 C16 H16 120.0 . . ?
 C11 C10 H10 119.6 . . ?
 C11 C10 C9 120.9(3) . . ?
 C9 C10 H10 119.6 . . ?
 C32 C31 C30 102.7(2) . . ?
 C32 C31 H31A 111.2 . . ?
 C32 C31 H31B 111.2 . . ?
 C30 C31 H31A 111.2 . . ?
 C30 C31 H31B 111.2 . . ?
 H31A C31 H31B 109.1 . . ?
 O4 C33 Mo1 177.6(3) . . ?
 C8 C9 C10 119.4(3) . . ?
 C8 C9 H9 120.3 . . ?
 C10 C9 H9 120.3 . . ?
 C20 C21 C22 120.2(3) . . ?
 C20 C21 H21 119.9 . . ?
 C22 C21 H21 119.9 . . ?
 C18 C17 C16 120.1(3) . . ?
 C18 C17 H17 119.9 . . ?
 C16 C17 H17 119.9 . . ?

loop_
  _geom_torsion_atom_site_label_1
  _geom_torsion_atom_site_label_2
  _geom_torsion_atom_site_label_3
  _geom_torsion_atom_site_label_4
  _geom_torsion
  _geom_torsion_site_symmetry_1
  _geom_torsion_site_symmetry_2
  _geom_torsion_site_symmetry_3
  _geom_torsion_site_symmetry_4
  _geom_torsion_publ_flag
 Lu1 O3 C29 C30 163.23(19) . . . . ?
 Lu1 O3 C32 C31 171.53(19) . . . . ?
 Lu1 O2 C25 C26 164.91(19) . . . . ?
 Lu1 O2 C28 C27 168.84(18) . . . . ?
 Mo1 P2 C19 C24 -8.8(3) . . . . ?
 Mo1 P2 C19 C20 174.3(2) . . . . ?
 Mo1 P2 C13 C18 -103.7(3) . . . . ?
 Mo1 P2 C13 C14 67.2(3) . . . . ?
 P2 P1 O1 Lu1 -141.7(3) . . . . ?
 P2 P1 C1 C2 68.1(2) . . . . ?
 P2 P1 C1 C6 -111.3(2) . . . . ?
 P2 P1 C7 C8 -116.1(2) . . . . ?
 P2 P1 C7 C12 62.4(3) . . . . ?
 P2 C19 C24 C23 -174.0(2) . . . . ?
 P2 C19 C20 C21 173.5(2) . . . . ?
 P2 C13 C18 C17 170.5(3) . . . . ?
 P2 C13 C14 C15 -171.8(2) . . . . ?
 P1 P2 C19 C24 115.1(2) . . . . ?
 P1 P2 C19 C20 -61.8(3) . . . . ?
 P1 P2 C13 C18 134.0(2) . . . . ?
 P1 P2 C13 C14 -55.1(3) . . . . ?
 O1 P1 C1 C2 -52.3(3) . . . . ?
 O1 P1 C1 C6 128.3(3) . . . . ?
 O1 P1 C7 C8 -0.2(3) . . . . ?
 O1 P1 C7 C12 178.2(2) . . . . ?
 O3 C29 C30 C31 34.8(3) . . . . ?
 O3 C32 C31 C30 29.8(3) . . . . ?
 O2 C25 C26 C27 33.1(3) . . . . ?
 O2 C28 C27 C26 34.5(3) . . . . ?
 C6 C5 C4 C3 2.2(5) . . . . ?
 C25 O2 C28 C27 -14.2(3) . . . . ?
 C25 C26 C27 C28 -41.3(3) . . . . ?
 C12 C11 C10 C9 -0.6(5) . . . . ?
 C1 P1 O1 Lu1 -18.1(4) . . . . ?
 C1 P1 C7 C8 122.6(2) . . . . ?
 C1 P1 C7 C12 -58.9(3) . . . . ?
 C1 C2 C3 C4 -1.6(5) . . . . ?
 C1 C6 C5 C4 -1.5(5) . . . . ?
 C5 C6 C1 P1 178.6(2) . . . . ?
 C5 C6 C1 C2 -0.8(4) . . . . ?
 C5 C4 C3 C2 -0.6(5) . . . . ?
 C19 P2 C13 C18 29.2(3) . . . . ?
 C19 P2 C13 C14 -159.9(2) . . . . ?
 C19 C24 C23 C22 -0.1(5) . . . . ?
 C19 C20 C21 C22 0.9(5) . . . . ?
 C29 O3 C32 C31 -8.4(3) . . . . ?
 C29 C30 C31 C32 -39.5(3) . . . . ?
 C7 P1 O1 Lu1 104.2(4) . . . . ?
 C7 P1 C1 C2 -175.6(2) . . . . ?
 C7 P1 C1 C6 5.0(3) . . . . ?
 C7 C8 C9 C10 -0.4(5) . . . . ?
 C7 C12 C11 C10 0.7(5) . . . . ?
 C15 C16 C17 C18 -0.6(5) . . . . ?
 C13 P2 C19 C24 -136.7(3) . . . . ?
 C13 P2 C19 C20 46.4(3) . . . . ?
 C13 C18 C17 C16 1.1(5) . . . . ?
 C18 C13 C14 C15 -0.7(5) . . . . ?
 C24 C19 C20 C21 -3.4(5) . . . . ?
 C24 C23 C22 C21 -2.6(5) . . . . ?
 C3 C2 C1 P1 -177.1(2) . . . . ?
 C3 C2 C1 C6 2.3(4) . . . . ?
 C20 C19 C24 C23 3.0(5) . . . . ?
 C28 O2 C25 C26 -12.1(3) . . . . ?
 C14 C15 C16 C17 -0.6(5) . . . . ?
 C14 C13 C18 C17 -0.4(5) . . . . ?
 C32 O3 C29 C30 -16.8(3) . . . . ?
 C11 C12 C7 P1 -179.1(2) . . . . ?
 C11 C12 C7 C8 -0.6(4) . . . . ?
 C11 C10 C9 C8 0.5(5) . . . . ?
 C23 C22 C21 C20 2.2(5) . . . . ?
 C16 C15 C14 C13 1.2(5) . . . . ?
 C9 C8 C7 P1 179.0(2) . . . . ?
 C9 C8 C7 C12 0.5(5) . . . . ?

_shelx_res_file
;
TITL rp116_a.res in P-1
    rp116.res
    created by SHELXL-2019/3 at 12:48:28 on 04-Sep-2025
REM Old TITL RP116
REM SHELXT solution in P-1: R1 0.056, Rweak 0.008, Alpha 0.053
REM <I/s> 0.000 for 0 systematic absences, Orientation as input
REM Formula found by SHELXT: C37 Cl4 Lu Mo O8 P
CELL 0.71073 9.9478 10.644 21.2839 86.012 81.47 64.928
ZERR 2 0.0005 0.0006 0.001 0.004 0.004 0.004
LATT 1
SFAC C H Cl Lu Mo O P
UNIT 74 72 6 2 2 16 4

L.S. 16 0 0
PLAN  9
SIZE 0.098 0.06 0.024
TEMP -173.15
CONF
BOND
list 4
MORE -1
BOND $H
fmap 2 53
acta
SHEL 20 0.74
OMIT 0 1 0
OMIT 1 1 1
OMIT 3 -2 2
REM <olex2.extras>
REM <HklSrc "%.\\RP116.hkl">
REM </olex2.extras>

WGHT    0.020800
EXTI    0.000543
FVAR       0.35041
LU1   4    0.863212    0.325074    0.371597    11.00000    0.01272    0.01439 =
         0.01278    0.00003   -0.00190   -0.00720
MO1   5    0.787310    0.488115    0.101804    11.00000    0.01537    0.01553 =
         0.01435    0.00006   -0.00151   -0.00681
CL3   3    0.657476    0.562626    0.404844    11.00000    0.02104    0.01453 =
         0.01807   -0.00100   -0.00378   -0.00675
CL1   3    1.050071    0.069230    0.363639    11.00000    0.01624    0.01759 =
         0.02149   -0.00176   -0.00117   -0.00507
P2    7    0.769380    0.270271    0.148934    11.00000    0.01473    0.01464 =
         0.01323   -0.00129   -0.00272   -0.00604
P1    7    0.655911    0.299048    0.249640    11.00000    0.01426    0.01544 =
         0.01350    0.00056   -0.00268   -0.00707
CL2   3    1.054503    0.405819    0.317550    11.00000    0.02356    0.03060 =
         0.02815    0.00324    0.00093   -0.01864
O1    6    0.752299    0.330332    0.289146    11.00000    0.01655    0.01936 =
         0.01279    0.00057   -0.00462   -0.00848
O3    6    0.930205    0.323062    0.470350    11.00000    0.01310    0.02177 =
         0.01403   -0.00184   -0.00206   -0.00495
O2    6    0.705586    0.237759    0.430018    11.00000    0.01109    0.01667 =
         0.01992    0.00228   -0.00076   -0.00685
O7    6    0.440054    0.629433    0.089221    11.00000    0.01843    0.02641 =
         0.03667    0.00640   -0.00364   -0.00399
O4    6    0.843050    0.366259   -0.036980    11.00000    0.03239    0.04230 =
         0.02061   -0.00775   -0.00041   -0.02185
O5    6    1.139234    0.359570    0.109536    11.00000    0.01712    0.03470 =
         0.04219    0.00578   -0.00605   -0.01100
O8    6    0.820133    0.749623    0.034927    11.00000    0.02814    0.02403 =
         0.03348    0.00607   -0.00295   -0.01377
O6    6    0.743240    0.641647    0.232694    11.00000    0.04964    0.03370 =
         0.02530   -0.00897    0.00269   -0.02307
C2    1    0.752655    0.028769    0.291003    11.00000    0.02094    0.02091 =
         0.01663    0.00184   -0.00397   -0.00863
AFIX  43
H2    2    0.849429    0.028262    0.283368    11.00000   -1.20000
AFIX   0
C8    1    0.450513    0.564689    0.278830    11.00000    0.01636    0.02205 =
         0.02051    0.00206   -0.00348   -0.00643
AFIX  43
H8    2    0.523347    0.566787    0.302488    11.00000   -1.20000
AFIX   0
C6    1    0.483657    0.150892    0.294491    11.00000    0.01928    0.02090 =
         0.01495    0.00197   -0.00206   -0.01123
AFIX  43
H6    2    0.397275    0.233107    0.288218    11.00000   -1.20000
AFIX   0
C25   1    0.754099    0.108466    0.466923    11.00000    0.02234    0.01535 =
         0.02494    0.00676   -0.00121   -0.01073
AFIX  23
H25A  2    0.832738    0.100916    0.492441    11.00000   -1.20000
H25B  2    0.793631    0.027102    0.438663    11.00000   -1.20000
AFIX   0
C12   1    0.370674    0.442682    0.210745    11.00000    0.01932    0.02323 =
         0.01675    0.00021   -0.00107   -0.01063
AFIX  43
H12   2    0.389501    0.361819    0.188100    11.00000   -1.20000
AFIX   0
C1    1    0.626049    0.150268    0.280829    11.00000    0.02082    0.01556 =
         0.01274   -0.00094   -0.00264   -0.00864
C5    1    0.468765    0.031737    0.317133    11.00000    0.02297    0.03025 =
         0.01547    0.00021   -0.00231   -0.01843
AFIX  43
H5    2    0.371863    0.033156    0.327300    11.00000   -1.20000
AFIX   0
C19   1    0.663003    0.193956    0.114777    11.00000    0.01696    0.01925 =
         0.01446   -0.00335   -0.00081   -0.00857
C34   1    1.014347    0.401143    0.107174    11.00000    0.02573    0.01640 =
         0.01915    0.00151   -0.00173   -0.01230
C29   1    0.835139    0.374295    0.530675    11.00000    0.01852    0.02456 =
         0.01493   -0.00268   -0.00132   -0.00776
AFIX  23
H29A  2    0.750356    0.347222    0.536156    11.00000   -1.20000
H29B  2    0.794924    0.476625    0.532588    11.00000   -1.20000
AFIX   0
C4    1    0.594245   -0.089654    0.325078    11.00000    0.03691    0.02164 =
         0.01674    0.00185   -0.00449   -0.01946
AFIX  43
H4    2    0.583724   -0.172045    0.339234    11.00000   -1.20000
AFIX   0
C7    1    0.478740    0.445216    0.246307    11.00000    0.01509    0.01995 =
         0.01552    0.00554   -0.00278   -0.00779
C15   1    1.191691    0.038769    0.192147    11.00000    0.01797    0.02855 =
         0.02045    0.00425   -0.00441   -0.01048
AFIX  43
H15   2    1.253569    0.044353    0.220825    11.00000   -1.20000
AFIX   0
C35   1    0.756712    0.581439    0.188368    11.00000    0.02125    0.02306 =
         0.02288    0.00394   -0.00261   -0.00992
C13   1    0.952867    0.128157    0.153102    11.00000    0.01775    0.01800 =
         0.01665    0.00311   -0.00522   -0.00889
C18   1    1.010242    0.020116    0.109600    11.00000    0.02038    0.01906 =
         0.02895   -0.00208   -0.00679   -0.00734
AFIX  43
H18   2    0.948175    0.012568    0.081539    11.00000   -1.20000
AFIX   0
C24   1    0.573740    0.265681    0.067849    11.00000    0.01724    0.02173 =
         0.01695    0.00048   -0.00341   -0.00898
AFIX  43
H24   2    0.575746    0.349836    0.050779    11.00000   -1.20000
AFIX   0
C3    1    0.736079   -0.090063    0.312156    11.00000    0.02854    0.01853 =
         0.01667    0.00265   -0.00692   -0.00770
AFIX  43
H3    2    0.822111   -0.172954    0.317972    11.00000   -1.20000
AFIX   0
C20   1    0.662588    0.067013    0.136599    11.00000    0.01976    0.02025 =
         0.01639   -0.00226   -0.00271   -0.00708
AFIX  43
H20   2    0.726654    0.014218    0.166787    11.00000   -1.20000
AFIX   0
C28   1    0.541535    0.307016    0.438603    11.00000    0.00966    0.01912 =
         0.01940   -0.00216   -0.00022   -0.00402
AFIX  23
H28A  2    0.503606    0.338835    0.397260    11.00000   -1.20000
H28B  2    0.505050    0.387980    0.466928    11.00000   -1.20000
AFIX   0
C36   1    0.563269    0.578280    0.095716    11.00000    0.02216    0.01655 =
         0.01777    0.00100    0.00347   -0.00685
C26   1    0.612897    0.117955    0.509854    11.00000    0.02192    0.01944 =
         0.02599    0.00425    0.00167   -0.01039
AFIX  23
H26A  2    0.616399    0.024789    0.520830    11.00000   -1.20000
H26B  2    0.597867    0.168659    0.549416    11.00000   -1.20000
AFIX   0
C27   1    0.491455    0.198347    0.468207    11.00000    0.01802    0.02362 =
         0.02177   -0.00437    0.00201   -0.01262
AFIX  23
H27A  2    0.488357    0.138164    0.435529    11.00000   -1.20000
H27B  2    0.391718    0.241096    0.493822    11.00000   -1.20000
AFIX   0
C37   1    0.808144    0.654857    0.060090    11.00000    0.01816    0.01907 =
         0.02262    0.00047   -0.00521   -0.00665
C14   1    1.045833    0.136927    0.194293    11.00000    0.01831    0.02320 =
         0.01644   -0.00052   -0.00318   -0.00887
AFIX  43
H14   2    1.008342    0.210744    0.223832    11.00000   -1.20000
AFIX   0
C32   1    1.087909    0.264883    0.480802    11.00000    0.01380    0.02750 =
         0.02134    0.00145   -0.00672   -0.00569
AFIX  23
H32A  2    1.144468    0.305518    0.450469    11.00000   -1.20000
H32B  2    1.134906    0.162929    0.475553    11.00000   -1.20000
AFIX   0
C11   1    0.237174    0.559248    0.209273    11.00000    0.01698    0.03469 =
         0.02223    0.01090   -0.00615   -0.01259
AFIX  43
H11   2    0.163603    0.557951    0.185835    11.00000   -1.20000
AFIX   0
C23   1    0.481707    0.214078    0.045999    11.00000    0.01891    0.03365 =
         0.01973    0.00169   -0.00666   -0.01263
AFIX  43
H23   2    0.421231    0.263500    0.014112    11.00000   -1.20000
AFIX   0
C22   1    0.477646    0.092331    0.070165    11.00000    0.02537    0.04202 =
         0.01920   -0.00435   -0.00300   -0.02255
AFIX  43
H22   2    0.411658    0.059790    0.056291    11.00000   -1.20000
AFIX   0
C30   1    0.936024    0.307372    0.581061    11.00000    0.03063    0.02817 =
         0.01477    0.00346   -0.00537   -0.01650
AFIX  23
H30A  2    0.942971    0.213044    0.591944    11.00000   -1.20000
H30B  2    0.900958    0.364050    0.620063    11.00000   -1.20000
AFIX   0
C16   1    1.248076   -0.066747    0.148982    11.00000    0.01686    0.01870 =
         0.03317    0.00132   -0.00322   -0.00665
AFIX  43
H16   2    1.348975   -0.133457    0.147556    11.00000   -1.20000
AFIX   0
C10   1    0.210199    0.676766    0.241418    11.00000    0.01668    0.02391 =
         0.02608    0.00883   -0.00059   -0.00252
AFIX  43
H10   2    0.118434    0.756316    0.239622    11.00000   -1.20000
AFIX   0
C31   1    1.085252    0.302779    0.548412    11.00000    0.02466    0.03132 =
         0.01880    0.00315   -0.00815   -0.01658
AFIX  23
H31A  2    1.088704    0.394069    0.550087    11.00000   -1.20000
H31B  2    1.170136    0.231718    0.568090    11.00000   -1.20000
AFIX   0
C33   1    0.823746    0.407097    0.013331    11.00000    0.01502    0.02583 =
         0.02208    0.00332   -0.00362   -0.01133
C9    1    0.315949    0.680888    0.276738    11.00000    0.02575    0.01797 =
         0.02487    0.00113    0.00265   -0.00740
AFIX  43
H9    2    0.296031    0.762389    0.299117    11.00000   -1.20000
AFIX   0
C21   1    0.570069    0.017403    0.114775    11.00000    0.02647    0.02185 =
         0.02145   -0.00625    0.00034   -0.01426
AFIX  43
H21   2    0.569993   -0.068340    0.130459    11.00000   -1.20000
AFIX   0
C17   1    1.157707   -0.076262    0.107256    11.00000    0.02063    0.02167 =
         0.04122   -0.01049   -0.00390   -0.00445
AFIX  43
H17   2    1.197216   -0.149007    0.077094    11.00000   -1.20000
AFIX   0
HKLF 4


REM  rp116_a.res in P-1
REM wR2 = 0.0586, GooF = S = 0.947, Restrained GooF = 0.947 for all data
REM R1 = 0.0300 for 8083 Fo > 4sig(Fo) and 0.0418 for all 9946 data
REM 470 parameters refined using 0 restraints

END

WGHT      0.0208      0.0000

REM Highest difference peak  1.131,  deepest hole -1.380,  1-sigma level  0.131
Q1    1   0.7686  0.4639  0.3791  11.00000  0.05    1.13
Q2    1   0.9687  0.1953  0.3592  11.00000  0.05    1.03
Q3    1   0.7605  0.3197  0.3374  11.00000  0.05    0.76
Q4    1   0.8697  0.4235  0.3561  11.00000  0.05    0.76
Q5    1   0.8007  0.3252  0.3189  11.00000  0.05    0.71
Q6    1   0.8617  0.3572  0.4046  11.00000  0.05    0.66
Q7    1   1.0062  0.3268  0.3600  11.00000  0.05    0.66
Q8    1   0.8038  0.3435  0.3795  11.00000  0.05    0.66
Q9    1   0.8566  0.2215  0.3897  11.00000  0.05    0.65
;
_shelx_res_checksum                32559
_shelx_hkl_file
;
  -3   4  -4   38.82    5.51   2 0.42205-0.76622 0.33925 0.05260-0.79339 0.68568
  -1   6   0 1341.20   36.70   2 0.42212-0.68550 0.33745 0.13467-0.79477 0.80250
  -1   8  -1   23.39   13.13   2 0.42194-0.74138 0.34200 0.27739-0.79127 0.76284
   0   4   2 3336.07   48.62   2 0.42214-0.54891 0.33677-0.04892-0.79529 0.86233
   0   8   1 1151.75   42.77   2 0.42201-0.67188 0.34018 0.24760-0.79268 0.82259
   1  -1   0 6793.98   33.36   2 0.42201-0.29858 0.34028-0.45935-0.79260 0.78070
   1   1   2   23.66    3.89   2 0.42203-0.37140 0.33965-0.30991-0.79308 0.84988
   1   9   2 2152.27   61.81   2 0.42219-0.62738 0.33557 0.29358-0.79620 0.84964
   1  11   0  122.11   24.37   2 0.42221-0.68134 0.33491 0.44511-0.79671 0.78023
   2  10   3  589.68   39.63   2 0.42203-0.58196 0.33971 0.32972-0.79304 0.86885
   3   3   5  534.51   19.73   2 0.42228-0.28671 0.33276-0.22053-0.79833 0.93539
   3   9   5 1094.53   48.36   2 0.42212-0.47886 0.33737 0.22392-0.79483 0.92908
   4   2   5   46.10    7.05   2 0.42224-0.17462 0.33404-0.32927-0.79737 0.92307
   4   9   6   50.47   16.47   2 0.42230-0.40214 0.33234 0.19551-0.79866 0.95585
   5   9   7  572.80   37.88   2 0.42216-0.32583 0.33618 0.15789-0.79574 0.97593
   6   4   7 1049.02   33.04   2 0.42227-0.08624 0.33319-0.24594-0.79801 0.96886
   6   7   8   -4.21   15.88   3 0.42201-0.18501 0.34007-0.02984-0.79276 0.99728
   6   8   8  232.62   27.47   2 0.42200-0.21752 0.34045 0.04501-0.79247 0.99606
  -1   2   0  235.93    8.68   3 0.42020-0.55491 0.35431-0.18259-0.78509 0.79460
   0   6   2   56.46   10.81   3 0.42053-0.61094 0.34702 0.09100-0.79084 0.85669
   1   8   3  383.34   28.43   3 0.42030-0.59771 0.35215 0.20179-0.78681 0.87467
   2   1   3  299.86    9.63   3 0.42026-0.29275 0.35302-0.35700-0.78612 0.86516
   2   5   5  641.85   27.63   3 0.42014-0.42970 0.35546-0.06019-0.78418 0.93004
   2   6   5  209.03   19.58   3 0.42021-0.46197 0.35419 0.01590-0.78519 0.93107
   2   9   4  208.89   25.99   3 0.42028-0.55275 0.35263 0.24200-0.78643 0.89689
   3   5   6 2099.10   48.67   4 0.42015-0.35311 0.35545-0.09390-0.78419 0.95299
   3   6   6  134.89   17.90   3 0.42039-0.38550 0.35017-0.01378-0.78837 0.95741
   3   7   6  143.13   20.69   3 0.42026-0.41699 0.35308 0.05782-0.78607 0.95449
   4   6   7 2331.81   57.23   4 0.42012-0.30845 0.35589-0.05293-0.78383 0.97484
   4   7   7  527.88   32.31   3 0.42019-0.33983 0.35458 0.02289-0.78488 0.97546
   4  10   6  646.47   42.71   3 0.42025-0.43114 0.35318 0.24828-0.78599 0.94122
   5   4   7   19.32   10.22   4 0.41994-0.16348 0.35958-0.23969-0.78088 0.96187
   6   6   8   43.76   12.80   3 0.42047-0.15050 0.34828-0.11294-0.78986 0.99224
   6   9   8 1071.96   48.73   3 0.42045-0.24689 0.34891 0.11065-0.78936 0.99028
   7   5   8  166.12   19.36   4 0.42019-0.03941 0.35446-0.22630-0.78498 0.97603
   8   5   8 1470.51   44.84   3 0.42028 0.04082 0.35262-0.25760-0.78644 0.96570
   8   8   9  416.00   33.73   3 0.42019-0.05876 0.35453-0.03636-0.78492 0.99711
   8   9   9  241.03   30.89   4 0.42018-0.09022 0.35477 0.03759-0.78473 0.99645
   9   8   9   -3.20   19.57   4 0.42028 0.02255 0.35258-0.06813-0.78647 0.98764
  -3   2  -4 1815.06   11.91   5 0.41871-0.69854 0.37043-0.12960-0.77191 0.66502
  -1   7   0 1575.16   43.65   4 0.41914-0.71386 0.36297 0.18421-0.77804 0.78605
   0   3   2   89.06    8.03   4 0.41933-0.51392 0.35944-0.14649-0.78090 0.84844
   0   7   2   71.67   16.08   4 0.41910-0.64170 0.36368 0.14956-0.77747 0.84272
   0   9   1  716.24   36.98   5 0.41877-0.69900 0.36948 0.29309-0.77270 0.80109
   0  10   0   30.38   19.38   4 0.41890-0.72636 0.36718 0.36925-0.77460 0.76854
   1  10   2  232.80   28.27   4 0.41892-0.65513 0.36695 0.33641-0.77479 0.82722
   1  11   1  151.05   27.38   4 0.41891-0.68180 0.36699 0.41089-0.77475 0.79226
   2   7   5  209.60   19.83   4 0.41923-0.49284 0.36131 0.08366-0.77939 0.92559
   3   8   6   69.46   18.66   4 0.41912-0.44775 0.36338 0.12307-0.77771 0.94638
   3  10   5   75.88   18.70   4 0.41926-0.50704 0.36090 0.27480-0.77973 0.91273
   4   3   6   93.43   10.70   4 0.41897-0.20685 0.36608-0.28754-0.77550 0.93400
   4   5   7  222.42   19.22   5 0.41884-0.27564 0.36828-0.13997-0.77369 0.96551
   4   8   7  110.94   18.53   4 0.41921-0.37111 0.36173 0.09043-0.77905 0.97017
   5   7   8 1110.59   44.98   4 0.41889-0.26244 0.36734-0.02320-0.77447 0.98838
   5   8   8  798.30   41.86   5 0.41884-0.29434 0.36829 0.05035-0.77368 0.98660
   6   5   8  312.85   23.34   5 0.41886-0.11883 0.36783-0.20643-0.77406 0.97679
   7   7   9   19.43   15.46   5 0.41872-0.10553 0.37021-0.09353-0.77209 0.99625
   7   8   9  385.15   32.60   4 0.41899-0.13785 0.36573-0.01425-0.77579 0.99996
   7   9   9   79.43   23.70   5 0.41888-0.16912 0.36749 0.05814-0.77434 0.99782
   8   7   9  494.40   33.00   4 0.41918-0.02563 0.36238-0.11849-0.77852 0.99143
   9   7   9  417.59   30.99   4 0.41916 0.05432 0.36274-0.15193-0.77823 0.97949
   1   5   4  152.44   14.30   5 0.41912-0.50572 0.37170-0.04284-0.77080 0.89435
   1   6   4   -3.04    8.37   5 0.41912-0.53754 0.37170 0.03260-0.77080 0.89401
   1   7   4  646.51   32.31   5 0.41861-0.56849 0.37943 0.09946-0.76431 0.88626
   1   9   3  176.51   23.34   5 0.41887-0.62783 0.37556 0.25356-0.76757 0.85424
   2   2   4  265.64   12.48   6 0.41852-0.32725 0.38070-0.31001-0.76323 0.87635
   2   8   5  596.32   32.76   5 0.41897-0.52411 0.37418 0.14559-0.76873 0.91408
   2  10   4  630.82   40.51   5 0.41880-0.58256 0.37676 0.29300-0.76657 0.87590
   3   9   6  200.73   26.67   5 0.41872-0.47861 0.37786 0.18262-0.76564 0.93326
   4   9   7  525.85   34.67   5 0.41904-0.40260 0.37294 0.15403-0.76977 0.95979
   5   6   8   27.18   11.57   5 0.41897-0.23065 0.37418-0.10499-0.76873 0.98315
   5   9   8  150.22   26.29   5 0.41881-0.32595 0.37660 0.11656-0.76670 0.97948
   6   2   6 1128.30   26.36   6 0.41808-0.01321 0.38671-0.44782-0.75807 0.89361
   8   6   9  344.27   27.21   6 0.41862 0.00614 0.37937-0.20939-0.76435 0.97775
  -2   4  -1   15.88    6.64   7 0.41716-0.69203 0.39531-0.03979-0.75052 0.73513
  -2   5  -1  584.88   21.66   6 0.41725-0.72385 0.39421 0.03680-0.75149 0.73483
  -1   4   1  121.10   10.59   6 0.41745-0.61989 0.39174-0.07044-0.75365 0.79614
  -1   6   1  841.91   30.33   6 0.41728-0.68390 0.39382 0.07806-0.75183 0.79210
   0   1   1 4260.29   27.54   6 0.41750-0.44336 0.39115-0.32811-0.75417 0.78702
   0   8   2    7.59   10.94   6 0.41795-0.67179 0.38522 0.20288-0.75932 0.82275
   1   2   3   80.38    6.97   6 0.41797-0.40326 0.38501-0.28100-0.75950 0.84984
   1   8   4 1402.95   48.70   6 0.41735-0.59841 0.39302 0.16094-0.75253 0.87260
   2   9   5 1713.78   58.41   6 0.41752-0.55426 0.39086 0.20385-0.75443 0.89812
   4   4   7   16.37   10.53   7 0.41712-0.24143 0.39581-0.24257-0.75008 0.94255
   4  10   7  195.99   28.27   6 0.41764-0.43304 0.38929 0.21295-0.75580 0.94544
   5   5   8  842.33   33.71   6 0.41743-0.19744 0.39196-0.19725-0.75347 0.96823
   6   7   9  745.21   37.92   6 0.41775-0.18513 0.38790-0.07755-0.75700 0.99349
   6   8   9   41.61   15.53   6 0.41801-0.21682 0.38440 0.00038-0.76003 0.99594
   6   9   9   84.05   22.72   6 0.41775-0.24867 0.38787 0.07171-0.75703 0.99245
   7   4   8  666.45   28.20   7 0.41726-0.00493 0.39412-0.33991-0.75157 0.94331
   7   6   9  759.95   34.91   6 0.41795-0.07317 0.38522-0.18241-0.75932 0.98471
   9   8  10  431.12   35.26   7 0.41733 0.01910 0.39326-0.10766-0.75232 0.98769
   0   6   3  224.24   18.72   7 0.41601-0.61108 0.40242 0.03537-0.74392 0.84319
   0  10   1   31.80   19.56   7 0.41595-0.72872 0.40311 0.33472-0.74330 0.77066
   1  10   3  281.06   29.84   7 0.41607-0.65624 0.40178 0.30136-0.74450 0.83043
   2   6   6 2109.84   52.74   8 0.41569-0.46137 0.40601-0.03598-0.74067 0.92000
   2   7   6   83.01   17.25   8 0.41566-0.49270 0.40625 0.03823-0.74046 0.91913
   3   1   4  745.22   15.74   8 0.41593-0.21193 0.40335-0.44021-0.74309 0.84519
   3   2   5 2708.03   38.02   7 0.41591-0.24791 0.40359-0.36611-0.74287 0.87924
   3   6   7 1776.14   50.00   7 0.41601-0.38521 0.40249-0.06614-0.74386 0.94695
   3   7   7 2233.27   59.49   7 0.41622-0.41720 0.40010 0.01107-0.74601 0.94878
   3   8   7  359.50   30.32   7 0.41586-0.44848 0.40410 0.08225-0.74241 0.94388
   3  10   6 1212.92   52.34   7 0.41661-0.50798 0.39557 0.24019-0.75004 0.91633
   4   7   8  415.10   30.21   7 0.41602-0.34070 0.40237-0.02502-0.74397 0.96966
   4   8   8 1549.77   55.29   7 0.41591-0.37207 0.40352 0.04880-0.74293 0.96795
   5   2   6    8.47    5.86   8 0.41573-0.09153 0.40551-0.43387-0.74113 0.88851
   6   1   5 1574.51   23.94   9 0.41445 0.02610 0.41847-0.55354-0.72916 0.83106
   6   4   8 3451.37   59.90   8 0.41589-0.08368 0.40378-0.31665-0.74270 0.94618
   6   6   9 1503.15   48.43   7 0.41622-0.15193 0.40011-0.16415-0.74600 0.98305
   7   8  10 1235.75   51.99   8 0.41563-0.13891 0.40665-0.05508-0.74010 0.99850
   7   9  10   21.57   21.75   8 0.41574-0.17032 0.40545 0.02023-0.74118 0.99918
   8   7  10  154.15   22.51   8 0.41555-0.02690 0.40745-0.16404-0.73937 0.98686
   8   8  10  157.67   22.51   7 0.41652-0.05943 0.39658-0.07831-0.74915 0.99638
   9   7  10  399.27   31.07   8 0.41554 0.05326 0.40751-0.19671-0.73931 0.97527
  -4   2  -7  881.88   11.28  15 0.40529-0.75045 0.48458-0.21009-0.66130 0.45911
  -1   7   1   90.49   15.19   8 0.41530-0.71403 0.41121 0.13611-0.73570 0.77633
   0   4   3 2561.07   44.07   8 0.41487-0.54540 0.41548-0.12789-0.73175 0.83235
   0   7   3  530.50   28.50   8 0.41526-0.64202 0.41159 0.10138-0.73535 0.83381
   0   9   2  383.55   27.70   8 0.41546-0.70041 0.40948 0.25300-0.73729 0.80012
   1   9   4   90.17   21.23   8 0.41502-0.62865 0.41393 0.21534-0.73318 0.85403
   2   3   5  809.43   24.02   8 0.41533-0.36028 0.41088-0.26552-0.73600 0.88337
   2   5   6 2916.86   56.84   8 0.41479-0.42872 0.41617-0.12083-0.73111 0.91138
   2   8   6   55.71   18.94   8 0.41497-0.52443 0.41444 0.10494-0.73271 0.91085
   2  10   5  789.62   43.99   8 0.41528-0.58371 0.41140 0.25826-0.73552 0.87878
   3   5   7   16.35   12.67   8 0.41485-0.35203 0.41565-0.15417-0.73158 0.93529
   3   9   7   21.18   20.17   9 0.41482-0.47989 0.41588 0.14598-0.73137 0.93312
   4   6   8  553.56   29.13   8 0.41556-0.30818 0.40848-0.10597-0.73821 0.96418
   4   9   8  987.60   46.29   8 0.41533-0.40328 0.41088 0.11610-0.73600 0.96037
   5   7   9 1734.46   55.51   8 0.41509-0.26327 0.41327-0.06939-0.73380 0.98236
   5   8   9   12.94   13.83   8 0.41539-0.29511 0.41028 0.00823-0.73655 0.98430
   5   9   9  176.89   27.84   8 0.41497-0.32687 0.41447 0.07900-0.73268 0.98001
   7   5   9 1907.75   50.73   8 0.41515-0.03852 0.41263-0.28414-0.73439 0.96074
   7   7  10  515.82   34.09   8 0.41484-0.10606 0.41571-0.13845-0.73153 0.99099
   8   5   9  356.78   24.29   8 0.41537 0.04118 0.41048-0.31480-0.73637 0.95089
  -1   3   1 5287.60   50.39   9 0.41394-0.58505 0.42214-0.17536-0.72522 0.76842
  -1   8   1  336.88   24.86   9 0.41309-0.74243 0.42962 0.19157-0.71806 0.75699
   0   2   2 2253.54   29.30   9 0.41400-0.47622 0.42154-0.28367-0.72578 0.79271
   0   8   3   -5.13   14.75  10 0.41335-0.67233 0.42744 0.16108-0.72016 0.81835
   1   3   4  394.02   16.44   9 0.41413-0.43584 0.42035-0.24138-0.72691 0.85131
   1   5   5  899.00   31.73  10 0.41308-0.50369 0.42977-0.10086-0.71791 0.87457
   1   6   5   63.53   14.34   9 0.41374-0.53623 0.42392-0.02038-0.72353 0.88071
   1   7   5  107.22   18.43   9 0.41353-0.56815 0.42584 0.05304-0.72169 0.87783
   2   9   6  116.01   23.17   9 0.41335-0.55455 0.42743 0.16702-0.72017 0.89812
   3   3   6    2.62    5.25   9 0.41413-0.28313 0.42035-0.30824-0.72691 0.89705
   3  10   7  380.47   35.42   9 0.41321-0.50897 0.42863 0.20674-0.71901 0.91889
   4   5   8  274.80   20.71   9 0.41348-0.27446 0.42625-0.19802-0.72131 0.94809
   5   1   5    9.67    4.44  10 0.41311-0.05332 0.42948-0.53148-0.71820 0.83162
   5   4   8 2123.89   47.29   9 0.41349-0.16173 0.42618-0.30594-0.72137 0.93709
   5   6   9  338.73   25.67   9 0.41372-0.22997 0.42412-0.15496-0.72333 0.97234
   6   5   9  884.52   35.51   9 0.41363-0.11763 0.42491-0.26336-0.72258 0.96066
   6   7  10  206.06   23.92  10 0.41284-0.18482 0.43173-0.12130-0.71601 0.98709
   6   8  10 1198.45   51.37   9 0.41359-0.21747 0.42529-0.04031-0.72222 0.99332
   6   9  10  130.97   25.16   9 0.41364-0.24899 0.42483 0.03446-0.72266 0.99290
   8   6  10  630.60   34.65  10 0.41322 0.00671 0.42851-0.25868-0.71913 0.96748
  -3   4  -3  486.98   14.98  10 0.41160-0.75899 0.44071-0.05009-0.70691 0.63275
   0  10   2  816.63   42.77  10 0.41212-0.72968 0.43661 0.30112-0.71097 0.77302
   1   8   5   96.63   18.86  10 0.41232-0.59819 0.43498 0.11842-0.71258 0.86851
   1  10   4   -0.07   17.08  11 0.41203-0.65914 0.43732 0.26904-0.71027 0.83132
   3   4   7  329.27   20.28  11 0.41139-0.31708 0.44230-0.25530-0.70533 0.90887
   4   2   6  408.01   16.14  11 0.41133-0.16748 0.44276-0.43773-0.70487 0.86387
   4   8   9   69.87   19.86  11 0.41141-0.37194 0.44220 0.01004-0.70543 0.96441
   7   6  10  248.86   22.18  10 0.41241-0.07259 0.43419-0.23125-0.71334 0.97375
   8   8  11  361.02   32.40  10 0.41217-0.05926 0.43616-0.11661-0.71141 0.99361
   9   8  11    8.51   14.23  10 0.41251 0.02042 0.43341-0.14848-0.71411 0.98474
  -1   6   2   14.24   10.44  11 0.41030-0.68181 0.44859 0.02336-0.69896 0.77455
   0   3   3 2660.28   39.82  11 0.40994-0.50838 0.45117-0.23836-0.69633 0.79699
   0   6   4  673.06   29.56  11 0.40990-0.60885 0.45146-0.01368-0.69603 0.82862
   0   9   3  248.69   23.53  11 0.41068-0.70041 0.44573 0.21653-0.70184 0.79893
   1   9   5  606.34   37.55  11 0.41028-0.62785 0.44869 0.17978-0.69885 0.85335
   2   7   7  220.35   23.59  11 0.41000-0.49201 0.45072-0.00639-0.69678 0.91028
   2   8   7  353.74   28.72  12 0.40975-0.52305 0.45254 0.06696-0.69493 0.90689
   2  10   6  208.89   25.23  11 0.41091-0.58342 0.44399 0.22509-0.70360 0.88114
   3   6   8  402.23   27.46  11 0.41000-0.38372 0.45077-0.11469-0.69674 0.93412
   3   7   8   22.78   12.17  11 0.41099-0.41639 0.44340-0.03217-0.70418 0.94110
   3   8   8  619.45   35.26  11 0.41091-0.44820 0.44399 0.04207-0.70360 0.93979
   3   9   8 1882.32   63.95  11 0.41000-0.47910 0.45075 0.10986-0.69676 0.93237
   4   7   9  857.07   38.95  11 0.41076-0.33963 0.44515-0.06775-0.70243 0.96232
   4   9   9  143.36   21.97  11 0.41060-0.40287 0.44631 0.07989-0.70126 0.95972
   5   5   9   32.60   10.88  11 0.41060-0.19482 0.44631-0.25154-0.70126 0.95065
   5   8  10  324.22   31.03  11 0.41026-0.29439 0.44890-0.03014-0.69864 0.98065
   5   9  10  224.23   29.75  11 0.41014-0.32650 0.44972 0.04392-0.69780 0.97928
   6   6  10   67.90   16.85  11 0.41043-0.15046 0.44760-0.21168-0.69996 0.97153
   7   8  11  140.27   21.73  11 0.41066-0.13817 0.44593-0.09421-0.70165 0.99509
   8   7  11  100.75   21.88  11 0.41009-0.02586 0.45009-0.20608-0.69743 0.97987
  -2   5   0 1738.63   36.54  12 0.40864-0.71997 0.46146-0.03068-0.68550 0.70320
  -2   6   0    5.95    9.61  12 0.40841-0.75151 0.46299 0.04273-0.68389 0.70074
  -1   4   2   37.78    8.26  13 0.40803-0.61451 0.46547-0.14454-0.68127 0.75735
  -1   7   2  809.23   32.41  12 0.40938-0.71264 0.45643 0.09072-0.69074 0.76522
   0   5   4  703.86   27.66  12 0.40890-0.57627 0.45971-0.09720-0.68733 0.82080
   0   7   4   59.27   12.79  12 0.40949-0.64093 0.45567 0.05787-0.69153 0.82383
   0   8   4  149.52   21.47  12 0.40830-0.67014 0.46366 0.12341-0.68319 0.81366
   1  10   5  320.39   30.94  13 0.40801-0.65656 0.46557 0.23713-0.68116 0.83369
   2   6   7   49.13   12.51  12 0.40952-0.45964 0.45547-0.08580-0.69173 0.90596
   2   9   7   71.76   21.78  12 0.40850-0.55436 0.46235 0.13176-0.68456 0.89611
   4   4   8   26.93    9.23  12 0.40916-0.23792 0.45797-0.30455-0.68915 0.91600
   4   6   9  451.78   27.36  12 0.40949-0.30660 0.45567-0.15309-0.69153 0.95180
   5   7  10  246.88   23.49  12 0.40963-0.26184 0.45471-0.11111-0.69252 0.97492
   6   4   9  399.85   22.84  13 0.40818-0.08072 0.46444-0.37699-0.68236 0.92049
   6   8  11  412.66   34.20  12 0.40848-0.21641 0.46250-0.07767-0.68440 0.98922
   6   9  11    3.44   19.53  13 0.40844-0.24777 0.46274-0.00077-0.68416 0.99179
   7   4   9  108.23   14.64  12 0.40935-0.00125 0.45663-0.40234-0.69054 0.91741
   7   5  10  186.66   20.42  13 0.40818-0.03656 0.46445-0.33616-0.68235 0.94294
   7   7  11    5.00   13.36  12 0.40921-0.10482 0.45758-0.18060-0.68955 0.98359
   8   5  10    2.24   13.86  13 0.40839 0.04364 0.46309-0.36735-0.68378 0.93303
  -3   3  -3  523.62   11.95  14 0.40580-0.72069 0.47910-0.16381-0.66674 0.59210
  -2   4   0 1607.38   30.90  13 0.40651-0.68598 0.47487-0.11872-0.67137 0.68914
  -2   7   0  344.41   22.57  13 0.40658-0.78146 0.47446 0.10623-0.67182 0.68781
  -1   8   2 1475.65   46.86  13 0.40717-0.74189 0.47081 0.15066-0.67576 0.74951
   0  10   3   25.13   14.96  13 0.40756-0.72946 0.46836 0.26930-0.67838 0.77381
   1   6   6   73.89   15.15  13 0.40713-0.53395 0.47103-0.06767-0.67552 0.86618
   1   7   6  260.61   21.82  13 0.40753-0.56617 0.46855 0.01007-0.67817 0.86856
   1   8   6  328.19   28.23  13 0.40680-0.59706 0.47310 0.08006-0.67328 0.86287
   2   5   7 1571.11   42.80  13 0.40720-0.42568 0.47063-0.17564-0.67595 0.89074
   2  10   7  260.88   31.63  13 0.40650-0.58298 0.47492 0.19386-0.67131 0.88199
   3  -1   1  420.35    8.11  14 0.40477-0.12413 0.48503-0.66905-0.66018 0.66040
   3   5   8   16.03    9.73  13 0.40753-0.34904 0.46855-0.20717-0.67817 0.91608
   4   1   5  141.10    7.81  14 0.40669-0.12628 0.47378-0.54339-0.67255 0.79784
   4   5   9 1421.87   43.54  14 0.40620-0.27163 0.47674-0.24841-0.66933 0.92970
   5   6  10 1930.41   54.41  13 0.40735-0.22806 0.46969-0.20035-0.67696 0.96004
   6   5  10  800.68   34.62  14 0.40642-0.11515 0.47540-0.31353-0.67079 0.94282
   6   7  11 1027.98   45.83  13 0.40678-0.18318 0.47320-0.16274-0.67318 0.97900
   8   6  11  253.01   25.45  14 0.40658 0.00907 0.47443-0.30450-0.67185 0.95499
   8   8  12   79.81   24.39  13 0.40668-0.05871 0.47383-0.15579-0.67250 0.98902
   9   8  12   42.51   20.19  13 0.40721 0.02098 0.47054-0.18576-0.67604 0.98055
   0   9   4   26.62   13.94  14 0.40579-0.70017 0.47973 0.18275-0.66591 0.79589
   1   5   6   86.81   14.57  14 0.40499-0.50008 0.48432-0.15600-0.66083 0.85203
   1   9   6 1152.07   49.35  14 0.40518-0.62737 0.48322 0.14484-0.66206 0.85051
   2   2   5  324.06   14.35  14 0.40496-0.31814 0.48446-0.41352-0.66068 0.80815
   2   3   6   26.52    8.69  14 0.40473-0.35499 0.48579-0.34018-0.65919 0.84014
   3   0   3  493.34    7.45  16 0.40235-0.16208 0.49851-0.60899-0.64472 0.71309
   3   7   9  -19.07   15.52  15 0.40487-0.41504 0.48500-0.07363-0.66007 0.93187
   3   8   9  399.01   29.76  14 0.40556-0.44730 0.48103 0.00441-0.66447 0.93442
   3   9   9  374.69   34.01  14 0.40498-0.47848 0.48439 0.07608-0.66075 0.92997
   4   7  10 1648.97   55.06  14 0.40479-0.33812 0.48542-0.10812-0.65960 0.95361
   4   8  10   15.66   13.97  14 0.40576-0.37107 0.47991-0.02803-0.66571 0.95906
   4   9  10   49.59   17.43  14 0.40556-0.40291 0.48103 0.04574-0.66447 0.95736
   5   4   9  847.93   31.58  14 0.40485-0.15781 0.48509-0.36483-0.65998 0.91037
   5   8  11  920.45   46.30  14 0.40476-0.29357 0.48560-0.06715-0.65940 0.97551
   5   9  11  183.82   29.01  14 0.40507-0.32575 0.48386 0.00855-0.66134 0.97706
   6   2   7 2569.86   39.72  14 0.40496-0.00451 0.48449-0.54552-0.66064 0.83197
   7   6  11    7.99   12.11  14 0.40585-0.07003 0.47935-0.27672-0.66633 0.96132
   7   8  12  218.62   28.52  14 0.40518-0.13775 0.48326-0.13187-0.66201 0.99017
  -1   2   1 1999.93   25.88  15 0.40222-0.54089 0.49759-0.32555-0.64576 0.68800
  -1   6   3   31.15   11.88  15 0.40261-0.67846 0.49553-0.02323-0.64812 0.75711
  -1   7   3 1408.25   44.18  15 0.40235-0.70967 0.49691 0.04981-0.64654 0.75430
   0   6   5    4.03   11.37  16 0.40223-0.60527 0.49751-0.06029-0.64585 0.81241
   0   7   5  924.66   38.16  15 0.40252-0.63784 0.49600 0.01636-0.64759 0.81364
   0  10   4    9.40   19.52  16 0.40216-0.72814 0.49787 0.23935-0.64544 0.77424
   1   2   4 4401.93   46.23  15 0.40311-0.39271 0.49290-0.38864-0.65113 0.77532
   1   3   5  344.90   17.01  15 0.40244-0.42839 0.49641-0.31751-0.64712 0.80533
   1  10   6  131.28   25.98  15 0.40236-0.65551 0.49682 0.20491-0.64664 0.83396
   2   4   7  208.65   16.65  16 0.40209-0.38867 0.49822-0.27792-0.64503 0.85925
   2   6   8  810.51   35.65  16 0.40203-0.45659 0.49856-0.12874-0.64464 0.89218
   2   7   8  438.34   28.11  15 0.40345-0.48978 0.49106-0.04634-0.65323 0.90090
   2   8   8    6.89   12.57  15 0.40345-0.52205 0.49106 0.02880-0.65323 0.90057
   2   9   8  150.29   25.75  15 0.40263-0.55238 0.49543 0.09857-0.64824 0.89398
   3   2   6  100.63    9.46  16 0.40222-0.23856 0.49759-0.46013-0.64575 0.81614
   3   6   9 1866.84   53.49  15 0.40276-0.38083 0.49475-0.15871-0.64902 0.92046
   4   6  10 2662.84   64.25  16 0.40206-0.30368 0.49838-0.19561-0.64484 0.93873
   5   2   7 2063.02   35.98  16 0.40223-0.08213 0.49752-0.52548-0.64583 0.82819
   5   5  10  649.07   31.79  15 0.40250-0.19174 0.49613-0.30131-0.64744 0.93154
   5   7  11 1310.37   50.63  15 0.40279-0.25969 0.49457-0.15078-0.64923 0.96614
   6   6  11   44.83   13.23  15 0.40324-0.14803 0.49216-0.25624-0.65197 0.95842
   6   8  12   73.18   23.04  16 0.40202-0.21392 0.49860-0.11389-0.64458 0.98391
   7   7  12  161.05   24.89  15 0.40232-0.10295 0.49705-0.21985-0.64638 0.97478
   8   7  12   -2.24   12.40  15 0.40355-0.02354 0.49051-0.24675-0.65385 0.97119
  -3   1  -5   36.07    3.34  18 0.39601-0.63751 0.52667-0.36098-0.61091 0.46750
  -2   6   1 1945.81   44.21  16 0.39983-0.74716 0.50925-0.00345-0.63215 0.68152
  -1   3   2 1665.65   30.24  16 0.40010-0.57528 0.50794-0.26103-0.63371 0.70996
  -1   8   3    5.73   15.14  16 0.40035-0.73971 0.50673 0.11502-0.63514 0.74216
   0   5   5  409.98   22.25  17 0.39980-0.57113 0.50941-0.14689-0.63197 0.79863
   0   8   5 1412.62   48.18  16 0.40138-0.66821 0.50162 0.08552-0.64115 0.80669
   1   7   7  120.16   19.97  16 0.40020-0.56342 0.50746-0.02898-0.63428 0.85825
   1   8   7  647.01   37.03  16 0.40012-0.59483 0.50787 0.04529-0.63380 0.85657
   3   4   8  120.84   12.72  16 0.40156-0.31139 0.50071-0.31438-0.64221 0.88025
   6   7  12  804.98   41.47  17 0.39958-0.18040 0.51048-0.20036-0.63068 0.96999
   7   4  10  261.48   20.85  17 0.39906 0.00446 0.51291-0.45862-0.62778 0.88946
   8   8  13  235.17   30.30  17 0.39999-0.05608 0.50850-0.19067-0.63305 0.98334
  -2   3   0   84.53    7.09  17 0.39744-0.64473 0.51903-0.23808-0.62032 0.63825
  -2   7   1 1887.11   47.50  17 0.39832-0.77763 0.51502 0.06555-0.62521 0.67520
  -1   9   3   26.06   17.95  17 0.39734-0.76744 0.51949 0.17599-0.61977 0.72557
   0   9   5  511.16   32.51  17 0.39899-0.69743 0.51187 0.15023-0.62901 0.79388
   1   1   3 4818.46   37.02  18 0.39707-0.35018 0.52070-0.49067-0.61828 0.70798
   1   6   7  902.13   35.61  17 0.39849-0.52984 0.51419-0.11081-0.62621 0.85123
   1   9   7    4.85   17.26  18 0.39793-0.62639 0.51678 0.11384-0.62307 0.84713
   2   1   4 7478.73   49.48  17 0.39836-0.27488 0.51479-0.51823-0.62548 0.73886
   2   5   8    9.98   11.70  17 0.39773-0.42025 0.51774-0.22289-0.62191 0.87074
   3   5   9  826.13   34.17  17 0.39806-0.34430 0.51620-0.25504-0.62377 0.89599
   3   7  10  346.91   28.55  18 0.39708-0.41128 0.52067-0.11019-0.61832 0.92278
   3   8  10  301.10   28.90  17 0.39815-0.44456 0.51580-0.03020-0.62426 0.92869
   3   9  10  180.84   28.00  17 0.39804-0.47595 0.51629 0.04316-0.62367 0.92724
   4   4   9 1145.37   35.74  17 0.39865-0.23215 0.51348-0.36009-0.62707 0.88831
   4   8  11  243.70   25.62  17 0.39845-0.36808 0.51437-0.06246-0.62599 0.95351
   4   9  11  553.32   37.19  17 0.39872-0.40029 0.51312 0.01336-0.62750 0.95477
   5   6  11   82.29   15.62  17 0.39895-0.22434 0.51205-0.24309-0.62879 0.94625
   5   8  12  337.12   32.43  18 0.39731-0.29037 0.51961-0.10157-0.61962 0.96969
   6   4  10   16.41   10.99  18 0.39735-0.07405 0.51942-0.43196-0.61986 0.89269
   6   5  11  284.03   23.35  18 0.39681-0.11009 0.52188-0.36040-0.61683 0.92309
   7   5  11  486.65   27.36  17 0.39880-0.03141 0.51276-0.38443-0.62793 0.92309
   7   6  12 1212.71   46.94  18 0.39713-0.06642 0.52042-0.31732-0.61863 0.94746
   7   8  13  925.90   48.31  17 0.39773-0.13441 0.51773-0.16620-0.62191 0.98416
   8   6  12  649.04   36.14  17 0.39784 0.01300 0.51722-0.34730-0.62253 0.94054
  -2   0  -4  263.16    8.29  19 0.39515-0.52825 0.53044-0.47344-0.60622 0.48695
  -1   4   3 3674.84   52.67  18 0.39570-0.60722 0.52810-0.20667-0.60917 0.71934
   0   2   3   36.37    6.54  18 0.39579-0.46234 0.52774-0.38977-0.60961 0.70981
   0   3   4 1694.56   33.34  18 0.39636-0.49905 0.52528-0.31263-0.61269 0.74710
   0  10   5   -0.79   20.08  18 0.39603-0.72665 0.52669 0.21026-0.61093 0.77378
   1   5   7 2112.03   50.14  18 0.39530-0.49470 0.52981-0.20090-0.60701 0.83175
   1  10   7   72.62   22.46  18 0.39617-0.65430 0.52610 0.17643-0.61167 0.83325
   2   7   9   19.61   17.22  18 0.39572-0.48679 0.52803-0.08350-0.60925 0.89094
   2   8   9  168.77   21.72  18 0.39652-0.51918 0.52458-0.00583-0.61356 0.89452
   2   9   9 1222.17   53.70  18 0.39596-0.55039 0.52701 0.06683-0.61053 0.89071
   4   2   7   96.91    9.61  18 0.39554-0.15609 0.52878-0.52388-0.60831 0.80238
   4   5  10  206.91   18.96  18 0.39668-0.26652 0.52387-0.29616-0.61444 0.90971
   4   7  11    8.85   12.89  18 0.39692-0.33483 0.52281-0.14568-0.61575 0.94411
   5   7  12   41.31   19.87  19 0.39502-0.25648 0.53099-0.18758-0.60553 0.95654
   6   6  12  111.22   19.59  19 0.39481-0.14400 0.53190-0.29634-0.60438 0.94463
   6   8  13  281.54   30.73  19 0.39482-0.21208 0.53185-0.14774-0.60444 0.97745
   8   7  13  730.07   41.68  18 0.39577-0.02129 0.52784-0.28414-0.60950 0.96123
  -2   4   1  190.05   12.10  19 0.39277-0.67630 0.54013-0.18439-0.59419 0.64563
  -1   6   4 2075.71   49.50  19 0.39334-0.67351 0.53785-0.06655-0.59714 0.73979
  -1   7   4 1175.30   40.24  19 0.39401-0.70566 0.53513 0.01097-0.60064 0.74280
  -1   8   4   17.68   16.08  19 0.39291-0.73630 0.53957 0.08152-0.59492 0.73577
   0   6   6  127.45   18.00  19 0.39300-0.60064 0.53921-0.10245-0.59538 0.79631
   0   7   6  278.31   22.74  19 0.39447-0.63430 0.53322-0.02060-0.60308 0.80323
   0   8   6  288.45   24.63  19 0.39401-0.66533 0.53513 0.05143-0.60064 0.80020
   0   9   6  444.64   33.54  19 0.39257-0.69480 0.54095 0.12057-0.59313 0.79066
   1   7   8 1060.40   42.99  20 0.39232-0.55955 0.54192-0.06393-0.59187 0.84880
   1   8   8 1011.05   45.63  19 0.39273-0.59166 0.54028 0.01300-0.59400 0.85071
   2   6   9   34.73   16.31  19 0.39304-0.45197 0.53908-0.16959-0.59555 0.87779
   3   1   5  389.37   12.56  19 0.39302-0.19310 0.53913-0.57564-0.59549 0.73219
   3   6  10  274.50   22.80  19 0.39414-0.37654 0.53461-0.19877-0.60130 0.90671
   4   6  11 1247.36   46.64  19 0.39310-0.29925 0.53882-0.23634-0.59589 0.92465
   5   4  10   10.15   10.94  19 0.39376-0.15088 0.53617-0.41592-0.59930 0.88360
   5   5  11   14.35   14.42  19 0.39277-0.18610 0.54015-0.34563-0.59417 0.91235
   7   7  13  177.77   22.38  19 0.39426-0.09931 0.53408-0.25738-0.60197 0.96477
  -2   6   2 1133.70   35.40  20 0.38947-0.74117 0.55124-0.04545-0.57979 0.66333
  -2   7   2   26.93   13.25  20 0.38956-0.77263 0.55089 0.02928-0.58027 0.66350
  -1   5   4  910.92   30.98  20 0.38973-0.63758 0.55025-0.15381-0.58112 0.72436
  -1   9   4   36.03   18.66  20 0.38997-0.76459 0.54936 0.14632-0.58230 0.72188
   0  10   6  480.01   36.19  21 0.38915-0.72247 0.55243 0.18359-0.57820 0.77490
   1   6   8  414.52   27.69  21 0.38946-0.52471 0.55126-0.14752-0.57976 0.83763
   1   9   8    8.76   15.08  20 0.39122-0.62227 0.54456 0.08363-0.58865 0.84468
   2   4   8 1292.24   37.49  20 0.38987-0.38061 0.54971-0.32958-0.58183 0.83088
   3   4   9   47.89   13.65  20 0.38982-0.30424 0.54990-0.36344-0.58158 0.85327
   3   8  11   11.33   19.24  21 0.38997-0.44104 0.54934-0.06224-0.58232 0.92247
   3   9  11  268.34   28.31  20 0.39086-0.47279 0.54593 0.01392-0.58686 0.92399
   4  -1   1 1887.73   19.43  21 0.38714-0.02604 0.55974-0.77567-0.56827 0.55756
   4   8  12   81.48   21.43  20 0.39060-0.36507 0.54695-0.09593-0.58550 0.94676
   5  -1   1 2214.32   23.09  21 0.38688 0.05405 0.56066-0.80875-0.56701 0.54569
   5   1   6 1057.33   20.55  21 0.38784-0.03152 0.55724-0.65875-0.57169 0.72036
   5   6  12   94.93   20.18  20 0.38980-0.21944 0.54997-0.28047-0.58148 0.93283
   5   8  13  139.11   26.09  21 0.38945-0.28725 0.55131-0.13346-0.57970 0.96312
   6   1   6    2.29    4.47  21 0.38891 0.04643 0.55333-0.68695-0.57699 0.71426
   6   7  13  384.99   31.66  20 0.39073-0.17602 0.54644-0.23642-0.58617 0.95992
   7   8  14  311.92   33.55  20 0.38982-0.13111 0.54992-0.19866-0.58156 0.97737
  -3   5  -1   71.59    9.28  21 0.38691-0.77444 0.55950-0.09450-0.56873 0.56206
   0   5   6  817.46   30.76  21 0.38825-0.56409 0.55467-0.19217-0.57530 0.77696
   1  -1  -1 1007.34   15.62  21 0.38790-0.25943 0.55592-0.67342-0.57361 0.52600
   1   3   6 3821.26   54.32  21 0.38744-0.41751 0.55761-0.37863-0.57131 0.76353
   1   4   7   50.81   11.27  21 0.38675-0.45392 0.56007-0.30630-0.56795 0.79336
   2  -1   0  261.86    7.44  21 0.38675-0.18193 0.56009-0.71056-0.56792 0.54386
   2   2   6  843.04   23.27  22 0.38638-0.30342 0.56140-0.49013-0.56611 0.74733
   2   5   9  225.11   20.83  21 0.38691-0.41368 0.55951-0.26467-0.56871 0.85138
   2   7  10  490.24   33.20  21 0.38657-0.48109 0.56074-0.11624-0.56702 0.88233
   2   8  10  530.86   33.98  21 0.38792-0.51466 0.55585-0.03699-0.57370 0.88891
   2   9  10  991.13   47.79  21 0.38783-0.54634 0.55619 0.03731-0.57325 0.88797
   3   5  10 2133.28   54.31  21 0.38755-0.33777 0.55721-0.29568-0.57186 0.87752
   3   7  11  971.58   42.96  21 0.38811-0.40665 0.55518-0.14433-0.57462 0.91335
   4   4  10   33.94   12.11  21 0.38662-0.22409 0.56053-0.40684-0.56731 0.86227
   4   7  12   79.13   17.36  21 0.38779-0.32979 0.55636-0.17937-0.57302 0.93471
   6   2   8  780.79   23.23  22 0.38627 0.00962 0.56177-0.62193-0.56561 0.77037
   6   5  12  215.80   21.77  22 0.38588-0.10305 0.56317-0.40117-0.56367 0.90375
   6   8  14 2626.84   77.45  22 0.38605-0.20788 0.56255-0.17746-0.56452 0.97087
   7   4  11 2002.87   49.50  22 0.38638 0.01236 0.56141-0.50624-0.56611 0.86114
   7   5  12  716.63   34.17  21 0.38791-0.02521 0.55591-0.42702-0.57363 0.90277
   7   6  13  213.12   24.82  21 0.38708-0.06021 0.55890-0.35564-0.56954 0.93264
   8   6  13  454.41   31.12  21 0.38800 0.01919 0.55559-0.38395-0.57406 0.92607
   8   7  14   12.56   20.11  21 0.38656-0.01611 0.56075-0.31693-0.56700 0.95056
  -1   7   5   65.07   16.82  22 0.38448-0.70011 0.56879-0.02326-0.55645 0.73289
  -1   8   5  549.50   33.38  22 0.38419-0.73150 0.56977 0.05121-0.55506 0.73034
   0   1   2  730.75   13.65  23 0.38359-0.41305 0.57180-0.50812-0.55219 0.61800
   0   7   7 1888.41   54.88  22 0.38514-0.62873 0.56654-0.05454-0.55960 0.79394
   0   8   7   13.40   13.32  22 0.38543-0.66139 0.56554 0.02196-0.56101 0.79445
   0   9   7  198.93   26.94  22 0.38419-0.69075 0.56976 0.09112-0.55508 0.78788
   1   2   5 1634.53   30.61  22 0.38388-0.37750 0.57083-0.46618-0.55357 0.71145
   1   5   8  564.19   28.58  22 0.38390-0.48732 0.57074-0.24193-0.55368 0.81251
   1   8   9    7.66   17.62  23 0.38381-0.58762 0.57106-0.01734-0.55324 0.84457
   1   9   9  173.53   26.77  23 0.38367-0.61797 0.57152 0.05630-0.55258 0.84243
   3   2   7 5176.44   57.83  22 0.38396-0.22449 0.57055-0.53247-0.55396 0.75841
   3   6  11  912.33   40.71  22 0.38405-0.37047 0.57026-0.23408-0.55437 0.89358
   4   5  11  295.45   22.44  22 0.38577-0.25955 0.56438-0.33622-0.56262 0.89134
   5   2   8  604.28   20.95  23 0.38384-0.06794 0.57097-0.59842-0.55337 0.76946
   5   7  13 2083.58   63.67  22 0.38577-0.25139 0.56438-0.22057-0.56262 0.94703
   6   4  11  633.82   29.23  22 0.38496-0.06585 0.56716-0.47955-0.55874 0.86534
   6   6  13 1103.29   46.01  22 0.38453-0.13796 0.56862-0.33240-0.55669 0.93057
   7   7  14  747.30   41.65  22 0.38482-0.09433 0.56765-0.29016-0.55805 0.95438
  -3   3  -2  138.86    7.23  24 0.37903-0.69768 0.58651-0.27152-0.53089 0.48982
  -2   7   3  214.45   19.86  24 0.37992-0.76701 0.58375-0.00391-0.53497 0.65262
  -1   3   3  682.97   20.58  23 0.38278-0.56194 0.57464-0.32804-0.54822 0.65875
  -1   6   5  275.38   20.11  23 0.38273-0.66695 0.57480-0.10330-0.54799 0.72503
  -1   9   5  317.51   28.06  23 0.38206-0.76059 0.57700 0.11823-0.54483 0.71925
   0   3   5 1754.93   36.06  24 0.38045-0.48715 0.58211-0.36929-0.53738 0.70525
   0   4   6 4104.41   62.27  24 0.38035-0.52414 0.58244-0.29443-0.53690 0.73804
   0   6   7 1133.61   39.75  23 0.38258-0.59443 0.57529-0.13824-0.54729 0.78232
   0  10   7   19.27   22.10  23 0.38132-0.72094 0.57937 0.15808-0.54139 0.77294
   1   7   9   95.70   16.64  23 0.38258-0.55403 0.57529-0.09725-0.54729 0.83928
   2   6  10 2469.74   61.68  23 0.38288-0.44575 0.57432-0.20463-0.54869 0.86467
   2   9  11   31.70   20.71  24 0.38026-0.54337 0.58271 0.01139-0.53650 0.88412
   3   8  12  534.68   37.22  23 0.38197-0.43627 0.57729-0.09208-0.54441 0.91648
   4   1   6  676.98   17.14  24 0.38016-0.10413 0.58300-0.65151-0.53607 0.69532
   4   6  12    3.82   11.56  23 0.38288-0.29291 0.57432-0.27154-0.54869 0.91131
   4   8  13   31.71   16.04  23 0.38228-0.36047 0.57627-0.12443-0.54589 0.94085
   5   4  11   -5.58   10.44  24 0.38096-0.14220 0.58050-0.45973-0.53974 0.85767
   5   5  12  557.72   31.51  23 0.38149-0.17895 0.57883-0.38382-0.54217 0.89372
   5   8  14  468.65   37.80  23 0.38089-0.28233 0.58074-0.16243-0.53940 0.95676
   6   3  10  459.65   22.33  24 0.38017-0.02541 0.58299-0.56902-0.53609 0.80877
   6   7  14  962.41   47.19  23 0.38162-0.17130 0.57841-0.26778-0.54279 0.95002
  -2   3   1 1411.90   26.38  24 0.37720-0.62865 0.59040-0.30928-0.52434 0.57636
  -2   4   2  425.28   18.10  25 0.37704-0.66463 0.59090-0.23514-0.52360 0.60928
  -2   6   3 2214.60   49.47  24 0.37774-0.73397 0.58877-0.08335-0.52679 0.64569
  -1   2   2 2465.47   31.41  24 0.37717-0.51980 0.59050-0.41832-0.52419 0.60031
  -1   5   5  127.94   15.01  24 0.37739-0.62936 0.58985-0.19374-0.52518 0.70256
   0   5   7  129.89   16.30  25 0.37682-0.55657 0.59155-0.22911-0.52261 0.75739
   0   8   8 1180.41   48.42  25 0.37663-0.65572 0.59211-0.00535-0.52176 0.78877
   1   6   9   33.85   12.53  24 0.37846-0.51829 0.58659-0.18273-0.53005 0.82328
   2   4   9 1540.05   42.43  25 0.37704-0.37178 0.59090-0.37015-0.52359 0.80605
   2   7  11 1010.41   45.53  25 0.37707-0.47595 0.59081-0.14593-0.52373 0.87278
   2   8  11 1956.78   62.98  24 0.37924-0.50998 0.58420-0.06499-0.53359 0.88267
   3   4  10  531.69   27.07  25 0.37699-0.29540 0.59103-0.40334-0.52340 0.82901
   3   7  12  285.70   25.90  24 0.37857-0.40111 0.58627-0.17532-0.53052 0.90368
   4   2   8 6122.96   64.96  25 0.37660-0.14106 0.59221-0.58624-0.52161 0.74884
   4   7  13  203.43   25.76  24 0.37822-0.32444 0.58732-0.21005-0.52896 0.92488
   5   0   4  158.16    4.02  28 0.36518 0.03158 0.62308-0.79755-0.47236 0.55247
   5   3  10  391.39   21.28  25 0.37644-0.10197 0.59268-0.54527-0.52090 0.80455
   5   6  13  238.42   22.95  24 0.37913-0.21278 0.58452-0.31484-0.53312 0.91870
   7   5  13 1745.34   52.21  25 0.37652-0.01807 0.59243-0.46241-0.52128 0.88374
   7   6  14  374.57   29.68  25 0.37669-0.05398 0.59194-0.38829-0.52201 0.91830
   8   6  14  274.85   27.78  24 0.37733 0.02457 0.59004-0.41920-0.52489 0.91021
   8   7  15   18.55   18.17  25 0.37664-0.01026 0.59208-0.34747-0.52180 0.93949
  -3   5   0 2773.63   44.86  26 0.37306-0.76419 0.60146-0.13682-0.50667 0.53344
  -1   0  -2   82.04    3.60  25 0.37421-0.43492 0.59822-0.57470-0.51171 0.45067
  -1   7   6  161.99   21.07  25 0.37414-0.69402 0.59840-0.05254-0.51141 0.72254
  -1   8   6  298.62   27.50  25 0.37460-0.72624 0.59709 0.02372-0.51345 0.72347
  -1   9   6   51.98   18.57  26 0.37333-0.75601 0.60069 0.09445-0.50786 0.71606
   0   2   4   31.05    7.07  26 0.37364-0.44404 0.59982-0.46163-0.50922 0.64290
   0   7   8   16.48   14.98  25 0.37493-0.62325 0.59612-0.08352-0.51493 0.78362
   0   9   8  103.45   19.99  25 0.37538-0.68545 0.59482 0.06744-0.51693 0.78540
   1   4   8 1221.64   37.29  26 0.37352-0.44491 0.60018-0.34583-0.50866 0.76767
   1   8  10    8.11   18.82  26 0.37400-0.58271 0.59880-0.04444-0.51081 0.83763
   1   9  10  352.68   34.14  25 0.37459-0.61264 0.59713 0.02951-0.51339 0.83871
   2   5  10 3491.54   68.79  25 0.37517-0.40626 0.59545-0.30016-0.51597 0.83276
   3   3   9  492.38   23.48  25 0.37386-0.25578 0.59921-0.48613-0.51016 0.78238
   3   5  11   12.57   10.86  25 0.37592-0.33042 0.59325-0.33130-0.51932 0.85904
   3   6  12  294.63   26.48  26 0.37317-0.36375 0.60115-0.26487-0.50715 0.88010
   4   4  11   42.44   13.18  26 0.37352-0.21548 0.60015-0.44590-0.50870 0.83735
   4   5  12  137.17   20.15  25 0.37378-0.25198 0.59944-0.37088-0.50981 0.87268
   5   7  14  526.16   34.69  25 0.37560-0.24552 0.59419-0.25010-0.51788 0.93673
   6   5  13  527.66   31.73  26 0.37385-0.09567 0.59922-0.43661-0.51015 0.88442
   6   6  14   -3.90   17.29  26 0.37365-0.13151 0.59979-0.36318-0.50926 0.91649
   7   4  12   66.46   15.65  26 0.37238 0.02199 0.60335-0.54791-0.50370 0.83303
   7   7  15   46.62   21.32  25 0.37435-0.08777 0.59781-0.32001-0.51233 0.94336
  -2   5   3 1643.20   39.11  26 0.37230-0.69682 0.60338-0.17258-0.50321 0.62286
  -1   6   6  362.30   24.90  26 0.37114-0.65972 0.60657-0.13515-0.49817 0.70971
   0   6   8  769.88   35.53  26 0.37131-0.58757 0.60610-0.16845-0.49892 0.76829
   1   5   9  979.46   37.33  26 0.37152-0.47923 0.60553-0.27663-0.49982 0.79314
   1   7  10  577.83   33.56  26 0.37230-0.54817 0.60338-0.12483-0.50321 0.82952
   2   1   5 2433.94   31.22  27 0.36964-0.25023 0.61060-0.61300-0.49172 0.63871
   2   6  11   49.20   16.83  26 0.37163-0.43914 0.60522-0.23453-0.50031 0.85116
   2   8  12   -3.65   19.53  27 0.37024-0.50523 0.60898-0.09019-0.49432 0.87611
   3   8  13   29.31   15.87  26 0.37230-0.43135 0.60338-0.11755-0.50321 0.90957
   4   6  13   35.33   14.23  26 0.37174-0.28618 0.60492-0.30166-0.50079 0.89764
   4   8  14  188.24   24.63  26 0.37258-0.35479 0.60261-0.15056-0.50442 0.93394
   6   4  12 2427.02   56.09  26 0.37097-0.05641 0.60701-0.51874-0.49747 0.83874
   6   7  15  628.31   40.62  26 0.37090-0.16467 0.60722-0.29593-0.49714 0.93945
  -2   6   4  878.22   33.49  28 0.36660-0.72659 0.61878-0.11347-0.47856 0.63083
   0   8   9  834.85   43.47  27 0.36709-0.65060 0.61754-0.03036-0.48062 0.78238
   0   9   9   25.96   20.72  27 0.36709-0.68214 0.61755 0.04309-0.48060 0.78043
   1   6  10  777.17   37.68  27 0.36759-0.51164 0.61626-0.21265-0.48272 0.80992
   2   2   7 2162.51   38.57  28 0.36685-0.28818 0.61815-0.54633-0.47961 0.69488
   2   7  12  238.78   27.58  28 0.36694-0.47035 0.61793-0.17318-0.47998 0.86313
   3   7  13    1.63   13.25  27 0.36865-0.39581 0.61352-0.20231-0.48721 0.89412
   4   3  10  186.64   15.34  27 0.36917-0.17468 0.61216-0.53223-0.48940 0.78448
   4   7  14  925.64   46.06  27 0.36818-0.31894 0.61474-0.23674-0.48521 0.91541
   5   4  12  729.66   32.65  28 0.36713-0.13294 0.61744-0.49615-0.48078 0.83277
   5   5  13   31.02   12.27  27 0.36917-0.17110 0.61216-0.41654-0.48940 0.87525
   5   6  14 1026.90   45.30  27 0.36827-0.20655 0.61451-0.34465-0.48559 0.90519
   6   2   9  161.31   13.16  28 0.36553 0.02625 0.62148-0.68107-0.47407 0.71333
  -1   3   4 1469.60   31.96  28 0.36454-0.54791 0.62355-0.37671-0.47068 0.61522
  -1   5   6  537.10   26.32  28 0.36448-0.62105 0.62370-0.22725-0.47043 0.68224
  -1   7   7  775.82   37.76  28 0.36405-0.68821 0.62475-0.07858-0.46865 0.71319
  -1   8   7  101.12   17.97  28 0.36518-0.72091 0.62195-0.00137-0.47337 0.71728
  -1   9   7  182.17   26.27  28 0.36409-0.75126 0.62465 0.07028-0.46883 0.71235
   0   4   7 1639.46   41.20  28 0.36572-0.51355 0.62062-0.33253-0.47559 0.71139
   0   5   8  616.59   29.84  28 0.36414-0.54834 0.62454-0.26164-0.46902 0.73871
   0   7   9 1135.92   45.78  28 0.36483-0.61690 0.62283-0.11056-0.47189 0.77463
   1   1   4  447.25   12.96  28 0.36513-0.32216 0.62210-0.59145-0.47312 0.59669
   1   2   6 3249.43   45.54  29 0.36327-0.36105 0.62665-0.52147-0.46542 0.65725
   1   8  11 1148.47   49.48  28 0.36501-0.57663 0.62239-0.06902-0.47263 0.83221
   2   4  10   -5.54   11.29  29 0.36335-0.36229 0.62645-0.40543-0.46577 0.78249
   2   5  11 2128.15   56.60  28 0.36336-0.39861 0.62644-0.33065-0.46580 0.81625
   3   1   6  215.43   10.49  28 0.36412-0.16834 0.62458-0.66003-0.46895 0.63938
   3   2   8  309.51   16.27  28 0.36410-0.20901 0.62463-0.58582-0.46886 0.70763
   3   4  11  585.49   29.17  29 0.36333-0.28582 0.62651-0.43857-0.46567 0.80563
   3   5  12  120.93   19.82  28 0.36390-0.32245 0.62512-0.36303-0.46803 0.84197
   3   8  14  260.91   30.52  29 0.36293-0.42554 0.62748-0.14177-0.46402 0.90366
   4   0   4   32.13    2.63  30 0.35728-0.04072 0.64054-0.78217-0.44116 0.53220
   5   2   9   55.50    9.15  29 0.36348-0.05197 0.62614-0.65272-0.46630 0.71679
   5   7  15  812.98   43.05  28 0.36536-0.23980 0.62151-0.27712-0.47411 0.92691
   6   3  11    3.26    9.25  29 0.36329-0.01241 0.62660-0.61167-0.46552 0.77282
   7   5  14  375.30   28.37  28 0.36351-0.00953 0.62607-0.49599-0.46641 0.86370
   7   6  15  239.98   25.95  28 0.36507-0.04521 0.62224-0.41742-0.47288 0.90433
   7   7  16  175.60   27.74  28 0.36398-0.08238 0.62493-0.34702-0.46835 0.93275
   8   7  16   -3.26   14.30  28 0.36542-0.00319 0.62136-0.37618-0.47436 0.92780
  -3   4   0  392.77   15.70  29 0.35970-0.71948 0.63493-0.24470-0.45100 0.47830
  -2   4   3  712.88   24.21  29 0.36076-0.65274 0.63247-0.27695-0.45529 0.57564
  -2   5   4  952.09   31.85  29 0.35945-0.68789 0.63549-0.20465-0.45001 0.60309
  -2   7   5  945.44   38.11  30 0.35854-0.75448 0.63757-0.05746-0.44634 0.63207
  -1   6   7   32.38   15.20  29 0.36005-0.65236 0.63412-0.16292-0.45241 0.69731
   0   6   9  194.33   22.40  29 0.36023-0.58035 0.63371-0.19625-0.45314 0.75616
   1   4   9 5189.91   77.32  29 0.35966-0.43524 0.63501-0.38045-0.45086 0.74433
   1   5  10   43.50   15.88  30 0.35945-0.47126 0.63550-0.30630-0.44999 0.77698
   1   7  11   88.96   17.32  29 0.36204-0.54239 0.62944-0.15067-0.46054 0.82059
   2   3   9 4336.33   65.03  30 0.35929-0.32205 0.63587-0.48923-0.44933 0.73206
   2   6  12  198.47   24.83  29 0.36058-0.43237 0.63289-0.26251-0.45457 0.83881
   2   8  13  232.33   30.14  29 0.36017-0.49995 0.63383-0.11416-0.45292 0.86990
   3  -1   0  982.61   15.91  30 0.35897-0.07333 0.63659-0.81906-0.44807 0.41345
   3   6  13  633.34   34.92  29 0.36204-0.35674 0.62944-0.29277-0.46054 0.86774
   4   4  12    0.73   13.12  30 0.35981-0.20593 0.63468-0.47998-0.45143 0.81455
   4   5  13  127.76   17.70  29 0.36168-0.24385 0.63030-0.40106-0.45905 0.85614
   4   6  14  386.71   31.66  29 0.36056-0.27919 0.63293-0.32957-0.45449 0.88515
   5   1   7  821.91   19.31  30 0.35742-0.00512 0.64008-0.74052-0.44186 0.62449
   5   3  11 1139.04   35.36  29 0.35989-0.08936 0.63448-0.58727-0.45179 0.77005
   6   5  14  214.62   23.00  29 0.36137-0.08748 0.63103-0.46815-0.45780 0.86621
   6   6  15   59.06   17.06  29 0.36204-0.12418 0.62944-0.39261-0.46054 0.90259
   6   7  16  282.84   31.71  29 0.36049-0.15893 0.63309-0.32164-0.45422 0.92958
  -2   3   2 5266.18   53.86  30 0.35664-0.61218 0.64210-0.36143-0.43859 0.52481
  -2   6   5 2735.51   58.47  31 0.35475-0.71904 0.64619-0.14098-0.43115 0.61755
  -1   8   8  -14.36   16.71  31 0.35565-0.71573 0.64425-0.02380-0.43470 0.71180
  -1   9   8  301.16   29.79  31 0.35529-0.74611 0.64504 0.04946-0.43326 0.71014
   0   8  10   51.73   20.04  30 0.35697-0.64598 0.64137-0.05382-0.43991 0.77589
   0   9  10  232.67   28.69  30 0.35753-0.67723 0.64011 0.02114-0.44216 0.77732
   1   6  11 1468.57   51.12  30 0.35640-0.50466 0.64261-0.23865-0.43767 0.79870
   1   8  12 1657.76   61.36  31 0.35542-0.57110 0.64476-0.09202-0.43377 0.82671
   2   7  13    2.70   18.75  30 0.35615-0.46436 0.64316-0.19851-0.43668 0.85425
   3   3  10    6.68    6.74  30 0.35823-0.24456 0.63856-0.52531-0.44493 0.75122
   3   7  14  167.29   22.57  30 0.35810-0.38946 0.63885-0.22759-0.44442 0.88548
   4   2   9  479.78   20.04  30 0.35646-0.12495 0.64248-0.63679-0.43790 0.69977
   4   7  15   44.24   16.94  30 0.35760-0.31278 0.63997-0.26231-0.44241 0.90625
   5   5  14  506.11   32.18  30 0.35651-0.16310 0.64238-0.44659-0.43809 0.85820
   5   6  15   76.08   21.49  30 0.35680-0.19961 0.64174-0.37167-0.43925 0.89267
   6   4  13    1.98   13.12  30 0.35704-0.04703 0.64120-0.55250-0.44021 0.81529
   7   4  13  500.71   27.67  30 0.35789 0.03209 0.63931-0.58353-0.44360 0.80739
  -3   2  -3 1912.31   11.38  34 0.34207-0.62405 0.67064-0.42975-0.38359 0.30719
  -3   3  -1 1267.18   21.15  31 0.35133-0.67484 0.65264-0.33707-0.41874 0.41135
  -1   2   3 2411.60   33.93  31 0.35215-0.49914 0.65093-0.47867-0.42193 0.53217
  -1   4   6  117.94   13.61  31 0.35190-0.57658 0.65146-0.32976-0.42095 0.63292
  -1   5   7  633.75   29.49  31 0.35173-0.61263 0.65182-0.25489-0.42027 0.66598
  -1   7   8 2700.67   66.96  31 0.35311-0.68174 0.64892-0.10289-0.42567 0.70460
   0   2   5 7249.47   65.42  31 0.35188-0.42643 0.65149-0.51282-0.42089 0.58943
   0   4   8   22.60   11.45  32 0.35156-0.50362 0.65216-0.36415-0.41964 0.68924
   0   5   9  332.42   24.93  32 0.35159-0.54011 0.65210-0.28909-0.41975 0.72313
   0   7  10  539.43   32.75  31 0.35413-0.61044 0.64677-0.13468-0.42965 0.76640
   1   7  12 1167.89   50.22  32 0.35133-0.53555 0.65264-0.17426-0.41874 0.81285
   3   5  13 1255.42   46.81  32 0.35130-0.31480 0.65270-0.39038-0.41863 0.82639
   4   1   7  924.85   21.15  32 0.35097-0.07923 0.65339-0.72114-0.41733 0.61090
   4   3  11 1637.55   42.56  31 0.35268-0.16262 0.64984-0.56966-0.42397 0.75363
   5   4  13  440.90   27.81  31 0.35263-0.12286 0.64993-0.52831-0.42381 0.81022
   5   7  16  126.78   21.53  31 0.35419-0.23341 0.64663-0.30241-0.42990 0.91729
   7   6  16  578.92   38.04  31 0.35272-0.03935 0.64975-0.44571-0.42414 0.88970
  -2   7   6   67.61   17.94  32 0.34741-0.74784 0.66042-0.08054-0.40378 0.62377
  -1   3   5 2264.29   41.63  33 0.34717-0.53481 0.66089-0.41390-0.40287 0.58109
  -1   6   8 3397.72   70.89  32 0.34795-0.64527 0.65936-0.18772-0.40584 0.68546
   0   1   3 1780.73   24.10  33 0.34745-0.38099 0.66034-0.59612-0.40394 0.50363
   0   6  10   51.15   18.29  32 0.34820-0.57330 0.65885-0.22180-0.40682 0.74413
   0   8  11   10.09   18.28  33 0.34673-0.63989 0.66175-0.07457-0.40119 0.77094
   1   5  11 2051.16   56.22  33 0.34680-0.46322 0.66160-0.33222-0.40149 0.76238
   2   2   8 2641.34   44.95  33 0.34706-0.27309 0.66110-0.58878-0.40246 0.65191
   2   4  11  528.16   27.42  32 0.34905-0.35267 0.65717-0.43628-0.41006 0.76131
   2   5  12  401.57   26.61  32 0.35058-0.39034 0.65408-0.35835-0.41594 0.80082
   2   6  13  444.41   31.91  32 0.34878-0.42499 0.65770-0.28769-0.40903 0.82753
   3   4  12  337.58   24.36  32 0.34898-0.27629 0.65730-0.46965-0.40980 0.78419
   3   6  14   19.53   13.78  32 0.35018-0.34992 0.65489-0.31826-0.41441 0.85591
   3   7  15  322.89   33.06  33 0.34715-0.38293 0.66092-0.24988-0.40281 0.87718
   4   5  14  254.65   25.80  32 0.34858-0.23584 0.65812-0.42932-0.40824 0.83975
   4   6  15  743.20   41.41  32 0.34852-0.27205 0.65822-0.35489-0.40803 0.87324
   6   3  12  837.21   31.25  33 0.34623-0.00042 0.66271-0.64807-0.39932 0.74042
   6   5  15   81.34   19.62  32 0.34789-0.07918 0.65947-0.49693-0.40563 0.84863
   6   6  16  275.64   26.33  32 0.34992-0.11690 0.65543-0.41860-0.41339 0.88970
   7   5  15   37.00   13.66  32 0.34992-0.00036 0.65543-0.52552-0.41339 0.84529
  -3   4   1  316.91   15.42  34 0.34223-0.70603 0.66984-0.27988-0.38544 0.44676
  -2   5   5  625.90   26.79  33 0.34541-0.67876 0.66385-0.23296-0.39738 0.58506
  -2   6   6   54.58   14.48  34 0.34213-0.71110 0.67002-0.16472-0.38506 0.60625
  -1   1   1  985.22   14.35  34 0.34200-0.44779 0.67027-0.57222-0.38457 0.42587
  -1   7   9  264.38   25.91  34 0.34213-0.67504 0.67002-0.12416-0.38507 0.69787
  -1   8   9 1071.84   47.35  33 0.34469-0.70944 0.66523-0.04467-0.39466 0.70723
  -1   9   9  430.80   34.42  33 0.34493-0.74071 0.66477 0.02984-0.39557 0.70769
   0   7  11 1937.80   62.01  33 0.34311-0.60410 0.66821-0.15578-0.38872 0.75939
   1   2   7   82.94   10.59  34 0.34281-0.34516 0.66876-0.56343-0.38762 0.61364
   1   4  10 2138.59   51.69  33 0.34500-0.42520 0.66464-0.41033-0.39583 0.72368
   1   6  12    5.65   16.97  33 0.34420-0.49716 0.66617-0.26227-0.39280 0.78788
   1   8  13   14.90   19.52  33 0.34429-0.56557 0.66600-0.11264-0.39313 0.82105
   2   0   3 1798.29   15.14  34 0.34109-0.18071 0.67193-0.74803-0.38120 0.45969
   2   3  10  607.90   26.70  34 0.34285-0.31022 0.66869-0.52186-0.38776 0.70476
   2   7  14   13.20   18.32  34 0.34388-0.45769 0.66676-0.22036-0.39162 0.84633
   4   4  13  671.23   31.68  33 0.34500-0.19610 0.66464-0.50994-0.39583 0.79336
   4   7  16   12.84   15.21  33 0.34582-0.30568 0.66307-0.28520-0.39892 0.89748
   5   3  12  193.08   17.86  34 0.34306-0.07702 0.66830-0.62079-0.38853 0.74081
   5   5  15  149.25   22.42  34 0.34305-0.15406 0.66831-0.47241-0.38851 0.84239
   5   6  16  108.56   23.81  33 0.34416-0.19167 0.66624-0.39583-0.39265 0.88053
   6   2  10  354.28   17.86  34 0.34334 0.04359 0.66778-0.72675-0.38959 0.66321
   6   4  14  148.82   19.08  34 0.34191-0.03659 0.67042-0.58153-0.38426 0.79294
  -3   6   3  726.02   30.02  34 0.33931-0.77606 0.67397-0.13465-0.37639 0.50590
  -2   3   3  714.21   21.78  35 0.33725-0.59704 0.67762-0.39664-0.36882 0.48884
  -2   8   7   15.91   17.99  35 0.33749-0.77508 0.67720-0.02163-0.36969 0.62435
  -1   5   8  980.91   37.46  35 0.33816-0.60340 0.67602-0.27907-0.37214 0.65203
   0   5  10  136.86   19.72  35 0.33785-0.53067 0.67657-0.31387-0.37100 0.70907
   1   3   9 1009.66   32.98  34 0.33853-0.38232 0.67535-0.49506-0.37353 0.66758
   1   7  13  584.47   38.95  34 0.33938-0.52810 0.67383-0.19521-0.37667 0.80580
   2   1   6  709.09   18.58  34 0.34052-0.22528 0.67177-0.67386-0.38089 0.56202
   3   3  11   25.19    9.90  34 0.34108-0.23189 0.67075-0.55695-0.38297 0.72362
   3   5  14 1471.30   51.81  35 0.33786-0.30599 0.67655-0.41328-0.37105 0.81283
   3   6  15  468.77   34.46  35 0.33752-0.34175 0.67714-0.34012-0.36982 0.84544
   5   4  14   90.28   17.28  35 0.33757-0.11265 0.67707-0.55483-0.36997 0.78986
   7   6  17   -2.45   19.48  35 0.33901-0.02951 0.67450-0.46987-0.37529 0.87605
  -2   2   1 1139.85   20.18  35 0.33519-0.55432 0.68099-0.47452-0.36149 0.41327
  -2   7   7   86.66   19.49  35 0.33510-0.74085 0.68114-0.10083-0.36117 0.61650
  -1   4   7  809.23   29.60  35 0.33660-0.56576 0.67856-0.35644-0.36663 0.61312
  -1   6   9  314.67   25.68  35 0.33520-0.63713 0.68096-0.20906-0.36155 0.67587
  -1   8  10  139.00   24.86  35 0.33392-0.70300 0.68314-0.06264-0.35690 0.70328
   0   4   9  256.22   19.39  35 0.33631-0.49323 0.67906-0.39054-0.36558 0.66995
   0   6  11 1272.88   47.09  35 0.33581-0.56497 0.67993-0.24220-0.36375 0.73549
   0   8  12 1295.31   55.29  35 0.33541-0.63257 0.68061-0.09371-0.36230 0.76712
   1   1   5 9903.64   65.66  35 0.33505-0.29629 0.68124-0.65022-0.36097 0.51881
   1   5  12 1036.10   42.29  36 0.33309-0.45400 0.68454-0.35500-0.35388 0.74922
   2   4  12 2291.18   57.25  35 0.33417-0.34216 0.68272-0.46128-0.35780 0.74349
   2   5  13   29.25   13.05  35 0.33681-0.38135 0.67819-0.38201-0.36741 0.78682
   2   6  14  577.16   34.90  35 0.33610-0.41665 0.67943-0.30893-0.36480 0.81771
   2   7  15 1561.38   60.30  36 0.33320-0.44989 0.68435-0.23902-0.35429 0.83994
   3   1   7 4919.25   50.05  35 0.33593-0.14429 0.67972-0.71471-0.36419 0.56883
   3   4  13  627.75   32.63  35 0.33412-0.26567 0.68281-0.49440-0.35761 0.76632
   3   7  16  141.64   27.22  35 0.33471-0.37559 0.68180-0.26986-0.35976 0.86940
   4   3  12 1310.02   39.83  35 0.33561-0.15008 0.68027-0.59962-0.36301 0.72677
   4   5  15   13.30   17.34  35 0.33504-0.22662 0.68125-0.45182-0.36094 0.82586
   4   6  16  376.29   30.08  35 0.33588-0.26375 0.67980-0.37576-0.36401 0.86277
   6   5  16  206.88   25.13  36 0.33381-0.07035 0.68333-0.51936-0.35650 0.83336
   6   6  17  673.72   39.18  35 0.33667-0.10790 0.67844-0.44106-0.36689 0.87740
   7   5  16  470.02   32.97  35 0.33524 0.00961 0.68090-0.55055-0.36168 0.82770
  -3   5   3    0.05    9.64  37 0.32950-0.73426 0.69062-0.22589-0.34053 0.46974
  -2   4   5   10.59    8.63  36 0.32973-0.63095 0.69025-0.33419-0.34134 0.52941
  -2   5   6   14.10    9.32  36 0.33179-0.66957 0.68692-0.25591-0.34871 0.57072
  -2   6   7 1113.64   41.33  36 0.32969-0.70343 0.69031-0.18453-0.34121 0.59672
  -1   2   4   97.21    9.32  36 0.32973-0.48080 0.69026-0.51782-0.34134 0.48556
  -1   7  10  344.48   30.44  36 0.33044-0.66833 0.68910-0.14280-0.34390 0.69120
   0   2   6   10.08    7.49  36 0.33116-0.41067 0.68794-0.54867-0.34648 0.54866
   0   3   8 2200.59   46.60  37 0.32968-0.45008 0.69033-0.47657-0.34118 0.61130
   0   7  12   58.68   20.28  36 0.33149-0.59681 0.68740-0.17558-0.34766 0.75250
   1   4  11   41.41   15.28  36 0.33078-0.41505 0.68856-0.43381-0.34509 0.70723
   1   6  13  127.39   19.72  36 0.33208-0.48893 0.68643-0.28258-0.34977 0.77886
   1   7  14  622.20   40.23  37 0.32862-0.52159 0.69201-0.21343-0.33742 0.79962
   3   0   4   69.66    3.93  37 0.32650-0.09012 0.69532-0.80391-0.32993 0.43200
   4   4  14   28.65   16.03  36 0.33050-0.18582 0.68900-0.53401-0.34412 0.77555
   5   1   8  879.72   21.36  37 0.32684 0.02076 0.69479-0.79475-0.33113 0.54837
   5   5  16  203.64   25.58  37 0.32945-0.14541 0.69069-0.49407-0.34038 0.82844
   5   6  17  907.81   46.49  36 0.33157-0.18354 0.68728-0.41672-0.34792 0.86961
   6   3  13  202.58   18.29  37 0.32836 0.01269 0.69241-0.67722-0.33651 0.71188
  -3   4   2  382.33   17.37  37 0.32492-0.69370 0.69744-0.30722-0.32493 0.42090
  -3   6   4 1345.77   40.27  37 0.32694-0.76845 0.69435-0.15484-0.33202 0.49558
  -2   7   8  671.42   36.63  38 0.32447-0.73374 0.69812-0.11830-0.32337 0.61246
  -2   8   8  260.90   26.53  37 0.32693-0.76818 0.69437-0.04007-0.33198 0.62168
  -1   0  -3 6220.55   36.18  37 0.32553-0.38111 0.69651-0.67182-0.32708 0.23087
  -1   5   9  201.40   21.37  37 0.32505-0.59494 0.69725-0.30019-0.32537 0.64001
  -1   6  10  128.31   20.38  38 0.32355-0.62956 0.69950-0.22827-0.32016 0.66798
   0   5  11  103.95   19.38  37 0.32505-0.52269 0.69724-0.33439-0.32540 0.69734
   0   6  12  869.93   41.93  38 0.32398-0.55778 0.69887-0.26119-0.32163 0.72733
   2   3  11  785.36   31.65  37 0.32633-0.29804 0.69529-0.54840-0.32987 0.68154
   2   5  14 2072.04   61.32  38 0.32433-0.37344 0.69834-0.40195-0.32287 0.77566
   2   6  15  307.07   30.88  38 0.32429-0.40942 0.69839-0.32820-0.32273 0.80900
   3   3  12 3046.44   60.63  37 0.32506-0.22052 0.69723-0.58364-0.32542 0.70035
   3   5  15  155.47   23.70  38 0.32466-0.29692 0.69784-0.43520-0.32402 0.80032
   3   6  16  428.95   35.02  37 0.32517-0.33432 0.69706-0.36014-0.32582 0.83591
   4   1   8  715.18   20.56  38 0.32310-0.05571 0.70018-0.76747-0.31857 0.54655
   4   6  17   67.69   21.23  38 0.32352-0.25598 0.69955-0.39562-0.32003 0.85323
   5   3  13   46.85   14.15  37 0.32559-0.06421 0.69642-0.64873-0.32729 0.71451
   6   4  15 1370.88   47.09  37 0.32596-0.02528 0.69586-0.60680-0.32858 0.77245
   6   6  18    7.55   18.70  38 0.32382-0.09976 0.69910-0.46196-0.32108 0.86623
   7   6  18  204.52   27.02  37 0.32652-0.02236 0.69500-0.49101-0.33054 0.86398
  -2   3   4  863.04   25.42  39 0.31955-0.58362 0.70490-0.42364-0.30710 0.46142
  -2   5   7  992.90   36.54  39 0.31888-0.66044 0.70586-0.27499-0.30478 0.56057
  -1   4   8  222.88   17.84  38 0.32227-0.55543 0.70093-0.37900-0.31654 0.59702
  -1   7  11  891.14   44.04  39 0.31921-0.66075 0.70538-0.15936-0.30593 0.68701
  -1   8  11   99.81   20.25  38 0.32304-0.69568 0.69979-0.07852-0.31922 0.70168
   0   4  10 2963.31   61.62  38 0.32204-0.48313 0.70127-0.41287-0.31574 0.65428
   0   7  13  380.61   33.55  38 0.31992-0.58934 0.70436-0.19193-0.30839 0.74788
   1   0   2   57.57    2.64  39 0.31956-0.23535 0.70488-0.74758-0.30713 0.36171
   1   3  10 1697.59   43.58  38 0.32250-0.37052 0.70059-0.52025-0.31735 0.64555
   1   5  13  286.28   27.17  39 0.32001-0.44511 0.70423-0.37478-0.30869 0.73820
   1   6  14  684.06   40.39  39 0.31985-0.48110 0.70447-0.30001-0.30812 0.77123
   2   4  13 1088.78   42.40  39 0.32015-0.33232 0.70404-0.48242-0.30917 0.72859
   3   4  14  266.93   24.93  39 0.31984-0.25555 0.70448-0.51608-0.30811 0.75068
   4   3  13  322.11   23.34  39 0.31962-0.13877 0.70479-0.62358-0.30735 0.70482
   4   5  16 1533.83   54.58  38 0.32151-0.21749 0.70205-0.47219-0.31391 0.81343
   5   4  15   14.44   12.16  38 0.32227-0.10128 0.70093-0.57862-0.31654 0.77162
   5   6  18  420.29   35.55  39 0.31887-0.17483 0.70587-0.43520-0.30474 0.85981
   6   5  17  582.98   36.79  39 0.31984-0.05997 0.70448-0.54071-0.30811 0.81916
   7   5  17  613.71   37.07  38 0.32090 0.01902 0.70295-0.57225-0.31177 0.81221
  -3   5   4 3840.61   62.33  39 0.31555-0.72538 0.71035-0.24499-0.29352 0.45730
  -3   6   5  311.76   23.03  39 0.31515-0.76061 0.71090-0.17122-0.29217 0.48958
  -2   4   6   67.95   12.24  39 0.31512-0.62080 0.71094-0.35464-0.29206 0.51394
  -2   6   8  281.59   24.10  39 0.31720-0.69542 0.70808-0.20230-0.29914 0.58945
  -2   8   9  128.33   24.43  39 0.31650-0.76240 0.70905-0.05305-0.29674 0.62017
   0   1   4  204.25    9.74  39 0.31697-0.35467 0.70839-0.64380-0.29836 0.43238
   1   4  12   13.99   15.00  39 0.31641-0.40562 0.70917-0.45382-0.29646 0.69278
   1   7  15   57.59   22.46  39 0.31653-0.51437 0.70900-0.23029-0.29686 0.79378
   2   1   7 2398.64   36.77  40 0.31531-0.20451 0.71068-0.71240-0.29270 0.50820
   4   2  11   48.14   10.21  39 0.31638-0.09482 0.70921-0.70226-0.29635 0.62674
   4   4  15  547.00   32.72  39 0.31552-0.17535 0.71040-0.55516-0.29340 0.75942
   5   5  17  285.32   28.96  39 0.31536-0.13565 0.71062-0.51424-0.29285 0.81519
  -3   3   1    2.43    5.30  40 0.30927-0.63961 0.71833-0.40352-0.27189 0.33227
  -2   2   2 2193.26   30.86  40 0.31114-0.53473 0.71592-0.50891-0.27813 0.36381
  -2   7   9  176.56   21.12  40 0.31306-0.72699 0.71338-0.13320-0.28463 0.60742
  -1   2   5  904.44   24.77  41 0.31010-0.46565 0.71728-0.54419-0.27464 0.45278
  -1   5  10  518.38   30.34  40 0.31216-0.58624 0.71459-0.31766-0.28156 0.62981
  -1   6  11  172.30   23.97  40 0.31170-0.62211 0.71519-0.24321-0.28002 0.66141
  -1   8  12    2.89   19.00  40 0.31258-0.69111 0.71402-0.09264-0.28301 0.69691
   0   2   7  256.68   14.94  40 0.31234-0.39532 0.71434-0.57521-0.28220 0.51897
   0   3   9  503.58   23.77  40 0.31378-0.43848 0.71242-0.49854-0.28706 0.59130
   0   5  12  313.66   26.43  40 0.31211-0.51423 0.71464-0.35136-0.28142 0.68745
   0   6  13    4.74   16.72  41 0.31136-0.55083 0.71563-0.27626-0.27889 0.71994
   1   1   6 3920.68   45.40  41 0.31049-0.27611 0.71676-0.68526-0.27598 0.46786
   2   3  12 1162.43   39.00  40 0.31079-0.28681 0.71637-0.56936-0.27698 0.66277
   2   5  15  429.57   32.86  40 0.31106-0.36413 0.71602-0.41973-0.27789 0.76539
   2   6  16   52.23   21.12  40 0.31194-0.40095 0.71487-0.34466-0.28085 0.80142
   3   1   8 2349.20   37.43  40 0.31116-0.12384 0.71590-0.75081-0.27820 0.51755
   3   3  13   11.19   13.65  40 0.31030-0.21004 0.71701-0.60277-0.27532 0.68294
   3   5  16   79.33   21.44  40 0.31113-0.28819 0.71594-0.45278-0.27810 0.78949
   3   6  17 1078.40   49.53  40 0.31306-0.32603 0.71338-0.37610-0.28463 0.82825
   4   6  18 1190.32   55.04  40 0.31095-0.24798 0.71617-0.41209-0.27751 0.84461
   5   3  14  849.59   35.12  41 0.30964-0.05292 0.71786-0.66956-0.27311 0.69426
   6   3  14 1423.60   43.24  40 0.31080 0.02588 0.71636-0.70125-0.27701 0.68747
   6   4  16  890.63   40.17  40 0.31081-0.01478 0.71635-0.62733-0.27704 0.75528
  -3   6   6  100.41   16.22  42 0.30407-0.75346 0.72485-0.18525-0.25395 0.48438
  -2   5   8  599.43   31.00  41 0.30625-0.65265 0.72221-0.29113-0.26114 0.55082
  -2   6   9  770.60   38.06  41 0.30616-0.68849 0.72231-0.21639-0.26086 0.58392
  -2   8  10  433.77   35.20  41 0.30640-0.75641 0.72202-0.06743-0.26165 0.61723
  -1   1   2  927.76   16.62  41 0.30592-0.41599 0.72260-0.62400-0.26007 0.33541
  -1   4   9   10.62    9.35  41 0.30899-0.54691 0.71878-0.39621-0.27026 0.58435
  -1   7  12  666.23   38.54  41 0.30818-0.65433 0.71981-0.17383-0.26754 0.68241
   0   4  11  199.90   19.31  41 0.30899-0.47448 0.71878-0.43004-0.27026 0.64237
   0   7  14  342.90   30.34  41 0.30899-0.58303 0.71878-0.20669-0.27026 0.74281
   1   3  11  513.34   26.03  41 0.30801-0.36039 0.72001-0.53952-0.26700 0.62899
   1   5  14  239.86   25.58  41 0.30741-0.43739 0.72077-0.39130-0.26499 0.72884
   1   6  15   46.38   16.82  41 0.30801-0.47434 0.72001-0.31566-0.26700 0.76394
   2   4  14   17.34   16.67  41 0.30651-0.32356 0.72188-0.50026-0.26200 0.71601
   3   2  11 3249.92   56.33  41 0.30683-0.16570 0.72148-0.68216-0.26308 0.60455
   3   4  15  687.91   36.49  41 0.30602-0.24659 0.72249-0.53448-0.26038 0.73743
   4   3  14  400.73   25.72  42 0.30420-0.12792 0.72469-0.64389-0.25438 0.68655
   4   5  17  990.46   45.26  41 0.30850-0.20952 0.71940-0.49022-0.26863 0.80240
   5   4  16 1038.18   41.99  41 0.30826-0.09240 0.71970-0.59771-0.26781 0.75695
   6   5  18   47.23   20.72  41 0.30623-0.05070 0.72223-0.55931-0.26108 0.80711
  -3   5   5  363.42   22.15  42 0.30352-0.71724 0.72549-0.26027-0.25188 0.44861
  -2   4   7  283.78   20.20  42 0.30178-0.61174 0.72754-0.37122-0.24621 0.50187
  -2   7  10    9.62   18.62  42 0.30237-0.72119 0.72685-0.14626-0.24812 0.60426
  -1   5  11   34.80   16.77  43 0.30033-0.57881 0.72922-0.33210-0.24147 0.62304
  -1   6  12 1135.38   48.60  43 0.30044-0.61465 0.72909-0.25788-0.24185 0.65678
   0   5  13  617.26   36.19  43 0.30026-0.50644 0.72931-0.36603-0.24124 0.68072
   0   6  14  139.14   24.65  43 0.30064-0.54250 0.72886-0.29123-0.24250 0.71566
   1   4  13 3292.50   70.88  42 0.30335-0.39677 0.72569-0.47071-0.25133 0.68140
   2   6  17  433.34   37.02  43 0.30014-0.39405 0.72944-0.35895-0.24086 0.79548
   4   1   9   74.35    8.90  43 0.29922-0.03662 0.73049-0.79782-0.23787 0.50058
   4   2  12 2290.28   48.55  43 0.29944-0.08262 0.73024-0.72324-0.23858 0.60294
   4   4  16  229.24   25.12  42 0.30184-0.16641 0.72747-0.57240-0.24641 0.74689
   5   1   9   85.38    8.89  43 0.30038 0.04216 0.72917-0.82905-0.24162 0.49402
   5   2  12   33.57   10.48  42 0.30298-0.00580 0.72613-0.75233-0.25012 0.60428
   5   5  18   77.40   21.37  42 0.30222-0.12718 0.72703-0.53069-0.24763 0.80514
   6   2  12  647.32   25.53  42 0.30126 0.07586 0.72815-0.78724-0.24450 0.58776
  -3   2  -2   14.40    2.18  45 0.28912-0.57486 0.74137-0.49966-0.20505 0.16254
  -2   5   9   11.03   13.60  44 0.29434-0.64519 0.73593-0.30470-0.22164 0.54511
  -2   6  10  577.29   34.93  44 0.29503-0.68127 0.73520-0.22977-0.22384 0.58060
  -2   8  11   34.98   21.81  43 0.29629-0.75092 0.73382-0.07889-0.22789 0.61678
  -1   3   8   91.53   11.40  43 0.29903-0.50021 0.73077-0.48326-0.23674 0.51672
  -1   4  10 1462.59   45.71  44 0.29610-0.53836 0.73403-0.41144-0.22727 0.57512
  -1   7  13  263.87   30.59  43 0.29728-0.64818 0.73273-0.18646-0.23109 0.67973
   0   3  10 1787.68   45.80  43 0.29954-0.42872 0.73020-0.51628-0.23839 0.57668
   0   4  12   89.32   18.40  44 0.29583-0.46579 0.73432-0.44561-0.22642 0.63285
   1   5  15  601.90   37.90  44 0.29532-0.42960 0.73487-0.40566-0.22479 0.72186
   1   6  16  346.42   33.77  43 0.29613-0.46687 0.73400-0.33025-0.22738 0.75844
   2   1   8 7143.90   67.73  44 0.29471-0.18862 0.73554-0.73696-0.22283 0.47280
   2   3  13 2604.01   59.89  43 0.29643-0.27698 0.73366-0.58678-0.22836 0.64849
   2   5  16  375.96   29.57  43 0.29869-0.35655 0.73115-0.43539-0.23565 0.75699
   3   3  14   -0.78   13.73  44 0.29557-0.19989 0.73461-0.62073-0.22559 0.66772
   3   5  17 1137.49   48.78  43 0.29886-0.28045 0.73096-0.46843-0.23619 0.78088
   4   5  18  121.83   24.71  44 0.29577-0.20111 0.73439-0.50536-0.22621 0.79366
   5   3  15 2136.65   54.99  44 0.29429-0.04269 0.73599-0.68793-0.22147 0.67696
   6   3  15  217.38   21.27  44 0.29503 0.03682 0.73520-0.72024-0.22384 0.66857
   6   4  17   48.73   18.70  43 0.29643-0.00493 0.73367-0.64496-0.22834 0.74128
  -3   3   2    1.88    5.42  45 0.29075-0.62780 0.73946-0.42325-0.21041 0.30536
  -3   5   6   31.68   13.43  44 0.29112-0.70969 0.73907-0.27373-0.21159 0.44262
  -3   6   7  477.45   28.47  44 0.29267-0.74682 0.73745-0.19777-0.21653 0.48101
  -2   2   3 2083.82   32.99  44 0.29197-0.51979 0.73819-0.53109-0.21429 0.33391
  -2   4   8   63.17   13.73  45 0.28896-0.60299 0.74127-0.38501-0.20478 0.49467
  -2   7  11   16.09   19.33  45 0.29091-0.71531 0.73929-0.15812-0.21092 0.60214
  -1   2   6  931.50   26.40  44 0.29264-0.45264 0.73749-0.56461-0.21642 0.42895
   0   1   5  888.97   21.21  44 0.29393-0.33615 0.73612-0.67136-0.22055 0.38868
   1   1   7 3615.32   47.26  45 0.28962-0.25997 0.74061-0.70895-0.20685 0.43317
   1   2  10   91.14   13.58  45 0.28976-0.30572 0.74047-0.63469-0.20728 0.53527
   1   3  12 3946.85   71.34  44 0.29333-0.35052 0.73676-0.55641-0.21862 0.61493
   1   4  14   61.91   18.81  45 0.29017-0.38816 0.74005-0.48486-0.20860 0.67280
   2   2  11 2905.22   54.58  44 0.29281-0.23271 0.73731-0.66476-0.21697 0.56881
   2   4  15  236.35   22.63  44 0.29333-0.31498 0.73676-0.51511-0.21862 0.70624
   3   1   9  333.96   16.14  45 0.29019-0.10795 0.74003-0.77468-0.20864 0.48234
   3   2  12 2393.50   50.94  45 0.29020-0.15421 0.74001-0.70042-0.20869 0.58407
   3   4  16 1175.87   47.06  44 0.29229-0.23793 0.73785-0.54989-0.21532 0.72655
   4   0   5   52.38    3.59  45 0.28584 0.02631 0.74437-0.88552-0.19496 0.32158
   4   3  15 1802.97   51.81  45 0.28920-0.11807 0.74104-0.65988-0.20552 0.67189
   5   4  17  302.71   25.73  44 0.29376-0.08309 0.73630-0.61479-0.22000 0.74336
   5   5  19  138.75   24.76  45 0.28899-0.11893 0.74125-0.54555-0.20486 0.79550
   6   5  19  626.33   39.47  44 0.29236-0.04341 0.73778-0.57457-0.21553 0.79628
  -3   4   5  884.70   30.11  46 0.28373-0.66551 0.74612-0.35522-0.18874 0.38518
  -1   3   9 2358.71   51.95  46 0.28488-0.49076 0.74502-0.49677-0.19232 0.50623
  -1   5  12   70.45   15.86  45 0.28795-0.57094 0.74199-0.34461-0.20196 0.61788
  -1   6  13  427.49   31.11  45 0.28848-0.60742 0.74146-0.27007-0.20362 0.65312
  -1   7  14    1.97   21.57  46 0.28554-0.64185 0.74437-0.19749-0.19440 0.67759
   0   3  11  152.68   18.22  46 0.28516-0.41895 0.74475-0.53038-0.19319 0.56562
   0   5  14   15.85   13.28  45 0.28742-0.49854 0.74252-0.37905-0.20030 0.67455
   0   6  15 1218.90   51.48  45 0.28848-0.53547 0.74146-0.30351-0.20362 0.71121
   1   6  17   13.10   20.39  46 0.28437-0.45923 0.74550-0.34145-0.19074 0.75486
   2   0   4  210.63    6.95  45 0.28574-0.12964 0.74418-0.81985-0.19502 0.30822
   2   5  17  134.21   25.55  45 0.28567-0.34833 0.74425-0.44826-0.19479 0.75013
   3   5  18 1102.22   51.58  45 0.28558-0.27187 0.74433-0.48176-0.19453 0.77325
   4   4  17 1199.56   47.10  45 0.28769-0.15692 0.74226-0.58738-0.20113 0.73558
   5   2  13  242.06   18.36  46 0.28500 0.00756 0.74490-0.77109-0.19271 0.58074
  -3   5   7   48.83   14.89  46 0.27952-0.70195 0.75001-0.28468-0.17605 0.44109
  -3   6   8  385.34   28.14  46 0.28120-0.73983 0.74846-0.20847-0.18125 0.48042
  -2   5  10  394.48   26.53  46 0.28211-0.63725 0.74761-0.31596-0.18407 0.54202
  -2   6  11  711.66   37.20  46 0.28291-0.67389 0.74685-0.24135-0.18657 0.57824
  -2   7  12  718.12   42.81  46 0.28030-0.70734 0.74929-0.16891-0.17847 0.60378
  -1   1   3   62.24    6.61  46 0.28071-0.39510 0.74891-0.65006-0.17974 0.28955
  -1   4  11  750.11   34.01  46 0.28247-0.52923 0.74727-0.42460-0.18518 0.56792
   0   2   9 4000.73   61.89  47 0.27970-0.37248 0.74984-0.61002-0.17662 0.48089
   0   4  13  256.37   22.69  46 0.28247-0.45688 0.74727-0.45806-0.18518 0.62580
   1   3  13 2362.63   58.62  47 0.27921-0.34096 0.75029-0.56899-0.17508 0.60539
   1   5  16   18.79   14.68  46 0.28238-0.42117 0.74736-0.41744-0.18491 0.71654
   2   3  14  151.34   17.62  46 0.28175-0.26690 0.74794-0.60033-0.18296 0.63713
   2   4  16 1780.73   58.31  47 0.27971-0.30582 0.74984-0.52768-0.17663 0.69818
   3   0   5   95.43    5.35  47 0.27748-0.04528 0.75185-0.86020-0.16975 0.30668
   3   3  15   11.33   15.32  47 0.27968-0.18863 0.74986-0.63562-0.17655 0.65460
   3   4  17  686.79   39.19  47 0.27885-0.22865 0.75061-0.56175-0.17399 0.71860
   4   1  10 1619.48   34.22  47 0.27779-0.01975 0.75157-0.81834-0.17072 0.46799
   4   2  13  325.85   21.33  46 0.28154-0.06924 0.74815-0.74136-0.18229 0.58122
   4   5  19    1.43   14.34  46 0.28193-0.19203 0.74778-0.51829-0.18352 0.78557
   5   1  10  524.38   19.65  47 0.27693 0.06134 0.75234-0.85197-0.16806 0.45472
   5   3  16   84.99   17.07  47 0.27820-0.03091 0.75120-0.70298-0.17198 0.66161
   5   4  18   64.92   20.62  47 0.27935-0.07278 0.75016-0.62787-0.17552 0.73290
   6   3  16 1012.21   39.79  47 0.27841 0.04840 0.75102-0.73547-0.17261 0.65150
   6   4  18   84.39   19.50  46 0.28138 0.00493 0.74829-0.65881-0.18180 0.72862
   6   5  20   70.16   24.16  47 0.27865-0.03123 0.75080-0.58801-0.17336 0.78716
  -3   3   3 1169.34   28.23  47 0.27628-0.61720 0.75266-0.43663-0.16656 0.29604
  -2   2   4 2003.85   35.10  47 0.27486-0.50726 0.75391-0.54646-0.16219 0.31634
  -2   3   7   14.30   10.18  47 0.27491-0.55277 0.75386-0.47187-0.16237 0.41847
  -2   4   9  196.03   19.71  47 0.27564-0.59475 0.75323-0.39632-0.16458 0.48908
  -1   5  13  111.55   20.75  47 0.27538-0.56324 0.75345-0.35558-0.16380 0.61460
  -1   6  14  495.12   34.26  47 0.27677-0.60006 0.75223-0.28045-0.16804 0.65181
   0   1   6 1436.97   29.48  48 0.27404-0.32074 0.75461-0.68939-0.15970 0.36204
   0   5  15  403.51   33.36  47 0.27507-0.49046 0.75372-0.38979-0.16284 0.67128
   0   6  16  147.19   22.96  47 0.27631-0.52811 0.75263-0.31422-0.16665 0.70873
   1   2  11  146.15   16.41  48 0.27376-0.29423 0.75485-0.64852-0.15885 0.52145
   1   4  15   26.09   13.53  47 0.27650-0.37914 0.75247-0.49693-0.16721 0.66555
   2   1   9  889.42   26.31  48 0.27425-0.17258 0.75443-0.75595-0.16035 0.44479
   2   2  12  765.10   30.17  47 0.27640-0.22074 0.75255-0.67961-0.16693 0.55304
   2   5  18 1294.16   55.47  48 0.27306-0.33987 0.75544-0.45896-0.15672 0.74563
   3   2  13 1004.26   35.51  48 0.27368-0.14227 0.75492-0.71474-0.15861 0.56810
   3   5  19  473.63   37.12  48 0.27256-0.26326 0.75587-0.49275-0.15518 0.76779
   4   3  16  192.83   22.98  48 0.27357-0.10655 0.75502-0.67393-0.15825 0.65881
   4   4  18  135.37   23.77  48 0.27365-0.14755 0.75495-0.59963-0.15850 0.72665
  -3   2  -1 1287.37   16.42  49 0.26377-0.55444 0.76272-0.52057-0.12864 0.11999
  -3   4   6  347.56   21.30  48 0.27079-0.65719 0.75716-0.36631-0.14972 0.38100
  -3   5   8 1636.19   48.89  49 0.26818-0.69495 0.75928-0.29373-0.14184 0.44084
  -3   6   9  696.83   36.92  48 0.27015-0.73320 0.75768-0.21774-0.14780 0.48086
  -2   5  11 1683.81   53.99  48 0.27021-0.62970 0.75764-0.32607-0.14796 0.53996
  -2   6  12  121.73   19.73  48 0.27160-0.66713 0.75648-0.25052-0.15219 0.57781
  -2   7  13   15.89   21.76  48 0.26902-0.70190 0.75860-0.17719-0.14438 0.60345
  -1   3  10  160.42   16.49  48 0.27087-0.48101 0.75709-0.50886-0.14996 0.49859
  -1   4  12    9.48   15.56  48 0.26979-0.52130 0.75798-0.43482-0.14668 0.56349
   0   3  12 2336.41   56.62  48 0.27124-0.40933 0.75679-0.54215-0.15107 0.55778
   0   4  14  899.20   41.91  48 0.26947-0.44838 0.75824-0.46882-0.14574 0.62076
   1   0   3 5438.70   31.18  49 0.26717-0.18737 0.76009-0.80206-0.13880 0.22801
   1   1   8 5828.65   63.92  48 0.27050-0.24509 0.75740-0.72553-0.14884 0.40953
   1   5  17   77.53   23.05  48 0.26953-0.41286 0.75819-0.42792-0.14592 0.71270
   2   3  15    8.75   15.77  49 0.26775-0.25745 0.75963-0.61176-0.14054 0.62847
   3   1  10  386.40   18.42  48 0.26994-0.09213 0.75786-0.79230-0.14715 0.45550
   5   0   5    7.05    1.80  52 0.24801 0.14334 0.77360-0.94649-0.08237 0.19914
   5   2  14  206.48   18.37  49 0.26758 0.02022 0.75976-0.78538-0.14004 0.56238
   6   4  19  877.83   43.01  49 0.26691 0.01429 0.76029-0.67050-0.13803 0.71846
  -3   3   4  235.81   14.95  49 0.26360-0.60893 0.76288-0.44652-0.12817 0.29170
  -2   3   8   14.11   10.58  50 0.26239-0.54441 0.76379-0.48149-0.12457 0.41462
  -2   4  10  489.64   29.30  49 0.26366-0.58690 0.76284-0.40584-0.12834 0.48694
  -1   1   4  933.55   21.40  50 0.26217-0.38081 0.76396-0.66474-0.12392 0.26767
  -1   5  14  724.56   40.85  49 0.26361-0.55547 0.76287-0.36520-0.12821 0.61289
  -1   6  15   24.10   15.58  49 0.26527-0.59375 0.76160-0.28899-0.13315 0.65068
   0   2  10 1710.78   42.56  49 0.26489-0.36217 0.76189-0.62164-0.13203 0.47070
   0   5  16  236.49   28.89  50 0.26296-0.48296 0.76336-0.39929-0.12627 0.66848
   1   3  14  613.56   31.82  49 0.26527-0.33132 0.76160-0.58024-0.13315 0.59779
   1   4  16   42.15   19.62  49 0.26347-0.37074 0.76298-0.50709-0.12779 0.66060
   2   2  13 1501.90   44.00  50 0.26194-0.21102 0.76413-0.69012-0.12322 0.54327
   2   4  17  250.83   24.96  49 0.26639-0.29708 0.76073-0.53809-0.13651 0.69228
   3   3  16 1487.65   49.29  49 0.26555-0.17911 0.76138-0.64660-0.13399 0.64564
   3   4  18  307.85   29.52  49 0.26508-0.21957 0.76175-0.57259-0.13259 0.71166
   4   2  14 2007.75   49.76  49 0.26507-0.05739 0.76176-0.75462-0.13255 0.56593
   5   3  17  135.02   21.12  50 0.26278-0.02030 0.76350-0.71479-0.12572 0.65008
   5   4  19   13.15   17.61  49 0.26499-0.06322 0.76182-0.63911-0.13231 0.72406
   6   3  17  458.61   29.97  50 0.26241 0.05929 0.76378-0.74786-0.12461 0.63797
  -4   4   2   36.65    9.12  51 0.25474-0.70360 0.76913-0.34398-0.10206 0.20669
  -3   4   7    4.33   10.77  51 0.25796-0.65097 0.76689-0.37453-0.11152 0.37875
  -3   5   9   80.03   18.09  50 0.25695-0.68803 0.76760-0.30254-0.10855 0.44170
  -3   6  10   38.77   17.29  50 0.25953-0.72642 0.76577-0.22637-0.11615 0.48351
  -3   7  11   49.98   20.28  50 0.25774-0.76154 0.76705-0.15210-0.11087 0.51134
  -2   1  -1  778.34    7.89  52 0.24847-0.42566 0.77322-0.63955-0.08382 0.06545
  -2   2   5 1068.58   27.52  50 0.26038-0.49688 0.76515-0.55777-0.11868 0.30707
  -2   5  12  292.81   27.12  50 0.25872-0.62278 0.76634-0.33453-0.11378 0.53990
  -2   6  13  256.92   25.95  50 0.26047-0.66040 0.76508-0.25898-0.11896 0.57882
  -1   3  11  175.57   20.19  50 0.25760-0.47241 0.76715-0.51896-0.11045 0.49352
  -1   4  13  148.71   22.34  50 0.25749-0.51332 0.76722-0.44384-0.11013 0.56160
   0   1   7 1441.58   31.88  51 0.25713-0.30829 0.76747-0.70200-0.10908 0.34578
   0   3  13  860.96   38.00  50 0.25773-0.40045 0.76705-0.55236-0.11085 0.55217
   0   4  15  -13.90   16.64  51 0.25710-0.44056 0.76749-0.47792-0.10899 0.61753
   1   2  12 2051.20   49.62  50 0.25924-0.28439 0.76597-0.65913-0.11531 0.51198
   1   5  18 1013.23   51.32  50 0.25743-0.40525 0.76727-0.43705-0.10995 0.70984
   2   0   5 1283.54   19.61  51 0.25437-0.10264 0.76938-0.84444-0.10098 0.24875
   3   2  14 1042.08   38.10  50 0.25789-0.13084 0.76694-0.72678-0.11132 0.55559
   4   3  17  127.55   20.32  50 0.25905-0.09693 0.76611-0.68456-0.11475 0.64928
   4   4  19  331.54   28.83  50 0.25991-0.13852 0.76549-0.60924-0.11727 0.72013
   5   1  11  434.23   19.02  51 0.25613 0.07735 0.76817-0.86750-0.10613 0.42695
  -3   6  11  452.57   32.71  52 0.24957-0.72090 0.77290-0.23293-0.08654 0.48780
  -2   3   9   14.69   11.54  52 0.25019-0.53693 0.77250-0.49009-0.08834 0.41292
  -2   4  11  955.87   40.23  51 0.25205-0.57977 0.77130-0.41428-0.09373 0.48688
  -2   6  14  314.72   31.21  52 0.24992-0.65391 0.77267-0.26682-0.08756 0.58128
  -1   5  15  139.62   24.99  51 0.25218-0.54825 0.77122-0.37406-0.09410 0.61250
   0   2  11  122.66   15.36  52 0.25137-0.35316 0.77175-0.63124-0.09174 0.46479
   0   5  17  370.44   34.83  52 0.25131-0.47497 0.77178-0.40830-0.09158 0.66783
   1   3  15  397.59   29.84  51 0.25197-0.32259 0.77136-0.59007-0.09349 0.59271
   1   4  17 1526.85   57.28  52 0.25131-0.36292 0.77178-0.51590-0.09159 0.65774
   2   3  16  401.31   28.00  51 0.25399-0.24838 0.77002-0.62210-0.09939 0.62192
   2   4  18   15.28   18.18  51 0.25341-0.28868 0.77040-0.54794-0.09770 0.68779
   3   0   6 1040.49   18.25  52 0.24737-0.01967 0.77427-0.88218-0.08018 0.25169
   3   3  17  240.58   26.03  52 0.25166-0.16989 0.77155-0.65687-0.09261 0.63839
   3   4  19 1784.33   63.06  51 0.25185-0.21118 0.77143-0.58239-0.09315 0.70632
   4   0   6  220.49    7.84  52 0.24624 0.06129 0.77496-0.91533-0.07693 0.23783
   4   2  15   71.30   16.08  52 0.25028-0.04716 0.77245-0.76454-0.08858 0.55598
   5   2  15 2492.46   56.18  52 0.25141 0.03169 0.77172-0.79714-0.09187 0.54816
   5   4  20  995.22   48.60  52 0.25131-0.05461 0.77178-0.64897-0.09159 0.71692
   6   4  20  239.18   28.67  51 0.25219 0.02517 0.77121-0.68162-0.09413 0.70946
  -3   4   8   49.74   12.02  52 0.24877-0.64404 0.77356-0.38270-0.08369 0.38314
  -3   5  10  220.72   23.90  52 0.24678-0.68291 0.77479-0.30901-0.07794 0.44545
  -3   7  12   71.32   21.02  52 0.24783-0.75586 0.77415-0.15992-0.08096 0.51612
  -2   5  13    0.57   16.43  52 0.24809-0.61667 0.77399-0.34243-0.08172 0.54161
  -1   1   5 2915.25   40.59  52 0.24650-0.36979 0.77496-0.67594-0.07713 0.25548
  -1   2   9  945.73   31.74  52 0.24965-0.42334 0.77301-0.59916-0.08622 0.40081
  -1   3  12  143.59   20.06  53 0.24605-0.46537 0.77523-0.52690-0.07584 0.49305
  -1   4  14  443.12   32.49  52 0.24646-0.50650 0.77498-0.45203-0.07703 0.56171
   0   3  14  113.07   20.75  53 0.24602-0.39315 0.77525-0.56043-0.07577 0.55075
   0   4  16   69.30   22.10  53 0.24552-0.43316 0.77555-0.48601-0.07433 0.61753
   1   2  13   89.36   16.93  53 0.24599-0.27567 0.77527-0.66847-0.07567 0.50692
   2   2  14  712.51   32.82  52 0.24755-0.20095 0.77432-0.70121-0.08015 0.53485
   3   2  15  524.17   29.23  53 0.24459-0.12205 0.77610-0.73575-0.07165 0.54898
   4   3  18  169.74   24.06  53 0.24551-0.08820 0.77555-0.69402-0.07429 0.64304
   4   4  20  442.85   36.29  52 0.24679-0.13025 0.77478-0.61898-0.07798 0.71507
   5   3  18 1359.96   49.41  52 0.24851-0.01085 0.77373-0.72539-0.08294 0.64121
  -3   3   6  647.57   25.65  53 0.24105-0.59584 0.77793-0.46132-0.06182 0.29347
  -3   4   9   14.15   12.90  54 0.23797-0.63785 0.77963-0.38870-0.05308 0.38704
  -3   6  12  241.74   28.46  54 0.23933-0.71531 0.77889-0.23934-0.05692 0.49215
  -2   1  -4  514.58   10.18  54 0.23721-0.40044 0.78003-0.64525-0.05093-0.07083
  -2   3  10 2543.13   58.21  54 0.23908-0.53042 0.77902-0.49655-0.05623 0.41451
  -2   4  12   88.68   19.62  53 0.24118-0.57315 0.77786-0.42127-0.06218 0.48879
  -1   5  16   40.99   21.92  53 0.24117-0.54219 0.77787-0.38046-0.06217 0.61407
   0   1   8  163.89   12.53  53 0.24283-0.29865 0.77692-0.71156-0.06690 0.33769
   0   2  12  594.17   29.54  54 0.23860-0.34494 0.77929-0.63919-0.05485 0.46173
   1   0   4 1448.89   19.90  54 0.24032-0.16500 0.77834-0.82038-0.05974 0.18333
   1   3  16   19.20   17.90  54 0.23956-0.31500 0.77876-0.59769-0.05758 0.59044
   1   4  18   74.44   23.19  54 0.23905-0.35503 0.77904-0.52402-0.05613 0.65640
   2   3  17  224.20   26.08  53 0.24098-0.24014 0.77798-0.63044-0.06162 0.61831
   2   4  19   -7.89   19.85  54 0.24058-0.28088 0.77820-0.55596-0.06049 0.68565
   3   3  18   28.07   16.93  54 0.23850-0.16161 0.77934-0.66487-0.05457 0.63436
   3   4  20  302.17   32.56  54 0.23926-0.20325 0.77893-0.59039-0.05674 0.70345
   5   4  21   -5.39   18.66  54 0.23887-0.04714 0.77914-0.65633-0.05562 0.71285
  -4   5   7  455.53   27.56  55 0.23299-0.73555 0.78206-0.28259-0.03926 0.31376
  -3   5  11   73.34   18.56  54 0.23571-0.67679 0.78067-0.31504-0.04688 0.44920
  -2   1  -3 3277.91   18.67  57 0.21943-0.38715 0.78816-0.65336-0.00171-0.08582
  -2   5  14   85.62   18.20  54 0.23701-0.60962 0.77999-0.34872-0.05056 0.54483
  -1   1   6  215.95   13.67  55 0.23349-0.36123 0.78181-0.68251-0.04066 0.25315
  -1   2  10 1420.24   40.51  54 0.23681-0.41516 0.78009-0.60625-0.05000 0.39897
  -1   3  13 2245.46   60.19  55 0.23394-0.45779 0.78158-0.53348-0.04191 0.49303
  -1   4  15  117.48   23.43  54 0.23440-0.49947 0.78134-0.45856-0.04321 0.56202
   0   3  15  174.91   23.61  55 0.23354-0.38566 0.78178-0.56651-0.04080 0.55033
   0   4  17 1096.56   50.70  55 0.23350-0.42591 0.78180-0.49258-0.04069 0.61703
   1   2  14   26.61   15.34  55 0.23290-0.26726 0.78210-0.67525-0.03899 0.50373
   2   0   6 2715.44   32.18  55 0.23339-0.08645 0.78186-0.85686-0.04036 0.22231
   2   2  15  411.43   27.75  55 0.23388-0.19210 0.78161-0.70841-0.04176 0.53024
   3   1  12  382.79   20.21  54 0.23731-0.06933 0.77983-0.81403-0.05141 0.42731
   4   2  16 1778.96   51.46  54 0.23502-0.03681 0.78103-0.77424-0.04495 0.54684
   5   2  16  202.20   19.97  54 0.23591 0.04248 0.78057-0.80641-0.04747 0.53850
   5   3  19  530.70   35.08  55 0.23394-0.00160 0.78158-0.73348-0.04190 0.63421
  -4   3  -3   13.90    2.32  58 0.21356-0.60676 0.79069-0.43891 0.01392-0.08143
  -4   3  -2   35.68    4.03  56 0.22135-0.61995 0.78767-0.43573-0.00731-0.02566
  -4   3  -1  110.38    6.99  56 0.22163-0.62459 0.78755-0.43617-0.00808 0.00964
  -4   4   5   50.26   12.06  55 0.22782-0.69002 0.78484-0.35989-0.02516 0.23155
  -3   2   2 1013.92   22.23  55 0.22977-0.53386 0.78392-0.54191-0.03058 0.12554
  -3   3   7  272.86   18.46  55 0.23078-0.58969 0.78344-0.46705-0.03340 0.29923
  -3   4  10 1711.70   51.62  56 0.22760-0.63168 0.78494-0.39430-0.02456 0.39281
  -3   5  12 1337.25   51.32  56 0.22632-0.67040 0.78552-0.32044-0.02101 0.45678
  -3   6  13  168.67   27.10  55 0.22898-0.70966 0.78430-0.24461-0.02839 0.49779
  -2   3  11  150.46   19.74  56 0.22755-0.52332 0.78496-0.50274-0.02443 0.41745
  -2   4  13  556.44   34.09  55 0.23009-0.56659 0.78377-0.42692-0.03148 0.49232
  -2   5  15  985.44   48.37  56 0.22626-0.60258 0.78555-0.35520-0.02083 0.54888
   0   2  13  866.48   36.30  56 0.22626-0.33697 0.78555-0.64517-0.02083 0.46181
   1   1  11   22.72   11.08  56 0.22617-0.21517 0.78558-0.75299-0.02060 0.38322
   1   3  17 1475.67   54.39  56 0.22718-0.30712 0.78513-0.60363-0.02338 0.59007
   1   4  19  328.67   33.49  56 0.22692-0.34742 0.78524-0.52989-0.02268 0.65666
   2   1  12 2636.43   52.60  56 0.22756-0.14054 0.78495-0.78575-0.02445 0.41096
   2   3  18   11.58   18.63  55 0.22814-0.23197 0.78469-0.63679-0.02606 0.61639
   3   0   7  836.58   18.53  56 0.22638-0.00363 0.78549-0.89320-0.02118 0.22692
   3   2  16  221.26   22.33  55 0.22990-0.11247 0.78386-0.74358-0.03094 0.54308
   4   1  13   63.46   12.23  56 0.22542 0.01831 0.78592-0.85260-0.01852 0.41810
   4   3  19 2754.05   71.64  55 0.23138-0.07886 0.78314-0.70168-0.03509 0.63805
  -4   3   0  282.22   11.55  57 0.21898-0.62650 0.78849-0.43722-0.00053 0.03612
  -4   4   6  286.60   20.13  57 0.21966-0.68617 0.78822-0.36314-0.00239 0.24332
  -4   5   8  626.27   32.67  56 0.22356-0.73115 0.78660-0.28701-0.01310 0.32224
  -3   2  -5  458.32    9.56  58 0.21361-0.48526 0.79053-0.54616 0.01407-0.16088
  -3   2   3  420.44   16.19  57 0.22161-0.53006 0.78742-0.54547-0.00773 0.13686
  -3   3   8  129.61   15.91  57 0.22103-0.58432 0.78766-0.47132-0.00614 0.30605
  -2   2   8 2301.69   47.83  56 0.22502-0.47552 0.78596-0.57825-0.01712 0.30754
  -1   1   7  495.13   20.57  57 0.22150-0.35376 0.78747-0.68827-0.00744 0.25428
  -1   2  11 1288.11   40.32  56 0.22492-0.40782 0.78601-0.61226-0.01684 0.40008
  -1   3  14  100.17   20.64  56 0.22254-0.45113 0.78703-0.53854-0.01028 0.49577
  -1   4  16   89.85   21.77  56 0.22337-0.49273 0.78668-0.46347-0.01256 0.56558
   0   3  16 1762.37   58.41  57 0.22172-0.37808 0.78737-0.57260-0.00805 0.55094
   0   4  18  414.74   36.08  57 0.22162-0.41870 0.78742-0.49837-0.00776 0.61839
   1   0   5   79.50    6.84  56 0.22257-0.15163 0.78702-0.82914-0.01038 0.16863
   1   2  15  419.11   28.22  57 0.22024-0.25918 0.78798-0.68130-0.00399 0.50261
   2   2  16   59.48   17.84  57 0.22103-0.18389 0.78766-0.71392-0.00614 0.52902
   3   1  13    3.41   10.05  57 0.22193-0.05867 0.78729-0.82151-0.00861 0.42020
   3   3  19  514.41   33.71  56 0.22543-0.15343 0.78578-0.67111-0.01825 0.63163
   4   0   7 1649.77   23.15  57 0.22085 0.08235 0.78773-0.92839-0.00565 0.20137
   4   2  17  882.72   39.15  57 0.22145-0.02810 0.78749-0.78006-0.00729 0.54272
   5   1  13  115.43   13.42  57 0.22136 0.10206 0.78752-0.88689-0.00705 0.39627
   5   2  17  193.14   21.93  57 0.22127 0.05222 0.78756-0.81319-0.00680 0.53172
   5   3  20   82.88   22.11  57 0.22034 0.00792 0.78794-0.73935-0.00427 0.63062
  -4   5   9  596.55   33.44  58 0.21511-0.72679 0.78966-0.29025 0.01021 0.33230
  -3   2   4   92.81    9.74  58 0.21390-0.52610 0.79010-0.54882 0.01350 0.14977
  -3   4  11  257.20   24.55  57 0.21794-0.62636 0.78859-0.39811 0.00254 0.39931
  -3   5  13  590.92   37.98  57 0.21610-0.66518 0.78929-0.32426 0.00753 0.46267
  -3   6  14  104.49   21.03  57 0.21918-0.70431 0.78810-0.24872-0.00085 0.50372
  -2   1   2   28.05    4.90  57 0.21673-0.40721 0.78905-0.65573 0.00581 0.07904
  -2   2   9  259.75   19.76  58 0.21483-0.46981 0.78976-0.58203 0.01097 0.31345
  -2   3  12   62.89   17.60  57 0.21695-0.51732 0.78897-0.50693 0.00523 0.42188
  -2   4  14    8.12   13.02  57 0.21949-0.56083 0.78798-0.43122-0.00170 0.49611
  -2   5  16   48.13   23.21  57 0.21576-0.59781 0.78942-0.35821 0.00847 0.55310
  -1   2  12  520.74   28.91  58 0.21418-0.40145 0.79000-0.61611 0.01275 0.40422
   0   1  10  317.40   19.59  57 0.21688-0.28233 0.78900-0.72364 0.00543 0.33389
   0   2  14   71.88   17.78  58 0.21448-0.32997 0.78989-0.64964 0.01193 0.46352
   1   3  18   22.68   19.70  58 0.21511-0.29974 0.78966-0.60870 0.01023 0.59060
   2   0   7  458.72   15.34  57 0.21635-0.07408 0.78920-0.86460 0.00687 0.20971
   2   1  13  871.46   32.86  58 0.21470-0.13246 0.78981-0.79055 0.01134 0.40938
   2   3  19  824.11   44.55  58 0.21566-0.22445 0.78946-0.64215 0.00874 0.61565
   3   2  17  470.99   31.24  57 0.21650-0.10382 0.78914-0.74948 0.00646 0.54014
   4   3  20    3.98   17.39  58 0.21700-0.06893 0.78895-0.70853 0.00508 0.63483
   5   0   6 3351.36   21.35  59 0.20373 0.18377 0.79343-0.96653 0.04078 0.11086
  -4   3   2  259.52   13.68  58 0.21023-0.62725 0.79134-0.43989 0.02362 0.08041
  -4   4   7 2526.35   55.86  58 0.21134-0.68294 0.79096-0.36540 0.02064 0.25423
  -3   3   9   84.23   15.20  58 0.21187-0.57982 0.79078-0.47416 0.01921 0.31434
  -3   4  12  280.19   27.11  59 0.20839-0.62115 0.79194-0.40125 0.02856 0.40755
  -2   1   3  109.38    8.37  59 0.20960-0.40503 0.79155-0.65793 0.02531 0.09402
  -2   4  15  988.38   47.41  59 0.20914-0.55439 0.79170-0.43532 0.02654 0.50174
  -1   3  15   26.35   16.51  58 0.21162-0.44471 0.79086-0.54246 0.01988 0.49968
  -1   4  17   56.10   17.70  58 0.21271-0.48616 0.79049-0.46787 0.01695 0.56906
   0   3  17   83.23   22.33  58 0.21003-0.37134 0.79141-0.57664 0.02417 0.55357
   1   0   6 1200.07   23.74  59 0.20973-0.14375 0.79150-0.83343 0.02495 0.16752
   1   1  12 1034.78   34.49  58 0.21344-0.20712 0.79023-0.75811 0.01498 0.38222
   1   2  16 1214.29   46.80  59 0.20859-0.25211 0.79188-0.68488 0.02802 0.50499
   2   2  17  409.02   30.54  59 0.20859-0.17644 0.79188-0.71839 0.02802 0.52875
   3   0   8  308.22   12.98  59 0.20975 0.00834 0.79150-0.89964 0.02492 0.21571
   3   1  14  489.64   25.75  59 0.20937-0.05107 0.79162-0.82552 0.02594 0.41865
   3   3  20 1237.80   51.59  58 0.21281-0.14557 0.79045-0.67597 0.01667 0.63089
   4   1  14 1493.83   41.08  58 0.21045 0.02814 0.79126-0.85878 0.02302 0.41138
   4   2  18  491.67   32.13  59 0.20825-0.01996 0.79199-0.78460 0.02892 0.54062
   5   1  14  679.72   27.91  59 0.20635 0.11230 0.79259-0.89216 0.03401 0.38984
   5   2  18  108.21   18.59  59 0.20751 0.06114 0.79222-0.81827 0.03091 0.52775
   5   3  21   55.46   20.10  59 0.20692 0.01562 0.79241-0.74451 0.03250 0.62738
  -4   3   3  164.92   12.45  59 0.20541-0.62657 0.79325-0.44225 0.03631 0.10222
  -4   4   8  173.21   19.92  59 0.20330-0.67926 0.79388-0.36849 0.04193 0.26700
  -4   5  10  298.58   25.89  59 0.20641-0.72255 0.79295-0.29347 0.03364 0.34341
  -3   2   5 5938.95   67.30  59 0.20624-0.52376 0.79300-0.55107 0.03409 0.16371
  -3   3  10 1480.25   46.50  60 0.20261-0.57459 0.79408-0.47789 0.04376 0.32436
  -3   5  14   53.25   17.20  59 0.20672-0.66035 0.79285-0.32725 0.03280 0.47026
  -2   1   4  412.73   15.74  60 0.20277-0.40243 0.79404-0.66067 0.04334 0.11029
  -2   2  10  982.48   35.87  59 0.20482-0.46434 0.79343-0.58558 0.03788 0.32141
  -2   3  13  812.25   37.61  59 0.20704-0.51165 0.79275-0.51020 0.03195 0.42913
  -1   2  13 1573.15   49.36  60 0.20322-0.39523 0.79390-0.61985 0.04212 0.40921
  -1   4  18 1921.83   67.99  60 0.20189-0.47956 0.79429-0.47147 0.04566 0.57420
   0   1  11 1317.77   38.27  59 0.20588-0.27588 0.79311-0.72722 0.03505 0.33815
   0   2  15  329.05   27.26  60 0.20302-0.32280 0.79396-0.65380 0.04267 0.46678
   1   1  13   31.08   12.78  60 0.20165-0.19974 0.79435-0.76187 0.04630 0.38491
   1   3  19  809.24   45.29  60 0.20324-0.29274 0.79390-0.61258 0.04209 0.59262
   2   0   8  920.98   23.34  60 0.20324-0.06556 0.79390-0.86895 0.04209 0.20880
   2   1  14   53.75   13.88  60 0.20192-0.12407 0.79428-0.79512 0.04558 0.40907
   2   3  20  294.75   31.71  60 0.20350-0.21661 0.79383-0.64647 0.04140 0.61654
   3   2  18  723.95   38.38  59 0.20380-0.09573 0.79374-0.75359 0.04059 0.53978
   4   0   8  809.31   18.54  60 0.20326 0.09520 0.79389-0.93447 0.04202 0.18805
   4   3  21   76.26   21.98  59 0.20519-0.06211 0.79332-0.71200 0.03689 0.63404
  -4   4   9  393.36   27.50  61 0.19547-0.67532 0.79635-0.37145 0.06241 0.28112
  -4   5  11   40.63   18.98  60 0.19748-0.71894 0.79585-0.29586 0.05711 0.35389
  -3   4  13  572.50   35.72  60 0.19860-0.61600 0.79556-0.40492 0.05417 0.41635
  -3   5  15 1460.40   59.38  61 0.19677-0.65413 0.79603-0.33148 0.05899 0.47880
  -2   1   5 6230.17   62.69  61 0.19582-0.40007 0.79626-0.66295 0.06148 0.12664
  -2   2  11  635.45   31.47  61 0.19537-0.45929 0.79637-0.58848 0.06267 0.33017
  -2   3  14 1035.15   45.24  61 0.19680-0.50585 0.79602-0.51363 0.05892 0.43610
  -2   4  16   70.15   21.17  60 0.19876-0.54811 0.79552-0.43972 0.05374 0.50791
  -1   1   9    8.24    6.57  60 0.20054-0.34226 0.79504-0.69563 0.04903 0.26607
  -1   3  16  540.15   34.07  60 0.20076-0.43793 0.79498-0.54664 0.04846 0.50504
   0   0   3  166.42    6.90  60 0.19969-0.20079 0.79527-0.80330 0.05128 0.04823
   0   1  12   18.80   12.22  61 0.19584-0.26974 0.79626-0.73002 0.06144 0.34455
   0   3  18  513.10   36.74  60 0.19861-0.36415 0.79556-0.58070 0.05413 0.55762
   1   0   7 5963.38   57.08  60 0.19802-0.13634 0.79571-0.83769 0.05569 0.17144
   1   2  17   47.12   18.92  61 0.19632-0.24452 0.79614-0.68916 0.06017 0.50725
   2   2  18  531.56   34.99  61 0.19636-0.16861 0.79613-0.72216 0.06007 0.53059
   3   0   9 1495.93   29.81  61 0.19640 0.01715 0.79612-0.90361 0.05995 0.21479
   3   1  15 1778.73   48.59  61 0.19615-0.04264 0.79618-0.82964 0.06060 0.41803
   3   3  21  118.92   21.39  60 0.20012-0.13704 0.79516-0.68053 0.05015 0.63093
   4   1  15  403.12   24.86  61 0.19705 0.03686 0.79596-0.86261 0.05826 0.40974
   4   2  19  367.89   29.12  61 0.19475-0.01078 0.79652-0.78890 0.06429 0.53934
  -4   3   6   93.39   13.30  62 0.18805-0.62277 0.79829-0.44780 0.08176 0.15938
  -4   5  12  713.41   40.66  62 0.18943-0.71384 0.79802-0.29889 0.07819 0.36827
  -3   2   7  499.61   23.61  61 0.19115-0.51805 0.79766-0.55588 0.07372 0.19246
  -3   3  11  641.16   32.18  61 0.19340-0.57003 0.79716-0.48115 0.06784 0.33499
  -3   4  14 1792.68   61.27  62 0.18954-0.61109 0.79799-0.40728 0.07790 0.42645
  -2   1   6  674.73   23.15  62 0.18893-0.39747 0.79812-0.66512 0.07948 0.14321
  -2   4  17 1628.02   62.44  62 0.18878-0.54256 0.79815-0.44166 0.07987 0.51658
  -1   1  10  623.18   27.51  62 0.19063-0.33720 0.79777-0.69841 0.07505 0.27428
  -1   2  14  740.07   36.66  61 0.19250-0.38897 0.79736-0.62354 0.07019 0.41563
  -1   3  17 1189.54   51.96  62 0.19026-0.43206 0.79785-0.54927 0.07603 0.51123
   0   0   4 4105.33   37.45  61 0.19329-0.19884 0.79718-0.80540 0.06812 0.06584
   0   2  16  820.16   40.55  61 0.19142-0.31612 0.79760-0.65742 0.07301 0.47142
   1   0   8 1380.50   30.31  62 0.18872-0.13174 0.79816-0.83959 0.08003 0.18128
   1   1  14  183.24   20.32  62 0.18993-0.19248 0.79791-0.76557 0.07687 0.38860
   1   3  20  491.62   38.58  61 0.19144-0.28531 0.79759-0.61623 0.07295 0.59610
   2   0   9  975.23   25.97  61 0.19104-0.05786 0.79768-0.87271 0.07400 0.21128
   2   1  15  607.58   31.41  62 0.18995-0.11678 0.79791-0.79825 0.07683 0.41212
   3   2  19  122.78   23.09  61 0.19113-0.08776 0.79766-0.75718 0.07376 0.54069
   4   0   9  692.72   19.25  62 0.18908 0.10462 0.79809-0.93810 0.07909 0.18529
   5   0   7  751.41   13.06  62 0.18422 0.19856 0.79900-0.97138 0.09167 0.09407
   5   1  15  223.34   19.10  61 0.19148 0.12241 0.79759-0.89682 0.07286 0.38485
   5   2  19 1375.69   48.36  61 0.19361 0.06986 0.79711-0.82223 0.06728 0.52545
   5   3  22  977.79   47.37  61 0.19383 0.02482 0.79706-0.74798 0.06671 0.62686
  -4   3   7 2016.99   47.85  63 0.18208-0.62135 0.80005-0.44951 0.09687 0.17833
  -4   4  10  726.57   34.65  62 0.18741-0.67184 0.79911-0.37455 0.08313 0.29493
  -3   2   8   13.80   10.55  62 0.18374-0.51519 0.79977-0.55817 0.09259 0.20799
  -3   3  12   43.22   17.16  62 0.18446-0.56587 0.79965-0.48349 0.09075 0.34619
  -2   2  12 2201.16   56.88  62 0.18568-0.45404 0.79943-0.59188 0.08759 0.34037
  -2   3  15   47.08   15.74  62 0.18654-0.50049 0.79927-0.51699 0.08538 0.44402
  -1   2  15  924.74   42.41  63 0.18251-0.38311 0.79998-0.62604 0.09576 0.42376
   0   0   5 1227.71   23.32  62 0.18675-0.19688 0.79923-0.80747 0.08481 0.08362
   0   1  13  891.83   36.19  63 0.18419-0.26329 0.79969-0.73372 0.09143 0.35032
   0   3  19  107.03   21.09  62 0.18784-0.35752 0.79902-0.58408 0.08200 0.56261
   1   2  18  327.57   30.39  62 0.18464-0.23765 0.79962-0.69233 0.09028 0.51143
   2   2  19  391.39   32.66  63 0.18403-0.16088 0.79972-0.72577 0.09185 0.53303
   3   0  10  353.10   16.41  63 0.18392 0.02492 0.79974-0.90686 0.09213 0.21684
   3   1  16  358.98   25.94  63 0.18364-0.03459 0.79979-0.83283 0.09286 0.41997
   4   1  16   22.67   14.04  63 0.18404 0.04547 0.79972-0.86554 0.09183 0.41075
   4   2  20  683.33   38.59  63 0.18223-0.00301 0.80002-0.79146 0.09649 0.54057
   5   0   2 3976.41   31.74  64 0.17682 0.22867 0.80081-0.97158 0.11034-0.09555
  -4   3   8   17.75   13.20  64 0.17537-0.61949 0.80122-0.45102 0.11409 0.19581
  -4   4  11 1335.68   48.67  63 0.17940-0.66836 0.80069-0.37651 0.10380 0.30864
  -4   5  13  286.02   27.24  63 0.18081-0.70941 0.80048-0.30268 0.10020 0.37969
  -3   2  -4 5662.71   26.21  66 0.15796-0.43359 0.80247-0.55815 0.15780-0.27009
  -3   2   9 2532.19   55.22  64 0.17664-0.51237 0.80106-0.55978 0.11085 0.22376
  -3   3  13   31.47   17.94  64 0.17592-0.56177 0.80115-0.48506 0.11269 0.35838
  -3   4  15   93.25   19.89  63 0.18004-0.60576 0.80059-0.41078 0.10217 0.43674
  -2   2  13   19.92   16.04  64 0.17680-0.44979 0.80104-0.59340 0.11044 0.35116
  -2   3  16  -17.51   17.89  64 0.17700-0.49525 0.80102-0.51895 0.10995 0.45318
  -1   1  11  934.77   33.79  63 0.18147-0.33235 0.80038-0.70114 0.09852 0.28521
  -1   3  18    6.49   18.92  64 0.17861-0.42632 0.80080-0.55218 0.10582 0.51797
   0   0   6  656.50   19.02  63 0.18026-0.19489 0.80056-0.80897 0.10161 0.10127
   0   2  17 1059.60   45.28  63 0.18103-0.30998 0.80045-0.66003 0.09964 0.47819
   1   0   9  335.10   17.20  63 0.17841-0.12598 0.80083-0.84268 0.10635 0.18944
   1   1  15   45.69   16.40  63 0.17854-0.18610 0.80081-0.76830 0.10600 0.39446
   2   0  10 3613.86   52.27  63 0.18070-0.05206 0.80050-0.87505 0.10049 0.21890
   2   1  16  241.65   23.54  63 0.17800-0.10958 0.80088-0.80120 0.10739 0.41612
   3   2  20  420.72   32.80  63 0.17897-0.08003 0.80075-0.75958 0.10492 0.54403
   4   0  10  283.34   13.95  64 0.17672 0.11217 0.80105-0.94055 0.11066 0.18783
   5   0   8   68.42    6.09  64 0.17123 0.20687 0.80167-0.97353 0.12458 0.09521
  -4   3   9  339.05   24.77  65 0.16910-0.61732 0.80184-0.45199 0.12999 0.21427
  -4   4  12  193.63   25.57  64 0.17148-0.66538 0.80162-0.37711 0.12397 0.32243
  -4   5  14  287.93   31.86  64 0.17214-0.70683 0.80156-0.30183 0.12230 0.39233
  -3   2  10  609.97   30.70  65 0.16942-0.50954 0.80181-0.56070 0.12918 0.23968
  -3   4  16   53.44   22.72  65 0.17063-0.60209 0.80171-0.41105 0.12613 0.44673
  -1   1  12 2059.87   52.13  64 0.17231-0.32794 0.80154-0.70232 0.12187 0.29645
  -1   2  16  281.34   27.37  64 0.17232-0.37800 0.80154-0.62762 0.12185 0.43266
   0   0   7  786.69   22.60  64 0.17372-0.19295 0.80139-0.80986 0.11831 0.11900
   0   1  14   52.22   12.84  64 0.17416-0.25811 0.80134-0.73545 0.11719 0.35873
   0   2  18  307.65   30.62  65 0.17041-0.30411 0.80173-0.66132 0.12667 0.48522
   1   1  16  548.49   32.13  65 0.16854-0.18081 0.80189-0.76887 0.13139 0.40243
   1   2  19  337.44   28.96  64 0.17372-0.23123 0.80139-0.69421 0.11831 0.51724
   2   2  20   -2.33   17.07  65 0.17178-0.15328 0.80159-0.72795 0.12322 0.53789
   3   1  17  197.10   22.56  64 0.17140-0.02717 0.80163-0.83521 0.12417 0.42307
   4   1  17  941.44   38.59  64 0.17156 0.05280 0.80162-0.86769 0.12377 0.41259
   4   2  21  146.34   25.41  65 0.16956 0.00531 0.80180-0.79364 0.12882 0.54294
   5   0   3 1188.77   14.49  66 0.15910 0.24199 0.80241-0.97315 0.15498-0.10601
  -4   3  10  152.17   20.31  66 0.16274-0.61493 0.80279-0.45370 0.14622 0.23238
  -4   4  13   25.79   19.80  66 0.16387-0.66230 0.80274-0.37827 0.14339 0.33677
  -3   2  11  277.15   23.25  66 0.16235-0.50671 0.80281-0.56205 0.14720 0.25599
  -3   3  14 1489.99   53.05  65 0.16763-0.55728 0.80250-0.48709 0.13400 0.37141
  -2   1   9 1945.56   45.21  65 0.16841-0.39134 0.80244-0.66931 0.13204 0.19330
  -2   2  14  657.59   34.73  65 0.16774-0.44504 0.80249-0.59551 0.13372 0.36250
  -2   3  17 1271.03   53.19  65 0.16763-0.49012 0.80250-0.52051 0.13400 0.46384
  -1   1  13    2.33   14.01  66 0.16397-0.32419 0.80273-0.70325 0.14314 0.30888
  -1   2  17  675.85   40.38  66 0.16313-0.37308 0.80278-0.62854 0.14526 0.44273
   0   0   8 1867.68   36.91  65 0.16729-0.19111 0.80252-0.81096 0.13484 0.13687
   0   1  15 1238.63   45.48  66 0.16450-0.25281 0.80270-0.73683 0.14183 0.36855
   1   2  20  966.50   48.99  66 0.16322-0.22536 0.80277-0.69511 0.14504 0.52408
   2   1  17  136.92   18.20  65 0.16740-0.10355 0.80251-0.80233 0.13456 0.42307
   3   2  21   81.68   19.44  65 0.16763-0.07377 0.80250-0.76065 0.13400 0.54838
   4   0  11 1122.86   28.25  65 0.16527 0.11917 0.80266-0.94231 0.13991 0.19303
   5   0   9   37.30    6.08  66 0.16146 0.21208 0.80285-0.97438 0.14942 0.10442
  -4   3  11 1475.97   49.38  67 0.15592-0.61313 0.80301-0.45373 0.16294 0.24944
  -4   4  14  900.89   45.65  67 0.15613-0.65792 0.80301-0.37972 0.16242 0.35202
  -3   3  15  431.87   34.26  66 0.15860-0.55293 0.80297-0.48812 0.15632 0.38378
  -2   1  10   94.35   13.32  66 0.16095-0.38819 0.80290-0.67055 0.15048 0.20932
  -2   2  15  884.35   42.95  66 0.15865-0.44064 0.80297-0.59617 0.15620 0.37464
   0   2  19  161.12   22.82  66 0.16028-0.29875 0.80292-0.66240 0.15215 0.49360
   1   0  11 1969.73   43.24  66 0.16140-0.11885 0.80288-0.84436 0.14936 0.21420
   1   1  17  318.53   28.12  66 0.15792-0.17495 0.80298-0.77039 0.15800 0.41031
   2   0  12  325.03   18.83  66 0.16129-0.04265 0.80289-0.87716 0.14964 0.23786
   2   1  18   33.35   17.65  67 0.15646-0.09713 0.80301-0.80310 0.16160 0.43007
   2   2  21   83.52   19.39  66 0.16151-0.14664 0.80288-0.72912 0.14908 0.54397
   3   1  18  562.00   31.67  66 0.16061-0.02109 0.80291-0.83593 0.15132 0.42947
   3   2  22  288.65   31.73  67 0.15573-0.06645 0.80302-0.76196 0.16341 0.55232
   4   1  18 2065.10   56.82  66 0.15970 0.06020 0.80294-0.86887 0.15359 0.41729
   4   2  22  157.33   26.84  67 0.15745 0.01207 0.80299-0.79472 0.15917 0.54642
  -4   2   4   11.45    7.19  68 0.14788-0.54173 0.80326-0.52771 0.18270-0.00959
  -4   3  12  119.78   20.56  68 0.14920-0.61061 0.80330-0.45442 0.17948 0.26731
  -3   2  12 1131.55   42.31  67 0.15492-0.50423 0.80337-0.56257 0.16545 0.27255
  -3   3  16   69.45   22.74  68 0.15032-0.54972 0.80333-0.48789 0.17673 0.39657
  -2   1  11   64.78   12.48  67 0.15424-0.38635 0.80337-0.67054 0.16712 0.22722
  -2   2  16  770.08   42.07  68 0.15029-0.43658 0.80333-0.59640 0.17680 0.38734
  -1   1  14   48.37   13.37  67 0.15492-0.31965 0.80337-0.70444 0.16545 0.32148
  -1   2  18  744.79   42.61  67 0.15309-0.36756 0.80336-0.62994 0.16995 0.45229
   0   1  16  309.68   25.18  67 0.15492-0.24793 0.80337-0.73751 0.16545 0.37920
   0   2  20 1163.57   54.49  68 0.15011-0.29321 0.80332-0.66265 0.17725 0.50244
   1   0  12  398.61   22.16  67 0.15276-0.11489 0.80336-0.84497 0.17077 0.22737
   2   0  13 1080.54   35.07  67 0.15147-0.03765 0.80335-0.87795 0.17392 0.24800
   3   0  13 1419.81   38.04  67 0.15246 0.04197 0.80336-0.91062 0.17150 0.23978
   3   1  19 1124.02   46.63  68 0.14973-0.01520 0.80331-0.83571 0.17819 0.43670
   4   1  19  320.49   26.80  68 0.14895 0.06603 0.80329-0.86838 0.18010 0.42379
   5   0   4  206.83    5.17  72 0.11819 0.27813 0.80003-0.97003 0.25360-0.16982
  -4   2   2 1052.43   23.79  69 0.14259-0.52672 0.80319-0.52739 0.19567-0.09125
  -4   2   3    1.71    5.68  69 0.14526-0.53549 0.80333-0.52731 0.18920-0.05031
  -4   2   6 3471.89   57.12  68 0.14533-0.54879 0.80333-0.52804 0.18904 0.05301
  -4   2   7  795.78   30.11  69 0.14308-0.55063 0.80322-0.52807 0.19449 0.08153
  -4   3  13 2168.76   63.72  69 0.14251-0.60847 0.80318-0.45387 0.19586 0.28496
  -4   4  15 1214.67   52.67  68 0.14810-0.65402 0.80344-0.38094 0.18229 0.36633
  -3   1   4  919.52   24.25  69 0.14220-0.42295 0.80316-0.63608 0.19662-0.03279
  -3   1   5 3034.01   46.62  69 0.14303-0.42824 0.80321-0.63640 0.19461 0.00373
  -3   2  13 1503.37   50.26  68 0.14753-0.50143 0.80342-0.56251 0.18368 0.28859
  -3   3  17    4.52   19.23  69 0.14194-0.54562 0.80315-0.48761 0.19726 0.40999
  -2   1  12 3160.46   65.77  68 0.14684-0.38344 0.80340-0.67095 0.18534 0.24307
  -1   0   4 4353.49   43.12  68 0.14560-0.23225 0.80335-0.77804 0.18838-0.04403
  -1   0   5 1952.84   31.94  68 0.14775-0.23889 0.80343-0.77825 0.18312-0.00437
  -1   0   6  801.15   22.55  68 0.14696-0.24268 0.80340-0.77840 0.18507 0.02812
  -1   0   7  177.95   13.31  68 0.14434-0.24471 0.80328-0.77854 0.19144 0.05581
  -1   1  15  494.73   30.23  68 0.14684-0.31612 0.80340-0.70376 0.18534 0.33550
  -1   2  19  739.70   45.08  69 0.14367-0.36256 0.80325-0.62956 0.19307 0.46307
   0   0  11 1378.91   38.22  68 0.14684-0.18509 0.80340-0.81153 0.18534 0.18863
   0   1  17  676.63   38.09  68 0.14521-0.24287 0.80333-0.73757 0.18932 0.38973
   1   0  13   -0.76   10.89  69 0.14441-0.11128 0.80329-0.84474 0.19125 0.24173
   1   1  18  393.81   28.98  68 0.14821-0.16952 0.80345-0.77039 0.18201 0.42014
   2   0  14 2299.27   52.55  69 0.14330-0.03423 0.80323-0.87700 0.19395 0.26197
   2   1  19  699.09   38.90  68 0.14570-0.09117 0.80335-0.80328 0.18814 0.43787
   3   0  14   58.17   12.73  69 0.14368 0.04583 0.80325-0.90978 0.19304 0.25234
  -4   2   8  412.75   24.17  69 0.13970-0.55199 0.80327-0.52829 0.20287 0.10758
  -4   2   9  679.20   31.79  70 0.13594-0.55240 0.80295-0.52811 0.21190 0.13273
  -4   3  14   -8.61   16.45  70 0.13626-0.60596 0.80298-0.45390 0.21114 0.30261
  -3   1   3  184.15   10.79  69 0.13832-0.41449 0.80316-0.63621 0.20620-0.07674
  -3   1   8  278.13   19.32  70 0.13661-0.43599 0.80301-0.63653 0.21029 0.09069
  -3   2  14  348.01   27.16  69 0.14016-0.49848 0.80331-0.56281 0.20175 0.30471
  -2   1  13 2716.08   63.61  69 0.14016-0.38142 0.80331-0.67055 0.20175 0.26080
  -2   2  17    6.86   13.91  69 0.14154-0.43303 0.80340-0.59620 0.19843 0.39997
  -1   0   3 1722.93   24.01  69 0.13970-0.22169 0.80327-0.77767 0.20286-0.09310
  -1   1  16 1237.55   48.86  69 0.13782-0.31192 0.80312-0.70421 0.20739 0.34793
   0   0  12 1629.07   43.49  69 0.13993-0.18294 0.80329-0.81142 0.20231 0.20613
   0   1  18  777.62   42.10  70 0.13668-0.23899 0.80302-0.73644 0.21012 0.40270
   1   0  -1 9404.02   41.75  69 0.13867-0.04060 0.80319-0.84195 0.20535-0.25334
   1   0  14 1156.19   40.03  70 0.13688-0.10842 0.80303-0.84416 0.20964 0.25666
   1   1  19   49.21   20.57  69 0.13870-0.16505 0.80319-0.76940 0.20528 0.43111
   2   1  20  378.28   32.73  70 0.13604-0.08611 0.80295-0.80213 0.21167 0.44799
   3   0  15  644.25   29.56  70 0.13511 0.04964 0.80286-0.90889 0.21390 0.26547
   3   1  20  244.33   27.33  69 0.13869-0.00881 0.80319-0.83566 0.20531 0.44393
   4   0  14  521.20   24.66  70 0.13690 0.13242 0.80304-0.94165 0.20960 0.22525
   4   1  20   13.13   17.56  69 0.13773 0.07272 0.80311-0.86797 0.20760 0.43067
  -5   3   5  871.40   29.78  70 0.13050-0.64149 0.80256-0.41849 0.22481-0.00791
  -5   3   6 2074.99   47.49  71 0.13011-0.64545 0.80252-0.41887 0.22572 0.02548
  -5   3   7   65.65   14.65  71 0.12839-0.64862 0.80229-0.41858 0.22981 0.05603
  -4   2  10 1256.87   43.45  70 0.13066-0.55218 0.80258-0.52821 0.22442 0.15518
  -4   3  15  800.63   43.86  71 0.12844-0.60386 0.80230-0.45253 0.22969 0.32061
  -3   1   2 5779.42   49.07  70 0.13063-0.40230 0.80258-0.63519 0.22449-0.12935
  -3   1   9 2355.14   52.14  70 0.13248-0.43669 0.80280-0.63655 0.22010 0.11548
  -3   1  10 2332.70   54.45  71 0.12876-0.43723 0.80234-0.63582 0.22895 0.14074
  -3   2  15  532.22   35.28  70 0.13247-0.49536 0.80280-0.56261 0.22012 0.32038
  -2   1  14  134.38   20.32  70 0.13253-0.37838 0.80280-0.67051 0.21997 0.27689
  -2   2  18  442.93   33.76  70 0.13311-0.42873 0.80287-0.59535 0.21860 0.41426
  -1   0  10  222.39   18.08  70 0.13237-0.24733 0.80279-0.77784 0.22034 0.12999
  -1   1  17   -9.03   17.37  71 0.13002-0.30858 0.80250-0.70293 0.22594 0.36243
   0   0  13  187.79   19.05  70 0.13253-0.18020 0.80280-0.81117 0.21997 0.22265
   1   0  15 1684.10   49.63  71 0.12902-0.10523 0.80238-0.84312 0.22833 0.27213
   1   1  20  175.46   25.57  71 0.12847-0.15900 0.80230-0.76939 0.22962 0.44033
   2   0  15  142.96   16.15  70 0.13426-0.02961 0.80299-0.87710 0.21584 0.27419
   3   1  21   63.68   20.49  71 0.12855-0.00365 0.80231-0.83396 0.22943 0.45315
   4   0  15  169.68   16.62  71 0.12810 0.13662 0.80225-0.94051 0.23051 0.23834
  -5   3   8 1153.62   39.78  71 0.12597-0.65051 0.80210-0.41889 0.23542 0.08460
  -5   3   9  487.05   29.51  72 0.12295-0.65160 0.80163-0.41884 0.24254 0.11161
  -5   4  13   80.28   21.18  71 0.12570-0.70347 0.80206-0.34550 0.23606 0.25400
  -4   2  11  575.52   32.18  71 0.12569-0.55181 0.80206-0.52791 0.23609 0.17783
  -4   2  12   -2.00   14.53  71 0.12332-0.55058 0.80169-0.52738 0.24167 0.20326
  -4   3  16  177.87   27.24  72 0.12105-0.60012 0.80132-0.45326 0.24702 0.33613
  -3   1  11  786.32   34.92  71 0.12339-0.43660 0.80170-0.63585 0.24152 0.16266
  -3   2  16  316.08   30.25  71 0.12530-0.49258 0.80200-0.56157 0.23701 0.33738
  -2   1  15   60.85   18.22  71 0.12506-0.37634 0.80196-0.66923 0.23757 0.29429
  -1   0   2  906.87   15.09  71 0.12447-0.20197 0.80187-0.77578 0.23896-0.16354
  -1   0  11  198.66   17.10  71 0.12739-0.24672 0.80230-0.77750 0.23208 0.15264
  -1   0  12 2160.64   52.42  72 0.12232-0.24636 0.80153-0.77633 0.24403 0.17459
  -1   1  18  240.55   27.88  72 0.12159-0.30446 0.80141-0.70216 0.24574 0.37642
   0   0  14  199.81   20.59  71 0.12553-0.17787 0.80203-0.81026 0.23646 0.24053
   0   1  19  696.46   39.55  71 0.12716-0.23394 0.80227-0.73621 0.23262 0.41418
   2   0  16   57.69   15.22  71 0.12525-0.02565 0.80199-0.87606 0.23713 0.28819
   2   1  21  476.01   35.98  71 0.12515-0.08053 0.80198-0.80142 0.23736 0.45701
   3   0  16   10.85   13.64  71 0.12529 0.05488 0.80200-0.90848 0.23704 0.27737
   4   1  21  337.79   29.56  71 0.12637 0.07944 0.80215-0.86710 0.23449 0.43830
  -5   3  10 1370.61   47.14  72 0.11919-0.65295 0.80117-0.41813 0.25170 0.13696
  -5   3  11  552.50   34.11  73 0.11534-0.65276 0.80044-0.41796 0.26068 0.16193
  -5   4  14    6.60   18.46  73 0.11681-0.70494 0.80073-0.34140 0.25726 0.27032
  -4   2   0  143.08    7.42  73 0.11538-0.49040 0.80045-0.52392 0.26058-0.22478
  -4   2  13  617.41   36.52  73 0.11566-0.55044 0.80051-0.52621 0.25995 0.22209
  -3   1  12  114.65   18.44  72 0.11878-0.43635 0.80110-0.63515 0.25267 0.18584
  -3   2  17  146.18   26.22  72 0.11775-0.48981 0.80091-0.56050 0.25508 0.35359
  -2   1  16  468.17   34.04  72 0.11815-0.37347 0.80098-0.66847 0.25414 0.31115
  -1   0  13  233.33   22.67  73 0.11646-0.24550 0.80066-0.77548 0.25807 0.19522
   0   0  15 2188.31   57.94  72 0.11849-0.17584 0.80104-0.80900 0.25335 0.25798
   0   1  20  324.14   32.93  72 0.11793-0.23011 0.80094-0.73470 0.25464 0.42639
   1   0  16    6.36   10.68  72 0.12088-0.10198 0.80147-0.84228 0.24776 0.28719
   1   1  21  358.36   33.27  72 0.11924-0.15512 0.80118-0.76732 0.25158 0.45259
   2   0  17  328.80   26.69  72 0.11722-0.02257 0.80081-0.87446 0.25630 0.30230
   3   0  17  793.18   36.08  73 0.11670 0.05821 0.80071-0.90688 0.25752 0.29054
   3   1  22  781.41   44.78  72 0.11754 0.00218 0.80087-0.83293 0.25556 0.46174
   4   0  16  376.94   24.20  72 0.11857 0.14146 0.80106-0.93969 0.25314 0.25059
   4   1  22  453.24   35.46  73 0.11609 0.08442 0.80059-0.86482 0.25894 0.44758
  -5   3  12   61.56   20.23  73 0.11034-0.65301 0.79943-0.41687 0.27208 0.18453
  -4   2  14  306.76   29.32  73 0.10955-0.54924 0.79925-0.52525 0.27392 0.24267
  -3   1  13 2220.74   59.68  73 0.11311-0.43545 0.80003-0.63439 0.26569 0.20704
  -3   1  14  550.63   33.80  74 0.10783-0.43448 0.79885-0.63292 0.27786 0.22886
  -2   0   6  517.63   20.25  73 0.11026-0.28744 0.79941-0.74120 0.27228-0.04869
  -2   0   9 1049.34   33.75  73 0.11005-0.30147 0.79936-0.74128 0.27276 0.05339
  -2   0  10 1484.85   41.70  74 0.10801-0.30393 0.79889-0.74057 0.27746 0.08270
  -2   1  17  439.72   34.42  73 0.11070-0.37049 0.79951-0.66722 0.27125 0.32845
  -1   0  14 1253.34   44.87  73 0.11002-0.24348 0.79936-0.77491 0.27283 0.21478
  -1   1  19 1773.21   62.27  73 0.11311-0.30101 0.80003-0.70068 0.26569 0.39161
   0   0  16  275.83   26.06  73 0.11088-0.17285 0.79955-0.80798 0.27083 0.27472
   1   0  17    4.97   11.39  73 0.11275-0.09865 0.79995-0.84087 0.26650 0.30251
   2   0  18 1137.38   45.72  74 0.10893-0.01920 0.79911-0.87252 0.27534 0.31717
   3   0  18   15.49   15.84  74 0.10797 0.06247 0.79889-0.90506 0.27755 0.30500
   4   0  17   25.49   14.37  73 0.10990 0.14535 0.79933-0.93788 0.27310 0.26477
  -5   3  13   91.96   20.71  74 0.10563-0.65419 0.79829-0.41426 0.28322 0.20699
  -5   3  14  968.09   47.33  75 0.10034-0.65133 0.79692-0.41535 0.29530 0.23012
  -4   2  15  283.68   30.30  74 0.10377-0.54795 0.79782-0.52410 0.28748 0.26302
  -3   1  15  240.34   27.07  75 0.10196-0.43337 0.79735-0.63167 0.29161 0.24920
  -2   0   5  363.19   15.45  74 0.10669-0.27906 0.79855-0.74012 0.28079-0.09181
  -2   0  11  808.57   33.23  74 0.10462-0.30549 0.79804-0.74000 0.28554 0.10934
  -2   0  12  116.47   17.47  75 0.10080-0.30595 0.79704-0.73926 0.29426 0.13481
  -2   1  18   70.90   22.97  74 0.10323-0.36797 0.79768-0.66570 0.28870 0.34466
  -1   0  15  359.28   28.24  74 0.10389-0.24239 0.79785-0.77341 0.28721 0.23504
   0   0  17  105.94   21.39  74 0.10373-0.17050 0.79781-0.80618 0.28756 0.29274
   1   0  18 1042.09   44.77  74 0.10453-0.09513 0.79801-0.83941 0.28575 0.31778
   2   0  19   59.34   19.01  75 0.10059-0.01523 0.79698-0.87065 0.29473 0.33200
   4   0  18 1199.70   43.42  75 0.10188 0.14779 0.79733-0.93533 0.29180 0.27987
  -5   2   7  817.45   31.62  76 0.09271-0.58083 0.79466-0.48602 0.31297-0.02693
  -5   2   8   52.82   13.99  76 0.09269-0.58599 0.79466-0.48605 0.31301 0.00806
  -5   3  15    8.03   20.75  76 0.09521-0.65115 0.79542-0.41303 0.30734 0.25139
  -4   1   7 2118.87   46.64  76 0.09551-0.47148 0.79550-0.59528 0.30667-0.02992
  -4   1   8  159.06   17.23  75 0.09571-0.47626 0.79556-0.59579 0.30621 0.00470
  -4   1   9  220.66   19.64  76 0.09502-0.48015 0.79536-0.59574 0.30776 0.03782
  -4   1  10 1354.73   43.77  76 0.09365-0.48329 0.79495-0.59513 0.31084 0.06882
  -4   2  16  130.74   24.33  75 0.09790-0.54646 0.79620-0.52245 0.30125 0.28329
  -3   1  16  185.54   26.20  76 0.09570-0.43217 0.79556-0.62986 0.30623 0.26932
  -2   0   4    9.98    4.58  75 0.09898-0.26729 0.79650-0.73732 0.29879-0.14450
  -2   0  13 1437.90   47.31  75 0.09629-0.30635 0.79573-0.73817 0.30490 0.15876
  -2   1  19   15.56   21.68  75 0.09614-0.36542 0.79569-0.66343 0.30523 0.36174
  -1   0  16  990.72   43.21  75 0.09787-0.24077 0.79619-0.77177 0.30131 0.25451
   0   0  18  312.23   29.65  75 0.09631-0.16798 0.79574-0.80433 0.30485 0.30885
   1   0  19  807.33   42.32  75 0.09668-0.09214 0.79585-0.83712 0.30402 0.33354
   3   0  19  138.68   19.11  75 0.09969 0.06555 0.79670-0.90287 0.29718 0.31903
   4   0   2   95.03    5.11  76 0.08999 0.23540 0.79381-0.92997 0.31907-0.29338
  -5   2   6 2372.82   49.39  76 0.09021-0.57458 0.79369-0.48445 0.31851-0.06656
  -5   2   9    6.67   12.30  76 0.09197-0.58968 0.79425-0.48571 0.31456 0.04028
  -5   2  10 2745.95   64.35  76 0.09007-0.59258 0.79365-0.48526 0.31882 0.07077
  -5   2  11   49.75   18.00  77 0.08768-0.59426 0.79287-0.48503 0.32417 0.10000
  -4   1  11  248.01   22.69  76 0.09069-0.48502 0.79384-0.59446 0.31743 0.09672
  -4   1  12  487.06   31.20  77 0.08778-0.48654 0.79291-0.59345 0.32394 0.12460
  -3   1   0   47.13    3.96  77 0.08238-0.34401 0.79106-0.62183 0.33595-0.31232
  -3   1  17  632.37   41.00  76 0.08912-0.43013 0.79334-0.62799 0.32095 0.28894
  -2   0  14 1222.61   44.59  76 0.09161-0.30618 0.79413-0.73657 0.31536 0.18228
  -2   0  15  211.14   24.03  77 0.08676-0.30588 0.79257-0.73476 0.32622 0.20535
  -1   0   1 7647.36   34.23  77 0.08717-0.15979 0.79270-0.76587 0.32531-0.28434
  -1   0  17  236.86   23.90  76 0.09149-0.23903 0.79410-0.76940 0.31563 0.27440
   0   0  19 2182.95   67.44  76 0.08900-0.16511 0.79330-0.80171 0.32121 0.32664
   1   0  20   56.75   21.28  77 0.08855-0.08889 0.79316-0.83435 0.32223 0.34951
   2   0  20   56.39   16.69  76 0.09244-0.01256 0.79439-0.86808 0.31349 0.34558
   3   0  20  276.39   26.86  76 0.09097 0.06926 0.79393-0.90011 0.31681 0.33350
  -5   2  12  140.79   19.51  77 0.08431-0.59574 0.79141-0.48325 0.33113 0.12649
  -5   2  13  178.55   25.20  78 0.08065-0.59612 0.79012-0.48266 0.33924 0.15292
  -4   1   4 1837.30   35.90  77 0.08139-0.44340 0.79038-0.58945 0.33760-0.16334
  -4   1  13   -5.36   14.24  78 0.08233-0.48826 0.79072-0.59083 0.33551 0.14915
  -4   1  14  442.90   32.88  78 0.07983-0.48759 0.78983-0.59035 0.34104 0.17578
  -4   2  -1  270.71    7.80  78 0.07433-0.44449 0.78775-0.51004 0.35317-0.35217
  -3   0   8  793.81   29.31  78 0.07962-0.34766 0.78975-0.69745 0.34151-0.03989
  -3   0   9  329.75   21.64  78 0.08048-0.35308 0.79006-0.69801 0.33962-0.00357
  -3   0  10  542.26   27.69  78 0.08008-0.35697 0.78992-0.69825 0.34049 0.02978
  -3   1  18   68.45   23.95  77 0.08241-0.42849 0.79075-0.62483 0.33534 0.30920
  -2   0   3   10.98    3.99  77 0.08454-0.24819 0.79149-0.73185 0.33060-0.21064
  -2   0  16  356.50   30.65  78 0.08114-0.30503 0.79030-0.73229 0.33815 0.22805
  -1   0  18  118.19   20.04  77 0.08443-0.23651 0.79145-0.76702 0.33086 0.29316
   0   0  20   18.56   20.47  77 0.08124-0.16234 0.79033-0.79865 0.33793 0.34359
   1  -1   9  920.98   26.40  78 0.08040 0.00296 0.79003-0.90518 0.33979-0.04287
   1  -1  12  261.23   18.89  78 0.08000-0.01132 0.78989-0.90488 0.34067 0.05825
   1   0  21   20.22   20.81  78 0.08050-0.08562 0.79007-0.83105 0.33956 0.36563
   2  -1  10 1584.74   34.17  78 0.07922 0.07985 0.78960-0.93702 0.34239-0.02123
   2   0   0  994.57   13.92  78 0.08034 0.09423 0.79001-0.86121 0.33991-0.36309
   2   0  21  966.47   47.11  77 0.08332-0.00799 0.79107-0.86502 0.33332 0.36167
   3   0  21 1149.37   49.85  77 0.08174 0.07346 0.79051-0.89728 0.33682 0.34744
  -5   2   3 1067.38   27.76  79 0.06957-0.53937 0.78562-0.47539 0.36372-0.21471
  -5   2  14  511.22   35.61  78 0.07657-0.59673 0.78837-0.48035 0.34841 0.17779
  -5   2  15  438.75   34.92  79 0.07229-0.59680 0.78671-0.47862 0.35779 0.20260
  -4   1  15  302.19   30.03  78 0.07466-0.48734 0.78764-0.58834 0.35261 0.19883
  -3   0  11  940.64   36.25  78 0.07840-0.36022 0.78905-0.69721 0.34438 0.06056
  -3   0  12 1443.14   46.94  78 0.07618-0.36275 0.78822-0.69632 0.34926 0.09019
  -3   0  13   72.09   18.83  79 0.07343-0.36413 0.78716-0.69547 0.35530 0.11760
  -2   0  17   72.38   22.33  78 0.07555-0.30382 0.78798-0.72970 0.35064 0.24936
  -1   0  19 1032.64   47.91  78 0.07768-0.23473 0.78878-0.76363 0.34596 0.31221
   0  -1  11   17.89    9.87  78 0.07576-0.08351 0.78806-0.87011 0.35018 0.02530
   0  -1  12   58.40   13.37  78 0.07410-0.08615 0.78742-0.86989 0.35383 0.05547
   0  -1  13 1363.25   42.09  79 0.07231-0.08910 0.78672-0.86868 0.35775 0.08572
   0   0  21  376.67   36.10  79 0.07376-0.15947 0.78729-0.79521 0.35458 0.36035
   1  -1   8 1804.59   33.83  78 0.07617 0.01188 0.78821-0.90335 0.34928-0.08648
   1  -1  13 1676.07   43.83  78 0.07732-0.01333 0.78865-0.90363 0.34676 0.08656
   1  -1  14    6.38   11.63  78 0.07396-0.01513 0.78737-0.90212 0.35413 0.11336
   2  -1   9  137.34   10.77  78 0.07555 0.08813 0.78798-0.93574 0.35065-0.06392
   2  -1  12  101.64   11.05  78 0.07804 0.07089 0.78891-0.93647 0.34517 0.04358
   2  -1  13   11.33   10.46  78 0.07584 0.06813 0.78809-0.93552 0.35001 0.07314
   2  -1  14 1738.41   45.28  79 0.07282 0.06667 0.78692-0.93431 0.35662 0.10054
   2   0  22  777.45   45.13  78 0.07467-0.00444 0.78764-0.86153 0.35258 0.37623
   3   0  22   70.55   22.67  79 0.07340 0.07807 0.78715-0.89397 0.35536 0.36186
  -4   1   3  385.37   15.81  79 0.06973-0.42687 0.78544-0.58360 0.36332-0.22385
  -4   1  16  125.90   21.52  79 0.07020-0.48698 0.78563-0.58576 0.36231 0.22311
  -4   1  17  461.17   36.60  80 0.06489-0.48646 0.78342-0.58353 0.37385 0.24563
  -3   0   5   80.02    9.90  80 0.06432-0.31796 0.78318-0.69026 0.37507-0.17583
  -3   0  14    9.64   12.28  79 0.06972-0.36570 0.78543-0.69319 0.36335 0.14446
  -3   0  15 2013.96   61.99  80 0.06598-0.36609 0.78388-0.69170 0.37148 0.17034
  -2   0  18  661.65   38.87  79 0.06960-0.30236 0.78538-0.72686 0.36362 0.27072
  -1   0  20  501.86   36.09  79 0.07068-0.23222 0.78582-0.76049 0.36126 0.33079
   0  -1   7   13.89    7.05  80 0.06466-0.05345 0.78332-0.86475 0.37433-0.13615
   0  -1   8 1041.98   27.57  79 0.07116-0.06380 0.78601-0.86816 0.36021-0.08736
   0  -1  14 3011.90   64.04  79 0.06875-0.09009 0.78504-0.86734 0.36547 0.11276
   0  -1  15   73.89   17.87  80 0.06553-0.09169 0.78369-0.86537 0.37246 0.13986
   1  -1   7  627.07   18.90  79 0.06846 0.02443 0.78492-0.89992 0.36609-0.13758
   1  -1  15 1046.24   38.40  79 0.06972-0.01499 0.78543-0.90056 0.36335 0.13842
   1  -1  16  246.64   23.52  80 0.06564-0.01599 0.78374-0.89823 0.37221 0.16367
   2  -1   8   20.68    5.82  79 0.06953 0.09910 0.78536-0.93305 0.36376-0.11097
   2  -1  15   10.12   13.09  79 0.06867 0.06606 0.78500-0.93255 0.36565 0.12593
   2  -1  16  206.00   20.71  80 0.06455 0.06581 0.78327-0.93059 0.37459 0.15123
   3  -1  10 2595.36   40.49  80 0.06293 0.17634 0.78258-0.96250 0.37807-0.06676
   3  -1  11    7.20    6.99  80 0.06557 0.16837 0.78371-0.96376 0.37237-0.02730
   3  -1  13 1828.22   41.70  80 0.06577 0.15872 0.78379-0.96366 0.37194 0.04081
   3   0   1 1722.23   18.66  80 0.06436 0.18568 0.78319-0.88718 0.37498-0.37345
  -3   0  16  459.09   33.88  80 0.06142-0.36591 0.78201-0.68976 0.38149 0.19465
  -2   0   2 1361.08   21.41  80 0.05982-0.21846 0.78130-0.72089 0.38494-0.29933
  -2   0  19  284.05   28.58  80 0.06330-0.30092 0.78283-0.72387 0.37744 0.29081
  -1  -1  10 3847.88   62.32  80 0.06402-0.14745 0.78314-0.83171 0.37588-0.02491
  -1  -1  11 3839.36   65.18  80 0.06426-0.15241 0.78325-0.83197 0.37536 0.00996
  -1  -1  12  211.95   18.28  80 0.06342-0.15630 0.78289-0.83162 0.37718 0.04250
  -1  -1  13   51.63   14.51  80 0.06183-0.15922 0.78219-0.83083 0.38060 0.07345
  -1  -1  14 3458.84   71.34  81 0.05915-0.16134 0.78100-0.82963 0.38637 0.10173
   0  -1  16   31.46   16.99  80 0.06113-0.09201 0.78188-0.86332 0.38211 0.16409
   1  -1  17 1060.97   43.21  80 0.06007-0.01510 0.78141-0.89615 0.38439 0.18596
   2  -1   7 2339.24   31.94  81 0.05890 0.11428 0.78088-0.92787 0.38691-0.16849
   2  -1  17   15.28   15.23  81 0.05931 0.06621 0.78107-0.92828 0.38603 0.17402
   3  -1   9  309.98   13.97  81 0.05631 0.18750 0.77970-0.95931 0.39245-0.11546
   3  -1  14  555.46   24.88  80 0.06354 0.15646 0.78294-0.96269 0.37692 0.07022
   3  -1  15  201.47   18.20  81 0.05996 0.15501 0.78136-0.96139 0.38463 0.09629
   3  -1  16   24.77   12.64  81 0.05654 0.15374 0.77981-0.95942 0.39197 0.12351
  -5   1   8  317.60   22.96  81 0.05240-0.51430 0.77713-0.54154 0.40069-0.07945
  -5   1   9  167.85   19.66  81 0.05443-0.52056 0.77810-0.54314 0.39637-0.04080
  -5   1  10  521.16   29.86  81 0.05543-0.52600 0.77857-0.54363 0.39422-0.00437
  -5   1  11  414.09   28.70  81 0.05495-0.53030 0.77835-0.54353 0.39526 0.02906
  -5   1  12  230.22   25.46  81 0.05368-0.53379 0.77775-0.54289 0.39797 0.06057
  -5   1  13   27.67   18.81  82 0.05195-0.53664 0.77692-0.54179 0.40165 0.09103
  -4   1   2 1908.37   30.69  82 0.05142-0.40358 0.77666-0.57402 0.40276-0.29778
  -3   0   4 2408.94   38.33  82 0.05202-0.30088 0.77695-0.68345 0.40149-0.23690
  -3   0  17    4.08   14.08  81 0.05676-0.36646 0.77919-0.68658 0.39138 0.21868
  -3   0  18  -13.04   20.07  82 0.05196-0.36592 0.77692-0.68416 0.40162 0.24209
  -1  -1   7 2974.16   46.38  82 0.05152-0.12051 0.77671-0.82522 0.40255-0.15386
  -1  -1  15  402.48   27.19  81 0.05604-0.16292 0.77886-0.82763 0.39293 0.12976
  -1  -1  16  273.86   26.82  82 0.05230-0.16388 0.77709-0.82579 0.40089 0.15555
  -1   1  -3 3045.93   25.34  82 0.05229-0.13804 0.77708-0.67316 0.40093-0.49821
   0  -1   6 3065.94   40.40  81 0.05307-0.03641 0.77746-0.85932 0.39925-0.19494
   0  -1  17 1751.51   55.03  81 0.05604-0.09162 0.77886-0.86109 0.39293 0.18766
   0  -1  18  948.69   44.60  82 0.05124-0.09171 0.77658-0.85834 0.40314 0.21150
   1  -1   6  165.09    9.63  81 0.05543 0.04210 0.77857-0.89315 0.39422-0.20021
   1  -1  18   -3.65   15.06  82 0.05374-0.01338 0.77778-0.89392 0.39783 0.20870
   2  -1  18 1321.98   48.03  81 0.05361 0.06702 0.77772-0.92576 0.39810 0.19622
   3  -1  17 1448.02   46.00  82 0.05200 0.15321 0.77695-0.95711 0.40152 0.14790
  -6   2   9  809.80   36.69  82 0.04496-0.62315 0.77283-0.42874 0.41636-0.05147
  -6   2  10    3.90   15.58  83 0.04546-0.62936 0.77308-0.42859 0.41531-0.01598
  -6   2  11  741.91   38.49  82 0.04583-0.63402 0.77328-0.42877 0.41451 0.01926
  -6   2  12  463.68   33.53  82 0.04503-0.63684 0.77286-0.42934 0.41621 0.05153
  -6   2  13  205.75   27.14  83 0.04349-0.63946 0.77207-0.42883 0.41945 0.08213
  -5   1   6  287.76   19.05  83 0.04302-0.49505 0.77183-0.53569 0.42042-0.16824
  -5   1   7  624.11   26.99  82 0.04877-0.50576 0.77475-0.53884 0.40831-0.12144
  -5   1  14   13.93   14.41  82 0.04914-0.53859 0.77493-0.53978 0.40754 0.11938
  -5   1  15  231.80   29.21  82 0.04591-0.53981 0.77332-0.53843 0.41434 0.14728
  -5   1  16  878.17   47.28  83 0.04249-0.54018 0.77155-0.53715 0.42154 0.17365
  -4   0   8 3178.22   59.46  83 0.04485-0.39379 0.77277-0.64564 0.41657-0.10470
  -4   0   9  606.10   29.02  82 0.04766-0.40134 0.77420-0.64746 0.41065-0.06434
  -4   0  10   18.01   10.45  82 0.04950-0.40783 0.77511-0.64826 0.40677-0.02603
  -4   0  11   15.77   10.98  82 0.04950-0.41279 0.77511-0.64847 0.40677 0.00850
  -4   0  12 1554.40   49.66  82 0.04877-0.41623 0.77475-0.64863 0.40831 0.04095
  -4   0  13  151.49   21.41  82 0.04715-0.41965 0.77394-0.64771 0.41175 0.07255
  -4   0  14  123.85   22.47  82 0.04509-0.42195 0.77289-0.64669 0.41609 0.10214
  -2  -1   9   28.29   10.42  83 0.04438-0.20411 0.77253-0.78747 0.41758-0.09065
  -2  -1  10   61.36   13.43  82 0.04671-0.21095 0.77372-0.78932 0.41266-0.05131
  -2  -1  11 3109.15   61.59  82 0.04805-0.21696 0.77439-0.79002 0.40984-0.01422
  -2  -1  12  330.50   22.86  82 0.04805-0.22190 0.77439-0.78993 0.40984 0.02016
  -2  -1  13   24.74   14.37  82 0.04708-0.22577 0.77390-0.78934 0.41189 0.05247
  -2  -1  14  157.76   21.85  82 0.04508-0.22832 0.77289-0.78857 0.41610 0.08260
  -1  -1  17   48.73   15.57  82 0.04805-0.16359 0.77439-0.82366 0.40984 0.17998
  -1  -1  18 2352.95   68.75  83 0.04359-0.16484 0.77212-0.82046 0.41923 0.20538
   0  -1  19  180.76   26.09  82 0.04566-0.09072 0.77318-0.85545 0.41489 0.23361
   1  -1  19  316.12   27.05  82 0.04938-0.01399 0.77505-0.89019 0.40703 0.23099
   1  -1  20  715.66   41.54  83 0.04386-0.01334 0.77226-0.88675 0.41866 0.25352
   2  -1  19  315.16   25.74  82 0.04841 0.06744 0.77457-0.92247 0.40908 0.21884
   2  -1  20  747.18   40.11  83 0.04274 0.06782 0.77168-0.91903 0.42101 0.24069
   3  -1   8   89.53    7.34  83 0.04391 0.20475 0.77229-0.95240 0.41856-0.17597
   3  -1  18  165.80   21.23  82 0.04668 0.15388 0.77370-0.95458 0.41273 0.17152
   4  -1  12  811.78   25.11  83 0.04033 0.26915 0.77041-0.98363 0.42605-0.05649
   4  -1  14   42.23   11.23  83 0.04346 0.25576 0.77206-0.98492 0.41949 0.01725
  -6   2  14   14.09   18.56  83 0.04086-0.64240 0.77076-0.42632 0.42485 0.11091
  -4   0   7  491.91   23.83  83 0.03955-0.38413 0.77006-0.64238 0.42759-0.14989
  -4   0  15   29.91   15.11  83 0.04220-0.42389 0.77146-0.64472 0.42205 0.13019
  -4   0  16 1399.31   56.38  83 0.03903-0.42495 0.76978-0.64308 0.42867 0.15790
  -4   0  17   88.86   23.22  84 0.03539-0.42578 0.76780-0.64095 0.43625 0.18405
  -2  -1  15 1942.31   57.42  83 0.04268-0.23048 0.77171-0.78689 0.42104 0.11170
  -2  -1  16   70.69   20.74  83 0.03932-0.23188 0.76993-0.78529 0.42808 0.13864
  -2  -1  17   18.50   17.26  84 0.03661-0.23325 0.76847-0.78297 0.43372 0.16609
  -1  -1   6  263.61   13.58  83 0.04050-0.10472 0.77056-0.81887 0.42561-0.21130
  -1  -1  19   56.70   22.18  84 0.03794-0.16379 0.76919-0.81785 0.43096 0.22862
   0  -1   5 2473.79   33.14  84 0.03591-0.01474 0.76809-0.84903 0.43517-0.26522
   0  -1  20   49.04   20.36  83 0.04001-0.09019 0.77031-0.85180 0.42663 0.25623
   1  -1  21 1504.54   59.00  84 0.03739-0.01170 0.76889-0.88328 0.43210 0.27409
   2  -1   6  991.55   18.55  84 0.03775 0.13992 0.76909-0.91625 0.43136-0.24717
   2  -1  21   -3.89   18.60  84 0.03684 0.06925 0.76859-0.91536 0.43325 0.26159
   3  -1  19    2.66   11.10  83 0.04171 0.15400 0.77120-0.95141 0.42307 0.19458
   3  -1  20    3.82   16.91  84 0.03677 0.15384 0.76856-0.94791 0.43339 0.21718
   4  -1  11   98.46   10.24  84 0.03520 0.27894 0.76770-0.98059 0.43664-0.10128
  -5   2   1   14.02    5.64  85 0.02754-0.48778 0.76326-0.45055 0.45244-0.37244
  -3  -1  11  689.59   32.32  85 0.02875-0.27886 0.76396-0.74453 0.44995-0.04433
  -3  -1  12 1269.19   44.68  85 0.02934-0.28419 0.76430-0.74523 0.44874-0.00873
  -3  -1  13   23.34   16.27  85 0.02914-0.28855 0.76419-0.74528 0.44914 0.02522
  -3   0   3  575.46   17.75  84 0.03290-0.27706 0.76633-0.67202 0.44138-0.31118
  -2  -1  18  247.04   29.53  84 0.03159-0.23358 0.76559-0.78052 0.44409 0.19163
  -1  -1  20  271.41   30.22  84 0.03266-0.16281 0.76620-0.81499 0.44188 0.25053
   0  -1  21  329.52   30.57  84 0.03417-0.08888 0.76704-0.84838 0.43877 0.27753
   1  -1   5  443.02   12.88  84 0.03141 0.07063 0.76549-0.87986 0.44448-0.28442
   2  -1  22 1297.66   55.15  85 0.02983 0.07121 0.76459-0.91164 0.44772 0.28196
   4  -1  10  533.47   17.29  85 0.02508 0.29374 0.76180-0.97473 0.45749-0.15600
  -5   1   4   86.42   10.67  86 0.02161-0.46435 0.75949-0.52213 0.46426-0.28032
  -3  -1   9   33.26   11.15  86 0.02214-0.26245 0.75982-0.74079 0.46317-0.12636
  -3  -1  10   10.07    9.42  85 0.02575-0.27135 0.76198-0.74298 0.45579-0.08414
  -3  -1  14  175.99   20.13  85 0.02758-0.29175 0.76306-0.74454 0.45204 0.05702
  -3  -1  15 1149.52   46.50  85 0.02600-0.29460 0.76213-0.74349 0.45529 0.08767
  -3  -1  16  597.49   38.10  85 0.02346-0.29677 0.76061-0.74204 0.46048 0.11696
  -2  -1  19 1615.82   60.34  85 0.02722-0.23364 0.76284-0.77756 0.45279 0.21662
  -1  -1   5 1707.38   30.58  85 0.02373-0.08337 0.76078-0.80871 0.45993-0.27989
  -5   0  12  193.24   21.21  86 0.01921-0.46743 0.75793-0.59634 0.46888-0.00950
  -3  -1  17   -2.54   13.44  86 0.02043-0.29851 0.75868-0.73950 0.46640 0.14484
  -2  -1   6  624.52   21.64  86 0.02031-0.16575 0.75861-0.77291 0.46665-0.24207
  -9  -8  -2  366.67   32.77   2 0.38947-0.84889-0.93574 0.64408 0.35681-0.32811
  -8  -7  -3  225.76   24.86   2 0.39292-0.79943-0.93417 0.68440 0.36020-0.37763
  -8  -6   2 1271.74   43.27   2 0.38966-0.84869-0.93565 0.75854 0.35700-0.20290
  -7  -7  -7   -0.33   17.63   3 0.39130-0.70013-0.93491 0.65082 0.35861-0.52436
  -7  -6  -4  813.12   38.05   2 0.38964-0.74142-0.93566 0.72582 0.35698-0.41977
  -7  -5   1    2.29   10.97   3 0.38912-0.79432-0.93589 0.80075 0.35648-0.24867
  -6  -5  -4  876.56   35.74   2 0.39172-0.69406-0.93472 0.76643 0.35902-0.43327
  -6  -4   1    7.41    8.20   2 0.39036-0.74595-0.93533 0.84110 0.35769-0.26155
  -5  -5  -7  469.06   26.42   2 0.39495-0.60249-0.93323 0.73092 0.36219-0.55011
  -4  -2   3 2733.35   34.08   2 0.38855-0.65260-0.93614 0.92192 0.35591-0.21305
  -3  -6 -13  649.55   34.46   3 0.38980-0.37746-0.93559 0.59029 0.35714-0.76910
  -3  -5 -11   15.73   12.89   2 0.39201-0.41952-0.93459 0.66273 0.35931-0.70643
  -2  -6 -14  510.30   30.66   3 0.39046-0.29305-0.93529 0.55572 0.35779-0.81424
   1  -3 -11  204.79   13.14   4 0.38168-0.14815-0.93910 0.67994 0.34918-0.73771
  -9  -8  -3 1164.32   51.16   4 0.37871-0.83351-0.94026 0.64836 0.34650-0.35178
  -8  -8  -7  725.70   43.28   3 0.38223-0.73922-0.93880 0.61458 0.34995-0.50352
  -8  -7  -4  198.51   25.44   3 0.38008-0.78162-0.93970 0.68935 0.34784-0.39924
  -8  -6   1  813.53   36.31   3 0.37997-0.83475-0.93974 0.76278 0.34774-0.22785
  -7  -8 -10 1394.68   57.67   3 0.38118-0.64409-0.93924 0.58114 0.34893-0.61551
  -6  -8 -12   79.96   19.32   3 0.38520-0.55770-0.93753 0.54516 0.35287-0.69812
  -6  -7 -10  169.21   21.69   3 0.38616-0.59919-0.93711 0.61967 0.35381-0.63189
  -6  -6  -8   51.60   16.95   4 0.37847-0.63025-0.94035 0.69700 0.34627-0.55616
  -5  -8 -14  557.68   39.37   4 0.37867-0.46085-0.94027 0.51397 0.34647-0.76918
  -5  -7 -12   50.48   16.28   3 0.38616-0.50857-0.93711 0.58549 0.35381-0.71040
  -5  -6 -10 1930.72   55.92   3 0.38520-0.54788-0.93753 0.66034 0.35287-0.64234
  -5  -4  -4  741.27   28.57   3 0.38456-0.63693-0.93781 0.81026 0.35224-0.43814
  -5  -3   1  627.47   22.10   3 0.37976-0.68486-0.93983 0.88532 0.34753-0.26239
  -4  -8 -15  515.32   35.25   3 0.38504-0.38237-0.93760 0.47780 0.35271-0.81995
  -4  -6 -12    8.51   15.84   4 0.37974-0.45233-0.93984 0.62813 0.34751-0.71557
  -4  -4  -7   40.33   12.51   3 0.38125-0.53889-0.93921 0.77718 0.34899-0.54859
  -3  -8 -16  460.19   32.86   3 0.38472-0.29723-0.93774 0.44395 0.35240-0.86331
  -3  -7 -15  388.84   30.20   4 0.37682-0.32415-0.94102 0.52087 0.34465-0.82323
  -3  -4  -9   53.57   13.00   3 0.38172-0.44924-0.93901 0.74241 0.34945-0.62857
  -3  -2  -2 2803.73   39.53   3 0.37932-0.53988-0.94001 0.89252 0.34710-0.38750
   1   0  -2  660.91    4.91   5 0.36026-0.25890-0.94720 0.91134 0.32843-0.41240
  -8  -6   0  775.47   36.29   4 0.36992-0.82012-0.94369 0.76669 0.33800-0.25222
  -7  -7  -8  168.22   21.53   4 0.37482-0.67752-0.94179 0.65833 0.34280-0.54181
  -7  -6  -5  933.21   41.17   4 0.37259-0.72004-0.94266 0.73369 0.34062-0.43771
  -7  -5   0   -3.93    9.17   4 0.37547-0.77708-0.94153 0.80664 0.34344-0.26989
  -6  -5  -5  570.60   30.68   4 0.37247-0.67034-0.94271 0.77430 0.34049-0.44907
  -6  -4   0 1244.66   35.80   4 0.37432-0.72580-0.94199 0.84799 0.34231-0.27991
  -5  -5  -8  938.89   38.13   4 0.37138-0.57459-0.94313 0.74059 0.33943-0.56157
  -4  -7 -14  836.62   41.88   4 0.37278-0.40582-0.94259 0.55666 0.34080-0.77609
  -4  -5 -10  244.39   20.55   4 0.37450-0.48728-0.94192 0.70516 0.34249-0.64364
  -3  -1   6   20.84    1.79   5 0.36360-0.59096-0.94601 0.97159 0.33181-0.09683
  -2  -7 -16  160.72   22.97   5 0.37038-0.23349-0.94351 0.48987 0.33845-0.86102
  -2  -5 -13   50.28   14.20   5 0.36791-0.30550-0.94444 0.63927 0.33603-0.75844
  -2  -1   0 3422.69   30.37   4 0.37042-0.48971-0.94350 0.93655 0.33849-0.32144
   0  -2  -8  837.03   20.85   5 0.37065-0.26136-0.94341 0.79252 0.33871-0.61633
   1  -1  -6  193.44    6.97   6 0.36271-0.21257-0.94632 0.83576 0.33094-0.55157
   3   0  -4 1152.58   14.29   5 0.36682-0.09599-0.94484 0.83969 0.33497-0.50855
  -9  -8  -4   63.19   18.49   5 0.36563-0.81726-0.94521 0.65436 0.33394-0.37379
  -9  -7   1  525.75   33.46   5 0.36258-0.86763-0.94630 0.72973 0.33095-0.20063
  -8  -8  -8   92.80   20.29   5 0.36661-0.71928-0.94485 0.62023 0.33490-0.52263
  -8  -7  -5  590.45   34.80   5 0.36563-0.76262-0.94521 0.69548 0.33394-0.41975
  -8  -6  -1   72.86   17.53   5 0.35947-0.80398-0.94739 0.77114 0.32790-0.27627
  -7  -8 -11  143.16   25.67   5 0.36282-0.62074-0.94622 0.58851 0.33119-0.63148
  -7  -5  -1 2185.64   53.41   5 0.36222-0.75899-0.94643 0.81186 0.33060-0.29125
  -6  -8 -13  344.67   30.55   5 0.36448-0.53216-0.94563 0.55316 0.33281-0.71151
  -6  -7 -11 1072.43   46.60   5 0.36563-0.57357-0.94521 0.62739 0.33394-0.64599
  -6  -4  -1  279.86   19.33   5 0.36007-0.70599-0.94718 0.85232 0.32850-0.29997
  -5  -7 -13 2187.12   66.43   5 0.36201-0.48032-0.94650 0.59461 0.33040-0.72121
  -5  -6 -11   96.32   20.66   5 0.36124-0.51954-0.94677 0.66933 0.32964-0.65331
  -5  -4  -5 6357.51   84.02   5 0.36225-0.61001-0.94642 0.81856 0.33063-0.45056
  -5  -3   0 1564.23   35.08   5 0.35993-0.66063-0.94723 0.89273 0.32836-0.27751
  -4  -8 -16  104.69   24.32   6 0.35900-0.35207-0.94755 0.48757 0.32745-0.82813
  -4  -2   2  161.30    9.74   5 0.36051-0.62024-0.94703 0.93352 0.32893-0.22096
  -3  -6 -14   26.38   16.82   6 0.35942-0.34227-0.94741 0.60120 0.32786-0.77422
  -3  -5 -12  153.35   19.25   5 0.36152-0.38465-0.94668 0.67546 0.32991-0.70963
  -2  -6 -15  311.89   25.07   6 0.35732-0.25540-0.94812 0.56847 0.32580-0.81522
  -2  -4 -11  579.25   26.51   5 0.36302-0.34081-0.94615 0.71554 0.33138-0.68850
  -2  -2  -5  338.28   14.71   5 0.36628-0.43212-0.94497 0.86320 0.33458-0.48872
  -1  -5 -14  256.41   21.33   6 0.36022-0.21271-0.94713 0.60741 0.32864-0.79611
  -1  -4 -12   15.77    8.49   5 0.36563-0.25777-0.94521 0.67957 0.33394-0.73488
  -1  -1  -3 4914.62   38.48   5 0.36119-0.38592-0.94679 0.90524 0.32959-0.42641
   1  -2  -9  752.26   18.29   6 0.36048-0.16613-0.94704 0.76158 0.32890-0.65033
  -9  -8  -5  200.49   27.29   6 0.35343-0.80001-0.94925 0.65855 0.32218-0.39663
  -9  -7   0  560.46   33.90   6 0.35435-0.85495-0.94895 0.73223 0.32308-0.22686
  -8  -8  -9  426.64   36.62   6 0.35061-0.69846-0.95015 0.62596 0.31942-0.54094
  -8  -7  -6  333.06   30.64   6 0.35070-0.74344-0.95012 0.70061 0.31950-0.43932
  -7  -7  -9   33.08   15.26   6 0.35651-0.65483-0.94823 0.66433 0.32519-0.55844
  -7  -6  -6  862.97   38.81   6 0.35552-0.69857-0.94857 0.73939 0.32422-0.45564
  -7  -5  -2  176.87   19.91   6 0.34987-0.74125-0.95038 0.81490 0.31870-0.31285
  -6  -6  -9 1571.68   52.03   6 0.35651-0.60474-0.94823 0.70491 0.32519-0.56990
  -6  -5  -6 3168.73   67.22   6 0.35264-0.64584-0.94951 0.78120 0.32140-0.46428
  -5  -8 -15  878.36   47.08   6 0.35356-0.43231-0.94921 0.52165 0.32231-0.78010
  -5  -5  -9   27.78   14.24   7 0.34768-0.54592-0.95106 0.74800 0.31655-0.57313
  -4  -6 -13   70.33   19.03   6 0.35215-0.42057-0.94966 0.63819 0.32092-0.72274
  -4  -5 -11  310.09   24.22   7 0.34795-0.45607-0.95098 0.71377 0.31682-0.65098
  -4  -4  -8   11.19    9.44   6 0.35369-0.50649-0.94917 0.78660 0.32243-0.55644
  -3  -8 -17   46.97   16.63   6 0.35568-0.26377-0.94851 0.45418 0.32438-0.86898
  -3  -7 -16  165.50   23.27   7 0.34701-0.28869-0.95127 0.53017 0.31589-0.82865
  -3  -4 -10  591.94   28.12   7 0.35036-0.41334-0.95023 0.75358 0.31917-0.63118
  -3  -1  10   11.18    3.20  12 0.29740-0.54054-0.96259 0.98550 0.26743 0.10475
  -1  -2  -7   86.84    8.00   6 0.35618-0.33231-0.94835 0.83199 0.32487-0.55760
   0  -4 -13  266.86   17.89   7 0.35059-0.15799-0.95016 0.65063 0.31940-0.76451
   0  -3 -11  112.11   11.17   7 0.34648-0.19301-0.95142 0.72564 0.31538-0.69364
   0  -1  -5  961.90   16.92   7 0.34389-0.27882-0.95220 0.87595 0.31284-0.48884
  -9  -8  -6  707.56   43.74   7 0.34053-0.78288-0.95316 0.66283 0.30972-0.41799
  -9  -7  -1  684.85   36.32   7 0.34524-0.84135-0.95179 0.73523 0.31432-0.25237
  -8  -6  -2 2171.27   58.21   7 0.34524-0.78737-0.95179 0.77615 0.31432-0.29784
  -7  -7 -10  548.59   37.93   8 0.33882-0.63196-0.95364 0.66929 0.30804-0.57485
  -7  -6  -7   92.52   20.91   8 0.33890-0.67681-0.95362 0.74407 0.30812-0.47357
  -6  -7 -12  842.71   42.31   7 0.34440-0.54790-0.95204 0.63393 0.31350-0.65915
  -6  -4  -2   90.93   14.32   7 0.34105-0.68334-0.95301 0.85930 0.31022-0.31627
  -5  -7 -14  546.82   36.62   8 0.33819-0.45185-0.95381 0.60179 0.30743-0.73141
  -5  -6 -12   76.61   18.86   8 0.33758-0.49108-0.95398 0.67612 0.30683-0.66393
  -5  -4  -6  320.03   22.32   7 0.33981-0.58278-0.95337 0.82513 0.30901-0.46289
  -4  -7 -15   35.46   15.57   7 0.34625-0.37452-0.95149 0.56523 0.31531-0.78391
  -4  -2   1  962.11   22.75   7 0.33859-0.59336-0.95371 0.93946 0.30782-0.23362
  -3  -2  -3 1379.59   29.37   7 0.34335-0.49945-0.95235 0.90490 0.31247-0.38721
 -10  -8  -1  302.51   31.38   8 0.32984-0.87421-0.95601 0.69844 0.29946-0.22568
  -9  -7  -2    3.32   12.85   8 0.33560-0.82745-0.95452 0.73810 0.30509-0.27654
  -8  -7  -7   31.30   15.15   8 0.33594-0.72411-0.95443 0.70447 0.30542-0.45923
  -8  -6  -3  725.90   36.76   8 0.33312-0.77035-0.95517 0.77988 0.30266-0.32019
  -7  -5  -3   16.26   13.49   8 0.33273-0.72163-0.95527 0.82053 0.30228-0.33183
  -6  -6 -10   98.26   17.74   8 0.33526-0.57925-0.95461 0.71183 0.30476-0.58330
  -6  -5  -7  490.91   29.54   8 0.33323-0.62154-0.95514 0.78667 0.30277-0.47964
  -4  -8 -17   34.32   22.53   8 0.33099-0.31983-0.95572 0.49548 0.30059-0.83605
  -3  -6 -15  561.07   33.59   9 0.32885-0.30793-0.95626 0.61016 0.29849-0.77793
  -3  -5 -13 1218.17   43.05   9 0.33025-0.34928-0.95591 0.68487 0.29986-0.71283
  -3  -1   5 1180.62   12.29   9 0.32471-0.54706-0.95725 0.98265 0.29444-0.09318
  -2  -5 -14 2127.15   54.26   9 0.33061-0.26463-0.95582 0.65076 0.30021-0.75753
  -2  -4 -12 2209.14   50.18   9 0.32743-0.30088-0.95660 0.72523 0.29711-0.68736
  -1   0   4 3571.85   19.44  10 0.31484-0.40119-0.95943 0.99123 0.28480-0.14036
   2  -1  -7  687.15    9.61  11 0.30773-0.07296-0.96082 0.81578 0.27786-0.54264
 -10  -8  -2  704.66   42.69   9 0.32126-0.86126-0.95799 0.70178 0.29161-0.25319
  -9  -7  -3  676.95   37.46   9 0.32536-0.81223-0.95705 0.74144 0.29562-0.30227
  -8  -7  -8   38.24   21.37   9 0.32052-0.70386-0.95816 0.70913 0.29088-0.47915
  -8  -6  -4  364.75   29.34   9 0.32048-0.75298-0.95817 0.78332 0.29085-0.34314
  -7  -7 -11   25.18   20.57   9 0.31942-0.60824-0.95840 0.67521 0.28980-0.59122
  -7  -6  -8  596.38   36.25   9 0.32081-0.65460-0.95809 0.74948 0.29117-0.49123
  -7  -5  -4  346.59   26.45   9 0.31948-0.70239-0.95838 0.82381 0.28987-0.35321
  -6  -7 -13  420.22   34.64   9 0.32211-0.52125-0.95780 0.64038 0.29244-0.67286
  -6  -4  -3  391.83   22.47   9 0.32417-0.66182-0.95733 0.86393 0.29445-0.33525
  -5  -5 -10  698.67   33.58   9 0.32399-0.51795-0.95737 0.75491 0.29428-0.58455
  -4  -7 -16    2.91   18.91  10 0.31913-0.34307-0.95846 0.57276 0.28952-0.79150
  -4  -6 -14  329.96   26.23   9 0.32485-0.38900-0.95717 0.64599 0.29512-0.73066
  -4  -5 -12  171.60   21.36  10 0.31956-0.42334-0.95837 0.72129 0.28994-0.65919
  -4  -4  -9 1107.13   37.24   9 0.32622-0.47476-0.95685 0.79500 0.29646-0.56407
  -3  -7 -17   22.79   16.98  10 0.31753-0.25658-0.95880 0.53919 0.28796-0.83228
  -3  -4 -11  576.14   28.13  10 0.31828-0.37690-0.95864 0.76225 0.28869-0.63474
  -3  -3  -8 1282.10   35.73  10 0.31735-0.42057-0.95884 0.83695 0.28778-0.53218
  -2  -6 -16   73.64   18.59   9 0.32118-0.21513-0.95801 0.57823 0.29152-0.81608
  -2  -2  -6  797.31   22.85   9 0.32399-0.38531-0.95737 0.87540 0.29428-0.48262
  -2  -1  -1 2139.12   26.33   9 0.31860-0.43321-0.95858 0.95109 0.28900-0.30613
  -1  -5 -15  621.99   30.10  10 0.31943-0.16849-0.95840 0.61916 0.28982-0.79070
  -1  -4 -13 3449.67   60.01  10 0.32131-0.20973-0.95798 0.69323 0.29166-0.72677
   1  -3 -12  141.51   11.87  10 0.31372-0.07608-0.95959 0.69993 0.28423-0.70714
 -10  -8  -3   59.82   21.71  10 0.31163-0.84738-0.95925 0.70374 0.28373-0.27975
  -9  -7  -4  597.72   36.07  10 0.31366-0.79577-0.95885 0.74397 0.28572-0.32688
  -8  -6  -5  604.64   35.27  11 0.30761-0.73474-0.96002 0.78484 0.27978-0.36582
  -8  -5   3 1607.00   44.26  10 0.30870-0.80307-0.95982 0.85817 0.28085-0.09324
  -6  -6 -11   53.97   15.54  10 0.31383-0.55201-0.95881 0.71581 0.28589-0.59909
  -6  -5  -8  305.73   23.82  10 0.31228-0.59592-0.95913 0.79126 0.28436-0.49590
  -6  -4  -4 4418.65   72.68  11 0.30770-0.64017-0.96001 0.86595 0.27988-0.35444
  -5  -7 -15  764.83   42.78  10 0.31255-0.42118-0.95907 0.60668 0.28463-0.74306
  -5  -6 -13  283.96   27.02  10 0.31199-0.46072-0.95918 0.68158 0.28408-0.67561
  -5  -4  -7   10.90    9.80  10 0.31608-0.55401-0.95835 0.83026 0.28808-0.47727
  -4  -3  -6   90.22   12.79  10 0.30844-0.50094-0.95987 0.87198 0.28059-0.44659
  -4  -2   0 4916.35   52.80  10 0.31150-0.56215-0.95928 0.94656 0.28360-0.24465
  -3  -2  -4  403.40   17.62  10 0.30945-0.46074-0.95968 0.91234 0.28159-0.39081
  -3  -1   9   16.46    2.85  17 0.24194-0.48073-0.96637 0.99005 0.21554 0.12229
  -1  -2  -8 3116.86   44.00  11 0.30542-0.27673-0.96042 0.84302 0.27764-0.54463
   0  -2  -9 4043.79   46.84  11 0.30741-0.19342-0.96006 0.80798 0.27959-0.59082
   2  -2 -10  843.63   17.08  12 0.30058-0.02178-0.96126 0.74057 0.27290-0.63799
   2   0  -3   15.95    2.25  11 0.30410-0.11734-0.96066 0.88922 0.27634-0.40488
  -9  -7  -5 1445.16   55.57  11 0.30159-0.77874-0.96038 0.74491 0.27443-0.34947
  -8  -7  -9  615.50   37.92  11 0.30335-0.68117-0.96007 0.71045 0.27616-0.49862
  -8  -5   1   89.02   15.48  11 0.29597-0.78078-0.96131 0.86007 0.26892-0.14924
  -8  -5   2    1.63   12.26  12 0.29796-0.79197-0.96099 0.86070 0.27087-0.11682
  -7  -7 -12  156.31   26.85  11 0.29909-0.58229-0.96080 0.67631 0.27198-0.60710
  -7  -6  -9  875.55   41.43  11 0.30179-0.63008-0.96034 0.75096 0.27463-0.50860
  -7  -5  -5 4361.72   79.82  11 0.30231-0.68019-0.96025 0.82598 0.27514-0.37302
  -7  -4   2  400.09   21.43  11 0.29676-0.73699-0.96118 0.90003 0.26970-0.12679
  -7  -4   3  302.35   18.83  11 0.30170-0.74721-0.96036 0.90020 0.27454-0.09788
  -6  -7 -14 1048.46   50.16  11 0.29881-0.49228-0.96085 0.64196 0.27170-0.68568
  -5  -5 -11    4.02   15.87  11 0.29874-0.48693-0.96086 0.75706 0.27164-0.59598
  -4  -6 -15  759.17   39.92  12 0.29603-0.35416-0.96130 0.64788 0.26898-0.73825
  -4  -4 -10   24.48   13.93  11 0.29808-0.44091-0.96097 0.79741 0.27099-0.57261
  -3  -6 -16  414.09   30.50  12 0.29609-0.26927-0.96129 0.61368 0.26904-0.78230
  -3  -5 -14 1291.55   45.23  12 0.29767-0.31089-0.96104 0.68809 0.27058-0.71749
  -3  -1   4 2095.13   19.24  12 0.29346-0.51154-0.96170 0.98798 0.26646-0.10021
  -2  -5 -15  430.83   27.14  12 0.29435-0.22216-0.96156 0.65391 0.26733-0.75826
  -1  -1  -4  497.77   13.91  12 0.29584-0.31556-0.96133 0.91874 0.26879-0.39954
   0  -4 -14  936.64   30.95  12 0.29915-0.10174-0.96079 0.65981 0.27204-0.75047
  -9  -7  -6   -1.85   19.69  13 0.28843-0.76260-0.96214 0.74650 0.26169-0.37055
  -9  -6   0   27.19   15.59  12 0.28678-0.81551-0.96236 0.82088 0.26007-0.16384
  -9  -6   1  141.22   20.91  12 0.29105-0.82623-0.96177 0.82089 0.26426-0.13486
  -8  -7 -10  213.39   29.17  12 0.28740-0.66049-0.96228 0.71210 0.26068-0.51653
  -8  -6  -6 1095.97   45.05  12 0.29170-0.71453-0.96167 0.78686 0.26490-0.38562
  -8  -5   0  845.15   35.64  12 0.28697-0.76808-0.96233 0.86148 0.26026-0.17524
  -7  -5  -6   39.12   17.13  12 0.28689-0.65977-0.96235 0.82763 0.26018-0.39190
  -7  -4   1   17.04   10.52  12 0.28704-0.72230-0.96232 0.90234 0.26033-0.15294
  -6  -6 -12   74.05   17.26  12 0.29170-0.52480-0.96167 0.71696 0.26490-0.61202
  -6  -5  -9  841.25   37.46  12 0.29170-0.56998-0.96167 0.79240 0.26490-0.51040
  -6  -4  -5  287.04   21.91  12 0.28815-0.61606-0.96217 0.86821 0.26142-0.37048
  -6  -3   4    5.10    7.47  12 0.28715-0.68454-0.96231 0.94210 0.26043-0.06218
  -5  -7 -16  160.02   26.93  13 0.28687-0.39021-0.96235 0.60842 0.26017-0.75210
  -5  -6 -14 1090.06   47.39  13 0.28668-0.43001-0.96237 0.68348 0.25998-0.68500
  -5  -4  -8 2219.91   53.63  12 0.29275-0.52569-0.96152 0.83265 0.26593-0.48846
  -4  -7 -17  215.90   27.90  12 0.28862-0.30713-0.96211 0.57471 0.26188-0.79828
  -4  -5 -13  122.20   19.16  12 0.29058-0.38868-0.96183 0.72323 0.26380-0.66641
  -4  -2  -1 1715.14   32.96  12 0.28818-0.53398-0.96217 0.94921 0.26144-0.25665
  -3  -7 -18  800.79   42.24  13 0.28346-0.21569-0.96279 0.53844 0.25682-0.83763
  -3  -4 -12  282.06   21.71  13 0.28545-0.33805-0.96253 0.76396 0.25877-0.63880
  -2  -6 -17  465.93   31.14  13 0.28582-0.17377-0.96249 0.58010 0.25913-0.81616
  -2  -4 -13 1118.31   37.32  13 0.28817-0.25593-0.96217 0.72957 0.26144-0.68589
   0  -3 -12 2217.19   41.48  13 0.28891-0.13043-0.96207 0.73473 0.26216-0.67472
  -9  -7  -7  146.71   26.13  13 0.27690-0.74386-0.96332 0.74730 0.25034-0.39348
  -9  -6  -1 1324.41   48.49  13 0.27690-0.80315-0.96332 0.82239 0.25034-0.18878
  -8  -6  -7  251.90   27.62  13 0.27733-0.69527-0.96327 0.78783 0.25076-0.40545
  -8  -5  -1 1057.57   40.37  13 0.27691-0.75369-0.96332 0.86294 0.25035-0.20014
  -7  -7 -13  186.66   28.75  13 0.27881-0.55678-0.96311 0.67812 0.25221-0.62190
  -7  -6 -10  283.94   26.03  13 0.28309-0.60643-0.96260 0.75254 0.25642-0.52476
  -7  -4   0  925.64   33.16  13 0.27650-0.70786-0.96336 0.90363 0.24995-0.17658
  -6  -7 -15  669.98   42.85  14 0.27645-0.46465-0.96336 0.64354 0.24990-0.69747
  -6  -3   3 1396.35   32.11  13 0.27690-0.67221-0.96332 0.94400 0.25034-0.08584
  -5  -5 -12  570.98   34.01  14 0.27488-0.45795-0.96353 0.75867 0.24836-0.60627
  -5  -3  -4  471.34   23.08  13 0.27706-0.55942-0.96330 0.90985 0.25050-0.33654
  -4  -3  -7 2365.17   49.25  13 0.28098-0.46836-0.96285 0.87421 0.25434-0.45412
  -3  -3  -9  488.20   22.75  13 0.28380-0.38090-0.96251 0.83893 0.25711-0.53579
  -3  -2  -5 2807.17   44.98  13 0.27693-0.42319-0.96331 0.91495 0.25037-0.39389
  -2  -2  -7 2086.77   38.06  13 0.28239-0.33829-0.96268 0.87921 0.25573-0.47825
  -1  -4 -14   41.11   12.00  14 0.27771-0.15988-0.96323 0.69475 0.25114-0.72070
  -1   0   5 2310.74   19.55  15 0.26231-0.35317-0.96461 0.99645 0.23603-0.05740
   1  -2 -10 1462.72   26.17  14 0.27718-0.07765-0.96329 0.77548 0.25062-0.60613
 -10  -7  -2  415.68   32.55  15 0.26384-0.83385-0.96459 0.78208 0.23764-0.19860
 -10  -7  -1   19.26   19.11  15 0.26744-0.84567-0.96432 0.78310 0.24117-0.16746
  -9  -7  -8  854.05   46.46  15 0.26402-0.72641-0.96458 0.74840 0.23781-0.41487
  -9  -6  -2  849.61   40.99  14 0.26866-0.79032-0.96421 0.82353 0.24236-0.21520
  -8  -7 -11  135.88   22.63  14 0.27026-0.63852-0.96408 0.71342 0.24393-0.53484
  -8  -6  -8  957.75   45.41  15 0.26327-0.67610-0.96463 0.78891 0.23708-0.42556
  -8  -5  -2   79.33   17.82  14 0.26676-0.73910-0.96437 0.86444 0.24050-0.22492
  -7  -6 -11   17.43   19.31  15 0.26520-0.58377-0.96449 0.75437 0.23897-0.54068
  -7  -5  -7  156.97   19.05  14 0.27044-0.63854-0.96406 0.82917 0.24411-0.41028
  -7  -4  -1  435.39   24.76  14 0.26597-0.69299-0.96443 0.90490 0.23973-0.20057
  -6  -6 -13 1236.29   50.85  14 0.26957-0.49836-0.96414 0.71961 0.24325-0.62421
  -6  -5 -10  827.16   37.97  14 0.27151-0.54487-0.96396 0.79421 0.24516-0.52458
  -6  -4  -6  209.91   18.98  14 0.26973-0.59296-0.96412 0.87027 0.24341-0.38666
  -6  -3   2   58.50   10.03  14 0.26887-0.65966-0.96420 0.94510 0.24257-0.11229
  -5  -4  -9  881.89   36.24  14 0.26935-0.49766-0.96415 0.83521 0.24304-0.49993
  -4  -6 -16  320.55   29.64  14 0.26694-0.32049-0.96436 0.65098 0.24067-0.74440
  -4  -5 -14  232.84   23.41  15 0.26330-0.35660-0.96463 0.72576 0.23711-0.67304
  -4  -4 -11   43.55   12.20  14 0.27044-0.40894-0.96406 0.80017 0.24411-0.57977
  -4  -2  -2   32.10    8.05  14 0.26598-0.50675-0.96443 0.95119 0.23973-0.26910
  -3  -6 -17 1075.37   46.06  15 0.26462-0.23335-0.96453 0.61649 0.23840-0.78524
  -3  -5 -15  148.55   21.60  15 0.26586-0.27422-0.96444 0.69088 0.23962-0.72062
  -2  -3 -11  762.59   28.63  15 0.26483-0.27225-0.96452 0.80583 0.23860-0.59564
  -2  -1  -2   20.63    4.38  14 0.27080-0.38088-0.96403 0.95629 0.24446-0.29609
   0  -1  -6 1318.66   21.17  15 0.26361-0.19324-0.96461 0.88638 0.23741-0.44721
 -10  -7  -3  216.30   28.36  15 0.25496-0.82119-0.96509 0.78368 0.22923-0.22455
  -9  -6  -3  230.47   25.08  15 0.25941-0.77676-0.96484 0.82415 0.23360-0.24075
  -8  -5  -3   95.06   18.94  15 0.25676-0.72420-0.96499 0.86474 0.23100-0.24958
  -7  -5  -8  169.23   23.35  16 0.25375-0.61714-0.96514 0.83018 0.22805-0.42825
  -7  -4  -2   40.37   12.81  15 0.25510-0.67705-0.96508 0.90562 0.22937-0.22421
  -6  -7 -16  285.18   32.87  16 0.25385-0.43743-0.96514 0.64565 0.22815-0.70957
  -5  -7 -17 1055.04   49.11  15 0.26139-0.36007-0.96472 0.61131 0.23553-0.76095
  -5  -6 -15   54.73   16.04  15 0.26175-0.40002-0.96470 0.68576 0.23589-0.69478
  -5  -3  -5 2080.77   47.23  15 0.25743-0.53511-0.96496 0.91126 0.23166-0.35203
  -4  -7 -18 1010.45   47.14  15 0.26103-0.27478-0.96474 0.57671 0.23518-0.80486
  -4  -3  -8 3188.35   58.97  15 0.25500-0.43792-0.96508 0.87653 0.22928-0.46312
  -3  -4 -13  575.75   30.07  16 0.25396-0.30238-0.96513 0.76619 0.22826-0.64220
  -3  -3 -10   13.97   10.86  16 0.25259-0.34543-0.96519 0.84154 0.22691-0.53972
  -2  -5 -16  397.78   27.46  15 0.25709-0.18060-0.96498 0.65731 0.23132-0.75679
  -2  -4 -14   28.20   13.44  16 0.25253-0.21563-0.96520 0.73159 0.22685-0.68531
  -1  -2  -9  128.06   11.09  16 0.25565-0.22201-0.96505 0.84677 0.22991-0.53130
  -1   0   6  885.08   14.22  16 0.24957-0.34476-0.96531 0.99661 0.22395-0.01097
   1  -1  -7  428.13   10.79  17 0.24572-0.09037-0.96543 0.85240 0.22018-0.47427
   3   0  -3  575.59   12.29  16 0.25201 0.01541-0.96522 0.85783 0.22634-0.36541
 -10  -7  -4  563.05   38.83  16 0.24616-0.80812-0.96578 0.78421 0.22057-0.25028
  -9  -7  -9  407.02   33.31  16 0.24971-0.70823-0.96567 0.74982 0.22404-0.43531
  -9  -6  -4   11.52   13.36  16 0.24989-0.76282-0.96566 0.82458 0.22421-0.26475
  -8  -6  -9  363.10   32.48  16 0.24680-0.65610-0.96576 0.79077 0.22119-0.44412
  -8  -5  -4 1460.43   49.49  16 0.24522-0.70838-0.96580 0.86552 0.21964-0.27216
  -7  -6 -12 1173.33   51.87  16 0.24550-0.56010-0.96579 0.75611 0.21991-0.55619
  -7  -4  -3  540.07   28.79  16 0.24390-0.66148-0.96583 0.90521 0.21835-0.24754
  -6  -6 -14    5.90   17.68  17 0.24618-0.47165-0.96578 0.72133 0.22058-0.63699
  -6  -5 -11  257.85   23.82  16 0.25007-0.51936-0.96566 0.79659 0.22439-0.53793
  -6  -4  -7  998.03   37.80  16 0.25116-0.56985-0.96562 0.87166 0.22545-0.40325
  -5  -5 -13   18.91   13.13  16 0.25007-0.42932-0.96566 0.76164 0.22439-0.61670
  -5  -4 -10   15.86   15.19  16 0.24589-0.47034-0.96578 0.83679 0.22029-0.51172
  -4  -4 -12    5.31   13.87  17 0.24350-0.37734-0.96584 0.80192 0.21796-0.58766
  -4  -2  -3   54.01    9.44  16 0.24413-0.48066-0.96582 0.95223 0.21858-0.28179
  -3  -2  -6  100.65   11.74  16 0.24700-0.38868-0.96575 0.91725 0.22138-0.39910
  -2  -2  -8 2595.04   44.41  17 0.24449-0.29624-0.96582 0.88251 0.21893-0.47559
   0  -2 -10 1655.01   31.44  17 0.24610-0.12751-0.96578 0.81314 0.22050-0.56613
 -10  -7  -5   32.53   20.21  17 0.23680-0.79467-0.96606 0.78396 0.21145-0.27426
  -9  -6  -5  885.42   42.00  17 0.23877-0.74685-0.96605 0.82477 0.21337-0.28880
  -8  -6 -10  652.51   41.16  18 0.23177-0.63562-0.96605 0.78987 0.20653-0.46306
  -8  -5  -5   93.85   19.73  17 0.23351-0.69183-0.96606 0.86503 0.20824-0.29463
  -7  -5  -9 2037.63   60.86  17 0.23541-0.59503-0.96606 0.83119 0.21010-0.44474
  -7  -4  -4  959.97   37.35  18 0.23094-0.64376-0.96604 0.90509 0.20572-0.26897
  -6  -4  -8 3613.72   72.62  17 0.23268-0.54674-0.96605 0.87133 0.20742-0.41900
  -6  -3  -1 1237.18   34.99  17 0.23763-0.61464-0.96606 0.94636 0.21226-0.18419
  -5  -6 -16  106.73   23.20  17 0.23533-0.37040-0.96606 0.68700 0.21001-0.70384
  -5  -3  -6 2925.57   57.15  17 0.23653-0.50987-0.96606 0.91211 0.21119-0.36572
  -4  -7 -19    0.76   20.49  18 0.23262-0.24232-0.96605 0.57850 0.20736-0.81030
  -4  -6 -17   75.11   17.47  17 0.23895-0.28869-0.96605 0.65277 0.21355-0.75060
  -4  -5 -15   18.81   16.65  17 0.23382-0.32346-0.96606 0.72736 0.20853-0.67985
  -3  -6 -18   16.11   18.25  18 0.23212-0.19679-0.96605 0.61817 0.20688-0.78837
  -3  -5 -16   71.80   18.37  18 0.23342-0.23825-0.96606 0.69334 0.20814-0.72318
  -2  -1  -3  332.17   13.07  18 0.23192-0.33717-0.96605 0.95769 0.20668-0.29225
  -1  -4 -15   34.84   12.80  17 0.23598-0.11466-0.96606 0.69849 0.21065-0.71391
  -1  -1  -5 9710.25   62.81  17 0.23968-0.25486-0.96604 0.92304 0.21426-0.37940
 -10  -7  -6  510.07   36.31  18 0.22695-0.77975-0.96608 0.78397 0.20189-0.29969
  -9  -6  -6  407.32   30.50  18 0.22768-0.73114-0.96610 0.82469 0.20261-0.31219
  -8  -5  -6  557.28   34.41  18 0.22132-0.67503-0.96593 0.86443 0.19639-0.31695
  -7  -6 -13  201.31   26.84  18 0.22585-0.53612-0.96606 0.75615 0.20082-0.57087
  -6  -6 -15   78.03   23.19  18 0.22407-0.44511-0.96601 0.72227 0.19908-0.64780
  -6  -5 -12  177.10   21.09  18 0.22878-0.49346-0.96611 0.79648 0.20368-0.55146
  -6  -3  -2  114.37   14.15  18 0.22497-0.59779-0.96604 0.94623 0.19996-0.20646
  -5  -5 -14  465.34   31.87  18 0.22504-0.40016-0.96604 0.76188 0.20003-0.62640
  -5  -4 -11    2.49   14.46  19 0.22246-0.44225-0.96596 0.83679 0.19751-0.52288
  -5  -2   5   -1.67    4.49  19 0.21585-0.56883-0.96570 0.98501 0.19105 0.03135
  -4  -3  -9  156.10   15.67  18 0.22878-0.40743-0.96611 0.87752 0.20368-0.47166
  -3  -4 -14  255.18   22.82  19 0.22170-0.26618-0.96594 0.76766 0.19676-0.64507
  -3  -3 -11   33.75   12.14  19 0.22104-0.30943-0.96592 0.84258 0.19612-0.54323
  -3  -1   1  427.76   12.50  18 0.22022-0.42446-0.96589 0.99164 0.19532-0.13235
  -2  -5 -17  105.31   19.29  19 0.22144-0.14123-0.96593 0.65878 0.19651-0.75576
  -2  -3 -12 1072.43   33.84  18 0.22713-0.23053-0.96608 0.80827 0.20207-0.59328
  -1  -3 -13 2329.59   47.28  19 0.21847-0.13712-0.96582 0.77307 0.19361-0.62898
  -9  -6  -7  372.28   30.36  19 0.21578-0.71496-0.96555 0.82426 0.19096-0.33477
  -8  -6 -11  309.20   31.22  19 0.21429-0.61440-0.96548 0.79020 0.18950-0.48088
  -8  -5  -7    8.08   15.80  19 0.21079-0.65692-0.96529 0.86322 0.18609-0.33974
  -7  -5 -10  179.93   21.46  19 0.21818-0.57313-0.96566 0.83070 0.19330-0.46191
  -7  -4  -5  809.63   34.66  19 0.21652-0.62537-0.96559 0.90528 0.19168-0.28962
  -6  -5 -13  517.68   34.39  20 0.20794-0.46805-0.96511 0.79510 0.18330-0.56479
  -6  -4  -9  370.68   27.72  19 0.21316-0.52319-0.96542 0.87087 0.18840-0.43447
  -6  -3  -3  482.21   24.51  19 0.21215-0.58004-0.96537 0.94573 0.18742-0.22784
  -5  -6 -17  983.93   48.20  20 0.21030-0.34119-0.96526 0.68676 0.18560-0.71228
  -5  -3  -7 2259.15   51.46  19 0.21615-0.48494-0.96557 0.91153 0.19132-0.38010
  -5  -2   2    9.89    5.40  19 0.21079-0.55002-0.96529 0.98498 0.18609-0.06693
  -5  -2   3   22.64    5.89  19 0.21359-0.55868-0.96545 0.98568 0.18882-0.03486
  -5  -2   6    3.41    3.96  19 0.20935-0.56626-0.96520 0.98413 0.18468 0.07174
  -4  -6 -18 1256.95   52.20  20 0.21007-0.25585-0.96525 0.65225 0.18538-0.75644
  -4  -4 -13  728.96   33.62  19 0.21541-0.34532-0.96554 0.80203 0.19060-0.59425
  -3  -1   8 3700.85   19.65  27 0.13317-0.36749-0.95384 0.97663 0.11041 0.19464
  -2  -4 -15  232.41   19.43  19 0.21596-0.17544-0.96556 0.73300 0.19114-0.68327
  -1  -2 -10   99.15   10.57  20 0.21093-0.17297-0.96530 0.84694 0.18622-0.52187
   1  -2 -11 1282.83   25.66  20 0.20323-0.00028-0.96477 0.77745 0.17870-0.56864
  -9  -6  -8   82.86   22.15  20 0.20253-0.69781-0.96471 0.82342 0.17835-0.35664
  -9  -5   0 1306.58   45.20  20 0.19829-0.75947-0.96436 0.89580 0.17421-0.07780
  -8  -6 -12  693.76   43.58  21 0.19825-0.59332-0.96435 0.78818 0.17417-0.49903
  -7  -6 -14  362.29   30.87  20 0.20608-0.51135-0.96497 0.75473 0.18181-0.58588
  -7  -5 -11  520.10   35.69  20 0.20001-0.55060-0.96450 0.82911 0.17588-0.47869
  -7  -4  -6  360.04   26.94  20 0.20186-0.60614-0.96465 0.90462 0.17769-0.30986
  -6  -6 -16  305.81   32.05  20 0.20136-0.41728-0.96461 0.72018 0.17720-0.66009
  -6  -3  -4  591.20   27.68  20 0.19893-0.56215-0.96441 0.94409 0.17483-0.24952
  -5  -5 -15  160.98   24.19  20 0.19976-0.37013-0.96448 0.76045 0.17564-0.63601
  -5  -4 -12  740.08   36.57  21 0.19947-0.41462-0.96446 0.83486 0.17536-0.53429
  -5  -2   1  480.42   18.54  20 0.20113-0.53675-0.96459 0.98477 0.17697-0.09198
  -5  -2   7  162.90    7.33  21 0.19272-0.55481-0.96383 0.98167 0.16877 0.12285
  -4  -5 -16 1473.69   51.17  20 0.20608-0.29124-0.96497 0.72604 0.18181-0.68641
  -4  -3 -10  182.60   18.54  20 0.20271-0.37705-0.96472 0.87579 0.17852-0.48087
  -3  -6 -19  602.26   37.34  21 0.19934-0.16092-0.96445 0.61763 0.17523-0.79009
  -3  -5 -17 1125.44   45.21  20 0.20108-0.20172-0.96459 0.69186 0.17692-0.72607
  -3  -1   0 1563.45   25.07  20 0.19852-0.39827-0.96438 0.99015 0.17443-0.14591
  -1  -4 -16   58.95   13.59  21 0.19546-0.07006-0.96410 0.69669 0.17144-0.70726
   0  -1  -7 1225.44   21.98  21 0.19578-0.12131-0.96413 0.88570 0.17175-0.41569
 -10  -6  -3   37.64   18.35  21 0.18683-0.78316-0.96312 0.85492 0.16322-0.15809
 -10  -6  -2   84.61   21.64  21 0.19104-0.79322-0.96358 0.85603 0.16732-0.12852
  -9  -6  -9 1684.25   62.36  21 0.19049-0.68028-0.96352 0.82213 0.16679-0.37883
  -9  -5  -2   34.90   17.47  21 0.18768-0.73963-0.96322 0.89570 0.16405-0.13640
  -9  -5  -1   37.28   15.10  21 0.19209-0.74918-0.96369 0.89665 0.16835-0.10749
  -8  -5  -8 1607.31   54.65  21 0.19390-0.63844-0.96387 0.86270 0.17012-0.35949
  -8  -4   1 1011.92   35.67  21 0.18679-0.70288-0.96312 0.93536 0.16318-0.04370
  -8  -4   2  106.30   15.16  21 0.18790-0.70797-0.96324 0.93591 0.16426-0.01101
  -7  -6 -15  273.20   31.85  22 0.18647-0.48677-0.96308 0.75281 0.16286-0.60060
  -7  -4  -7 1329.69   47.03  21 0.18829-0.58794-0.96329 0.90250 0.16465-0.33115
  -6  -5 -14  242.03   26.96  22 0.18616-0.44155-0.96305 0.79291 0.16256-0.57798
  -6  -4 -10    8.88   11.35  21 0.19390-0.49906-0.96387 0.86898 0.17012-0.45035
  -5  -6 -18  445.47   35.35  22 0.18457-0.31075-0.96286 0.68419 0.16101-0.72116
  -5  -3  -8  102.09   14.52  21 0.19521-0.45949-0.96400 0.90997 0.17139-0.39414
  -5  -2   0 2443.61   41.37  21 0.19164-0.52292-0.96364 0.98395 0.16791-0.11731
  -4  -4 -14   19.45   16.04  22 0.18812-0.31339-0.96327 0.79911 0.16447-0.60252
  -3  -4 -15  812.36   36.38  21 0.18959-0.22997-0.96343 0.76549 0.16591-0.64806
  -3  -3 -12 3160.83   61.44  21 0.18979-0.27431-0.96345 0.84008 0.16611-0.54751
  -2  -3 -13 2643.40   54.15  21 0.19010-0.18936-0.96348 0.80552 0.16641-0.59231
  -2  -1  -4 7632.54   60.89  21 0.19521-0.29587-0.96400 0.95545 0.17139-0.29150
  -1  -1  -6 3627.02   41.29  21 0.19046-0.20113-0.96352 0.92014 0.16676-0.36648
   0  -2 -11  112.75   10.33  21 0.18992-0.06696-0.96346 0.81064 0.16623-0.54617
 -10  -6  -4  482.92   35.84  22 0.17893-0.77166-0.96219 0.85464 0.15563-0.18569
  -9  -6 -10   48.51   22.60  22 0.17741-0.66293-0.96199 0.82056 0.15415-0.39977
  -9  -5  -4  343.58   28.08  23 0.17378-0.71643-0.96148 0.89386 0.15060-0.19173
  -9  -5  -3  613.09   35.17  22 0.18007-0.72813-0.96234 0.89544 0.15674-0.16394
  -8  -5  -9  379.31   32.00  22 0.17965-0.61978-0.96228 0.86134 0.15633-0.37990
  -8  -4  -1  722.55   32.97  22 0.17750-0.68477-0.96200 0.93524 0.15424-0.10374
  -8  -4   0   36.16   12.73  22 0.18117-0.69485-0.96248 0.93556 0.15782-0.07292
  -7  -5 -12  735.37   39.31  22 0.18223-0.52756-0.96261 0.82729 0.15884-0.49586
  -6  -6 -17  708.86   43.98  22 0.17870-0.39008-0.96216 0.71765 0.15540-0.67226
  -6  -4 -11  604.69   35.05  23 0.17557-0.47570-0.96173 0.86631 0.15235-0.46620
  -6  -3  -5 1412.52   41.43  22 0.18410-0.54284-0.96284 0.94295 0.16067-0.26989
  -5  -5 -16  203.52   26.22  23 0.17565-0.34133-0.96174 0.75762 0.15243-0.64630
  -5  -4 -13  470.44   31.50  23 0.17651-0.38676-0.96186 0.83230 0.15327-0.54619
  -5  -3  -9 1643.79   47.27  23 0.17569-0.43520-0.96175 0.90701 0.15247-0.40938
  -5  -2  -1  180.44   13.42  22 0.18129-0.50792-0.96249 0.98266 0.15793-0.14180
  -4  -6 -19  610.57   38.86  22 0.18055-0.22183-0.96240 0.64980 0.15720-0.76235
  -4  -5 -17 1080.90   46.79  23 0.17779-0.25888-0.96204 0.72380 0.15451-0.69284
  -4  -3 -11 1698.44   47.06  22 0.17747-0.34723-0.96199 0.87316 0.15421-0.49061
  -3  -1  -1  802.19   19.61  22 0.17713-0.37242-0.96195 0.98792 0.15387-0.15978
  -2  -4 -16 1789.26   49.99  22 0.17941-0.13472-0.96225 0.72984 0.15610-0.68257
  -1  -3 -14  677.82   27.39  23 0.17623-0.09043-0.96182 0.76899 0.15299-0.62234
 -10  -6  -6   88.22   22.33  24 0.16324-0.74716-0.96010 0.85145 0.14048-0.23815
 -10  -6  -5 1038.20   47.30  23 0.17088-0.75939-0.96130 0.85331 0.14792-0.21188
  -9  -5  -5   63.41   19.92  23 0.16477-0.70334-0.96035 0.89244 0.14197-0.21657
  -8  -5 -10   -5.92   18.71  24 0.16471-0.60063-0.96034 0.85896 0.14191-0.39918
  -8  -4  -3  241.54   23.00  23 0.16462-0.66284-0.96033 0.93258 0.14182-0.15974
  -8  -4  -2  132.21   16.48  23 0.17050-0.67353-0.96124 0.93438 0.14755-0.13154
  -7  -5 -13 1735.68   61.26  24 0.16376-0.50491-0.96018 0.82421 0.14098-0.51148
  -7  -4  -8  636.63   33.25  23 0.17220-0.56751-0.96149 0.90123 0.14920-0.34982
  -6  -5 -15   79.44   22.34  24 0.16377-0.41514-0.96019 0.79017 0.14099-0.59041
  -6  -3  -6  594.43   29.38  23 0.16870-0.52308-0.96097 0.94074 0.14579-0.28923
  -3  -5 -18 1001.31   43.31  23 0.16910-0.16577-0.96103 0.68846 0.14618-0.72912
  -2  -1  -5 2394.06   36.58  24 0.16305-0.25918-0.96007 0.95101 0.14029-0.29450
   2   0  -2 1576.16   16.86  23 0.16339 0.01939-0.96012 0.88715 0.14062-0.23510
 -10  -6  -7   13.52   21.86  24 0.15427-0.73328-0.95867 0.85042 0.13184-0.26316
  -9  -5  -6   21.31   19.08  24 0.15451-0.68956-0.95871 0.89120 0.13207-0.24124
  -8  -4  -4  565.44   32.15  24 0.15551-0.64948-0.95889 0.93168 0.13305-0.18547
  -7  -4  -9  137.11   20.94  24 0.15715-0.54810-0.95919 0.89844 0.13465-0.36978
  -7  -3   0 1536.04   40.17  25 0.15066-0.61220-0.95798 0.97034 0.12833-0.05426
  -7  -3   1  227.32   17.13  24 0.15318-0.61950-0.95846 0.97058 0.13078-0.02229
  -6  -4 -12 2555.75   67.21  24 0.15467-0.45088-0.95874 0.86351 0.13224-0.48053
  -6  -3  -7   61.68   16.04  24 0.15395-0.50344-0.95861 0.93792 0.13153-0.30935
  -5  -6 -19  302.62   31.63  24 0.15746-0.27961-0.95925 0.68083 0.13495-0.72996
  -5  -5 -17  276.60   28.51  25 0.15037-0.31217-0.95792 0.75367 0.12804-0.65579
  -5  -4 -14   70.02   19.55  25 0.15302-0.35875-0.95843 0.82866 0.13062-0.55726
  -5  -3 -10  382.68   26.40  24 0.15395-0.40901-0.95861 0.90403 0.13153-0.42270
  -4  -6 -20  494.64   37.30  25 0.15217-0.19023-0.95827 0.64494 0.12980-0.76833
  -4  -5 -18  143.46   23.02  25 0.14925-0.22645-0.95771 0.71973 0.12696-0.69900
  -4  -4 -15  497.63   29.83  24 0.16079-0.28172-0.95983 0.79615 0.13819-0.60978
  -4  -3 -12 1234.22   42.40  25 0.15256-0.31799-0.95834 0.86903 0.13018-0.50033
  -4  -2  -7   95.44   14.05  24 0.15615-0.37486-0.95901 0.94454 0.13367-0.33396
  -3  -4 -16 1128.29   41.90  24 0.15909-0.19514-0.95953 0.76140 0.13654-0.65239
  -3  -3 -13   14.67   10.15  24 0.16079-0.24078-0.95983 0.83600 0.13819-0.55323
  -3  -2  -9 1213.77   34.36  24 0.16003-0.28880-0.95970 0.91105 0.13746-0.41667
  -3  -1  -2  545.70   17.58  24 0.15643-0.34708-0.95906 0.98479 0.13395-0.17427
  -2  -3 -14  155.40   17.04  24 0.15502-0.15019-0.95880 0.80099 0.13257-0.59263
   1  -1  -8 1294.34   19.82  25 0.15007 0.00915-0.95787 0.84521 0.12776-0.41665
  -9  -5  -7  404.24   32.86  25 0.14488-0.67513-0.95696 0.88930 0.12264-0.26627
  -8  -5 -11  154.40   22.12  25 0.14958-0.58071-0.95791 0.85690 0.12722-0.41890
  -8  -4  -5  455.47   29.96  25 0.14654-0.63635-0.95730 0.92994 0.12426-0.21075
  -7  -5 -14  372.24   33.64  25 0.14469-0.48173-0.95692 0.82149 0.12245-0.52728
  -7  -4 -10  267.71   27.20  25 0.14233-0.52835-0.95643 0.89547 0.12015-0.38884
  -7  -3  -2  138.33   16.28  26 0.14074-0.59303-0.95609 0.96852 0.11861-0.11303
  -7  -3  -1  153.20   16.21  25 0.14507-0.60265-0.95700 0.96999 0.12282-0.08329
  -6  -5 -16  192.67   27.57  26 0.14203-0.38927-0.95636 0.78693 0.11987-0.60299
  -5  -2  -4  370.20   20.43  25 0.14287-0.45623-0.95654 0.97646 0.12068-0.20653
  -3  -5 -19  405.46   30.55  26 0.13850-0.13102-0.95560 0.68380 0.11643-0.73227
  -2  -4 -17  285.48   24.36  25 0.14379-0.09580-0.95674 0.72522 0.12158-0.68194
  -2  -2 -11 2784.51   51.43  26 0.14041-0.17984-0.95602 0.87251 0.11829-0.47636
  -1  -1  -7 3196.96   40.97  25 0.14825-0.15479-0.95765 0.91425 0.12592-0.35949
   0  -3 -15  138.72   15.22  26 0.13787 0.03170-0.95546 0.72937 0.11582-0.62945
   0  -2 -12  564.32   20.63  26 0.14081-0.01411-0.95610 0.80330 0.11868-0.53249
   0  -1  -8  161.72    9.93  26 0.13690-0.05847-0.95524 0.87730 0.11487-0.39306
   1  -2 -12  508.58   17.65  26 0.13485 0.07179-0.95478 0.76822 0.11288-0.53704
   2  -1  -8  667.65   10.04  28 0.11453 0.12454-0.94970 0.80301 0.09312-0.39222
   3  -1  -7    6.16    1.84  29 0.09833 0.21637-0.94503 0.76403 0.07737-0.35275
  -9  -5  -8  405.38   32.60  26 0.13472-0.66043-0.95475 0.88700 0.11283-0.29042
  -8  -5 -12 2140.41   68.71  26 0.13479-0.56157-0.95476 0.85343 0.11290-0.43843
  -8  -4  -6    4.33   11.40  26 0.13701-0.62199-0.95527 0.92796 0.11506-0.23573
  -7  -3  -3  206.08   19.18  26 0.13208-0.58082-0.95414 0.96743 0.11027-0.13971
  -6  -4 -13    8.25   16.10  26 0.13527-0.42700-0.95488 0.85975 0.11337-0.49584
  -6  -3  -8 1258.19   42.53  26 0.13835-0.48361-0.95557 0.93515 0.11636-0.32815
  -5  -4 -15   19.21   17.61  26 0.13032-0.33172-0.95372 0.82420 0.10855-0.56887
  -5  -3 -11 1119.25   42.10  26 0.13341-0.38452-0.95445 0.90003 0.11156-0.43711
  -5  -2  -5   77.73   13.14  27 0.12965-0.43827-0.95356 0.97308 0.10790-0.22833
  -4  -4 -16  261.00   25.11  26 0.13431-0.25116-0.95465 0.79123 0.11243-0.61815
  -4  -3 -13  325.79   24.51  27 0.12863-0.28936-0.95331 0.86412 0.10691-0.51052
  -4  -2  -8 5959.20   78.63  26 0.13510-0.34948-0.95484 0.94065 0.11320-0.34728
  -3  -4 -17  678.91   35.61  27 0.12914-0.16123-0.95344 0.75589 0.10741-0.65677
  -3  -3 -14   18.87   13.76  26 0.13174-0.20751-0.95406 0.83055 0.10993-0.55917
  -3  -2 -10 1594.91   41.29  26 0.13316-0.25761-0.95439 0.90598 0.11131-0.42476
  -3  -1  -3 2177.72   35.37  26 0.13758-0.32381-0.95540 0.98090 0.11562-0.19028
  -2  -1  -6  719.45   21.86  26 0.13213-0.22412-0.95415 0.94542 0.11031-0.29896
  -1  -3 -15  403.48   22.58  26 0.13399-0.04476-0.95458 0.76329 0.11212-0.61605
  -9  -5  -9  348.42   31.55  27 0.12355-0.64464-0.95227 0.88446 0.10210-0.31412
  -8  -5 -13  481.55   37.88  27 0.11966-0.54193-0.95127 0.84961 0.09831-0.45751
  -8  -4  -7  406.34   28.16  27 0.12634-0.60658-0.95297 0.92576 0.10481-0.25981
  -7  -5 -15   36.99   16.45  27 0.12634-0.45884-0.95297 0.81765 0.10481-0.54330
  -7  -4 -11 1917.14   59.38  27 0.12691-0.50841-0.95311 0.89190 0.10536-0.40817
  -7  -3  -4 1477.28   44.57  27 0.12423-0.56852-0.95245 0.96552 0.10276-0.16597
  -6  -5 -17  566.36   39.68  27 0.12013-0.36320-0.95139 0.78257 0.09877-0.61581
  -6  -3  -9  301.34   25.28  27 0.12243-0.46317-0.95199 0.93154 0.10101-0.34705
  -5  -5 -18   97.49   19.25  27 0.12596-0.28351-0.95288 0.74883 0.10443-0.66650
  -4  -5 -19   -3.18   18.59  28 0.12100-0.19401-0.95162 0.71432 0.09962-0.70651
  -3  -1  -4  828.83   23.72  28 0.11879-0.30037-0.95104 0.97629 0.09746-0.20640
  -2  -3 -15   12.62   13.10  27 0.12210-0.11314-0.95190 0.79457 0.10068-0.59463
 -10  -5  -3 1318.11   50.32  29 0.10652-0.73416-0.94738 0.91200 0.08581-0.08098
 -10  -5  -2   26.02   17.91  28 0.10835-0.74131-0.94790 0.91291 0.08759-0.04775
  -9  -5 -10  216.95   27.88  28 0.11191-0.62836-0.94891 0.88151 0.09105-0.33718
  -8  -4  -8    9.13   12.61  28 0.11539-0.59115-0.94986 0.92278 0.09444-0.28353
  -7  -5 -16  461.13   38.31  29 0.10762-0.43536-0.94769 0.81249 0.08688-0.55886
  -7  -4 -12   91.27   22.08  28 0.10991-0.48715-0.94835 0.88788 0.08911-0.42634
  -7  -3  -6   34.48   14.59  29 0.10570-0.54029-0.94714 0.96024 0.08502-0.21715
  -7  -3  -5   89.83   14.39  28 0.11482-0.55452-0.94971 0.96338 0.09388-0.19147
  -6  -4 -14  109.67   18.79  28 0.11539-0.40279-0.94986 0.85530 0.09444-0.51048
  -6  -3 -10  441.54   29.80  29 0.10672-0.44263-0.94744 0.92678 0.08601-0.36605
  -5  -4 -16 1010.47   45.96  29 0.10667-0.30447-0.94742 0.81840 0.08596-0.58046
  -5  -3 -12  219.28   20.71  28 0.11309-0.35960-0.94923 0.89474 0.09220-0.45193
  -5  -2  -6    1.45    8.25  28 0.11424-0.41856-0.94955 0.96954 0.09332-0.24854
  -4  -4 -17 1186.39   47.69  29 0.10800-0.22077-0.94780 0.78474 0.08725-0.62643
  -4  -2  -9  435.10   23.42  28 0.11424-0.32404-0.94955 0.93534 0.09332-0.36168
  -3  -2 -11 3204.43   59.50  29 0.10760-0.22778-0.94769 0.89911 0.08687-0.43415
  -2  -4 -18   20.36   15.31  28 0.10990-0.05726-0.94834 0.71666 0.08909-0.68338
  -2  -2 -12  785.55   29.26  29 0.10798-0.14307-0.94780 0.86493 0.08724-0.47923
  -1  -1  -8 5692.26   57.80  28 0.10910-0.11138-0.94812 0.90496 0.08832-0.35621
   2   0  -1 1072.79   16.21  28 0.10733 0.07110-0.94761 0.87428 0.08660-0.14685
 -10  -5  -5  413.37   34.04  29 0.09631-0.71569-0.94421 0.91003 0.07635-0.14001
 -10  -5  -4   32.87   17.82  29 0.10142-0.72558-0.94577 0.91131 0.08132-0.11010
  -9  -5 -11  465.44   37.39  29 0.09963-0.61122-0.94523 0.87776 0.07957-0.35979
  -9  -4  -1  784.25   35.38  30 0.09386-0.68080-0.94345 0.94848 0.07397-0.01158
  -8  -4  -9   96.57   18.12  29 0.10315-0.57448-0.94628 0.91930 0.08300-0.30640
  -7  -4 -13  454.31   34.03  30 0.09383-0.46609-0.94344 0.88249 0.07394-0.44456
  -7  -3  -7  191.50   22.25  30 0.09476-0.52496-0.94373 0.95684 0.07485-0.24093
  -6  -5 -18   37.84   22.45  30 0.09710-0.33568-0.94446 0.77524 0.07712-0.62918
  -6  -4 -15 1327.06   53.53  30 0.09573-0.37862-0.94403 0.84877 0.07579-0.52553
  -5  -5 -19  116.68   23.95  29 0.10003-0.25357-0.94535 0.74215 0.07997-0.67540
  -5  -2  -7 2090.62   49.59  29 0.09883-0.39877-0.94499 0.96512 0.07880-0.26772
  -4  -5 -20 1160.34   50.42  30 0.09397-0.16291-0.94348 0.70583 0.07408-0.71306
  -4  -3 -14  351.90   24.64  29 0.10296-0.25981-0.94623 0.85720 0.08282-0.52108
  -4  -2 -10  995.61   35.81  30 0.09382-0.29928-0.94343 0.92861 0.07393-0.37621
  -3  -4 -18  329.52   27.87  29 0.09768-0.12588-0.94463 0.74735 0.07768-0.66155
  -3  -3 -15   17.51   10.52  29 0.10296-0.17429-0.94623 0.82249 0.08282-0.56583
  -3  -1  -5  423.54   18.56  29 0.09803-0.27545-0.94474 0.97040 0.07802-0.22143
  -2  -1  -7 2263.10   39.11  29 0.10354-0.19097-0.94640 0.93745 0.08338-0.30631
  -1  -3 -16   23.51   12.13  30 0.09591-0.00231-0.94409 0.75180 0.07596-0.61375
   0  -2 -13  824.57   25.50  30 0.09327 0.03727-0.94326 0.79039 0.07340-0.52118
 -10  -5  -7  996.70   49.27  31 0.08378-0.69387-0.93989 0.90589 0.06444-0.19669
 -10  -5  -6  106.80   20.10  30 0.08984-0.70472-0.94188 0.90852 0.07033-0.16871
  -9  -4  -4  920.18   41.64  30 0.08427-0.65885-0.94005 0.94663 0.06491-0.10572
  -9  -4  -3    4.27   14.26  31 0.08621-0.66755-0.94070 0.94809 0.06679-0.07336
  -9  -4  -2   52.17   13.83  30 0.09080-0.67359-0.94219 0.94908 0.07127-0.04403
  -8  -4 -10  416.50   30.68  30 0.09042-0.55701-0.94207 0.91537 0.07089-0.32886
  -7  -3  -8  589.46   33.53  31 0.08296-0.50883-0.93961 0.95292 0.06364-0.26418
  -6  -3 -11    1.03   10.98  30 0.08926-0.42062-0.94169 0.92098 0.06976-0.38446
  -6  -2  -2   63.34   11.26  30 0.08476-0.48786-0.94021 0.99399 0.06539-0.07091
  -6  -2   1 1441.69   33.77  30 0.08921-0.50545-0.94168 0.99503 0.06972 0.02679
  -6  -2   2  422.66   18.22  30 0.08522-0.50598-0.94037 0.99339 0.06583 0.06510
  -5  -4 -17  280.63   29.01  31 0.08263-0.27585-0.93950 0.81020 0.06332-0.59176
  -5  -3 -13   29.16   12.70  30 0.09157-0.33335-0.94244 0.88762 0.07202-0.46627
  -5  -2  -8  622.51   29.53  31 0.08385-0.37926-0.93991 0.95968 0.06451-0.28754
  -4  -4 -18   79.22   19.79  31 0.08113-0.18938-0.93899 0.77525 0.06186-0.63469
  -4  -1   0    4.51    5.31  31 0.07999-0.36067-0.93860 0.99799 0.06075-0.02087
  -4  -1   1 2272.96   32.78  31 0.08145-0.36611-0.93910 0.99796 0.06217 0.01211
  -3  -2 -12 2431.63   53.62  31 0.08183-0.19755-0.93923 0.88982 0.06253-0.44389
  -2  -3 -16  391.14   25.09  30 0.08763-0.07442-0.94116 0.78334 0.06818-0.59607
   0  -1  -9 2644.14   36.41  31 0.08566-0.00292-0.94051 0.86215 0.06626-0.37884
   0   0   4 4346.01   33.12  30 0.08581-0.09061-0.94056 0.93516 0.06641 0.06711
   1  -1  -9    3.95    4.20  31 0.07542 0.08735-0.93701 0.82424 0.05630-0.37889
   1   0  -1 9693.71   30.94  31 0.07657 0.02139-0.93742 0.89824 0.05742-0.10702
 -10  -5  -8  146.76   26.93  31 0.07573-0.68170-0.93698 0.90341 0.05690-0.22347
  -9  -4  -6   17.30   17.98  31 0.07262-0.63829-0.93587 0.94290 0.05387-0.16333
  -9  -4  -5   35.83   14.37  31 0.07903-0.64902-0.93813 0.94500 0.06011-0.13529
  -8  -4 -11   12.77   14.18  31 0.07768-0.53991-0.93766 0.91089 0.05879-0.35077
  -7  -4 -14  597.13   38.82  31 0.07640-0.44433-0.93721 0.87618 0.05755-0.46291
  -7  -3  -9  162.38   22.54  32 0.07106-0.49187-0.93531 0.94863 0.05235-0.28699
  -6  -4 -16  811.83   44.18  31 0.07482-0.35342-0.93665 0.84126 0.05601-0.54049
  -6  -3 -12  743.09   38.42  32 0.07257-0.39958-0.93585 0.91506 0.05381-0.40235
  -6  -2  -4  316.22   21.20  31 0.07267-0.46681-0.93589 0.98967 0.05392-0.12862
  -6  -2  -3 1708.32   42.24  31 0.07942-0.47802-0.93826 0.99211 0.06048-0.10084
  -6  -2   3  340.39   15.67  31 0.07724-0.50243-0.93751 0.99025 0.05836 0.10703
  -5  -5 -20  651.85   43.14  31 0.07456-0.22405-0.93656 0.73304 0.05575-0.68525
  -5  -3 -14  850.84   40.36  32 0.07213-0.30952-0.93570 0.88026 0.05339-0.48063
  -4  -3 -15 1694.91   51.77  31 0.07865-0.23090-0.93799 0.84827 0.05973-0.53203
  -4  -2 -11   75.45   15.41  32 0.07212-0.27274-0.93569 0.92071 0.05338-0.39057
  -4  -1  -2   29.45    7.67  32 0.07080-0.34206-0.93522 0.99460 0.05210-0.08132
  -4  -1  -1  291.71   14.30  31 0.07656-0.35263-0.93727 0.99679 0.05770-0.05231
  -4  -1   2  132.40    8.22  31 0.07524-0.36476-0.93680 0.99593 0.05642 0.05245
  -3  -4 -19 1781.25   56.18  32 0.06881-0.09245-0.93449 0.73605 0.05016-0.66702
  -3  -3 -16 1479.14   47.98  31 0.07388-0.14116-0.93632 0.81263 0.05510-0.57194
  -3  -1  -6  206.49   13.59  31 0.07903-0.25185-0.93813 0.96351 0.06011-0.23789
  -2  -2 -13 1492.19   40.62  31 0.07581-0.10637-0.93700 0.85342 0.05697-0.48353
  -2  -1  -8 6678.03   70.17  31 0.07599-0.15906-0.93707 0.92785 0.05714-0.31457
  -1  -1  -9 1973.47   36.14  32 0.07330-0.07112-0.93612 0.89216 0.05453-0.35658
   0   0   3  183.92    6.49  32 0.07029-0.07064-0.93503 0.92994 0.05160 0.04755
   1  -2 -13 1467.70   29.40  32 0.07319 0.13756-0.93608 0.74855 0.05442-0.51244
  -9  -4  -8  516.77   35.86  33 0.05846-0.61402-0.93070 0.93695 0.04034-0.21851
  -9  -4  -7   -6.47   16.43  33 0.06338-0.62715-0.93258 0.94046 0.04513-0.18946
  -8  -4 -12  441.12   34.58  32 0.06484-0.52208-0.93312 0.90584 0.04654-0.37267
  -8  -3  -3 1036.23   39.29  33 0.05873-0.58752-0.93080 0.97723 0.04060-0.05862
  -8  -3  -2  382.00   25.57  32 0.06074-0.59417-0.93158 0.97792 0.04256-0.02616
  -8  -3  -1  368.20   24.55  32 0.06100-0.59906-0.93168 0.97792 0.04281 0.00809
  -8  -3   0  425.40   24.75  33 0.06009-0.60220-0.93133 0.97701 0.04193 0.04347
  -7  -4 -15 1302.60   55.63  33 0.06009-0.42315-0.93132 0.86972 0.04192-0.48081
  -7  -3 -10  233.56   24.80  33 0.05856-0.47483-0.93074 0.94367 0.04044-0.30969
  -6  -2  -5   45.47   12.89  32 0.06411-0.45385-0.93285 0.98677 0.04583-0.15494
  -5  -4 -18   32.67   20.81  33 0.05944-0.24792-0.93108 0.80103 0.04130-0.60448
  -5  -2  -9   53.67   12.40  32 0.06813-0.35848-0.93434 0.95383 0.04975-0.30738
  -4  -5 -21  327.47   31.14  32 0.06474-0.12931-0.93309 0.69529 0.04645-0.72007
  -4  -1  -3 1058.38   28.41  32 0.06200-0.32913-0.93206 0.99162 0.04379-0.10775
  -2  -3 -17  205.53   20.46  33 0.05730-0.03940-0.93025 0.77148 0.03922-0.59993
  -1  -3 -17 1445.24   42.42  33 0.05848 0.03928-0.93070 0.73768 0.04036-0.61153
  -9  -4  -9   42.89   21.00  34 0.04930-0.60114-0.92713 0.93354 0.03148-0.24344
  -8  -4 -13  311.16   32.72  33 0.05095-0.50404-0.92780 0.90042 0.03309-0.39336
  -8  -3  -5  220.31   23.44  33 0.04976-0.56968-0.92732 0.97415 0.03193-0.11840
  -8  -3  -4  260.24   23.09  33 0.05410-0.57875-0.92905 0.97613 0.03615-0.08867
  -8  -3   1  868.27   31.74  33 0.05505-0.60178-0.92943 0.97535 0.03707 0.08231
  -6  -4 -17   58.69   17.93  33 0.05552-0.32878-0.92961 0.83345 0.03753-0.55544
  -6  -3 -13  240.34   23.53  33 0.05591-0.37805-0.92977 0.90833 0.03791-0.42065
  -6  -2  -6 1078.29   37.17  33 0.05552-0.44038-0.92961 0.98304 0.03753-0.18119
  -6  -2   5  272.22   12.36  34 0.04232-0.47565-0.92425 0.97517 0.02470 0.21029
  -5  -3 -15 1944.21   59.66  33 0.05080-0.28378-0.92773 0.87241 0.03294-0.49476
  -5  -2 -10   -4.61   13.41  34 0.05119-0.33819-0.92789 0.94752 0.03332-0.32609
  -4  -4 -19  345.71   28.42  33 0.05513-0.15882-0.92946 0.76510 0.03716-0.64386
  -4  -3 -16  176.86   20.21  33 0.05475-0.20221-0.92931 0.83914 0.03678-0.54316
  -4  -2 -12 2057.56   53.35  33 0.05089-0.24733-0.92777 0.91307 0.03302-0.40410
  -4  -1   4  347.67   10.14  34 0.04046-0.33861-0.92347 0.98121 0.02289 0.15479
  -3  -3 -17  222.80   23.63  34 0.04737-0.11012-0.92635 0.80186 0.02961-0.57990
  -3  -2 -13  959.94   35.08  33 0.05649-0.16757-0.92999 0.88025 0.03848-0.45413
  -2  -2 -14  688.03   29.39  34 0.04771-0.07374-0.92648 0.84201 0.02993-0.49005
  -1  -2 -14   29.77   10.62  33 0.05291 0.00145-0.92858 0.81002 0.03499-0.50694
  -9  -4 -10   12.63   20.08  34 0.03873-0.58706-0.92268 0.93004 0.02148-0.26807
  -8  -4 -14  875.22   48.50  35 0.03732-0.48548-0.92208 0.89469 0.02012-0.41392
  -8  -3  -7  445.14   31.41  35 0.03692-0.54796-0.92190 0.96873 0.01972-0.17484
  -8  -3  -6  269.95   23.01  34 0.04340-0.55906-0.92465 0.97182 0.02602-0.14712
  -7  -4 -16   74.55   19.29  34 0.04263-0.40149-0.92433 0.86270 0.02527-0.49839
  -7  -3 -11  595.70   34.44  34 0.04515-0.45730-0.92538 0.93849 0.02772-0.33111
  -6  -4 -18   98.72   23.30  35 0.03519-0.30408-0.92116 0.82566 0.01805-0.56927
  -6  -3 -14 1280.56   50.98  34 0.03808-0.35628-0.92240 0.90155 0.02085-0.43772
  -6  -2  -7 2437.91   56.60  34 0.04515-0.42555-0.92538 0.97903 0.02772-0.20584
  -5  -4 -19   25.77   20.65  34 0.03733-0.22113-0.92208 0.79186 0.02012-0.61594
  -5  -2 -11 2645.32   62.37  35 0.03636-0.31788-0.92166 0.94065 0.01918-0.34487
  -3  -4 -20  269.96   27.73  34 0.03849-0.05792-0.92258 0.72486 0.02125-0.67210
  -1  -1 -10  493.57   19.77  34 0.04021-0.03366-0.92331 0.87930 0.02292-0.35940
   0  -1 -10  303.40   13.79  34 0.04169 0.04552-0.92393 0.84521 0.02436-0.37128
   1   0   1 1856.22   20.23  35 0.03590 0.05338-0.92146 0.88159 0.01873 0.00067
 -11  -5  -5  431.63   34.97  35 0.02946-0.72956-0.91866 0.91791 0.01277-0.06451
  -9  -4 -11  213.19   28.32  35 0.02948-0.57186-0.91866 0.92561 0.01279-0.29368
  -8  -3  -8  334.60   29.25  35 0.02852-0.53533-0.91824 0.96536 0.01185-0.20166
  -7  -3 -12  648.90   36.54  35 0.03105-0.43897-0.91936 0.93284 0.01432-0.35222
  -6  -2  -9  165.23   20.31  36 0.02342-0.39448-0.91593 0.96916 0.00690-0.25319
  -6  -2  -8  734.99   32.98  35 0.03455-0.41039-0.92090 0.97442 0.01772-0.22985
  -5  -3 -16   60.68   18.88  35 0.02989-0.25853-0.91885 0.86410 0.01318-0.50874
  -4  -4 -20  374.51   32.37  35 0.02842-0.12797-0.91819 0.75449 0.01176-0.65268
  -4  -3 -17  129.68   20.80  35 0.03008-0.17375-0.91893 0.82957 0.01337-0.55385
  -4  -2 -13  327.93   23.23  35 0.03105-0.22281-0.91936 0.90429 0.01432-0.41927
  -3  -2 -14  892.55   34.79  35 0.03125-0.13813-0.91945 0.87017 0.01451-0.46428
  -2  -3 -18    9.72   14.56  36 0.02488-0.00324-0.91659 0.75825 0.00832-0.60369
 -10  -4  -6    6.66   17.71  37 0.01055-0.65666-0.90994 0.94981-0.00551-0.09235
 -10  -4  -5   10.47   19.06  36 0.01397-0.66410-0.91158 0.95113-0.00219-0.06135
 -10  -4  -4  642.56   38.20  36 0.01546-0.66997-0.91229 0.95200-0.00075-0.02937
 -10  -4  -3  986.53   44.39  36 0.01593-0.67520-0.91251 0.95195-0.00029 0.00452
  -8  -3  -9   79.64   17.06  36 0.01930-0.52152-0.91409 0.96140 0.00299-0.22687
  -7  -3 -13   24.95   17.91  36 0.01604-0.42067-0.91256 0.92610-0.00019-0.37262
  -7  -2  -2 1240.07   38.30  37 0.01072-0.49402-0.91003 0.99643-0.00535 0.01063
  -6  -3 -15  232.06   24.43  36 0.02047-0.33388-0.91463 0.89320 0.00412-0.45537
  -5  -4 -20 1000.08   50.12  37 0.01375-0.19361-0.91148 0.78100-0.00240-0.62748
  -5  -2 -12   34.17   12.66  36 0.01892-0.29614-0.91391 0.93288 0.00261-0.36291
  -4  -1  -7  809.96   29.38  36 0.01703-0.26654-0.91303 0.97258 0.00078-0.20102
  -3  -3 -18   14.81   15.08  36 0.01828-0.07689-0.91361 0.78910 0.00199-0.58781
  -3  -1  -9  296.65   17.87  36 0.02203-0.18175-0.91535 0.94040 0.00563-0.28538
  -2  -2 -15  373.33   23.63  36 0.01706-0.03900-0.91305 0.82907 0.00081-0.49528
  -1  -2 -15  375.94   21.74  36 0.01889 0.03978-0.91390 0.79513 0.00259-0.50751
  -1  -1 -11   18.05    7.78  37 0.01138-0.00104-0.91034 0.86587-0.00471-0.36416
   1  -1 -10  552.06   15.17  37 0.01466 0.15275-0.91191 0.79826-0.00153-0.35544
 -10  -4  -8  192.08   28.54  38 0.00216-0.63785-0.90626 0.94497-0.01368-0.15332
 -10  -4  -7 1386.95   55.69  37 0.00680-0.64800-0.90855 0.94752-0.00918-0.12270
  -8  -3 -11  835.06   44.27  38 0.00117-0.49361-0.90576 0.95111-0.01464-0.27769
  -8  -3 -10  195.09   22.84  37 0.01002-0.50721-0.91011 0.95667-0.00605-0.25210
  -7  -3 -14   -9.95   19.09  38 0.00291-0.40188-0.90663 0.91890-0.01295-0.39286
  -7  -2  -6 1728.41   50.49  38-0.00005-0.46530-0.90515 0.99125-0.01582-0.11646
  -7  -2  -5 1568.46   47.14  37 0.00393-0.47450-0.90714 0.99379-0.01196-0.08627
  -7  -2  -4   89.51   14.13  37 0.00749-0.48253-0.90889 0.99552-0.00851-0.05523
  -7  -2  -3  347.83   22.03  37 0.00943-0.48863-0.90983 0.99645-0.00662-0.02276
  -7  -2  -1  485.77   24.35  37 0.00768-0.49588-0.90898 0.99526-0.00832 0.04783
  -7  -2   0  900.93   30.59  37 0.00346-0.49630-0.90690 0.99271-0.01242 0.08659
  -6  -3 -16  960.01   47.22  37 0.00297-0.31179-0.90666 0.88466-0.01290-0.47204
  -6  -2 -10  337.52   24.89  37 0.01060-0.37741-0.91039 0.96310-0.00549-0.27522
  -5  -3 -17  107.49   18.49  37 0.01002-0.23409-0.91011 0.85362-0.00605-0.52314
  -5  -2 -13  212.49   23.72  38 0.00251-0.27532-0.90643 0.92454-0.01334-0.38112
  -4  -4 -21  286.58   30.64  38 0.00292-0.09814-0.90663 0.74182-0.01295-0.66117
  -4  -3 -18  165.74   23.11  37 0.00632-0.14524-0.90831 0.81763-0.00964-0.56506
  -4  -2 -14 1836.59   52.47  37 0.01002-0.19740-0.91011 0.89437-0.00605-0.43312
  -4  -1  -8  709.26   29.13  37 0.00384-0.24876-0.90709 0.96611-0.01205-0.22305
  -4  -1   5 2656.35   22.99  38-0.00737-0.29503-0.90141 0.95811-0.02294 0.23538
  -3  -2 -15  506.24   28.73  37 0.00679-0.10907-0.90854 0.85828-0.00919-0.47488
  -3  -1 -10  358.22   21.11  37 0.00316-0.15842-0.90676 0.93141-0.01271-0.30131
  -2  -1 -11  155.02   14.59  38 0.00223-0.07213-0.90629 0.89605-0.01362-0.34555
   0  -1 -11 1201.72   27.55  38 0.00286 0.08861-0.90661 0.82723-0.01300-0.36783
   2  -1  -9 1824.00   17.75  39-0.01469 0.25791-0.89756 0.74929-0.03004-0.30353
  -9  -3  -5  270.46   25.91  39-0.01254-0.58740-0.89870 0.97798-0.02785-0.04748
  -9  -3  -4  325.85   27.62  39-0.01148-0.59312-0.89926 0.97853-0.02682-0.01430
  -9  -3  -3  124.31   20.36  39-0.01179-0.59780-0.89910 0.97810-0.02712 0.02056
  -9  -3  -2 1254.99   43.95  39-0.01360-0.59997-0.89814 0.97691-0.02888 0.05652
  -8  -3 -12   19.73   20.33  38-0.00967-0.47823-0.90021 0.94637-0.02506-0.30046
  -7  -3 -15 1638.67   61.47  39-0.01080-0.38337-0.89962 0.91156-0.02616-0.41333
  -7  -2  -7    6.04   14.77  39-0.00912-0.45417-0.90050 0.98865-0.02454-0.14272
  -7  -2   1  181.34   15.73  38-0.00452-0.49268-0.90288 0.98836-0.02006 0.12825
  -6  -2 -11  154.40   19.08  38-0.00193-0.36068-0.90421 0.95708-0.01755-0.29731
  -5  -3 -18 1384.92   54.93  39-0.01052-0.20936-0.89976 0.84378-0.02589-0.53729
  -5  -1  -5   14.87    9.48  38-0.01007-0.32887-0.90000 0.99275-0.02545-0.09508
  -5  -1  -4  730.84   27.70  38-0.00614-0.33786-0.90205 0.99531-0.02165-0.06454
  -5  -1  -1  206.40   13.17  38-0.00309-0.35404-0.90361 0.99620-0.01869 0.03514
  -5  -1   0 1611.17   33.41  38-0.00849-0.35326-0.90083 0.99327-0.02392 0.07484
  -4  -2 -15   66.73   18.02  39-0.00969-0.17343-0.90020 0.88454-0.02509-0.44780
  -4  -1  -9   86.00   14.64  39-0.00961-0.23099-0.90024 0.95945-0.02501-0.24375
  -3  -3 -19  545.56   33.84  38-0.00807-0.04646-0.90104 0.77727-0.02352-0.59492
  -2  -3 -19  801.30   36.99  38-0.00670 0.03226-0.90176 0.74388-0.02219-0.60703
  -2  -2 -16   36.59   14.36  39-0.01031-0.00760-0.89988 0.81573-0.02569-0.50299
  -1  -2 -16 1065.91   35.11  39-0.01314 0.07570-0.89838 0.77984-0.02843-0.50992
  -9  -3  -8   39.63   19.02  40-0.02427-0.56301-0.89263 0.97208-0.03897-0.13870
  -9  -3  -7  240.76   27.66  39-0.01979-0.57157-0.89509 0.97483-0.03462-0.10924
  -9  -3  -6 1242.78   49.00  39-0.01642-0.57989-0.89691 0.97678-0.03136-0.07841
  -9  -3  -1 1237.13   43.27  39-0.01867-0.59990-0.89570 0.97441-0.03353 0.09576
  -8  -3 -13   47.20   22.41  40-0.02161-0.46265-0.89410 0.94034-0.03638-0.32370
  -7  -2  -9  212.22   24.57  40-0.02178-0.43038-0.89401 0.98027-0.03655-0.19843
  -7  -2  -8   13.90   11.66  39-0.01489-0.44256-0.89773 0.98477-0.02986-0.17115
  -6  -3 -17  407.95   31.73  39-0.01489-0.29009-0.89773 0.87620-0.02986-0.48878
  -6  -2 -12  633.60   34.23  39-0.01547-0.34251-0.89742 0.95030-0.03043-0.31862
  -5  -2 -14  186.51   20.71  39-0.01489-0.25364-0.89773 0.91643-0.02986-0.39845
  -5  -1  -6  991.79   34.20  39-0.01731-0.31773-0.89643 0.98944-0.03221-0.12253
  -5  -1   1  591.61   19.62  39-0.01864-0.34733-0.89572 0.98771-0.03350 0.11906
  -4  -4 -22  230.67   29.94  40-0.02274-0.06884-0.89348 0.72972-0.03748-0.66991
  -4  -3 -19 2569.96   70.07  39-0.01740-0.11778-0.89639 0.80664-0.03230-0.57592
  -4  -1 -10 1411.99   42.44  40-0.02333-0.21300-0.89316 0.95191-0.03805-0.26482
  -3  -2 -16  241.76   22.53  39-0.01702-0.08151-0.89659 0.84684-0.03194-0.48597
  -3  -1 -11 3674.25   63.51  39-0.01566-0.13532-0.89732 0.92217-0.03062-0.31747
  -2  -1 -12 2529.78   50.96  40-0.02122-0.04481-0.89432 0.88462-0.03600-0.35675
  -9  -3  -9   36.18   21.28  40-0.03015-0.55248-0.88933 0.96895-0.04479-0.16706
  -8  -3 -14  417.80   36.93  41-0.03327-0.44617-0.88757 0.93352-0.04781-0.34694
  -7  -3 -16   37.27   17.08  40-0.02660-0.36342-0.89132 0.90363-0.04135-0.43228
  -7  -2 -10 1504.29   52.93  40-0.03159-0.41657-0.88852 0.97539-0.04619-0.22356
  -7  -2   3 1130.65   29.74  40-0.03323-0.47238-0.88759 0.97195-0.04778 0.22461
  -6  -3 -18 1027.11   50.79  41-0.03255-0.26799-0.88798 0.86607-0.04711-0.50550
  -6  -2 -13  143.32   22.26  40-0.02894-0.32451-0.89002 0.94284-0.04361-0.33918
  -5  -3 -19  550.14   38.60  40-0.03187-0.18370-0.88836 0.83257-0.04645-0.55089
  -5  -2 -15 2328.81   65.12  40-0.03211-0.23204-0.88823 0.90683-0.04669-0.41578
  -5  -1  -8  851.90   34.29  41-0.03334-0.29279-0.88753 0.98021-0.04788-0.17554
  -5  -1  -7  764.31   30.61  40-0.02544-0.30518-0.89197 0.98519-0.04022-0.14885
  -5  -1   2 2782.57   38.92  40-0.03335-0.33696-0.88752 0.97881-0.04789 0.16794
  -4  -2 -16 1821.44   56.22  40-0.03082-0.14821-0.88896 0.87339-0.04544-0.46195
  -3  -3 -20 1241.85   48.90  41-0.03396-0.01651-0.88717 0.76294-0.04848-0.60333
  -3  -1 -12  406.19   24.23  41-0.03359-0.11313-0.88738 0.91174-0.04813-0.33378
  -1   0  -3 5238.49   40.18  40-0.03231-0.02261-0.88811 0.91780-0.04689-0.04982
  -1   0  -2   60.55    4.53  40-0.02622-0.03362-0.89154 0.92136-0.04098-0.02086
  -1   0  -1 1457.18   16.48  40-0.02622-0.03744-0.89154 0.92096-0.04098 0.01319
   0  -1 -12   21.32    7.26  41-0.03339 0.12815-0.88750 0.80898-0.04793-0.36650
   0   0  -3  159.85    5.50  41-0.03600 0.06188-0.88600 0.88096-0.05046-0.05701
   1  -1 -11  905.82   20.62  41-0.03621 0.20761-0.88588 0.77239-0.05066-0.34085
   3  -1  -6 3135.34   23.41  42-0.05162 0.36189-0.87675 0.69396-0.06559-0.17624
  -9  -3 -11    6.81   20.60  42-0.04514-0.52973-0.88068 0.96069-0.05919-0.22147
  -9  -3 -10 1509.11   57.24  41-0.03708-0.54070-0.88540 0.96504-0.05139-0.19524
  -7  -2 -11  199.46   24.53  41-0.04058-0.40244-0.88337 0.96964-0.05478-0.24843
  -6  -2 -14 2271.20   66.42  41-0.04332-0.30604-0.88175 0.93434-0.05743-0.36004
  -5  -1  -9  138.60   18.83  41-0.04404-0.27774-0.88133 0.97441-0.05813-0.19950
  -4  -3 -20    8.29   17.26  42-0.04401-0.08739-0.88135 0.79144-0.05810-0.58821
  -4  -1 -11  263.87   20.27  41-0.03825-0.19359-0.88472 0.94322-0.05252-0.28440
  -3  -2 -17  421.11   28.67  41-0.04040-0.05359-0.88347 0.83286-0.05461-0.49722
  -2  -2 -17  334.86   23.01  41-0.03728 0.02397-0.88529 0.80020-0.05158-0.51053
  -2  -1 -13  776.96   30.38  42-0.04454-0.01706-0.88104 0.87092-0.05861-0.36842
  -1  -2 -17   32.05   13.04  42-0.04554 0.11207-0.88044 0.76134-0.05958-0.51325
  -1   0  -4 1361.13   22.84  41-0.04224-0.00838-0.88239 0.91205-0.05639-0.07491
  -1   0   0  874.35   10.57  41-0.04077-0.02733-0.88325 0.91237-0.05496 0.06174
  -8  -2  -7  393.74   30.08  43-0.05758-0.48409-0.87283 0.99306-0.07113-0.08445
  -8  -2  -6    1.94   15.59  43-0.05601-0.49183-0.87380 0.99484-0.06961-0.05135
  -8  -2  -5 1066.79   42.64  42-0.05374-0.49739-0.87519 0.99567-0.06741-0.01934
  -8  -2  -4  876.51   37.86  42-0.05376-0.50177-0.87518 0.99553-0.06743 0.01496
  -8  -2  -3 1215.52   42.59  42-0.05543-0.50458-0.87415 0.99425-0.06905 0.05100
  -8  -2  -2  108.05   17.65  43-0.05865-0.50509-0.87216 0.99172-0.07217 0.08831
  -7  -2 -12  198.27   22.84  42-0.05116-0.38770-0.87676 0.96356-0.06492-0.27299
  -6  -2 -15  165.52   25.95  43-0.05672-0.28760-0.87336 0.92561-0.07030-0.38075
  -6  -1  -4 1033.41   35.31  43-0.05920-0.36538-0.87182 0.99827-0.07270-0.00210
  -5  -3 -20  101.96   23.37  42-0.05233-0.15854-0.87606 0.81983-0.06604-0.56512
  -5  -2 -16  156.94   20.91  42-0.04883-0.21082-0.87817 0.89614-0.06266-0.43372
  -5  -1 -10  472.59   28.71  42-0.05482-0.26269-0.87453 0.96797-0.06846-0.22391
  -4  -2 -17  832.29   39.03  42-0.05077-0.12388-0.87700 0.86111-0.06454-0.47638
  -4  -1 -12  106.13   17.93  42-0.05366-0.17384-0.87524 0.93404-0.06733-0.30450
  -3  -3 -21  114.84   21.14  43-0.05953 0.01352-0.87161 0.74670-0.07302-0.61218
  -3  -1 -13   -2.61   11.78  43-0.05444-0.08842-0.87477 0.89970-0.06809-0.34995
  -3  -1   7  335.54    6.12  47-0.10578-0.12418-0.84054 0.86095-0.11777 0.38833
  -2   0  -4  222.91   12.26  43-0.05807-0.07331-0.87252 0.93654-0.07161-0.04861
  -2   0  -3 1925.25   30.06  42-0.05562-0.08039-0.87404 0.93828-0.06923-0.01659
  -2   0  -2  127.54    8.59  42-0.05575-0.08446-0.87396 0.93784-0.06936 0.01823
  -1   0  -5   70.20    7.54  42-0.05431 0.00779-0.87485 0.90471-0.06796-0.09762
   0   0  -4 3698.92   28.69  42-0.05484 0.08507-0.87452 0.86949-0.06848-0.07361
  -8  -2  -9 1445.52   53.76  43-0.06743-0.46581-0.86666 0.98746-0.08075-0.14348
  -8  -2  -8  391.27   28.39  43-0.06180-0.47580-0.87024 0.99058-0.07531-0.11460
  -8  -2  -1  766.53   32.47  43-0.06527-0.50328-0.86804 0.98734-0.07866 0.12954
  -7  -2 -13  730.64   39.56  43-0.06161-0.37284-0.87036 0.95695-0.07512-0.29689
  -6  -1  -7 3671.24   70.69  43-0.06747-0.34405-0.86664 0.99376-0.08079-0.09731
  -6  -1  -6    4.89   12.02  43-0.06335-0.35285-0.86926 0.99631-0.07681-0.06688
  -6  -1  -5 1564.35   43.58  43-0.06083-0.35967-0.87085 0.99783-0.07437-0.03487
  -6  -1  -3 3211.92   57.87  43-0.06103-0.36819-0.87072 0.99732-0.07456 0.03409
  -6  -1  -2  571.80   25.10  43-0.06458-0.36920-0.86848 0.99481-0.07799 0.07214
  -5  -2 -17  225.40   27.30  43-0.06679-0.18860-0.86707 0.88576-0.08014-0.45032
  -5  -1 -11  344.16   26.40  43-0.06536-0.24768-0.86798 0.96111-0.07875-0.24773
  -4  -3 -21   39.47   19.47  43-0.06393-0.06252-0.86889 0.77892-0.07737-0.59872
  -4  -2 -18  426.86   31.40  44-0.07038-0.09974-0.86477 0.84879-0.08360-0.49090
  -4  -1 -13   65.97   17.24  44-0.06832-0.15462-0.86609 0.92461-0.08161-0.32423
  -3  -2 -18  676.25   35.40  43-0.06384-0.02619-0.86895 0.81909-0.07728-0.50855
  -3  -1 -14  422.31   26.40  44-0.07073-0.06706-0.86454 0.88846-0.08394-0.36644
  -2  -2 -18  464.57   28.87  43-0.06480 0.05506-0.86834 0.78441-0.07820-0.51821
  -2  -1 -14   89.09   14.33  44-0.06719 0.01010-0.86682 0.85686-0.08052-0.38142
  -2   0  -5 1188.50   27.04  43-0.06494-0.06231-0.86825 0.93264-0.07834-0.07636
  -2   0  -1  500.60   13.19  43-0.06296-0.08177-0.86950 0.93325-0.07643 0.05962
  -1   0  -6 1116.08   24.06  44-0.06741 0.02554-0.86668 0.89647-0.08073-0.11923
   0  -1 -13  775.81   24.88  44-0.06712 0.16641-0.86686 0.78797-0.08045-0.36873
   0   0  -5 1147.39   18.23  44-0.07072 0.10528-0.86454 0.85939-0.08394-0.09246
 -10  -3  -8  529.84   38.89  44-0.07685-0.59105-0.86051 0.97406-0.09001-0.07693
 -10  -3  -7  398.29   33.30  44-0.07456-0.59916-0.86202 0.97496-0.08779-0.04523
 -10  -3  -6  452.29   32.42  44-0.07361-0.60267-0.86264 0.97606-0.08687-0.01179
 -10  -3  -5  429.27   32.31  44-0.07399-0.60787-0.86239 0.97541-0.08725 0.02393
 -10  -3  -4  440.37   32.59  44-0.07572-0.61014-0.86126 0.97413-0.08891 0.05908
  -8  -2 -11 1156.57   51.07  45-0.07959-0.44424-0.85869 0.97888-0.09266-0.19996
  -8  -2 -10  125.10   19.80  44-0.07303-0.45514-0.86302 0.98359-0.08631-0.17187
  -8  -2   0  667.69   29.47  44-0.07474-0.49845-0.86190 0.98102-0.08796 0.17311
  -7  -2 -14  243.64   25.96  44-0.07303-0.35713-0.86302 0.94989-0.08631-0.31951
  -6  -2 -16  112.90   20.25  44-0.07148-0.26902-0.86403 0.91678-0.08481-0.40024
  -6  -1  -9  496.40   30.66  44-0.07891-0.32345-0.85915 0.98609-0.09200-0.15471
  -6  -1  -8   17.74   11.63  44-0.07283-0.33461-0.86315 0.99038-0.08612-0.12634
  -5  -1 -12   33.24   16.77  44-0.07645-0.23240-0.86077 0.95363-0.08962-0.27046
  -2   0  -7  456.73   19.43  45-0.08169-0.03664-0.85729 0.92122-0.09469-0.12866
  -2   0  -6 2471.95   40.18  44-0.07264-0.05015-0.86327 0.92750-0.08594-0.10319
  -2   0   0  795.21   15.00  44-0.07938-0.06972-0.85884 0.92210-0.09245 0.11022
  -1  -2 -18  248.63   21.14  44-0.07706 0.14743-0.86037 0.74253-0.09021-0.51656
  -1  -1 -14  171.27   14.71  44-0.07303 0.09580-0.86302 0.81896-0.08631-0.38514
  -1   0  -7 5584.08   55.92  45-0.08042 0.04277-0.85814 0.88771-0.09346-0.14069
   1  -1 -12 1930.12   31.29  45-0.08001 0.25527-0.85842 0.74485-0.09306-0.33251
   3  -1  -5 2904.04   26.72  46-0.09357 0.39946-0.84919 0.66582-0.10617-0.10182
  -8  -2 -12  456.60   35.41  45-0.08778-0.43195-0.85360 0.97385-0.10060-0.22605
  -7  -2 -15  427.28   33.02  45-0.08459-0.34093-0.85576 0.94200-0.09752-0.34262
  -6  -2 -17   30.73   16.14  45-0.08594-0.24998-0.85485 0.90697-0.09882-0.42022
  -6  -1 -10   54.34   14.25  45-0.08671-0.31192-0.85432 0.98120-0.09957-0.18208
  -6  -1   1 2439.99   43.54  46-0.09599-0.35053-0.84793 0.97268-0.10853 0.20526
  -5  -2 -18  109.73   19.78  45-0.08343-0.16707-0.85654 0.87453-0.09640-0.46751
  -5  -1 -13   66.53   18.91  45-0.08935-0.21424-0.85253 0.94548-0.10211-0.29213
  -4  -3 -22  135.64   24.35  45-0.08602-0.03736-0.85479 0.76435-0.09890-0.61101
  -4  -2 -19  336.90   30.69  46-0.09069-0.07522-0.85160 0.83571-0.10341-0.50533
  -4  -1 -14 1414.24   46.85  45-0.08343-0.13543-0.85654 0.91489-0.09640-0.34316
  -3  -2 -19  117.76   20.50  45-0.08652 0.00015-0.85445 0.80500-0.09939-0.51987
  -3  -1 -15 1627.88   49.19  45-0.09014-0.04391-0.85198 0.87653-0.10288-0.38176
  -3   0  -5   98.64   10.03  45-0.08652-0.12172-0.85446 0.95285-0.09938-0.04450
  -3   0  -4   53.95    7.81  45-0.08459-0.12794-0.85576 0.95403-0.09752-0.01167
  -3   0  -3  537.48   18.57  45-0.08575-0.13116-0.85498 0.95312-0.09864 0.02386
  -3   0  -2 3050.92   41.09  45-0.09067-0.13077-0.85162 0.94954-0.10339 0.06314
  -2  -2 -19  349.49   26.96  46-0.09035 0.08448-0.85184 0.76815-0.10308-0.52671
  -2  -1 -15  571.05   28.81  45-0.08913 0.03561-0.85267 0.84332-0.10190-0.39335
  -2   0  -8  893.27   27.37  46-0.09278-0.02127-0.85016 0.91405-0.10543-0.15220
   0   0  -6  590.21   14.69  45-0.08944 0.12818-0.85246 0.84765-0.10221-0.10863
   2  -1 -10   65.87    4.70  47-0.10169 0.34833-0.84391 0.69626-0.11403-0.25402
  -8  -2 -13  903.73   46.10  46-0.09623-0.41915-0.84750 0.96822-0.10864-0.25235
  -7  -2 -16   54.16   18.04  46-0.09700-0.32357-0.84696 0.93379-0.10939-0.36503
  -6  -2 -18  568.01   40.19  46-0.10160-0.23024-0.84371 0.89683-0.11383-0.43942
  -6  -1 -12   -5.46   16.60  47-0.10300-0.28571-0.84271 0.96925-0.11519-0.23366
  -6  -1 -11  749.29   36.51  46-0.09507-0.29873-0.84831 0.97566-0.10753-0.20777
  -5  -2 -19 1262.19   54.14  46-0.10160-0.14552-0.84371 0.86291-0.11383-0.48409
  -5  -1 -14  693.83   37.79  46-0.10209-0.19751-0.84336 0.93664-0.11431-0.31458
  -4  -1 -15  316.45   26.97  46-0.10019-0.11448-0.84471 0.90409-0.11247-0.36159
  -4  -1   6  524.67    7.58  48-0.11905-0.18754-0.83097 0.88539-0.13068 0.37773
  -3   0  -8  295.25   18.79  47-0.10414-0.09108-0.84189 0.94054-0.11628-0.12951
  -3   0  -1 1394.00   26.35  46-0.10146-0.12452-0.84381 0.94164-0.11369 0.10789
  -1  -1 -15   33.83   11.17  46-0.09850 0.12566-0.84590 0.80182-0.11084-0.39546
  -1   0  -8 1201.40   27.60  46-0.09565 0.06225-0.84791 0.87779-0.10809-0.16050
   0   0  -7  666.63   16.94  47-0.10535 0.14836-0.84103 0.83605-0.11745-0.12763
  -9  -2 -10  879.44   47.27  48-0.11476-0.49387-0.83432 0.98780-0.12637-0.12074
  -9  -2  -9  333.84   32.38  47-0.11135-0.50187-0.83682 0.99047-0.12308-0.08996
  -9  -2  -8   57.54   17.23  47-0.10893-0.50868-0.83860 0.99240-0.12073-0.05765
  -9  -2  -7 1264.56   49.62  47-0.10739-0.51682-0.83971 0.99300-0.11925-0.02561
  -9  -2  -6  284.69   25.42  47-0.10720-0.51943-0.83985 0.99327-0.11907 0.00896
  -9  -2  -5   45.74   14.67  47-0.10835-0.52339-0.83901 0.99205-0.12018 0.04458
  -9  -2  -4   40.44   17.77  47-0.11200-0.52507-0.83635 0.98955-0.12371 0.08306
  -9  -2  -3 1108.08   43.49  48-0.11546-0.52427-0.83380 0.98596-0.12704 0.12006
  -7  -1  -9 1083.30   45.18  48-0.11519-0.36793-0.83400 0.99427-0.12678-0.10895
  -7  -1  -8   42.24   17.87  47-0.11188-0.37583-0.83644 0.99702-0.12359-0.07788
  -7  -1  -7 1214.98   44.68  47-0.10924-0.38317-0.83837 0.99881-0.12104-0.04595
  -7  -1  -6 3485.19   70.89  47-0.10835-0.38841-0.83901 0.99951-0.12018-0.01244
  -7  -1  -5   59.42   13.17  47-0.10835-0.39223-0.83901 0.99902-0.12018 0.02219
  -7  -1  -4  323.09   24.04  47-0.11063-0.39540-0.83735 0.99720-0.12238 0.05852
  -7  -1  -3 2750.53   58.58  48-0.11464-0.39526-0.83441 0.99372-0.12625 0.09689
  -6  -1 -13  587.70   36.66  47-0.11360-0.27146-0.83517 0.96229-0.12525-0.25852
  -6  -1   2  162.02   12.13  48-0.11660-0.33423-0.83295 0.95701-0.12815 0.25908
  -5  -1 -15  244.12   26.82  48-0.11447-0.18042-0.83453 0.92716-0.12609-0.33661
  -4  -2 -20  623.60   39.39  47-0.11118-0.05104-0.83695 0.82208-0.12291-0.51987
  -4  -1 -16    5.52   17.10  48-0.11589-0.09448-0.83348 0.89262-0.12746-0.38092
  -4   0  -6  257.74   18.60  48-0.11539-0.16968-0.83385 0.96646-0.12697-0.03936
  -3  -2 -20  323.28   28.04  47-0.10901 0.02714-0.83853 0.78939-0.12082-0.53228
  -3  -1 -16  248.95   21.42  47-0.10835-0.02146-0.83901 0.86375-0.12018-0.39831
  -3   0  -9 1403.53   38.52  47-0.11363-0.07728-0.83515 0.93413-0.12527-0.15494
  -2  -2 -20    3.74   15.69  48-0.11588 0.11423-0.83349 0.75005-0.12745-0.53671
  -2  -1 -16  253.09   22.17  47-0.10971 0.06056-0.83802 0.82850-0.12149-0.40750
  -1   0  -9  325.98   16.30  47-0.11190 0.08265-0.83643 0.86672-0.12360-0.17950
   1  -1 -13    8.74    6.99  48-0.12050 0.29905-0.83004 0.71791-0.13190-0.32769
  -9  -2 -11  590.74   38.86  48-0.11955-0.48469-0.83090 0.98428-0.13097-0.15043
  -9  -2  -2  355.94   26.78  48-0.12299-0.52179-0.82831 0.98043-0.13430 0.16182
  -7  -1 -11  738.03   40.58  49-0.12574-0.34859-0.82622 0.98615-0.13695-0.16709
  -7  -1 -10 1289.54   48.62  48-0.12031-0.35861-0.83033 0.99058-0.13171-0.13837
  -7  -1  -2 1268.50   39.13  48-0.12179-0.39285-0.82921 0.98833-0.13314 0.13827
  -6  -1 -14  127.95   24.13  48-0.12394-0.25640-0.82759 0.95432-0.13521-0.28268
  -5  -2 -20  156.28   23.66  48-0.11878-0.12357-0.83147 0.84987-0.13023-0.50092
  -5  -1 -16  735.36   39.81  49-0.12777-0.16280-0.82467 0.91672-0.13891-0.35770
  -4   0  -8  748.33   30.64  48-0.12405-0.15225-0.82751 0.96052-0.13532-0.09967
  -4   0  -7 1610.65   41.42  48-0.11897-0.16163-0.83133 0.96408-0.13042-0.07016
  -4   0  -3 3263.33   50.14  48-0.12012-0.17794-0.83047 0.96266-0.13153 0.06780
  -4   0  -2   91.25   10.41  49-0.12738-0.17496-0.82497 0.95665-0.13853 0.10939
  -3  -1 -17  193.21   22.75  49-0.12658 0.00134-0.82558 0.84948-0.13776-0.41471
  -3   0 -10  342.37   21.34  48-0.12381-0.06301-0.82769 0.92669-0.13509-0.17939
  -3   0   0 2686.52   33.56  48-0.11955-0.11066-0.83090 0.92818-0.13097 0.15967
  -1  -1 -16  436.22   23.96  48-0.12400 0.15529-0.82755 0.78352-0.13527-0.40490
  -1   0 -10  517.04   20.83  49-0.12625 0.10148-0.82583 0.85531-0.13744-0.19973
   0   0  -8 1746.89   28.81  48-0.12445 0.17165-0.82720 0.82246-0.13571-0.14379
  -7  -1 -12  193.13   25.54  49-0.13299-0.33694-0.82049 0.98109-0.14389-0.19430
  -7  -1  -1  102.34   14.32  49-0.13238-0.38667-0.82097 0.98017-0.14330 0.18280
  -6  -1 -15  957.02   46.89  49-0.13495-0.24123-0.81896 0.94602-0.14577-0.30641
  -4  -2 -21  118.60   20.73  49-0.13043-0.02845-0.82247 0.80660-0.14142-0.53582
  -4  -1 -17  772.59   38.14  49-0.13176-0.07424-0.82144 0.88042-0.14271-0.39891
  -4   0 -10  270.81   21.69  50-0.13700-0.13032-0.81735 0.95030-0.14776-0.15584
  -4   0  -9  737.62   30.67  49-0.12985-0.14223-0.82292 0.95603-0.14086-0.12813
  -4   0  -1  570.85   19.88  50-0.14022-0.16650-0.81481 0.94632-0.15085 0.15609
  -3  -2 -21   56.81   18.30  49-0.13261 0.05489-0.82079 0.77161-0.14352-0.54494
  -3   0 -11 1783.18   46.46  49-0.13441-0.04808-0.81939 0.91847-0.14525-0.20372
  -2  -1 -17  105.77   15.42  49-0.13119 0.08570-0.82188 0.81253-0.14215-0.42065
  -2   0 -11  371.10   20.40  49-0.13176 0.03012-0.82144 0.88613-0.14271-0.21670
   0   0  -9    2.59    5.00  50-0.14148 0.19231-0.81381 0.80944-0.15208-0.16104
  -8  -1  -8  365.33   29.72  51-0.15067-0.41721-0.80651 0.99979-0.16089-0.02919
  -8  -1  -7  132.81   21.09  51-0.15072-0.42229-0.80647 0.99989-0.16094 0.00523
  -7  -1 -14 1653.09   61.79  51-0.14851-0.31242-0.80827 0.96874-0.15880-0.24780
  -7  -1 -13   82.00   18.37  50-0.14087-0.32533-0.81440 0.97543-0.15145-0.22102
  -7  -1   0   24.88   11.45  50-0.14508-0.37799-0.81103 0.96911-0.15551 0.22942
  -6  -1 -16  192.44   27.57  50-0.14590-0.22559-0.81038 0.93725-0.15629-0.32958
  -6  -1   3  789.24   22.39  50-0.14661-0.30909-0.80980 0.93340-0.15698 0.32269
  -5  -1 -17  951.55   44.67  50-0.14202-0.14476-0.81349 0.90630-0.15255-0.37836
  -5  -1   5   41.71    5.04  51-0.15376-0.22937-0.80398 0.89233-0.16387 0.38735
  -5   0  -9   33.12   14.31  51-0.15112-0.20151-0.80614 0.97290-0.16133-0.09690
  -5   0  -8   50.04   15.60  50-0.14773-0.20959-0.80890 0.97586-0.15806-0.06600
  -5   0  -7  708.24   31.32  50-0.14558-0.21621-0.81063 0.97759-0.15599-0.03368
  -5   0  -6 3231.47   61.46  50-0.14480-0.22148-0.81126 0.97800-0.15524 0.00007
  -5   0  -5    9.94   10.87  50-0.14618-0.22443-0.81015 0.97672-0.15657 0.03563
  -5   0  -4  177.35   15.90  51-0.14914-0.22556-0.80776 0.97369-0.15941 0.07283
  -4  -2 -22  118.95   23.99  51-0.15034-0.00360-0.80678 0.79179-0.16057-0.54893
  -4  -1 -18 1865.76   60.41  50-0.14781-0.05403-0.80883 0.86786-0.15814-0.41754
  -4   0 -11 1047.38   39.54  50-0.14564-0.11779-0.81059 0.94399-0.15604-0.18196
  -3  -1 -18  500.69   32.47  50-0.14601 0.02431-0.81029 0.83545-0.15640-0.43033
  -3   0 -12  939.68   35.75  50-0.14586-0.03243-0.81041 0.90971-0.15626-0.22692
  -3   0   1  117.61    7.38  50-0.14833-0.08616-0.80841 0.90489-0.15864 0.22180
  -2  -1 -18   21.46   14.03  51-0.15246 0.11138-0.80504 0.79576-0.16262-0.43486
  -2   0 -12  292.25   20.07  50-0.14576 0.04845-0.81049 0.87533-0.15616-0.23792
  -1  -1 -17  320.07   22.69  51-0.14783 0.18283-0.80882 0.76552-0.15816-0.41541
   1  -1 -14   65.52    9.17  51-0.15515 0.33796-0.80283 0.69041-0.16521-0.32827
   2  -1 -11   42.41    4.57  52-0.16277 0.41293-0.79648 0.64933-0.17254-0.22941
 -10  -2  -8   30.84   20.53  51-0.15593-0.54439-0.80211 0.98930-0.16601-0.00062
 -10  -2  -7   52.90   20.62  51-0.15540-0.54796-0.80255 0.98854-0.16550 0.03336
 -10  -2  -6  628.67   39.76  51-0.15775-0.54966-0.80060 0.98674-0.16776 0.06896
 -10  -2  -5   67.95   21.34  52-0.16064-0.55124-0.79818 0.98335-0.17055 0.10685
  -8  -1 -11   56.52   22.12  51-0.15939-0.39606-0.79923 0.99349-0.16934-0.12314
  -8  -1 -10 1667.70   59.33  51-0.15575-0.40381-0.80225 0.99648-0.16584-0.09311
  -8  -1  -9 1395.77   52.23  51-0.15299-0.41116-0.80453 0.99864-0.16318-0.06133
  -8  -1  -6 1079.19   43.02  51-0.15242-0.42518-0.80500 0.99873-0.16264 0.04106
  -8  -1  -5   51.33   16.71  51-0.15508-0.42721-0.80281 0.99617-0.16519 0.07815
  -8  -1  -4    9.30   14.93  51-0.15942-0.42707-0.79920 0.99199-0.16937 0.11698
  -7  -1 -15  237.68   30.70  51-0.15755-0.29900-0.80076 0.96160-0.16757-0.27338
  -7  -1   1  630.85   25.36  52-0.16289-0.36456-0.79629 0.95368-0.17271 0.28104
  -6  -1 -17  104.29   25.44  51-0.15805-0.20900-0.80034 0.92799-0.16805-0.35135
  -5  -1 -18   69.67   21.16  51-0.15595-0.12606-0.80209 0.89494-0.16603-0.39873
  -5   0 -11   23.21   14.92  52-0.16246-0.18163-0.79666 0.96389-0.17229-0.15463
  -5   0 -10 1931.34   54.31  51-0.15694-0.19170-0.80127 0.96885-0.16698-0.12581
  -5   0  -3  933.76   30.88  51-0.15617-0.22319-0.80191 0.96790-0.16624 0.11432
  -4   0 -12   46.66   12.54  51-0.15451-0.10385-0.80328 0.93654-0.16464-0.20740
  -4   0   0  137.09   10.23  51-0.15931-0.15241-0.79929 0.93049-0.16927 0.20904
  -3  -2 -22  261.98   25.55  51-0.15318 0.07960-0.80437 0.75573-0.16337-0.55647
  -3   0 -13 1252.22   42.29  51-0.15819-0.01569-0.80023 0.89991-0.16819-0.24916
  -2  -1   7 2369.87   24.61  52-0.16406 0.01537-0.79530 0.77979-0.17384 0.43321
  -2   0 -13 1012.98   35.20  52-0.15951 0.06647-0.79913 0.86396-0.16945-0.25849
   0  -1 -16  259.08   17.75  51-0.15564 0.26672-0.80235 0.72472-0.16573-0.38515
   0   0 -10  160.02   11.03  52-0.15924 0.21465-0.79935 0.79516-0.16920-0.17867
  -8  -1 -13 1849.53   67.13  52-0.17008-0.37640-0.78991 0.98484-0.17966-0.18190
  -8  -1 -12   40.37   16.76  52-0.16433-0.38681-0.79482 0.98958-0.17412-0.15273
  -8  -1  -3   46.38   14.76  52-0.16735-0.42403-0.79225 0.98583-0.17703 0.15843
  -5  -1 -19  241.79   29.93  53-0.17060-0.10747-0.78946 0.88287-0.18016-0.41815
  -5   0 -12  148.73   21.74  52-0.16956-0.17002-0.79036 0.95780-0.17916-0.18172
  -4  -1 -19  291.22   26.90  52-0.16376-0.03387-0.79530 0.85437-0.17358-0.43576
  -4   0 -13   -0.16   10.66  52-0.16471-0.09000-0.79450 0.92821-0.17449-0.23223
  -3  -1 -19  979.03   42.04  52-0.16414 0.04678-0.79498 0.82005-0.17394-0.44671
  -3   0 -14   45.91   15.92  52-0.17028 0.00020-0.78974 0.88943-0.17985-0.27134
  -2  -1 -19  741.93   36.34  53-0.17261 0.13550-0.78773 0.77845-0.18209-0.44893
  -2   0 -14 1991.23   49.78  53-0.17353 0.08443-0.78694 0.85158-0.18298-0.27898
  -1  -1 -18  345.60   23.97  53-0.17097 0.20987-0.78915 0.74583-0.18052-0.42727
  -8  -1  -2 2168.25   53.59  53-0.17603-0.41922-0.78476 0.97742-0.18534 0.20136
  -6   0 -11    8.84   17.36  54-0.18350-0.24116-0.77817 0.97901-0.19252-0.12295
  -6   0 -10  327.19   28.18  53-0.18010-0.24923-0.78118 0.98257-0.18925-0.09211
  -6   0  -9  906.89   38.69  53-0.17715-0.25659-0.78377 0.98510-0.18642-0.06096
  -6   0  -8  678.91   32.97  53-0.17490-0.26337-0.78574 0.98660-0.18425-0.02882
  -6   0  -7   61.68   13.66  53-0.17490-0.26807-0.78574 0.98668-0.18425 0.00561
  -6   0  -6 3431.70   67.47  53-0.17603-0.27113-0.78476 0.98530-0.18534 0.04119
  -6   0  -5 2361.71   55.37  53-0.17958-0.27206-0.78164 0.98212-0.18875 0.07887
  -6   0  -4   39.26   12.66  54-0.18426-0.27104-0.77749 0.97704-0.19326 0.11791
  -5  -1 -20  141.66   26.67  54-0.18509-0.08855-0.77675 0.87002-0.19406-0.43832
  -5   0 -13   26.95   13.15  53-0.17715-0.15812-0.78377 0.95108-0.18642-0.20876
  -4  -1 -20   -0.01   18.89  54-0.18120-0.01229-0.78021 0.83988-0.19031-0.45390
  -4   0 -14  450.77   28.63  53-0.17490-0.07556-0.78574 0.91940-0.18425-0.25628
  -4   0   1 3013.36   39.03  54-0.18548-0.12987-0.77640 0.90678-0.19443 0.26836
  -3  -1 -20  241.87   26.76  54-0.18250 0.06944-0.77906 0.80422-0.19157-0.46259
  -3   0 -15  599.21   32.62  54-0.18254 0.01724-0.77903 0.87809-0.19160-0.29380
  -1   0 -13    2.52    7.11  53-0.17546 0.16254-0.78525 0.81607-0.18479-0.25437
   0   0 -11 1170.48   28.16  53-0.17662 0.23611-0.78424 0.78008-0.18590-0.19631
  -9  -1 -10   90.70   25.28  54-0.19216-0.44820-0.77057 0.99847-0.20076-0.04621
  -9  -1  -9 1214.16   53.63  54-0.19109-0.45354-0.77154 0.99912-0.19974-0.01362
  -9  -1  -8   51.63   21.57  54-0.19192-0.45824-0.77079 0.99864-0.20053 0.02205
  -9  -1  -7   12.67   19.42  55-0.19321-0.46111-0.76962 0.99695-0.20177 0.05763
  -9  -1  -6   22.48   17.11  55-0.19508-0.46244-0.76791 0.99398-0.20357 0.09380
  -8  -1  -1  313.61   22.44  54-0.18812-0.41169-0.77423 0.96623-0.19688 0.24729
  -6   0 -13  943.84   45.46  55-0.19466-0.22121-0.76829 0.96890-0.20317-0.18115
  -6   0 -12  109.00   20.97  54-0.18977-0.23121-0.77274 0.97443-0.19846-0.15167
  -6   0  -3  197.38   17.66  54-0.19331-0.26708-0.76952 0.96927-0.20187 0.16092
  -5   0 -15  217.67   26.48  55-0.19482-0.13158-0.76815 0.93504-0.20332-0.26024
  -5   0 -14  705.93   36.99  54-0.18625-0.14475-0.77591 0.94340-0.19508-0.23456
  -4  -1 -21  312.57   30.97  55-0.19721 0.00803-0.76595 0.82523-0.20562-0.47137
  -4   0 -15  136.77   18.77  54-0.18625-0.05973-0.77591 0.90956-0.19508-0.27948
  -3   0 -16   13.87   14.07  55-0.19633 0.03521-0.76677 0.86596-0.20477-0.31473
  -2  -1 -20  304.13   26.75  55-0.19357 0.16051-0.76929 0.76033-0.20212-0.46248
  -2   0 -15  113.74   16.37  54-0.18924 0.10461-0.77322 0.83813-0.19796-0.29816
  -1   0 -14  975.73   32.75  54-0.19231 0.18386-0.77043 0.80123-0.20091-0.27206
   0   0 -12 1480.08   33.01  55-0.19413 0.25776-0.76878 0.76458-0.20266-0.21359
   1   0  -7  141.06    6.60  55-0.20191 0.32485-0.76160 0.72217-0.21014-0.04585
   1   0  -6  691.33   11.62  55-0.19583 0.31472-0.76722 0.72746-0.20429-0.01750
   1   0  -5 1621.77   14.54  55-0.19942 0.31409-0.76391 0.72393-0.20774 0.02011
  -9  -1  -5  744.00   38.55  55-0.20061-0.46202-0.76238 0.98940-0.20899 0.13280
  -9  -1  -4   17.33   15.16  56-0.20664-0.45997-0.75674 0.98288-0.21478 0.17362
  -8  -1   0   22.10   12.56  55-0.20380-0.40023-0.75941 0.95127-0.21205 0.29713
  -7   0 -10   38.56   19.42  56-0.20570-0.30409-0.75763 0.99215-0.21387-0.05597
  -7   0  -9  359.39   29.94  56-0.20486-0.30951-0.75842 0.99324-0.21306-0.02301
  -7   0  -8  456.00   31.96  56-0.20486-0.31390-0.75842 0.99313-0.21306 0.01117
  -7   0  -7  618.28   34.81  56-0.20588-0.31728-0.75746 0.99168-0.21404 0.04665
  -6   0 -14  804.60   43.62  55-0.20227-0.20973-0.76084 0.96244-0.21057-0.20788
  -6   0  -2 3833.02   63.12  55-0.20425-0.26058-0.75900 0.95849-0.21247 0.20617
  -5   0 -16  300.46   30.06  56-0.20501-0.11735-0.75828 0.92578-0.21321-0.28400
  -5   0   0   30.72    7.87  55-0.19910-0.19381-0.76379 0.92911-0.20753 0.25848
  -4   0 -16  357.73   27.31  55-0.19742-0.04442-0.76534 0.89880-0.20592-0.30292
  -3  -1 -21   89.65   22.36  55-0.20184 0.09285-0.76124 0.78683-0.21017-0.47818
  -2   0 -16   51.88   15.40  56-0.20460 0.12299-0.75866 0.82419-0.21282-0.31792
  -1   0 -15 1620.10   43.03  56-0.20774 0.20322-0.75570 0.78605-0.21583-0.29096
   1   0  -8  764.84   15.64  56-0.21168 0.33883-0.75196 0.71250-0.21962-0.07089
  -9  -1  -3   83.98   19.57  56-0.21583-0.45504-0.74794 0.97407-0.22358 0.21662
  -7   0 -13  376.17   33.94  57-0.21624-0.28030-0.74755 0.98240-0.22397-0.14885
  -7   0 -12  864.35   44.56  56-0.21235-0.28921-0.75129 0.98666-0.22024-0.11859
  -7   0 -11  213.09   23.62  56-0.20858-0.29707-0.75488 0.98989-0.21662-0.08817
  -7   0  -6   31.55   12.27  56-0.20969-0.31863-0.75382 0.98846-0.21769 0.08489
  -7   0  -5 1272.98   44.54  56-0.21482-0.31802-0.74892 0.98345-0.22261 0.12400
  -6   0 -16  322.51   32.05  57-0.21794-0.18491-0.74590 0.94747-0.22560-0.26071
  -6   0 -15   68.56   17.80  56-0.20969-0.19833-0.75382 0.95548-0.21769-0.23484
  -6   0  -1  258.86   17.94  57-0.21925-0.24957-0.74463 0.94361-0.22686 0.25493
  -5   0 -17 1436.37   56.60  57-0.21549-0.10250-0.74827 0.91597-0.22325-0.30808
  -4   0 -17    6.66   12.79  56-0.20969-0.02776-0.75382 0.88762-0.21769-0.32509
  -3  -1 -22  729.58   40.91  57-0.21920 0.11404-0.74468 0.77025-0.22681-0.49394
  -3   0 -17  649.48   33.83  56-0.21024 0.05307-0.75329 0.85299-0.21822-0.33524
   1   0  -4 3265.81   15.11  58-0.22895 0.33923-0.73507 0.69461-0.23617 0.08288
  -7   0 -14   35.57   16.56  57-0.22200-0.27058-0.74176 0.97746-0.22954-0.17730
  -7   0  -4 1104.35   39.64  57-0.22127-0.31543-0.74248 0.97627-0.22883 0.16464
  -6   0 -17 1273.34   57.19  58-0.22682-0.17176-0.73701 0.93903-0.23416-0.28606
  -5   0 -18  740.57   43.74  58-0.22633-0.08760-0.73750 0.90558-0.23369-0.33179
  -5   0   1 5711.03   61.03  57-0.22453-0.17251-0.73928 0.90379-0.23196 0.31740
  -4   0 -18 1016.97   45.37  57-0.22182-0.01168-0.74194 0.87618-0.22936-0.34667
  -4   0   2  255.39   11.16  57-0.22450-0.09562-0.73931 0.86919-0.23193 0.34077
  -3   0 -18   27.71   17.77  57-0.22476 0.07188-0.73905 0.83928-0.23218-0.35607
  -2   0 -17  230.48   20.61  57-0.22016 0.14341-0.74356 0.80955-0.22777-0.33642
  -1   0 -16    0.37   10.83  58-0.22574 0.22515-0.73808 0.76966-0.23313-0.30850
   1   0  -9  270.66   10.42  57-0.22497 0.35617-0.73884 0.70008-0.23239-0.09260
 -10  -1  -7   70.12   23.68  58-0.23494-0.49992-0.72876 0.98986-0.24204 0.10958
 -10  -1  -6   98.33   23.61  59-0.23887-0.49917-0.72477 0.98499-0.24581 0.14698
  -8   0 -12  930.12   50.01  59-0.23785-0.34371-0.72581 0.99488-0.24483-0.08280
  -8   0 -11   82.93   23.85  58-0.23607-0.35063-0.72762 0.99689-0.24312-0.05011
  -8   0 -10  418.29   34.43  58-0.23515-0.35602-0.72855 0.99774-0.24224-0.01702
  -8   0  -9   66.39   22.02  58-0.23540-0.36053-0.72830 0.99740-0.24248 0.01797
  -8   0  -8  746.34   41.06  58-0.23680-0.36321-0.72688 0.99572-0.24382 0.05311
  -8   0  -7    9.95   18.00  59-0.23958-0.36527-0.72404 0.99253-0.24649 0.09072
  -7   0  -3  804.48   33.01  58-0.23111-0.30997-0.73262 0.96638-0.23836 0.20856
  -5   0 -19   -2.71   20.36  59-0.23749-0.07174-0.72618 0.89402-0.24448-0.35474
  -4   0 -19  311.38   31.43  58-0.23463 0.00575-0.72908 0.86299-0.24174-0.36877
  -4   1 -10  503.59   29.46  59-0.23916-0.05982-0.72447 0.93184-0.24608-0.05826
  -4   1  -9 3464.13   67.22  59-0.23788-0.06538-0.72577 0.93323-0.24486-0.02501
  -4   1  -8  317.18   22.70  59-0.23791-0.06975-0.72575 0.93311-0.24489 0.00935
  -4   1  -7   35.08   12.72  59-0.23911-0.07266-0.72452 0.93127-0.24604 0.04489
  -3   0 -19  148.15   23.46  59-0.23818 0.08971-0.72547 0.82518-0.24515-0.37579
  -3   1 -11   -2.58   11.74  59-0.23886 0.02572-0.72478 0.89704-0.24580-0.10270
  -3   1 -10 2285.85   52.89  58-0.23673 0.01855-0.72694 0.90056-0.24376-0.07150
  -3   1  -9  260.93   20.06  58-0.23385 0.01141-0.72987 0.90316-0.24099-0.03958
  -3   1  -8   66.75   11.42  58-0.23312 0.00612-0.73060 0.90395-0.24029-0.00634
  -3   1  -7   66.69   12.09  58-0.23421 0.00309-0.72950 0.90253-0.24134 0.02931
  -2   0 -18 1056.59   42.13  58-0.23591 0.16351-0.72778 0.79365-0.24297-0.35553
  -2   1  -9  128.55   14.70  59-0.24002 0.09851-0.72359 0.86220-0.24691-0.04481
  -1   0 -17    8.30   11.71  59-0.24186 0.24532-0.72170 0.75295-0.24867-0.32649
   1   0 -10  197.74   10.00  59-0.23768 0.37287-0.72598 0.68712-0.24467-0.11414
  -8   0  -6  895.04   41.66  59-0.24428-0.36434-0.71936 0.98760-0.25092 0.12898
  -8   0  -5   58.86   18.57  60-0.24948-0.36324-0.71395 0.98089-0.25589 0.16882
  -7   0  -2  304.29   22.01  59-0.24374-0.30172-0.71992 0.95326-0.25040 0.25500
  -5  -1   6  285.41    8.03  60-0.25626-0.13139-0.70679 0.79372-0.26239 0.52044
  -5   1 -10  259.44   25.11  60-0.24980-0.12972-0.71362 0.95498-0.25620-0.03688
  -5   1  -9 1079.97   42.12  60-0.24891-0.13523-0.71455 0.95562-0.25535-0.00350
  -5   1  -8 2630.82   61.74  60-0.24976-0.13870-0.71365 0.95450-0.25617 0.03158
  -4   0 -20  265.04   30.46  59-0.24787 0.02322-0.71564 0.84980-0.25435-0.38977
  -4   1 -12  780.85   37.18  59-0.24729-0.04308-0.71624 0.92439-0.25380-0.11885
  -4   1 -11   71.67   14.16  59-0.24265-0.05215-0.72105 0.92885-0.24935-0.08916
  -4   1  -6  921.08   32.23  59-0.24374-0.07264-0.71992 0.92685-0.25040 0.08362
  -4   1  -5 1682.26   42.05  60-0.24971-0.07109-0.71371 0.92015-0.25612 0.12367
  -3   1 -12   -0.55   13.52  60-0.24707 0.03689-0.71647 0.89111-0.25359-0.13144
  -2   0 -19   54.66   16.98  60-0.25125 0.18321-0.71209 0.77765-0.25760-0.37481
  -2   1 -11  301.30   20.67  60-0.24839 0.11526-0.71509 0.85422-0.25485-0.10537
  -2   1 -10 1314.12   37.07  59-0.24374 0.10634-0.71992 0.85900-0.25040-0.07574
  -2   1  -6  878.42   26.04  59-0.24410 0.08980-0.71955 0.85792-0.25074 0.06092
  -2   1  -5   15.76    7.84  60-0.25116 0.09292-0.71218 0.84995-0.25751 0.10251
   0   0 -15 1807.52   41.27  59-0.24729 0.32272-0.71623 0.71321-0.25380-0.26409
   1   0 -11  164.95   10.33  60-0.25184 0.39103-0.71147 0.67277-0.25816-0.13471
  -8   0  -4  182.56   22.46  60-0.25856-0.35906-0.70446 0.97170-0.26461 0.21162
  -7   0  -1 1397.06   40.80  60-0.25898-0.29138-0.70401 0.93661-0.26502 0.30430
  -5   0   2 2917.85   41.28  60-0.25859-0.14280-0.70442 0.86827-0.26465 0.38451
  -5   1 -13  252.57   27.23  60-0.25898-0.10784-0.70401 0.94565-0.26502-0.13097
  -5   1 -12 1382.17   49.43  60-0.25511-0.11612-0.70813 0.94996-0.26131-0.10009
  -5   1 -11  166.98   20.02  60-0.25186-0.12370-0.71157 0.95315-0.25820-0.06924
  -5   1  -7 1250.42   41.29  60-0.25349-0.13960-0.70985 0.95116-0.25976 0.06977
  -5   1  -6  262.51   21.27  60-0.25798-0.13959-0.70507 0.94614-0.26406 0.10815
  -4   0 -21   79.87   24.31  61-0.26084 0.04036-0.70201 0.83573-0.26680-0.41059
  -4   1 -14   16.43   17.27  60-0.25865-0.02315-0.70436 0.91237-0.26470-0.17662
  -4   1 -13 2107.50   58.36  60-0.25240-0.03336-0.71100 0.91884-0.25872-0.14800
  -4   1  -4  276.70   18.64  60-0.25928-0.06605-0.70369 0.90991-0.26530 0.16727
  -3   0 -20  284.64   26.27  60-0.25294 0.10855-0.71042 0.81008-0.25924-0.39583
  -3   1 -14  538.66   31.62  61-0.25966 0.05855-0.70328 0.87702-0.26567-0.18624
  -3   1 -13 1508.97   46.65  60-0.25240 0.04714-0.71100 0.88466-0.25872-0.15914
  -3   1  -4   -2.65    5.30  60-0.25349 0.00939-0.70985 0.88182-0.25976 0.15045
  -2   1 -13   15.49   11.95  61-0.26182 0.13712-0.70096 0.84015-0.26773-0.16117
  -2   1 -12   81.60   12.83  60-0.25457 0.12546-0.70871 0.84792-0.26079-0.13378
  -1   0 -18  994.09   38.10  61-0.25899 0.26646-0.70399 0.73541-0.26503-0.34371
   0   0 -16  205.79   17.46  61-0.26403 0.34328-0.69856 0.69527-0.26985-0.28149
  -9   0  -9  575.37   39.85  61-0.26669-0.40840-0.69611 0.99756-0.27238 0.05826
  -9   0  -8  477.92   37.30  61-0.26971-0.41082-0.69280 0.99427-0.27528 0.09599
  -9   0  -7   53.78   19.99  62-0.27371-0.41063-0.68838 0.98936-0.27910 0.13455
  -8   0  -3   15.97   15.35  61-0.26941-0.35307-0.69313 0.95969-0.27499 0.25673
  -6   1 -13  524.25   37.28  62-0.27121-0.17613-0.69115 0.96633-0.27671-0.10769
  -6   1 -12  782.70   42.53  61-0.26879-0.18325-0.69381 0.96947-0.27440-0.07596
  -6   1 -11  390.71   30.84  61-0.26640-0.19036-0.69643 0.97166-0.27211-0.04422
  -6   1 -10   20.82   13.43  61-0.26550-0.19520-0.69740 0.97231-0.27125-0.01037
  -6   1  -9  269.35   25.44  61-0.26673-0.19871-0.69606 0.97148-0.27243 0.02486
  -6   1  -8    3.69   15.50  62-0.26913-0.20129-0.69343 0.96915-0.27473 0.06139
  -6   1  -7  705.85   35.61  62-0.27124-0.20242-0.69112 0.96524-0.27674 0.09782
  -5   1 -15  142.23   24.96  62-0.27003-0.08781-0.69245 0.93402-0.27558-0.18838
  -5   1 -14   16.37   13.78  61-0.26425-0.09820-0.69876 0.94048-0.27005-0.15980
  -5   1  -5  587.13   27.49  61-0.26461-0.13718-0.69837 0.93865-0.27040 0.14932
  -4   1 -16  501.50   34.16  62-0.27254-0.00057-0.68968 0.89695-0.27798-0.23065
  -4   1 -15    7.69   12.91  61-0.26533-0.01202-0.69759 0.90522-0.27108-0.20398
  -3   0 -21 1073.65   49.07  61-0.26811 0.12738-0.69456 0.79485-0.27374-0.41525
  -3   0   3   -3.24    2.18  62-0.27424 0.03024-0.68780 0.78269-0.27960 0.41229
  -3   1 -15  226.39   24.29  61-0.26771 0.07060-0.69499 0.86880-0.27336-0.21264
  -3   1  -3 1340.37   31.52  61-0.26802 0.01950-0.69465 0.86643-0.27366 0.19834
  -2   0 -20   45.80   18.54  61-0.26765 0.20324-0.69506 0.76102-0.27330-0.39333
  -2   1 -14 1599.14   46.97  62-0.27004 0.14951-0.69244 0.83176-0.27559-0.18729
  -2   1  -4  403.89   16.41  61-0.26282 0.09985-0.70031 0.83789-0.26868 0.14783
  -1   1  -9  724.21   24.29  61-0.26371 0.20304-0.69934 0.80352-0.26954-0.03412
  -1   1  -8 1579.24   33.89  61-0.26300 0.19793-0.70012 0.80419-0.26885-0.00065
  -1   1  -7  559.13   19.63  61-0.26533 0.19598-0.69759 0.80151-0.27108 0.03590
  -1   1  -6  179.26   12.06  62-0.27096 0.19731-0.69143 0.79498-0.27647 0.07604
   1   0 -12 1883.25   32.15  61-0.26851 0.41174-0.69412 0.65595-0.27413-0.15344
  -9   0  -6   11.46   19.12  62-0.27972-0.41018-0.68177 0.98268-0.28481 0.17484
  -8   0  -2 1200.75   42.44  63-0.28175-0.34414-0.67947 0.94507-0.28675 0.30226
  -7   0   0   36.15   11.85  62-0.27893-0.27519-0.68265 0.91446-0.28406 0.35786
  -6   1 -15 1201.04   54.55  62-0.28037-0.15865-0.68103 0.95666-0.28544-0.16783
  -6   1 -14  673.96   39.53  62-0.27517-0.16804-0.68685 0.96202-0.28046-0.13817
  -6   1  -6  847.05   36.73  62-0.27735-0.20132-0.68443 0.95893-0.28254 0.13794
  -5   1 -16 3165.95   81.56  62-0.27724-0.07661-0.68454 0.92652-0.28244-0.21577
  -5   1  -4  183.93   16.24  62-0.27393-0.13226-0.68824 0.92807-0.27927 0.19262
  -4   1 -17 1273.24   52.26  63-0.28115 0.01215-0.68016 0.88731-0.28618-0.25694
  -3   0 -22   35.44   21.43  63-0.28301 0.14678-0.67805 0.77773-0.28796-0.43506
  -3   1 -16   44.66   16.57  62-0.27720 0.08452-0.68459 0.85846-0.28240-0.23857
  -2  -1   6  627.82   12.03  64-0.29085 0.14639-0.66908 0.65291-0.29545 0.52044
  -2   0 -21  894.21   42.52  63-0.28260 0.22193-0.67851 0.74403-0.28757-0.41123
  -2   1 -15   30.54   14.81  62-0.27953 0.16323-0.68198 0.82137-0.28463-0.21284
  -2   1  -3 2409.98   37.08  62-0.28017 0.11270-0.68126 0.81856-0.28524 0.19880
  -1   0 -19  705.40   33.16  62-0.27629 0.28768-0.68561 0.71713-0.28153-0.36132
  -1   1 -12  235.11   17.82  62-0.27793 0.22935-0.68377 0.78862-0.28310-0.12274
  -1   1  -5  404.87   15.85  63-0.28160 0.20363-0.67964 0.78291-0.28661 0.12021
   0   0 -17  104.22   14.65  63-0.28211 0.36523-0.67907 0.67607-0.28710-0.29833
   1   0 -13  192.68   12.67  63-0.28344 0.43043-0.67756 0.63928-0.28837-0.17285
  -9   0  -5  645.12   37.51  63-0.28706-0.40626-0.67320 0.97401-0.29169 0.21512
  -7   1 -13  684.77   42.83  63-0.28799-0.24064-0.67213 0.98151-0.29258-0.08108
  -7   1 -12  174.66   23.62  63-0.28588-0.24706-0.67456 0.98359-0.29056-0.04847
  -7   1 -11   15.47   14.46  63-0.28535-0.25208-0.67516 0.98440-0.29005-0.01465
  -7   1 -10    5.50   13.23  63-0.28570-0.25623-0.67476 0.98393-0.29039 0.01992
  -7   1  -9  524.07   33.39  63-0.28676-0.25939-0.67355 0.98212-0.29140 0.05487
  -7   1  -8   32.24   18.61  63-0.29026-0.26066-0.66952 0.97845-0.29475 0.09284
  -7   1  -7  117.13   20.94  64-0.29399-0.26059-0.66520 0.97323-0.29831 0.13029
  -6   0   2 2618.97   44.09  64-0.29408-0.18776-0.66510 0.86205-0.29840 0.42898
  -6   1  -5   16.73   10.37  63-0.28464-0.19829-0.67596 0.95013-0.28938 0.17931
  -6   1  -4  705.07   31.90  64-0.29400-0.19291-0.66519 0.93866-0.29832 0.22254
  -5   1 -18  103.83   25.58  64-0.29191-0.05295-0.66762 0.90925-0.29632-0.26925
  -5   1 -17   56.87   17.96  63-0.28429-0.06521-0.67637 0.91832-0.28904-0.24299
  -5   1  -3  628.53   26.36  63-0.28623-0.12457-0.67415 0.91368-0.29089 0.23864
  -4   1 -18  218.59   27.93  63-0.29103 0.02632-0.66863 0.87678-0.29549-0.28150
  -3   1 -17 1344.00   48.89  63-0.28623 0.09759-0.67415 0.84807-0.29089-0.26326
  -3   1  -2 6043.13   62.41  63-0.28711 0.03432-0.67315 0.84441-0.29174 0.25082
  -2   1 -16  190.54   21.91  63-0.28944 0.17707-0.67047 0.81029-0.29396-0.23772
  -1   1 -14    8.33   10.72  64-0.29365 0.25328-0.66559 0.77064-0.29799-0.17608
  -1   1 -13 1430.15   39.17  63-0.28517 0.24070-0.67536 0.78032-0.28988-0.14976
  -9   0  -4  406.43   28.82  64-0.29630-0.40180-0.66233 0.96269-0.30063 0.25854
  -8   0  -1  421.26   26.62  64-0.29852-0.33248-0.65972 0.92533-0.30275 0.35284
  -7   0   1    4.06    9.60  65-0.30284-0.25641-0.65461 0.88593-0.30688 0.41485
  -7   1  -6  308.59   27.03  64-0.30048-0.25863-0.65740 0.96555-0.30463 0.17108
  -5   1  -2  837.69   29.67  65-0.30203-0.11298-0.65557 0.89454-0.30610 0.28823
  -4   1 -19    7.09   19.61  65-0.30153 0.04078-0.65616 0.86538-0.30563-0.30684
  -3   0 -23   -7.23   18.01  65-0.29975 0.16730-0.65827 0.75968-0.30393-0.45481
  -3   1 -18  157.28   20.71  64-0.29613 0.11191-0.66253 0.83653-0.30047-0.28798
  -2   1 -17    2.73   15.48  64-0.29931 0.19125-0.65879 0.79866-0.30351-0.26153
  -2   1  -2    7.94    5.97  65-0.30324 0.13157-0.65413 0.79048-0.30727 0.25563
  -1   1 -15  904.89   34.48  65-0.30271 0.26651-0.65477 0.75996-0.30675-0.20122
  -1   1  -4 1237.92   24.78  64-0.29835 0.21596-0.65992 0.76307-0.30259 0.17044
   1   0 -14 1131.60   27.82  64-0.30031 0.45133-0.65761 0.62006-0.30447-0.19125
  -8   1 -10   21.75   20.24  65-0.30911-0.31484-0.64710 0.99088-0.31291 0.05343
  -8   1  -9  228.82   29.04  65-0.31087-0.31560-0.64497 0.98761-0.31459 0.08919
  -8   1  -8  295.62   29.62  66-0.31399-0.31655-0.64117 0.98287-0.31757 0.12658
  -7   1  -5 1088.71   42.72  65-0.30826-0.25523-0.64812 0.95574-0.31209 0.21295
  -6   1  -3   62.21   12.41  65-0.30670-0.18489-0.65000 0.92334-0.31061 0.26935
  -4   1 -20  476.67   38.30  65-0.31070 0.05459-0.64518 0.85380-0.31442-0.33037
  -4   1  -1 1626.91   35.11  65-0.31128-0.02725-0.64447 0.84954-0.31498 0.31962
  -3   1 -19   -3.28   13.43  65-0.30670 0.12674-0.65000 0.82410-0.31061-0.31157
  -3   1  -1  349.43   15.47  66-0.31228 0.05511-0.64325 0.81385-0.31593 0.30940
  -2   1 -18 1128.80   45.12  65-0.31066 0.20661-0.64523 0.78557-0.31438-0.28506
  -1   1 -16  227.57   20.96  66-0.31296 0.28086-0.64243 0.74781-0.31658-0.22535
   0   1 -10 3915.70   52.07  66-0.31326 0.33698-0.64207 0.71195-0.31686-0.03226
   0   1  -9  776.45   22.76  66-0.31251 0.33195-0.64297 0.71261-0.31615 0.00128
   0   1  -8  967.03   23.96  66-0.31509 0.33032-0.63983 0.70918-0.31861 0.03788
   1   0 -15  260.42   15.79  66-0.31607 0.47073-0.63862 0.60144-0.31955-0.20956
  -8   1  -7   54.18   20.83  66-0.31951-0.31521-0.63404 0.97556-0.32276 0.16796
  -7   1  -4  144.03   19.40  66-0.31891-0.24990-0.63479 0.94272-0.32219 0.25745
  -6   1  -2 1307.67   39.86  66-0.32201-0.17432-0.63093 0.90391-0.32515 0.31830
  -3   1 -20    5.23   13.85  66-0.31753 0.14176-0.63649 0.81098-0.32087-0.33507
  -2   1 -19  258.36   26.22  67-0.32181 0.22194-0.63119 0.77205-0.32496-0.30748
  -1   1 -17  922.37   37.28  67-0.32377 0.29583-0.62875 0.73459-0.32682-0.24894
  -1   1  -3 2394.72   31.88  67-0.32248 0.23587-0.63035 0.73284-0.32559 0.22793
   0   1 -11    6.77    5.30  66-0.31667 0.34410-0.63755 0.70839-0.32005-0.06286
   0   1  -7   -1.84    5.29  67-0.32251 0.33316-0.63032 0.69984-0.32562 0.07993
   2  -1  -3   88.93    5.87  67-0.32599 0.54209-0.62595 0.47629-0.32894 0.19919
  -8   1  -6   92.68   18.10  67-0.32627-0.31387-0.62545 0.96719-0.32918 0.20692
  -8   1  -5  998.83   44.23  68-0.33423-0.30967-0.61533 0.95621-0.33677 0.24824
  -7   1  -3  149.39   19.70  67-0.33093-0.24138-0.61954 0.92666-0.33363 0.30313
  -6   0   3  451.73   18.03  68-0.33341-0.15304-0.61639 0.81259-0.33599 0.50087
  -5   2 -14  176.96   26.94  68-0.33407-0.05981-0.61554 0.93143-0.33662-0.09350
  -5   2 -13 1065.02   48.39  67-0.33228-0.06620-0.61783 0.93417-0.33491-0.06177
  -5   2 -12  434.99   33.34  67-0.33110-0.07169-0.61933 0.93562-0.33379-0.02859
  -5   2 -11  536.60   35.11  67-0.33103-0.07630-0.61943 0.93569-0.33372 0.00546
  -5   2 -10   32.02   18.18  67-0.33162-0.07947-0.61867 0.93409-0.33428 0.04072
  -5   2  -9 1710.89   54.33  68-0.33378-0.08193-0.61590 0.93101-0.33635 0.07664
  -4   2 -14   46.60   19.81  68-0.33236 0.01923-0.61772 0.89978-0.33499-0.10683
  -4   2 -13 1757.08   56.62  67-0.32995 0.01213-0.62080 0.90336-0.33269-0.07513
  -4   2 -12  425.03   28.53  67-0.32763 0.00561-0.62374 0.90575-0.33048-0.04290
  -4   2 -11 1324.04   46.38  67-0.32712 0.00070-0.62438 0.90643-0.32999-0.00916
  -4   2 -10  926.37   38.22  67-0.32763-0.00298-0.62374 0.90544-0.33048 0.02578
  -4   2  -9  756.16   34.98  67-0.33019-0.00484-0.62049 0.90237-0.33292 0.06230
  -4   2  -8 1000.59   38.83  68-0.33302-0.00607-0.61688 0.89773-0.33562 0.09930
  -3   1 -21 1211.44   52.40  67-0.32923 0.15625-0.62170 0.79683-0.33201-0.35886
  -3   2 -13    2.79   15.28  68-0.33429 0.09737-0.61525 0.86349-0.33683-0.08232
  -3   2 -12 1633.39   50.67  67-0.33195 0.09080-0.61825 0.86629-0.33460-0.04972
  -3   2 -11  277.99   24.13  67-0.33083 0.08542-0.61967 0.86752-0.33354-0.01697
  -3   2 -10  906.36   36.88  67-0.33154 0.08156-0.61877 0.86678-0.33421 0.01820
  -3   2  -9  350.74   23.78  68-0.33285 0.07872-0.61710 0.86434-0.33546 0.05379
  -2   0   3    7.77    1.55  69-0.34845 0.18581-0.59677 0.65627-0.35032 0.47136
  -2   1 -20  645.40   37.60  68-0.33313 0.23713-0.61674 0.75716-0.33572-0.33093
  -1   1 -18   -5.27   12.26  68-0.33393 0.30962-0.61572 0.72104-0.33648-0.27220
   0   1 -14 2533.87   49.34  68-0.33482 0.37459-0.61457 0.68529-0.33734-0.14730
   0   1  -6 2756.02   35.36  68-0.33447 0.34128-0.61502 0.68380-0.33700 0.12478
  -8   1  -4  868.72   40.22  69-0.34500-0.30341-0.60110 0.94198-0.34698 0.29295
  -7   1  -2  653.22   31.12  69-0.34560-0.23105-0.60031 0.90674-0.34756 0.35145
  -6   1  -1   -4.84    9.66  69-0.34151-0.15961-0.60568 0.87891-0.34366 0.37116
  -6   2 -14    0.50   20.81  69-0.34194-0.13299-0.60511 0.95564-0.34407-0.07538
  -6   2 -13   19.74   21.13  68-0.34029-0.13876-0.60727 0.95752-0.34249-0.04257
  -6   2 -12  715.27   41.76  68-0.33940-0.14374-0.60842 0.95818-0.34165-0.00934
  -6   2 -11   50.96   21.20  68-0.34030-0.14786-0.60725 0.95744-0.34251 0.02569
  -6   2 -10   18.76   18.95  68-0.34128-0.15062-0.60598 0.95512-0.34344 0.06120
  -6   2  -9    6.22   17.62  69-0.34441-0.15229-0.60188 0.95111-0.34642 0.09827
  -5   2 -16 1341.23   57.34  68-0.34181-0.04346-0.60528 0.92187-0.34395-0.15479
  -5   2 -15  379.93   31.35  68-0.33747-0.05207-0.61092 0.92714-0.33981-0.12467
  -5   2  -8  668.02   33.41  68-0.33832-0.08167-0.60983 0.92514-0.34062 0.11556
  -5   2  -7  291.57   25.15  69-0.34390-0.08039-0.60255 0.91751-0.34593 0.15491
  -4   1   0  687.20   22.21  68-0.33903-0.00397-0.60891 0.81354-0.34129 0.38045
  -4   2 -16  298.47   30.81  68-0.34166 0.03674-0.60548 0.88850-0.34380-0.16613
  -4   2 -15  520.42   33.64  68-0.33629 0.02749-0.61244 0.89463-0.33869-0.13741
  -4   2  -7  701.42   32.00  68-0.33943-0.00432-0.60839 0.88966-0.34168 0.13981
  -3   1 -22   57.51   24.07  68-0.34146 0.17370-0.60574 0.78098-0.34361-0.38044
  -3   1   0  938.75   22.68  69-0.34531 0.08374-0.60069 0.77065-0.34728 0.37509
  -3   2 -15    9.13   16.84  68-0.34174 0.11359-0.60537 0.85337-0.34388-0.14287
  -3   2 -14  454.84   29.13  68-0.33731 0.10442-0.61114 0.85928-0.33965-0.11298
  -3   2  -8 2483.55   54.03  68-0.33697 0.07853-0.61157 0.85876-0.33933 0.09209
  -3   2  -7 2644.22   54.58  69-0.34282 0.08011-0.60396 0.85078-0.34491 0.13194
  -2   1 -21    9.68   16.47  69-0.34483 0.25287-0.60132 0.74154-0.34682-0.35312
  -2   1  -1  856.82   19.70  68-0.33680 0.16058-0.61179 0.74800-0.33917 0.32152
  -2   2 -12  374.28   24.76  69-0.34491 0.18451-0.60123 0.81455-0.34689-0.04812
  -2   2 -11    3.52   11.61  69-0.34346 0.17893-0.60312 0.81596-0.34552-0.01548
  -2   2 -10  354.33   22.72  69-0.34412 0.17526-0.60226 0.81504-0.34614 0.01934
   0   1 -15   68.95   12.61  69-0.34421 0.38779-0.60214 0.67341-0.34623-0.17260
  -9   1  -7  201.09   25.17  69-0.34699-0.36849-0.59846 0.97422-0.34896 0.20333
  -9   1  -6   65.32   22.47  70-0.35347-0.36658-0.58982 0.96410-0.35514 0.24435
  -7   2 -11  445.50   36.71  70-0.35349-0.21444-0.58980 0.97298-0.35515 0.04945
  -7   2 -10  -10.81   17.17  70-0.35438-0.21723-0.58859 0.96994-0.35600 0.08547
  -6   2  -8  256.05   25.72  69-0.34932-0.15144-0.59537 0.94475-0.35118 0.13712
  -6   2  -7  152.29   21.06  70-0.35455-0.14995-0.58837 0.93660-0.35616 0.17671
  -5   2  -6   54.66   16.37  69-0.35163-0.07743-0.59229 0.90699-0.35339 0.19752
  -4   0   4 2347.55   25.89  70-0.35803 0.02917-0.58366 0.71132-0.35947 0.53688
  -4   2 -18  233.83   29.78  70-0.35307 0.05709-0.59036 0.87298-0.35475-0.22298
  -4   2 -17 1202.86   50.97  69-0.34665 0.04606-0.59891 0.88144-0.34865-0.19503
  -4   2  -6 1573.75   43.76  69-0.34699-0.00116-0.59846 0.87927-0.34896 0.18159
  -3   2 -17   23.17   18.82  70-0.35297 0.13309-0.59050 0.83850-0.35465-0.20007
  -3   2 -16  596.32   34.45  69-0.34732 0.12279-0.59802 0.84661-0.34928-0.17137
  -3   2  -6 1231.78   37.07  69-0.35168 0.08446-0.59222 0.83907-0.35343 0.17491
  -2   2 -15   44.87   15.54  70-0.35595 0.20740-0.58647 0.80081-0.35750-0.14061
  -2   2 -14  549.00   31.09  69-0.35173 0.19944-0.59215 0.80647-0.35348-0.11039
  -2   2 -13  636.28   30.79  69-0.34732 0.19092-0.59802 0.81158-0.34928-0.08031
  -2   2  -9 2700.38   54.16  69-0.34715 0.17370-0.59824 0.81137-0.34912 0.05651
  -2   2  -8 1971.75   45.47  69-0.35178 0.17407-0.59209 0.80506-0.35353 0.09508
  -1   1 -19  314.82   23.70  69-0.34749 0.32737-0.59780 0.70412-0.34944-0.29417
   0   1 -16   23.82   11.85  70-0.35385 0.40116-0.58931 0.66086-0.35550-0.19742
   0   1  -5 2106.97   29.01  70-0.35452 0.35695-0.58842 0.65683-0.35613 0.17831
  -9   1  -5   20.40   19.91  71-0.36321-0.36205-0.57685 0.95125-0.36443 0.28779
  -8   1  -3   45.26   16.01  70-0.35797-0.29524-0.58402 0.92455-0.35945 0.33991
  -7   1  -1  271.78   21.81  71-0.36392-0.21738-0.57588 0.88186-0.36511 0.40324
  -7   2  -9  138.54   23.96  70-0.35941-0.21799-0.58205 0.96491-0.36082 0.12392
  -7   2  -8   49.06   20.68  71-0.36413-0.21780-0.57558 0.95808-0.36531 0.16277
  -6   1   0  231.85   17.45  71-0.36318-0.14148-0.57689 0.84862-0.36440 0.42595
  -6   2  -6  197.39   22.91  71-0.36262-0.14760-0.57767 0.92618-0.36387 0.21854
  -5   2  -5 1298.17   42.82  70-0.36163-0.07191-0.57903 0.89358-0.36293 0.24095
  -4   2  -5  522.42   25.64  70-0.35731 0.00488-0.58491 0.86525-0.35882 0.22599
  -3   2 -18  398.39   32.66  70-0.36061 0.14468-0.58042 0.82915-0.36196-0.22712
  -3   2  -5  346.58   20.26  71-0.36237 0.09078-0.57801 0.82414-0.36363 0.21955
  -2   2 -16  428.14   30.10  70-0.36203 0.21808-0.57848 0.79285-0.36331-0.16857
  -2   2  -7  903.59   30.10  70-0.35830 0.17609-0.58357 0.79603-0.35976 0.13573
  -1   1  -2 1345.06   22.22  70-0.35797 0.26675-0.58402 0.68603-0.35945 0.29613
   0   1 -17 1499.14   42.70  71-0.36440 0.41603-0.57522 0.64656-0.36556-0.22135
  -8   1  -2   44.06   16.41  72-0.37322-0.28482-0.56267 0.90317-0.37401 0.38914
  -7   2  -7  622.23   38.13  71-0.37097-0.21554-0.56584 0.94888-0.37187 0.20334
  -6   2  -5   38.60   16.49  72-0.37238-0.14204-0.56385 0.91223-0.37321 0.26248
  -5   1   1 1651.70   36.06  72-0.37696-0.05107-0.55737 0.79530-0.37756 0.46200
  -5   2  -4    8.38   11.38  71-0.37279-0.06445-0.56328 0.87669-0.37360 0.28600
  -4   1   1  458.36   17.44  72-0.37348 0.02650-0.56231 0.76600-0.37425 0.44770
  -4   2  -4  399.19   22.87  71-0.37028 0.01322-0.56679 0.84708-0.37122 0.27266
  -3   2 -19  241.31   26.13  71-0.36777 0.15577-0.57030 0.81882-0.36883-0.25315
  -2   2 -18  304.90   27.50  72-0.37502 0.23942-0.56013 0.77377-0.37572-0.22387
  -2   2 -17  286.48   24.58  71-0.36826 0.22810-0.56962 0.78380-0.36929-0.19694
  -1   2 -13 1462.02   42.68  72-0.37312 0.29711-0.56281 0.74183-0.37391-0.06694
  -1   2 -12  -12.32    9.95  72-0.37175 0.29131-0.56474 0.74422-0.37261-0.03456
  -1   2 -11  330.15   20.43  71-0.37131 0.28670-0.56536 0.74456-0.37219-0.00012
  -1   2 -10  471.96   23.08  72-0.37227 0.28355-0.56401 0.74263-0.37311 0.03527
   2  -1  -4  418.36    9.91  72-0.37605 0.59640-0.55867 0.40830-0.37669 0.21255
  -8   2  -8   26.77   21.71  72-0.38234-0.27972-0.54967 0.96521-0.38262 0.19163
  -7   1   0  161.35   16.88  73-0.38574-0.19973-0.54475 0.85055-0.38585 0.45866
  -7   2  -6  192.81   23.94  72-0.37855-0.21212-0.55512 0.93747-0.37902 0.24509
  -6   2  -4  724.12   34.61  73-0.38365-0.13469-0.54778 0.89544-0.38387 0.30715
  -3   2 -20  684.53   40.06  72-0.37593 0.16813-0.55884 0.80731-0.37654-0.27978
  -2   1   0  229.28   10.36  72-0.38177 0.20106-0.55049 0.68617-0.38208 0.39874
  -2   2 -19   81.58   21.17  73-0.38324 0.25149-0.54838 0.76238-0.38347-0.25034
  -1   2 -15  125.04   18.11  72-0.38146 0.31364-0.55095 0.73053-0.38178-0.12634
  -1   2 -14  717.03   30.92  72-0.37642 0.30426-0.55816 0.73737-0.37700-0.09758
   0   1  -4  229.72    9.75  73-0.38441 0.38223-0.54668 0.61466-0.38459 0.24118
  -8   2  -7  779.99   43.96  73-0.38972-0.27746-0.53857 0.95510-0.38975 0.23239
  -7   2  -5   65.23   17.99  73-0.38878-0.20789-0.53995 0.92324-0.38886 0.28890
  -6   1   1  330.93   19.42  73-0.39095-0.11903-0.53675 0.80883-0.39092 0.48704
  -5   2  -3  172.84   17.65  73-0.38805-0.05424-0.54102 0.85476-0.38817 0.33514
  -4   2  -3  121.31   13.31  73-0.38594 0.02441-0.54409 0.82396-0.38617 0.32212
  -3   0   4 1946.20   16.77  75-0.40297 0.15491-0.51876 0.61199-0.40231 0.56860
  -3   1   1  372.64   13.88  73-0.38956 0.12318-0.53880 0.70854-0.38960 0.45215
  -2   2 -20  982.97   46.35  74-0.39158 0.26375-0.53583 0.75025-0.39151-0.27561
  -1   2 -17 1405.24   47.33  74-0.39266 0.33277-0.53423 0.71376-0.39254-0.18445
  -1   2 -16   59.76   13.91  73-0.38690 0.32293-0.54270 0.72268-0.38708-0.15580
   1   1 -12  211.24   13.53  74-0.39577 0.50680-0.52960 0.56542-0.39549-0.03296
   1   1 -11 3561.32   45.99  74-0.39505 0.50217-0.53068 0.56602-0.39480 0.00005
  -8   2  -6  386.45   32.38  74-0.39741-0.27502-0.52613 0.94282-0.39718 0.27354
  -7   2  -4 1514.52   50.91  74-0.39956-0.20022-0.52290 0.90519-0.39921 0.33388
  -6   2  -3   82.70   17.17  74-0.39808-0.12514-0.52513 0.87311-0.39781 0.35629
  -6   3 -12  588.97   40.93  75-0.40142-0.11329-0.52008 0.94422-0.40098 0.04964
  -5   3 -14  262.63   27.59  74-0.39576-0.02978-0.52861 0.91931-0.39561-0.03521
  -5   3 -13  177.77   23.64  74-0.39576-0.03408-0.52861 0.91949-0.39561-0.00131
  -5   3 -12   67.44   17.79  74-0.39639-0.03824-0.52767 0.91845-0.39621 0.03397
  -5   3 -11  346.53   30.41  74-0.39830-0.04058-0.52479 0.91553-0.39802 0.06947
  -5   3 -10   61.82   20.52  75-0.40132-0.04158-0.52025 0.91066-0.40088 0.10654
  -4   3 -16  925.94   48.63  75-0.40060 0.06403-0.52133 0.87852-0.40020-0.10991
  -4   3 -15   84.03   21.82  74-0.39874 0.05759-0.52414 0.88201-0.39843-0.07875
  -4   3 -14    8.66   14.10  74-0.39670 0.05168-0.52720 0.88431-0.39651-0.04558
  -4   3 -13  271.89   25.87  74-0.39576 0.04632-0.52861 0.88533-0.39561-0.01222
  -4   3 -12 1080.43   45.32  74-0.39639 0.04271-0.52767 0.88441-0.39621 0.02232
  -4   3 -11  399.50   30.03  74-0.39802 0.03982-0.52522 0.88197-0.39776 0.05767
  -4   3 -10  116.40   21.28  75-0.40076 0.03814-0.52109 0.87752-0.40035 0.09487
  -3   3 -14    1.93   15.62  75-0.40195 0.13812-0.51928 0.84036-0.40148-0.05070
  -3   3 -13  872.93   41.49  75-0.40207 0.13333-0.51911 0.84132-0.40159-0.01756
  -3   3 -12 1554.25   51.76  75-0.40232 0.12941-0.51872 0.84070-0.40183 0.01665
  -2   2 -21  592.18   39.00  75-0.40057 0.27689-0.52138 0.73685-0.40017-0.30112
  -2   2  -4  132.42   12.74  74-0.39767 0.20283-0.52575 0.73751-0.39742 0.27566
  -1   2 -18  169.68   22.32  75-0.40045 0.34477-0.52155 0.70253-0.40006-0.21006
  -1   2  -6  689.40   23.71  75-0.40251 0.29707-0.51844 0.69614-0.40200 0.19997
   1   1 -13   36.11    8.11  74-0.39941 0.51447-0.52312 0.56016-0.39908-0.06323
   1   1 -10 3454.53   42.86  74-0.39905 0.50223-0.52367 0.55953-0.39873 0.03809
   1   1  -9   99.46    8.63  75-0.40530 0.50413-0.51418 0.54957-0.40465 0.07866
  -8   2  -5 1138.14   48.88  75-0.40747-0.26801-0.51050 0.92681-0.40673 0.31809
  -7   1   1   31.36   12.27  76-0.41054-0.17954-0.50575 0.81110-0.40963 0.51669
  -7   2  -3 1028.37   41.56  76-0.41254-0.19098-0.50263 0.88393-0.41153 0.38039
  -6   3 -11  124.94   21.47  75-0.40378-0.11561-0.51614 0.94071-0.40324 0.08599
  -6   3 -10  180.79   26.08  75-0.40711-0.11682-0.51104 0.93549-0.40639 0.12365
  -6   3  -9  309.57   30.74  76-0.41124-0.11685-0.50465 0.92844-0.41030 0.16174
  -5   1   2   67.07    9.81  76-0.41389-0.01919-0.50052 0.73805-0.41280 0.53226
  -5   2  -2   11.00    8.56  75-0.40549-0.04123-0.51353 0.82716-0.40486 0.38615
  -5   3  -9  390.90   28.52  75-0.40503-0.04233-0.51424 0.90409-0.40442 0.14450
  -5   3  -8  150.97   22.79  76-0.41048-0.04129-0.50584 0.89518-0.40958 0.18407
  -4   2  -2 1674.18   40.07  75-0.40456 0.03863-0.51495 0.79434-0.40398 0.37432
  -4   3 -17   32.93   17.17  75-0.40378 0.07178-0.51614 0.87345-0.40324-0.14106
  -4   3  -9   43.72   13.98  75-0.40503 0.03805-0.51424 0.87068-0.40442 0.13310
  -4   3  -8 3054.17   68.86  76-0.41041 0.03958-0.50595 0.86152-0.40951 0.17255
  -3  -1   6  124.90    4.42  78-0.43150 0.20573-0.47226 0.48870-0.42946 0.66514
  -3   3 -17  262.21   29.83  76-0.41131 0.15964-0.50454 0.82764-0.41037-0.14453
  -3   3 -16  585.41   37.96  75-0.40829 0.15199-0.50923 0.83301-0.40751-0.11432
  -3   3 -15   57.50   15.97  75-0.40503 0.14440-0.51424 0.83747-0.40442-0.08304
  -3   3 -11  160.77   19.25  75-0.40410 0.12684-0.51567 0.83787-0.40354 0.05281
  -3   3 -10  153.17   20.07  75-0.40724 0.12579-0.51084 0.83294-0.40652 0.09004
  -3   3  -9 2651.08   62.09  76-0.41116 0.12539-0.50478 0.82629-0.41022 0.12757
  -2   2 -22   67.57   22.93  76-0.40998 0.29067-0.50661 0.72230-0.40911-0.32608
  -1  -1   4  145.24    6.85  76-0.41232 0.35730-0.50296 0.45208-0.41133 0.55582
  -1   1  -1  426.72   12.14  75-0.40739 0.31164-0.51062 0.61212-0.40665 0.37769
  -1   2 -19   -2.36   16.16  76-0.40887 0.35726-0.50833 0.69001-0.40805-0.23757
   0   2 -12  251.70   17.94  76-0.41274 0.41262-0.50232 0.64702-0.41172-0.00579
  -8   2  -4   -6.98   17.62  76-0.41836-0.26156-0.49409 0.90871-0.41716 0.36323
  -7   3  -9   15.18   19.71  76-0.41955-0.18699-0.49221 0.94597-0.41828 0.18164
  -6   2  -2   14.47   10.27  76-0.41436-0.11344-0.50040 0.84762-0.41337 0.40579
  -6   3  -8  641.95   38.55  76-0.41752-0.11534-0.49541 0.91931-0.41637 0.20162
  -5   3  -7  955.43   42.04  76-0.41842-0.03785-0.49399 0.88348-0.41722 0.22580
  -4   1   2 1807.98   31.51  76-0.41719 0.06516-0.49595 0.69910-0.41605 0.52409
  -4   3  -7  242.55   23.22  76-0.41841 0.04295-0.49401 0.84954-0.41720 0.21481
  -3   3 -19   27.79   22.06  76-0.41983 0.17695-0.49176 0.81370-0.41854-0.20347
  -3   3 -18  456.50   35.76  76-0.41629 0.16844-0.49736 0.82126-0.41520-0.17382
  -3   3  -8 1844.38   51.14  76-0.41840 0.12800-0.49402 0.81602-0.41720 0.16929
  -2   2  -3  696.91   23.24  77-0.41887 0.21959-0.49328 0.70466-0.41764 0.33032
  -2   3 -15  357.57   29.03  77-0.41968 0.23987-0.49199 0.78073-0.41841-0.08006
  -2   3 -14  384.40   28.98  76-0.41842 0.23433-0.49400 0.78314-0.41721-0.04696
  -2   3 -13 1882.12   55.04  76-0.41759 0.22918-0.49531 0.78429-0.41643-0.01401
  -2   3 -12   99.92   18.97  76-0.41787 0.22559-0.49486 0.78322-0.41670 0.02071
  -2   3 -11  427.23   27.73  77-0.41942 0.22279-0.49241 0.78039-0.41816 0.05630
  -1   2 -20   91.55   20.84  76-0.41695 0.36908-0.49633 0.67802-0.41582-0.26285
  -1   2  -5  527.73   20.22  77-0.41909 0.30918-0.49294 0.67047-0.41784 0.25042
   0   2 -15  684.62   29.76  77-0.41966 0.43171-0.49202 0.63790-0.41839-0.10161
   0   2 -14 2525.82   52.78  76-0.41671 0.42460-0.49671 0.64286-0.41559-0.07044
   0   2 -13  107.96   12.85  76-0.41390 0.41797-0.50112 0.64640-0.41293-0.03906
   1   1  -8   95.27    7.40  76-0.41823 0.51301-0.49430 0.52960-0.41703 0.12511
   2   0 -12   86.96    6.66  77-0.42186 0.64336-0.48852 0.41671-0.42047-0.01819
   2   0 -11  622.72   13.49  77-0.42434 0.64216-0.48453 0.41214-0.42281 0.01780
  -8   2  -3 1072.33   44.72  78-0.43173-0.25259-0.47196 0.88670-0.42986 0.40977
  -7   2  -2  530.83   30.86  78-0.42861-0.17948-0.47707 0.85793-0.42692 0.43023
  -7   3  -8 1143.38   51.97  77-0.42794-0.18491-0.47816 0.93552-0.42628 0.22298
  -6   3  -7  345.43   27.50  77-0.42428-0.11278-0.48409 0.90745-0.42283 0.24282
  -5   2  -1  773.09   29.76  77-0.42635-0.02506-0.48074 0.79369-0.42479 0.44082
  -5   3  -6   14.06   16.35  77-0.42694-0.03349-0.47979 0.86872-0.42534 0.26867
  -4   3  -6  152.17   19.80  77-0.42755 0.04789-0.47880 0.83412-0.42591 0.25775
  -3   3  -7    7.36   12.31  78-0.42738 0.13161-0.47906 0.80266-0.42576 0.21132
  -2   3 -18  176.14   24.57  78-0.43054 0.26306-0.47391 0.76342-0.42874-0.17180
  -2   3 -17  556.63   36.08  77-0.42659 0.25497-0.48035 0.77028-0.42501-0.14177
  -2   3 -16    0.97   12.04  77-0.42247 0.24706-0.48700 0.77615-0.42111-0.11148
  -2   3 -10  168.25   17.50  77-0.42247 0.22145-0.48700 0.77497-0.42111 0.09328
  -2   3  -9 1966.73   50.58  78-0.42800 0.22295-0.47806 0.76590-0.42634 0.13320
   0   1  -3  394.76   11.24  78-0.42767 0.42124-0.47859 0.54627-0.42603 0.31687
   0   2 -17  277.45   22.83  78-0.43026 0.45030-0.47437 0.62123-0.42848-0.15868
   0   2 -16  346.00   23.08  77-0.42496 0.44111-0.48300 0.62985-0.42346-0.13077
   0   2  -9  147.03   12.86  77-0.42487 0.41243-0.48313 0.62803-0.42338 0.10722
   2  -1  -5 5888.17   32.91  79-0.43745 0.66156-0.46247 0.31275-0.43527 0.23619
   2   0 -10 1150.11   16.11  78-0.43407 0.64791-0.46810 0.39535-0.43207 0.06118
  -7   3  -7  430.60   35.04  78-0.43534-0.18196-0.46607 0.92327-0.43312 0.26440
  -6   2  -1  562.80   27.92  78-0.43370-0.09851-0.46877 0.81586-0.43158 0.45852
  -6   3  -6  190.36   21.46  78-0.43340-0.10834-0.46928 0.89287-0.43129 0.28555
  -5   0   5 2189.87   26.96  79-0.44517 0.03031-0.44953 0.61060-0.44239 0.66527
  -5   3  -5  698.87   34.81  79-0.43765-0.02729-0.46222 0.85097-0.43530 0.31275
  -4   3  -5   23.94   14.26  79-0.43850 0.05449-0.46080 0.81538-0.43610 0.30258
  -3   3  -6   57.80   14.17  78-0.43629 0.13745-0.46448 0.78574-0.43402 0.25503
  -2   1   1 3703.03   35.13  79-0.43965 0.25429-0.45886 0.59365-0.43719 0.48817
  -2   3 -19  498.46   36.57  78-0.43658 0.27348-0.46400 0.75385-0.43430-0.20031
  -2   3  -8  205.34   19.17  78-0.43519 0.22567-0.46631 0.75406-0.43299 0.17406
   0   2 -18 1806.15   50.63  79-0.43735 0.46141-0.46271 0.60962-0.43502-0.18642
   0   2  -8   -1.18    6.76  79-0.43548 0.41850-0.46583 0.61132-0.43326 0.15083
   1   1  -7 2436.48   29.84  79-0.43732 0.52797-0.46277 0.49740-0.43499 0.17716
  -7   3  -6  346.33   31.57  79-0.44382-0.17847-0.45214 0.90886-0.44128 0.30661
  -6   3  -5  636.66   36.15  79-0.44359-0.10210-0.45253 0.87525-0.44106 0.32973
  -3   1   2 5276.04   46.17  79-0.44398 0.17293-0.45187 0.62056-0.44143 0.53836
  -3   2  -1 1335.31   31.52  79-0.44239 0.15340-0.45455 0.69937-0.43994 0.43281
  -3   3  -5 3205.43   61.07  80-0.44784 0.14459-0.44527 0.76579-0.44507 0.30007
  -2  -1   5 1149.87   15.02  80-0.45191 0.31137-0.43823 0.42065-0.44890 0.63874
  -2   2  -2  853.52   24.46  79-0.44491 0.24104-0.45027 0.66145-0.44231 0.38957
  -2   3 -21  566.87   39.20  80-0.44867 0.29381-0.44383 0.73393-0.44586-0.25524
  -2   3 -20  158.12   25.50  79-0.44212 0.28334-0.45501 0.74469-0.43968-0.22836
  -2   3  -7  419.08   24.07  79-0.44406 0.23042-0.45172 0.73899-0.44151 0.21699
  -1   2  -4  245.08   13.34  79-0.44019 0.32582-0.45827 0.63563-0.43786 0.30501
  -1   3 -16  606.57   34.14  80-0.44614 0.35060-0.44818 0.70339-0.44347-0.09994
  -1   3 -15  392.68   27.99  79-0.44389 0.34450-0.45202 0.70715-0.44135-0.06868
  -1   3 -14  765.82   34.03  79-0.44195 0.33824-0.45530 0.70994-0.43953-0.03565
  -1   3 -13  206.21   19.10  79-0.44181 0.33426-0.45554 0.70986-0.43939-0.00179
  -1   3 -12  856.01   34.82  79-0.44287 0.33079-0.45375 0.70815-0.44038 0.03311
  -1   3 -11   37.47   12.87  79-0.44551 0.32931-0.44926 0.70349-0.44287 0.06954
   0   2  -7  305.67   15.53  80-0.44634 0.42537-0.44783 0.59173-0.44366 0.19628
   2   0  -9  848.34   11.96  81-0.45767 0.66726-0.42813 0.35492-0.45433 0.11732
  -7   3  -5  170.67   25.08  80-0.45432-0.17226-0.43456 0.89088-0.45115 0.35124
  -6   2   0 1017.19   35.26  81-0.45557-0.08065-0.43237 0.77800-0.45233 0.51361
  -6   3  -4  315.59   26.98  81-0.45550-0.09451-0.43249 0.85425-0.45226 0.37571
  -5   1   3 2353.58   38.19  81-0.45702 0.01985-0.42982 0.66589-0.45369 0.60702
  -5   2   0  225.05   17.25  80-0.45088-0.00507-0.44055 0.75281-0.44791 0.49859
  -5   3  -4   65.41   13.73  80-0.45070-0.01880-0.44087 0.82926-0.44774 0.35978
  -5   4 -12  327.30   32.49  80-0.45279-0.01323-0.43724 0.90238-0.44971 0.08665
  -5   4 -11  555.63   39.18  81-0.45526-0.01481-0.43291 0.89716-0.45204 0.12328
  -4   3  -4 1798.59   48.16  80-0.45264 0.06376-0.43750 0.79217-0.44956 0.35063
  -4   4 -14  132.21   22.03  80-0.45127 0.07478-0.43987 0.87074-0.44828 0.00681
  -4   4 -13    0.85   17.76  80-0.45214 0.07137-0.43837 0.86914-0.44910 0.04097
  -4   4 -12  624.70   39.75  81-0.45441 0.06910-0.43440 0.86559-0.45124 0.07738
  -4   4 -11   32.33   18.29  81-0.45691 0.06750-0.43001 0.86046-0.45359 0.11388
  -2   3  -6 1716.81   43.56  81-0.45510 0.23708-0.43320 0.71992-0.45188 0.26160
  -1   3 -18  451.36   32.19  81-0.45452 0.36727-0.43421 0.68983-0.45134-0.15962
  -1   3 -17  860.05   38.83  80-0.44983 0.35832-0.44237 0.69763-0.44692-0.13054
  -1   3 -10  995.96   34.64  80-0.44939 0.32875-0.44312 0.69671-0.44651 0.10789
  -1   3  -9   18.15   10.57  81-0.45602 0.33135-0.43159 0.68527-0.45274 0.14790
  -8   3  -6   53.84   17.70  81-0.45863-0.24479-0.42702 0.91724-0.45524 0.33246
  -7   3  -4 2167.38   63.08  82-0.46516-0.16534-0.41534 0.87051-0.46138 0.39518
  -6   1   3  637.01   22.80  81-0.46155-0.05681-0.42181 0.69217-0.45799 0.62262
  -6   4 -10   62.47   24.24  82-0.46327-0.09248-0.41873 0.91725-0.45961 0.17692
  -5   3  -3  154.91   19.51  82-0.46486-0.00878-0.41587 0.80332-0.46111 0.40760
  -5   4 -10   27.49   15.36  81-0.45977-0.01510-0.42500 0.88965-0.45631 0.16223
  -5   4  -9  256.13   28.99  82-0.46465-0.01397-0.41625 0.88011-0.46091 0.20098
  -4   4 -10  176.04   24.11  81-0.46130 0.06769-0.42226 0.85283-0.45776 0.15201
  -3   3  -4  418.41   24.06  81-0.46321 0.15558-0.41884 0.73922-0.45956 0.34943
  -3   4 -17   -1.87   20.85  82-0.46244 0.17890-0.42022 0.81848-0.45883-0.09783
  -3   4 -16   52.12   20.86  81-0.46006 0.17272-0.42448 0.82174-0.45659-0.06506
  -3   4 -15  122.87   20.61  81-0.45891 0.16685-0.42651 0.82380-0.45551-0.03202
  -3   4 -14  169.76   22.41  81-0.45891 0.16263-0.42651 0.82383-0.45551 0.00194
  -3   4 -13  721.01   38.48  81-0.45977 0.15930-0.42500 0.82214-0.45631 0.03707
  -3   4 -12  226.79   26.67  81-0.46164 0.15728-0.42166 0.81851-0.45807 0.07247
  -3   4 -11  364.32   29.81  82-0.46454 0.15579-0.41645 0.81306-0.46080 0.10962
  -1   3 -20   43.21   18.57  82-0.46556 0.38659-0.41460 0.67027-0.46176-0.21760
  -1   3 -19  511.19   33.59  81-0.45977 0.37646-0.42499 0.68081-0.45632-0.18903
  -1   3  -8  782.26   29.93  82-0.46384 0.33495-0.41771 0.67069-0.46015 0.19006
   0   2  -6  316.60   15.07  82-0.46341 0.43817-0.41848 0.56195-0.45974 0.24663
   1  -1  -1  980.02   15.92  82-0.46393 0.59133-0.41754 0.29991-0.46023 0.40923
   1   1  -6  218.32    8.88  82-0.46582 0.55194-0.41413 0.44845-0.46201 0.23832
  -8   3  -5    3.40   17.83  83-0.46998-0.24027-0.40582 0.89808-0.46594 0.37787
  -7   2   0  477.52   27.13  82-0.46783-0.14946-0.40973 0.78971-0.46392 0.53606
  -6   3  -3  375.88   27.90  82-0.46925-0.08558-0.40715 0.82891-0.46525 0.42292
  -6   4  -9    8.15   14.48  82-0.46802-0.09200-0.40939 0.90751-0.46410 0.21565
  -6   4  -8   71.11   22.02  83-0.47413-0.09028-0.39815 0.89587-0.46984 0.25519
  -5   4  -8 1842.39   61.08  82-0.47100-0.01233-0.40393 0.86814-0.46690 0.24088
  -4   0   5 3806.85   27.10  83-0.47667 0.14285-0.39342 0.51951-0.47222 0.68376
  -4   1   3  352.12   13.58  82-0.47008 0.11368-0.40562 0.60776-0.46604 0.60853
  -4   3  -3   18.10    9.40  82-0.46802 0.07481-0.40939 0.76369-0.46410 0.39943
  -4   4  -9  548.03   33.25  82-0.46634 0.06805-0.41244 0.84303-0.46253 0.19136
  -4   4  -8 1221.94   48.23  83-0.47263 0.07030-0.40093 0.83098-0.46843 0.23099
  -3   2   0  840.50   24.61  83-0.47268 0.17923-0.40084 0.64492-0.46847 0.49552
  -3   4 -10   58.83   15.07  82-0.46886 0.15515-0.40786 0.80511-0.46489 0.14819
  -3   4  -9  696.52   35.80  83-0.47337 0.15622-0.39956 0.79517-0.46912 0.18626
  -2   3  -5 4680.69   68.10  82-0.46858 0.24597-0.40837 0.69496-0.46463 0.30886
  -2   4 -16  287.99   28.59  83-0.47361 0.26634-0.39911 0.76268-0.46935-0.06313
  -2   4 -15 1201.80   49.99  83-0.47269 0.26145-0.40082 0.76420-0.46848-0.03038
  -2   4 -14   40.85   18.65  83-0.47253 0.25696-0.40111 0.76435-0.46834 0.00323
  -2   4 -13   -3.49   14.97  83-0.47268 0.25323-0.40084 0.76272-0.46848 0.03842
  -1   1   0 6583.62   41.48  83-0.47344 0.37319-0.39944 0.49998-0.46919 0.47424
  -1   2  -3  255.32   12.94  82-0.46606 0.34728-0.41295 0.58984-0.46226 0.36383
  -1   3 -21  231.68   28.59  83-0.47186 0.39663-0.40236 0.65891-0.46770-0.24452
  -1   3  -7  227.90   17.76  83-0.47356 0.34015-0.39921 0.65183-0.46930 0.23355
   1   2 -14  160.71   15.60  83-0.47527 0.56262-0.39603 0.50836-0.47090-0.02600
  -8   3  -4  461.73   35.46  83-0.47963-0.23183-0.38821 0.87748-0.47473 0.42013
  -7   3  -3   41.52   18.66  83-0.47928-0.15703-0.38889 0.84477-0.47439 0.44348
  -6   2   1  105.48   14.50  84-0.48068-0.06001-0.38624 0.73150-0.47570 0.57117
  -6   4  -7 1965.47   64.31  84-0.48154-0.08661-0.38461 0.88164-0.47651 0.29565
  -5   3  -2  298.61   23.25  84-0.48151 0.00316-0.38467 0.77186-0.47648 0.45745
  -5   4  -7  602.35   37.13  83-0.47914-0.00901-0.38914 0.85356-0.47427 0.28262
  -4   4  -7  439.48   30.91  84-0.48036 0.07334-0.38684 0.81624-0.47541 0.27258
  -3   3  -3  530.41   24.84  84-0.47981 0.16766-0.38788 0.70765-0.47489 0.39916
  -3   4  -8   -2.17   14.86  84-0.48044 0.15878-0.38669 0.78192-0.47548 0.22734
  -2   2  -1 2093.01   35.62  83-0.47521 0.26692-0.39650 0.60678-0.47058 0.45223
  -2   4 -19  880.32   47.16  84-0.48175 0.28666-0.38421 0.74807-0.47671-0.15750
  -2   4 -18    3.64   19.90  84-0.47903 0.27988-0.38934 0.75379-0.47416-0.12791
  -2   4 -17   -2.82   13.01  83-0.47562 0.27255-0.39573 0.75901-0.47096-0.09601
  -2   4 -12 1117.44   43.73  83-0.47562 0.25129-0.39573 0.75845-0.47096 0.07435
  -2   4 -11  546.60   33.05  83-0.47930 0.25067-0.38883 0.75185-0.47442 0.11202
   0   3 -17   49.05   15.11  84-0.48311 0.47126-0.38162 0.60283-0.47798-0.11031
   0   3 -16 1187.21   42.52  84-0.48020 0.46449-0.38714 0.60799-0.47526-0.07931
   0   3 -15  541.42   29.44  83-0.47870 0.45903-0.38997 0.61086-0.47385-0.04678
   0   3 -14  332.13   23.90  83-0.47801 0.45414-0.39128 0.61205-0.47320-0.01349
   0   3 -13  435.49   25.02  83-0.47890 0.45084-0.38960 0.61040-0.47404 0.02167
   0   3 -12  375.88   22.70  84-0.48010 0.44814-0.38733 0.60692-0.47516 0.05699
   1   2 -16   89.66   13.92  84-0.47993 0.57546-0.38766 0.49989-0.47500-0.08979
   1   2 -15  529.12   24.32  83-0.47725 0.56865-0.39270 0.50503-0.47249-0.05851
   1   2 -11 3587.54   51.62  84-0.48151 0.55688-0.38465 0.49514-0.47649 0.08075
  -7   4  -7   79.99   25.54  85-0.48961-0.15917-0.36927 0.90010-0.48399 0.31547
  -6   3  -2  519.35   29.98  84-0.48535-0.07406-0.37750 0.79915-0.48000 0.47210
  -6   4  -6  126.08   22.94  85-0.49040-0.08233-0.36772 0.86434-0.48473 0.33903
  -5   4  -6  348.33   29.54  84-0.48778-0.00437-0.37282 0.83625-0.48227 0.32524
  -4   2   1  485.82   20.15  84-0.48609 0.10677-0.37607 0.65415-0.48070 0.55385
  -4   3  -2   40.47   12.38  84-0.48602 0.08829-0.37621 0.72990-0.48063 0.45066
  -4   4  -6   67.11   17.25  85-0.49033 0.07762-0.36786 0.79833-0.48467 0.31612
  -3   4  -7  626.94   33.38  85-0.48924 0.16280-0.36999 0.76573-0.48364 0.26956
  -2   3  -4 1960.63   43.35  84-0.48470 0.25745-0.37875 0.66493-0.47939 0.35798
  -2   4 -10   98.10   16.06  84-0.48375 0.25110-0.38056 0.74310-0.47851 0.15010
  -2   4  -9   30.70   15.67  85-0.48882 0.25209-0.37080 0.73200-0.48325 0.18975
   0   1  -2 1571.16   19.66  84-0.48784 0.47668-0.37271 0.43976-0.48233 0.40735
   0   2  -5   41.08    6.47  84-0.48497 0.45500-0.37823 0.52153-0.47965 0.30103
   0   3 -18  257.78   24.60  84-0.48758 0.47955-0.37321 0.59526-0.48209-0.14016
   0   3 -11  701.72   28.15  84-0.48429 0.44810-0.37953 0.59921-0.47901 0.09489
   0   3 -10  566.22   25.56  85-0.48951 0.44935-0.36945 0.58839-0.48390 0.13397
   1   2 -10  150.98   11.66  85-0.48924 0.56049-0.36999 0.48036-0.48364 0.12213
  -7   3  -2  225.88   24.61  85-0.49383-0.14613-0.36028 0.81544-0.48816 0.49090
  -7   4  -6  828.11   45.44  86-0.49730-0.15568-0.35338 0.88329-0.49141 0.35622
  -5   4  -5   24.22   16.19  86-0.49770 0.00054-0.35257 0.81577-0.49179 0.36888
  -2   4  -8  918.78   37.88  86-0.49618 0.25496-0.35561 0.71725-0.49036 0.23041
  -1   2  -2 1114.59   24.95  86-0.49653 0.37344-0.35490 0.53103-0.49069 0.42617
  -1   4 -17   26.87   18.86  86-0.49639 0.37338-0.35519 0.68505-0.49056-0.08798
  -1   4 -16 1834.64   58.49  85-0.49492 0.36773-0.35810 0.68806-0.48919-0.05489
  -1   4 -15   99.66   20.39  85-0.49438 0.36293-0.35917 0.68932-0.48868-0.02175
  -1   4 -14  197.70   23.84  85-0.49422 0.35845-0.35950 0.68920-0.48853 0.01195
  -1   4 -13  721.04   36.35  86-0.49565 0.35617-0.35667 0.68590-0.48987 0.04787
  -1   4 -12 1770.67   52.22  86-0.49745 0.35370-0.35308 0.68151-0.49155 0.08354
   0   3 -19  175.65   20.10  85-0.49172 0.48752-0.36442 0.58702-0.48619-0.16916
   0   3  -9  908.25   30.27  86-0.49671 0.45227-0.35456 0.57347-0.49085 0.17471
  -4   4  -5  219.01   20.85  86-0.50043 0.08421-0.34747 0.77644-0.49411 0.36005
  -3   3  -2  124.84   12.57  86-0.49913 0.18238-0.35009 0.66939-0.49289 0.45162
  -3   4  -6   43.11   12.70  86-0.49887 0.16791-0.35061 0.74599-0.49265 0.31302
  -1   4 -18   30.38   15.42  86-0.49900 0.38003-0.35035 0.67988-0.49277-0.11931
   1   2  -9 3460.04   46.63  86-0.49952 0.56652-0.34930 0.45944-0.49326 0.16587
  -5   1 -17   60.42   17.92   3-0.08207-0.26960-0.74114 0.98531-0.43536-0.08776
  -5   1 -16 3113.10   70.29   2-0.08253-0.27390-0.74267 0.98720-0.43193-0.05798
  -5   1 -15  152.64   20.42   2-0.08267-0.27809-0.74313 0.98822-0.43090-0.02457
  -5   1 -14    4.47   13.62   3-0.08273-0.28286-0.74334 0.98824-0.43042 0.00993
  -5   1 -13  201.35   19.57   2-0.08259-0.28679-0.74287 0.98699-0.43148 0.04462
  -5   1 -12 1345.93   38.77   3-0.08218-0.29166-0.74150 0.98445-0.43456 0.08209
  -4   1 -20  459.11   36.72   2-0.08257-0.17483-0.74281 0.95414-0.43161-0.20573
  -4   1 -19    1.57   14.06   2-0.08376-0.17938-0.74674 0.95892-0.42266-0.17987
  -4   1  -8  338.93   16.25   2-0.08258-0.22757-0.74283 0.95081-0.43157 0.20549
  -3   1  -6 1282.56   25.67   2-0.08257-0.15554-0.74279 0.91562-0.43166 0.26336
  -2   1  -5   17.16    5.31   2-0.08276-0.07809-0.74344 0.88114-0.43020 0.28623
   0   1 -20   44.18   17.89   2-0.08365 0.14821-0.74640 0.82056-0.42345-0.25695
   0   1  -5 2002.25   31.35   2-0.08334 0.08450-0.74537 0.81401-0.42582 0.25895
   1   1 -19   39.28   21.86   2-0.08255 0.22339-0.74274 0.78169-0.43178-0.22503
   1   1 -18 2050.73   63.72   2-0.08390 0.22116-0.74720 0.78568-0.42161-0.20190
   1   1  -6  249.43   13.83   2-0.08263 0.16899-0.74300 0.77731-0.43118 0.21862
   2   0  -2 1185.62   15.60   3-0.08219 0.26289-0.74154 0.66421-0.43447 0.34860
   2   1 -16   38.56   17.07   3-0.08202 0.29095-0.74095 0.74447-0.43577-0.13026
   2   1 -15 1881.28   56.41   2-0.08281 0.28784-0.74360 0.74696-0.42983-0.10209
   2   1 -14  166.26   18.71   2-0.08348 0.28415-0.74583 0.74903-0.42477-0.07242
   2   1 -10   44.46   10.34   2-0.08369 0.26686-0.74652 0.74827-0.42319 0.06301
   2   1  -9    9.66    9.01   3-0.08264 0.26198-0.74303 0.74430-0.43113 0.10435
   3   0 -19  919.76   48.09   2-0.08311 0.41592-0.74460 0.64004-0.42756-0.25046
   4  -1  -3  351.96   10.11   3-0.08167 0.45817-0.73977 0.51918-0.43840 0.29631
   4   0 -13  127.05   18.21   3-0.08201 0.46939-0.74093 0.59971-0.43582-0.04773
   4   0 -12 1478.69   44.49   3-0.08235 0.46556-0.74207 0.60025-0.43328-0.01647
   4   0 -11   11.50   11.05   3-0.08222 0.46134-0.74162 0.59978-0.43427 0.01731
   4   0 -10   15.45   10.34   3-0.08182 0.45650-0.74028 0.59807-0.43727 0.05462
  -5   0  -3  679.11    8.25   4-0.07912-0.30344-0.73042 0.89465-0.45949 0.41638
  -5   1 -19   84.10   22.65   4-0.08056-0.26297-0.73541 0.97980-0.44889-0.14218
  -5   1 -18  104.85   22.00   3-0.08135-0.26616-0.73808 0.98291-0.44310-0.11462
  -5   1 -11  172.07   15.70   3-0.08095-0.29801-0.73671 0.97971-0.44608 0.12806
   1   1 -20  212.22   30.49   3-0.08129 0.22657-0.73787 0.77664-0.44354-0.24741
   2   1 -17    8.98   17.96   3-0.08129 0.29397-0.73787 0.74146-0.44354-0.15649
   3   0  -4 2097.36   29.25   4-0.08041 0.35014-0.73488 0.62369-0.45003 0.28419
   4   0 -16 1281.58   49.20   4-0.08014 0.47947-0.73393 0.59358-0.45206-0.13426
   4   0 -15   44.04   17.97   3-0.08091 0.47662-0.73659 0.59614-0.44633-0.10707
   4   0 -14  108.68   18.54   3-0.08177 0.47342-0.73950 0.59817-0.43997-0.07822
   4   0  -9  508.00   23.22   3-0.08100 0.45147-0.73690 0.59419-0.44565 0.09794
  -5   1 -20  455.28   36.18   4-0.07922-0.25957-0.73079 0.97615-0.45873-0.16768
  -4   1  -7   30.55    6.67   4-0.07869-0.23620-0.72893 0.93590-0.46261 0.27048
   2   1 -19 1483.66   58.81   4-0.07881 0.30007-0.72935 0.73330-0.46175-0.20665
   2   1 -18  155.49   21.78   4-0.08009 0.29702-0.73379 0.73760-0.45236-0.18216
   2   1  -7 2183.72   40.27   5-0.07862 0.24987-0.72869 0.72835-0.46310 0.20493
   4   0 -17   85.92   21.93   4-0.07898 0.48251-0.72994 0.59004-0.46050-0.15984
  -5   1  -9 1091.09   29.14   6-0.07644-0.31060-0.71992 0.96110-0.48164 0.23175
  -1   1  -4  982.96   19.26   5-0.07825-0.00637-0.72634 0.82889-0.46870 0.34732
  -1   2 -16   81.58   19.87   6-0.07668 0.01184-0.72078 0.90185-0.47994-0.05391
  -1   2 -15  122.58   20.49   5-0.07690 0.00775-0.72155 0.90267-0.47839-0.02104
  -1   2 -14  645.74   33.59   5-0.07691 0.00349-0.72159 0.90249-0.47832 0.01312
  -1   2 -13 1457.12   45.81   6-0.07672-0.00097-0.72093 0.90121-0.47963 0.04853
   0   1  -4  232.00   10.78   6-0.07676 0.07335-0.72105 0.78876-0.47939 0.34663
   1   1  -5 1413.59   27.16   5-0.07828 0.16007-0.72647 0.76011-0.46844 0.29016
   3   1 -16  491.65   33.49   6-0.07695 0.36546-0.72175 0.69030-0.47799-0.09846
   3   1 -15 1035.24   43.05   5-0.07759 0.36203-0.72402 0.69220-0.47342-0.06914
   3   1 -14  193.26   19.82   5-0.07804 0.35869-0.72559 0.69306-0.47023-0.03806
   3   1 -13   33.13   11.93   5-0.07818 0.35429-0.72609 0.69364-0.46921-0.00534
   3   1 -12 1111.43   38.38   5-0.07796 0.34978-0.72534 0.69280-0.47075 0.03086
   3   1 -11  560.60   27.43   5-0.07751 0.34522-0.72373 0.69053-0.47402 0.06818
   3   1 -10    1.30   10.12   6-0.07646 0.34006-0.71998 0.68650-0.48153 0.10955
   4   0 -19   43.23   22.39   6-0.07684 0.48817-0.72135 0.58194-0.47879-0.20988
   4   0 -18  143.74   21.78   5-0.07811 0.48559-0.72584 0.58634-0.46972-0.18463
   4   0  -7  452.30   19.06   6-0.07700 0.43935-0.72191 0.57785-0.47768 0.19800
  -3   1  -5   24.57    4.87   6-0.07565-0.16738-0.71695 0.88893-0.48785 0.35400
  -2   1  -4  391.06   12.10   6-0.07459-0.09121-0.71312 0.84970-0.49526 0.38477
  -2   2 -19   61.22   20.61   7-0.07428-0.05814-0.71199 0.92777-0.49742-0.12814
  -2   2 -18  319.73   30.41   6-0.07495-0.06245-0.71441 0.93080-0.49277-0.09884
  -2   2 -17  255.82   26.13   6-0.07553-0.06612-0.71653 0.93283-0.48867-0.06872
  -2   2 -16  387.73   27.55   6-0.07601-0.06944-0.71826 0.93388-0.48529-0.03786
  -2   2 -15   47.06   13.55   6-0.07623-0.07375-0.71903 0.93432-0.48376-0.00479
  -2   2 -14  526.81   28.91   6-0.07601-0.07841-0.71826 0.93366-0.48529 0.03106
  -2   2 -13  707.62   32.41   6-0.07558-0.08310-0.71670 0.93169-0.48833 0.06837
  -2   2 -12  298.39   21.81   6-0.07482-0.08834-0.71393 0.92831-0.49370 0.10786
  -1   2 -19   -1.69   19.60   7-0.07472 0.02218-0.71360 0.89509-0.49434-0.14130
  -1   2 -18  204.55   26.02   6-0.07545 0.01919-0.71624 0.89788-0.48924-0.11329
  -1   2 -17 1243.35   48.48   6-0.07623 0.01567-0.71903 0.90020-0.48376-0.08456
  -1   2 -12    3.24    9.20   6-0.07601-0.00613-0.71826 0.89848-0.48529 0.08867
  -1   2 -11  356.19   21.94   6-0.07485-0.01184-0.71406 0.89409-0.49346 0.13093
   0   2 -18 1916.72   63.50   7-0.07469 0.09916-0.71346 0.86009-0.49461-0.11853
   0   2 -17  288.29   28.90   6-0.07535 0.09555-0.71586 0.86258-0.48998-0.08977
   0   2 -16  324.88   26.42   6-0.07580 0.09171-0.71748 0.86437-0.48681-0.05784
   0   2 -15  697.57   34.63   6-0.07623 0.08773-0.71903 0.86533-0.48376-0.02657
   0   2 -14 2440.52   60.27   6-0.07623 0.08361-0.71903 0.86527-0.48376 0.00741
   0   2 -13   93.30   14.84   6-0.07601 0.07913-0.71826 0.86412-0.48529 0.04331
   0   2 -12  220.57   20.18   6-0.07537 0.07415-0.71592 0.86167-0.48985 0.08185
   0   2 -11  236.39   19.92   7-0.07441 0.06896-0.71245 0.85739-0.49654 0.12346
   2   1  -6  522.41   19.19   6-0.07498 0.24179-0.71452 0.71384-0.49256 0.26867
   3   1 -18  160.23   26.17   6-0.07520 0.37155-0.71533 0.68470-0.49100-0.15372
   3   1 -17    7.41   13.02   6-0.07623 0.36878-0.71903 0.68766-0.48376-0.12716
   3   1  -9   21.23   10.23   7-0.07482 0.33433-0.71395 0.68009-0.49367 0.15581
  -5   1  -8 2443.75   39.42   8-0.07205-0.31946-0.70275 0.94324-0.51436 0.29895
  -3   2 -19  293.84   31.02   7-0.07284-0.14077-0.70567 0.95571-0.50900-0.10600
  -3   2 -18  402.69   32.95   7-0.07341-0.14462-0.70779 0.95804-0.50504-0.07508
  -3   2 -17   26.33   16.98   7-0.07382-0.14934-0.70930 0.95974-0.50221-0.04392
  -3   2 -16  544.56   31.68   7-0.07397-0.15262-0.70983 0.96007-0.50120-0.01079
  -3   2 -15   25.62   11.77   7-0.07397-0.15771-0.70983 0.95982-0.50120 0.02359
  -3   2 -14  470.40   28.95   7-0.07354-0.16219-0.70827 0.95807-0.50415 0.06060
  -3   2 -13   -3.85   12.78   8-0.07275-0.16759-0.70536 0.95497-0.50957 0.10015
  -2   2 -20  847.11   47.24   7-0.07343-0.05515-0.70785 0.92469-0.50494-0.15454
  -2   2 -11    0.03   10.15   8-0.07325-0.09490-0.70718 0.92270-0.50618 0.15395
  -1   2 -20  100.95   20.68   7-0.07386 0.02582-0.70943 0.89137-0.50195-0.16862
  -1   2 -10  471.91   23.92   7-0.07320-0.01772-0.70699 0.88687-0.50654 0.17869
   0   2 -20  113.04   26.45   7-0.07297 0.10549-0.70614 0.85353-0.50812-0.17315
   0   2 -19  177.35   23.72   7-0.07393 0.10221-0.70970 0.85721-0.50145-0.14619
   0   2 -10 3511.20   60.84   7-0.07288 0.06293-0.70581 0.85087-0.50873 0.16980
   1   2 -18  361.31   32.59   8-0.07271 0.17737-0.70518 0.81768-0.50989-0.11405
   1   2 -17 1385.73   53.60   7-0.07329 0.17392-0.70735 0.81997-0.50587-0.08422
   1   2 -16  113.26   18.21   7-0.07386 0.17035-0.70943 0.82150-0.50195-0.05436
   1   2 -15  509.55   30.56   7-0.07408 0.16640-0.71023 0.82223-0.50045-0.02115
   1   2 -14  158.82   18.69   7-0.07408 0.16217-0.71023 0.82202-0.50045 0.01301
   1   2 -13 2185.43   55.45   7-0.07386 0.15763-0.70943 0.82071-0.50195 0.04881
   1   2 -12  364.94   24.56   7-0.07309 0.15255-0.70660 0.81790-0.50726 0.08857
   3   1 -19  166.43   23.32   7-0.07430 0.37482-0.71103 0.68068-0.49894-0.18027
   4   0  -6   26.50    7.06   8-0.07295 0.43112-0.70608 0.56192-0.50822 0.26194
  -6  -1  -1  530.87   11.61  11-0.06473-0.37546-0.67421 0.79453-0.56333 0.60050
  -4   2 -18  229.35   26.09   9-0.07022-0.22846-0.69536 0.97922-0.52749-0.04168
  -4   2 -17 1161.55   46.86   9-0.07049-0.23251-0.69637 0.97975-0.52571-0.00932
  -4   2 -16  323.93   26.69   9-0.07038-0.23721-0.69595 0.97930-0.52646 0.02549
  -3   2 -20  695.26   41.00   8-0.07201-0.13762-0.70206 0.95299-0.51546-0.13325
  -3   2 -12 1552.09   43.51   8-0.07166-0.17279-0.70077 0.94975-0.51781 0.14309
  -2   2 -10  324.56   20.05   8-0.07147-0.10036-0.70004 0.91410-0.51912 0.20243
   0   2  -9  125.47   13.90   9-0.07065 0.05631-0.69698 0.84148-0.52463 0.22010
   1  -1   2 1577.65   19.50   9-0.07062 0.18423-0.69685 0.57729-0.52486 0.58718
   1   1  -4  124.61    8.98   9-0.07072 0.14811-0.69726 0.73021-0.52413 0.38004
   1   2 -19  530.42   36.13   8-0.07186 0.18053-0.70152 0.81482-0.51645-0.14178
   1   2 -11 3481.43   63.97   8-0.07204 0.14717-0.70220 0.81326-0.51521 0.13085
   1   2 -10  155.71   16.79   9-0.07051 0.14123-0.69644 0.80663-0.52559 0.17578
   2   2 -16   -2.38   15.60   9-0.07056 0.24688-0.69663 0.77343-0.52524-0.04010
   2   2 -15  513.66   33.12   9-0.07054 0.24297-0.69658 0.77372-0.52534-0.00740
   2   2 -14  679.20   34.89   9-0.07039 0.23878-0.69600 0.77286-0.52637 0.02820
   3   0  -3  515.80   13.10   9-0.07019 0.33558-0.69525 0.58373-0.52770 0.39562
   4   1 -16  272.05   26.89   9-0.07016 0.43782-0.69512 0.62938-0.52792-0.05937
   4   1 -15  789.54   39.37   9-0.07045 0.43427-0.69623 0.63006-0.52596-0.02752
   4   1 -14  667.51   35.39   9-0.07051 0.43038-0.69644 0.62978-0.52559 0.00622
   4   1 -13   95.09   17.53   9-0.07021 0.42577-0.69533 0.62858-0.52755 0.04239
   5   0 -16  520.72   34.40   8-0.07113 0.54967-0.69879 0.52480-0.52139-0.07623
   5   0 -15  237.24   24.09   8-0.07173 0.54636-0.70102 0.52602-0.51735-0.04652
   5   0 -14   25.23   14.68   8-0.07179 0.54293-0.70127 0.52602-0.51690-0.01369
   5   0 -13  811.37   35.34   8-0.07179 0.53804-0.70124 0.52596-0.51695 0.02160
   5   0 -12  154.25   18.84   8-0.07134 0.53322-0.69959 0.52410-0.51995 0.05874
   5   0 -11   18.43   12.99   9-0.07047 0.52879-0.69630 0.51989-0.52584 0.09775
  -4   2 -20   -5.21   19.78  10-0.06914-0.22286-0.68988 0.97601-0.53675-0.10175
  -4   2 -19  649.07   38.02   9-0.06996-0.22479-0.69300 0.97783-0.53130-0.07240
  -4   2 -15  515.19   29.26   9-0.07007-0.24224-0.69342 0.97746-0.53057 0.06375
  -4   2 -14   39.91   15.42   9-0.06922-0.24767-0.69018 0.97407-0.53623 0.10414
  -3   2 -11  228.81   17.23   9-0.07000-0.17878-0.69314 0.94190-0.53106 0.19105
   2   1  -5 1025.49   24.11   9-0.06955 0.23187-0.69146 0.69034-0.53400 0.34418
   2   2 -19  387.15   35.21  10-0.06885 0.25810-0.68878 0.76706-0.53864-0.13043
   2   2 -18   86.01   21.89   9-0.06966 0.25447-0.69188 0.76994-0.53327-0.10120
   2   2 -17  162.12   21.63   9-0.07018 0.25085-0.69384 0.77198-0.52983-0.07082
   2   2 -13  975.19   38.26   9-0.07011 0.23421-0.69356 0.77064-0.53032 0.06624
   2   2 -12 1513.26   46.05   9-0.06920 0.22936-0.69011 0.76692-0.53635 0.10626
   3   1  -7  242.27   15.00   9-0.06928 0.32071-0.69042 0.65560-0.53580 0.26603
   4   1 -19  159.81   26.72  10-0.06837 0.44761-0.68692 0.62212-0.54184-0.14656
   4   1 -18  453.00   36.19   9-0.06903 0.44495-0.68947 0.62485-0.53746-0.11827
   4   1 -17  161.05   24.60   9-0.06985 0.44216-0.69258 0.62687-0.53204-0.08965
   4   1 -12  586.21   29.89   9-0.06973 0.42147-0.69214 0.62515-0.53281 0.08150
   4   1 -11  582.25   28.18  10-0.06872 0.41613-0.68828 0.62070-0.53951 0.12232
   5   0 -10   15.36   11.03  10-0.06912 0.52347-0.68978 0.51307-0.53691 0.14277
  -4   2 -13 1431.15   42.74  10-0.06812-0.25305-0.68479 0.96869-0.54451 0.14644
  -4   2 -12  439.80   24.49  11-0.06652-0.25877-0.67855 0.96120-0.55494 0.19108
  -3   2 -10  910.08   30.53  10-0.06736-0.18608-0.68182 0.93077-0.54950 0.24358
   1   2  -9 3337.80   56.81  10-0.06831 0.13475-0.68550 0.79632-0.54330 0.22760
   2  -1   1  967.66   11.54  11-0.06588 0.26431-0.67607 0.52276-0.55902 0.57535
   2   2 -11  323.36   21.39  10-0.06805 0.22385-0.68450 0.76155-0.54500 0.14940
   4   0  -5 3955.34   44.98  11-0.06694 0.42060-0.68020 0.53595-0.55221 0.34030
   4   1 -10   44.38   12.10  10-0.06706 0.41003-0.68066 0.61387-0.55144 0.16856
   5   0  -9 1617.04   39.39  10-0.06699 0.51658-0.68042 0.50419-0.55184 0.19271
  -5   2 -20  308.11   31.80  11-0.06514-0.30580-0.67226 0.99180-0.56526-0.06302
  -5   2 -19   31.09   20.37  11-0.06539-0.31164-0.67326 0.99320-0.56365-0.02921
  -5   2 -18   45.42   17.72  11-0.06551-0.31575-0.67372 0.99331-0.56290 0.00421
  -5   2 -17  741.76   38.78  11-0.06540-0.31899-0.67330 0.99215-0.56359 0.03911
  -5   2 -16 1330.46   47.57  11-0.06487-0.32442-0.67120 0.98984-0.56697 0.07665
  -5   2 -15  406.62   27.33  12-0.06417-0.32898-0.66843 0.98583-0.57139 0.11600
  -1   1  -3 2179.84   25.06  11-0.06563-0.02351-0.67421 0.77583-0.56211 0.47499
   0   1  -3  408.01   11.99  11-0.06493 0.05689-0.67146 0.73872-0.56655 0.46806
   2   2 -10 3257.78   59.78  11-0.06631 0.21780-0.67688 0.75366-0.55775 0.19653
   3   1  -6   92.47    9.95  12-0.06449 0.31102-0.66970 0.63515-0.56936 0.33416
   3   2 -19   38.31   21.98  12-0.06463 0.33368-0.67028 0.71531-0.56844-0.11075
   3   2 -18  374.82   33.79  11-0.06508 0.33012-0.67204 0.71756-0.56562-0.07970
   3   2 -17   70.81   20.20  11-0.06548 0.32630-0.67360 0.71910-0.56311-0.04920
   3   2 -16  362.02   28.15  11-0.06579 0.32257-0.67482 0.71949-0.56112-0.01635
   3   2 -15  117.65   17.95  11-0.06579 0.31820-0.67482 0.71913-0.56112 0.01794
   3   2 -14 1524.81   50.76  11-0.06540 0.31411-0.67330 0.71714-0.56358 0.05414
   3   2 -13  112.94   19.20  12-0.06471 0.30913-0.67057 0.71412-0.56798 0.09265
   4  -1  -2 1681.12   15.95  13-0.06151 0.43330-0.65781 0.43766-0.58790 0.47872
   4   1  -9  658.20   26.74  12-0.06482 0.40371-0.67102 0.60367-0.56726 0.21864
  -5   2 -14  197.18   20.65  12-0.06269-0.33492-0.66248 0.97975-0.58171 0.16022
  -4   2 -11 1222.21   35.77  12-0.06390-0.26609-0.66732 0.94998-0.57417 0.24478
  -1   2  -7  104.86   11.06  12-0.06278-0.04060-0.66288 0.84146-0.58110 0.35583
  -1   3 -19  530.20   37.97  13-0.06212-0.02194-0.66021 0.91699-0.58521-0.05131
  -1   3 -18  480.02   35.02  13-0.06231-0.02591-0.66099 0.91767-0.58401-0.01876
  -1   3 -17 1005.24   46.09  13-0.06225-0.03016-0.66075 0.91736-0.58438 0.01567
   0   2  -7  337.10   17.44  12-0.06314 0.04103-0.66431 0.80843-0.57888 0.34242
   0   3 -18  201.47   26.49  13-0.06220 0.05437-0.66053 0.88298-0.58471-0.02832
   0   3 -17   42.16   18.92  13-0.06207 0.05018-0.66001 0.88295-0.58551 0.00582
   2   2  -9 1000.32   32.06  12-0.06374 0.21081-0.66671 0.74339-0.57512 0.24820
   3   2 -12  508.53   27.60  12-0.06367 0.30411-0.66641 0.70991-0.57559 0.13480
   3   2 -11   45.54   13.27  13-0.06207 0.29823-0.66001 0.70295-0.58551 0.17892
   5   1 -16  171.72   23.57  13-0.06196 0.50858-0.65958 0.56207-0.58618-0.01143
   5   1 -15 1692.04   54.80  13-0.06187 0.50491-0.65920 0.56088-0.58675 0.02258
  -5   2 -13 1020.47   36.74  13-0.06067-0.34160-0.65398 0.97101-0.59482 0.20748
  -4   2 -10  960.13   30.86  13-0.06046-0.27413-0.65311 0.93488-0.59612 0.30084
  -2   3 -19  530.41   38.97  13-0.06096-0.10395-0.65515 0.94674-0.59307-0.03360
  -2   3 -18  175.32   26.01  13-0.06099-0.10785-0.65527 0.94678-0.59289 0.00094
  -2   3 -17  562.57   36.55  13-0.06079-0.11241-0.65446 0.94587-0.59410 0.03657
  -2   3 -16   -1.16   17.04  14-0.06043-0.11749-0.65300 0.94389-0.59629 0.07280
  -1   3 -16  497.51   31.48  13-0.06195-0.03492-0.65916 0.91613-0.58700 0.05289
  -1   3 -15  397.95   29.25  13-0.06127-0.03979-0.65638 0.91324-0.59122 0.09144
  -1   3 -14  799.90   37.69  13-0.06044-0.04487-0.65303 0.90901-0.59624 0.13031
   0   3 -19  184.61   24.62  13-0.06192 0.05876-0.65900 0.88215-0.58724-0.05988
   0   3 -16 1165.97   46.79  13-0.06195 0.04617-0.65916 0.88190-0.58700 0.04163
   0   3 -15  565.88   32.53  13-0.06150 0.04133-0.65730 0.87963-0.58982 0.07840
   0   3 -14  375.30   28.30  13-0.06058 0.03599-0.65360 0.87580-0.59539 0.11837
   1   2  -7 3513.77   52.74  13-0.06057 0.11945-0.65356 0.76331-0.59545 0.34779
   1   3 -19    3.86   21.22  14-0.06043 0.13763-0.65300 0.84196-0.59629-0.06205
   1   3 -18    7.63   19.83  13-0.06072 0.13377-0.65416 0.84287-0.59456-0.02949
   1   3 -17  971.48   46.99  13-0.06074 0.12948-0.65424 0.84299-0.59444 0.00356
   1   3 -16    9.03   18.03  14-0.06049 0.12542-0.65323 0.84169-0.59595 0.03930
   1   3 -15  135.63   21.35  14-0.06010 0.12076-0.65163 0.83927-0.59832 0.07687
   2   1  -4 2316.77   32.69  13-0.06067 0.21883-0.65397 0.65311-0.59484 0.43916
   3   2 -10 1304.97   39.63  14-0.06001 0.29183-0.65130 0.69377-0.59882 0.22632
   5   0  -7  517.40   20.72  14-0.05912 0.50123-0.64764 0.47095-0.60421 0.31223
   5   1 -18  168.04   25.68  13-0.06138 0.51649-0.65684 0.56060-0.59052-0.07585
   5   1 -17  249.00   25.24  13-0.06184 0.51315-0.65869 0.56168-0.58771-0.04496
   5   1 -14   10.48   14.60  13-0.06146 0.50126-0.65715 0.55845-0.59005 0.05942
   5   1 -13    8.25   15.02  14-0.06055 0.49655-0.65348 0.55448-0.59557 0.09867
  -5   2 -12  445.49   24.35  14-0.05800-0.34852-0.64320 0.95916-0.61052 0.25733
  -3   2  -8 2457.53   43.23  14-0.05875-0.20263-0.64626 0.89348-0.60609 0.36834
  -3   3 -19   10.85   20.90  14-0.05827-0.18798-0.64430 0.97021-0.60893-0.00625
  -3   3 -18  498.52   36.16  14-0.05819-0.19146-0.64397 0.96931-0.60940 0.02845
  -3   3 -17  295.60   28.74  15-0.05796-0.19563-0.64300 0.96740-0.61081 0.06381
  -2   2  -7  872.36   25.21  14-0.05913-0.12532-0.64781 0.86043-0.60383 0.38970
  -2   3 -15  357.05   26.09  14-0.05955-0.12246-0.64955 0.94025-0.60128 0.11187
  -2   3 -14  417.06   28.65  14-0.05830-0.12776-0.64439 0.93473-0.60880 0.15380
  -1   3 -13  238.72   22.18  14-0.05890-0.05084-0.64686 0.90278-0.60521 0.17359
   0   3 -13  467.61   27.44  14-0.05917 0.03056-0.64797 0.86993-0.60359 0.16121
   1   1  -3 2367.12   28.71  14-0.05820 0.13118-0.64399 0.67686-0.60938 0.49937
   1   3 -14  209.83   21.22  14-0.05913 0.11578-0.64781 0.83547-0.60383 0.11616
   1   3 -13 2627.73   63.37  15-0.05792 0.11019-0.64283 0.83004-0.61105 0.15742
   2   3 -19  126.25   25.25  15-0.05754 0.21502-0.64126 0.79668-0.61330-0.05598
   2   3 -18  368.14   34.21  15-0.05783 0.21142-0.64248 0.79724-0.61155-0.02375
   2   3 -17  116.52   24.13  15-0.05781 0.20757-0.64241 0.79680-0.61166 0.01049
   2   3 -16  335.96   29.50  15-0.05764 0.20278-0.64168 0.79569-0.61269 0.04600
   4   0  -4 2404.31   31.64  15-0.05681 0.40668-0.63826 0.49398-0.61757 0.43934
   4   2 -18  474.46   34.64  14-0.05921 0.40383-0.64813 0.66040-0.60336-0.05279
   4   2 -17    7.82   14.43  14-0.05944 0.40067-0.64908 0.66044-0.60197-0.02032
   4   2 -16    9.09   13.51  14-0.05944 0.39657-0.64908 0.66002-0.60197 0.01371
   4   2 -15 1894.10   57.62  14-0.05909 0.39179-0.64765 0.65864-0.60406 0.04994
   4   2 -14  183.40   22.94  14-0.05839 0.38716-0.64478 0.65546-0.60823 0.08804
   4   2 -13   50.49   15.68  15-0.05739 0.38181-0.64064 0.65109-0.61418 0.12747
   5   1 -12  633.56   30.05  14-0.05932 0.49062-0.64860 0.54946-0.60267 0.14030
   5   1 -11 1178.58   38.96  15-0.05761 0.48464-0.64157 0.54161-0.61286 0.18456
  -3   3 -16  594.67   33.62  15-0.05715-0.20125-0.63931 0.96408-0.61604 0.10353
  -3   3 -15   28.77   16.83  15-0.05608-0.20689-0.63489 0.95915-0.62228 0.14418
  -2   3 -13 1954.37   53.09  15-0.05663-0.13389-0.63719 0.92715-0.61904 0.19852
  -1   2  -6  680.20   21.58  15-0.05583-0.05184-0.63385 0.81165-0.62372 0.43262
  -1   3 -12  830.31   33.83  15-0.05687-0.05720-0.63818 0.89395-0.61764 0.22043
   0   2  -6  299.39   15.67  15-0.05664 0.03013-0.63720 0.78078-0.61902 0.41697
   0   3 -12  288.39   21.74  15-0.05750 0.02430-0.64076 0.86228-0.61398 0.20551
   1   3 -12  339.00   25.52  15-0.05614 0.10423-0.63513 0.82206-0.62194 0.20281
   2   3 -15    5.39   12.15  15-0.05711 0.19846-0.63915 0.79275-0.61627 0.08328
   2   3 -14 2010.18   58.74  15-0.05612 0.19312-0.63504 0.78875-0.62206 0.12285
   3   1  -5 1644.45   30.65  15-0.05711 0.29985-0.63915 0.60445-0.61627 0.41491
   3   2  -9   96.31   13.14  15-0.05658 0.28465-0.63695 0.67957-0.61937 0.28103
   4   2 -12   39.02   15.42  15-0.05593 0.37673-0.63428 0.64367-0.62312 0.17099
   5   1 -10   59.64   12.88  16-0.05492 0.47742-0.63005 0.53024-0.62898 0.23506
  -5   1  -6  214.69   10.17  16-0.05356-0.34756-0.62447 0.86326-0.63638 0.48959
  -5   2 -11  561.05   24.93  16-0.05390-0.35707-0.62588 0.94193-0.63446 0.31583
  -4   3 -19  874.50   46.41  16-0.05405-0.27184-0.62650 0.98606-0.63362 0.02975
  -4   3 -18   53.68   21.00  16-0.05365-0.27745-0.62484 0.98444-0.63588 0.06409
  -4   3 -17   26.53   18.99  17-0.05309-0.28229-0.62247 0.98095-0.63907 0.10347
  -3   3 -14   18.45   14.22  16-0.05414-0.21385-0.62691 0.95215-0.63306 0.18832
  -2   3 -12  109.29   16.60  16-0.05422-0.14093-0.62725 0.91703-0.63260 0.24614
  -1   3 -11   29.55   12.70  16-0.05418-0.06390-0.62706 0.88227-0.63286 0.26965
   0   3 -11  676.98   30.01  16-0.05493 0.01766-0.63021 0.85129-0.62854 0.25475
   1   2  -6  588.41   21.31  16-0.05390 0.10841-0.62590 0.73530-0.63443 0.42099
   1   3 -11  608.48   29.99  16-0.05364 0.09715-0.62478 0.81173-0.63596 0.25091
   2   3 -13  214.52   20.79  16-0.05469 0.18749-0.62923 0.78253-0.62990 0.16556
   2   3 -12   64.88   15.86  17-0.05299 0.18124-0.62207 0.77472-0.63960 0.20951
   3   3 -18  273.13   31.07  16-0.05366 0.28756-0.62486 0.74559-0.63585-0.01028
   3   3 -17   18.92   20.10  16-0.05356 0.28353-0.62446 0.74474-0.63639 0.02437
   3   3 -16  348.02   31.14  17-0.05329 0.27868-0.62332 0.74324-0.63793 0.05965
   4   2 -11 1583.44   46.11  16-0.05369 0.37019-0.62501 0.63436-0.63565 0.21752
   5   0  -6 1746.26   33.11  17-0.05195 0.48998-0.61762 0.44042-0.64552 0.38728
  -4   3 -16  964.75   42.83  17-0.05179-0.28761-0.61682 0.97566-0.64611 0.14454
  -4   3 -15   92.72   18.13  18-0.05048-0.29298-0.61124 0.96862-0.65338 0.18656
  -3   2  -7 2627.60   41.74  17-0.05129-0.21467-0.61468 0.86140-0.64891 0.44545
  -3   3 -13  853.87   35.73  17-0.05214-0.21955-0.61834 0.94232-0.64411 0.23442
  -2   2  -6  104.96    9.68  17-0.05091-0.13765-0.61306 0.82461-0.65103 0.47115
  -2   3 -11  429.03   24.58  17-0.05106-0.14879-0.61373 0.90333-0.65016 0.29817
  -1   3 -10 1084.83   35.83  18-0.05081-0.07187-0.61264 0.86707-0.65158 0.32286
   0   3 -10  634.99   28.75  17-0.05163 0.01009-0.61615 0.83694-0.64699 0.30755
   1   3 -10 1152.47   38.08  18-0.05071 0.08988-0.61222 0.79835-0.65212 0.30108
   2   0  -1  819.46    9.74  18-0.05064 0.22665-0.61190 0.53439-0.65253 0.59979
   2   3 -11  710.79   32.43  18-0.05056 0.17492-0.61159 0.76382-0.65293 0.25655
   3   0  -2    9.12    2.98  18-0.04951 0.30916-0.60707 0.49663-0.65874 0.56038
   3   2  -8  599.47   24.64  17-0.05242 0.27590-0.61951 0.66159-0.64256 0.33855
   3   3 -15  885.54   41.04  17-0.05254 0.27411-0.62001 0.73975-0.64189 0.09757
   3   3 -14  325.85   28.36  17-0.05133 0.26880-0.61485 0.73467-0.64869 0.13894
   4   2 -10   61.34   13.40  18-0.05100 0.36308-0.61346 0.62219-0.65051 0.26664
   5   1  -9  451.10   22.99  17-0.05117 0.47001-0.61419 0.51396-0.64956 0.28934
   5   2 -18   20.92   21.78  17-0.05158 0.47632-0.61594 0.59394-0.64727-0.01956
   5   2 -17  148.47   25.49  17-0.05142 0.47194-0.61524 0.59360-0.64818 0.01516
   5   2 -16  862.49   44.17  17-0.05116 0.46765-0.61415 0.59184-0.64961 0.05036
   5   2 -15  526.01   34.51  18-0.05063 0.46290-0.61186 0.58890-0.65259 0.08708
  -4   2  -8 1010.64   27.39  19-0.04835-0.29396-0.60154 0.88219-0.66489 0.43795
  -4   3 -14    2.60   14.43  19-0.04833-0.29954-0.60147 0.95888-0.66497 0.23226
  -3   3 -12 1507.66   44.53  18-0.04926-0.22675-0.60548 0.92929-0.65992 0.28454
   2   2  -6 1021.50   28.04  19-0.04829 0.18357-0.60130 0.67603-0.66519 0.44021
   3  -2   1 1403.08   18.24  19-0.04701 0.35661-0.59573 0.33377-0.67211 0.67589
   3   3 -13  861.24   37.63  18-0.04991 0.26333-0.60827 0.72736-0.65635 0.18023
   3   3 -12  279.03   23.77  19-0.04809 0.25693-0.60041 0.71869-0.66630 0.22465
   4   1  -6  569.94   20.50  18-0.04975 0.37700-0.60759 0.53908-0.65722 0.40986
   4   3 -18  198.03   28.25  19-0.04821 0.36166-0.60096 0.68782-0.66562 0.00874
   4   3 -17  548.50   37.91  19-0.04802 0.35786-0.60012 0.68624-0.66666 0.04221
   5   2 -14  518.99   32.17  18-0.04954 0.45800-0.60667 0.58304-0.65840 0.12693
   5   2 -13    0.21   13.69  19-0.04835 0.45203-0.60153 0.57688-0.66490 0.16811
  -4   3 -13  272.02   21.99  20-0.04566-0.30655-0.58956 0.94636-0.67999 0.28140
  -3   3 -11  179.37   17.73  20-0.04588-0.23431-0.59052 0.91299-0.67883 0.33786
  -2   3 -10  175.17   16.68  19-0.04719-0.15690-0.59624 0.88532-0.67184 0.35401
  -2   4 -19  962.67   49.32  20-0.04585-0.15023-0.59040 0.95574-0.67897 0.05271
  -1   2  -5  599.01   18.86  20-0.04581-0.06622-0.59020 0.76708-0.67921 0.52241
  -1   3  -9   36.01   11.17  20-0.04629-0.08041-0.59232 0.84632-0.67665 0.38219
  -1   4 -19  442.99   35.47  19-0.04756-0.06765-0.59786 0.93011-0.66983 0.03339
  -1   4 -18   33.29   19.91  19-0.04699-0.07342-0.59538 0.92862-0.67289 0.06864
  -1   4 -17   21.32   19.53  19-0.04648-0.07787-0.59316 0.92509-0.67562 0.10654
   0   2  -5   56.47    7.25  19-0.04740 0.01621-0.59717 0.73996-0.67069 0.50312
   0   3  -9  899.48   31.39  19-0.04764 0.00168-0.59821 0.81823-0.66940 0.36419
   0   4 -18   38.14   16.92  19-0.04784 0.00861-0.59908 0.89711-0.66832 0.05400
   0   4 -17  727.31   41.73  19-0.04716 0.00425-0.59612 0.89400-0.67198 0.09207
   0   4 -16  446.68   33.78  19-0.04641-0.00107-0.59283 0.89006-0.67602 0.12973
   1   3  -9 3092.29   58.05  19-0.04662 0.08161-0.59378 0.77962-0.67486 0.35814
   1   4 -18  195.61   27.70  19-0.04712 0.08888-0.59595 0.85955-0.67220 0.04670
   1   4 -17  739.89   43.12  19-0.04654 0.08406-0.59341 0.85697-0.67531 0.08410
   1   4 -16   15.03   17.72  20-0.04572 0.07897-0.58982 0.85305-0.67967 0.12258
   2   1  -3 1443.99   23.53  20-0.04615 0.19973-0.59169 0.58985-0.67741 0.55565
   2   3 -10 5291.15   79.47  19-0.04740 0.16746-0.59717 0.74896-0.67069 0.30868
   3   1  -4 2158.67   32.44  20-0.04597 0.28440-0.59092 0.55532-0.67834 0.51079
   4   2  -9  541.58   25.66  19-0.04726 0.35510-0.59656 0.60475-0.67144 0.32164
   4   3 -16  537.23   34.39  19-0.04748 0.35314-0.59751 0.68316-0.67026 0.08135
   4   3 -15  740.64   40.07  19-0.04659 0.34819-0.59364 0.67898-0.67504 0.11989
   5   2 -12 1369.12   45.54  20-0.04617 0.44640-0.59179 0.56691-0.67729 0.21391
  -2   4 -18    4.49   14.99  20-0.04497-0.15611-0.58623 0.95305-0.68318 0.09084
  -2   4 -17  -10.79   18.28  21-0.04394-0.16156-0.58173 0.94879-0.68854 0.13008
  -1   0   0 1573.60    8.79  23-0.03923-0.03161-0.56072 0.58449-0.71255 0.72785
  -1   4 -16 1783.02   58.18  20-0.04537-0.08279-0.58800 0.91989-0.68106 0.14617
  -1   4 -15  123.94   22.01  20-0.04392-0.08852-0.58165 0.91317-0.68864 0.18803
   0   4 -15  113.65   18.37  20-0.04488-0.00679-0.58588 0.88378-0.68361 0.17175
   0   4 -14  131.78   20.94  21-0.04335-0.01285-0.57911 0.87592-0.69161 0.21471
   1   2  -5  817.27   22.75  20-0.04493 0.09511-0.58606 0.69478-0.68340 0.50408
   1   4 -15  180.00   25.11  20-0.04441 0.07385-0.58380 0.84700-0.68608 0.16343
   2   3  -9  180.04   17.56  21-0.04331 0.15918-0.57893 0.73017-0.69183 0.36444
   2   4 -18   17.51   16.01  20-0.04488 0.16729-0.58588 0.81600-0.68361 0.04742
   2   4 -17  132.84   25.82  20-0.04441 0.16250-0.58380 0.81348-0.68608 0.08389
   2   4 -16  836.20   44.21  21-0.04362 0.15768-0.58032 0.80935-0.69020 0.12227
   3   3 -11  752.73   32.81  20-0.04537 0.25028-0.58800 0.70627-0.68106 0.27334
   4   3 -14  297.67   25.05  20-0.04521 0.34267-0.58730 0.67283-0.68191 0.16087
   4   3 -13  244.65   24.68  21-0.04359 0.33716-0.58017 0.66486-0.69038 0.20294
   5   2 -11  471.02   27.68  21-0.04347 0.43981-0.57965 0.55433-0.69099 0.26153
  -5   2  -9 1492.72   34.12  21-0.04138-0.37789-0.57039 0.88603-0.70095 0.45091
  -4   1  -4  247.68    8.36  22-0.04043-0.28796-0.56610 0.76983-0.70581 0.61683
  -4   3 -12 1227.16   39.81  21-0.04149-0.31578-0.57084 0.92896-0.70043 0.33593
  -3   2  -6 1176.71   26.18  22-0.04110-0.22904-0.56913 0.81498-0.70238 0.53329
  -3   3 -10  173.85   16.34  22-0.04092-0.24383-0.56831 0.89072-0.70332 0.39667
  -3   4 -19  880.01   48.33  21-0.04193-0.23492-0.57283 0.97381-0.69815 0.08279
  -3   4 -18 1289.59   54.14  21-0.04124-0.24000-0.56973 0.96994-0.70170 0.12025
  -2   3  -9 2079.82   45.54  21-0.04174-0.16646-0.57198 0.86081-0.69912 0.41603
  -2   4 -16  257.02   24.92  21-0.04270-0.16634-0.57626 0.94230-0.69418 0.17041
  -2   4 -15 1179.37   47.50  22-0.04114-0.17224-0.56929 0.93453-0.70220 0.21240
  -1   4 -14  216.50   24.69  21-0.04191-0.09486-0.57271 0.90404-0.69828 0.23168
   0   1  -2 1655.82   20.01  21-0.04167 0.02916-0.57167 0.63784-0.69948 0.63472
   0   3  -8  493.37   23.63  21-0.04213-0.00820-0.57372 0.79337-0.69712 0.42601
   0   4 -13 2117.11   58.84  22-0.04108-0.01925-0.56901 0.86539-0.70252 0.25921
   1   3  -8  162.72   15.43  22-0.04134 0.07168-0.57021 0.75548-0.70115 0.41913
   1   4 -14  504.25   31.18  21-0.04274 0.06774-0.57644 0.83927-0.69397 0.20496
   1   4 -13 1169.18   44.89  22-0.04083 0.06150-0.56790 0.82971-0.70377 0.24918
   2   4 -15   36.63   15.07  21-0.04226 0.15214-0.57428 0.80318-0.69647 0.16234
   2   4 -14  364.44   29.12  22-0.04080 0.14623-0.56777 0.79578-0.70392 0.20449
   3   3 -10  142.68   17.42  21-0.04191 0.24290-0.57271 0.69009-0.69828 0.32483
   3   4 -17  752.11   43.63  22-0.04101 0.23918-0.56871 0.76349-0.70286 0.08994
   4   1  -5 2789.18   40.90  22-0.04036 0.36328-0.56578 0.49630-0.70617 0.49242
   4   2  -8  567.67   25.04  21-0.04221 0.34609-0.57407 0.58163-0.69672 0.38080
   4   3 -12  405.84   28.32  22-0.04123 0.33033-0.56968 0.65394-0.70175 0.24847
   5   0  -5 2265.35   33.92  22-0.04117 0.47456-0.56944 0.39167-0.70203 0.47736
   5   3 -17 1261.44   53.91  22-0.04087 0.43007-0.56809 0.62019-0.70356 0.06953
   6   2 -16  366.84   32.22  22-0.04123 0.53694-0.56968 0.51316-0.70175 0.09117
  -4   2  -7  721.32   21.50  23-0.03849-0.30832-0.55727 0.83772-0.71514 0.52270
  -3   1  -3 1207.82   16.14  22-0.03859-0.21318-0.55773 0.72724-0.71463 0.64902
  -3   4 -17   22.70   17.74  22-0.03995-0.24638-0.56386 0.96424-0.70782 0.16069
  -3   4 -16   23.23   17.98  23-0.03842-0.25205-0.55696 0.95667-0.71548 0.20267
  -2   2  -5 3977.94   45.27  22-0.03885-0.15449-0.55892 0.77031-0.71332 0.56767
  -2   4 -14    1.92   15.88  23-0.03881-0.17937-0.55873 0.92403-0.71353 0.25802
  -1   1  -2 1321.22   16.67  22-0.03895-0.05475-0.55936 0.65974-0.71283 0.65943
  -1   4 -13  832.57   38.24  22-0.03938-0.10206-0.56129 0.89248-0.71069 0.27824
   0   4 -12  359.24   25.91  23-0.03835-0.02621-0.55666 0.85222-0.71581 0.30640
   2   2  -5 7878.80   71.17  22-0.03894 0.16990-0.55930 0.63324-0.71289 0.52180
   2   4 -13   60.88   18.59  23-0.03874 0.14003-0.55841 0.78582-0.71389 0.24768
   3   2  -6 2658.04   45.17  22-0.03941 0.25533-0.56145 0.60152-0.71052 0.47356
   3   4 -16  408.59   31.28  22-0.03991 0.23464-0.56367 0.75803-0.70803 0.12873
   3   4 -15   15.64   18.72  23-0.03875 0.22899-0.55846 0.75233-0.71383 0.16859
   4   0  -3   71.35    5.91  23-0.03877 0.38404-0.55855 0.41309-0.71373 0.56861
   4   3 -11 1017.22   39.47  23-0.03844 0.32345-0.55704 0.63997-0.71539 0.29610
   5   2 -10   20.03   11.95  22-0.03975 0.43235-0.56295 0.53667-0.70884 0.31251
   5   3 -16  510.63   34.19  22-0.03999 0.42554-0.56404 0.61526-0.70762 0.10684
   5   3 -15   20.47   18.44  22-0.03890 0.42070-0.55912 0.60950-0.71310 0.14633
   6   2 -15  259.82   24.42  22-0.04011 0.53169-0.56459 0.50722-0.70700 0.13007
   6   2 -14  268.61   26.64  23-0.03865 0.52645-0.55799 0.49982-0.71435 0.17123
  -4   3 -11  423.82   23.88  23-0.03677-0.32457-0.54948 0.90691-0.72356 0.39349
  -4   4 -18  434.70   33.76  24-0.03574-0.32532-0.54481 0.97856-0.72855 0.15678
  -3   4 -15  144.78   22.32  23-0.03633-0.25804-0.54750 0.94676-0.72568 0.24693
  -2   4 -13   18.63   15.38  24-0.03593-0.18679-0.54564 0.91103-0.72766 0.30586
  -1   4 -12 1905.28   53.14  23-0.03639-0.10921-0.54778 0.87823-0.72538 0.32721
   1   4 -12  147.27   18.04  23-0.03795 0.05446-0.55485 0.81677-0.71775 0.29759
   2   3  -8   46.19    9.40  23-0.03803 0.14991-0.55522 0.70586-0.71735 0.42353
   2   4 -12 1181.33   44.46  24-0.03610 0.13326-0.54644 0.77371-0.72681 0.29513
   3   3  -9   50.47   11.27  23-0.03770 0.23437-0.55374 0.67047-0.71896 0.37976
   3   4 -14  105.51   20.69  23-0.03707 0.22323-0.55085 0.74482-0.72209 0.21103
   4   4 -17 1834.56   65.94  24-0.03610 0.31428-0.54644 0.70747-0.72682 0.10294
   5   2  -9   75.48   13.57  24-0.03559 0.42252-0.54408 0.51800-0.72931 0.36819
   5   3 -14  898.32   42.02  23-0.03732 0.41469-0.55200 0.60301-0.72085 0.18813
   6   2 -13  425.05   29.60  23-0.03657 0.52069-0.54860 0.49061-0.72451 0.21520
  -5   1  -5  593.91   13.36  25-0.03278-0.37258-0.53048 0.76890-0.74303 0.63034
  -4   4 -17  210.20   26.97  24-0.03411-0.33259-0.53660 0.97072-0.73675 0.20035
  -3   3  -9 2780.17   51.29  24-0.03454-0.25504-0.53859 0.86136-0.73469 0.46216
  -3   4 -14  178.35   22.51  25-0.03383-0.26526-0.53535 0.93421-0.73805 0.29357
   0   2  -4 1750.12   30.05  24-0.03432-0.00102-0.53757 0.67974-0.73575 0.60166
   0   4 -11  153.00   18.84  24-0.03479-0.03429-0.53973 0.83563-0.73351 0.35806
   1   1  -2 1482.61   20.03  24-0.03554 0.10402-0.54319 0.57469-0.72987 0.65344
   1   4 -11  689.10   33.09  24-0.03487 0.04681-0.54013 0.80127-0.73308 0.34676
   3   4 -13 1898.34   56.70  24-0.03513 0.21682-0.54131 0.73447-0.73185 0.25469
   4   3 -10  479.84   27.15  24-0.03485 0.31574-0.54001 0.62274-0.73321 0.34790
   4   4 -16   32.66   15.81  24-0.03513 0.30993-0.54131 0.70141-0.73185 0.14117
   4   4 -15  906.49   45.31  25-0.03395 0.30414-0.53589 0.69519-0.73749 0.18111
   5   3 -13   86.20   16.38  24-0.03546 0.40839-0.54281 0.59273-0.73027 0.23207
   6   2 -12 1499.52   47.97  24-0.03412 0.51379-0.53668 0.47771-0.73667 0.26145
  -4   3 -10  135.96   14.99  26-0.03123-0.33456-0.52377 0.87977-0.75041 0.45436
  -4   4 -16  618.33   36.59  25-0.03198-0.33869-0.52727 0.96080-0.74690 0.24487
  -2   4 -12 1221.69   42.47  25-0.03254-0.19409-0.52989 0.89423-0.74427 0.35735
  -1   2  -4  239.47   11.69  26-0.03129-0.08512-0.52407 0.70009-0.75010 0.62732
  -1   4 -11  102.50   14.77  25-0.03267-0.11685-0.53046 0.86009-0.74369 0.37976
  -1   5 -18  961.16   50.24  25-0.03167-0.11944-0.52585 0.93242-0.74833 0.14465
   0   5 -17   -3.72   19.96  26-0.03189-0.04358-0.52685 0.90007-0.74733 0.16521
   1   2  -4  876.49   22.01  25-0.03271 0.07840-0.53065 0.63825-0.74349 0.59793
   1   5 -17   88.89   24.22  25-0.03218 0.03827-0.52822 0.86585-0.74595 0.15447
   2   3  -7  131.61   14.09  25-0.03168 0.13900-0.52589 0.67609-0.74829 0.48812
   2   4 -11   16.70   11.31  25-0.03291 0.12568-0.53160 0.75837-0.74252 0.34488
   2   5 -17  111.76   24.60  26-0.03109 0.11693-0.52311 0.82616-0.75106 0.14868
   3   3  -8   22.50    9.02  25-0.03267 0.22476-0.53046 0.64642-0.74369 0.43809
   3   4 -12  237.79   23.69  25-0.03242 0.20998-0.52931 0.72214-0.74485 0.30188
   4   4 -14 1019.59   45.95  25-0.03208 0.29836-0.52775 0.68692-0.74643 0.22382
   5   1  -6  296.27   15.61  26-0.03154 0.43818-0.52523 0.42214-0.74895 0.48950
   5   3 -12  621.33   32.12  25-0.03287 0.40197-0.53141 0.58079-0.74272 0.27827
   6   2 -11  219.55   20.43  26-0.03097 0.50609-0.52258 0.46296-0.75158 0.31067
   6   3 -17   17.39   21.49  25-0.03201 0.50268-0.52741 0.54512-0.74677 0.09998
   6   3 -16    9.33   19.74  25-0.03157 0.49576-0.52536 0.54181-0.74882 0.13820
  -4   4 -15  411.24   30.05  26-0.02945-0.34597-0.51528 0.94826-0.75880 0.29076
  -3   4 -13  755.16   34.12  26-0.03047-0.27284-0.52008 0.91854-0.75412 0.34345
  -2   4 -11  610.52   29.87  27-0.02858-0.20241-0.51122 0.87423-0.76272 0.40965
  -2   5 -18   70.34   24.30  27-0.02888-0.20395-0.51262 0.95299-0.76137 0.16804
  -1   5 -17  214.30   25.14  26-0.03051-0.12506-0.52027 0.92635-0.75393 0.18396
  -1   5 -16  327.55   31.26  27-0.02889-0.13103-0.51269 0.91829-0.76130 0.22525
   0   4 -10 1486.29   43.70  26-0.03051-0.04263-0.52027 0.81525-0.75393 0.41321
   0   5 -16  124.21   20.51  26-0.03059-0.04833-0.52066 0.89236-0.75355 0.20703
   0   5 -15 1137.79   49.40  27-0.02890-0.05450-0.51272 0.88359-0.76128 0.24812
   1   4 -10 2237.80   54.02  26-0.03080 0.03839-0.52162 0.78234-0.75259 0.40064
   1   5 -16  282.25   27.52  26-0.03084 0.03254-0.52182 0.85950-0.75240 0.19438
   1   5 -15  278.64   29.34  27-0.02914 0.02652-0.51386 0.85098-0.76018 0.23629
   2   4 -10 1353.17   43.93  27-0.02908 0.11755-0.51358 0.73967-0.76044 0.39706
   2   5 -16 1468.21   58.18  26-0.02964 0.11196-0.51619 0.81969-0.75792 0.18838
   3   1  -3   56.31    6.21  27-0.02923 0.26324-0.51429 0.47783-0.75976 0.62593
   3   2  -5 1353.29   30.77  26-0.02995 0.24150-0.51765 0.55724-0.75650 0.55372
   3   4 -11   -2.04   14.40  27-0.02925 0.20271-0.51435 0.70668-0.75970 0.35082
   4   3  -9  134.99   15.01  26-0.03038 0.30696-0.51969 0.60200-0.75450 0.40383
   4   4 -13  129.80   20.70  26-0.02988 0.29234-0.51734 0.67623-0.75679 0.26801
   5   2  -8 1899.96   44.08  26-0.02995 0.41377-0.51763 0.49067-0.75651 0.42878
   5   3 -11   -1.78   14.30  27-0.02944 0.39543-0.51526 0.56473-0.75883 0.32767
   5   4 -16  459.07   36.52  27-0.02903 0.38318-0.51334 0.63909-0.76068 0.15935
   6   3 -15  414.04   32.95  26-0.02982 0.49119-0.51707 0.53418-0.75707 0.17885
  -6  -1  -2  572.69   12.49  29-0.02251-0.41350-0.48249 0.60122-0.78944 0.79085
  -4   4 -14  159.83   21.10  28-0.02642-0.35321-0.50124 0.93295-0.77246 0.33813
  -3   2  -5  363.39   13.81  28-0.02648-0.24794-0.50151 0.74595-0.77220 0.63688
  -3   4 -12  234.41   21.79  28-0.02657-0.28126-0.50194 0.89935-0.77181 0.39496
  -2   5 -17   66.92   22.69  27-0.02728-0.20949-0.50530 0.94554-0.76865 0.20894
  -1   4 -10    8.76    8.87  27-0.02817-0.12614-0.50952 0.83837-0.76466 0.43464
  -1   5 -15  793.36   41.85  27-0.02677-0.13741-0.50288 0.90810-0.77093 0.26904
   0   3  -6   70.58   10.61  27-0.02679-0.03177-0.50298 0.72098-0.77083 0.56728
   0   5 -14  217.33   25.98  28-0.02646-0.06095-0.50140 0.87192-0.77231 0.29383
   1  -1   1  526.02    9.86  28-0.02649 0.14450-0.50155 0.38135-0.77217 0.79855
   1   5 -14   45.77   19.55  27-0.02696 0.01999-0.50381 0.84054-0.77006 0.28026
   2   2  -4 2333.38   36.75  27-0.02683 0.15337-0.50316 0.57653-0.77067 0.61359
   2   5 -15   58.21   16.89  27-0.02805 0.10573-0.50894 0.81175-0.76522 0.23049
   3   3  -7 4127.34   63.21  28-0.02626 0.21385-0.50045 0.61591-0.77319 0.50189
   3   5 -16   40.08   21.94  27-0.02699 0.18990-0.50392 0.77320-0.76995 0.18968
   4   1  -4  376.53   14.40  27-0.02693 0.34565-0.50365 0.43390-0.77021 0.59039
   4   4 -12  217.69   24.11  27-0.02710 0.28529-0.50443 0.66293-0.76947 0.31531
   5   0  -4   48.29    6.46  28-0.02482 0.45406-0.49360 0.31571-0.77949 0.58847
   5   4 -15  120.12   22.98  27-0.02752 0.37775-0.50645 0.63200-0.76757 0.19949
   6   2 -10  444.10   26.07  28-0.02674 0.49810-0.50277 0.44318-0.77103 0.36406
   6   3 -14  688.23   36.42  27-0.02809 0.48477-0.50913 0.52587-0.76503 0.22129
  -3   5 -18  135.16   26.59  28-0.02421-0.28917-0.49063 0.96462-0.78226 0.19987
  -2   5 -16  499.56   33.79  28-0.02541-0.21532-0.49635 0.93598-0.77706 0.25153
  -1   3  -6 1216.96   30.75  29-0.02366-0.11566-0.48797 0.73965-0.78464 0.59177
  -1   5 -14 1455.10   52.86  28-0.02420-0.14444-0.49056 0.89560-0.78231 0.31425
   0   4  -9 2297.29   51.95  28-0.02532-0.05215-0.49595 0.79035-0.77742 0.47068
   0   5 -13   19.00   15.48  28-0.02403-0.06764-0.48976 0.85826-0.78304 0.33927
   1   4  -9  241.60   18.94  28-0.02586 0.02900-0.49853 0.75904-0.77505 0.45706
   1   5 -13   -6.31   16.26  29-0.02430 0.01320-0.49106 0.82756-0.78187 0.32614
   2   4  -9  141.21   17.41  29-0.02425 0.10837-0.49083 0.71686-0.78208 0.45285
   2   5 -14  100.61   18.54  28-0.02582 0.09972-0.49833 0.80135-0.77523 0.27469
   3   4 -10  340.79   23.41  28-0.02532 0.19436-0.49595 0.68820-0.77742 0.40292
   3   5 -15  484.44   33.61  28-0.02541 0.18395-0.49635 0.76544-0.77706 0.23111
   4   3  -8  613.71   27.56  28-0.02490 0.29746-0.49395 0.57629-0.77925 0.46232
   4   4 -11   14.71   15.43  29-0.02381 0.27781-0.48870 0.64704-0.78399 0.36389
   5   3 -10  718.32   31.62  28-0.02570 0.38660-0.49774 0.54720-0.77578 0.37961
   5   4 -14 1226.54   48.71  28-0.02557 0.37164-0.49714 0.62290-0.77633 0.24300
   6   3 -13  256.65   23.33  28-0.02570 0.47835-0.49774 0.51471-0.77578 0.26650
  -4   4 -13   15.07   14.50  29-0.02217-0.36280-0.47995 0.91250-0.79121 0.39050
  -3   4 -11  420.30   25.58  30-0.02165-0.29038-0.47746 0.87432-0.79339 0.45060
  -3   5 -17  132.15   25.23  29-0.02246-0.29505-0.48136 0.95569-0.78998 0.23967
  -2   2  -4  157.13    9.23  29-0.02206-0.17578-0.47941 0.68953-0.79169 0.67945
  -2   4 -10   89.96   13.08  29-0.02325-0.21243-0.48520 0.84790-0.78658 0.46795
  -2   5 -15  717.46   37.93  29-0.02300-0.22208-0.48400 0.92369-0.78766 0.29645
  -1   4  -9 2559.08   54.16  29-0.02243-0.13655-0.48124 0.81002-0.79008 0.49415
  -1   5 -13  102.10   19.26  30-0.02121-0.15158-0.47531 0.87978-0.79526 0.36124
   1   5 -12 2029.39   58.52  30-0.02128 0.00583-0.47566 0.81155-0.79495 0.37294
   2   1  -2  231.53    9.08  29-0.02267 0.17190-0.48240 0.47984-0.78906 0.70082
   2   5 -13  401.20   28.94  29-0.02338 0.09302-0.48581 0.78860-0.78605 0.31886
   3   5 -14  367.03   29.16  29-0.02338 0.17753-0.48581 0.75493-0.78605 0.27388
   4   5 -16 1362.69   55.87  29-0.02313 0.26604-0.48460 0.72041-0.78712 0.19635
   4   5 -15  950.91   47.86  30-0.02150 0.26019-0.47670 0.71185-0.79405 0.23691
   5   3  -9  134.12   16.60  30-0.02106 0.37780-0.47455 0.52312-0.79591 0.43364
   5   4 -13   -2.00   11.65  29-0.02313 0.36556-0.48460 0.61010-0.78712 0.28776
   6   2  -9  771.01   31.02  30-0.02165 0.48883-0.47746 0.41813-0.79339 0.42055
   6   3 -12  101.24   18.54  29-0.02275 0.47097-0.48279 0.49982-0.78872 0.31368
   6   4 -16   27.40   21.36  30-0.02137 0.45542-0.47609 0.56878-0.79458 0.18244
  -3   5 -16   42.96   18.73  30-0.02022-0.30215-0.47028 0.94386-0.79985 0.28502
  -2   5 -14  631.83   35.81  30-0.02013-0.22951-0.46985 0.90920-0.80022 0.34288
   0   4  -8   -3.70   10.30  31-0.01928-0.06229-0.46569 0.75895-0.80372 0.53102
   0   5 -12   61.87   17.47  30-0.02019-0.07605-0.47013 0.84065-0.79997 0.38943
   1   4  -8  431.63   24.27  30-0.01995 0.01889-0.46893 0.72888-0.80099 0.51735
   2   5 -12 1069.11   43.18  30-0.02032 0.08579-0.47075 0.77291-0.79945 0.36684
   3   4  -9   16.96   10.22  30-0.02069 0.18575-0.47258 0.66422-0.79788 0.45744
   3   5 -13 1949.12   59.79  30-0.02095 0.17118-0.47380 0.74217-0.79683 0.31873
   4   4 -10 1619.47   49.12  30-0.01973 0.26939-0.46788 0.62651-0.80189 0.41590
   4   5 -14  237.89   28.48  31-0.01941 0.25385-0.46633 0.70124-0.80319 0.28017
   5   1  -5   49.16    7.70  30-0.01994 0.42245-0.46892 0.36687-0.80100 0.57577
   5   4 -12   39.53   16.81  30-0.02028 0.35818-0.47054 0.59570-0.79962 0.33471
   6   3 -11 1345.89   45.73  31-0.01920 0.46360-0.46529 0.48175-0.80407 0.36267
   6   4 -15  653.27   40.41  30-0.01958 0.44953-0.46716 0.56013-0.80249 0.22426
  -4   4 -12  658.58   31.69  31-0.01739-0.37141-0.45608 0.88767-0.81133 0.44487
  -3   3  -7   15.37    6.90  31-0.01690-0.28090-0.45370 0.77414-0.81327 0.60815
  -3   5 -15  772.00   40.66  31-0.01731-0.30865-0.45571 0.92912-0.81163 0.33116
  -2   3  -6 1769.58   35.88  32-0.01642-0.20410-0.45130 0.73697-0.81521 0.63316
  -2   4  -9   11.00   11.51  32-0.01688-0.22276-0.45360 0.81601-0.81335 0.52800
  -2   5 -13  490.13   31.82  32-0.01671-0.23700-0.45275 0.89114-0.81404 0.39109
  -1   5 -12   51.22   17.60  31-0.01726-0.16031-0.45544 0.86063-0.81185 0.41170
   0   2  -3  587.87   16.72  32-0.01661-0.02311-0.45224 0.59324-0.81445 0.71402
   0   5 -11 2664.63   63.73  32-0.01633-0.08419-0.45085 0.82028-0.81557 0.43869
   1   3  -5  123.47   12.13  32-0.01660 0.03504-0.45218 0.63515-0.81450 0.63388
   1   5 -11  567.41   32.73  31-0.01710-0.00256-0.45467 0.79121-0.81248 0.42519
   1   6 -16  377.80   35.33  32-0.01649-0.01365-0.45167 0.86417-0.81491 0.25621
   2   4  -8  162.17   16.17  31-0.01846 0.09823-0.46138 0.68725-0.80697 0.51224
   2   5 -11  158.51   21.75  32-0.01659 0.07777-0.45214 0.75391-0.81453 0.41617
   2   6 -16  -10.08   18.55  32-0.01649 0.06698-0.45166 0.82839-0.81492 0.24596
   3   2  -4   63.49    8.48  31-0.01749 0.22485-0.45659 0.49602-0.81091 0.64231
   3   5 -12   25.44   16.47  31-0.01767 0.16405-0.45746 0.72601-0.81020 0.36636
   4   2  -5  414.86   18.13  31-0.01789 0.30969-0.45858 0.46498-0.80928 0.59489
   4   3  -7  454.52   22.02  31-0.01809 0.28642-0.45952 0.54184-0.80850 0.52595
   4   5 -13   23.40   18.83  32-0.01671 0.24770-0.45272 0.68739-0.81406 0.32502
   5   4 -11  519.73   31.80  32-0.01671 0.35058-0.45274 0.57774-0.81404 0.38277
   5   5 -16  417.09   33.94  31-0.01792 0.34131-0.45870 0.66039-0.80918 0.20741
   5   5 -15    0.58   18.22  32-0.01649 0.33469-0.45166 0.65176-0.81492 0.24792
   6   4 -14  427.76   33.29  31-0.01742 0.44337-0.45626 0.54913-0.81118 0.26666
  -3   4 -10   58.26   13.32  32-0.01547-0.30050-0.44657 0.84327-0.81886 0.50996
  -3   5 -14  259.69   26.25  33-0.01408-0.31638-0.43967 0.91207-0.82430 0.37779
  -1   4  -8 2274.01   48.83  32-0.01551-0.14762-0.44677 0.77480-0.81870 0.55704
   0   3  -5  477.27   18.92  32-0.01589-0.04672-0.44865 0.66604-0.81720 0.64750
   0   6 -16  238.69   26.29  32-0.01539-0.09500-0.44615 0.89244-0.81919 0.27146
   1   2  -3 5833.26   52.15  32-0.01598 0.05733-0.44907 0.55613-0.81687 0.70512
   1   6 -15  227.50   28.86  33-0.01424-0.01965-0.44046 0.85275-0.82368 0.29841
   2   3  -5   38.82    9.64  33-0.01392 0.11296-0.43887 0.58762-0.82492 0.63306
   2   6 -15  935.35   48.66  33-0.01405 0.06073-0.43948 0.81748-0.82444 0.28821
   3   4  -8  853.78   33.39  32-0.01470 0.17550-0.44274 0.63445-0.82189 0.51562
   3   5 -11  231.10   24.56  33-0.01416 0.15594-0.44005 0.70750-0.82400 0.41440
   4   4  -9  660.39   32.04  32-0.01483 0.26016-0.44339 0.60146-0.82138 0.46971
   4   5 -12 1044.91   44.89  33-0.01374 0.24004-0.43797 0.67182-0.82562 0.37055
   5   3  -8  631.29   28.25  32-0.01493 0.36766-0.44390 0.49282-0.82098 0.49256
   5   5 -14  174.68   26.20  33-0.01392 0.32798-0.43884 0.63993-0.82494 0.29142
   6   2  -8  568.10   25.87  32-0.01511 0.47837-0.44480 0.38531-0.82027 0.48126
   6   3 -10  466.59   28.17  32-0.01462 0.45527-0.44231 0.45857-0.82222 0.41457
   6   4 -13  119.35   22.51  32-0.01474 0.43642-0.44291 0.53507-0.82175 0.31185
  -4   4 -11   47.81   13.76  34-0.01176-0.38112-0.42704 0.85753-0.83359 0.50124
  -2   5 -12  816.90   37.78  33-0.01245-0.24601-0.43054 0.86923-0.83094 0.44195
  -1  -1   1 1194.04   17.21  34-0.01199-0.03182-0.42819 0.37546-0.83272 0.88136
  -1   2  -3  269.34   11.24  34-0.01137-0.10938-0.42509 0.59991-0.83505 0.74559
  -1   3  -5  168.79   12.28  34-0.01168-0.13196-0.42664 0.67785-0.83389 0.67501
  -1   5 -11  536.91   29.31  33-0.01297-0.16853-0.43311 0.83713-0.82898 0.46352
  -1   6 -16   21.34   19.87  33-0.01251-0.18010-0.43081 0.91354-0.83073 0.29243
   0  -1   1 3767.39   28.12  34-0.01191 0.04909-0.42782 0.34128-0.83300 0.87033
   0   4  -7  131.01   14.29  34-0.01160-0.07476-0.42626 0.71939-0.83417 0.59550
   0   5 -10 1248.76   43.21  34-0.01137-0.09347-0.42509 0.79450-0.83505 0.49250
   0   6 -15  880.05   44.16  33-0.01313-0.10159-0.43395 0.88018-0.82833 0.31442
   1   4  -7   13.59    7.46  33-0.01280 0.00793-0.43226 0.69165-0.82962 0.57968
   1   5 -10   27.38   14.54  33-0.01255-0.01122-0.43100 0.76746-0.83058 0.47677
   1   6 -14  283.61   30.20  34-0.01176-0.02631-0.42707 0.83890-0.83356 0.34256
   2   4  -7 1951.72   46.55  34-0.01170 0.08729-0.42675 0.65181-0.83380 0.57269
   2   5 -10   67.14   17.79  33-0.01212 0.06947-0.42887 0.73069-0.83220 0.46734
   2   6 -14  187.59   27.20  34-0.01169 0.05414-0.42671 0.80418-0.83383 0.33207
   3   6 -15 1409.12   58.52  33-0.01233 0.13946-0.42994 0.77455-0.83139 0.28427
   5   4 -10 1351.63   45.92  33-0.01239 0.34221-0.43024 0.55500-0.83117 0.43386
   5   5 -13  845.93   42.68  34-0.01132 0.32175-0.42486 0.62531-0.83522 0.33539
   6   4 -12  553.41   34.44  34-0.01171 0.42927-0.42679 0.51848-0.83377 0.35727
  -3   4  -9  682.55   28.10  35-0.00850-0.31216-0.41036 0.80577-0.84575 0.57070
  -3   5 -13   -6.12   15.39  35-0.00973-0.32625-0.41660 0.89068-0.84122 0.42785
  -2   4  -8  919.05   31.57  35-0.00928-0.23494-0.41430 0.77596-0.84290 0.59166
  -2   6 -16  282.45   29.62  35-0.00865-0.26322-0.41112 0.92517-0.84520 0.31842
  -1   6 -15  924.89   46.18  34-0.01022-0.18548-0.41909 0.89962-0.83940 0.33612
   0   6 -14  396.27   32.05  34-0.01029-0.10869-0.41942 0.86551-0.83916 0.35928
   1   6 -13  337.90   29.67  35-0.00879-0.03369-0.41185 0.82292-0.84468 0.38788
   2   2  -3 1903.31   31.00  34-0.01075 0.13302-0.42176 0.49476-0.83742 0.71408
   2   6 -13  309.73   29.47  35-0.00878 0.04703-0.41181 0.78903-0.84470 0.37659
   3   5 -10   29.58   16.31  34-0.00975 0.14783-0.41668 0.68448-0.84116 0.46518
   3   6 -14   51.70   22.15  34-0.00993 0.13307-0.41759 0.76181-0.84050 0.32748
   4   1  -3   20.65    5.85  35-0.00833 0.32269-0.40950 0.34014-0.84636 0.70024
   4   3  -6  825.82   28.64  34-0.00978 0.27392-0.41685 0.49921-0.84105 0.59201
   4   4  -8   -0.53   11.16  35-0.00929 0.25044-0.41435 0.57164-0.84287 0.52504
   4   5 -11   57.38   18.73  34-0.00996 0.23206-0.41777 0.65202-0.84037 0.41980
   4   6 -15   18.32   22.10  35-0.00921 0.21723-0.41396 0.72488-0.84314 0.28453
   6   1  -6   39.54    8.55  34-0.00963 0.49568-0.41610 0.28170-0.84159 0.57071
   6   3  -9  137.15   17.84  35-0.00941 0.44655-0.41498 0.43062-0.84241 0.46817
   6   5 -15   25.70   22.33  35-0.00936 0.40851-0.41473 0.58256-0.84259 0.26341
  -2   5 -11   20.29   14.99  35-0.00747-0.25564-0.40468 0.84338-0.85017 0.49480
  -1   4  -7   76.73   12.58  35-0.00734-0.15985-0.40398 0.73143-0.85066 0.62287
  -1   5 -10  601.46   30.59  35-0.00773-0.17824-0.40601 0.80976-0.84923 0.51760
  -1   6 -14  634.78   38.71  35-0.00731-0.19292-0.40385 0.88392-0.85075 0.38124
   0   6 -13   10.63   17.92  35-0.00710-0.11657-0.40278 0.84862-0.85150 0.40547
   1   5  -9 1015.91   39.03  35-0.00736-0.02087-0.40409 0.73947-0.85059 0.53148
   2   5  -9 1724.08   50.40  35-0.00706 0.05972-0.40258 0.70378-0.85164 0.52163
   3   4  -7 1724.46   43.87  35-0.00816 0.16453-0.40818 0.59937-0.84769 0.57549
   3   6 -13    9.97   19.41  35-0.00722 0.12624-0.40336 0.74696-0.85110 0.37212
   4   0  -2  248.70    7.67  36-0.00631 0.34724-0.39872 0.25403-0.85434 0.74282
   4   6 -14   41.08   21.85  35-0.00707 0.21065-0.40261 0.71234-0.85163 0.32784
   5   3  -7  326.90   20.55  35-0.00808 0.35650-0.40775 0.45608-0.84800 0.55377
   5   4  -9  486.98   28.59  35-0.00747 0.33313-0.40464 0.52908-0.85020 0.48704
   5   5 -12 1303.26   49.27  35-0.00816 0.31469-0.40818 0.60869-0.84769 0.38191
   6   2  -7 2014.90   43.56  35-0.00718 0.46655-0.40319 0.34360-0.85122 0.54612
   6   4 -11 2852.59   67.59  35-0.00793 0.42164-0.40700 0.49859-0.84853 0.40617
   6   5 -14  492.75   36.62  35-0.00709 0.40160-0.40274 0.57047-0.85153 0.30687
   7   4 -14  394.62   31.85  35-0.00783 0.51317-0.40651 0.46622-0.84887 0.29360
  -4   4 -10  132.06   16.41  36-0.00469-0.39262-0.38977 0.81964-0.86035 0.56213
  -3   3  -6   55.58    8.64  36-0.00458-0.29699-0.38920 0.70860-0.86073 0.68936
  -3   5 -12   -0.63   12.84  36-0.00548-0.33380-0.39385 0.86556-0.85757 0.47927
  -2   6 -15   22.18   15.19  36-0.00594-0.27122-0.39618 0.91006-0.85598 0.36344
  -1   6 -13    1.54   15.97  37-0.00420-0.19987-0.38725 0.86483-0.86204 0.42747
   0   5  -9    0.89    9.55  36-0.00568-0.10332-0.39488 0.76410-0.85687 0.54860
   1   3  -4  489.41   19.48  37-0.00407 0.01829-0.38657 0.56888-0.86250 0.71555
   1   4  -6 1877.38   43.08  37-0.00447-0.00517-0.38862 0.64716-0.86113 0.64542
   1   6 -12  585.00   35.58  36-0.00532-0.04134-0.39301 0.80384-0.85815 0.43536
   2   6 -12   21.52   17.32  36-0.00539 0.03945-0.39335 0.77052-0.85792 0.42418
   3   1  -2  174.65    8.28  36-0.00468 0.23451-0.38973 0.35327-0.86038 0.76001
   3   5  -9 1421.55   46.77  36-0.00482 0.13826-0.39044 0.65777-0.85990 0.51853
   3   6 -12 1101.09   47.53  37-0.00407 0.11867-0.38659 0.72921-0.86248 0.41760
   4  -2  -1  589.51    9.79  39 0.00085 0.39738-0.36100 0.06694-0.87896 0.80149
   4   2  -4  728.16   22.08  36-0.00500 0.29282-0.39138 0.39707-0.85926 0.67851
   4   5 -10  403.40   26.84  36-0.00590 0.22410-0.39596 0.62939-0.85613 0.46924
   4   6 -13 1038.20   48.66  37-0.00442 0.20375-0.38837 0.69729-0.86129 0.37113
   5   1  -4  425.05   15.61  37-0.00462 0.40325-0.38940 0.28665-0.86060 0.66880
   5   5 -11  452.22   31.83  37-0.00448 0.30680-0.38867 0.58855-0.86109 0.42925
   6   5 -13 1516.29   56.50  37-0.00443 0.39489-0.38843 0.55520-0.86125 0.35019
   7   4 -13  413.35   32.22  36-0.00502 0.50606-0.39144 0.45036-0.85922 0.33795
  -4   3  -7  236.65   14.24  37-0.00198-0.37653-0.37558 0.72933-0.86954 0.67491
  -2   3  -5 4965.69   56.12  37-0.00266-0.22251-0.37909 0.66445-0.86726 0.71950
  -2   5 -10   66.96   16.15  38-0.00180-0.26563-0.37465 0.81184-0.87015 0.54987
  -2   6 -14 1244.12   50.84  37-0.00233-0.27874-0.37739 0.89130-0.86836 0.41036
  -1   5  -9 1294.65   42.13  38-0.00171-0.18826-0.37415 0.77671-0.87047 0.57316
   0   3  -4   14.35    7.16  37-0.00239-0.06486-0.37769 0.59428-0.86817 0.73263
   0   6 -12  832.90   39.50  37-0.00332-0.12417-0.38252 0.82755-0.86500 0.45352
   2   3  -4  681.39   23.10  38-0.00184 0.09686-0.37487 0.52322-0.87000 0.71166
   2   4  -6 1422.00   37.91  37-0.00349 0.07481-0.38340 0.60805-0.86442 0.63749
   2   6 -11 1242.38   48.16  38-0.00142 0.03099-0.37264 0.74910-0.87144 0.47193
   3  -2   0  947.64   14.82  38-0.00052 0.31464-0.36799 0.10648-0.87440 0.84240
   3   0  -1   94.83    3.85  39 0.00153 0.25496-0.35722 0.24526-0.88112 0.81491
   3   2  -3 3428.57   42.97  38-0.00158 0.20442-0.37351 0.41233-0.87088 0.73564
   4   4  -7  803.61   31.85  37-0.00231 0.23933-0.37729 0.53461-0.86843 0.58464
   5   0  -3   48.36    5.49  39 0.00099 0.42423-0.36007 0.18240-0.87936 0.72150
   5   2  -5   24.07    8.11  37-0.00315 0.37423-0.38166 0.35463-0.86557 0.63940
   5   4  -8  347.80   24.21  38-0.00163 0.32263-0.37377 0.49740-0.87071 0.54158
   5   6 -14   64.90   22.08  37-0.00264 0.28618-0.37900 0.65523-0.86731 0.33179
   6   3  -8   50.58   12.83  37-0.00315 0.43538-0.38164 0.39709-0.86558 0.52551
   6   4 -10   31.09   12.47  37-0.00345 0.41322-0.38318 0.47395-0.86457 0.45579
   7   4 -12  510.51   33.65  38-0.00157 0.49853-0.37344 0.43159-0.87093 0.38311
  -3   4  -8   -3.46    9.24  39 0.00042-0.32554-0.36243 0.75789-0.87787 0.63793
  -3   5 -11 1184.45   41.89  38 0.00030-0.34384-0.36307 0.83474-0.87747 0.53422
  -2   2  -3  728.93   16.76  39 0.00133-0.20347-0.35764 0.56626-0.88083 0.80236
  -2   4  -7  192.96   15.23  38 0.00001-0.24858-0.36458 0.72592-0.87653 0.66022
  -1   6 -12   73.48   20.09  38 0.00034-0.20912-0.36283 0.84155-0.87762 0.47784
   0   1  -1 3098.40   23.50  39 0.00103-0.01794-0.35920 0.42363-0.87987 0.84783
   0   5  -8 2672.06   57.88  39 0.00086-0.11448-0.36011 0.72831-0.87931 0.60558
   0   6 -11 1986.85   58.34  39 0.00100-0.13311-0.35939 0.80377-0.87975 0.50248
   1   5  -8 1900.10   49.19  38-0.00119-0.03139-0.37084 0.70545-0.87256 0.58783
   1   6 -11  723.85   36.49  38-0.00111-0.04997-0.37040 0.78094-0.87284 0.48454
   2   5  -8  493.67   26.76  38-0.00115 0.04948-0.37062 0.67096-0.87270 0.57696
   3   4  -6 1763.16   43.55  38-0.00001 0.15219-0.36466 0.55524-0.87647 0.63826
   3   5  -8   12.30   14.33  39 0.00088 0.12830-0.36001 0.62609-0.87937 0.57193
   3   6 -11  151.90   23.26  38-0.00007 0.11059-0.36496 0.70755-0.87629 0.46538
   4   5  -9   43.78   12.73  38-0.00086 0.21421-0.36908 0.60175-0.87369 0.52152
   4   6 -12 1318.24   51.08  38-0.00107 0.19605-0.37018 0.67879-0.87298 0.41691
   5   3  -6  747.56   27.98  39 0.00052 0.34348-0.36188 0.40940-0.87821 0.61755
   5   5 -10   16.81   16.62  38-0.00011 0.29869-0.36516 0.56400-0.87616 0.47791
   5   6 -13 1189.39   52.69  38 0.00025 0.27924-0.36332 0.63871-0.87731 0.37645
   6   5 -12   75.23   17.27  38-0.00107 0.38758-0.37018 0.53623-0.87298 0.39540
   7   5 -14 1019.67   48.83  39 0.00104 0.47267-0.35917 0.49228-0.87989 0.32345
  -4   1  -3 1159.18   12.63  40 0.00563-0.33865-0.33477 0.53636-0.89411 0.83811
  -4   4  -9  640.92   27.06  40 0.00390-0.40529-0.34394 0.77317-0.88879 0.62573
  -3   0  -1 1984.95   12.54  43 0.01253-0.24149-0.29763 0.38858-0.91415 0.91568
  -2   6 -13   22.96   13.95  39 0.00162-0.28756-0.35598 0.86976-0.88156 0.45829
  -1   3  -4 1040.44   25.65  40 0.00334-0.15133-0.34688 0.59721-0.88704 0.76272
   0   7 -15   11.15   16.40  39 0.00183-0.14883-0.35486 0.87573-0.88224 0.36802
   1   1  -1  989.72   14.66  40 0.00300 0.06114-0.34871 0.37917-0.88595 0.84240
   1   6 -10 1469.02   50.02  40 0.00362-0.05901-0.34540 0.75490-0.88793 0.53370
   1   7 -14  165.21   27.57  39 0.00284-0.07278-0.34952 0.83617-0.88547 0.39472
   2   6 -10   75.42   19.31  40 0.00323 0.02204-0.34748 0.72334-0.88669 0.52172
   2   7 -14  100.11   20.65  39 0.00204 0.00880-0.35375 0.80613-0.88292 0.38038
   3   3  -4 3436.96   50.91  40 0.00349 0.17228-0.34612 0.46010-0.88750 0.71717
   3   7 -14 1475.43   60.72  39 0.00289 0.08859-0.34929 0.76773-0.88561 0.37232
   4   6 -11   27.14   19.00  39 0.00303 0.18800-0.34853 0.65716-0.88606 0.46417
   5   6 -12  179.39   26.20  40 0.00346 0.27150-0.34628 0.62056-0.88740 0.42059
   6   1  -5  918.84   24.31  40 0.00397 0.47810-0.34355 0.20762-0.88901 0.65041
   6   4  -9  284.95   22.18  39 0.00187 0.40356-0.35464 0.44444-0.88238 0.50718
   6   5 -11   -4.45   16.36  40 0.00297 0.37984-0.34888 0.51437-0.88585 0.44186
   6   6 -14  280.66   32.70  40 0.00313 0.35999-0.34798 0.58951-0.88639 0.34064
   7   4 -11  305.12   27.13  39 0.00276 0.49077-0.34994 0.40711-0.88522 0.43059
  -2   5  -9   72.58   15.51  40 0.00524-0.27682-0.33725 0.77440-0.89307 0.60760
  -2   6 -12    5.98   15.90  41 0.00614-0.29625-0.33250 0.84505-0.89578 0.50665
  -1   5  -8  384.46   23.75  41 0.00562-0.20024-0.33527 0.73749-0.89420 0.63159
  -1   6 -11 1228.02   46.54  40 0.00535-0.21858-0.33668 0.81542-0.89340 0.52765
  -1   7 -15 1147.54   53.67  40 0.00547-0.23252-0.33605 0.89022-0.89376 0.39107
   0   6 -10  418.36   28.80  41 0.00615-0.14242-0.33242 0.77556-0.89583 0.55344
   0   7 -14  810.88   45.24  40 0.00509-0.15572-0.33807 0.85857-0.89260 0.41284
   1   2  -2   16.14    5.76  41 0.00631 0.03044-0.33160 0.43725-0.89629 0.81850
   1   5  -7  605.91   28.94  41 0.00613-0.04301-0.33256 0.66618-0.89575 0.64519
   1   7 -13  114.76   24.84  41 0.00598-0.08043-0.33331 0.81881-0.89532 0.43815
   2   5  -7   28.19   13.07  41 0.00582 0.03820-0.33421 0.63370-0.89481 0.63287
   2   7 -13  224.74   28.78  40 0.00533 0.00112-0.33679 0.78865-0.89333 0.42579
   3   6 -10  120.27   18.46  40 0.00449 0.10143-0.34124 0.68307-0.89075 0.51455
   3   7 -13  235.55   29.91  41 0.00579 0.08111-0.33434 0.75156-0.89474 0.41569
   4   4  -6 2745.00   54.77  41 0.00562 0.22689-0.33527 0.49119-0.89420 0.64429
   4   5  -8  353.34   25.73  40 0.00510 0.20472-0.33803 0.57017-0.89262 0.57366
   5   4  -7 3039.29   60.47  40 0.00546 0.31160-0.33612 0.45872-0.89372 0.59813
   5   5  -9 2866.69   66.79  40 0.00511 0.28913-0.33799 0.53655-0.89264 0.52812
   6   3  -7 1668.98   42.83  40 0.00455 0.42371-0.34095 0.35499-0.89092 0.58418
   6   6 -13   85.76   23.60  41 0.00595 0.35273-0.33348 0.57415-0.89523 0.38322
   7   5 -13   48.70   16.64  40 0.00420 0.46626-0.34282 0.47480-0.88983 0.36674
  -5   1  -4  160.40    5.17  43 0.01123-0.42080-0.30442 0.54003-0.91117 0.83164
  -3   5 -10   -6.82   10.86  42 0.00738-0.35708-0.32517 0.79845-0.90006 0.59080
  -1   7 -14   50.32   20.42  42 0.00852-0.24059-0.31904 0.87227-0.90343 0.43476
   0   2  -2  379.07   12.81  41 0.00783-0.05199-0.32273 0.46284-0.90141 0.83485
   0   5  -7 1082.36   36.68  42 0.00858-0.12661-0.31873 0.68617-0.90359 0.66432
   0   7 -13  128.26   24.44  42 0.00835-0.16367-0.31997 0.83969-0.90292 0.45688
   2   6  -9  114.79   20.41  42 0.00834 0.01257-0.31999 0.69506-0.90291 0.57209
   2   7 -12  804.99   43.17  42 0.00858-0.00628-0.31871 0.76933-0.90360 0.46964
   3   5  -7    9.61   12.33  42 0.00784 0.11715-0.32271 0.58887-0.90142 0.62803
   4   6 -10  180.01   22.86  41 0.00719 0.17918-0.32616 0.63396-0.89951 0.51173
   4   7 -13  548.56   39.70  41 0.00787 0.15984-0.32253 0.70610-0.90152 0.41124
   5   6 -11  183.22   24.50  41 0.00717 0.26389-0.32629 0.59992-0.89944 0.46625
   6   4  -8  491.43   28.16  42 0.00797 0.39293-0.32201 0.41139-0.90180 0.56066
   6   5 -10  935.17   41.86  41 0.00733 0.37096-0.32541 0.49029-0.89993 0.49017
   7   4 -10  597.15   33.10  41 0.00749 0.48162-0.32458 0.38131-0.90039 0.47969
   7   5 -12   14.71   18.71  41 0.00760 0.45868-0.32397 0.45550-0.90072 0.41168
  -3   3  -5 3429.66   45.03  43 0.01143-0.31767-0.30354 0.62215-0.91157 0.77490
  -2   6 -11   63.06   16.90  43 0.01120-0.30480-0.30479 0.81554-0.91092 0.55662
  -2   7 -15  423.19   35.68  43 0.01065-0.31789-0.30775 0.89535-0.90938 0.41756
  -1   6 -10  407.81   28.94  43 0.01071-0.22847-0.30741 0.78525-0.90956 0.57793
   1   6  -9  758.97   35.12  42 0.00921-0.06916-0.31553 0.72482-0.90526 0.58546
   1   7 -12   16.72   17.64  42 0.00976-0.08878-0.31256 0.79787-0.90684 0.48404
   2   2  -2 4813.11   46.41  43 0.01048 0.10735-0.30869 0.38065-0.90889 0.81913
   3   4  -5 2147.24   45.69  42 0.00938 0.13835-0.31462 0.50420-0.90575 0.70153
   3   6  -9  148.23   18.93  42 0.00947 0.09222-0.31416 0.65523-0.90599 0.56391
   3   7 -12 1041.36   47.53  42 0.00921 0.07367-0.31553 0.73255-0.90526 0.45978
   4   2  -3 2530.97   38.00  43 0.01128 0.27169-0.30438 0.30899-0.91114 0.76349
   4   7 -12   50.09   20.25  43 0.01124 0.15207-0.30457 0.68751-0.91104 0.45465
   5   2  -4 1538.21   32.19  43 0.01066 0.35671-0.30773 0.27923-0.90939 0.71610
   5   5  -8  226.28   22.68  43 0.01071 0.27926-0.30742 0.50488-0.90955 0.57914
   5   7 -13  483.63   37.69  43 0.01116 0.23652-0.30503 0.65377-0.91080 0.40940
   6   6 -12  887.28   43.88  42 0.00930 0.34576-0.31507 0.55536-0.90550 0.42691
  -4   3  -6  153.73   11.11  44 0.01351-0.39621-0.29265 0.64541-0.91710 0.75707
  -2   5  -8 1334.67   40.49  44 0.01311-0.28897-0.29478 0.73071-0.91603 0.66462
  -1   7 -13  239.99   28.54  43 0.01269-0.24899-0.29710 0.85066-0.91487 0.48013
   0   6  -9  523.85   30.36  43 0.01224-0.15339-0.29953 0.74334-0.91363 0.60499
   0   7 -12  862.01   44.08  43 0.01268-0.17230-0.29715 0.81692-0.91484 0.50301
   1   3  -3 2020.45   35.59  43 0.01175-0.00199-0.30220 0.48377-0.91227 0.79936
   2   1  -1  758.94   13.88  44 0.01371 0.13114-0.29154 0.28801-0.91765 0.86193
   2   3  -3 1501.93   32.02  44 0.01313 0.07756-0.29468 0.44212-0.91608 0.79166
   2   7 -11  154.40   24.98  44 0.01304-0.01503-0.29520 0.74606-0.91582 0.51629
   3   7 -11  265.52   29.27  44 0.01326 0.06531-0.29398 0.71048-0.91643 0.50527
   4   3  -4 2081.75   40.45  43 0.01192 0.24428-0.30128 0.38110-0.91274 0.73086
   4   5  -7 1435.16   43.98  43 0.01171 0.19360-0.30242 0.53378-0.91215 0.62753
   4   6  -9  446.07   30.52  43 0.01233 0.16996-0.29908 0.60618-0.91386 0.56033
   5   4  -6  313.34   21.15  44 0.01339 0.29919-0.29328 0.41534-0.91678 0.65485
   5   6 -10  412.09   29.16  43 0.01180 0.25485-0.30197 0.57570-0.91239 0.51353
   6   3  -6   21.98   10.02  44 0.01355 0.41059-0.29240 0.30619-0.91722 0.64391
   6   5  -9  815.42   38.35  43 0.01266 0.36149-0.29726 0.46179-0.91478 0.53906
   6   6 -11  160.25   25.02  44 0.01327 0.33770-0.29392 0.53380-0.91646 0.47200
   7   4  -9  311.73   25.14  44 0.01315 0.47164-0.29457 0.35061-0.91614 0.52961
   7   5 -11   31.76   14.09  43 0.01175 0.45043-0.30220 0.43341-0.91227 0.45690
   7   6 -13  470.68   37.23  44 0.01322 0.42543-0.29420 0.50133-0.91632 0.39250
  -3   1  -2 5661.08   25.49  45 0.01793-0.27417-0.26811 0.43469-0.92893 0.89578
  -3   5  -9   72.30   15.14  44 0.01477-0.36740-0.28554 0.75596-0.92073 0.64600
  -3   6 -12  105.83   17.17  44 0.01418-0.38471-0.28880 0.83451-0.91914 0.54123
  -2   3  -4 2080.45   34.53  44 0.01448-0.24419-0.28714 0.57147-0.91995 0.80668
  -2   7 -14  393.38   32.46  44 0.01443-0.32747-0.28741 0.87586-0.91982 0.46018
  -1   2  -2 1174.89   20.37  45 0.01641-0.14172-0.27653 0.45037-0.92503 0.86927
  -1   5  -7  335.93   20.78  44 0.01414-0.21337-0.28903 0.69072-0.91903 0.69098
   0   3  -3  735.59   21.10  44 0.01448-0.08594-0.28718 0.50282-0.91993 0.81843
   1   5  -6  376.82   22.14  44 0.01452-0.05591-0.28695 0.62010-0.92005 0.70361
   1   6  -8  515.19   30.54  45 0.01556-0.07989-0.28121 0.68993-0.92281 0.63729
   1   7 -11 1229.97   48.85  44 0.01410-0.09720-0.28926 0.77395-0.91892 0.53013
   2   5  -6   21.41   10.26  44 0.01385 0.02576-0.29064 0.58969-0.91823 0.69050
   2   6  -8  164.98   18.54  44 0.01452 0.00202-0.28695 0.66183-0.92005 0.62338
   3   5  -6  536.31   28.11  45 0.01556 0.10478-0.28123 0.54627-0.92280 0.68389
   3   6  -8  906.97   39.81  44 0.01539 0.08195-0.28218 0.62320-0.92235 0.61432
   4   4  -5  118.59   13.94  44 0.01508 0.21339-0.28385 0.43955-0.92155 0.70565
   4   7 -11  324.28   31.34  44 0.01516 0.14386-0.28345 0.66629-0.92174 0.49915
   5   1  -3 1803.96   28.21  45 0.01645 0.37768-0.27631 0.17282-0.92513 0.76586
   5   7 -12  483.24   36.60  44 0.01463 0.22903-0.28631 0.63513-0.92035 0.45262
   6   2  -5  313.43   16.90  44 0.01476 0.43663-0.28562 0.22430-0.92069 0.68154
   6   4  -7  704.38   31.50  44 0.01527 0.38182-0.28279 0.37167-0.92206 0.61477
   7   5 -10 1324.94   48.71  45 0.01626 0.44134-0.27738 0.40814-0.92463 0.50321
  -2   6 -10  645.68   33.82  45 0.01758-0.31642-0.26958 0.78136-0.92836 0.60750
  -2   7 -13  609.12   38.66  46 0.01833-0.33495-0.26543 0.85145-0.93025 0.50605
  -1   6  -9   11.43   13.87  45 0.01704-0.23947-0.27257 0.75007-0.92699 0.62923
  -1   7 -12  366.49   28.84  45 0.01683-0.25733-0.27373 0.82645-0.92645 0.52549
   0   5  -6  144.82   16.08  45 0.01776-0.14038-0.26856 0.63588-0.92883 0.72384
   0   6  -8 2021.39   54.11  46 0.01850-0.16397-0.26447 0.70690-0.93068 0.65582
   0   7 -11   73.50   20.34  45 0.01696-0.18071-0.27303 0.79174-0.92677 0.54863
   2   7 -10  270.42   27.98  45 0.01748-0.02398-0.27011 0.72081-0.92812 0.56218
   3   3  -3 5821.44   63.48  46 0.01792 0.15347-0.26767 0.38127-0.92923 0.79317
   3   7 -10  369.39   31.40  45 0.01774 0.05666-0.26868 0.68523-0.92877 0.55212
   4   1  -2  126.64    7.40  45 0.01789 0.29222-0.26788 0.19755-0.92914 0.81594
   4   6  -8 1093.62   43.74  45 0.01786 0.16012-0.26801 0.57489-0.92908 0.60977
   5   5  -7   12.99   13.97  45 0.01728 0.26830-0.27123 0.46861-0.92760 0.63137
   5   6  -9 1214.71   46.19  45 0.01641 0.24605-0.27605 0.54899-0.92536 0.56024
   5   7 -11  372.59   33.33  46 0.01826 0.22096-0.26578 0.61419-0.93009 0.49654
   6   5  -8    9.77   14.47  46 0.01831 0.35184-0.26552 0.42961-0.93021 0.58829
   6   6 -10  850.20   42.54  45 0.01756 0.32928-0.26969 0.50948-0.92831 0.51808
   7   6 -12  253.39   26.61  45 0.01654 0.41789-0.27536 0.48206-0.92569 0.43661
  -3   6 -11   33.98   16.80  46 0.02016-0.39592-0.25545 0.80113-0.93482 0.59043
   1   7 -10  376.72   28.40  46 0.01898-0.10624-0.26203 0.74647-0.93192 0.57755
   2   6  -7 1970.67   53.78  47 0.02107-0.00881-0.25034 0.62462-0.93702 0.67423
   3   2  -2 1641.89   28.14  46 0.01919 0.17931-0.26086 0.29906-0.93244 0.83085
   4   5  -6  535.33   27.02  46 0.01923 0.18180-0.26062 0.49183-0.93255 0.68227
   4   7 -10  534.55   34.05  46 0.01948 0.13526-0.25922 0.64187-0.93317 0.54528
   6   7 -12 1398.82   56.45  46 0.01927 0.30402-0.26039 0.57571-0.93265 0.45417
   7   4  -8 1118.23   39.91  46 0.01952 0.46118-0.25903 0.31527-0.93325 0.58072
   7   6 -11   98.51   23.69  47 0.02054 0.41034-0.25330 0.45988-0.93575 0.47997
  -4   2  -4  423.73   12.16  48 0.02331-0.38363-0.23798 0.51429-0.94221 0.85055
  -3   5  -8  396.59   23.38  48 0.02343-0.38002-0.23728 0.70602-0.94249 0.70123
  -2   5  -7   80.30   13.44  47 0.02228-0.30256-0.24375 0.67917-0.93984 0.72199
  -2   7 -12  132.93   23.63  48 0.02321-0.34453-0.23850 0.82414-0.94200 0.55203
  -1   3  -3 1072.83   24.82  47 0.02205-0.17473-0.24505 0.49460-0.93929 0.84873
  -1   5  -6   71.95   13.00  48 0.02349-0.22731-0.23691 0.63763-0.94264 0.74796
  -1   7 -11  826.46   39.83  47 0.02186-0.26646-0.24615 0.79834-0.93883 0.57213
   0   7 -10  876.43   41.47  47 0.02228-0.19053-0.24379 0.76228-0.93982 0.59617
   0   8 -13    2.16   21.20  48 0.02303-0.21055-0.23952 0.83342-0.94158 0.49462
   1   6  -7  329.42   25.24  47 0.02280-0.09150-0.24085 0.64976-0.94104 0.68980
   1   8 -12  211.41   27.63  48 0.02359-0.13381-0.23640 0.79490-0.94285 0.51930
   2  -1   0  288.70    6.10  49 0.02675 0.17618-0.21841 0.06487-0.94986 0.92798
   2   5  -5 7364.70   90.10  48 0.02298 0.01222-0.23981 0.53849-0.94146 0.74811
   2   7  -9  -11.51   16.33  48 0.02287-0.03383-0.24043 0.69144-0.94121 0.60951
   2   8 -12  416.26   33.23  47 0.02198-0.05141-0.24545 0.77090-0.93913 0.50446
   3   6  -7   14.75   11.25  47 0.02173 0.07137-0.24686 0.58723-0.93854 0.66462
   3   7  -9  123.48   22.75  47 0.02276 0.04716-0.24106 0.65720-0.94095 0.59856
   3   8 -12   -8.38   14.61  47 0.02173 0.02915-0.24686 0.73882-0.93854 0.49275
   5   4  -5  151.09   15.92  47 0.02275 0.28597-0.24114 0.36314-0.94092 0.71343
   5   6  -8   10.14   14.90  48 0.02303 0.23773-0.23956 0.51542-0.94156 0.60965
   5   7 -10 1315.06   53.51  47 0.02282 0.21258-0.24070 0.58968-0.94110 0.54179
   6   3  -5  479.44   22.38  48 0.02393 0.39546-0.23446 0.24842-0.94363 0.70473
   6   4  -6  189.57   18.18  48 0.02326 0.36946-0.23826 0.32712-0.94209 0.66872
   6   6  -9   80.25   19.81  47 0.02264 0.32046-0.24173 0.48117-0.94067 0.56476
   6   7 -11   84.06   23.55  47 0.02305 0.29659-0.23940 0.55397-0.94163 0.49702
   7   5  -9   51.15   14.33  47 0.02160 0.43150-0.24756 0.37933-0.93824 0.55115
  -2   6  -9  292.70   23.35  48 0.02451-0.32758-0.23143 0.74214-0.94476 0.65795
  -1   6  -8   10.91   10.89  48 0.02422-0.25066-0.23311 0.70958-0.94410 0.68036
   0   6  -7  196.24   20.22  49 0.02621-0.17581-0.22178 0.66368-0.94852 0.70809
   1   5  -5 1541.91   41.04  48 0.02405-0.06978-0.23405 0.56654-0.94372 0.76131
   1   7  -9   12.10   12.57  48 0.02455-0.11647-0.23122 0.71565-0.94485 0.62427
   2   8 -11   11.66   18.56  49 0.02602-0.06010-0.22287 0.74761-0.94810 0.54747
   3   5  -5  853.87   32.10  48 0.02430 0.09176-0.23263 0.49729-0.94429 0.73946
   3   8 -11 1377.10   57.28  49 0.02570 0.02129-0.22472 0.71600-0.94739 0.53568
   4   3  -3  561.63   21.27  49 0.02592 0.22591-0.22345 0.30328-0.94788 0.79987
   4   4  -4   14.84    9.26  49 0.02562 0.19844-0.22516 0.38057-0.94722 0.76521
   4   6  -7   36.64   12.68  48 0.02430 0.14961-0.23263 0.53918-0.94429 0.65901
   4   7  -9 1497.72   53.24  48 0.02430 0.12636-0.23263 0.61463-0.94429 0.58994
   5   5  -6  929.29   36.57  48 0.02500 0.25665-0.22867 0.42616-0.94585 0.68363
   6   5  -7  100.64   18.20  48 0.02508 0.34074-0.22825 0.39248-0.94602 0.63809
   7   6 -10   81.94   21.75  48 0.02510 0.40332-0.22812 0.43403-0.94607 0.52287
   8   6 -12   12.62   20.65  48 0.02521 0.48870-0.22749 0.40023-0.94632 0.44605
  -3   6 -10  756.70   34.45  49 0.02682-0.40629-0.21756 0.76209-0.94996 0.63930
  -2  -1   0 3799.56   30.30  50 0.02879-0.14922-0.20631 0.18722-0.95408 0.97794
  -2   7 -11  448.51   31.47  50 0.02853-0.35398-0.20780 0.79327-0.95355 0.59676
  -1   4  -4 1363.96   32.83  50 0.02806-0.20790-0.21049 0.53528-0.95257 0.82681
  -1   7 -10  839.83   40.60  49 0.02744-0.27680-0.21402 0.76640-0.95128 0.61809
  -1   8 -13   70.92   24.36  49 0.02782-0.29638-0.21188 0.83982-0.95207 0.51551
   0   5  -5  303.49   20.10  49 0.02791-0.15477-0.21137 0.57814-0.95225 0.78093
   0   7  -9  135.93   21.69  50 0.02799-0.20034-0.21091 0.72862-0.95242 0.64284
   0   8 -12    5.10   18.63  50 0.02757-0.22026-0.21331 0.80979-0.95154 0.53763
   1   8 -11  941.99   47.45  50 0.02806-0.14252-0.21048 0.76957-0.95258 0.56294
   2   6  -6  142.16   18.72  50 0.02861-0.02067-0.20733 0.58097-0.95372 0.72513
   2   7  -8  605.82   35.39  50 0.02835-0.04333-0.20886 0.65843-0.95317 0.65513
   3   7  -8 1298.64   49.44  50 0.02815 0.03759-0.20996 0.62552-0.95277 0.64382
   4   5  -5  379.74   23.81  49 0.02780 0.16923-0.21197 0.44289-0.95203 0.73567
   4   8 -11 1486.31   58.13  49 0.02651 0.10090-0.21937 0.67685-0.94928 0.52583
   5   2  -3   25.99    6.79  49 0.02772 0.33546-0.21244 0.18450-0.95186 0.79270
   5   6  -7  304.76   26.18  50 0.02827 0.22564-0.20929 0.48186-0.95301 0.65624
   5   7  -9  435.45   33.70  49 0.02754 0.20358-0.21348 0.56229-0.95148 0.58601
   6   2  -4  271.66   15.37  50 0.02915 0.41774-0.20421 0.14315-0.95483 0.74983
   6   6  -8  609.56   35.13  50 0.02803 0.31030-0.21065 0.45005-0.95251 0.61037
   6   7 -10  309.63   29.88  49 0.02726 0.28817-0.21509 0.52977-0.95088 0.53985
   7   3  -6    6.45   10.56  50 0.02853 0.47455-0.20777 0.18908-0.95356 0.66908
   7   4  -7   35.00   12.88  49 0.02701 0.45032-0.21652 0.27273-0.95035 0.63139
   7   5  -8   94.55   18.90  49 0.02769 0.42190-0.21264 0.34357-0.95179 0.59920
  -3   3  -4  450.52   16.18  51 0.03152-0.34215-0.19080 0.50808-0.95958 0.85593
   1   3  -2 6137.05   59.53  50 0.03037-0.02500-0.19746 0.37851-0.95732 0.87823
   1   6  -6  525.67   29.36  51 0.03048-0.10350-0.19683 0.60486-0.95754 0.73997
   1   7  -8   96.65   19.96  51 0.03048-0.12636-0.19685 0.68074-0.95754 0.67080
   2   3  -2 9486.91   76.03  51 0.03057 0.05573-0.19631 0.34336-0.95772 0.86716
   2   8 -10  436.92   35.03  51 0.03060-0.06871-0.19617 0.72116-0.95777 0.59103
   3   1  -1  440.15   11.28  51 0.03082 0.19443-0.19485 0.15780-0.95822 0.89053
   3   6  -6  458.62   26.89  50 0.02896 0.05979-0.20559 0.54580-0.95448 0.71446
   3   8 -10  468.11   36.45  50 0.03006 0.01259-0.19925 0.69080-0.95671 0.57893
   4   2  -2  150.46   10.53  51 0.03168 0.24690-0.18989 0.19465-0.95989 0.84637
   4   6  -6   -3.15   12.89  51 0.03084 0.13828-0.19473 0.49956-0.95826 0.70708
   4   7  -8   27.77   16.81  50 0.02971 0.11685-0.20130 0.58323-0.95599 0.63591
   4   8 -10   44.47   22.01  51 0.03077 0.09249-0.19517 0.65234-0.95811 0.56896
   5   8 -11   97.29   21.45  50 0.02896 0.17888-0.20559 0.62926-0.95448 0.52060
   7   6  -9  596.22   36.36  50 0.02997 0.39263-0.19979 0.40583-0.95652 0.56899
   7   7 -11  111.55   21.28  50 0.02913 0.37116-0.20464 0.48584-0.95482 0.49800
   8   6 -11  183.10   23.04  50 0.02933 0.48110-0.20344 0.37647-0.95524 0.48865
  -3   5  -7 1675.17   42.09  52 0.03353-0.39466-0.17850 0.64659-0.96351 0.75569
  -2   5  -6   66.34   12.30  51 0.03269-0.31696-0.18345 0.61745-0.96193 0.77842
  -2   6  -8  475.91   27.46  51 0.03206-0.33965-0.18708 0.69737-0.96075 0.70741
  -1   6  -7 3246.66   65.12  51 0.03214-0.26314-0.18660 0.66295-0.96091 0.73100
  -1   7  -9 1004.14   42.92  52 0.03333-0.28681-0.17968 0.73092-0.96314 0.66389
  -1   8 -12    6.20   17.98  52 0.03247-0.30627-0.18473 0.81444-0.96152 0.55849
   0   8 -11  666.78   38.87  51 0.03153-0.22694-0.19018 0.78304-0.95973 0.58066
   1   4  -3  150.09   12.47  51 0.03128-0.05334-0.19161 0.44806-0.95925 0.84549
   1   8 -10   76.24   21.91  51 0.03276-0.15220-0.18301 0.74238-0.96208 0.60615
   2   5  -4  258.02   19.54  52 0.03292-0.00206-0.18209 0.48023-0.96237 0.80261
   5   4  -4   19.67   10.66  52 0.03311 0.27137-0.18100 0.30291-0.96272 0.76893
   5   5  -5 1926.86   49.36  52 0.03305 0.24398-0.18135 0.37824-0.96261 0.73448
   5   7  -8 1262.50   50.37  51 0.03269 0.19413-0.18343 0.53167-0.96194 0.63070
   5   8 -10    9.95   20.80  52 0.03298 0.17088-0.18172 0.60525-0.96249 0.56208
   6   4  -5  153.03   16.19  51 0.03260 0.35603-0.18394 0.27252-0.96177 0.72278
   6   5  -6 1653.99   48.09  51 0.03235 0.32930-0.18540 0.34927-0.96130 0.68752
   6   7  -9  543.73   34.49  51 0.03186 0.27901-0.18826 0.50263-0.96036 0.58363
   7   7 -10  139.83   25.50  52 0.03321 0.36172-0.18039 0.46122-0.96292 0.54130
   8   6 -10  107.60   21.63  52 0.03375 0.47240-0.17723 0.35040-0.96391 0.53080
  -3   6  -9  344.29   24.02  52 0.03424-0.41842-0.17408 0.71804-0.96505 0.68820
  -2   3  -3  209.35   11.27  52 0.03519-0.26922-0.16850 0.45168-0.96674 0.88654
  -2   7 -10  317.48   26.57  52 0.03454-0.36496-0.17235 0.75798-0.96558 0.64316
  -1   5  -5  771.96   28.63  52 0.03442-0.24265-0.17305 0.57351-0.96536 0.80489
   0   3  -2   76.91    7.71  52 0.03434-0.11044-0.17348 0.38845-0.96523 0.89727
   0   4  -3   39.00    9.12  53 0.03540-0.13895-0.16730 0.45773-0.96710 0.86437
   0   6  -6  657.41   30.85  52 0.03441-0.18873-0.17307 0.61503-0.96536 0.75897
   0   7  -8  739.15   35.60  52 0.03414-0.21102-0.17468 0.69188-0.96486 0.68927
   1   2  -1 1172.64   21.37  52 0.03472-0.00213-0.17129 0.27666-0.96590 0.92116
   1   5  -4 2198.18   47.96  52 0.03457-0.08487-0.17215 0.50442-0.96564 0.81734
   2   7  -7 1123.41   44.41  52 0.03458-0.05413-0.17211 0.62157-0.96565 0.70195
   2   8  -9   15.62   19.29  53 0.03542-0.07813-0.16718 0.69194-0.96714 0.63466
   3   3  -2   61.75    9.22  52 0.03448 0.13260-0.17270 0.28632-0.96547 0.86312
   3   5  -4  434.36   23.21  52 0.03377 0.07807-0.17685 0.44105-0.96419 0.79331
   3   7  -7  255.10   23.24  52 0.03414 0.02733-0.17468 0.59008-0.96486 0.69014
   3   8  -9  106.36   22.16  52 0.03455 0.00392-0.17224 0.66270-0.96561 0.62213
   4   7  -7 1476.32   52.06  53 0.03543 0.10662-0.16710 0.54858-0.96716 0.68146
   4   8  -9   -9.79   18.80  53 0.03527 0.08365-0.16806 0.62494-0.96687 0.61220
   5   6  -6  255.24   24.07  52 0.03509 0.21493-0.16907 0.44151-0.96657 0.70412
   6   6  -7  495.14   29.74  52 0.03401 0.30013-0.17540 0.41449-0.96464 0.65674
   7   4  -6  238.01   20.33  52 0.03511 0.43723-0.16898 0.22500-0.96660 0.68221
   7   5  -7  881.93   37.41  52 0.03414 0.41114-0.17468 0.30551-0.96486 0.64604
   7   6  -8 1019.50   44.37  53 0.03530 0.38271-0.16785 0.37366-0.96694 0.61384
  -3   4  -5 1561.88   34.09  54 0.03811-0.37596-0.15095 0.54337-0.97180 0.83307
  -1   8 -11   23.85   18.47  53 0.03678-0.31396-0.15881 0.78570-0.96961 0.60143
   0   8 -10 1098.97   47.35  53 0.03645-0.23628-0.16074 0.75346-0.96905 0.62430
   1   7  -7 1114.94   43.54  53 0.03698-0.13733-0.15761 0.64130-0.96995 0.71777
   1   8  -9  141.44   24.08  54 0.03778-0.16130-0.15289 0.71143-0.97127 0.64985
   2   2  -1 2434.62   31.47  53 0.03662 0.07684-0.15978 0.23134-0.96933 0.91306
   2   6  -5 1664.90   46.88  53 0.03666-0.03309-0.15954 0.53301-0.96940 0.77482
   3   6  -5   49.51   12.90  53 0.03666 0.04791-0.15954 0.49893-0.96940 0.76377
   4   5  -4   19.90   11.92  53 0.03690 0.15572-0.15809 0.38863-0.96981 0.78738
   5   3  -3  374.02   18.00  53 0.03658 0.29562-0.16002 0.20655-0.96926 0.80981
   5   7  -7  341.67   29.45  54 0.03805 0.18420-0.15129 0.49868-0.97171 0.67431
   5   8  -9 1003.86   49.36  53 0.03740 0.16208-0.15514 0.57855-0.97064 0.60483
   6   7  -8 1665.32   57.16  53 0.03695 0.27012-0.15781 0.47216-0.96989 0.62718
   6   8 -10   28.61   16.40  53 0.03641 0.24759-0.16098 0.55052-0.96898 0.55804
   7   7  -9  953.01   46.76  54 0.03774 0.35292-0.15314 0.43409-0.97120 0.58362
   8   6  -9  782.86   40.14  54 0.03848 0.46295-0.14873 0.32131-0.97241 0.57383
  -4   4  -6   80.02   10.55  55 0.04115-0.45519-0.13288 0.55892-0.97651 0.81477
  -2   4  -4 4884.91   59.34  54 0.03913-0.30047-0.14494 0.50369-0.97342 0.85872
  -2   6  -7  193.83   19.64  55 0.04038-0.35210-0.13751 0.64671-0.97535 0.75641
  -2   7  -9 1411.94   48.55  55 0.04083-0.37494-0.13482 0.71906-0.97602 0.68798
  -1   6  -6   21.82   13.75  55 0.04059-0.27540-0.13624 0.61096-0.97567 0.78022
  -1   7  -8  392.56   28.79  55 0.04006-0.29807-0.13940 0.69041-0.97486 0.71049
   0   2  -1 1002.72   18.61  54 0.03917-0.08773-0.14469 0.28378-0.97348 0.94005
   0   5  -4 1252.85   35.26  54 0.03885-0.17012-0.14663 0.51254-0.97297 0.83587
   1   6  -5 1947.01   49.79  54 0.03889-0.11630-0.14639 0.55375-0.97303 0.78994
   2   8  -8  857.84   43.06  55 0.04070-0.08746-0.13559 0.65941-0.97583 0.67780
   3   7  -6  548.34   32.33  55 0.04060 0.01659-0.13619 0.55057-0.97568 0.73523
   3   8  -8  283.89   29.59  54 0.03985-0.00584-0.14067 0.63149-0.97454 0.66539
   4   6  -5  585.70   29.84  54 0.03864 0.12652-0.14784 0.45355-0.97264 0.75560
   4   8  -8 1320.18   53.75  55 0.04026 0.07442-0.13825 0.59469-0.97516 0.65473
   6   5  -5  400.73   25.56  55 0.04040 0.31652-0.13738 0.30091-0.97538 0.73596
   6   6  -6 1996.49   56.38  55 0.04055 0.28930-0.13648 0.37487-0.97561 0.70141
   6   8  -9  804.05   44.84  55 0.04071 0.23877-0.13552 0.52435-0.97585 0.59886
   7   3  -5   25.50   10.33  54 0.03944 0.45946-0.14309 0.12419-0.97391 0.72357
   8   7 -10  378.10   34.41  55 0.04042 0.43382-0.13725 0.38473-0.97541 0.54275
  -1   4  -3   96.06   10.56  56 0.04346-0.22753-0.11995 0.44360-0.97962 0.88795
  -1   8 -10 1725.01   59.24  55 0.04224-0.32296-0.12728 0.75358-0.97790 0.64443
   0   6  -5   22.33   12.21  56 0.04350-0.20191-0.11972 0.56086-0.97967 0.80754
   0   7  -7   12.23   11.34  55 0.04119-0.22280-0.13357 0.65057-0.97637 0.73515
   0   8  -9  104.12   22.90  55 0.04200-0.24637-0.12875 0.72104-0.97755 0.66699
   1   8  -8  150.02   22.77  56 0.04358-0.17135-0.11922 0.67740-0.97978 0.69272
   2   7  -6   68.47   14.71  55 0.04156-0.06556-0.13139 0.58031-0.97691 0.74774
   4   3  -2 4347.43   54.49  55 0.04198 0.20581-0.12883 0.20849-0.97753 0.86344
   4   7  -6  152.75   21.53  55 0.04194 0.09553-0.12908 0.51038-0.97747 0.72597
   5   0  -2 2932.03   22.88  57 0.04638 0.37463-0.10226-0.07524-0.98343 0.85746
   5   1  -2 2812.91   31.85  56 0.04427 0.34601-0.11506 0.01187-0.98072 0.85481
   5   5  -4   39.10   12.87  55 0.04233 0.23069-0.12672 0.32367-0.97804 0.78393
   5   6  -5 1719.58   50.74  55 0.04267 0.20289-0.12472 0.39677-0.97851 0.75031
   5   8  -8 1499.69   57.62  55 0.04249 0.15274-0.12577 0.54878-0.97826 0.64685
   6   4  -4 1122.04   34.80  56 0.04283 0.34124-0.12375 0.21206-0.97874 0.77350
   6   7  -7  214.79   25.90  56 0.04269 0.26039-0.12460 0.43812-0.97854 0.66987
   7   5  -6 1886.60   51.50  55 0.04164 0.39977-0.13091 0.26132-0.97703 0.69176
   7   6  -7  983.72   40.99  55 0.04139 0.37280-0.13236 0.33762-0.97667 0.65688
   7   7  -8   20.10   19.22  56 0.04292 0.34406-0.12321 0.40335-0.97886 0.62477
  -3   5  -6   12.89   10.02  56 0.04521-0.41056-0.10933 0.57683-0.98203 0.80891
  -2   5  -5   43.94   10.60  56 0.04446-0.33428-0.11389 0.54819-0.98104 0.83137
  -1   3  -2 4650.84   48.42  56 0.04386-0.20094-0.11754 0.36607-0.98024 0.92338
   1   7  -6  690.93   33.62  56 0.04414-0.14888-0.11583 0.59836-0.98062 0.76285
   1   9 -10  761.68   45.59  57 0.04533-0.19579-0.10863 0.74167-0.98218 0.62633
   2   4  -2   64.75   11.06  56 0.04480 0.00944-0.11186 0.33423-0.98149 0.89063
   2   5  -3  228.56   16.46  56 0.04410-0.01767-0.11608 0.41391-0.98056 0.85530
   2   6  -4 2211.07   53.31  57 0.04568-0.04644-0.10647 0.47942-0.98263 0.82224
   3   2  -1 1094.73   22.05  56 0.04390 0.15032-0.11729 0.15522-0.98029 0.91216
   3   5  -3   31.44   11.27  56 0.04454 0.06256-0.11340 0.37706-0.98115 0.84490
   3   6  -4 3674.21   69.11  57 0.04539 0.03465-0.10828 0.44749-0.98225 0.81080
   3   8  -7 1715.13   58.53  57 0.04547-0.01573-0.10775 0.59775-0.98237 0.70728
   3   9  -9  119.55   24.92  57 0.04583-0.03930-0.10560 0.67112-0.98282 0.63920
   4   8  -7 1228.00   50.62  57 0.04572 0.06462-0.10628 0.56220-0.98267 0.69621
   5   4  -3 3441.94   57.10  56 0.04484 0.25525-0.11158 0.23343-0.98155 0.82218
   5   7  -6  256.00   26.25  56 0.04465 0.17352-0.11276 0.46020-0.98129 0.71882
   6   1  -3  763.68   18.39  57 0.04549 0.42817-0.10767-0.02761-0.98238 0.81102
   6   2  -3  381.27   16.55  57 0.04640 0.39626-0.10209 0.04126-0.98353 0.81211
   6   8  -8  155.90   24.77  57 0.04561 0.22939-0.10691 0.49547-0.98254 0.64013
   7   4  -5  463.94   24.94  56 0.04432 0.42392-0.11474 0.17022-0.98086 0.72995
   7   8  -9  355.23   34.69  57 0.04557 0.31359-0.10716 0.46250-0.98249 0.59470
   8   6  -8  -11.57   14.67  57 0.04472 0.45493-0.11234 0.28567-0.98138 0.61623
   8   7  -9    9.83   19.88  57 0.04521 0.42561-0.10935 0.35666-0.98203 0.58311
  -5   0  -3 1295.44   13.71  60 0.05434-0.43668-0.05318 0.21139-0.99171 0.94410
  -4   0  -2  107.94    4.00  60 0.05315-0.35874-0.06058 0.18462-0.99069 0.96669
  -2   7  -8  277.62   24.22  58 0.04818-0.38698-0.09130 0.67499-0.98562 0.73211
  -1  -1   0 2143.05   21.41  57 0.04718-0.08638-0.09742 0.04451-0.98445 0.99588
  -1   5  -4   56.80   10.14  57 0.04642-0.25920-0.10207 0.50232-0.98352 0.85721
  -1   7  -7  239.88   23.92  58 0.04755-0.30999-0.09520 0.64567-0.98488 0.75499
  -1   8  -9  153.24   24.39  58 0.04792-0.33295-0.09289 0.71863-0.98532 0.68601
   0   8  -8   65.59   20.71  58 0.04789-0.25680-0.09314 0.68449-0.98527 0.70962
   1   4  -2 5374.00   63.46  57 0.04630-0.07261-0.10281 0.35871-0.98337 0.90360
   1   5  -3  322.23   18.65  57 0.04626-0.10086-0.10305 0.43460-0.98332 0.86941
   2   8  -7  176.10   23.69  57 0.04686-0.09828-0.09942 0.62363-0.98405 0.72068
   2   9  -9   19.59   20.96  57 0.04725-0.12173-0.09704 0.69602-0.98452 0.65210
   3   7  -5  323.00   26.80  58 0.04790 0.00488-0.09303 0.50722-0.98529 0.77911
   4   5  -3  627.38   28.00  57 0.04735 0.14094-0.09643 0.32640-0.98464 0.83655
   4   6  -4  434.24   27.25  57 0.04711 0.11385-0.09787 0.40330-0.98436 0.80149
   5   2  -2    8.93    5.09  57 0.04747 0.31064-0.09570 0.06783-0.98478 0.85915
   5   8  -7  119.75   23.95  58 0.04765 0.14302-0.09455 0.51690-0.98500 0.68769
   6   6  -5   -0.77   14.50  58 0.04783 0.27735-0.09350 0.33121-0.98520 0.74514
   7   6  -6   60.10   18.23  58 0.04809 0.36205-0.09187 0.29655-0.98551 0.70030
  -2   1  -1  817.10    9.25  59 0.05188-0.23124-0.06833 0.19963-0.98954 0.97790
  -2   6  -6  752.23   31.82  59 0.04999-0.36612-0.08006 0.58887-0.98763 0.80290
  -1   6  -5    2.69   11.15  58 0.04990-0.28820-0.08060 0.55295-0.98754 0.82607
   0   7  -6  705.97   33.52  58 0.04867-0.23455-0.08818 0.60460-0.98620 0.77915
   0   9 -10   41.70   22.38  58 0.04966-0.28189-0.08212 0.74934-0.98728 0.64219
   1   6  -4  855.73   32.98  58 0.04843-0.13024-0.08965 0.49657-0.98593 0.83726
   1   8  -7 1489.52   53.75  58 0.04972-0.18191-0.08170 0.63980-0.98735 0.73468
   1   9  -9  299.96   32.01  59 0.05015-0.20506-0.07908 0.71265-0.98780 0.66486
   2   3  -1 1137.43   26.37  59 0.05001 0.03182-0.07991 0.22647-0.98766 0.93079
   2   7  -5   14.65   12.00  58 0.04891-0.07712-0.08671 0.53500-0.98646 0.79151
   3  -2  -1 1645.66   20.69  59 0.05218 0.26653-0.06651-0.19345-0.98982 0.92059
   3   9  -8   48.86   20.91  59 0.05057-0.04857-0.07644 0.64142-0.98824 0.67852
   4   7  -5  340.09   25.39  58 0.04879 0.08477-0.08745 0.46834-0.98633 0.76876
   4   9  -8  665.57   43.08  59 0.05026 0.03271-0.07837 0.60914-0.98792 0.66686
   5   6  -4   40.81   14.42  59 0.05057 0.19036-0.07644 0.34867-0.98824 0.79374
   6   5  -4  113.77   16.33  58 0.04942 0.30365-0.08355 0.24640-0.98703 0.78166
   6   7  -6  366.37   27.38  58 0.04867 0.24979-0.08818 0.40189-0.98620 0.71135
   7   5  -5   14.89   13.36  58 0.04968 0.38751-0.08194 0.21232-0.98731 0.73606
   7   7  -7   -6.04   12.74  58 0.04847 0.33438-0.08940 0.36951-0.98597 0.66614
   7   8  -8  215.52   29.19  59 0.05024 0.30495-0.07850 0.43346-0.98790 0.63382
   8   6  -7   34.18   17.96  59 0.05025 0.44365-0.07843 0.25055-0.98791 0.65683
   8   7  -8  563.84   37.66  59 0.05015 0.41614-0.07904 0.32614-0.98781 0.62266
  -1   2  -1 1279.18   19.98  59 0.05193-0.18182-0.06769 0.24054-0.98970 0.96699
   0   4  -2 1688.26   35.37  59 0.05149-0.15913-0.07046 0.36039-0.98927 0.92073
   0   5  -3  170.10   14.52  59 0.05111-0.18715-0.07279 0.43798-0.98890 0.88591
   1  -1   0 8687.30   36.50  60 0.05383 0.06865-0.05584-0.06404-0.99142 0.97977
   1   3  -1   87.12    8.20  59 0.05099-0.05000-0.07352 0.25391-0.98878 0.94333
   1   7  -5  258.84   23.86  59 0.05177-0.16106-0.06866 0.55110-0.98955 0.80569
   2   8  -6  304.02   27.47  60 0.05275-0.10816-0.06260 0.58514-0.99046 0.76078
   2   9  -8  123.43   25.34  60 0.05221-0.13125-0.06597 0.66526-0.98996 0.69109
   3   3  -1  662.49   21.02  60 0.05281 0.10952-0.06220 0.17531-0.99052 0.92197
   3   8  -6   67.85   19.46  59 0.05156-0.02624-0.07000 0.55975-0.98934 0.74898
   4   1  -1 2180.55   25.36  60 0.05257 0.25315-0.06368-0.00641-0.99030 0.91015
   4   8  -6  315.05   28.84  59 0.05163 0.05430-0.06956 0.52525-0.98941 0.73781
   5   3  -2 1145.23   29.06  59 0.05204 0.27606-0.06703 0.11340-0.98980 0.86390
   5   5  -3 1266.60   38.89  59 0.05212 0.21636-0.06653 0.26305-0.98987 0.83028
   5   7  -5  383.60   27.23  59 0.05123 0.16269-0.07205 0.41913-0.98901 0.76050
   6   8  -7  310.69   28.02  59 0.05076 0.22041-0.07499 0.46321-0.98854 0.68023
  -3   4  -4  150.65   11.61  61 0.05485-0.39725-0.04914 0.44071-0.99227 0.88752
  -1   7  -6 1693.28   50.26  61 0.05518-0.32193-0.04707 0.59675-0.99253 0.79599
  -1   8  -8   40.25   19.28  60 0.05411-0.34450-0.05381 0.67963-0.99166 0.72609
  -1   9 -10  736.12   42.74  61 0.05531-0.36692-0.04630 0.74571-0.99263 0.65833
   0   6  -4  738.53   30.23  60 0.05324-0.21623-0.05925 0.50005-0.99091 0.85303
   0   8  -7 1023.07   44.98  60 0.05431-0.26761-0.05253 0.64440-0.99183 0.75008
   0   9  -9 1898.83   65.01  61 0.05463-0.29037-0.05058 0.71703-0.99209 0.68118
   1   9  -8   62.38   21.01  61 0.05526-0.21492-0.04657 0.67917-0.99259 0.70454
   2   6  -3 2429.71   54.98  61 0.05508-0.06046-0.04770 0.42032-0.99245 0.86602
   3   6  -3  219.78   21.03  61 0.05456 0.02113-0.05099 0.38998-0.99203 0.85487
   4   2  -1  842.16   20.26  61 0.05489 0.21955-0.04890 0.05356-0.99230 0.91212
   4   9  -7  112.90   23.99  61 0.05516 0.02332-0.04722 0.57769-0.99251 0.70563
   5   8  -6  163.52   21.54  60 0.05316 0.13322-0.05974 0.48172-0.99084 0.72756
   6   4  -3  686.28   27.12  60 0.05414 0.32621-0.05363 0.14196-0.99168 0.82056
   6   7  -5  538.97   33.12  61 0.05508 0.23888-0.04772 0.36071-0.99245 0.75243
   7   4  -4 1599.58   41.79  60 0.05450 0.40953-0.05134 0.10681-0.99199 0.77529
   7   6  -5 2056.31   56.96  61 0.05490 0.35038-0.04887 0.25388-0.99230 0.74085
   7   7  -6   91.36   21.37  60 0.05434 0.32442-0.05234 0.33234-0.99185 0.70623
   7   8  -7   69.96   20.81  61 0.05522 0.29613-0.04683 0.40170-0.99256 0.67250
   8   7  -7  121.97   21.97  61 0.05535 0.40676-0.04601 0.29356-0.99266 0.66056
  -4   3  -4 1901.35   29.13  62 0.05713-0.44909-0.03542 0.38581-0.99386 0.90021
  -2   4  -3  100.70   10.57  61 0.05590-0.32137-0.04321 0.40095-0.99297 0.91175
  -2   7  -7 1786.49   51.52  61 0.05616-0.39987-0.04153 0.62567-0.99317 0.77344
   0   3  -1 2112.60   33.21  61 0.05675-0.13710-0.03779 0.25199-0.99360 0.95929
   0   7  -5   26.86   15.27  61 0.05679-0.24751-0.03754 0.55413-0.99363 0.82053
   1   8  -6   47.69   17.51  61 0.05608-0.19270-0.04204 0.59962-0.99311 0.77393
   2   5  -2 1866.86   42.88  61 0.05583-0.03377-0.04365 0.34069-0.99292 0.90142
   2   7  -4 2571.35   62.16  61 0.05679-0.08939-0.03754 0.48558-0.99363 0.83265
   2   9  -7  464.51   35.11  62 0.05750-0.14045-0.03307 0.63093-0.99412 0.72947
   3   5  -2 2838.34   53.84  61 0.05575 0.04714-0.04414 0.30751-0.99286 0.88996
   3   7  -4 1398.91   46.40  61 0.05552-0.00717-0.04561 0.45960-0.99268 0.82052
   3   9  -7 1436.83   55.66  61 0.05575-0.05786-0.04414 0.60884-0.99286 0.71700
   4   0  -1 2952.99   18.09  63 0.05992 0.27703-0.01766-0.12687-0.99557 0.91501
   4   6  -3  227.84   19.29  61 0.05583 0.10060-0.04365 0.34845-0.99292 0.84402
   4   7  -4  152.90   18.58  61 0.05598 0.07300-0.04267 0.42269-0.99304 0.80943
   5   9  -7 1338.22   56.39  61 0.05627 0.10278-0.04083 0.53793-0.99326 0.69502
   6   6  -4 1069.11   39.69  61 0.05575 0.26571-0.04414 0.28224-0.99286 0.78670
   6   8  -6   91.57   21.60  61 0.05629 0.21022-0.04070 0.42953-0.99327 0.71824
   8   6  -6  594.57   34.22  61 0.05679 0.43283-0.03759 0.20968-0.99363 0.69677
   8   8  -8  559.16   39.28  61 0.05616 0.37856-0.04153 0.36342-0.99317 0.62788
  -2   3  -2 2043.06   30.99  62 0.05926-0.29757-0.02246 0.30450-0.99517 0.94879
  -2   6  -5   91.36   14.36  63 0.06000-0.38051-0.01771 0.52548-0.99558 0.84485
   0   9  -8  238.35   27.92  63 0.06003-0.29997-0.01754 0.68280-0.99560 0.71900
   1   1   0 1785.48   18.06  63 0.05985-0.00017-0.01866 0.04838-0.99550 0.98392
   1   5  -2  287.76   19.29  62 0.05862-0.11773-0.02655 0.35754-0.99479 0.91477
   1   6  -3  478.34   25.01  62 0.05832-0.14473-0.02843 0.43491-0.99461 0.87992
   1   7  -4   12.09   13.49  63 0.05997-0.17374-0.01787 0.49966-0.99557 0.84586
   2   4  -1 3419.93   51.27  63 0.05979-0.00955-0.01905 0.24062-0.99547 0.93792
   2   8  -5  147.74   22.98  63 0.05952-0.11932-0.02080 0.54351-0.99532 0.79957
   3   8  -5   19.89   13.36  62 0.05790-0.03710-0.03113 0.52028-0.99434 0.78754
   4   3  -1  939.89   25.39  63 0.05934 0.18379-0.02190 0.10130-0.99522 0.91489
   4   5  -2  914.60   31.82  62 0.05813 0.12516-0.02966 0.25941-0.99449 0.88034
   4   8  -5    8.56   13.32  62 0.05790 0.04375-0.03113 0.48672-0.99434 0.77640
   5   6  -3   74.14   16.72  62 0.05910 0.17772-0.02345 0.29464-0.99508 0.83487
   5   7  -4 1454.63   48.53  62 0.05836 0.15115-0.02819 0.37487-0.99464 0.79993
   5   8  -5  655.81   38.92  63 0.05931 0.12288-0.02215 0.44387-0.99520 0.76595
   6   5  -3  493.08   26.12  62 0.05901 0.28969-0.02404 0.18700-0.99503 0.82354
   6   9  -7 1088.25   52.67  62 0.05861 0.18076-0.02662 0.48986-0.99479 0.68587
   7   5  -4   23.00   12.65  62 0.05828 0.37457-0.02868 0.15858-0.99459 0.77707
  -4   2  -3  122.97    6.05  65 0.06411-0.42891 0.00937 0.26520-0.99727 0.93821
  -1   4  -2  498.09   18.84  63 0.06040-0.24915-0.01462 0.33800-0.99578 0.93810
  -1   6  -4   40.88   12.24  63 0.06063-0.30468-0.01315 0.48691-0.99589 0.86923
  -1   8  -7  302.50   26.81  63 0.06076-0.35485-0.01230 0.63718-0.99596 0.76527
  -1   9  -9   98.11   22.08  63 0.06087-0.38008-0.01158 0.71250-0.99601 0.69567
   0   8  -6  319.15   28.11  63 0.06105-0.27880-0.01045 0.60155-0.99609 0.78887
   1   4  -1  510.92   20.50  64 0.06210-0.09299-0.00369 0.25899-0.99656 0.95035
   1   9  -7   20.06   18.56  63 0.06088-0.22531-0.01152 0.64369-0.99601 0.74270
   3   9  -6   30.25   20.77  63 0.06120-0.06807-0.00947 0.57400-0.99616 0.75478
   4  -2  -2 1091.16   16.44  65 0.06419 0.33886 0.00991-0.30221-0.99730 0.88170
   4   9  -6  623.93   38.19  63 0.06063 0.01373-0.01315 0.54369-0.99589 0.74322
   5   9  -6 1003.32   49.64  63 0.06143 0.09335-0.00800 0.50479-0.99627 0.73245
   6   7  -4 1257.39   47.39  64 0.06192 0.22774-0.00484 0.31764-0.99648 0.78977
   6   8  -5 2546.76   71.01  64 0.06191 0.20040-0.00489 0.39260-0.99648 0.75519
   7   7  -5 2753.76   68.85  63 0.06063 0.31340-0.01315 0.29265-0.99589 0.74403
   7   8  -6  908.41   43.83  63 0.06063 0.28592-0.01315 0.36769-0.99589 0.70995
   8   7  -6 1274.67   50.56  63 0.06136 0.39681-0.00843 0.25498-0.99624 0.69879
   8   8  -7   59.84   22.60  63 0.06111 0.37045-0.01002 0.33128-0.99613 0.66432
  -3   2  -2   17.48    3.45  65 0.06512-0.35300 0.01644 0.22388-0.99745 0.96234
  -2   7  -6  290.70   24.15  65 0.06412-0.41163 0.00992 0.57307-0.99718 0.81223
  -1   7  -5  176.70   20.71  64 0.06368-0.33482 0.00712 0.54243-0.99705 0.83577
   0   6  -3  111.10   15.23  64 0.06347-0.23123 0.00573 0.43464-0.99698 0.89346
   1   8  -5  176.44   20.41  64 0.06283-0.20353 0.00158 0.55494-0.99675 0.81263
   2   1   0 3185.34   25.96  64 0.06354 0.07720 0.00615-0.00998-0.99700 0.97346
   2   9  -6  435.50   33.75  64 0.06312-0.15055 0.00344 0.59473-0.99686 0.76643
   3   6  -2  669.87   30.64  65 0.06392 0.00714 0.00867 0.32950-0.99712 0.89332
   3   7  -3 1273.73   45.11  64 0.06338-0.01948 0.00516 0.40845-0.99695 0.85884
   3   8  -4   11.10   15.58  65 0.06442-0.04820 0.01190 0.47681-0.99727 0.82432
   4   7  -3  666.55   34.70  64 0.06367 0.06106 0.00700 0.37291-0.99704 0.84737
   4   8  -4 1729.21   56.77  65 0.06410 0.03309 0.00981 0.44487-0.99718 0.81268
   5   5  -2  331.35   20.49  64 0.06238 0.20184-0.00137 0.19702-0.99658 0.86990
   6   3  -2   66.79    9.90  65 0.06439 0.34341 0.01172 0.00126-0.99726 0.85817
   6   6  -3 1153.79   41.58  65 0.06383 0.25301 0.00808 0.22947-0.99710 0.82441
   6   9  -6   72.54   24.45  64 0.06332 0.17169 0.00474 0.45793-0.99693 0.72080
   7   6  -4  845.53   36.16  64 0.06249 0.33872-0.00063 0.20484-0.99662 0.77827
   8   6  -5 1115.05   43.74  64 0.06353 0.42157 0.00610 0.16517-0.99700 0.73308
  -1   9  -8  502.01   36.41  66 0.06627-0.38733 0.02392 0.67550-0.99768 0.73245
   0   7  -4 1150.08   40.42  65 0.06497-0.25967 0.01542 0.49986-0.99741 0.85921
   0   9  -7  281.62   29.53  65 0.06578-0.31042 0.02069 0.64500-0.99759 0.75620
   1   2   0 1679.01   24.63  66 0.06646-0.03838 0.02513 0.07950-0.99771 0.98581
   1   9  -6  942.99   45.66  66 0.06651-0.23467 0.02546 0.60581-0.99772 0.77871
   2   2   0 2697.71   32.38  65 0.06598 0.04311 0.02203 0.04901-0.99763 0.97422
   2   6  -2 2286.77   52.12  65 0.06509-0.07477 0.01615 0.35588-0.99744 0.90551
   2   7  -3  444.05   26.67  65 0.06486-0.10187 0.01468 0.43282-0.99739 0.87075
   2   8  -4  727.73   37.90  66 0.06634-0.13088 0.02435 0.49787-0.99769 0.83674
   4   6  -2   13.06   10.00  65 0.06486 0.08706 0.01468 0.28967-0.99739 0.88210
   4   9  -5  141.05   25.63  66 0.06602 0.00409 0.02224 0.50748-0.99763 0.77895
   5   7  -3  663.04   35.03  65 0.06560 0.13964 0.01950 0.32670-0.99755 0.83646
   5   8  -4 1608.85   55.55  65 0.06538 0.11263 0.01806 0.40308-0.99751 0.80174
   5   9  -5  654.99   40.62  66 0.06656 0.08355 0.02583 0.46959-0.99773 0.76792
   6   2  -2  447.52   16.38  65 0.06589 0.37306 0.02143-0.08287-0.99761 0.85861
   6   4  -2 1393.06   36.72  65 0.06588 0.30980 0.02135 0.06623-0.99761 0.85926
   7   4  -3  270.49   19.14  65 0.06527 0.39458 0.01738 0.03728-0.99748 0.81324
   7   8  -5  933.68   45.88  66 0.06605 0.27636 0.02248 0.33135-0.99764 0.74479
   7   9  -6    0.92   18.93  66 0.06634 0.24835 0.02438 0.40295-0.99769 0.71050
   8   8  -6  179.32   27.21  66 0.06606 0.36059 0.02252 0.29792-0.99764 0.69933
  -1   3  -1  173.15   10.32  66 0.06765-0.22955 0.03259 0.21546-0.99786 0.97485
  -1   8  -6 1361.59   49.30  66 0.06772-0.36628 0.03303 0.59170-0.99787 0.80165
   0   1   0 2544.61   19.66  67 0.06833-0.08977 0.03706 0.02663-0.99791 0.99741
   0   4  -1 3894.42   52.12  66 0.06816-0.18028 0.03597 0.25337-0.99790 0.96335
   0   8  -5  504.39   32.83  66 0.06803-0.29019 0.03508 0.55584-0.99789 0.82479
   1   6  -2 1147.52   37.47  67 0.06839-0.15919 0.03748 0.36831-0.99791 0.91721
   1   7  -3 1522.82   47.37  67 0.06829-0.18634 0.03681 0.44439-0.99790 0.88238
   2   5  -1 3359.37   56.80  66 0.06809-0.05051 0.03551 0.26135-0.99789 0.94047
   2   9  -5    2.50   16.58  67 0.06862-0.16052 0.03900 0.55671-0.99792 0.80126
   3   5  -1  890.69   30.42  66 0.06738 0.03110 0.03077 0.23204-0.99784 0.92859
   3   9  -5   12.66   14.28  66 0.06685-0.07825 0.02734 0.53680-0.99777 0.79043
   5   2  -1  469.82   16.00  67 0.06931 0.28521 0.04355-0.07202-0.99792 0.90474
   5   3  -1  591.68   20.74  67 0.06835 0.25506 0.03722 0.00885-0.99791 0.90493
   5   6  -2 1176.80   40.81  66 0.06788 0.16485 0.03409 0.23680-0.99788 0.87115
   6   5  -2 5292.35   77.20  67 0.06862 0.27555 0.03897 0.12346-0.99792 0.85919
   6   7  -3  121.14   19.42  67 0.06891 0.21632 0.04092 0.27074-0.99792 0.82493
   6   8  -4   84.39   21.70  66 0.06808 0.19028 0.03544 0.35158-0.99789 0.79101
   6   9  -5  159.56   27.25  67 0.06851 0.16210 0.03828 0.42378-0.99791 0.75623
[truncated: 1,855,024 more chars]
