# Supplementary material for: Coordination Chemistry at the Hard–Soft Interface: Phosphine Oxide-Based Rare Earth/Transition Metal Complexes
Source: ACS Omega. 2026 Feb 22;11(9):15462–75. doi: 10.1021/acsomega.5c13312 (PMC12980413; doi:10.1021/acsomega.5c13312)
Supplement: Supplementary file 11 [file ao5c13312_si_011.cif]

data_rp127b
_audit_creation_date               2025-09-04
_audit_creation_method
;
Olex2 1.5
(compiled 2025.07.13 svn.rb7424aed for OlexSys, GUI svn.r7314)
;
_shelx_SHELXL_version_number       '2019/3'
_audit_contact_author_address      ?
_audit_contact_author_email        ?
_audit_contact_author_name         ''
_audit_contact_author_phone        ?
_publ_contact_author_id_orcid      ?
_publ_section_references
;
Dolomanov, O.V., Bourhis, L.J., Gildea, R.J, Howard, J.A.K. & Puschmann, H.
 (2009), J. Appl. Cryst. 42, 339-341.

Sheldrick, G.M. (2015). Acta Cryst. C71, 3-8.
;
_chemical_name_common              ?
_chemical_name_systematic          ?
_chemical_formula_moiety          
 'C87 H60 Cl6 Lu2 Mo3 O18 P6, C H2 Cl2, 2[C H2 Cl2], 1[C5 H12]'
_chemical_formula_sum              'C95 H78 Cl12 Lu2 Mo3 O18 P6'
_chemical_formula_weight           2756.55
_chemical_melting_point            ?
loop_
  _atom_type_symbol
  _atom_type_description
  _atom_type_scat_dispersion_real
  _atom_type_scat_dispersion_imag
  _atom_type_scat_source
 'C' 'C' 0.0033 0.0016 'International Tables Vol C Tables 4.2.6.8 and 6.1.1.4'
 'H' 'H' 0.0000 0.0000 'International Tables Vol C Tables 4.2.6.8 and 6.1.1.4'
 'Cl' 'Cl' 0.1484 0.1585 'International Tables Vol C Tables 4.2.6.8 and 6.1.1.4'
 'Lu' 'Lu' -0.4720 5.8584
 'International Tables Vol C Tables 4.2.6.8 and 6.1.1.4'
 'Mo' 'Mo' -1.6832 0.6857
 'International Tables Vol C Tables 4.2.6.8 and 6.1.1.4'
 'O' 'O' 0.0106 0.0060 'International Tables Vol C Tables 4.2.6.8 and 6.1.1.4'
 'P' 'P' 0.1023 0.0942 'International Tables Vol C Tables 4.2.6.8 and 6.1.1.4'

_shelx_space_group_comment
;
The symmetry employed for this shelxl refinement is uniquely defined
by the following loop, which should always be used as a source of
symmetry information in preference to the above space-group names.
They are only intended as comments.
;
_space_group_crystal_system        'triclinic'
_space_group_IT_number             2
_space_group_name_H-M_alt          'P -1'
_space_group_name_Hall             '-P 1'
loop_
  _space_group_symop_operation_xyz
 'x, y, z'
 '-x, -y, -z'

_cell_length_a                     13.9840(4)
_cell_length_b                     18.2529(5)
_cell_length_c                     21.4746(6)
_cell_angle_alpha                  91.402(2)
_cell_angle_beta                   101.812(2)
_cell_angle_gamma                  95.965(2)
_cell_volume                       5330.3(3)
_cell_formula_units_Z              2
_cell_measurement_reflns_used      63112
_cell_measurement_temperature      100
_cell_measurement_theta_max        29.41
_cell_measurement_theta_min        2.14
_shelx_estimated_absorpt_T_max     0.909
_shelx_estimated_absorpt_T_min     0.529
_exptl_absorpt_coefficient_mu      2.631
_exptl_absorpt_correction_T_max    0.9106
_exptl_absorpt_correction_T_min    0.4962
_exptl_absorpt_correction_type     multi-scan
_exptl_absorpt_process_details
;
STOE X-Red32, absorption correction by Gaussian integration, analogous to
P. Coppens, "The Evaluation of Absorption and Extinction in Single-Crystal
Structure Analysis", published in: F. R. Ahmed (Editor), "Crystallographic
Computing", Munksgaard, Copenhagen (1970), 255 - 270. Afterwards scaling of
reflection intensities was performed within STOE LANA. J. Koziskova, F. Hahn,
J. Richter, J. Kozisek, Acta Chimica Slovaca, vol. 9, no. 2, 2016, pp. 136-140.
;
_exptl_absorpt_special_details     ?
_exptl_crystal_colour              colourless
_exptl_crystal_density_diffrn      1.717
_exptl_crystal_density_meas        ?
_exptl_crystal_density_method      'not measured'
_exptl_crystal_description         plate
_exptl_crystal_F_000               2708
loop_
  _exptl_crystal_face_index_h
  _exptl_crystal_face_index_k
  _exptl_crystal_face_index_l
  _exptl_crystal_face_perp_dist
 0 1 -1 0.0290
 0 -1 1 0.0370
 -1 -0 1 0.1080
 1 0 -1 0.1690
 0 -1 -1 0.0260
 0 1 2 0.0110
 -1 1 1 0.1110

_exptl_crystal_size_max            0.277
_exptl_crystal_size_mid            0.127
_exptl_crystal_size_min            0.037
_exptl_transmission_factor_max     ?
_exptl_transmission_factor_min     ?
_diffrn_reflns_av_R_equivalents    0.0312
_diffrn_reflns_av_unetI/netI       0.0480
_diffrn_reflns_Laue_measured_fraction_full  0.999
_diffrn_reflns_Laue_measured_fraction_max  0.954
_diffrn_reflns_limit_h_max         9
_diffrn_reflns_limit_h_min         -18
_diffrn_reflns_limit_k_max         24
_diffrn_reflns_limit_k_min         -24
_diffrn_reflns_limit_l_max         28
_diffrn_reflns_limit_l_min         -26
_diffrn_reflns_number              59665
_diffrn_reflns_point_group_measured_fraction_full  0.999
_diffrn_reflns_point_group_measured_fraction_max  0.954
_diffrn_reflns_theta_full          25.242
_diffrn_reflns_theta_max           28.698
_diffrn_reflns_theta_min           2.138
_diffrn_ambient_temperature        100
_diffrn_detector                   Pilatus200K
_diffrn_detector_area_resol_mean   5.81
_diffrn_detector_type              'DECTRIS PILATUS 200K'
_diffrn_measured_fraction_theta_full  0.999
_diffrn_measured_fraction_theta_max  0.954
_diffrn_measurement_details
;
 973 frames, detector distance = 80 mm
;
_diffrn_measurement_device         'Eulerian 4-circle diffractometer'
_diffrn_measurement_device_type    'STOE STADIVARI'
_diffrn_measurement_method         'rotation method, \w scans'
_diffrn_radiation_collimation      '0.5 mm diameter, monocapillary'
_diffrn_radiation_monochromator    'plane graphite'
_diffrn_radiation_polarisn_norm    0
_diffrn_radiation_probe            x-ray
_diffrn_radiation_type             'Mo K\a'
_diffrn_radiation_wavelength       0.71073
_diffrn_source                     'Mo Genix 3D HF'
_diffrn_source_current             0.830
_diffrn_source_power               0.050
_diffrn_source_voltage             60
_reflns_Friedel_coverage           0.000
_reflns_Friedel_fraction_full      .
_reflns_Friedel_fraction_max       .
_reflns_number_gt                  19524
_reflns_number_total               26278
_reflns_special_details
;
 Reflections were merged by SHELXL according to the crystal
 class for the calculation of statistics and refinement.
 
 Structure factors included contributions from the .fab file.
 
 _reflns_Friedel_fraction is defined as the number of unique
 Friedel pairs measured divided by the number that would be
 possible theoretically, ignoring centric projections and
 systematic absences.
;
_reflns_threshold_expression       'I > 2\s(I)'
_computing_cell_refinement
;
X-Area Recipe 2.4 (STOE, 2024)
;
_computing_data_collection
;
X-Area Recipe 2.4 (STOE, 2024)
;
_computing_data_reduction
;
X-Area Integrate 2.5.18.0 (STOE, 2024)
X-Area X-Red 2.3.1.0 (STOE, 2023)
;
_computing_structure_solution     'SHELXT (Sheldrick, 2015)' 
_computing_structure_refinement   'SHELXL-2019 (Sheldrick, 2016)' 
_computing_molecular_graphics     'Diamond 4 (Crystal Impact, 2017)' 
_computing_publication_material   'Olex2 (Dolomanov et al., 2009)'
_refine_diff_density_max           2.038
_refine_diff_density_min           -2.141
_refine_diff_density_rms           0.123
_refine_ls_extinction_coef         .
_refine_ls_extinction_method       none
_refine_ls_goodness_of_fit_ref     1.048
_refine_ls_hydrogen_treatment      constr
_refine_ls_matrix_type             full
_refine_ls_number_parameters       1133
_refine_ls_number_reflns           26278
_refine_ls_number_restraints       3
_refine_ls_R_factor_all            0.0652
_refine_ls_R_factor_gt             0.0442
_refine_ls_restrained_S_all        1.048
_refine_ls_shift/su_max            0.001
_refine_ls_shift/su_mean           0.000
_refine_ls_structure_factor_coef   Fsqd
_refine_ls_weighting_details      
 'w=1/[\s^2^(Fo^2^)+(0.0674P)^2^+0.9428P] where P=(Fo^2^+2Fc^2^)/3'
_refine_ls_weighting_scheme        calc
_refine_ls_wR_factor_gt            0.1115
_refine_ls_wR_factor_ref           0.1201
_refine_special_details            
;
The (OPP)Mo(CO)5 group involving Mo2 showed minor (91:9) disorder.
Only the P and Mo atoms of the minor component could be located
and refined; no attempt was made to split the phenyl rings and 
carbonyl ligands.

One lattice CH2Cl2 was ordered and could be refined anisotropically.
However two further CH2Cl2 molecules and a pentane molecule were all
badly disordered. Their contributions to the structure factors were
calculated using SQUEEZE: found 125 e in 446 Ang^3^ per formula 
unit, calc. 122 e.
;
_olex2_refinement_description
;
1. Fixed Uiso
 At 1.2 times of:
  All C(H) groups, All C(H,H) groups
2. Restrained distances
 Cl7-C88 \\sim Cl8-C88
 with sigma of 0.02
 P4-P3 \\sim P4B-P3
 with sigma of 0.02
 Mo2-P4 \\sim Mo2B-P4B
 with sigma of 0.02
3. Uiso/Uaniso restraints and constraints
Uanis(Mo2) = Uanis(Mo2B)
Uanis(P4) = Uanis(P4B)
4. Others
 Sof(Mo2B)=Sof(P4B)=1-FVAR(1)
 Sof(Mo2)=Sof(P4)=FVAR(1)
5.a Secondary CH2 refined with riding coordinates:
 C88(H88A,H88B)
5.b Aromatic/amide H refined with riding coordinates:
 C47(H47), C29(H29), C54(H54), C26(H26), C30(H30), C60(H60), C28(H28),
 C50(H50), C32(H32), C27(H27), C56(H56), C8(H8), C72(H72), C68(H68), C57(H57),
 C58(H58), C48(H48), C18(H18), C71(H71), C62(H62), C42(H42), C53(H53), C66(H66),
  C52(H52), C46(H46), C59(H59), C51(H51), C24(H24), C33(H33), C34(H34),
 C20(H20), C9(H9), C65(H65), C21(H21), C35(H35), C44(H44), C70(H70), C69(H69),
 C22(H22), C63(H63), C45(H45), C6(H6), C64(H64), C41(H41), C36(H36), C12(H12),
 C2(H2), C5(H5), C10(H10), C4(H4), C23(H23), C17(H17), C38(H38), C3(H3),
 C40(H40), C14(H14), C11(H11), C16(H16), C39(H39), C15(H15)
;
_atom_sites_solution_hydrogens     geom
_atom_sites_solution_primary       'intrinsic phasing'
_atom_sites_solution_secondary     difmap
loop_
  _atom_site_label
  _atom_site_type_symbol
  _atom_site_fract_x
  _atom_site_fract_y
  _atom_site_fract_z
  _atom_site_U_iso_or_equiv
  _atom_site_adp_type
  _atom_site_occupancy
  _atom_site_site_symmetry_order
  _atom_site_calc_flag
  _atom_site_refinement_flags_posn
  _atom_site_refinement_flags_adp
  _atom_site_refinement_flags_occupancy
  _atom_site_disorder_assembly
  _atom_site_disorder_group
 Lu2 Lu 0.39266(2) 0.32133(2) 0.18590(2) 0.02776(5) Uani 1 1 d . . . . .
 Lu1 Lu 0.65826(2) 0.32309(2) 0.21911(2) 0.03021(6) Uani 1 1 d . . . . .
 Mo3 Mo 0.25160(3) 0.04117(2) 0.06107(2) 0.03939(10) Uani 1 1 d . . . . .
 Mo1 Mo 0.87452(4) 0.12896(3) 0.50534(2) 0.04918(13) Uani 1 1 d . . . . .
 Mo2 Mo 0.22172(5) 0.67237(4) 0.26620(3) 0.04893(18) Uani 0.9076(15) 1 d D . P A
 1
 Cl3 Cl 0.53120(8) 0.37077(6) 0.28492(5) 0.0327(2) Uani 1 1 d . . . . .
 Cl4 Cl 0.53381(8) 0.37902(6) 0.12616(5) 0.0326(2) Uani 1 1 d . . . . .
 Cl5 Cl 0.50797(8) 0.21403(6) 0.19472(5) 0.0326(2) Uani 1 1 d . . . . .
 Cl6 Cl 0.27266(8) 0.27632(7) 0.25229(6) 0.0375(3) Uani 1 1 d . . . . .
 P5 P 0.24124(9) 0.25536(6) 0.03159(6) 0.0299(2) Uani 1 1 d . . . . .
 Cl1 Cl 0.75507(9) 0.26257(7) 0.15091(6) 0.0389(3) Uani 1 1 d . . . . .
 P3 P 0.27736(9) 0.49217(7) 0.16703(6) 0.0310(2) Uani 1 1 d D . . . .
 Cl2 Cl 0.77553(9) 0.43764(7) 0.24685(6) 0.0438(3) Uani 1 1 d . . . . .
 P6 P 0.27058(9) 0.14769(6) -0.00984(6) 0.0332(3) Uani 1 1 d . . . . .
 P1 P 0.77693(9) 0.26341(8) 0.36988(6) 0.0381(3) Uani 1 1 d . . . . .
 P2 P 0.75787(10) 0.14874(8) 0.40197(6) 0.0422(3) Uani 1 1 d . . . . .
 P4 P 0.33154(12) 0.57690(9) 0.24819(7) 0.0375(3) Uani 0.9076(15) 1 d D . P A 1
 Cl7 Cl 0.06740(12) 0.10428(9) 0.21632(8) 0.0614(4) Uani 1 1 d D . . . .
 Cl8 Cl 0.15735(18) 0.01291(13) 0.31385(17) 0.1420(13) Uani 1 1 d D . . . .
 O1 O 0.7153(2) 0.26964(18) 0.30353(15) 0.0351(7) Uani 1 1 d . . . . .
 O2 O 0.3372(2) 0.42731(17) 0.17312(14) 0.0311(7) Uani 1 1 d . . . . .
 O3 O 0.3077(2) 0.26983(17) 0.09672(15) 0.0324(7) Uani 1 1 d . . . . .
 O15 O 0.0250(3) 0.0577(2) 0.05487(19) 0.0507(9) Uani 1 1 d . . . . .
 O16 O 0.3019(3) 0.1175(2) 0.19989(19) 0.0527(9) Uani 1 1 d . . . . .
 C55 C 0.1142(3) 0.2412(2) 0.0369(2) 0.0315(9) Uani 1 1 d . . . . .
 O5 O 1.0599(3) 0.1537(3) 0.4389(2) 0.0692(13) Uani 1 1 d . . . . .
 O14 O 0.2254(3) -0.0681(2) -0.0609(2) 0.0602(11) Uani 1 1 d . . . . .
 C47 C 0.3675(4) 0.4117(3) 0.3787(3) 0.0471(13) Uani 1 1 d . . . . .
 H47 H 0.336527 0.364351 0.384910 0.057 Uiso 1 1 calc R U . . .
 O12 O 0.2666(4) 0.7669(3) 0.1511(2) 0.0786(14) Uani 1 1 d . . . . .
 C25 C 0.2946(3) 0.5441(2) 0.0996(2) 0.0311(9) Uani 1 1 d . . . . .
 C29 C 0.3831(4) 0.5685(3) 0.0162(2) 0.0373(11) Uani 1 1 d . . . . .
 H29 H 0.433928 0.558542 -0.005115 0.045 Uiso 1 1 calc R U . . .
 C54 C 0.1795(4) 0.3702(3) -0.0457(2) 0.0402(11) Uani 1 1 d . . . . .
 H54 H 0.116225 0.357734 -0.036702 0.048 Uiso 1 1 calc R U . . .
 O7 O 0.6996(3) 0.1085(3) 0.5803(2) 0.0702(13) Uani 1 1 d . . . . .
 C49 C 0.2577(3) 0.3305(2) -0.0193(2) 0.0338(10) Uani 1 1 d . . . . .
 C26 C 0.2352(4) 0.5988(3) 0.0781(2) 0.0364(10) Uani 1 1 d . . . . .
 H26 H 0.184265 0.609133 0.099132 0.044 Uiso 1 1 calc R U . . .
 C30 C 0.3687(3) 0.5286(3) 0.0681(2) 0.0367(10) Uani 1 1 d . . . . .
 H30 H 0.409048 0.490964 0.082267 0.044 Uiso 1 1 calc R U . . .
 C60 C 0.0387(3) 0.2297(2) -0.0177(2) 0.0354(10) Uani 1 1 d . . . . .
 H60 H 0.053822 0.230005 -0.058870 0.042 Uiso 1 1 calc R U . . .
 O8 O 1.0239(4) 0.0946(4) 0.6290(2) 0.097(2) Uani 1 1 d . . . . .
 C31 C 0.1480(3) 0.4639(3) 0.1559(2) 0.0347(10) Uani 1 1 d . . . . .
 C28 C 0.3237(4) 0.6229(3) -0.0048(2) 0.0398(11) Uani 1 1 d . . . . .
 H28 H 0.333627 0.649816 -0.040712 0.048 Uiso 1 1 calc R U . . .
 C50 C 0.3490(4) 0.3490(3) -0.0332(2) 0.0385(11) Uani 1 1 d . . . . .
 H50 H 0.402823 0.323679 -0.014277 0.046 Uiso 1 1 calc R U . . .
 C32 C 0.0933(4) 0.4498(3) 0.0942(2) 0.0396(11) Uani 1 1 d . . . . .
 H32 H 0.123727 0.458124 0.058897 0.047 Uiso 1 1 calc R U . . .
 C27 C 0.2506(4) 0.6382(3) 0.0258(2) 0.0394(11) Uani 1 1 d . . . . .
 H27 H 0.210424 0.675825 0.011251 0.047 Uiso 1 1 calc R U . . .
 O17 O 0.4818(3) 0.0262(2) 0.0851(2) 0.0726(13) Uani 1 1 d . . . . .
 C56 C 0.0910(3) 0.2408(3) 0.0971(2) 0.0360(10) Uani 1 1 d . . . . .
 H56 H 0.142003 0.247842 0.134151 0.043 Uiso 1 1 calc R U . . .
 C19 C 0.7715(4) 0.1016(3) 0.3281(2) 0.0418(11) Uani 1 1 d . . . . .
 O11 O 0.0277(4) 0.6210(3) 0.1619(2) 0.0802(15) Uani 1 1 d . . . . .
 C8 C 0.9336(4) 0.2591(3) 0.3118(2) 0.0396(11) Uani 1 1 d . . . . .
 H8 H 0.887283 0.232104 0.278471 0.047 Uiso 1 1 calc R U . . .
 C72 C 0.4718(4) 0.1881(3) 0.0215(3) 0.0410(11) Uani 1 1 d . . . . .
 H72 H 0.460298 0.200858 0.062262 0.049 Uiso 1 1 calc R U . . .
 C68 C 0.4116(4) 0.1461(3) -0.0868(2) 0.0418(11) Uani 1 1 d . . . . .
 H68 H 0.358371 0.128964 -0.120829 0.050 Uiso 1 1 calc R U . . .
 C61 C 0.1856(4) 0.1456(3) -0.0869(2) 0.0363(10) Uani 1 1 d . . . . .
 C67 C 0.3931(3) 0.1649(2) -0.0277(2) 0.0340(10) Uani 1 1 d . . . . .
 C57 C -0.0065(4) 0.2300(3) 0.1029(2) 0.0384(11) Uani 1 1 d . . . . .
 H57 H -0.022182 0.230710 0.143901 0.046 Uiso 1 1 calc R U . . .
 C58 C -0.0808(3) 0.2183(3) 0.0489(3) 0.0391(11) Uani 1 1 d . . . . .
 H58 H -0.147411 0.210439 0.052904 0.047 Uiso 1 1 calc R U . . .
 O4 O 0.9143(3) 0.2938(3) 0.5635(2) 0.0725(13) Uani 1 1 d . . . . .
 C48 C 0.3293(4) 0.4507(3) 0.3251(3) 0.0453(12) Uani 1 1 d . . . . .
 H48 H 0.274301 0.428647 0.294408 0.054 Uiso 1 1 calc R U . . .
 C18 C 0.5541(4) 0.1721(4) 0.3674(3) 0.0526(14) Uani 1 1 d . . . . .
 H18 H 0.573437 0.217146 0.349825 0.063 Uiso 1 1 calc R U . . .
 C7 C 0.9045(4) 0.2826(3) 0.3667(2) 0.0404(11) Uani 1 1 d . . . . .
 C71 C 0.5669(4) 0.1931(3) 0.0119(3) 0.0427(12) Uani 1 1 d . . . . .
 H71 H 0.620338 0.208988 0.046110 0.051 Uiso 1 1 calc R U . . .
 O10 O 0.1382(4) 0.5594(4) 0.3623(2) 0.0860(16) Uani 1 1 d . . . . .
 O6 O 0.8425(5) -0.0436(3) 0.4707(3) 0.0896(17) Uani 1 1 d . . . . .
 C62 C 0.1987(4) 0.1974(3) -0.1328(2) 0.0421(11) Uani 1 1 d . . . . .
 H62 H 0.253768 0.234035 -0.124786 0.051 Uiso 1 1 calc R U . . .
 O18 O 0.2057(4) -0.0973(2) 0.1383(2) 0.0870(16) Uani 1 1 d . . . . .
 C42 C 0.5226(4) 0.5615(3) 0.2350(3) 0.0482(13) Uani 1 1 d . . . . .
 H42 H 0.506236 0.510671 0.240760 0.058 Uiso 1 1 calc R U . . .
 C53 C 0.1947(4) 0.4274(3) -0.0850(3) 0.0510(14) Uani 1 1 d . . . . .
 H53 H 0.142344 0.455325 -0.101438 0.061 Uiso 1 1 calc R U . . .
 C66 C 0.1050(4) 0.0924(3) -0.1003(2) 0.0396(11) Uani 1 1 d . . . . .
 H66 H 0.096347 0.056785 -0.069811 0.047 Uiso 1 1 calc R U . . .
 C52 C 0.2840(4) 0.4440(3) -0.1003(3) 0.0540(15) Uani 1 1 d . . . . .
 H52 H 0.293148 0.482394 -0.128225 0.065 Uiso 1 1 calc R U . . .
 C46 C 0.4474(5) 0.4411(3) 0.4211(3) 0.0528(14) Uani 1 1 d . . . . .
 H46 H 0.474774 0.413359 0.455856 0.063 Uiso 1 1 calc R U . . .
 C84 C 0.1057(4) 0.0528(3) 0.0547(2) 0.0440(12) Uani 1 1 d . . . . .
 C59 C -0.0581(4) 0.2181(3) -0.0109(3) 0.0397(11) Uani 1 1 d . . . . .
 H59 H -0.109422 0.209824 -0.047741 0.048 Uiso 1 1 calc R U . . .
 C51 C 0.3625(4) 0.4045(3) -0.0748(3) 0.0469(13) Uani 1 1 d . . . . .
 H51 H 0.424673 0.415524 -0.085846 0.056 Uiso 1 1 calc R U . . .
 O9 O 0.4032(4) 0.7516(3) 0.3669(2) 0.0843(16) Uani 1 1 d . . . . .
 C85 C 0.2836(4) 0.0968(3) 0.1487(3) 0.0416(11) Uani 1 1 d . . . . .
 C37 C 0.4510(4) 0.6095(3) 0.2313(2) 0.0440(12) Uani 1 1 d . . . . .
 C1 C 0.7475(4) 0.3279(3) 0.4265(2) 0.0464(13) Uani 1 1 d . . . . .
 C24 C 0.7031(4) 0.1052(3) 0.2714(3) 0.0472(13) Uani 1 1 d . . . . .
 H24 H 0.648817 0.132603 0.270737 0.057 Uiso 1 1 calc R U . . .
 C33 C -0.0050(4) 0.4240(3) 0.0841(3) 0.0475(13) Uani 1 1 d . . . . .
 H33 H -0.041420 0.414231 0.041791 0.057 Uiso 1 1 calc R U . . .
 C34 C -0.0508(4) 0.4121(3) 0.1336(3) 0.0520(14) Uani 1 1 d . . . . .
 H34 H -0.118630 0.394200 0.125692 0.062 Uiso 1 1 calc R U . . .
 C20 C 0.8493(4) 0.0601(3) 0.3284(3) 0.0488(13) Uani 1 1 d . . . . .
 H20 H 0.896806 0.057147 0.366592 0.059 Uiso 1 1 calc R U . . .
 C9 C 1.0299(4) 0.2754(3) 0.3063(3) 0.0494(13) Uani 1 1 d . . . . .
 H9 H 1.049991 0.258690 0.269248 0.059 Uiso 1 1 calc R U . . .
 C65 C 0.0365(4) 0.0902(3) -0.1577(3) 0.0493(13) Uani 1 1 d . . . . .
 H65 H -0.019187 0.054160 -0.165845 0.059 Uiso 1 1 calc R U . . .
 C83 C 0.2324(4) -0.0280(3) -0.0187(3) 0.0503(14) Uani 1 1 d . . . . .
 C76 C 0.7613(5) 0.1156(3) 0.5527(3) 0.0537(15) Uani 1 1 d . . . . .
 C21 C 0.8579(5) 0.0229(3) 0.2730(3) 0.0558(15) Uani 1 1 d . . . . .
 H21 H 0.910145 -0.006730 0.273763 0.067 Uiso 1 1 calc R U . . .
 C35 C 0.0019(4) 0.4264(4) 0.1956(3) 0.0641(19) Uani 1 1 d . . . . .
 H35 H -0.030089 0.418904 0.230276 0.077 Uiso 1 1 calc R U . . .
 C44 C 0.4514(4) 0.5524(3) 0.3627(3) 0.0507(13) Uani 1 1 d . . . . .
 H44 H 0.479345 0.601340 0.358867 0.061 Uiso 1 1 calc R U . . .
 C70 C 0.5848(4) 0.1751(3) -0.0473(3) 0.0454(12) Uani 1 1 d . . . . .
 H70 H 0.650308 0.178740 -0.053711 0.055 Uiso 1 1 calc R U . . .
 C69 C 0.5074(4) 0.1520(3) -0.0968(3) 0.0493(13) Uani 1 1 d . . . . .
 H69 H 0.519276 0.140087 -0.137640 0.059 Uiso 1 1 calc R U . . .
 C43 C 0.3711(4) 0.5209(3) 0.3167(2) 0.0433(12) Uani 1 1 d . . . . .
 C13 C 0.6249(4) 0.1296(3) 0.3978(3) 0.0479(13) Uani 1 1 d . . . . .
 C75 C 0.8543(5) 0.0195(4) 0.4820(3) 0.0652(19) Uani 1 1 d . . . . .
 C77 C 0.9696(5) 0.1068(4) 0.5846(3) 0.069(2) Uani 1 1 d . . . . .
 C22 C 0.7919(5) 0.0286(4) 0.2176(3) 0.0607(16) Uani 1 1 d . . . . .
 H22 H 0.799749 0.004376 0.179573 0.073 Uiso 1 1 calc R U . . .
 C63 C 0.1304(4) 0.1943(3) -0.1899(3) 0.0519(14) Uani 1 1 d . . . . .
 H63 H 0.138699 0.229420 -0.220887 0.062 Uiso 1 1 calc R U . . .
 C45 C 0.4908(4) 0.5120(3) 0.4144(3) 0.0524(14) Uani 1 1 d . . . . .
 H45 H 0.546802 0.532748 0.444899 0.063 Uiso 1 1 calc R U . . .
 C87 C 0.2266(5) -0.0469(3) 0.1102(3) 0.0575(15) Uani 1 1 d . . . . .
 C81 C 0.2529(5) 0.7337(4) 0.1949(3) 0.0667(18) Uani 1 1 d . . . . .
 O13 O 0.1109(5) 0.7969(4) 0.3136(3) 0.114(2) Uani 1 1 d . . . . .
 C6 C 0.7728(5) 0.4024(4) 0.4180(3) 0.0620(16) Uani 1 1 d . . . . .
 H6 H 0.806713 0.417222 0.385538 0.074 Uiso 1 1 calc R U . . .
 C64 C 0.0502(4) 0.1409(3) -0.2025(3) 0.0537(14) Uani 1 1 d . . . . .
 H64 H 0.004588 0.139131 -0.242068 0.064 Uiso 1 1 calc R U . . .
 C41 C 0.6178(5) 0.5869(4) 0.2302(3) 0.0595(16) Uani 1 1 d . . . . .
 H41 H 0.666848 0.554033 0.233649 0.071 Uiso 1 1 calc R U . . .
 C36 C 0.1021(4) 0.4517(3) 0.2069(3) 0.0520(15) Uani 1 1 d . . . . .
 H36 H 0.138570 0.460638 0.249375 0.062 Uiso 1 1 calc R U . . .
 C12 C 0.9724(4) 0.3231(3) 0.4147(3) 0.0507(14) Uani 1 1 d . . . . .
 H12 H 0.952769 0.339991 0.451867 0.061 Uiso 1 1 calc R U . . .
 C86 C 0.3988(5) 0.0312(3) 0.0752(3) 0.0539(14) Uani 1 1 d . . . . .
 C74 C 0.9919(5) 0.1445(4) 0.4617(3) 0.0610(17) Uani 1 1 d . . . . .
 C2 C 0.6986(4) 0.3068(4) 0.4738(3) 0.0584(16) Uani 1 1 d . . . . .
 H2 H 0.681326 0.256047 0.479572 0.070 Uiso 1 1 calc R U . . .
 C5 C 0.7473(6) 0.4542(4) 0.4581(3) 0.076(2) Uani 1 1 d . . . . .
 H5 H 0.763096 0.505170 0.452453 0.091 Uiso 1 1 calc R U . . .
 C73 C 0.8998(4) 0.2362(4) 0.5399(3) 0.0568(15) Uani 1 1 d . . . . .
 C10 C 1.0974(4) 0.3156(4) 0.3538(3) 0.0591(16) Uani 1 1 d . . . . .
 H10 H 1.163366 0.327069 0.349174 0.071 Uiso 1 1 calc R U . . .
 C88 C 0.1399(5) 0.1024(4) 0.2934(3) 0.0693(18) Uani 1 1 d D . . . .
 H88A H 0.204471 0.131254 0.295404 0.083 Uiso 1 1 calc R U . . .
 H88B H 0.107278 0.125544 0.324412 0.083 Uiso 1 1 calc R U . . .
 C79 C 0.1714(5) 0.6008(5) 0.3299(3) 0.0672(19) Uani 1 1 d . . . . .
 C82 C 0.1504(6) 0.7513(5) 0.2945(3) 0.076(2) Uani 1 1 d . . . . .
 C4 C 0.7008(5) 0.4338(5) 0.5048(3) 0.074(2) Uani 1 1 d . . . . .
 H4 H 0.685701 0.470382 0.532376 0.088 Uiso 1 1 calc R U . . .
 C23 C 0.7135(5) 0.0694(3) 0.2163(3) 0.0578(15) Uani 1 1 d . . . . .
 H23 H 0.667071 0.072673 0.177686 0.069 Uiso 1 1 calc R U . . .
 C17 C 0.4561(5) 0.1488(4) 0.3627(3) 0.073(2) Uani 1 1 d . . . . .
 H17 H 0.408036 0.177997 0.341492 0.088 Uiso 1 1 calc R U . . .
 C80 C 0.0987(5) 0.6349(4) 0.2007(3) 0.0629(17) Uani 1 1 d . . . . .
 C78 C 0.3384(6) 0.7211(4) 0.3310(4) 0.072(2) Uani 1 1 d . . . . .
 C38 C 0.4757(5) 0.6833(3) 0.2209(3) 0.0619(16) Uani 1 1 d . . . . .
 H38 H 0.427418 0.716743 0.217647 0.074 Uiso 1 1 calc R U . . .
 C3 C 0.6748(5) 0.3610(5) 0.5129(3) 0.070(2) Uani 1 1 d . . . . .
 H3 H 0.640390 0.347271 0.545399 0.084 Uiso 1 1 calc R U . . .
 C40 C 0.6401(5) 0.6606(4) 0.2204(3) 0.0664(17) Uani 1 1 d . . . . .
 H40 H 0.705147 0.678234 0.217140 0.080 Uiso 1 1 calc R U . . .
 C14 C 0.5955(5) 0.0631(4) 0.4226(3) 0.0663(18) Uani 1 1 d . . . . .
 H14 H 0.643412 0.033172 0.442612 0.080 Uiso 1 1 calc R U . . .
 C11 C 1.0693(4) 0.3390(4) 0.4082(3) 0.0606(16) Uani 1 1 d . . . . .
 H11 H 1.116091 0.366126 0.441285 0.073 Uiso 1 1 calc R U . . .
 C16 C 0.4262(5) 0.0836(5) 0.3883(4) 0.101(3) Uani 1 1 d . . . . .
 H16 H 0.358268 0.068689 0.385306 0.122 Uiso 1 1 calc R U . . .
 C39 C 0.5710(5) 0.7084(4) 0.2152(3) 0.0678(18) Uani 1 1 d . . . . .
 H39 H 0.587547 0.758815 0.207817 0.081 Uiso 1 1 calc R U . . .
 C15 C 0.4955(5) 0.0404(5) 0.4181(4) 0.097(3) Uani 1 1 d . . . . .
 H15 H 0.475489 -0.004553 0.435471 0.116 Uiso 1 1 calc R U . . .
 Mo2B Mo 0.1744(5) 0.6410(4) 0.2749(3) 0.04893(18) Uani 0.0924(15) 1 d D . P A
 2
 P4B P 0.2959(12) 0.5538(8) 0.2605(6) 0.0375(3) Uani 0.0924(15) 1 d D . P A 2

loop_
  _atom_site_aniso_label
  _atom_site_aniso_U_11
  _atom_site_aniso_U_22
  _atom_site_aniso_U_33
  _atom_site_aniso_U_23
  _atom_site_aniso_U_13
  _atom_site_aniso_U_12
 Lu2 0.02558(10) 0.02908(10) 0.02939(10) 0.00781(7) 0.00674(7) 0.00304(7)
 Lu1 0.02596(10) 0.03385(11) 0.03245(10) 0.01089(8) 0.00827(8) 0.00440(7)
 Mo3 0.0488(3) 0.0276(2) 0.0406(2) 0.00677(17) 0.00701(19) 0.00225(18)
 Mo1 0.0476(3) 0.0717(3) 0.0347(2) 0.0203(2) 0.0117(2) 0.0263(2)
 Mo2 0.0511(4) 0.0569(4) 0.0405(3) 0.0012(2) 0.0057(2) 0.0220(3)
 Cl3 0.0280(5) 0.0381(6) 0.0325(5) 0.0052(4) 0.0065(4) 0.0051(4)
 Cl4 0.0289(5) 0.0374(6) 0.0336(5) 0.0136(4) 0.0096(4) 0.0054(4)
 Cl5 0.0309(5) 0.0299(5) 0.0383(6) 0.0094(4) 0.0087(4) 0.0052(4)
 Cl6 0.0330(6) 0.0419(6) 0.0398(6) 0.0100(5) 0.0139(5) 0.0000(5)
 P5 0.0301(6) 0.0267(6) 0.0325(6) 0.0045(5) 0.0056(5) 0.0022(4)
 Cl1 0.0345(6) 0.0475(7) 0.0388(6) 0.0090(5) 0.0143(5) 0.0084(5)
 P3 0.0320(6) 0.0324(6) 0.0299(6) 0.0068(5) 0.0071(5) 0.0077(5)
 Cl2 0.0344(6) 0.0413(7) 0.0547(7) 0.0077(6) 0.0092(5) -0.0012(5)
 P6 0.0363(6) 0.0277(6) 0.0353(6) 0.0042(5) 0.0068(5) 0.0034(5)
 P1 0.0358(7) 0.0454(7) 0.0349(6) 0.0089(5) 0.0087(5) 0.0091(6)
 P2 0.0403(7) 0.0517(8) 0.0376(7) 0.0182(6) 0.0097(6) 0.0117(6)
 P4 0.0412(9) 0.0383(8) 0.0338(7) 0.0040(6) 0.0064(6) 0.0108(6)
 Cl7 0.0675(10) 0.0546(9) 0.0637(9) 0.0117(7) 0.0192(8) 0.0008(7)
 Cl8 0.0880(15) 0.0854(15) 0.216(3) 0.0889(19) -0.0467(18) -0.0203(12)
 O1 0.0332(17) 0.0389(18) 0.0354(17) 0.0140(14) 0.0089(14) 0.0088(14)
 O2 0.0289(16) 0.0354(17) 0.0308(16) 0.0089(13) 0.0088(13) 0.0057(13)
 O3 0.0290(16) 0.0316(16) 0.0358(17) 0.0067(13) 0.0037(13) 0.0046(13)
 O15 0.050(2) 0.043(2) 0.057(2) 0.0015(18) 0.0145(19) -0.0065(18)
 O16 0.060(3) 0.048(2) 0.048(2) -0.0005(18) 0.0132(19) -0.0067(18)
 C55 0.030(2) 0.025(2) 0.040(2) 0.0074(18) 0.0072(19) 0.0039(17)
 O5 0.049(2) 0.115(4) 0.053(3) 0.026(3) 0.020(2) 0.032(3)
 O14 0.091(3) 0.041(2) 0.052(2) -0.0043(19) 0.022(2) 0.008(2)
 C47 0.039(3) 0.048(3) 0.054(3) 0.014(3) 0.005(2) 0.007(2)
 O12 0.102(4) 0.057(3) 0.075(3) 0.016(3) 0.007(3) 0.022(3)
 C25 0.028(2) 0.032(2) 0.032(2) 0.0078(18) 0.0033(18) 0.0026(18)
 C29 0.037(3) 0.038(3) 0.040(3) 0.009(2) 0.014(2) 0.005(2)
 C54 0.036(3) 0.031(2) 0.051(3) 0.008(2) 0.003(2) 0.000(2)
 O7 0.065(3) 0.094(4) 0.062(3) 0.017(2) 0.030(2) 0.021(3)
 C49 0.037(3) 0.029(2) 0.034(2) 0.0049(18) 0.0053(19) 0.0017(19)
 C26 0.036(3) 0.035(2) 0.039(3) 0.006(2) 0.008(2) 0.007(2)
 C30 0.036(3) 0.041(3) 0.035(2) 0.012(2) 0.006(2) 0.012(2)
 C60 0.036(3) 0.028(2) 0.041(3) 0.0014(19) 0.007(2) 0.0038(19)
 O8 0.087(4) 0.175(6) 0.045(3) 0.040(3) 0.015(2) 0.079(4)
 C31 0.031(2) 0.036(2) 0.042(3) 0.014(2) 0.016(2) 0.0104(19)
 C28 0.042(3) 0.035(3) 0.043(3) 0.011(2) 0.010(2) 0.000(2)
 C50 0.039(3) 0.037(3) 0.038(3) 0.008(2) 0.004(2) 0.002(2)
 C32 0.037(3) 0.035(3) 0.047(3) 0.001(2) 0.011(2) -0.001(2)
 C27 0.041(3) 0.033(2) 0.044(3) 0.011(2) 0.006(2) 0.006(2)
 O17 0.060(3) 0.054(3) 0.101(4) 0.016(2) 0.002(3) 0.023(2)
 C56 0.033(2) 0.034(2) 0.041(3) 0.007(2) 0.007(2) 0.0032(19)
 C19 0.046(3) 0.041(3) 0.042(3) 0.009(2) 0.013(2) 0.006(2)
 O11 0.059(3) 0.108(4) 0.072(3) 0.000(3) 0.000(3) 0.029(3)
 C8 0.036(3) 0.042(3) 0.041(3) 0.010(2) 0.006(2) 0.006(2)
 C72 0.041(3) 0.039(3) 0.043(3) 0.004(2) 0.008(2) 0.010(2)
 C68 0.043(3) 0.043(3) 0.039(3) 0.004(2) 0.006(2) 0.007(2)
 C61 0.043(3) 0.034(2) 0.031(2) -0.0015(19) 0.004(2) 0.008(2)
 C67 0.034(2) 0.029(2) 0.041(3) 0.0079(19) 0.009(2) 0.0096(19)
 C57 0.036(3) 0.036(3) 0.046(3) 0.009(2) 0.015(2) 0.004(2)
 C58 0.027(2) 0.034(3) 0.056(3) 0.008(2) 0.008(2) 0.0015(19)
 O4 0.065(3) 0.097(4) 0.054(3) -0.004(3) 0.009(2) 0.011(3)
 C48 0.038(3) 0.057(3) 0.045(3) 0.012(2) 0.010(2) 0.014(2)
 C18 0.045(3) 0.071(4) 0.044(3) 0.026(3) 0.014(2) 0.007(3)
 C7 0.034(3) 0.044(3) 0.045(3) 0.014(2) 0.009(2) 0.006(2)
 C71 0.035(3) 0.044(3) 0.049(3) 0.009(2) 0.007(2) 0.006(2)
 O10 0.077(3) 0.131(5) 0.058(3) 0.009(3) 0.022(3) 0.035(3)
 O6 0.138(5) 0.067(3) 0.082(4) 0.025(3) 0.043(3) 0.050(3)
 C62 0.048(3) 0.037(3) 0.041(3) 0.004(2) 0.006(2) 0.009(2)
 O18 0.137(5) 0.043(3) 0.074(3) 0.022(2) 0.012(3) -0.006(3)
 C42 0.058(4) 0.041(3) 0.044(3) 0.007(2) 0.010(3) 0.001(3)
 C53 0.044(3) 0.038(3) 0.066(4) 0.019(3) -0.001(3) 0.003(2)
 C66 0.042(3) 0.036(3) 0.038(3) 0.003(2) 0.005(2) 0.000(2)
 C52 0.058(4) 0.040(3) 0.056(3) 0.021(3) -0.002(3) -0.007(3)
 C46 0.065(4) 0.058(4) 0.042(3) 0.017(3) 0.014(3) 0.027(3)
 C84 0.058(4) 0.034(3) 0.038(3) 0.004(2) 0.008(2) -0.005(2)
 C59 0.033(3) 0.034(3) 0.049(3) 0.003(2) 0.000(2) 0.002(2)
 C51 0.042(3) 0.039(3) 0.057(3) 0.020(2) 0.005(2) -0.004(2)
 O9 0.100(4) 0.073(3) 0.068(3) -0.011(3) -0.013(3) 0.024(3)
 C85 0.041(3) 0.035(3) 0.047(3) 0.009(2) 0.007(2) -0.003(2)
 C37 0.047(3) 0.041(3) 0.042(3) -0.003(2) 0.003(2) 0.004(2)
 C1 0.043(3) 0.060(3) 0.037(3) 0.001(2) 0.006(2) 0.014(3)
 C24 0.058(3) 0.037(3) 0.048(3) 0.011(2) 0.008(3) 0.011(2)
 C33 0.039(3) 0.048(3) 0.056(3) 0.002(3) 0.014(3) -0.002(2)
 C34 0.034(3) 0.048(3) 0.078(4) 0.023(3) 0.015(3) 0.008(2)
 C20 0.052(3) 0.056(3) 0.047(3) 0.017(3) 0.020(3) 0.020(3)
 C9 0.048(3) 0.055(3) 0.053(3) 0.016(3) 0.021(3) 0.013(3)
 C65 0.048(3) 0.046(3) 0.049(3) -0.004(2) 0.002(3) -0.001(2)
 C83 0.058(4) 0.036(3) 0.058(4) 0.015(3) 0.014(3) 0.002(2)
 C76 0.060(4) 0.064(4) 0.044(3) 0.019(3) 0.019(3) 0.019(3)
 C21 0.066(4) 0.056(4) 0.055(4) 0.016(3) 0.025(3) 0.022(3)
 C35 0.040(3) 0.087(5) 0.081(5) 0.047(4) 0.036(3) 0.024(3)
 C44 0.056(3) 0.055(3) 0.040(3) 0.002(3) 0.006(3) 0.012(3)
 C70 0.043(3) 0.042(3) 0.056(3) 0.009(2) 0.016(3) 0.011(2)
 C69 0.052(3) 0.049(3) 0.053(3) 0.008(3) 0.022(3) 0.012(3)
 C43 0.050(3) 0.048(3) 0.037(3) 0.003(2) 0.014(2) 0.018(2)
 C13 0.040(3) 0.061(4) 0.043(3) 0.021(3) 0.008(2) 0.005(3)
 C75 0.078(5) 0.077(5) 0.055(4) 0.034(3) 0.027(3) 0.039(4)
 C77 0.061(4) 0.115(6) 0.042(3) 0.022(4) 0.019(3) 0.049(4)
 C22 0.083(5) 0.056(4) 0.045(3) 0.008(3) 0.015(3) 0.012(3)
 C63 0.068(4) 0.046(3) 0.041(3) 0.012(2) 0.005(3) 0.010(3)
 C45 0.052(3) 0.062(4) 0.042(3) 0.001(3) 0.002(3) 0.013(3)
 C87 0.076(4) 0.034(3) 0.056(4) 0.006(3) 0.003(3) -0.002(3)
 C81 0.086(5) 0.057(4) 0.055(4) 0.005(3) -0.001(3) 0.027(4)
 O13 0.146(5) 0.137(5) 0.070(3) 0.002(3) 0.009(3) 0.104(5)
 C6 0.072(4) 0.061(4) 0.056(4) -0.004(3) 0.014(3) 0.020(3)
 C64 0.058(4) 0.053(3) 0.042(3) 0.001(3) -0.011(3) 0.010(3)
 C41 0.056(4) 0.060(4) 0.064(4) 0.017(3) 0.014(3) 0.002(3)
 C36 0.031(3) 0.079(4) 0.049(3) 0.027(3) 0.008(2) 0.015(3)
 C12 0.041(3) 0.066(4) 0.045(3) -0.003(3) 0.008(2) 0.008(3)
 C86 0.065(4) 0.033(3) 0.060(4) 0.008(3) 0.002(3) 0.009(3)
 C74 0.058(4) 0.088(5) 0.040(3) 0.023(3) 0.006(3) 0.027(3)
 C2 0.048(3) 0.083(5) 0.046(3) 0.004(3) 0.007(3) 0.024(3)
 C5 0.088(5) 0.082(5) 0.059(4) -0.015(4) 0.009(4) 0.038(4)
 C73 0.047(3) 0.083(5) 0.041(3) 0.005(3) 0.009(3) 0.011(3)
 C10 0.035(3) 0.083(5) 0.060(4) 0.011(3) 0.013(3) 0.000(3)
 C88 0.079(5) 0.067(4) 0.062(4) 0.023(3) 0.015(4) 0.009(4)
 C79 0.059(4) 0.100(6) 0.046(4) 0.007(4) 0.010(3) 0.026(4)
 C82 0.087(5) 0.100(6) 0.049(4) -0.002(4) 0.005(3) 0.060(5)
 C4 0.077(5) 0.088(6) 0.056(4) -0.018(4) 0.001(4) 0.043(4)
 C23 0.079(4) 0.047(3) 0.044(3) 0.009(3) 0.003(3) 0.014(3)
 C17 0.043(3) 0.111(6) 0.066(4) 0.048(4) 0.009(3) 0.004(4)
 C80 0.053(4) 0.082(5) 0.055(4) -0.003(3) 0.007(3) 0.021(3)
 C78 0.086(5) 0.067(4) 0.064(4) -0.006(4) 0.006(4) 0.035(4)
 C38 0.070(4) 0.050(4) 0.067(4) 0.012(3) 0.013(3) 0.016(3)
 C3 0.066(4) 0.106(6) 0.045(3) 0.003(4) 0.013(3) 0.044(4)
 C40 0.073(4) 0.049(4) 0.077(5) 0.009(3) 0.018(4) -0.003(3)
 C14 0.060(4) 0.073(4) 0.064(4) 0.031(3) 0.009(3) -0.002(3)
 C11 0.048(3) 0.073(4) 0.058(4) -0.004(3) 0.010(3) -0.002(3)
 C16 0.048(4) 0.138(8) 0.113(7) 0.070(6) 0.007(4) -0.014(5)
 C39 0.065(4) 0.055(4) 0.083(5) 0.018(3) 0.018(4) -0.004(3)
 C15 0.056(4) 0.129(7) 0.096(6) 0.068(5) 0.004(4) -0.020(4)
 Mo2B 0.0511(4) 0.0569(4) 0.0405(3) 0.0012(2) 0.0057(2) 0.0220(3)
 P4B 0.0412(9) 0.0383(8) 0.0338(7) 0.0040(6) 0.0064(6) 0.0108(6)

_geom_special_details
;
 All esds (except the esd in the dihedral angle between two l.s. planes)
 are estimated using the full covariance matrix.  The cell esds are taken
 into account individually in the estimation of esds in distances, angles
 and torsion angles; correlations between esds in cell parameters are only
 used when they are defined by crystal symmetry.  An approximate (isotropic)
 treatment of cell esds is used for estimating esds involving l.s. planes.
;
loop_
  _geom_bond_atom_site_label_1
  _geom_bond_atom_site_label_2
  _geom_bond_distance
  _geom_bond_site_symmetry_2
  _geom_bond_publ_flag
 Lu2 Cl3 2.6355(11) . ?
 Lu2 Cl4 2.7057(10) . ?
 Lu2 Cl5 2.6498(11) . ?
 Lu2 Cl6 2.5049(11) . ?
 Lu2 O2 2.161(3) . ?
 Lu2 O3 2.170(3) . ?
 Lu1 Cl3 2.6835(11) . ?
 Lu1 Cl4 2.6650(11) . ?
 Lu1 Cl5 2.6988(11) . ?
 Lu1 Cl1 2.4984(11) . ?
 Lu1 Cl2 2.4984(12) . ?
 Lu1 O1 2.129(3) . ?
 Mo3 P6 2.5244(13) . ?
 Mo3 C84 2.050(6) . ?
 Mo3 C85 2.059(6) . ?
 Mo3 C83 2.058(6) . ?
 Mo3 C87 1.985(6) . ?
 Mo3 C86 2.045(7) . ?
 Mo1 P2 2.5295(14) . ?
 Mo1 C76 2.047(6) . ?
 Mo1 C75 2.024(8) . ?
 Mo1 C77 2.011(6) . ?
 Mo1 C74 2.049(7) . ?
 Mo1 C73 2.045(8) . ?
 Mo2 P4 2.5122(15) . ?
 Mo2 C81 2.010(8) . ?
 Mo2 C79 2.089(8) . ?
 Mo2 C82 1.985(6) . ?
 Mo2 C80 2.031(7) . ?
 Mo2 C78 2.025(8) . ?
 P5 P6 2.2481(17) . ?
 P5 O3 1.513(3) . ?
 P5 C55 1.796(5) . ?
 P5 C49 1.799(5) . ?
 P3 P4 2.2554(19) . ?
 P3 O2 1.513(3) . ?
 P3 C25 1.793(4) . ?
 P3 C31 1.794(5) . ?
 P3 P4B 2.231(12) . ?
 P6 C61 1.826(5) . ?
 P6 C67 1.828(5) . ?
 P1 P2 2.2263(19) . ?
 P1 O1 1.520(3) . ?
 P1 C7 1.797(5) . ?
 P1 C1 1.807(5) . ?
 P2 C19 1.840(5) . ?
 P2 C13 1.839(5) . ?
 P4 C37 1.823(6) . ?
 P4 C43 1.836(5) . ?
 Cl7 C88 1.759(6) . ?
 Cl8 C88 1.730(6) . ?
 O15 C84 1.143(6) . ?
 O16 C85 1.123(6) . ?
 C55 C60 1.403(6) . ?
 C55 C56 1.395(6) . ?
 O5 C74 1.155(7) . ?
 O14 C83 1.132(7) . ?
 C47 H47 0.9500 . ?
 C47 C48 1.410(7) . ?
 C47 C46 1.342(8) . ?
 O12 C81 1.170(8) . ?
 C25 C26 1.392(6) . ?
 C25 C30 1.397(6) . ?
 C29 H29 0.9500 . ?
 C29 C30 1.384(6) . ?
 C29 C28 1.387(7) . ?
 C54 H54 0.9500 . ?
 C54 C49 1.405(7) . ?
 C54 C53 1.385(7) . ?
 O7 C76 1.141(7) . ?
 C49 C50 1.380(7) . ?
 C26 H26 0.9500 . ?
 C26 C27 1.390(7) . ?
 C30 H30 0.9500 . ?
 C60 H60 0.9500 . ?
 C60 C59 1.386(7) . ?
 O8 C77 1.135(7) . ?
 C31 C32 1.392(7) . ?
 C31 C36 1.390(7) . ?
 C28 H28 0.9500 . ?
 C28 C27 1.371(7) . ?
 C50 H50 0.9500 . ?
 C50 C51 1.390(7) . ?
 C32 H32 0.9500 . ?
 C32 C33 1.376(7) . ?
 C27 H27 0.9500 . ?
 O17 C86 1.151(7) . ?
 C56 H56 0.9500 . ?
 C56 C57 1.388(6) . ?
 C19 C24 1.393(7) . ?
 C19 C20 1.389(7) . ?
 O11 C80 1.158(7) . ?
 C8 H8 0.9500 . ?
 C8 C7 1.395(7) . ?
 C8 C9 1.379(7) . ?
 C72 H72 0.9500 . ?
 C72 C67 1.382(7) . ?
 C72 C71 1.382(7) . ?
 C68 H68 0.9500 . ?
 C68 C67 1.389(7) . ?
 C68 C69 1.393(7) . ?
 C61 C62 1.408(7) . ?
 C61 C66 1.387(7) . ?
 C57 H57 0.9500 . ?
 C57 C58 1.385(7) . ?
 C58 H58 0.9500 . ?
 C58 C59 1.385(7) . ?
 O4 C73 1.137(8) . ?
 C48 H48 0.9500 . ?
 C48 C43 1.384(8) . ?
 C18 H18 0.9500 . ?
 C18 C13 1.387(7) . ?
 C18 C17 1.375(8) . ?
 C7 C12 1.387(8) . ?
 C71 H71 0.9500 . ?
 C71 C70 1.382(7) . ?
 O10 C79 1.164(8) . ?
 O6 C75 1.159(8) . ?
 C62 H62 0.9500 . ?
 C62 C63 1.389(7) . ?
 O18 C87 1.157(7) . ?
 C42 H42 0.9500 . ?
 C42 C37 1.389(7) . ?
 C42 C41 1.388(8) . ?
 C53 H53 0.9500 . ?
 C53 C52 1.361(8) . ?
 C66 H66 0.9500 . ?
 C66 C65 1.395(7) . ?
 C52 H52 0.9500 . ?
 C52 C51 1.401(8) . ?
 C46 H46 0.9500 . ?
 C46 C45 1.394(8) . ?
 C59 H59 0.9500 . ?
 C51 H51 0.9500 . ?
 O9 C78 1.146(8) . ?
 C37 C38 1.391(8) . ?
 C1 C6 1.395(9) . ?
 C1 C2 1.377(8) . ?
 C24 H24 0.9500 . ?
 C24 C23 1.379(8) . ?
 C33 H33 0.9500 . ?
 C33 C34 1.358(8) . ?
 C34 H34 0.9500 . ?
 C34 C35 1.388(9) . ?
 C20 H20 0.9500 . ?
 C20 C21 1.388(8) . ?
 C9 H9 0.9500 . ?
 C9 C10 1.376(8) . ?
 C65 H65 0.9500 . ?
 C65 C64 1.378(8) . ?
 C21 H21 0.9500 . ?
 C21 C22 1.362(8) . ?
 C35 H35 0.9500 . ?
 C35 C36 1.399(8) . ?
 C44 H44 0.9500 . ?
 C44 C43 1.397(8) . ?
 C44 C45 1.398(8) . ?
 C70 H70 0.9500 . ?
 C70 C69 1.375(8) . ?
 C69 H69 0.9500 . ?
 C13 C14 1.394(8) . ?
 C22 H22 0.9500 . ?
 C22 C23 1.385(9) . ?
 C63 H63 0.9500 . ?
 C63 C64 1.384(8) . ?
 C45 H45 0.9500 . ?
 O13 C82 1.158(7) . ?
 C6 H6 0.9500 . ?
 C6 C5 1.385(8) . ?
 C64 H64 0.9500 . ?
 C41 H41 0.9500 . ?
 C41 C40 1.380(8) . ?
 C36 H36 0.9500 . ?
 C12 H12 0.9500 . ?
 C12 C11 1.392(8) . ?
 C2 H2 0.9500 . ?
 C2 C3 1.392(9) . ?
 C5 H5 0.9500 . ?
 C5 C4 1.342(10) . ?
 C10 H10 0.9500 . ?
 C10 C11 1.379(8) . ?
 C88 H88A 0.9900 . ?
 C88 H88B 0.9900 . ?
 C4 H4 0.9500 . ?
 C4 C3 1.367(11) . ?
 C23 H23 0.9500 . ?
 C17 H17 0.9500 . ?
 C17 C16 1.384(10) . ?
 C38 H38 0.9500 . ?
 C38 C39 1.394(9) . ?
 C3 H3 0.9500 . ?
 C40 H40 0.9500 . ?
 C40 C39 1.358(9) . ?
 C14 H14 0.9500 . ?
 C14 C15 1.399(9) . ?
 C11 H11 0.9500 . ?
 C16 H16 0.9500 . ?
 C16 C15 1.378(11) . ?
 C39 H39 0.9500 . ?
 C15 H15 0.9500 . ?
 Mo2B P4B 2.504(13) . ?

loop_
  _geom_angle_atom_site_label_1
  _geom_angle_atom_site_label_2
  _geom_angle_atom_site_label_3
  _geom_angle
  _geom_angle_site_symmetry_1
  _geom_angle_site_symmetry_3
  _geom_angle_publ_flag
 Cl3 Lu2 Cl4 79.72(3) . . ?
 Cl3 Lu2 Cl5 79.08(3) . . ?
 Cl5 Lu2 Cl4 78.88(3) . . ?
 Cl6 Lu2 Cl3 94.01(4) . . ?
 Cl6 Lu2 Cl4 173.47(4) . . ?
 Cl6 Lu2 Cl5 101.85(4) . . ?
 O2 Lu2 Cl3 93.07(8) . . ?
 O2 Lu2 Cl4 84.89(8) . . ?
 O2 Lu2 Cl5 162.97(8) . . ?
 O2 Lu2 Cl6 93.70(8) . . ?
 O2 Lu2 O3 96.06(11) . . ?
 O3 Lu2 Cl3 166.16(8) . . ?
 O3 Lu2 Cl4 90.73(8) . . ?
 O3 Lu2 Cl5 89.32(8) . . ?
 O3 Lu2 Cl6 95.76(8) . . ?
 Cl3 Lu1 Cl5 77.39(3) . . ?
 Cl4 Lu1 Cl3 79.60(3) . . ?
 Cl4 Lu1 Cl5 78.74(3) . . ?
 Cl1 Lu1 Cl3 170.81(4) . . ?
 Cl1 Lu1 Cl4 97.68(4) . . ?
 Cl1 Lu1 Cl5 93.49(4) . . ?
 Cl1 Lu1 Cl2 95.98(4) . . ?
 Cl2 Lu1 Cl3 93.05(4) . . ?
 Cl2 Lu1 Cl4 96.34(4) . . ?
 Cl2 Lu1 Cl5 169.85(4) . . ?
 O1 Lu1 Cl3 85.31(9) . . ?
 O1 Lu1 Cl4 161.68(9) . . ?
 O1 Lu1 Cl5 87.91(9) . . ?
 O1 Lu1 Cl1 95.59(9) . . ?
 O1 Lu1 Cl2 94.78(9) . . ?
 C84 Mo3 P6 91.39(14) . . ?
 C84 Mo3 C85 89.4(2) . . ?
 C84 Mo3 C83 96.3(2) . . ?
 C85 Mo3 P6 100.03(14) . . ?
 C83 Mo3 P6 87.60(15) . . ?
 C83 Mo3 C85 170.3(2) . . ?
 C87 Mo3 P6 174.56(18) . . ?
 C87 Mo3 C84 85.6(2) . . ?
 C87 Mo3 C85 84.5(2) . . ?
 C87 Mo3 C83 88.2(2) . . ?
 C87 Mo3 C86 92.5(3) . . ?
 C86 Mo3 P6 90.83(16) . . ?
 C86 Mo3 C84 175.4(2) . . ?
 C86 Mo3 C85 86.2(2) . . ?
 C86 Mo3 C83 87.8(2) . . ?
 C76 Mo1 P2 91.64(17) . . ?
 C76 Mo1 C74 177.4(3) . . ?
 C75 Mo1 P2 88.62(19) . . ?
 C75 Mo1 C76 89.5(3) . . ?
 C75 Mo1 C74 91.9(3) . . ?
 C75 Mo1 C73 173.2(2) . . ?
 C77 Mo1 P2 176.0(2) . . ?
 C77 Mo1 C76 90.2(2) . . ?
 C77 Mo1 C75 87.8(3) . . ?
 C77 Mo1 C74 87.7(2) . . ?
 C77 Mo1 C73 86.0(3) . . ?
 C74 Mo1 P2 90.58(16) . . ?
 C73 Mo1 P2 97.69(17) . . ?
 C73 Mo1 C76 87.6(2) . . ?
 C73 Mo1 C74 90.7(3) . . ?
 C81 Mo2 P4 93.70(19) . . ?
 C81 Mo2 C79 171.3(3) . . ?
 C81 Mo2 C80 83.4(3) . . ?
 C81 Mo2 C78 93.8(3) . . ?
 C79 Mo2 P4 86.63(19) . . ?
 C82 Mo2 P4 170.3(2) . . ?
 C82 Mo2 C81 90.5(3) . . ?
 C82 Mo2 C79 90.6(3) . . ?
 C82 Mo2 C80 89.3(3) . . ?
 C82 Mo2 C78 84.8(3) . . ?
 C80 Mo2 P4 99.81(18) . . ?
 C80 Mo2 C79 87.9(3) . . ?
 C78 Mo2 P4 86.26(18) . . ?
 C78 Mo2 C79 94.9(3) . . ?
 C78 Mo2 C80 173.5(3) . . ?
 Lu2 Cl3 Lu1 86.14(3) . . ?
 Lu1 Cl4 Lu2 85.11(3) . . ?
 Lu2 Cl5 Lu1 85.55(3) . . ?
 O3 P5 P6 108.50(13) . . ?
 O3 P5 C55 111.4(2) . . ?
 O3 P5 C49 111.3(2) . . ?
 C55 P5 P6 104.44(15) . . ?
 C55 P5 C49 108.8(2) . . ?
 C49 P5 P6 112.23(16) . . ?
 O2 P3 P4 112.10(14) . . ?
 O2 P3 C25 110.85(19) . . ?
 O2 P3 C31 112.23(19) . . ?
 O2 P3 P4B 111.1(4) . . ?
 C25 P3 P4 101.94(16) . . ?
 C25 P3 C31 106.7(2) . . ?
 C25 P3 P4B 117.8(5) . . ?
 C31 P3 P4 112.37(17) . . ?
 C31 P3 P4B 97.4(5) . . ?
 P5 P6 Mo3 113.25(6) . . ?
 C61 P6 Mo3 118.09(17) . . ?
 C61 P6 P5 99.24(16) . . ?
 C61 P6 C67 105.1(2) . . ?
 C67 P6 Mo3 114.01(15) . . ?
 C67 P6 P5 105.47(16) . . ?
 O1 P1 P2 110.87(15) . . ?
 O1 P1 C7 108.6(2) . . ?
 O1 P1 C1 111.4(2) . . ?
 C7 P1 P2 106.30(17) . . ?
 C7 P1 C1 109.1(3) . . ?
 C1 P1 P2 110.5(2) . . ?
 P1 P2 Mo1 113.07(7) . . ?
 C19 P2 Mo1 119.21(17) . . ?
 C19 P2 P1 96.95(17) . . ?
 C13 P2 Mo1 118.58(17) . . ?
 C13 P2 P1 104.26(19) . . ?
 C13 P2 C19 101.7(3) . . ?
 P3 P4 Mo2 118.62(7) . . ?
 C37 P4 Mo2 117.46(18) . . ?
 C37 P4 P3 99.63(18) . . ?
 C37 P4 C43 99.7(3) . . ?
 C43 P4 Mo2 115.13(16) . . ?
 C43 P4 P3 103.36(18) . . ?
 P1 O1 Lu1 156.4(2) . . ?
 P3 O2 Lu2 167.04(19) . . ?
 P5 O3 Lu2 164.15(19) . . ?
 C60 C55 P5 121.5(4) . . ?
 C56 C55 P5 118.7(4) . . ?
 C56 C55 C60 119.8(4) . . ?
 C48 C47 H47 119.9 . . ?
 C46 C47 H47 119.9 . . ?
 C46 C47 C48 120.2(5) . . ?
 C26 C25 P3 121.2(3) . . ?
 C26 C25 C30 119.8(4) . . ?
 C30 C25 P3 119.0(3) . . ?
 C30 C29 H29 119.9 . . ?
 C30 C29 C28 120.2(4) . . ?
 C28 C29 H29 119.9 . . ?
 C49 C54 H54 120.0 . . ?
 C53 C54 H54 120.0 . . ?
 C53 C54 C49 119.9(5) . . ?
 C54 C49 P5 121.5(4) . . ?
 C50 C49 P5 119.2(4) . . ?
 C50 C49 C54 119.3(4) . . ?
 C25 C26 H26 120.1 . . ?
 C27 C26 C25 119.9(4) . . ?
 C27 C26 H26 120.1 . . ?
 C25 C30 H30 120.2 . . ?
 C29 C30 C25 119.6(4) . . ?
 C29 C30 H30 120.2 . . ?
 C55 C60 H60 120.4 . . ?
 C59 C60 C55 119.3(5) . . ?
 C59 C60 H60 120.4 . . ?
 C32 C31 P3 118.6(3) . . ?
 C36 C31 P3 122.1(4) . . ?
 C36 C31 C32 119.1(5) . . ?
 C29 C28 H28 119.7 . . ?
 C27 C28 C29 120.5(4) . . ?
 C27 C28 H28 119.7 . . ?
 C49 C50 H50 119.8 . . ?
 C49 C50 C51 120.4(5) . . ?
 C51 C50 H50 119.8 . . ?
 C31 C32 H32 120.0 . . ?
 C33 C32 C31 120.1(5) . . ?
 C33 C32 H32 120.0 . . ?
 C26 C27 H27 120.0 . . ?
 C28 C27 C26 120.1(5) . . ?
 C28 C27 H27 120.0 . . ?
 C55 C56 H56 119.9 . . ?
 C57 C56 C55 120.1(5) . . ?
 C57 C56 H56 119.9 . . ?
 C24 C19 P2 121.0(4) . . ?
 C20 C19 P2 120.2(4) . . ?
 C20 C19 C24 118.8(5) . . ?
 C7 C8 H8 120.2 . . ?
 C9 C8 H8 120.2 . . ?
 C9 C8 C7 119.6(5) . . ?
 C67 C72 H72 119.6 . . ?
 C71 C72 H72 119.6 . . ?
 C71 C72 C67 120.7(5) . . ?
 C67 C68 H68 119.7 . . ?
 C67 C68 C69 120.7(5) . . ?
 C69 C68 H68 119.7 . . ?
 C62 C61 P6 121.8(4) . . ?
 C66 C61 P6 119.2(4) . . ?
 C66 C61 C62 119.0(5) . . ?
 C72 C67 P6 118.7(4) . . ?
 C72 C67 C68 118.7(4) . . ?
 C68 C67 P6 122.0(4) . . ?
 C56 C57 H57 120.0 . . ?
 C58 C57 C56 119.9(5) . . ?
 C58 C57 H57 120.0 . . ?
 C57 C58 H58 119.9 . . ?
 C59 C58 C57 120.1(4) . . ?
 C59 C58 H58 119.9 . . ?
 C47 C48 H48 119.7 . . ?
 C43 C48 C47 120.6(5) . . ?
 C43 C48 H48 119.7 . . ?
 C13 C18 H18 120.0 . . ?
 C17 C18 H18 120.0 . . ?
 C17 C18 C13 119.9(6) . . ?
 C8 C7 P1 117.7(4) . . ?
 C12 C7 P1 122.6(4) . . ?
 C12 C7 C8 119.7(5) . . ?
 C72 C71 H71 119.8 . . ?
 C72 C71 C70 120.4(5) . . ?
 C70 C71 H71 119.8 . . ?
 C61 C62 H62 120.4 . . ?
 C63 C62 C61 119.3(5) . . ?
 C63 C62 H62 120.4 . . ?
 C37 C42 H42 119.6 . . ?
 C41 C42 H42 119.6 . . ?
 C41 C42 C37 120.9(5) . . ?
 C54 C53 H53 119.7 . . ?
 C52 C53 C54 120.7(5) . . ?
 C52 C53 H53 119.7 . . ?
 C61 C66 H66 119.4 . . ?
 C61 C66 C65 121.2(5) . . ?
 C65 C66 H66 119.4 . . ?
 C53 C52 H52 119.9 . . ?
 C53 C52 C51 120.1(5) . . ?
 C51 C52 H52 119.9 . . ?
 C47 C46 H46 119.7 . . ?
 C47 C46 C45 120.6(5) . . ?
 C45 C46 H46 119.7 . . ?
 O15 C84 Mo3 175.7(5) . . ?
 C60 C59 H59 119.6 . . ?
 C58 C59 C60 120.7(5) . . ?
 C58 C59 H59 119.6 . . ?
 C50 C51 C52 119.6(5) . . ?
 C50 C51 H51 120.2 . . ?
 C52 C51 H51 120.2 . . ?
 O16 C85 Mo3 170.1(4) . . ?
 C42 C37 P4 119.7(4) . . ?
 C42 C37 C38 118.6(5) . . ?
 C38 C37 P4 121.4(4) . . ?
 C6 C1 P1 116.1(4) . . ?
 C2 C1 P1 123.3(5) . . ?
 C2 C1 C6 120.5(6) . . ?
 C19 C24 H24 119.6 . . ?
 C23 C24 C19 120.7(5) . . ?
 C23 C24 H24 119.6 . . ?
 C32 C33 H33 119.3 . . ?
 C34 C33 C32 121.4(6) . . ?
 C34 C33 H33 119.3 . . ?
 C33 C34 H34 120.2 . . ?
 C33 C34 C35 119.7(5) . . ?
 C35 C34 H34 120.2 . . ?
 C19 C20 H20 119.9 . . ?
 C21 C20 C19 120.1(5) . . ?
 C21 C20 H20 119.9 . . ?
 C8 C9 H9 119.6 . . ?
 C10 C9 C8 120.8(5) . . ?
 C10 C9 H9 119.6 . . ?
 C66 C65 H65 120.3 . . ?
 C64 C65 C66 119.4(5) . . ?
 C64 C65 H65 120.3 . . ?
 O14 C83 Mo3 176.4(5) . . ?
 O7 C76 Mo1 178.6(6) . . ?
 C20 C21 H21 119.8 . . ?
 C22 C21 C20 120.3(6) . . ?
 C22 C21 H21 119.8 . . ?
 C34 C35 H35 120.0 . . ?
 C34 C35 C36 119.9(5) . . ?
 C36 C35 H35 120.0 . . ?
 C43 C44 H44 119.9 . . ?
 C43 C44 C45 120.2(6) . . ?
 C45 C44 H44 119.9 . . ?
 C71 C70 H70 120.1 . . ?
 C69 C70 C71 119.8(5) . . ?
 C69 C70 H70 120.1 . . ?
 C68 C69 H69 120.1 . . ?
 C70 C69 C68 119.8(5) . . ?
 C70 C69 H69 120.1 . . ?
 C48 C43 P4 125.3(4) . . ?
 C48 C43 C44 118.6(5) . . ?
 C44 C43 P4 116.1(4) . . ?
 C18 C13 P2 125.2(4) . . ?
 C18 C13 C14 119.4(5) . . ?
 C14 C13 P2 115.1(4) . . ?
 O6 C75 Mo1 177.8(6) . . ?
 O8 C77 Mo1 179.4(7) . . ?
 C21 C22 H22 119.8 . . ?
 C21 C22 C23 120.4(6) . . ?
 C23 C22 H22 119.8 . . ?
 C62 C63 H63 119.5 . . ?
 C64 C63 C62 121.0(5) . . ?
 C64 C63 H63 119.5 . . ?
 C46 C45 C44 119.7(6) . . ?
 C46 C45 H45 120.1 . . ?
 C44 C45 H45 120.1 . . ?
 O18 C87 Mo3 175.5(6) . . ?
 O12 C81 Mo2 176.1(6) . . ?
 C1 C6 H6 120.8 . . ?
 C5 C6 C1 118.4(7) . . ?
 C5 C6 H6 120.8 . . ?
 C65 C64 C63 120.1(5) . . ?
 C65 C64 H64 119.9 . . ?
 C63 C64 H64 119.9 . . ?
 C42 C41 H41 120.5 . . ?
 C40 C41 C42 119.0(6) . . ?
 C40 C41 H41 120.5 . . ?
 C31 C36 C35 119.8(5) . . ?
 C31 C36 H36 120.1 . . ?
 C35 C36 H36 120.1 . . ?
 C7 C12 H12 120.1 . . ?
 C7 C12 C11 119.9(5) . . ?
 C11 C12 H12 120.1 . . ?
 O17 C86 Mo3 177.9(6) . . ?
 O5 C74 Mo1 177.9(6) . . ?
 C1 C2 H2 120.5 . . ?
 C1 C2 C3 118.9(7) . . ?
 C3 C2 H2 120.5 . . ?
 C6 C5 H5 119.4 . . ?
 C4 C5 C6 121.3(8) . . ?
 C4 C5 H5 119.4 . . ?
 O4 C73 Mo1 175.0(6) . . ?
 C9 C10 H10 120.0 . . ?
 C9 C10 C11 119.9(5) . . ?
 C11 C10 H10 120.0 . . ?
 Cl7 C88 H88A 109.4 . . ?
 Cl7 C88 H88B 109.4 . . ?
 Cl8 C88 Cl7 111.1(4) . . ?
 Cl8 C88 H88A 109.4 . . ?
 Cl8 C88 H88B 109.4 . . ?
 H88A C88 H88B 108.0 . . ?
 O10 C79 Mo2 175.6(6) . . ?
 O13 C82 Mo2 177.2(6) . . ?
 C5 C4 H4 119.7 . . ?
 C5 C4 C3 120.6(6) . . ?
 C3 C4 H4 119.7 . . ?
 C24 C23 C22 119.6(6) . . ?
 C24 C23 H23 120.2 . . ?
 C22 C23 H23 120.2 . . ?
 C18 C17 H17 119.5 . . ?
 C18 C17 C16 121.0(6) . . ?
 C16 C17 H17 119.5 . . ?
 O11 C80 Mo2 173.0(6) . . ?
 O9 C78 Mo2 177.0(6) . . ?
 C37 C38 H38 119.8 . . ?
 C37 C38 C39 120.4(6) . . ?
 C39 C38 H38 119.8 . . ?
 C2 C3 H3 119.9 . . ?
 C4 C3 C2 120.3(7) . . ?
 C4 C3 H3 119.9 . . ?
 C41 C40 H40 119.3 . . ?
 C39 C40 C41 121.4(7) . . ?
 C39 C40 H40 119.3 . . ?
 C13 C14 H14 119.9 . . ?
 C13 C14 C15 120.1(6) . . ?
 C15 C14 H14 119.9 . . ?
 C12 C11 H11 120.0 . . ?
 C10 C11 C12 120.1(6) . . ?
 C10 C11 H11 120.0 . . ?
 C17 C16 H16 120.1 . . ?
 C15 C16 C17 119.8(7) . . ?
 C15 C16 H16 120.1 . . ?
 C38 C39 H39 120.2 . . ?
 C40 C39 C38 119.7(6) . . ?
 C40 C39 H39 120.2 . . ?
 C14 C15 H15 120.1 . . ?
 C16 C15 C14 119.7(7) . . ?
 C16 C15 H15 120.1 . . ?
 P3 P4B Mo2B 119.1(6) . . ?

loop_
  _geom_contact_atom_site_label_1
  _geom_contact_atom_site_label_2
  _geom_contact_site_symmetry_2
  _geom_contact_distance
  _geom_contact_publ_flag
 O18 O12 1_545 2.705(7) yes

loop_
  _geom_torsion_atom_site_label_1
  _geom_torsion_atom_site_label_2
  _geom_torsion_atom_site_label_3
  _geom_torsion_atom_site_label_4
  _geom_torsion
  _geom_torsion_site_symmetry_1
  _geom_torsion_site_symmetry_2
  _geom_torsion_site_symmetry_3
  _geom_torsion_site_symmetry_4
  _geom_torsion_publ_flag
 Mo3 P6 C61 C62 -171.4(3) . . . . ?
 Mo3 P6 C61 C66 9.6(4) . . . . ?
 Mo3 P6 C67 C72 -65.6(4) . . . . ?
 Mo3 P6 C67 C68 105.7(4) . . . . ?
 Mo1 P2 C19 C24 173.7(4) . . . . ?
 Mo1 P2 C19 C20 -4.8(5) . . . . ?
 Mo1 P2 C13 C18 139.8(5) . . . . ?
 Mo1 P2 C13 C14 -46.3(6) . . . . ?
 Mo2 P4 C37 C42 165.8(4) . . . . ?
 Mo2 P4 C37 C38 -7.9(6) . . . . ?
 Mo2 P4 C43 C48 99.0(4) . . . . ?
 Mo2 P4 C43 C44 -82.4(4) . . . . ?
 P5 P6 C61 C62 65.9(4) . . . . ?
 P5 P6 C61 C66 -113.1(4) . . . . ?
 P5 P6 C67 C72 59.3(4) . . . . ?
 P5 P6 C67 C68 -129.5(4) . . . . ?
 P5 C55 C60 C59 179.1(3) . . . . ?
 P5 C55 C56 C57 179.9(4) . . . . ?
 P5 C49 C50 C51 176.9(4) . . . . ?
 P3 P4 C37 C42 -64.7(4) . . . . ?
 P3 P4 C37 C38 121.6(5) . . . . ?
 P3 P4 C43 C48 -31.9(5) . . . . ?
 P3 P4 C43 C44 146.7(4) . . . . ?
 P3 C25 C26 C27 179.8(4) . . . . ?
 P3 C25 C30 C29 -179.7(4) . . . . ?
 P3 C31 C32 C33 176.3(4) . . . . ?
 P3 C31 C36 C35 -177.0(4) . . . . ?
 P6 P5 O3 Lu2 162.2(7) . . . . ?
 P6 P5 C55 C60 -65.7(4) . . . . ?
 P6 P5 C55 C56 113.5(3) . . . . ?
 P6 P5 C49 C54 117.7(4) . . . . ?
 P6 P5 C49 C50 -61.5(4) . . . . ?
 P6 C61 C62 C63 -178.4(4) . . . . ?
 P6 C61 C66 C65 177.9(4) . . . . ?
 P1 P2 C19 C24 -65.0(4) . . . . ?
 P1 P2 C19 C20 116.6(4) . . . . ?
 P1 P2 C13 C18 13.0(6) . . . . ?
 P1 P2 C13 C14 -173.1(5) . . . . ?
 P1 C7 C12 C11 -177.1(5) . . . . ?
 P1 C1 C6 C5 176.7(5) . . . . ?
 P1 C1 C2 C3 -176.7(5) . . . . ?
 P2 P1 O1 Lu1 -178.8(4) . . . . ?
 P2 P1 C7 C8 83.8(4) . . . . ?
 P2 P1 C7 C12 -100.0(5) . . . . ?
 P2 P1 C1 C6 169.1(4) . . . . ?
 P2 P1 C1 C2 -14.1(5) . . . . ?
 P2 C19 C24 C23 -179.7(4) . . . . ?
 P2 C19 C20 C21 178.2(4) . . . . ?
 P2 C13 C14 C15 -175.7(6) . . . . ?
 P4 P3 O2 Lu2 110.7(9) . . . . ?
 P4 P3 C25 C26 -71.2(4) . . . . ?
 P4 P3 C25 C30 109.2(4) . . . . ?
 P4 P3 C31 C32 142.9(3) . . . . ?
 P4 P3 C31 C36 -40.7(5) . . . . ?
 P4 C37 C38 C39 172.8(5) . . . . ?
 O1 P1 C7 C8 -35.5(4) . . . . ?
 O1 P1 C7 C12 140.6(4) . . . . ?
 O1 P1 C1 C6 -67.3(5) . . . . ?
 O1 P1 C1 C2 109.5(5) . . . . ?
 O2 P3 C25 C26 169.3(4) . . . . ?
 O2 P3 C25 C30 -10.3(5) . . . . ?
 O2 P3 C31 C32 -89.7(4) . . . . ?
 O2 P3 C31 C36 86.8(5) . . . . ?
 O3 P5 C55 C60 177.4(3) . . . . ?
 O3 P5 C55 C56 -3.4(4) . . . . ?
 O3 P5 C49 C54 -120.5(4) . . . . ?
 O3 P5 C49 C50 60.3(4) . . . . ?
 C55 P5 O3 Lu2 -83.3(7) . . . . ?
 C55 P5 C49 C54 2.6(5) . . . . ?
 C55 P5 C49 C50 -176.6(4) . . . . ?
 C55 C60 C59 C58 0.6(7) . . . . ?
 C55 C56 C57 C58 1.2(7) . . . . ?
 C47 C48 C43 P4 178.0(4) . . . . ?
 C47 C48 C43 C44 -0.5(8) . . . . ?
 C47 C46 C45 C44 -0.9(9) . . . . ?
 C25 P3 O2 Lu2 -136.1(8) . . . . ?
 C25 P3 C31 C32 31.9(4) . . . . ?
 C25 P3 C31 C36 -151.6(4) . . . . ?
 C25 C26 C27 C28 0.5(7) . . . . ?
 C29 C28 C27 C26 -0.4(8) . . . . ?
 C54 C49 C50 C51 -2.3(8) . . . . ?
 C54 C53 C52 C51 -1.8(9) . . . . ?
 C49 P5 O3 Lu2 38.3(8) . . . . ?
 C49 P5 C55 C60 54.3(4) . . . . ?
 C49 P5 C55 C56 -126.4(4) . . . . ?
 C49 C54 C53 C52 2.5(9) . . . . ?
 C49 C50 C51 C52 2.9(8) . . . . ?
 C26 C25 C30 C29 0.7(7) . . . . ?
 C30 C25 C26 C27 -0.6(7) . . . . ?
 C30 C29 C28 C27 0.5(8) . . . . ?
 C60 C55 C56 C57 -0.8(7) . . . . ?
 C31 P3 O2 Lu2 -16.8(9) . . . . ?
 C31 P3 C25 C26 46.8(4) . . . . ?
 C31 P3 C25 C30 -132.8(4) . . . . ?
 C31 C32 C33 C34 0.5(8) . . . . ?
 C28 C29 C30 C25 -0.6(8) . . . . ?
 C32 C31 C36 C35 -0.6(8) . . . . ?
 C32 C33 C34 C35 0.1(9) . . . . ?
 C56 C55 C60 C59 -0.1(7) . . . . ?
 C56 C57 C58 C59 -0.7(7) . . . . ?
 C19 P2 C13 C18 -87.4(6) . . . . ?
 C19 P2 C13 C14 86.5(5) . . . . ?
 C19 C24 C23 C22 0.9(9) . . . . ?
 C19 C20 C21 C22 2.0(9) . . . . ?
 C8 C7 C12 C11 -1.0(8) . . . . ?
 C8 C9 C10 C11 1.0(9) . . . . ?
 C72 C71 C70 C69 -0.2(8) . . . . ?
 C61 P6 C67 C72 163.6(4) . . . . ?
 C61 P6 C67 C68 -25.2(4) . . . . ?
 C61 C62 C63 C64 -0.5(8) . . . . ?
 C61 C66 C65 C64 1.4(8) . . . . ?
 C67 P6 C61 C62 -43.0(4) . . . . ?
 C67 P6 C61 C66 138.0(4) . . . . ?
 C67 C72 C71 C70 0.3(8) . . . . ?
 C67 C68 C69 C70 1.5(8) . . . . ?
 C57 C58 C59 C60 -0.2(7) . . . . ?
 C48 C47 C46 C45 3.3(8) . . . . ?
 C18 C13 C14 C15 -1.4(11) . . . . ?
 C18 C17 C16 C15 -1.1(14) . . . . ?
 C7 P1 O1 Lu1 -62.4(5) . . . . ?
 C7 P1 C1 C6 52.6(5) . . . . ?
 C7 P1 C1 C2 -130.6(5) . . . . ?
 C7 C8 C9 C10 -1.1(8) . . . . ?
 C7 C12 C11 C10 1.0(10) . . . . ?
 C71 C72 C67 P6 172.0(4) . . . . ?
 C71 C72 C67 C68 0.5(7) . . . . ?
 C71 C70 C69 C68 -0.7(8) . . . . ?
 C62 C61 C66 C65 -1.1(7) . . . . ?
 C62 C63 C64 C65 0.9(9) . . . . ?
 C42 C37 C38 C39 -1.0(9) . . . . ?
 C42 C41 C40 C39 -0.1(10) . . . . ?
 C53 C54 C49 P5 -179.6(4) . . . . ?
 C53 C54 C49 C50 -0.4(8) . . . . ?
 C53 C52 C51 C50 -0.9(9) . . . . ?
 C66 C61 C62 C63 0.6(7) . . . . ?
 C66 C65 C64 C63 -1.3(9) . . . . ?
 C46 C47 C48 C43 -2.6(8) . . . . ?
 C37 P4 C43 C48 -134.3(5) . . . . ?
 C37 P4 C43 C44 44.2(4) . . . . ?
 C37 C42 C41 C40 -1.4(9) . . . . ?
 C37 C38 C39 C40 -0.5(10) . . . . ?
 C1 P1 O1 Lu1 57.8(6) . . . . ?
 C1 P1 C7 C8 -157.0(4) . . . . ?
 C1 P1 C7 C12 19.1(5) . . . . ?
 C1 C6 C5 C4 1.0(10) . . . . ?
 C1 C2 C3 C4 -0.7(9) . . . . ?
 C24 C19 C20 C21 -0.3(8) . . . . ?
 C33 C34 C35 C36 -1.0(9) . . . . ?
 C34 C35 C36 C31 1.2(9) . . . . ?
 C20 C19 C24 C23 -1.2(8) . . . . ?
 C20 C21 C22 C23 -2.3(10) . . . . ?
 C9 C8 C7 P1 177.3(4) . . . . ?
 C9 C8 C7 C12 1.1(8) . . . . ?
 C9 C10 C11 C12 -0.9(10) . . . . ?
 C21 C22 C23 C24 0.9(10) . . . . ?
 C69 C68 C67 P6 -172.6(4) . . . . ?
 C69 C68 C67 C72 -1.3(7) . . . . ?
 C43 P4 C37 C42 40.7(5) . . . . ?
 C43 P4 C37 C38 -132.9(5) . . . . ?
 C43 C44 C45 C46 -2.2(8) . . . . ?
 C13 P2 C19 C24 41.2(5) . . . . ?
 C13 P2 C19 C20 -137.2(4) . . . . ?
 C13 C18 C17 C16 0.5(11) . . . . ?
 C13 C14 C15 C16 0.8(13) . . . . ?
 C45 C44 C43 P4 -175.8(4) . . . . ?
 C45 C44 C43 C48 2.9(8) . . . . ?
 C6 C1 C2 C3 0.0(9) . . . . ?
 C6 C5 C4 C3 -1.8(11) . . . . ?
 C41 C42 C37 P4 -172.0(5) . . . . ?
 C41 C42 C37 C38 1.9(8) . . . . ?
 C41 C40 C39 C38 1.0(11) . . . . ?
 C36 C31 C32 C33 -0.3(7) . . . . ?
 C2 C1 C6 C5 -0.2(9) . . . . ?
 C5 C4 C3 C2 1.6(11) . . . . ?
 C17 C18 C13 P2 174.4(5) . . . . ?
 C17 C18 C13 C14 0.8(10) . . . . ?
 C17 C16 C15 C14 0.4(15) . . . . ?
 P4B P3 O2 Lu2 91.0(10) . . . . ?
 P4B P3 C25 C26 -61.3(6) . . . . ?
 P4B P3 C25 C30 119.1(6) . . . . ?
 P4B P3 C31 C32 153.9(5) . . . . ?
 P4B P3 C31 C36 -29.6(6) . . . . ?

# start Validation Reply Form
_vrf_PLAT430_rp127b
;
PROBLEM: Short Inter D...A Contact  O12      ..O18      .       2.71 Ang.  
RESPONSE: This short contact is indeed real, and given that it involves the 
oxygens of two carbonyl ligands it clearly does not involve a hydrogen bond
(for which an O..O contact of 2.71 Ang would otherwise be typical).
The nature of this interaction will be investigated.
;
_vrf_PLAT910_rp127b
;
PROBLEM: Missing FCF Reflection(s) Below Theta(Min)[Deg]=       2.14 Note  
RESPONSE: These low-angle relections were partially or totally blocked
by the beam stop.
;
_vrf_PLAT974_rp127b
;
PROBLEM: Check Calcd Negative Resid. Density on      Mo2B      -1.99 eA-3  
RESPONSE: Mo2B is a minor (ca. 9%) disorder component. The relative occupancies
of Mo2B and the major component were allowed to refine, and it may be that the
s.o.f. for Mo2B is slightly less than the refined value. It was however
considered better to refine the occupancies rather than arbitrarily fixing
them.
;
# end Validation Reply Form

_shelx_res_file
;
TITL rp127b_a.res in P-1
    rp127b.res
    created by SHELXL-2019/3 at 11:09:34 on 04-Sep-2025
REM Old TITL rp127b_a.res in P-1
REM SHELXT solution in P-1: R1 0.123, Rweak 0.006, Alpha 0.095
REM <I/s> 0.000 for 0 systematic absences, Orientation as input
REM Formula found by SHELXT: C89 Cl11 Mo3 O23 P3 Lu2
CELL 0.71073 13.984 18.2529 21.4746 91.402 101.812 95.965
ZERR 2 0.0004 0.0005 0.0006 0.002 0.002 0.002
LATT 1
SFAC C H Cl Lu Mo O P
UNIT 190 156 24 4 6 36 12
EQIV $1 +X,-1+Y,+Z
SADI Cl7 C88 Cl8 C88
SADI P4 P3 P4B P3
SADI Mo2 P4 Mo2B P4B
EADP Mo2 Mo2B
EADP P4 P4B

L.S. 16 0 0
PLAN  30
SIZE 0.037 0.127 0.277
TEMP -173.15
CONF
RTAB O..O O18 O12_$1
FREE Lu2 Lu1
FREE P4B C43
FREE Mo2B C82
FREE Mo2B C80
FREE Mo2B C79
FREE Mo2B O10
list 4
MORE -1
BOND $H
ABIN
fmap 2 53
acta
SHEL 20 0.74
OMIT -3 -2 8
OMIT -1 4 0
OMIT 2 -3 8
OMIT 15 -10 10
REM <olex2.extras>
REM <HklSrc "%.\\RP127B.hkl">
REM </olex2.extras>

WGHT    0.067400    0.942800
FVAR       0.20082   0.90756
LU2   4    0.392664    0.321333    0.185896    11.00000    0.02558    0.02908 =
         0.02939    0.00781    0.00674    0.00304
LU1   4    0.658265    0.323093    0.219111    11.00000    0.02596    0.03385 =
         0.03245    0.01089    0.00827    0.00440
MO3   5    0.251599    0.041174    0.061074    11.00000    0.04875    0.02760 =
         0.04064    0.00677    0.00701    0.00225
MO1   5    0.874525    0.128957    0.505338    11.00000    0.04755    0.07175 =
         0.03471    0.02033    0.01166    0.02631
PART 1
MO2   5    0.221724    0.672374    0.266198    21.00000    0.05115    0.05687 =
         0.04051    0.00122    0.00570    0.02198
PART 0
CL3   3    0.531202    0.370774    0.284923    11.00000    0.02801    0.03807 =
         0.03253    0.00521    0.00652    0.00514
CL4   3    0.533808    0.379025    0.126163    11.00000    0.02894    0.03745 =
         0.03363    0.01357    0.00964    0.00541
CL5   3    0.507969    0.214026    0.194722    11.00000    0.03089    0.02993 =
         0.03826    0.00937    0.00866    0.00518
CL6   3    0.272659    0.276316    0.252288    11.00000    0.03302    0.04195 =
         0.03981    0.00999    0.01389    0.00004
P5    7    0.241238    0.255362    0.031594    11.00000    0.03014    0.02673 =
         0.03246    0.00450    0.00558    0.00219
CL1   3    0.755074    0.262570    0.150906    11.00000    0.03454    0.04749 =
         0.03881    0.00903    0.01428    0.00841
P3    7    0.277362    0.492174    0.167034    11.00000    0.03202    0.03241 =
         0.02994    0.00678    0.00706    0.00771
CL2   3    0.775529    0.437642    0.246851    11.00000    0.03442    0.04127 =
         0.05470    0.00772    0.00916   -0.00116
P6    7    0.270578    0.147690   -0.009841    11.00000    0.03631    0.02770 =
         0.03532    0.00419    0.00683    0.00337
P1    7    0.776930    0.263412    0.369877    11.00000    0.03581    0.04541 =
         0.03489    0.00887    0.00869    0.00909
P2    7    0.757872    0.148744    0.401969    11.00000    0.04028    0.05173 =
         0.03757    0.01818    0.00967    0.01170
PART 1
P4    7    0.331544    0.576903    0.248186    21.00000    0.04122    0.03831 =
         0.03383    0.00401    0.00638    0.01083

PART 0
CL7   3    0.067400    0.104275    0.216315    11.00000    0.06752    0.05456 =
         0.06367    0.01175    0.01924    0.00085
CL8   3    0.157354    0.012908    0.313848    11.00000    0.08796    0.08541 =
         0.21642    0.08894   -0.04670   -0.02027

O1    6    0.715310    0.269640    0.303534    11.00000    0.03325    0.03893 =
         0.03543    0.01404    0.00888    0.00884
O2    6    0.337207    0.427311    0.173125    11.00000    0.02894    0.03535 =
         0.03078    0.00892    0.00875    0.00565
O3    6    0.307681    0.269832    0.096724    11.00000    0.02896    0.03156 =
         0.03583    0.00671    0.00375    0.00460
O15   6    0.024981    0.057707    0.054868    11.00000    0.05025    0.04343 =
         0.05725    0.00149    0.01449   -0.00649
O16   6    0.301911    0.117468    0.199887    11.00000    0.06041    0.04822 =
         0.04755   -0.00050    0.01318   -0.00668
C55   1    0.114183    0.241168    0.036930    11.00000    0.02971    0.02549 =
         0.03981    0.00740    0.00718    0.00387
O5    6    1.059929    0.153704    0.438902    11.00000    0.04911    0.11533 =
         0.05345    0.02589    0.02031    0.03224
O14   6    0.225406   -0.068113   -0.060865    11.00000    0.09134    0.04060 =
         0.05155   -0.00430    0.02210    0.00839
C47   1    0.367500    0.411664    0.378722    11.00000    0.03858    0.04816 =
         0.05363    0.01401    0.00488    0.00711
AFIX  43
H47   2    0.336527    0.364351    0.384910    11.00000   -1.20000
AFIX   0
O12   6    0.266591    0.766908    0.151055    11.00000    0.10216    0.05710 =
         0.07527    0.01596    0.00749    0.02229
C25   1    0.294581    0.544057    0.099611    11.00000    0.02826    0.03223 =
         0.03180    0.00777    0.00328    0.00263
C29   1    0.383144    0.568488    0.016195    11.00000    0.03673    0.03819 =
         0.04015    0.00864    0.01424    0.00489
AFIX  43
H29   2    0.433928    0.558542   -0.005115    11.00000   -1.20000
AFIX   0
C54   1    0.179498    0.370159   -0.045725    11.00000    0.03612    0.03105 =
         0.05077    0.00782    0.00347    0.00047
AFIX  43
H54   2    0.116225    0.357734   -0.036702    11.00000   -1.20000
AFIX   0
O7    6    0.699631    0.108478    0.580309    11.00000    0.06489    0.09399 =
         0.06223    0.01681    0.03025    0.02073
C49   1    0.257709    0.330514   -0.019255    11.00000    0.03665    0.02949 =
         0.03397    0.00492    0.00533    0.00166
C26   1    0.235200    0.598774    0.078104    11.00000    0.03609    0.03531 =
         0.03876    0.00595    0.00784    0.00702
AFIX  43
H26   2    0.184265    0.609133    0.099132    11.00000   -1.20000
AFIX   0
C30   1    0.368748    0.528606    0.068126    11.00000    0.03595    0.04052 =
         0.03529    0.01155    0.00635    0.01173
AFIX  43
H30   2    0.409048    0.490964    0.082267    11.00000   -1.20000
AFIX   0
C60   1    0.038729    0.229745   -0.017702    11.00000    0.03573    0.02839 =
         0.04144    0.00137    0.00662    0.00384
AFIX  43
H60   2    0.053822    0.230005   -0.058870    11.00000   -1.20000
AFIX   0
O8    6    1.023891    0.094554    0.629011    11.00000    0.08705    0.17476 =
         0.04521    0.03981    0.01482    0.07936
C31   1    0.147997    0.463863    0.155943    11.00000    0.03141    0.03596 =
         0.04228    0.01407    0.01565    0.01038
C28   1    0.323667    0.622923   -0.004826    11.00000    0.04203    0.03463 =
         0.04259    0.01116    0.00976   -0.00021
AFIX  43
H28   2    0.333627    0.649816   -0.040712    11.00000   -1.20000
AFIX   0
C50   1    0.348960    0.349008   -0.033203    11.00000    0.03891    0.03688 =
         0.03770    0.00849    0.00386    0.00184
AFIX  43
H50   2    0.402823    0.323679   -0.014277    11.00000   -1.20000
AFIX   0
C32   1    0.093261    0.449842    0.094171    11.00000    0.03713    0.03469 =
         0.04681    0.00054    0.01136   -0.00106
AFIX  43
H32   2    0.123727    0.458124    0.058897    11.00000   -1.20000
AFIX   0
C27   1    0.250580    0.638231    0.025793    11.00000    0.04072    0.03326 =
         0.04374    0.01074    0.00591    0.00611
AFIX  43
H27   2    0.210424    0.675825    0.011251    11.00000   -1.20000
AFIX   0
O17   6    0.481796    0.026216    0.085096    11.00000    0.06016    0.05423 =
         0.10114    0.01586    0.00181    0.02329
C56   1    0.090989    0.240759    0.097086    11.00000    0.03287    0.03372 =
         0.04129    0.00661    0.00734    0.00317
AFIX  43
H56   2    0.142003    0.247842    0.134151    11.00000   -1.20000
AFIX   0
C19   1    0.771451    0.101574    0.328106    11.00000    0.04567    0.04064 =
         0.04154    0.00900    0.01310    0.00605
O11   6    0.027692    0.620962    0.161940    11.00000    0.05876    0.10841 =
         0.07160    0.00034    0.00022    0.02905
C8    1    0.933578    0.259139    0.311841    11.00000    0.03592    0.04165 =
         0.04099    0.01010    0.00573    0.00617
AFIX  43
H8    2    0.887283    0.232104    0.278471    11.00000   -1.20000
AFIX   0
C72   1    0.471751    0.188145    0.021459    11.00000    0.04143    0.03892 =
         0.04340    0.00356    0.00794    0.00966
AFIX  43
H72   2    0.460298    0.200858    0.062262    11.00000   -1.20000
AFIX   0
C68   1    0.411587    0.146054   -0.086823    11.00000    0.04283    0.04328 =
         0.03898    0.00415    0.00622    0.00747
AFIX  43
H68   2    0.358371    0.128964   -0.120829    11.00000   -1.20000
AFIX   0
C61   1    0.185612    0.145649   -0.086898    11.00000    0.04276    0.03425 =
         0.03120   -0.00146    0.00448    0.00841
C67   1    0.393067    0.164875   -0.027670    11.00000    0.03429    0.02943 =
         0.04063    0.00789    0.00923    0.00961
C57   1   -0.006456    0.230027    0.102914    11.00000    0.03617    0.03638 =
         0.04575    0.00944    0.01480    0.00444
AFIX  43
H57   2   -0.022182    0.230710    0.143901    11.00000   -1.20000
AFIX   0
C58   1   -0.080754    0.218320    0.048901    11.00000    0.02722    0.03370 =
         0.05582    0.00787    0.00781    0.00147
AFIX  43
H58   2   -0.147411    0.210439    0.052904    11.00000   -1.20000
AFIX   0
O4    6    0.914254    0.293817    0.563506    11.00000    0.06520    0.09662 =
         0.05411   -0.00351    0.00866    0.01127
C48   1    0.329280    0.450727    0.325073    11.00000    0.03789    0.05650 =
         0.04487    0.01243    0.01045    0.01443
AFIX  43
H48   2    0.274301    0.428647    0.294408    11.00000   -1.20000
AFIX   0
C18   1    0.554145    0.172062    0.367366    11.00000    0.04530    0.07127 =
         0.04427    0.02620    0.01351    0.00708
AFIX  43
H18   2    0.573437    0.217146    0.349825    11.00000   -1.20000
AFIX   0
C7    1    0.904491    0.282632    0.366745    11.00000    0.03359    0.04446 =
         0.04469    0.01351    0.00936    0.00643
C71   1    0.566917    0.193118    0.011864    11.00000    0.03532    0.04375 =
         0.04912    0.00945    0.00729    0.00625
AFIX  43
H71   2    0.620338    0.208988    0.046110    11.00000   -1.20000
AFIX   0
O10   6    0.138225    0.559407    0.362278    11.00000    0.07725    0.13144 =
         0.05789    0.00902    0.02166    0.03514
O6    6    0.842538   -0.043553    0.470712    11.00000    0.13786    0.06714 =
         0.08158    0.02538    0.04277    0.04961
C62   1    0.198723    0.197397   -0.132808    11.00000    0.04829    0.03651 =
         0.04110    0.00445    0.00599    0.00856
AFIX  43
H62   2    0.253768    0.234035   -0.124786    11.00000   -1.20000
AFIX   0
O18   6    0.205694   -0.097347    0.138306    11.00000    0.13732    0.04276 =
         0.07426    0.02222    0.01184   -0.00550
C42   1    0.522611    0.561518    0.234957    11.00000    0.05816    0.04115 =
         0.04445    0.00687    0.01046    0.00084
AFIX  43
H42   2    0.506236    0.510671    0.240760    11.00000   -1.20000
AFIX   0
C53   1    0.194740    0.427374   -0.084989    11.00000    0.04375    0.03818 =
         0.06611    0.01930   -0.00138    0.00299
AFIX  43
H53   2    0.142344    0.455325   -0.101438    11.00000   -1.20000
AFIX   0
C66   1    0.105032    0.092409   -0.100276    11.00000    0.04240    0.03572 =
         0.03833    0.00255    0.00499    0.00041
AFIX  43
H66   2    0.096347    0.056785   -0.069811    11.00000   -1.20000
AFIX   0
C52   1    0.284043    0.443965   -0.100250    11.00000    0.05787    0.04037 =
         0.05613    0.02102   -0.00181   -0.00713
AFIX  43
H52   2    0.293148    0.482394   -0.128225    11.00000   -1.20000
AFIX   0
C46   1    0.447445    0.441082    0.421052    11.00000    0.06479    0.05804 =
         0.04163    0.01659    0.01396    0.02650
AFIX  43
H46   2    0.474774    0.413359    0.455856    11.00000   -1.20000
AFIX   0
C84   1    0.105721    0.052827    0.054656    11.00000    0.05768    0.03355 =
         0.03812    0.00402    0.00841   -0.00508
C59   1   -0.058065    0.218078   -0.010935    11.00000    0.03255    0.03355 =
         0.04914    0.00252    0.00032    0.00206
AFIX  43
H59   2   -0.109422    0.209824   -0.047741    11.00000   -1.20000
AFIX   0
C51   1    0.362544    0.404471   -0.074777    11.00000    0.04203    0.03870 =
         0.05687    0.01958    0.00510   -0.00362
AFIX  43
H51   2    0.424673    0.415524   -0.085846    11.00000   -1.20000
AFIX   0
O9    6    0.403198    0.751612    0.366922    11.00000    0.10007    0.07332 =
         0.06850   -0.01136   -0.01342    0.02407
C85   1    0.283568    0.096791    0.148679    11.00000    0.04105    0.03459 =
         0.04687    0.00906    0.00685   -0.00337
C37   1    0.450958    0.609479    0.231349    11.00000    0.04659    0.04064 =
         0.04180   -0.00297    0.00275    0.00443
C1    1    0.747513    0.327889    0.426462    11.00000    0.04268    0.06010 =
         0.03725    0.00131    0.00633    0.01361
C24   1    0.703132    0.105177    0.271428    11.00000    0.05760    0.03673 =
         0.04774    0.01127    0.00807    0.01082
AFIX  43
H24   2    0.648817    0.132603    0.270737    11.00000   -1.20000
AFIX   0
C33   1   -0.004950    0.423991    0.084149    11.00000    0.03924    0.04760 =
         0.05566    0.00203    0.01372   -0.00242
AFIX  43
H33   2   -0.041420    0.414231    0.041791    11.00000   -1.20000
AFIX   0
C34   1   -0.050807    0.412145    0.133555    11.00000    0.03358    0.04779 =
         0.07774    0.02274    0.01485    0.00806
AFIX  43
H34   2   -0.118630    0.394200    0.125692    11.00000   -1.20000
AFIX   0
C20   1    0.849338    0.060072    0.328409    11.00000    0.05164    0.05567 =
         0.04678    0.01707    0.01954    0.02018
AFIX  43
H20   2    0.896806    0.057147    0.366592    11.00000   -1.20000
AFIX   0
C9    1    1.029948    0.275406    0.306315    11.00000    0.04771    0.05482 =
         0.05250    0.01647    0.02082    0.01304
AFIX  43
H9    2    1.049991    0.258690    0.269248    11.00000   -1.20000
AFIX   0
C65   1    0.036482    0.090245   -0.157699    11.00000    0.04825    0.04591 =
         0.04869   -0.00430    0.00199   -0.00052
AFIX  43
H65   2   -0.019187    0.054160   -0.165845    11.00000   -1.20000
AFIX   0
C83   1    0.232392   -0.027972   -0.018719    11.00000    0.05789    0.03557 =
         0.05819    0.01534    0.01405    0.00227
C76   1    0.761348    0.115618    0.552725    11.00000    0.05978    0.06424 =
         0.04403    0.01917    0.01895    0.01942
C21   1    0.857944    0.022863    0.273020    11.00000    0.06594    0.05627 =
         0.05471    0.01555    0.02510    0.02239
AFIX  43
H21   2    0.910145   -0.006730    0.273763    11.00000   -1.20000
AFIX   0
C35   1    0.001868    0.426378    0.195569    11.00000    0.04037    0.08659 =
         0.08090    0.04661    0.03553    0.02403
AFIX  43
H35   2   -0.030089    0.418904    0.230276    11.00000   -1.20000
AFIX   0
C44   1    0.451411    0.552373    0.362710    11.00000    0.05575    0.05550 =
         0.04013    0.00238    0.00561    0.01221
AFIX  43
H44   2    0.479345    0.601340    0.358867    11.00000   -1.20000
AFIX   0
C70   1    0.584795    0.175131   -0.047274    11.00000    0.04319    0.04165 =
         0.05577    0.00873    0.01615    0.01143
AFIX  43
H70   2    0.650308    0.178740   -0.053711    11.00000   -1.20000
AFIX   0
C69   1    0.507421    0.151991   -0.096776    11.00000    0.05247    0.04863 =
         0.05325    0.00822    0.02208    0.01218
AFIX  43
H69   2    0.519276    0.140087   -0.137640    11.00000   -1.20000
AFIX   0
C43   1    0.371118    0.520940    0.316675    11.00000    0.05048    0.04772 =
         0.03652    0.00263    0.01401    0.01778
C13   1    0.624893    0.129607    0.397756    11.00000    0.03987    0.06124 =
         0.04337    0.02139    0.00848    0.00456
C75   1    0.854299    0.019523    0.482033    11.00000    0.07776    0.07713 =
         0.05456    0.03365    0.02722    0.03899
C77   1    0.969592    0.106843    0.584554    11.00000    0.06148    0.11453 =
         0.04236    0.02172    0.01865    0.04877
C22   1    0.791915    0.028562    0.217592    11.00000    0.08344    0.05586 =
         0.04452    0.00819    0.01455    0.01227
AFIX  43
H22   2    0.799749    0.004376    0.179573    11.00000   -1.20000
AFIX   0
C63   1    0.130351    0.194325   -0.189946    11.00000    0.06751    0.04606 =
         0.04072    0.01174    0.00525    0.01012
AFIX  43
H63   2    0.138699    0.229420   -0.220887    11.00000   -1.20000
AFIX   0
C45   1    0.490765    0.511979    0.414411    11.00000    0.05183    0.06180 =
         0.04165    0.00090    0.00215    0.01260
AFIX  43
H45   2    0.546802    0.532748    0.444899    11.00000   -1.20000
AFIX   0
C87   1    0.226579   -0.046948    0.110190    11.00000    0.07607    0.03405 =
         0.05632    0.00643    0.00327   -0.00190
C81   1    0.252901    0.733667    0.194904    11.00000    0.08589    0.05659 =
         0.05511    0.00486   -0.00072    0.02688
O13   6    0.110880    0.796935    0.313559    11.00000    0.14649    0.13730 =
         0.06987    0.00179    0.00903    0.10388
C6    1    0.772806    0.402378    0.418013    11.00000    0.07178    0.06050 =
         0.05608   -0.00350    0.01367    0.01965
AFIX  43
H6    2    0.806713    0.417222    0.385538    11.00000   -1.20000
AFIX   0
C64   1    0.050208    0.140892   -0.202500    11.00000    0.05806    0.05287 =
         0.04166    0.00133   -0.01132    0.01005
AFIX  43
H64   2    0.004588    0.139131   -0.242068    11.00000   -1.20000
AFIX   0
C41   1    0.617797    0.586888    0.230199    11.00000    0.05563    0.05972 =
         0.06365    0.01683    0.01425    0.00171
AFIX  43
H41   2    0.666848    0.554033    0.233649    11.00000   -1.20000
AFIX   0
C36   1    0.102056    0.451736    0.206942    11.00000    0.03103    0.07916 =
         0.04861    0.02713    0.00799    0.01477
AFIX  43
H36   2    0.138570    0.460638    0.249375    11.00000   -1.20000
AFIX   0
C12   1    0.972380    0.323140    0.414685    11.00000    0.04124    0.06615 =
         0.04458   -0.00337    0.00841    0.00813
AFIX  43
H12   2    0.952769    0.339991    0.451867    11.00000   -1.20000
AFIX   0
C86   1    0.398751    0.031244    0.075193    11.00000    0.06515    0.03285 =
         0.05987    0.00819    0.00199    0.00902
C74   1    0.991905    0.144472    0.461700    11.00000    0.05772    0.08830 =
         0.04029    0.02292    0.00589    0.02745
C2    1    0.698572    0.306769    0.473757    11.00000    0.04848    0.08334 =
         0.04580    0.00405    0.00694    0.02414
AFIX  43
H2    2    0.681326    0.256047    0.479572    11.00000   -1.20000
AFIX   0
C5    1    0.747314    0.454207    0.458098    11.00000    0.08836    0.08165 =
         0.05911   -0.01468    0.00903    0.03767
AFIX  43
H5    2    0.763096    0.505170    0.452453    11.00000   -1.20000
AFIX   0
C73   1    0.899810    0.236157    0.539924    11.00000    0.04693    0.08282 =
         0.04144    0.00490    0.00870    0.01141
C10   1    1.097445    0.315556    0.353835    11.00000    0.03483    0.08296 =
         0.06008    0.01098    0.01341   -0.00002
AFIX  43
H10   2    1.163366    0.327069    0.349174    11.00000   -1.20000
AFIX   0

C88   1    0.139876    0.102359    0.293429    11.00000    0.07943    0.06745 =
         0.06233    0.02283    0.01519    0.00911
AFIX  23
H88A  2    0.204471    0.131254    0.295404    11.00000   -1.20000
H88B  2    0.107278    0.125544    0.324412    11.00000   -1.20000
AFIX   0

C79   1    0.171383    0.600791    0.329884    11.00000    0.05913    0.10017 =
         0.04566    0.00720    0.00956    0.02638
C82   1    0.150448    0.751277    0.294499    11.00000    0.08684    0.09981 =
         0.04852   -0.00172    0.00469    0.06045
C4    1    0.700757    0.433824    0.504751    11.00000    0.07671    0.08843 =
         0.05625   -0.01798    0.00055    0.04305
AFIX  43
H4    2    0.685701    0.470382    0.532376    11.00000   -1.20000
AFIX   0
C23   1    0.713467    0.069369    0.216300    11.00000    0.07929    0.04739 =
         0.04417    0.00912    0.00268    0.01392
AFIX  43
H23   2    0.667071    0.072673    0.177686    11.00000   -1.20000
AFIX   0
C17   1    0.456075    0.148828    0.362657    11.00000    0.04304    0.11057 =
         0.06638    0.04753    0.00852    0.00422
AFIX  43
H17   2    0.408036    0.177997    0.341492    11.00000   -1.20000
AFIX   0
C80   1    0.098663    0.634861    0.200730    11.00000    0.05279    0.08196 =
         0.05483   -0.00262    0.00714    0.02105
C78   1    0.338443    0.721076    0.331034    11.00000    0.08576    0.06712 =
         0.06360   -0.00643    0.00624    0.03545
C38   1    0.475716    0.683284    0.220920    11.00000    0.07027    0.05029 =
         0.06715    0.01183    0.01321    0.01555
AFIX  43
H38   2    0.427418    0.716743    0.217647    11.00000   -1.20000
AFIX   0
C3    1    0.674802    0.360978    0.512893    11.00000    0.06611    0.10554 =
         0.04512    0.00307    0.01280    0.04436
AFIX  43
H3    2    0.640390    0.347271    0.545399    11.00000   -1.20000
AFIX   0
C40   1    0.640081    0.660593    0.220378    11.00000    0.07274    0.04895 =
         0.07715    0.00934    0.01849   -0.00277
AFIX  43
H40   2    0.705147    0.678234    0.217140    11.00000   -1.20000
AFIX   0
C14   1    0.595486    0.063119    0.422588    11.00000    0.06008    0.07260 =
         0.06391    0.03144    0.00888   -0.00203
AFIX  43
H14   2    0.643412    0.033172    0.442612    11.00000   -1.20000
AFIX   0
C11   1    1.069292    0.339048    0.408203    11.00000    0.04815    0.07296 =
         0.05796   -0.00392    0.00988   -0.00228
AFIX  43
H11   2    1.116091    0.366126    0.441285    11.00000   -1.20000
AFIX   0
C16   1    0.426245    0.083619    0.388265    11.00000    0.04755    0.13813 =
         0.11251    0.07015    0.00730   -0.01398
AFIX  43
H16   2    0.358268    0.068689    0.385306    11.00000   -1.20000
AFIX   0
C39   1    0.571007    0.708439    0.215243    11.00000    0.06508    0.05510 =
         0.08306    0.01820    0.01843   -0.00377
AFIX  43
H39   2    0.587547    0.758815    0.207817    11.00000   -1.20000
AFIX   0
C15   1    0.495527    0.040433    0.418069    11.00000    0.05595    0.12946 =
         0.09633    0.06809    0.00396   -0.02050
AFIX  43
H15   2    0.475489   -0.004553    0.435471    11.00000   -1.20000
AFIX   0
PART 2
MO2B  5    0.174380    0.640990    0.274902   -21.00000    0.05115    0.05687 =
         0.04051    0.00122    0.00570    0.02198
P4B   7    0.295853    0.553755    0.260538   -21.00000    0.04122    0.03831 =
         0.03383    0.00401    0.00638    0.01083
HKLF 4


REM  rp127b_a.res in P-1
REM wR2 = 0.1201, GooF = S = 1.048, Restrained GooF = 1.048 for all data
REM R1 = 0.0442 for 19524 Fo > 4sig(Fo) and 0.0652 for all 26278 data
REM 1133 parameters refined using 3 restraints

END

WGHT      0.0674      0.9565

REM Highest difference peak  2.038,  deepest hole -2.141,  1-sigma level  0.123
Q1    1   0.3753  0.2848  0.1637  11.00000  0.05    2.04
Q2    1   0.6393  0.2856  0.1976  11.00000  0.05    1.78
Q3    1   0.4031  0.3554  0.2050  11.00000  0.05    1.37
Q4    1   0.6210  0.3253  0.2393  11.00000  0.05    1.36
Q5    1   0.4254  0.3177  0.1639  11.00000  0.05    1.32
Q6    1   0.3591  0.3226  0.2035  11.00000  0.05    1.30
Q7    1   0.6642  0.3594  0.2397  11.00000  0.05    1.20
Q8    1   0.4169  0.3226  0.1960  11.00000  0.05    1.17
Q9    1   0.3441  0.4025  0.4194  11.00000  0.05    1.10
Q10   1   0.7001  0.3193  0.1993  11.00000  0.05    1.07
Q11   1   0.4367  0.3332  0.2182  11.00000  0.05    1.05
Q12   1   0.7531  0.1968  0.4379  11.00000  0.05    1.03
Q13   1   0.1035  0.5797  0.2548  11.00000  0.05    0.98
Q14   1   0.7818  0.2123  0.3393  11.00000  0.05    0.98
Q15   1   0.1638  0.0017  0.2998  11.00000  0.05    0.84
Q16   1   0.6863  0.3157  0.2352  11.00000  0.05    0.83
Q17   1   0.8470  0.1389  0.5390  11.00000  0.05    0.68
Q18   1   0.1453  0.0392  0.3439  11.00000  0.05    0.60
Q19   1   0.7924  0.4270  0.2813  11.00000  0.05    0.57
Q20   1   0.5106  0.3387  0.2629  11.00000  0.05    0.56
Q21   1   0.4822  0.3583  0.2589  11.00000  0.05    0.55
Q22   1   0.2649  0.5790  0.2389  11.00000  0.05    0.55
Q23   1   0.2045  0.6169  0.2405  11.00000  0.05    0.54
Q24   1   0.2683 -0.1076  0.1322  11.00000  0.05    0.54
Q25   1   0.3052  0.3971  0.1442  11.00000  0.05    0.51
Q26   1   0.2876  0.7087  0.2334  11.00000  0.05    0.50
Q27   1   0.3011  0.7202  0.2628  11.00000  0.05    0.49
Q28   1   0.1131  0.4970  0.3567  11.00000  0.05    0.48
Q29   1   0.4646  0.1988  0.1581  11.00000  0.05    0.48
Q30   1   0.4980  0.1773  0.1726  11.00000  0.05    0.48
;
_shelx_res_checksum                76022
_shelx_hkl_file
;
  -9  -6 -10   38.12    7.88
  -9  -4  -7   38.13    6.49
  -8  -6 -11    0.21    7.14
  -7  -7 -13   97.98   10.34
  -7  -6 -12  112.54   10.23
  -7  -4  -9   19.31    6.86
  -6  -4 -10  382.62   13.53
  -5  -5 -12    5.30    7.42
  -4  -7 -15    6.76    7.80
  -4  -4 -11   44.95    7.69
  -3  -8 -16   62.93    8.08
  -3  -7 -15   -8.18    5.24
  -3  -6 -14   44.77    9.25
  -2  -5 -13    2.88    7.42
  -1  -5 -13  427.16   14.89
  -1  -3 -10   59.38    6.90
  -1  -1  -5 2063.27   17.67
   0  -5 -13    0.55    7.10
   1  -5 -13  161.00   10.52
   1  -2  -7 2060.81   19.97
   1  -1  -4  608.12    8.32
   2  -6 -14    9.46    7.60
   3  -7 -15  241.58   12.70
   3  -5 -12   98.15    8.05
   4 -10 -18   -2.55    8.27
   4  -9 -17    5.80    7.82
   4  -6 -13  241.07   11.23
   5  -7 -14  382.33   13.80
   6 -10 -17  266.63   14.33
   6  -7 -13    5.70    6.34
   6  -4  -7 2207.50   18.49
   7 -11 -17   17.19    7.84
   7  -9 -15   66.66    8.49
   7  -7 -12   70.08    6.90
   7  -5  -8   56.48    4.90
   8  -9 -14    4.98    6.48
  -9  -7 -12  208.73   13.03
  -9  -5  -9   -4.07    6.29
  -9  -1   0   73.15    3.59
  -8  -5 -10   78.84    8.77
  -8  -3  -7  268.12   10.87
  -7  -5 -11  270.13   12.79
  -7  -3  -8   45.71    7.27
  -7  -1  -3   30.20    4.09
  -6  -7 -14   29.70    7.30
  -6  -6 -13   84.10   10.10
  -6  -5 -12   40.09    8.21
  -6  -1  -4    5.86    4.05
  -5  -7 -15  120.90   10.99
  -5  -4 -11   21.41    7.26
  -4  -6 -14    0.76    7.77
  -2  -7 -16   71.46   10.17
  -1  -7 -16  261.81   14.16
  -1  -6 -15  438.02   16.41
  -1  -4 -12  113.37    9.32
   0  -4 -12  129.04    9.50
   0  -3 -10   11.99    6.28
   0  -1  -5  361.86    8.06
   1  -7 -16  580.50   18.78
   2  -9 -18  460.55   18.76
   2  -8 -17  585.90   19.63
   2  -5 -13   60.68    8.28
   3  -6 -14    7.13    6.95
   4  -7 -15   37.53    7.93
   4  -5 -12   55.75    6.92
   4  -2  -4  523.57    6.64
   5 -10 -18   -5.04    7.03
   5  -9 -17    2.19    7.44
   5  -3  -6 3845.65   21.93
   6  -9 -16   71.23    9.05
   6  -8 -15  393.02   14.64
   6  -6 -12  347.45   12.05
   7  -8 -14    9.15    6.38
   8  -7 -11   -0.44    4.77
   8  -6  -9  527.86   11.03
  -9  -6 -11    8.53    7.31
  -9  -3  -6   81.97    6.85
  -8  -7 -13   30.32    8.50
  -8  -4  -9    2.41    6.36
  -7  -7 -14  108.83   10.96
  -7  -6 -13   15.68    7.40
  -7  -4 -10  336.31   13.05
  -6  -3  -9  721.88   16.25
  -5  -6 -14  259.40   13.74
  -5  -5 -13  488.47   16.25
  -5  -1  -5   14.66    4.08
  -4  -4 -12   64.20    7.96
  -4  -2  -8    9.73    5.47
  -3  -7 -16    1.78    8.09
  -3  -4 -12   67.87    8.18
  -3   0  -2   14.86    2.51
  -2  -6 -15  374.15   15.28
  -2  -5 -14  301.34   13.61
  -1  -5 -14  567.74   17.20
   0  -5 -14    2.86    7.16
   1  -4 -12    5.81    6.34
   2  -6 -15   54.03    8.96
   3  -9 -18  160.01   12.47
   3  -8 -17  216.10   13.06
   3  -7 -16   70.09    9.41
   3  -4 -11  161.54    8.71
   3  -2  -6 1509.82   14.65
   4  -9 -18    5.37    8.10
   4  -6 -14  298.47   12.45
   5  -8 -16   49.98    8.99
   5  -4  -9 1975.13   20.89
   6  -7 -14  479.27   14.81
   7 -11 -18    0.29    7.37
   7 -10 -17  143.63   11.12
   7  -7 -13  169.50   10.03
   7  -6 -11   85.24    7.15
   8  -8 -13  151.70    9.07
  -9  -5 -10   80.15    8.66
  -6  -7 -15  274.74   14.65
  -6  -6 -14  323.86   15.14
  -6  -4 -11   89.53    9.11
  -5  -4 -12  152.17   10.09
  -5  -3 -10    4.81    6.29
  -5  -2  -8   82.82    6.87
  -4  -6 -15   51.15    9.35
  -4  -1  -6  182.50    7.34
  -4   0  -2  391.30    6.19
  -3  -5 -14  596.20   17.89
  -2  -7 -17   -8.79    7.46
  -2  -4 -13 1822.42   27.41
  -2  -2  -9  361.19   11.27
  -2   0  -2   35.88    2.72
  -1  -7 -17  145.38   12.31
  -1  -4 -13   95.42    9.21
   0  -7 -17   80.36   10.70
   0  -3 -11  169.25    9.33
   1  -8 -18   -2.66    8.29
   1  -2  -8   68.17    6.26
   2  -8 -18   90.89   11.12
   2  -5 -14  218.96   11.54
   2  -4 -12   39.77    6.93
   2  -3 -10  842.99   15.58
   3  -6 -15  293.42   13.20
   3  -1   0   30.54    1.83
   4  -8 -17   16.54    7.97
   4  -7 -16    9.67    7.40
   5  -7 -15  245.36   12.16
   5  -2   1    3.25    2.55
   6 -10 -18   11.05    7.74
   6  -9 -17  143.93   10.92
   6  -8 -16  281.96   13.52
   6  -3  -4   -1.60    1.98
   7  -9 -16   72.47    8.83
   7  -8 -15   89.13    9.01
   7  -5  -9 1181.08   15.74
   8  -9 -15    3.65    6.28
   8  -7 -12   -0.53    5.93
  -9  -7 -13   53.38    9.20
  -9  -4  -9   16.37    7.20
  -9  -3  -7   11.12    6.07
  -9  -1  -1   28.44    3.28
  -8  -6 -13   22.88    7.99
  -8  -4 -10   12.50    6.67
  -8  -3  -8   -0.14    5.82
  -8  -2  -6   56.97    6.55
  -7  -3  -9  146.58    9.04
  -7  -2  -7   -4.22    5.40
  -7  -1  -4  826.99   12.62
  -6  -5 -13  522.31   17.15
  -6  -3 -10  699.70   16.66
  -6  -1  -5  582.82   11.04
  -5  -6 -15  114.99   10.96
  -4  -3 -11   14.07    6.73
  -4  -2  -9    0.12    5.37
  -3  -6 -16    8.49    8.06
  -3  -4 -13  538.14   16.32
  -1  -5 -15   67.00    9.42
   0  -4 -13  524.03   14.51
   1  -4 -13   12.78    7.01
   1  -1  -5  543.98    8.93
   2  -7 -17  198.02   12.59
   2  -6 -16  682.75   19.25
   3  -8 -18  396.95   16.72
   3  -7 -17   14.61    7.67
   3  -5 -14  305.31   12.64
   4  -6 -15   14.62    7.16
   4  -4 -11   22.03    5.68
   5  -9 -18   32.60    8.08
   5  -6 -14  648.11   16.59
   6  -6 -13  532.13   14.42
   6  -5 -11  546.55   12.80
   7 -10 -18   -7.68    7.45
   8  -8 -14    7.04    5.94
  -9  -5 -11  467.91   15.92
  -8  -1  -3  119.69    5.55
  -7  -5 -13   41.71    8.36
  -6  -4 -12  406.85   14.70
  -6  -2  -8  102.82    7.22
  -5  -5 -14  399.61   15.14
  -5  -3 -11  220.29   10.92
  -5  -1  -6   -0.09    4.05
  -4  -4 -13    3.53    6.63
  -3  -5 -15   23.44    8.32
  -3  -1  -7 1049.96   15.58
  -3   0  -3 1470.67   12.59
  -2  -3 -12  611.58   16.02
  -2  -1  -7  298.09    9.07
  -1   0  -2  150.96    3.48
   0  -7 -18  395.00   17.12
   1  -5 -15  387.22   14.76
   2  -5 -15  549.85   16.43
   2  -4 -13   36.71    7.46
   2  -2  -8  666.63   12.25
   2  -1  -4  109.48    4.08
   3  -6 -16  171.48   11.40
   3  -2  -7   -6.38    3.72
   3  -1   1 1460.17    9.43
   4  -8 -18   24.63    8.41
   4  -7 -17   10.02    6.93
   4  -3  -9    2.11    4.32
   5  -7 -16   94.88    9.59
   6  -9 -18   58.79    8.97
   7  -9 -17   32.82    7.89
   8  -9 -16    7.61    5.67
  -9  -6 -13   -4.64    7.00
  -9  -4 -10  215.36   11.27
  -9  -3  -8  125.37    8.50
  -8  -6 -14   22.24    8.20
  -8  -4 -11   75.53    8.53
  -8  -3  -9  210.48   10.26
  -7  -3 -10  136.44    9.33
  -7  -2  -8  162.18    8.99
  -7  -1  -5  456.54   10.45
  -6  -5 -14  207.14   12.67
  -6  -3 -11  651.59   16.57
  -5  -6 -16   -6.72    7.65
  -5  -4 -13  425.55   14.80
  -4  -5 -15  109.03   10.08
  -4  -3 -12  449.55   14.50
  -4  -2 -10   73.71    7.24
  -4   0  -3   11.17    2.94
  -3  -6 -17   -1.97    7.74
  -2  -6 -17   89.76   10.62
  -2  -4 -14  144.21   10.37
  -2   0  -3   95.64    4.10
  -1  -5 -16  167.51   11.44
  -1  -2 -10  250.13    9.82
   0  -6 -17    3.57    7.54
   0  -5 -16    0.46    7.08
   0  -4 -14  163.48   10.34
   0  -2 -10  195.61    9.23
   1  -4 -14  353.64   13.51
   2  -6 -17   38.41    8.49
   3  -4 -13  991.43   18.97
   4  -6 -16  121.16    9.58
   4  -5 -14    2.87    6.23
   4  -4 -12 1720.65   23.03
   5  -9 -19   33.04    8.87
   5  -8 -18  108.51   10.68
   5  -6 -15  385.93   13.85
   5  -5 -13  275.41   10.99
   5  -4 -11 1374.51   19.60
   6  -8 -17   52.00    8.52
   6  -5 -12  477.44   12.55
   7 -10 -19   14.87    8.43
   7  -8 -16   12.32    6.75
   8  -8 -15  146.70    9.48
   8  -7 -13    1.34    5.17
  -9  -5 -12    1.82    7.03
  -9  -2  -6   28.66    5.80
  -8  -5 -13   55.00    8.72
  -8  -2  -7   73.68    6.62
  -7  -6 -15   79.14    9.53
  -7  -5 -14   20.67    7.71
  -7   0   0  346.34    4.80
  -6  -4 -13    7.65    7.55
  -6  -2  -9  385.23   11.82
  -5  -2 -10  141.96    8.51
  -4  -6 -17   18.91    8.91
  -4  -4 -14   13.38    7.62
  -2  -5 -16  290.34   12.85
  -1  -3 -13  924.23   19.56
   0  -1  -7  542.04   10.89
   1  -5 -16   82.63    9.64
   2  -4 -14  705.39   17.43
   3  -7 -18  191.72   11.26
   3  -6 -17   58.57    9.12
   3  -5 -15   18.41    5.53
   3  -3 -11  232.73    9.29
   5  -7 -17    8.99    7.43
   5  -3  -8 1098.54   13.98
   6  -9 -19   45.06    8.80
   7  -9 -18   47.76    8.41
   7  -7 -15   24.50    6.70
   7  -6 -13   24.48    6.27
  -9  -4 -11   -2.66    7.20
  -9  -3  -9  558.11   15.45
  -8  -4 -12   -6.44    6.41
  -8  -3 -10   68.02    7.80
  -7  -4 -13   15.95    7.33
  -7  -3 -11   17.38    7.28
  -7  -2  -9   22.44    6.77
  -6  -5 -15   12.04    8.29
  -6  -3 -12  781.01   18.56
  -5  -4 -14  231.56   12.12
  -4  -5 -16   -0.25    7.18
  -4  -3 -13    0.44    6.79
  -4  -2 -11    9.49    5.88
  -3  -3 -13   52.59    6.47
  -3  -2 -11  541.72   14.34
  -3   0  -4 3044.88   19.63
  -2  -4 -15  959.57   21.62
  -2  -2 -11 1231.43   20.12
  -2   0  -4 1254.45   12.45
  -1  -6 -18   28.34    8.55
  -1  -5 -17  242.17   13.58
  -1  -4 -15   40.19    6.56
  -1  -2 -11   14.19    6.27
  -1   0  -3  329.45    5.85
   0  -6 -18   73.66    9.81
   0  -5 -17    6.62    7.35
   0  -4 -15   34.51    8.08
   0  -3 -13   76.51    6.93
   0  -2 -11  104.95    7.63
   1  -3 -13 1396.79   22.79
   2  -6 -18  548.48   18.40
   2  -5 -16  230.98   11.24
   2  -1  -5  126.36    4.96
   3  -4 -14    6.18    6.60
   3  -2  -8   69.72    4.59
   4  -7 -18  266.30   13.34
   4  -6 -17   60.39    8.30
   4  -5 -15    2.17    6.55
   4  -4 -13    7.45    5.66
   4  -2  -6  118.89    4.75
   5  -8 -19   32.22    8.38
   5  -6 -16  111.42    9.46
   5  -5 -14   76.33    7.82
   6  -8 -18    3.75    7.10
   6  -6 -15   82.63    8.42
   6  -5 -13  752.48   16.37
   7  -8 -17   -2.22    6.54
   8  -8 -16   26.33    6.86
   8  -7 -14  133.92    8.58
  -9  -5 -13   56.78    8.71
  -8  -5 -14   92.69    9.91
  -7  -5 -15   -3.11    7.26
  -7   0  -1  445.27    6.41
  -7   0   4   25.30    2.25
  -6  -4 -14    4.91    7.45
  -6  -2 -10    5.78    6.26
  -6   0  -3   11.49    3.25
  -5  -5 -16  309.02   14.35
  -5  -3 -13  329.78   13.40
  -5  -2 -11  224.04   10.53
  -5  -1  -8   33.56    5.56
  -5   0  -4   81.35    5.05
  -4  -4 -15  222.92   12.09
  -3  -5 -17   65.32    9.70
  -3  -1  -9  152.65    8.30
  -2  -5 -17   59.40    7.83
  -2  -3 -14  370.68   13.97
  -2  -1  -9  111.33    7.30
  -1  -4 -16  634.92   18.38
  -1  -3 -14   12.44    7.26
   0  -1  -8   13.83    5.19
   1  -5 -17  153.67   11.32
   1  -2 -11   35.27    6.57
   2  -5 -17  157.12   11.11
   2  -4 -15   16.15    7.43
   2  -3 -13  452.63   13.46
   3  -7 -19  279.69   13.29
   3  -6 -18  460.43   16.83
   3  -5 -16   43.85    6.56
   3  -3 -12   39.52    6.48
   3  -2  -9   24.80    5.09
   4  -7 -19   20.99    7.66
   4  -3 -11  649.59   13.50
   5  -7 -18   27.54    8.27
   5  -4 -12  766.63   15.32
   5  -3  -9  962.48   14.06
   6  -7 -17  409.12   14.99
   7  -9 -19  110.71   10.36
   7  -7 -16   24.87    6.99
   7  -6 -14  336.12   12.04
   8  -6 -12   31.51    5.50
  -9  -4 -12  190.61   11.29
  -9  -3 -10   39.88    7.14
  -8  -4 -13    1.98    6.90
  -8  -3 -11   33.08    7.32
  -8  -2  -9   15.43    6.91
  -7  -3 -12   26.98    7.48
  -7  -2 -10  761.06   16.86
  -7  -1  -7  174.97    8.24
  -6  -1  -8 1746.93   21.60
  -4  -5 -17   23.34    8.05
  -4  -3 -14  321.78   13.56
  -4  -2 -12    1.50    6.39
  -4  -1  -9   57.63    6.08
  -4   0  -5   32.91    4.24
  -3  -3 -14  170.81    9.59
  -2  -5 -18   41.63    8.85
  -2  -4 -16  436.35   15.03
  -2   0  -5  721.59   10.68
  -1  -5 -18  175.59   12.57
  -1  -2 -12  428.59   13.10
  -1   0  -4  967.68   10.64
   0  -5 -18   56.62    9.44
   0  -4 -16  117.08    9.89
   0  -2 -12  676.53   15.61
   1  -6 -19   -0.07    8.06
   1  -4 -16  409.43   15.10
   1  -3 -14  135.04    9.72
   2  -6 -19    2.58    8.39
   3  -5 -17  510.05   16.46
   3  -4 -15    8.97    6.76
   4  -6 -18    1.05    6.84
   4  -5 -16   12.75    7.03
   4  -4 -14   25.52    6.67
   4  -2  -7 4339.31   25.13
   5  -6 -17    7.53    6.84
   5  -5 -15  188.81   10.29
   5  -4 -13  395.24   12.12
   6  -8 -19  -10.28    6.79
   6  -6 -16  535.24   16.04
   7  -8 -18   77.81    9.06
   8  -8 -17    6.12    6.27
   8  -7 -15   32.88    6.66
  -9  -5 -14  109.12   10.42
  -9  -1  -4  995.89   13.99
  -8  -5 -15    0.45    7.37
  -6  -4 -15  143.64   11.30
  -6  -2 -11  608.54   15.60
  -6   0  -4   82.56    5.10
  -5  -4 -16  151.90   11.22
  -5  -3 -14  213.42   11.77
  -5  -1  -9    3.76    4.95
  -4  -4 -16    9.05    5.61
  -3  -3 -15   39.13    8.19
  -3  -1 -10  994.86   17.47
  -2  -3 -15  961.01   21.35
  -2  -2 -13  161.74   10.02
  -2  -1 -10  542.27   13.26
  -1  -4 -17   -3.71    7.70
  -1  -3 -15  660.20   17.96
  -1   0  -5 1637.29   15.01
   0  -4 -17   19.20    7.61
   1  -5 -18  115.35   10.45
   1  -2 -12 4027.74   35.06
   2  -5 -18   54.11    9.12
   2  -4 -16  642.50   17.85
   2  -3 -14  185.78   10.39
   4  -3 -12   26.92    5.78
   5  -7 -19   86.82   10.02
   7  -7 -17  241.52   11.95
   7  -6 -15   66.43    7.62
   7  -4  -9    8.03    3.84
   8  -5 -10  598.43   11.95
  -9  -3 -11    7.14    6.35
  -8  -4 -14    4.88    7.15
  -8  -3 -12   30.28    7.34
  -8  -2 -10   53.15    7.26
  -7  -2 -11  160.59    9.79
  -7  -1  -8  523.99   12.65
  -7   0   3  118.09    2.35
  -6  -4 -16   17.47    7.71
  -6  -2 -12   13.54    7.03
  -6  -1  -9    6.77    5.44
  -5  -1 -10   28.65    5.82
  -4  -4 -17   38.08    8.71
  -4  -3 -15   11.25    7.41
  -4  -2 -13   86.11    8.65
  -4  -1 -10    5.74    5.36
  -4   0  -6  330.22    8.60
  -3  -4 -17   -0.93    7.62
  -3  -2 -13  768.89   17.19
  -2   0  -6  495.42    9.88
   0  -5 -19   26.54    8.67
   0  -2 -13  260.63   11.33
   0   0  -3  772.16    7.81
   1  -5 -19   29.84    8.36
   1  -4 -17  153.46   11.12
   2  -2 -12  524.87   13.47
   3  -5 -18  128.11   10.82
   3  -4 -16  176.86   10.87
   3  -1  -3    2.48    1.89
   4  -6 -19   21.91    8.22
   4  -5 -17    4.02    7.06
   4  -4 -15  141.97    9.53
   5  -5 -16  143.39   10.10
   5  -4 -14  733.16   16.47
   6  -7 -19   63.66    8.62
   6  -6 -17    1.84    6.97
   6  -5 -15 1034.41   20.14
   6  -3  -8 1662.33   16.20
   7  -8 -19   -8.29    5.88
   7  -5 -13  407.08   11.76
   8  -7 -16    9.02    5.99
   8  -6 -14   59.00    7.24
  -9  -2  -9    3.47    5.57
  -8  -3 -13    9.81    7.26
  -8  -1  -7   18.74    5.06
  -7  -3 -14  173.00   11.51
  -5  -4 -17  316.00   15.00
  -5  -3 -15   62.96    8.84
  -5  -2 -13  598.73   16.64
  -4  -1 -11  104.28    7.89
  -3  -3 -16   82.79    9.58
  -3  -2 -14   64.52    8.37
  -3   0  -7 1265.95   16.23
  -2  -3 -16   26.93    8.32
  -2  -1 -11  836.59   16.61
  -1  -3 -16  199.22   12.01
  -1  -2 -14  495.33   15.04
  -1  -1 -11  260.67   10.31
  -1   0  -6  329.90    8.26
   0  -3 -16   58.11    8.92
   0   0  -4 2479.38   15.75
   1  -2 -13    8.93    6.44
   2  -5 -19   77.42   10.03
   2  -4 -17   19.60    7.35
   2  -3 -15  124.65    9.53
   3  -6 -20  479.02   18.33
   3  -3 -14   88.94    8.00
   3  -2 -11    2.37    5.28
   3  -1  -4    6.82    2.25
   4  -5 -18    6.39    6.72
   4  -3 -13   -0.90    5.38
   4  -2  -9  850.77   13.32
   5  -5 -17  477.79   15.62
   6  -3   0  183.43    3.78
   7  -8 -20   -6.76    6.90
   7  -7 -18   21.60    7.32
   7  -6 -16  164.39    9.93
   7  -5 -14   13.35    6.52
   7  -4 -10   28.18    4.63
   8  -7 -17   39.54    8.03
  -9  -3 -12  100.15    8.99
  -9  -2 -10  679.59   16.90
  -8  -4 -15   95.53    9.85
  -8  -2 -11   37.75    7.05
  -8  -1  -8   67.31    6.43
  -8   0  -1  745.95    8.25
  -8   0   0 1531.35    9.61
  -7  -4 -16    6.20    7.54
  -7  -2 -12  103.50    8.86
  -7  -1  -9  156.64    8.26
  -6  -3 -15   23.15    8.06
  -6  -2 -13  343.71   13.54
  -6  -1 -10 1020.00   18.33
  -6   0  -6   32.55    4.36
  -5  -3 -16   12.53    7.74
  -4  -3 -16   73.79    9.01
  -3  -4 -18  141.45   10.04
  -3  -1 -12    0.60    6.28
  -2  -3 -17  486.97   16.81
  -2  -1 -12    4.77    5.85
  -1  -3 -17  545.33   17.42
  -1   0  -7  251.65    8.08
   0  -2 -14   59.14    6.55
   0  -1 -11 1074.68   17.95
   0   0  -5 1295.62   13.03
   1  -4 -18   24.83    7.93
   1  -3 -16   22.26    7.10
   1  -2 -14 1139.48   21.00
   2  -4 -18  333.87   14.57
   2  -2 -13   20.79    6.94
   3  -5 -19   14.42    8.31
   3  -4 -17    3.26    6.99
   3  -3 -15  711.37   17.33
   3  -2 -12  136.92    8.03
   3  -1  -6 1395.49   13.58
   3  -1  -5  247.55    5.59
   4  -6 -20   79.46    9.93
   4  -4 -16  289.97   11.57
   4  -3 -14  703.50   16.01
   5  -6 -19   19.55    7.56
   5  -3 -12    1.29    4.72
   5  -2  -4   35.41    2.35
   6  -7 -20   16.54    7.76
   6  -6 -18   48.64    8.15
   6  -5 -16    1.26    6.41
   6  -3  -9  185.03    6.47
   7  -7 -19   -3.72    6.69
   7  -6 -17   54.14    7.78
   8  -6 -15   24.49    6.05
   8  -5 -12   36.17    6.12
  -9  -3 -13   -4.45    7.51
  -9  -1  -7   43.30    6.38
  -8  -2 -12    9.81    6.74
  -7  -3 -15    0.11    6.87
  -7  -2 -13   86.51    8.71
  -7  -1 -10  293.52   11.15
  -7   0  -5  107.82    5.46
  -6  -3 -16  313.99   14.14
  -6   0   4   36.16    2.44
  -5  -2 -14   61.25    8.02
  -5   0  -8   26.73    5.15
  -4  -3 -17  208.60   12.67
  -4  -2 -15   18.69    7.50
  -4  -1 -12    2.73    6.26
  -3  -3 -17   14.33    7.92
  -3  -2 -15   12.04    7.28
  -1  -4 -19   99.07   10.93
  -1  -2 -15   58.86    8.39
  -1  -1 -12  780.35   16.05
  -1   0  -8  181.82    7.77
   0  -4 -19    9.72    8.22
   0  -3 -17  238.75   12.78
   0  -2 -15   53.15    8.19
   0  -1 -12   12.78    6.12
   1  -3 -17  263.04   12.92
   1  -1 -11  926.15   16.54
   2  -5 -20   -2.55    8.06
   2  -3 -16   51.93    6.74
   2  -1   2  109.38    3.85
   4  -5 -19   75.93    9.52
   4  -4 -17   79.74    8.76
   5  -6 -20   13.40    7.79
   5  -4 -16  113.91    8.74
   5  -3 -13 1254.55   19.91
   5  -2  -7 1160.39   12.70
   5  -2  -6  141.67    4.51
   6  -6 -19  423.69   15.63
   6  -5 -17  211.99   11.13
   6  -4 -14 1170.52   19.75
   8  -7 -18    6.73    6.47
  -9  -2 -11  283.58   11.79
  -8  -1  -9   26.09    6.06
  -6  -2 -14  535.11   16.38
  -6   0  -8   22.02    5.56
  -5  -2 -15  117.78    9.97
  -4  -1 -13  397.44   13.55
  -4   0  -9  143.65    7.67
  -3  -3 -18   -7.97    6.88
  -3  -2 -16  340.80   14.00
  -3  -1 -13   33.10    7.27
  -2  -3 -18  213.66   13.11
  -2  -2 -16  254.63   12.67
  -2  -1 -13 1317.53   22.10
  -1  -3 -18  676.68   19.79
  -1  -2 -16  248.11   12.41
   0   0  -7 1691.74   17.39
   1  -2 -15  756.68   18.22
   1  -1 -12  147.81    8.68
   2  -4 -19   53.76    9.23
   2  -3 -17   58.08    8.68
   2  -2 -14 2407.45   28.86
   3  -5 -20  510.87   17.74
   3  -3 -16  470.10   15.04
   3  -2 -13  148.92    8.65
   3  -1  -8  175.29    6.74
   5  -2  -8  185.21    6.58
   6  -4 -15   30.22    6.85
   7  -7 -20   40.04    8.14
   7  -6 -18  188.60   11.02
   7  -5 -16  233.22   11.14
   7  -4 -12  232.00    8.63
  -9  -3 -14  290.57   13.68
  -9  -2 -12   -2.20    7.08
  -9  -1  -8   50.09    6.04
  -8  -3 -15   13.67    7.27
  -8  -2 -13   -1.53    6.35
  -8  -1 -10    4.38    5.79
  -8   0  -5  179.34    7.05
  -7  -3 -16   57.32    8.82
  -7  -2 -14   -0.70    6.57
  -6  -3 -17   41.10    8.54
  -6  -2 -15  127.92   10.30
  -6  -1 -12  232.47   11.05
  -5  -1 -13   24.36    6.98
  -5   0  -9  234.08    9.00
  -5   0   4  578.63    6.75
  -4  -3 -18   89.59   10.13
  -4  -2 -16   28.32    8.01
  -4   0 -10  714.72   14.72
  -3  -1 -14   80.49    8.53
  -3   0 -10   56.38    6.47
  -2  -1 -14   81.70    8.52
  -2   0 -10  280.00    9.93
   0  -2 -16   52.71    8.42
   0   0  -8  211.63    7.93
   1  -4 -20   35.26    9.26
   1  -3 -18   89.65    9.90
   1  -2 -16  204.76   11.32
   1   0  -5 2190.46   15.96
   2  -2 -15  306.31   12.47
   3  -4 -19  281.50   13.83
   3  -3 -17   16.73    7.41
   3  -2 -14   52.46    7.34
   3  -1  -9  141.53    6.77
   4  -5 -20  130.85   11.09
   4  -4 -18    2.63    7.03
   5  -5 -19   24.59    7.50
   5  -4 -17   15.15    6.91
   5  -2  -9 1555.18   16.94
   6  -5 -18  255.06   12.48
   7  -6 -19  167.99   11.16
   7  -4 -13   81.22    6.64
   8  -6 -17    1.59    5.82
   8  -5 -14   74.66    6.92
   8  -4  -7 1467.70   12.51
   8  -4  -6   88.32    3.50
  -9  -1  -9  296.67   10.77
  -8  -3 -16   78.81    9.48
  -8  -2 -14   47.64    8.41
  -8  -1 -11   49.62    7.07
  -7  -2 -15    6.69    6.52
  -7   0  -8   34.94    5.35
  -6   0  -9 1471.04   20.18
  -5  -2 -16  277.25   13.27
  -5  -1 -14    5.35    6.35
  -5   0 -10  304.12   10.49
  -4  -2 -17  224.87   12.42
  -4  -1 -14   31.87    7.36
  -3  -2 -17  -10.19    7.06
  -3   0 -11  164.44    8.94
  -2  -3 -19  308.28   14.96
  -1  -3 -19   97.20   10.24
  -1  -2 -17  279.88   13.50
  -1   0 -10  761.02   14.23
   0  -2 -17  389.55   14.96
   0  -1 -14  194.09   10.56
   1  -3 -19  201.61   12.64
   1   0  -6    8.90    4.15
   1   0  -4   34.51    2.72
   1   0  -3  340.78    5.07
   2  -4 -20    5.27    7.58
   2  -2 -16   26.32    7.15
   2  -1 -12  652.24   14.51
   3  -4 -20   34.18    8.34
   4  -4 -19   12.54    7.54
   4  -2 -13    3.82    5.26
   5  -5 -20  167.67   11.85
   5  -4 -18  184.19   11.06
   5  -3 -15  303.42   11.63
   6  -5 -19  212.43   12.46
   6  -4 -16   58.04    7.81
   6  -3 -12   53.94    5.72
   7  -5 -17  108.23    8.84
   7  -4 -14   93.01    7.33
   8  -6 -18   59.34    8.52
   8  -4  -9  500.13    9.38
   8  -4  -5  726.11    6.16
  -9  -2 -13  218.76   11.58
  -9  -1 -10   21.26    5.90
  -9   0  -2    1.17    2.67
  -7  -1 -13  247.65   11.71
  -7   0  -9  537.36   12.98
  -6  -2 -16  132.30   10.50
  -6  -1 -14  418.30   14.75
  -6   0 -10  645.05   14.50
  -5  -2 -17   17.49    7.83
  -5   0 -11  613.83   14.79
  -4  -1 -15   -1.92    6.72
  -3  -2 -18    0.26    7.00
  -3  -1 -15  255.90   12.22
  -3   0 -12  113.33    8.36
  -2  -2 -18   25.55    8.53
  -2  -1 -15   76.22    8.24
  -2   0 -12  202.67    9.54
  -1  -2 -18  121.15   10.71
  -1   0 -11  139.65    8.25
   0  -3 -20  489.89   18.04
   0  -1 -15  238.35   11.53
   0   0 -10  521.14   11.66
   1  -2 -17   14.92    7.43
   1  -1 -14 1145.16   20.62
   1   0  -8  926.56   13.75
   2  -3 -19    4.09    7.70
   3  -3 -18  127.69   10.23
   3  -2 -15  104.41    7.50
   3  -1 -11  721.26   13.93
   4  -3 -17   37.69    7.59
   4  -2 -14  245.49   10.45
   5  -3 -16 1315.13   22.90
   6  -4 -17  998.17   20.69
   6  -3 -13  616.46   13.69
   7  -5 -18   15.63    6.83
   7  -4 -15  169.55    9.47
   8  -4 -10  105.11    5.76
  -9  -2 -14   35.19    7.73
  -9  -1 -11    9.38    6.73
  -9   0  -1   21.44    2.56
  -8  -2 -15    1.05    6.79
  -8  -1 -12   20.08    6.51
  -8   0  -8   10.24    4.98
  -7  -2 -16   -2.02    6.69
  -6  -2 -17    1.70    7.36
  -6   0 -11  573.29   14.50
  -5  -1 -15  631.64   17.56
  -5   0 -12  130.21    8.85
  -4  -2 -18   21.10    8.16
  -4  -1 -16    0.63    6.58
  -4   0 -12   36.11    5.36
  -4   1  -5  177.17    6.50
  -4   1  -4  386.65    7.70
  -3  -1 -16   18.05    7.63
  -3   0 -13   12.20    6.42
  -2  -1 -16  306.41   13.36
  -2   0 -13  226.28   10.38
  -1  -1 -16   21.46    7.43
  -1   0 -12  324.91   11.26
   0  -2 -18  182.00   11.56
   1  -3 -20    5.19    8.12
   1  -2 -18    7.59    7.57
   1  -1 -15    1.96    6.85
   2  -2 -17   71.97    8.98
   2  -1 -14  442.64   13.59
   3  -2 -16   -4.01    6.52
   5  -4 -19   69.65    9.06
   5  -2 -12  285.18    9.34
   6  -5 -20  335.35   14.41
   6  -4 -18   17.20    7.96
   6  -3 -14    1.86    5.56
   7  -6 -21  213.34   12.11
   7  -3  -9  588.24   10.16
   7  -3  -7  387.86    6.92
   7  -3  -6  946.25    9.13
   8  -6 -19   91.85    8.87
   8  -5 -16    3.21    5.49
   8  -4 -12  555.02   12.06
  -9  -1 -12  349.27   13.53
  -8  -2 -16   26.50    7.69
  -8  -1 -13   12.54    6.52
  -8   0  -9  123.71    7.68
  -7  -2 -17    2.77    7.25
  -7  -1 -14   22.35    7.11
  -6   0 -12 1031.77   19.73
  -5  -1 -16   24.17    8.04
  -5   0 -13   88.58    8.34
  -5   1  -5  437.12    8.72
  -5   1  -4  109.38    4.64
  -5   1  -3    4.87    2.88
  -4   0 -13   -3.44    6.03
  -4   1  -7  184.69    7.26
  -4   1  -3 2787.59   16.56
  -3  -2 -19    9.09    8.16
  -3  -1 -17  349.12   14.54
  -3   1  -7 1029.14   14.41
  -2  -2 -19  135.73   11.08
  -2  -1 -17  854.73   20.93
  -1  -2 -19 1016.91   24.06
  -1  -1 -17   10.81    7.21
  -1   0 -13  204.06   10.22
   0  -2 -19   55.95    9.38
   0  -1 -16  213.04   10.30
   0   0 -12    5.11    3.84
   1  -1 -16  174.25   10.79
   1   0 -11 1581.72   20.62
   2  -3 -20  656.73   18.95
   2  -2 -18  125.97   10.23
   2  -1 -15  438.26   14.11
   2  -1   1   21.64    2.28
   3  -2 -17  333.84   13.40
   3  -1 -13   50.97    6.56
   4  -4 -21  221.08   13.18
   4  -1  -9  850.79   13.00
   4  -1  -8  716.61   11.19
   4  -1  -6  740.52    9.36
   5  -3 -17  246.00   11.62
   5  -2 -13    5.80    4.88
   7  -4 -16  357.49   12.52
   7  -3 -10   95.81    5.32
   8  -4 -13   39.24    6.32
  -9   0  -7  499.95   11.59
  -8  -1 -14  114.26    9.47
  -8   0 -10    2.13    5.52
  -7  -1 -15   84.67    8.99
  -6  -1 -16  131.03   10.71
  -6   0 -13  100.42    8.74
  -6   1  -6 1001.28   14.03
  -6   1  -5    6.19    3.08
  -6   1  -4   11.35    3.35
  -5  -1 -17  121.41   10.33
  -5   0 -14  288.32   12.08
  -4  -1 -17   98.24    9.83
  -4   0 -14   -0.40    6.31
  -4   1  -9  314.51    9.85
  -3   0 -14   31.07    5.67
  -3   1  -9 2097.01   22.51
  -3   1  -3   34.26    3.12
  -2   1  -7  458.80    9.97
  -2   1  -5  346.55    7.64
  -2   1  -4  288.54    6.40
  -1   0 -14  818.90   17.91
   0  -2 -20   51.93    9.37
   0  -1 -17   -3.63    6.97
   1  -2 -19  317.82   13.31
   1   0 -12  994.05   17.37
   2  -2 -19   73.35    9.10
   2   0  -8 1340.35   15.80
   2   0  -7  173.84    6.47
   2   0  -6    3.21    3.67
   3  -3 -20  183.37   10.83
   3  -2 -18   71.55    8.89
   3  -1 -14   15.07    6.40
   4  -3 -19   44.28    7.93
   4  -2 -16   26.09    6.73
   4  -1  -5  311.00    5.76
   5  -3 -18   22.05    7.16
   5  -2 -14    7.24    5.61
   6  -4 -19  466.71   15.72
   6  -3 -16  709.72   16.95
   7  -5 -20  423.28   15.59
   7  -3 -12   -2.98    4.28
   7  -3  -5   10.65    2.05
   8  -5 -18    2.07    5.86
  -9  -1 -13  105.25    9.06
  -9   0  -9   43.77    5.97
  -8  -1 -15   41.50    7.82
  -8   0 -11   12.77    5.87
  -7  -1 -16    4.68    6.81
  -6  -1 -17   48.06    8.45
  -5   1 -10   -2.87    4.69
  -5   1  -9  114.45    6.94
  -4  -1 -18   86.99    9.94
  -4   0 -15  301.67   12.84
  -4   1 -10  302.47   10.12
  -3  -1 -18  149.79   10.92
  -3   0 -15    9.93    6.96
  -3   1 -10  183.38    8.52
  -2  -1 -18  517.80   16.27
  -2   1 -10  175.49    8.41
  -1  -1 -18  676.85   19.04
  -1   0 -15  543.40   15.71
  -1   1  -8  296.58    8.94
  -1   1  -7  587.82   10.92
  -1   1  -6   63.42    5.10
   1  -2 -20   54.72    9.36
   1  -1 -17  353.58   13.05
   1   0 -13  500.25   13.45
   2  -1 -16 2489.28   30.63
   2   0 -11 1049.28   16.71
   2   0  -5 2177.42   15.21
   3  -1 -15  415.32   13.31
   4  -3 -20    3.14    7.27
   4  -2 -17   88.06    8.72
   4  -1 -13   70.50    7.41
   4  -1 -12   54.15    5.73
   5  -4 -21    7.76    6.88
   5  -3 -19  222.28   11.92
   5  -2 -15  360.88   12.33
   6  -3 -17    8.09    6.93
   6  -2 -10  227.07    7.50
   6  -2  -9   39.10    4.14
   6  -2  -7  121.28    4.57
   7  -4 -18    7.23    6.53
   7  -3 -13   10.39    4.66
   8  -5 -19   11.89    7.40
   8  -4 -15  156.23    8.51
  -9   0 -10   11.26    5.37
  -8  -1 -16    3.12    7.40
  -8   0 -12  160.52    9.49
  -7  -1 -17   21.81    7.20
  -7   0 -14  288.81   12.81
  -7   1  -5  140.65    5.82
  -7   1  -4 1130.34   12.87
  -6   0 -15   51.93    8.00
  -6   1  -9  424.14   11.23
  -5   0 -15    6.40    6.23
  -5   0   3   13.25    2.03
  -4   0 -16    8.35    6.98
  -4   1 -12  408.27   12.34
  -4   1 -11   38.49    6.14
  -3  -1 -19   31.73    8.60
  -3   0 -16    8.29    7.10
  -3   1 -11  767.33   15.04
  -3   1  -2   70.43    2.90
  -2  -1 -19   41.70    9.04
  -2   0 -16    4.79    7.17
  -2   1  -3  318.38    5.78
  -1  -1 -19  170.28   12.01
  -1   0 -16   -3.64    6.67
  -1   1 -10   60.74    6.65
  -1   1  -5    9.60    3.90
   0  -1 -19   27.25    8.29
   0   0 -15   -0.10    4.62
   1  -1 -18    3.64    7.28
   1   0 -14  279.77   11.23
   2  -1 -17   32.76    7.46
   2   0 -13 1717.13   22.97
   2   0 -12 1972.58   23.61
   3  -2 -19   26.05    6.00
   3  -1 -16   17.84    6.95
   4  -3 -21    1.96    7.54
   4  -1 -14   35.87    6.50
   4  -1  -4 4069.98   15.73
   5  -3 -20  381.81   14.83
   5  -2 -16   44.40    7.15
   6  -4 -21  375.06   15.18
   6  -3 -18  728.72   18.30
   6  -2 -13 1488.87   20.19
   6  -2 -12  121.84    6.93
   7  -4 -19  387.83   14.30
   7  -3 -15   52.37    6.68
   8  -5 -20   -1.96    7.06
   8  -4 -16   10.55    5.65
  -9   0 -11   86.67    7.63
  -8   0 -13    1.71    5.98
  -7   0 -15  170.29   11.15
  -6   0 -16  567.27   17.67
  -6   1 -11 1231.17   20.18
  -5   0 -16   79.29    9.14
  -4   0 -17   11.82    7.43
  -3   0 -17   79.04    9.17
  -3   1 -13  398.21   12.95
  -2   0 -17  823.16   20.26
  -2   1 -12   39.51    5.39
  -1  -1 -20  228.33   13.68
  -1   0 -17  864.05   20.32
  -1   1 -12   89.44    7.48
  -1   1 -11    4.81    3.67
  -1   1  -4 1325.89   11.98
   0  -1 -20  171.64   11.68
   0   0 -16   53.91    7.70
   0   1 -10   60.79    6.53
   0   1  -7   32.54    4.96
   1  -1 -19   86.70    9.81
   1   0 -15 1206.03   20.99
   2  -1 -18   96.36    9.38
   2   0  -4  330.57    5.66
   3  -2 -20  133.54   10.90
   3  -1 -17   27.31    7.41
   3   0  -9   65.27    5.52
   4  -1 -15  532.02   14.43
   5  -2 -17  227.33   11.12
   6  -3 -19  128.00    9.90
   6  -2 -14   99.72    7.52
   7  -4 -20   11.59    7.18
   7  -4  -1   11.63    1.95
   7  -3 -16   35.12    6.50
   8  -4 -17   36.18    6.57
  -9   0 -12    7.05    6.06
  -8   0 -14   31.43    7.15
  -8   1  -8   76.97    7.03
  -8   1  -5    5.15    3.80
  -8   1  -4    2.69    3.20
  -7   1 -11 1561.76   22.70
  -7   1 -10  695.73   14.92
  -6   1 -12    1.54    6.15
  -5   1 -13 1003.17   19.52
  -4   0 -18    8.77    7.52
  -3   0 -18    4.53    7.40
  -3   1 -14  182.06   10.16
  -2   0 -18   22.56    8.13
  -2   1 -14    4.27    6.48
  -1   0 -18   18.63    8.00
  -1   1 -13  116.85    8.60
   0   0 -17   13.24    6.89
   0   1 -12   19.69    5.95
   0   1 -11   12.24    5.83
   0   1  -6 2163.71   17.88
   1  -1 -20   23.26    8.14
   1  -1   2   44.64    2.75
   1   0 -17   54.63    7.89
   1   0 -16   44.02    6.22
   2  -1 -19  262.55   13.10
   3  -2 -21  209.63   12.79
   3  -1 -18  161.36   10.67
   3   0 -13 1283.45   19.69
   3   0 -12   43.23    6.19
   3   0 -11   15.30    5.36
   3   0  -8 1157.83   14.30
   3   0  -7    6.98    3.65
   4  -2 -20    3.08    7.09
   5  -3 -21    5.99    7.14
   5  -2 -18  150.37   10.11
   5  -1 -13    4.61    5.75
   5  -1 -12  460.47   11.41
   5  -1  -9 2658.96   21.47
   6  -3 -20   71.66    8.93
   6  -2 -16   24.07    7.29
   7  -4 -21  103.65    9.48
   7  -3 -17    5.57    6.29
   8  -4 -18   56.42    7.36
  -9   0 -13   22.11    6.37
  -8   0 -15   18.10    7.13
  -8   1 -10   -0.28    5.21
  -8   1  -9   96.59    7.00
  -7   0 -16   39.59    7.81
  -6   0 -17   88.90    9.40
  -6   1 -13  978.88   19.41
  -5   0 -18   16.30    8.10
  -5   1 -15  118.11   10.15
  -5   1 -14  307.44   12.33
  -4   1 -15   69.03    8.35
  -3   0 -19  128.05   11.12
  -3   1 -15   54.32    7.93
  -2   0 -19  570.31   18.42
  -2   1 -15   55.87    7.99
  -2   1  -2   87.28    3.00
  -1   0 -19  151.86   11.58
  -1   1 -15   24.30    7.06
   0   0 -18    7.37    6.84
   0   1 -14  101.20    8.47
   0   1 -13  136.02    8.53
   0   1  -5 1917.44   15.42
   1   0 -18   24.07    7.70
   1   1 -11 2917.88   27.39
   1   1  -8   66.69    5.62
   2  -1 -20   62.38    9.36
   3  -1 -19    9.38    7.29
   3   0  -6  462.01    8.27
   4  -2 -21   -0.78    7.27
   4  -1 -17    4.78    6.48
   5  -2 -19  166.35   10.85
   5  -1 -14  124.54    8.06
   5  -1  -7 1825.39   15.23
   6  -2 -17 2017.35   27.78
   7  -3 -18  806.66   18.49
   8  -4 -19    5.09    6.10
   8  -3 -13  134.78    7.79
   8  -3 -10   21.51    4.08
  -9   1  -7   49.69    5.75
  -8   0 -16  322.53   13.93
  -8   1 -12   34.37    6.83
  -8   1 -11   -1.92    5.22
  -7   0 -17   75.77    9.19
  -5   1 -16  428.07   14.97
  -4   1 -16   -9.13    6.59
  -3   1 -16   10.97    7.08
  -2   1 -16  335.01   13.38
  -1   0 -20  311.31   14.90
  -1   1 -16  448.68   14.79
  -1   1  -3  117.84    4.00
   0   0 -19    7.49    6.99
   0   1 -15    1.02    6.36
   1   1 -13  244.34   10.24
   2   0 -18  534.27   16.30
   2   0 -17  247.81   10.97
   3  -1 -20   14.41    7.76
   3   0 -15  110.88    8.67
   4  -1 -18    8.27    6.46
   5  -2 -20   36.69    7.93
   5  -1 -16  122.53    8.97
   5  -1 -15  226.26    9.92
   6  -2 -18  300.92   12.71
   6  -2  -5   35.53    2.56
   7  -3 -19  205.88   11.28
   7  -2 -12   80.86    6.30
   8  -4 -20   19.07    6.85
   8  -3 -15  247.42    9.90
   8  -3 -14   39.89    5.64
   8  -3  -9  225.08    6.49
  -9   1 -10  181.06    8.95
  -9   1  -9    0.58    4.71
  -7   1 -15  165.17   10.29
  -6   1 -16  437.88   15.43
  -5   2 -10  398.48   11.27
  -4   1 -17  103.71    9.61
  -4   2 -10   27.78    5.42
  -4   2  -9   18.02    4.95
  -4   2  -7 1840.54   18.97
  -3   1 -18  117.95    9.89
  -3   1 -17    6.57    6.68
  -3   2 -11  167.70    8.52
  -3   2 -10 1387.63   19.27
  -2   1 -18   63.16    8.63
  -2   1 -17  229.07   11.84
  -1   1 -17  103.75    9.52
   0   0 -20   13.93    7.49
   0   1  -4 1605.53   12.68
   1   0 -20   21.84    7.95
   1   1 -15   -1.28    6.36
   1   1  -6   28.71    4.36
   2   0 -19   -1.18    7.27
   2   1 -11 2072.75   22.83
   3  -1 -21  220.43   12.99
   3   0 -17  467.52   14.88
   4  -1 -20   52.70    8.22
   4  -1 -19  400.12   14.54
   4   0 -13  481.00   12.44
   4   0 -12    4.84    4.52
   5  -2 -21   14.56    7.96
   5  -1 -17   29.93    7.41
   6  -2 -19  409.53   14.69
   7  -3 -20   53.93    8.23
   7  -2 -15  198.17    9.16
   7  -2 -14   34.51    5.48
   8  -4 -21    7.72    7.03
   8  -3 -17  186.93    9.63
   8  -3 -16   50.56    6.59
   8  -3  -8  866.72   10.29
  -9   1 -12   68.80    7.56
  -9   1 -11  231.30   10.26
  -8   1 -14   28.67    6.91
  -8   1  -2   49.61    3.01
  -7   1 -16   -2.08    6.55
  -6   1 -17    5.07    6.93
  -6   2 -10 1089.14   17.83
  -6   2  -9  404.21   10.94
  -5   1 -18  231.00   12.86
  -5   2 -13   10.93    6.06
  -5   2 -12   68.46    7.23
  -5   2 -11    0.41    4.99
  -5   2  -6   82.01    5.00
  -4   1 -18   13.52    7.43
  -4   2 -13   72.35    7.64
  -4   2 -12   14.07    4.55
  -4   2  -6  336.16    8.22
  -3   1 -19   -9.41    6.42
  -3   2 -14   17.14    6.22
  -3   2 -13  108.58    8.34
  -3   2  -6 2856.85   21.59
  -2   1 -19  400.76   15.55
  -2   2 -13  399.76   12.79
  -2   2 -12  473.75   12.87
  -1   2 -11  212.96    9.14
  -1   2 -10  152.85    8.02
   0   1 -18  195.70   11.66
   0   1 -17   19.81    5.62
   1   1 -17  314.02   12.87
   1   1 -16  227.45   11.26
   2   0 -20  175.72   11.68
   2   1 -14 2583.91   29.11
   2   1 -13   16.16    6.09
   2   1 -12 3538.49   30.70
   3   0 -18  195.11   11.27
   4  -1 -21  201.89   12.01
   4   0  -9   49.19    4.84
   4   0  -8  328.05    8.26
   5  -1 -19   40.47    7.46
   6  -2 -20  427.42   15.23
   6  -1 -13  124.43    7.26
   6  -1 -12    5.28    4.52
   7  -2 -17   95.28    8.15
   7  -2 -16    3.99    5.63
   8  -3 -18    1.67    5.72
  -8   1 -16   16.43    6.44
  -8   1 -15    8.34    6.46
  -7   1 -17   48.11    8.27
  -7   2 -11   34.69    6.41
  -7   2 -10  543.11   13.26
  -7   2  -9   21.20    5.04
  -7   2  -8   59.96    5.58
  -6   1 -18  224.73   12.73
  -6   2 -13  232.25   10.97
  -6   2  -6   11.95    3.44
  -5   2 -14  267.64   11.78
  -5   2  -5    8.14    3.20
  -4   2 -15   25.17    7.01
  -4   2 -14   -0.32    4.36
  -4   2  -5 1535.60   15.05
  -2   2 -15  726.28   17.45
  -1   1 -20   11.57    7.60
  -1   1 -19  654.80   18.85
  -1   2 -14    0.46    6.35
  -1   2 -13  434.11   13.04
   0   1 -19   -4.93    7.22
   1   1 -18  211.41   11.79
   1   1  -5 1021.40   11.17
   2   0 -21  180.99   12.32
   2   1  -8  753.23   12.13
   3   0 -20  374.94   14.79
   4  -1  -3    9.65    1.55
   4   0 -18   50.90    7.52
   4   0 -17   30.00    7.17
   5  -1 -20   23.39    7.86
   6  -2 -21   70.53    8.98
   6  -1 -17   75.64    7.94
   6  -1 -16   59.08    7.12
   6  -1 -15  564.70   14.14
   7  -2 -19  148.50    9.60
   7  -2 -18  110.38    8.76
   7  -2  -8   66.56    4.08
   8  -3 -20   95.58    8.80
   8  -3 -19    6.49    6.13
  -8   1 -17   -1.62    6.78
  -8   2 -10   -4.12    5.89
  -8   2  -9  104.05    7.52
  -7   2 -13  669.73   16.51
  -7   2 -12  871.55   17.77
  -7   2  -6  330.96    8.47
  -6   2 -14  123.04    9.29
  -5   2 -16  318.91   13.36
  -5   2 -15  338.07   12.32
  -4   2 -17  291.08   12.87
  -4   2 -16   43.36    7.81
  -3   2 -17   29.98    7.73
  -3   2 -16  465.82   14.89
  -2   2 -17  340.87   13.90
  -2   2 -16    7.16    6.86
  -1   2 -16   37.65    7.61
  -1   2 -15   43.92    7.28
  -1   2  -7  408.96    9.40
   0   1 -20   71.75    9.51
   0   2 -15   -0.14    5.88
   0   2 -13  124.72    8.75
   0   2 -12  207.76    9.13
   0   2 -11 1019.95   17.01
   0   2 -10  722.06   14.03
   1   1 -19   74.03    9.11
   2   1 -18    8.37    7.10
   3   0 -21   21.89    8.18
   3   1 -15  331.66   12.13
   3   1 -14  261.99   10.71
   3   1 -12  601.78   13.40
   3   1 -11    3.83    5.00
   4   0 -19   62.83    8.58
   4   0  -7 1843.50   15.84
   5  -1 -21   73.56    9.04
   5   0 -15  624.69   14.86
   5   0 -14  454.90   12.47
   5   0 -13  650.85   13.81
   5   0 -12  131.61    7.07
   6  -1 -18  240.12   11.43
   6  -1  -9   61.80    4.24
   7  -2 -20  373.12   14.37
   8  -3 -21   -8.07    6.08
   8  -3  -7  783.67    8.51
  -8   2 -13    8.36    6.95
  -8   2 -11    4.72    5.37
  -8   2  -8  133.06    7.04
  -7   2 -15   21.43    6.90
  -7   2 -14  265.90   11.60
  -7   2  -5   81.84    4.91
  -6   2 -16    9.60    6.73
  -6   2  -4    4.74    3.27
  -4   2 -18   99.82    9.80
  -4   2  -4   32.66    3.41
  -3   2 -18   76.83    9.32
  -2   2 -18  854.79   20.86
  -1   1  -2   34.20    2.25
  -1   2 -18  227.45   12.29
  -1   2 -17   14.12    7.19
   0   1  -3  318.14    5.34
   0   2 -17    1.07    6.39
   0   2 -16  345.48   13.04
   0   2  -8   31.79    5.22
   1   1 -20    2.70    7.05
   1   2 -13 3478.62   32.48
   2   1 -19  110.74    9.95
   3   1 -17  335.96   13.03
   3   1 -16    0.41    6.49
   3   1  -9   44.93    5.14
   4   0 -20    3.18    7.05
   5  -1  -5  588.86    6.98
   5   0 -17  293.54   12.01
   5   0 -16  240.23   10.75
   6  -1 -19 1337.16   24.05
   7  -2 -21   44.56    8.13
   8  -3 -22   65.27    8.44
   8  -2 -17  113.45    8.72
   8  -2 -16    4.11    5.23
   8  -2 -15   13.10    5.45
  -9   2 -11  149.79    8.74
  -9   2 -10  295.11   10.83
  -9   2  -9   36.33    6.15
  -8   2 -14   29.72    6.97
  -7   2 -17  167.18   11.35
  -7   2 -16   28.84    7.22
  -6   2 -18   14.63    7.42
  -5   1   0    9.29    1.19
  -5   2 -18  132.35   10.24
  -4   2 -19    8.49    7.57
  -3   2 -19   -5.54    7.20
  -3   2  -4 1330.70   12.65
  -2   2 -19   72.61    9.40
  -1   2 -19   61.84    9.31
   0   2 -18   20.68    7.52
   1   2 -17  143.63   10.14
   1   2 -15   31.72    6.75
   1   2 -10  936.36   15.51
   2   1 -21   41.07    8.83
   2   1  -6    8.36    3.71
   3  -2   1  301.66    4.94
   3   0  -4  620.35    7.03
   3   1 -19  328.71   13.84
   3   1 -18   47.98    7.77
   4   0 -21   31.15    7.69
   5   0 -19    4.06    6.68
   6  -1 -21  224.37   12.25
   7  -2  -7  126.00    4.21
   7  -1 -17  529.54   14.85
   7  -1 -16   13.55    5.82
   7  -1 -15  183.55    9.00
   7  -1 -14  393.69   11.10
   7  -1 -13    1.72    4.96
   8  -2 -19   64.07    8.29
   8  -2 -18    9.72    5.86
  -9   2  -8   17.22    4.66
  -9   2  -7  175.26    7.64
  -8   2 -16   -0.28    6.42
  -8   2  -5  738.90   11.42
  -6   3 -12  284.72   10.86
  -5   3 -14   17.80    6.63
  -5   3 -13   40.19    6.89
  -5   3 -12 1233.73   20.24
  -5   3 -11  318.49   10.81
  -5   3 -10   40.09    5.59
  -5   3  -9 1193.13   17.42
  -4   3 -15   29.93    7.09
  -4   3 -13   49.45    7.09
  -4   3 -11  373.06   11.23
  -4   3 -10  298.27    9.91
  -4   3  -9 1093.40   16.54
  -3   3 -15    6.51    6.57
  -3   3 -14   44.81    7.29
  -3   3 -11  224.17    9.32
  -3   3 -10  281.62    9.74
  -2   3 -14  366.33   12.66
  -2   3 -13  643.33   15.44
  -2   3 -12 1166.60   19.14
  -2   3 -11  902.63   16.36
  -1   2 -20  599.02   19.15
   0   2 -20  172.94   11.79
   0   2 -19    3.37    5.35
   1   1  -4 8007.36   26.71
   1   2 -19   14.81    7.24
   1   2 -18    9.36    7.25
   2   2 -15  654.27   16.16
   2   2 -14 2033.07   25.85
   2   2 -13  176.85    9.05
   3   1 -20   72.16    9.27
   3   1  -8   37.15    4.62
   4   0  -6 3336.57   19.14
   4   1 -18   14.80    6.50
   4   1 -17  241.81   11.34
   4   1 -16   -7.25    5.90
   4   1 -14   -0.23    3.82
   4   1 -13    6.28    5.15
   5  -3   0 1018.75    8.04
   5   0 -21   -3.61    7.21
   5   0 -20   32.79    8.23
   5   0  -9  575.96   10.40
   7  -1 -19  209.40   10.95
   7  -1 -18   57.27    7.40
   8  -2 -21   26.35    7.33
   8  -2 -20   -2.55    6.04
  -8   2 -17    0.99    6.69
  -7   3 -13  354.74   12.94
  -6   3 -13   76.84    7.80
  -6   3 -10  911.41   16.25
  -6   3  -9  796.83   14.66
  -5   3 -17   85.66    8.72
  -5   3 -16  347.14   13.51
  -5   3 -15   30.82    6.84
  -5   3  -8   14.71    4.36
  -4   2  -3 1491.87   12.28
  -4   3 -17   97.44    9.43
  -4   3 -16    4.30    6.23
  -3   3 -17  112.85    9.86
  -3   3 -16   -0.03    4.69
  -2   2  -4 3075.85   18.58
  -2   3 -17 1246.03   23.86
  -2   3 -16    8.31    7.13
  -1   2  -5 1447.16   14.04
  -1   3 -16  228.61   11.48
  -1   3 -15  730.69   17.38
  -1   3 -14 1132.83   20.32
  -1   3 -13  146.81    9.06
  -1   3 -12 1278.60   19.80
  -1   3 -11  296.61   10.27
   0   2  -6  442.95    8.98
   1   2  -8  479.52   10.34
   2   2 -17  116.02    9.17
   4   1 -19   21.25    7.33
   4   1 -11   81.05    6.29
   5   0  -8 1543.18   15.42
   6   0 -19   62.89    8.48
   6   0 -18  625.59   16.45
   6   0 -17   18.89    6.67
   6   0 -16  150.60    8.82
   6   0 -14   21.52    5.50
   6   0 -13  206.49    8.50
   6   0 -12  343.41   10.02
   7  -1 -21  330.90   13.83
   7  -1 -20   14.75    6.92
   8  -2 -22  110.74    9.65
   8  -2 -10  351.89    8.22
  -9   2  -5   18.58    4.20
  -7   1   0   13.50    1.50
  -7   3 -16  103.85    9.54
  -7   3 -15   18.50    6.67
  -7   3 -14  895.55   19.18
  -7   3 -10    2.77    5.05
  -7   3  -9  309.60    9.99
  -6   3 -17  232.79   12.15
  -6   3 -16  338.21   13.17
  -6   3  -8  627.61   12.43
  -5   3 -18   10.04    7.21
  -4   3 -18  163.81   10.75
  -3   3 -18  124.91    8.81
  -2   3 -19  385.34   15.38
  -2   3 -18    8.37    6.90
  -1   3 -18   48.28    8.58
  -1   3 -17  130.00    9.88
  -1   3 -10  229.79    8.84
   0   3 -17   -0.38    6.94
   0   3 -16   43.75    7.80
   0   3 -15  100.90    8.80
   0   3 -14   97.02    8.24
   0   3 -12 1335.89   19.99
   2   1  -5  465.19    7.65
   2   2 -20   59.10    9.06
   2   2 -19   -1.21    5.02
   3   1  -7   10.86    3.81
   3   2 -17    3.87    6.58
   3   2 -16 1315.05   22.49
   3   2 -15   97.41    8.38
   3   2 -14  114.63    8.40
   3   2 -13  214.93    9.31
   4   1 -21   49.36    8.54
   5   1 -17 1006.21   19.85
   5   1 -16  139.33    9.02
   5   1 -15  604.67   14.83
   6   0 -20  211.36   11.53
   7  -1 -22   65.95    8.81
   7  -1 -10  126.44    5.90
  -8   3 -14  127.79    9.21
  -8   3 -13   21.39    6.46
  -8   3 -12  102.63    8.01
  -8   3 -11  221.46    9.68
  -8   3 -10  582.78   13.73
  -8   3  -9   10.08    5.86
  -7   3 -17    5.03    6.86
  -7   3  -8  152.57    7.11
  -6   3 -18  213.75   12.21
  -3   2  -3 3386.87   17.77
  -1   3 -20   69.37    9.75
  -1   3 -19  814.01   19.76
   0   3 -19  152.46   11.22
   0   3 -18  200.22   11.75
   0   3 -11   44.82    6.45
   1   2  -7   44.07    3.98
   1   3 -17  207.53   11.27
   1   3 -16  324.07   12.76
   1   3 -14 1710.14   24.17
   1   3 -13   23.62    6.31
   3   2 -20    4.79    7.22
   3   2 -18  317.88   12.16
   3   2 -12  398.85   11.36
   4   1  -9  594.55   11.00
   5   1 -20  167.08   11.10
   5   1 -13  151.97    7.89
   8  -3  -6  660.57    6.30
   8  -1 -20   48.87    7.83
   8  -1 -19   15.25    6.18
   8  -1 -18    6.81    5.75
   8  -1 -17    0.53    5.35
   8  -1 -16  164.27    8.62
   8  -1 -15  279.14   10.09
  -8   3 -17   17.16    7.03
  -8   3 -16   64.77    8.18
  -8   3  -8    9.46    4.43
  -6   3  -6   74.57    5.03
  -4   4 -15   27.90    6.71
  -4   4 -13  360.82   12.08
  -3   4 -15    3.04    6.06
  -3   4 -14  399.33   13.00
  -2   3  -7 2032.04   19.57
   0   2  -5  328.27    7.37
   0   3 -20  131.03   10.54
   1   3 -20    4.19    6.96
   1   3 -19  252.53   12.73
   1   3 -18   41.48    7.74
   1   3 -12 2675.59   27.65
   2   2  -8 2613.53   21.91
   3   2 -21  235.24   12.96
   4   0  -5   58.28    3.47
   4   2 -18   20.33    7.09
   4   2 -17  123.31    9.21
   4   2 -16    7.35    6.12
   4   2 -15    0.50    5.77
   5   0  -7   21.56    3.67
   5   1 -21  119.35   10.38
   6   0 -10    3.37    3.36
   7   0 -20  320.48   13.11
   7   0 -19  201.02   10.74
   7   0 -18  137.91    9.10
   7   0 -17    8.32    5.94
   7   0 -15   16.03    5.57
   8  -1 -22    4.85    5.83
   8  -1 -21   -2.10    6.20
   8  -1 -14  131.95    7.30
   8  -1 -13   20.17    5.36
  -6   4 -16  192.04   10.81
  -6   4 -15  318.13   12.85
  -6   4 -14    9.99    6.68
  -6   4 -13  274.98   11.36
  -6   4 -12   86.75    7.70
  -5   4 -17   18.40    7.55
  -5   4 -16   25.86    7.45
  -5   4 -15  184.25   10.55
  -5   4 -14 1052.11   20.03
  -5   4 -13  112.06    8.41
  -5   4 -12   12.45    5.84
  -5   4 -11  780.57   15.83
  -4   0   2  400.31    3.97
  -4   4 -18    8.43    7.13
  -4   4 -17  128.86    9.84
  -4   4 -16   13.98    6.44
  -4   4 -12   70.40    7.21
  -4   4 -11  388.24   11.55
  -3   4 -18   17.47    7.53
  -3   4 -17   -3.83    6.81
  -3   4 -16  118.78    9.20
  -3   4 -13  140.04    7.79
  -3   4 -12    1.88    5.73
  -3   4 -11  815.99   15.80
  -2   4 -18  192.54   11.63
  -2   4 -17   65.17    8.78
  -2   4 -16  699.58   17.68
  -2   4 -15   44.06    7.71
  -2   4 -14  181.67   10.05
  -2   4 -13 1058.08   19.24
  -2   4 -12   31.45    6.48
  -1   2  -4  717.24    8.98
  -1   4 -16  641.06   16.78
  -1   4 -15   99.54    8.38
   2   3 -19  113.97   10.04
   2   3 -18  153.26   10.47
   2   3 -17  518.49   15.60
   2   3 -16   35.78    7.14
   2   3 -14  509.57   14.02
   2   3 -13  605.07   14.29
   3   1  -6  411.94    7.72
   4   1  -8 2065.66   18.37
   4   2 -19   36.93    7.39
   4   2 -13   25.79    5.66
   6   1 -20  370.56   14.00
   6   1 -17 1090.88   20.26
   6   1 -16   77.81    7.72
   6   1 -15  667.16   15.13
   7   0 -22   -8.36    6.59
   7   0 -21  188.76   11.20
   7   0 -14  117.54    7.12
  -9   3  -8   48.97    5.33
  -7   4 -15  235.28   11.52
  -7   4 -14  132.88    9.42
  -7   4 -13  633.16   15.86
  -7   4 -12  128.18    8.56
  -6   3  -5   60.97    4.79
  -6   4 -17   39.98    7.71
  -6   4 -11  203.46    9.48
  -6   4 -10 1988.23   23.52
  -5   3  -5   19.73    3.44
  -5   4 -18  446.74   15.59
  -4   3  -5  165.43    5.85
  -4   4 -10   12.71    5.05
  -3   4 -19    7.49    5.41
  -3   4 -10  750.73   14.66
  -2   2  -3  377.61    6.36
  -2   3  -6  308.13    8.06
  -2   4 -19  365.85   14.78
  -2   4 -11 1125.79   18.18
  -1   3  -7  861.52   13.08
  -1   4 -19  424.89   15.77
  -1   4 -17 1217.78   22.49
  -1   4 -13  106.04    8.32
  -1   4 -12   34.09    6.28
   0   4 -18    0.69    6.85
   0   4 -17   52.72    8.35
   0   4 -16   66.79    8.22
   1   1  -3   44.23    2.87
   3   3 -17  132.36    9.62
   4   2 -12   12.90    5.05
   6  -1  -6 2409.72   14.43
   6   0  -9  285.63    7.30
   6   1 -21   11.08    7.14
   6   1 -14   78.54    7.03
   7   0 -12  136.07    7.03
  -9   3  -7    1.58    4.68
  -8   4 -16  102.73    8.67
  -8   4 -15    5.56    6.20
  -8   4 -14   36.53    7.03
  -8   4 -13   24.56    6.21
  -8   4 -12  256.35   11.00
  -7   3  -5  126.41    5.60
  -7   4 -17   11.97    6.33
  -7   4 -11  141.75    8.31
  -7   4 -10  624.84   13.96
  -6   4  -9  158.23    7.74
  -3   3  -5 3835.71   23.53
  -3   4  -9  781.72   14.28
  -2   4 -10   10.59    5.37
  -1   4 -11  232.56    9.45
   0   1  -2 6813.47   18.39
   0   4 -20    1.93    7.44
   0   4 -19  557.44   17.40
   1   4 -18  336.30   13.56
   1   4 -17  343.75   13.24
   1   4 -16  699.78   17.19
   2   2  -7  215.51    6.43
   2   3 -11    8.64    5.49
   3   3 -20  257.88   13.03
   3   3 -19  135.46   10.01
   3   3 -15  393.77   12.83
   3   3 -14  518.09   13.94
   4   2 -11  587.67   12.45
   5   2 -21    9.94    7.59
   5   2 -20  208.13   11.90
   5   2 -19  482.35   15.47
   5   2 -18    4.05    6.05
   5   2 -17   70.81    7.57
   5   2 -16  554.87   14.79
   6   1 -13  288.33    9.58
   8  -2  -8   36.03    3.33
   8   0 -21   32.81    7.56
   8   0 -20    3.78    6.21
   8   0 -18   30.51    6.37
   8   0 -17   -1.92    6.06
  -8   4 -17   10.53    6.94
  -8   4 -11   33.50    6.11
  -8   4 -10   11.85    5.95
  -6   4  -8  987.17   15.41
  -5   4  -8  107.58    6.33
  -2   4  -9 2549.12   24.62
  -1   3  -6  398.38    8.89
   0   4 -12  253.89    9.47
   0   4 -11  137.07    8.10
   1   4 -20   59.64    9.10
   1   4 -19  170.99   11.17
   1   4 -15   -3.72    6.00
   2   1  -4  390.43    6.28
   2   3 -10 3618.17   29.01
   3   2  -8   15.11    4.32
   3   3 -13   73.37    6.96
   4   3 -20   46.01    7.92
   4   3 -19  100.34    9.33
   4   3 -18   83.49    8.73
   4   3 -17   39.75    7.38
   5   1  -9  879.62   12.76
   5   2 -14   12.79    5.72
   5   2 -13  594.62   13.39
   6   1 -12   13.38    4.45
   7   1 -21   -4.90    6.51
   7   1 -20  375.21   14.03
   7   1 -19  284.27   12.25
   7   1 -17  183.33    9.79
   7   1 -16  240.62   10.79
   8   0 -22    9.72    6.65
   8   0 -15   -2.25    5.90
  -7   4  -8 1519.78   19.07
  -6   3  -4 1058.70   12.15
  -6   5 -17   75.23    8.41
  -6   5 -16    6.74    6.58
  -6   5 -15  118.77    9.37
  -5   3  -4   62.48    3.90
  -5   5 -18   40.42    8.42
  -5   5 -17  295.03   13.18
  -5   5 -16    1.09    6.90
  -5   5 -15  158.15   10.17
  -5   5 -14   40.19    7.06
  -5   5 -13  243.89   10.73
  -4   5 -18   40.80    8.08
  -4   5 -17  156.44   10.11
  -4   5 -16   69.49    8.01
  -4   5 -15  196.20   10.36
  -4   5 -14  156.69    9.58
  -4   5 -13   61.82    7.45
  -3   2  -2  418.22    5.97
  -3   5 -19    8.95    7.64
  -3   5 -18  475.95   16.13
  -3   5 -17    6.23    6.57
  -3   5 -16   39.80    7.23
  -3   5 -14   16.23    6.71
  -3   5 -13   58.91    7.43
  -2   5 -19   22.92    8.14
  -2   5 -18  480.05   16.25
  -2   5 -17 1207.37   23.51
  -2   5 -16   40.07    7.86
  -2   5 -15 1126.22   21.29
  -2   5 -14   23.58    6.75
  -1   4  -9   11.61    4.97
  -1   5 -17  219.08   11.57
   0   2  -4  834.04    9.79
   1   2  -5  222.41    6.29
   1   4 -12 1345.34   20.18
   2   4 -20   -3.91    7.38
   2   4 -19 1021.67   22.42
   2   4 -18   88.74    9.42
   2   4 -17    4.89    6.83
   2   4 -16  651.09   16.72
   3   1  -5  116.92    4.81
   4   3 -21   33.28    8.20
   4   3 -15   79.24    7.78
   5   2 -12  976.54   16.34
   6   2 -20   61.84    8.47
   6   2 -19  915.83   20.24
   6   2 -18  688.87   17.21
   6   2 -17  564.76   15.29
   7   1 -15    3.77    5.30
  -8   4  -8  190.15    8.48
  -7   5 -17   15.28    7.17
  -7   5 -16   83.28    8.73
  -7   5 -14  113.60    8.67
  -7   5 -13    1.28    6.25
  -6   5 -13  310.76   11.90
  -6   5 -12  753.27   16.52
  -5   5 -12   17.84    5.99
  -5   5 -11  177.41    8.91
  -4   3  -4   22.01    3.31
  -4   5 -12   10.36    5.47
  -4   5 -11  409.08   12.03
  -3   1   0   21.69    0.96
  -3   5 -12  538.66   13.99
  -2   5 -13 1438.56   22.24
  -2   5 -12  270.88   10.53
  -1   2  -3 4215.90   19.09
  -1   5 -19    6.90    7.15
  -1   5 -15   46.71    7.67
   0   4 -10  545.74   12.00
   0   5 -19   25.92    8.06
   0   5 -17  180.31   10.99
   0   5 -16   85.27    8.37
   1   4 -11  110.50    7.63
   2   2  -6  119.94    5.50
   2   4 -14 1008.05   18.97
   2   4 -13   58.03    6.98
   3   4 -20  210.62   12.17
   3   4 -18   56.41    8.21
   3   4 -17  124.48    9.13
   4   3 -14  147.96    8.50
   5   3 -20   69.63    8.79
   6   2 -16  201.12   10.01
   6   2 -15   47.68    6.77
   7   1 -14   24.52    5.61
   8  -1 -10  232.94    6.68
  -8   5 -17    4.90    6.79
  -8   5 -16   38.68    7.53
  -8   5 -15   15.51    6.55
  -8   5 -14   24.66    6.72
  -7   5 -12 1347.79   21.56
  -7   5 -11  119.03    8.59
  -6   5 -11  399.52   12.14
  -5   5 -10  112.20    7.23
  -4   5 -10  591.26   13.40
  -3   3  -4 3510.06   20.83
  -3   5 -11   26.47    5.87
  -2   5 -11 1219.83   19.17
  -1   1  -1  119.11    2.24
  -1   5 -13   84.19    7.72
  -1   5 -12  576.11   14.33
   0   5 -14   82.62    8.18
   1   3  -7 1359.67   15.80
   1   5 -19    4.34    7.40
   1   5 -18  477.82   15.92
   1   5 -17    0.21    6.96
   3   2  -7  927.94   12.36
   3   3 -10    4.12    5.05
   3   4 -16   30.80    7.17
   3   4 -15   19.52    6.59
   5   2 -11 1070.35   15.91
   5   3 -17   40.04    7.13
   5   3 -16   87.04    7.99
   6   2 -14  891.39   16.53
   7   1 -13   -0.77    4.19
   8   1 -22   -4.88    6.21
   8   1 -21    1.72    6.22
  -8   5 -12   59.00    7.02
  -7   5 -10  708.40   15.09
  -6   5 -10  304.92   10.47
  -4   4  -6  784.87   12.23
  -4   6 -18  196.33   11.65
  -4   6 -17    3.68    6.81
  -4   6 -16   12.70    6.42
  -3   5 -10  347.96   10.72
  -3   6 -18    3.50    7.15
  -3   6 -17  373.26   14.24
  -1   5 -11  186.08    8.90
   0   5 -13  241.16   10.63
   1   5 -16   32.21    7.05
   1   5 -15  130.65    9.37
   2   5 -20  647.73   18.77
   2   5 -19    4.00    6.97
   3   4 -14  228.73   10.26
   4   0  -4  438.75    5.62
   4   1  -6   15.22    3.09
   4   3 -12   83.01    6.66
   4   4 -21   67.64    9.27
   4   4 -20   87.56    9.42
   4   4 -19    1.69    6.81
   4   4 -18   -0.51    6.59
   6   2 -13   23.31    5.39
   7  -1  -7  134.51    4.43
   7   2 -21  325.36   13.77
   7   2 -20   80.32    8.51
   7   2 -19  262.86   11.72
   7   2 -18   51.68    7.51
   7   2 -17  230.39   10.87
   8   1 -17   74.63    7.32
   8   1 -16   11.87    5.69
  -8   5 -11   18.61    5.73
  -6   5  -9 1001.96   16.49
  -6   6 -17   91.55    9.40
  -6   6 -16  695.51   18.12
  -6   6 -15   40.43    7.31
  -5   6 -17  122.43    9.88
  -5   6 -15  260.92   11.86
  -5   6 -14  528.48   15.20
  -4   5  -9   13.37    4.83
  -4   6 -15   -4.01    6.18
  -4   6 -14   64.26    7.81
  -3   4  -6 7201.02   35.31
  -3   5  -9  195.32    8.39
  -3   6 -16  110.45    8.11
  -3   6 -15  105.65    9.14
  -3   6 -14  515.57   14.81
  -2   3  -4  879.58   10.75
  -2   5 -10 1057.60   16.90
  -2   6 -18    7.33    7.02
  -2   6 -17  168.77   10.64
  -2   6 -16  450.11   14.87
  -2   6 -15  762.84   18.07
  -1   4  -7  110.05    6.43
  -1   6 -19  100.41   10.09
  -1   6 -18   11.50    7.56
   0   5 -12   74.61    7.60
   2   4 -11 1117.00   17.71
   2   5 -18  439.28   14.44
   2   5 -17   -4.12    6.68
   2   5 -16  770.14   18.13
   4   2  -8 1024.24   13.52
   4   3 -11  241.95    8.96
   4   4 -16   14.89    6.59
   6   0  -7   14.12    3.18
   6   3 -21  190.54   11.55
   6   3 -19   -2.02    6.84
   6   3 -18  197.97   10.79
   7   0  -9   76.99    4.71
   7   2 -16  383.93   12.33
   8  -2  -7  105.61    3.69
   8  -1  -9   18.25    3.51
   8   1 -15  494.51   13.07
  -8   5 -10  244.77    9.67
  -7   5  -9  574.33   12.88
  -7   6 -16    8.43    6.73
  -7   6 -15   14.33    6.63
  -7   6 -14  498.04   14.84
  -6   3  -3   12.62    3.06
  -6   5  -8   -1.73    5.02
  -6   6 -14  553.63   15.52
  -5   5  -8   28.38    4.87
  -5   6 -13   44.81    7.26
  -5   6 -12   67.94    7.00
  -4   5  -8  258.36    8.79
  -4   6 -13  289.45   11.25
  -4   6 -12  152.46    8.66
  -3   6 -13   12.71    6.48
  -2   2  -2 2386.65   12.86
  -2   4  -6 1802.41   17.90
  -2   5  -9  738.02   14.03
  -2   6 -14  572.70   15.51
  -2   6 -13   68.07    7.45
  -1   5 -10  327.74   10.51
  -1   6 -16   11.09    5.27
  -1   6 -15  390.47   13.65
   0   6 -19   55.73    8.82
   0   6 -17  173.72   11.11
   0   6 -16   48.89    7.58
   2   5 -15  330.47   12.34
   2   5 -14  141.17    9.17
   3   4 -12  152.97    8.26
   3   5 -17   38.18    7.27
   4   4 -15  171.35    9.29
   4   4 -14  349.66   11.69
   5   3 -13  540.32   13.08
   5   4 -21   19.65    8.07
   5   4 -20  274.66   13.07
   5   4 -19   26.99    7.78
   5   4 -18  155.69    9.83
   6   1  -9  238.90    6.92
   6   3 -16 1018.15   19.22
   8   1 -14  163.93    8.42
   8   2 -22   11.29    6.93
  -8   6 -16   90.50    8.94
  -8   6 -15   87.22    8.48
  -7   5  -8   41.94    5.21
  -7   6 -13    1.25    5.76
  -7   6 -12   24.54    6.75
  -6   6 -12  773.66   16.82
  -5   6 -11  523.08   13.54
  -4   3  -3   26.84    3.03
  -4   4  -5  462.89    9.10
  -4   6 -11  161.85    8.50
  -3   5  -8 2997.04   26.07
  -3   6 -12  268.06   10.80
  -2   6 -12 1073.57   19.17
  -1   6 -13   25.55    6.76
   0   3  -5  827.39   11.23
   0   5 -10  687.41   14.25
   0   6 -15  268.23   11.87
   1   2  -4  323.84    6.09
   1   3  -6   53.49    5.01
   1   6 -19   -1.08    7.36
   2  -2   1   83.26    3.00
   2   2  -5 3149.77   19.29
   2   3  -7  482.24    9.83
   2   5 -13 1619.70   23.08
   3   5 -16  282.48   12.04
   4  -2  -1  208.15    2.59
   4   5 -20   80.09    8.79
   5   4 -17  306.23   12.25
   5   4 -16   27.01    6.30
   6   3 -15  153.85    8.99
   7   2 -14  121.38    7.52
   7   3 -21  297.25   13.09
   7   3 -19   28.46    7.52
   8   2 -20    5.27    6.20
   8   2 -19   11.90    6.43
   8   2 -18  307.77   12.27
  -8   5  -8  128.16    7.49
  -8   6 -12    2.50    5.83
  -7   2  -1  507.04    5.70
  -7   6 -11  391.58   12.46
  -4   7 -18    6.62    7.18
  -4   7 -17    5.27    6.83
  -4   7 -16    8.13    6.71
  -3   4  -5   90.67    5.21
  -3   6 -11 1045.56   18.26
  -3   7 -18  199.95   11.90
  -3   7 -17   28.44    7.68
  -3   7 -16  157.82   10.13
  -2   5  -8  859.64   14.45
  -2   7 -18  299.53   13.57
  -2   7 -17    6.07    6.64
  -1   5  -9   49.93    4.80
  -1   6 -12  179.77    9.40
   0   2  -3  869.57    8.91
   0   4  -7  527.75   10.87
   0   6 -14  122.53    8.85
   1   5 -11 2127.99   24.59
   1   6 -16   87.28    8.65
   1   6 -15  660.71   16.77
   2   6 -19   59.29    8.89
   3  -2   0 3247.60   12.05
   3   2  -6  380.57    7.82
   3   3  -8   82.64    5.65
   3   4 -11  144.68    7.11
   3   5 -15   97.01    8.16
   4   4 -13   29.90    5.97
   4   5 -19  122.20    9.92
   5  -3  -1 1166.57    7.51
   5   0  -5 4847.51   19.36
   5   4 -15  706.56   16.30
   6   2 -11  826.41   13.76
   6   3 -14   36.36    6.12
   6   4 -21   45.18    8.13
   6   4 -20   32.05    7.54
   7   3 -18  707.02   17.22
   8   1 -13   73.56    6.47
   8   2 -17    5.52    5.53
  -8   6 -11   89.71    7.67
  -7   5  -7   52.95    5.72
  -7   7 -16   45.52    8.10
  -6   6 -10   13.72    5.62
  -6   7 -17   14.67    6.63
  -5   6 -10   76.19    7.15
  -5   7 -15   71.62    8.45
  -4   6 -10    6.38    5.01
  -4   7 -15   50.87    7.75
  -3   3  -3   10.18    2.91
  -3   6 -10  104.68    7.34
  -3   7 -15  171.97   10.42
  -3   7 -14 1022.21   20.18
  -2   6 -11  419.04   11.70
  -2   7 -16  199.70   11.24
  -2   7 -15  247.04   11.77
  -1   3  -4 6639.02   27.92
  -1   7 -18   80.50    9.28
  -1   7 -17   29.16    7.68
  -1   7 -16 1460.00   24.96
   0   5  -9  311.05   10.07
   0   7 -19   75.18    9.46
   2   1  -3  275.47    4.64
   2   5 -12   11.33    4.62
   2   6 -17  436.88   14.72
   2   6 -16   70.92    8.59
   3   1  -4  243.20    4.92
   3   4 -10   16.33    4.88
   4   2  -7  978.73   12.38
   4   4 -12  336.30   10.68
   4   5 -16  266.57   11.57
   5   3 -11  539.99   11.98
   5   5 -20   -1.43    6.93
   6   3 -13 2438.60   26.02
   6   4 -18  121.76    9.46
   7   0  -8  269.46    6.45
   7   1 -10   74.44    5.32
   7   2 -13   34.82    5.31
   7   3 -17   48.22    7.12
   7   3 -16  156.21    9.47
   8   2 -16  113.44    7.88
  -8   5  -7   96.62    6.55
  -8   7 -16   71.15    8.70
  -7   6 -10    3.39    5.30
  -7   7 -15    3.98    6.25
  -7   7 -14   63.11    7.80
  -6   7 -14  159.09    9.77
  -6   7 -13   54.02    7.35
  -5   6  -9  897.92   15.81
  -5   7 -13 1555.82   23.94
  -4   6  -9  934.98   16.05
  -4   7 -13   10.29    6.43
  -3   7 -13 2221.48   28.15
  -2   4  -5  159.95    6.20
  -2   6 -10  469.53   12.33
  -2   7 -14 1194.34   21.69
  -1   7 -15  160.25   10.39
   0   6 -12   33.03    6.42
   0   7 -18   44.59    6.65
   0   7 -17   15.56    7.46
   0   7 -16    8.33    7.16
   1   6 -13  142.76    9.20
   1   7 -19   21.38    7.99
   2   6 -15  411.14   13.77
   3   5 -13  207.38    9.62
   3   6 -17  880.52   19.88
   4  -3   0   11.34    2.17
   4   5 -15   -1.06    5.97
   5   5 -19  156.55   10.56
   5   5 -18  152.00   10.15
   6   4 -17  808.63   17.96
   6   4 -16  135.42    9.20
   7   4 -21    0.32    7.23
   8  -1  -8    3.22    3.14
   8   0 -10   38.70    3.92
   8   2 -15  128.08    7.96
   8   3 -21    6.32    6.55
  -9   4  -5    5.82    3.52
  -8   2  -1   17.02    2.11
  -8   6 -10   -3.43    4.92
  -8   7 -15   13.11    6.47
  -8   7 -14   23.96    6.65
  -7   6  -9   38.60    5.79
  -7   7 -13   -1.66    5.89
  -6   4  -4   28.06    3.71
  -6   7 -12   49.97    7.31
  -5   4  -4   14.45    3.16
  -5   7 -12  272.30   11.08
  -4   7 -12  110.03    8.34
  -3   6  -9 2622.09   26.13
  -3   7 -12    3.66    6.10
   0   4  -6 3886.97   25.74
   0   6 -11    4.64    5.98
   0   7 -15   93.41    9.03
   1   1  -2 1757.60    9.15
   1   3  -5   85.80    5.11
   1   6 -12  752.39   16.27
   1   7 -17  276.02   12.93
   2   6 -14  170.95    9.90
   2   7 -19  319.63   13.95
   3   6 -16   14.40    7.17
   4   4 -11  942.89   15.96
   4   5 -14   34.87    6.78
   4   6 -20  100.76    9.89
   4   6 -19  177.07   11.14
   5   4 -13   28.15    6.06
   5   5 -17  176.29   10.38
   6   3 -12  458.29   11.43
   6   4 -15 1009.62   18.59
   7   3 -15  480.84   13.08
   7   4 -20  520.65   16.01
   8   3 -19  139.18    9.47
   8   3 -18   51.16    7.30
  -8   6  -9  206.16    8.95
  -8   7 -13   61.75    7.33
  -7   4  -4   74.84    4.45
  -6   6  -8   87.26    6.92
  -5   6  -8  726.25   13.78
  -5   7 -11  131.64    8.39
  -5   8 -17  153.96   10.89
  -5   8 -16   29.72    7.83
  -4   6  -8   20.31    4.95
  -4   7 -11   14.92    5.91
  -4   8 -17  361.14   14.09
  -4   8 -16   21.43    7.35
  -3   5  -6   21.80    4.61
  -3   8 -17   71.26    8.91
  -3   8 -16  179.84   10.99
  -2   6  -9 1873.67   22.21
  -2   8 -18   95.04    9.74
  -2   8 -17  231.06   12.26
  -1   2  -2  967.74    8.11
  -1   8 -18  518.46   16.91
   1   5  -9  111.08    7.31
   1   7 -16  718.18   17.40
   1   7 -15   35.10    7.61
   2   6 -13  101.81    8.38
   2   7 -18  416.81   15.34
   3   3  -7   25.91    4.39
   4   5 -13  534.90   13.79
   4   6 -18  263.24   12.53
   5   1  -6   40.73    3.66
   5   4 -12  743.94   14.72
   5   5 -16  441.82   13.74
   6   5 -20   -3.50    6.62
   6   5 -19  507.72   15.98
   7  -1  -6  668.05    7.23
   7   3 -14  117.65    7.92
   8   3 -17    2.02    5.58
  -8   4  -4   15.94    3.52
  -8   7 -12   51.81    6.96
  -7   6  -8  690.81   13.67
  -7   7 -11  170.85    9.21
  -7   8 -16  118.68    9.65
  -6   8 -15   37.05    7.72
  -5   8 -15  595.29   16.67
  -5   8 -14   14.18    6.54
  -4   8 -15   80.90    8.26
  -4   8 -14   29.47    7.05
  -3   4  -4 2672.33   19.19
  -3   6  -8  158.94    7.81
  -3   7 -11  997.48   18.12
  -3   8 -15  332.64   13.22
  -2   7 -11 1363.91   21.05
  -2   8 -16  119.35    9.49
  -2   8 -15 1738.57   26.96
  -1   4  -5  970.74   12.68
  -1   6  -9  140.80    7.84
  -1   8 -17  161.96   10.74
  -1   8 -16  184.51   11.14
   0   3  -4  738.78    9.90
   0   8 -18   -1.66    7.28
   1   7 -14   64.33    8.10
   2   2  -4   84.67    4.11
   2   6 -12  555.65   14.04
   2   7 -16  296.27   12.70
   3   2  -5  929.30   10.60
   3   5 -11   97.25    7.17
   3   6 -14    5.93    6.35
   3   7 -19  867.22   21.13
   4   3  -8 1818.58   18.35
   4   4 -10  355.06   10.11
   4   6 -16    9.54    6.69
   5   5 -15  587.34   15.22
   5   6 -19   -1.94    7.23
   6   2  -9   18.00    4.21
   6   3 -11  270.04    9.29
   6   4 -14  422.68   12.51
   6   5 -17    3.72    7.22
   7   1  -9    3.18    3.54
   7   4 -17  709.68   16.72
   8   3 -16   45.14    6.48
   8   4 -21  105.35    9.32
  -8   7 -11   11.97    5.49
  -7   7 -10  247.56   10.50
  -7   8 -15   27.19    7.21
  -6   7 -10  430.79   12.39
  -5   7 -10   76.84    7.07
  -5   8 -13  392.15   13.32
  -4   3  -2 2202.23   13.89
  -4   7 -10  173.48    8.81
  -4   8 -13   87.48    8.18
  -3   8 -14   83.65    8.20
  -2   5  -6  597.02   11.28
  -2   6  -8  400.52   10.66
  -2   8 -14  358.41   13.39
  -1   7 -11    4.65    5.54
  -1   8 -15  524.20   15.81
   0   7 -12   93.34    8.08
   0   8 -17   20.07    5.93
   0   8 -16   37.47    7.90
   1   8 -18  170.28   11.46
   2   7 -15   40.99    7.67
   3   7 -17   11.60    7.15
   4   5 -12   -4.24    5.45
   4   6 -15    0.68    6.26
   5   5 -14 1125.11   19.61
   5   6 -18  515.63   16.03
   6   4 -13   44.11    6.18
   6   5 -16  698.39   16.99
   7   3 -13    1.50    4.65
   7   4 -16   -1.31    5.88
   7   5 -20    6.78    6.70
   8   0  -9 1666.09   15.37
   8   2 -13   39.80    5.39
   8   4 -20  119.70    9.40
  -8   8 -15   77.84    8.42
  -8   8 -14   11.67    6.49
  -7   5  -5  669.21   11.43
  -7   8 -13   28.10    6.75
  -6   5  -5  428.08    9.21
  -5   6  -7  185.27    7.54
  -5   8 -12  480.22   14.00
  -4   5  -5 1941.93   18.39
  -4   8 -12  501.63   14.05
  -4   9 -17  101.66   10.04
  -3   8 -13  648.15   15.73
  -3   9 -17   88.26    9.30
  -2   4  -4  396.34    8.10
  -2   8 -13  955.15   19.40
  -1   8 -14   51.33    7.89
   0   6  -9    8.47    5.84
   0   8 -15  402.05   14.23
   1   2  -3 2070.12   13.17
   1   6 -10 1888.97   22.88
   1   7 -13   31.95    5.39
   1   8 -17  125.47    9.87
   1   8 -16   14.62    6.88
   2   4  -7  243.71    7.92
   2   7 -14  453.09   14.17
   2   8 -19   73.62    9.82
   2   8 -18 1119.20   23.33
   3   7 -16  196.69   10.98
   4   6 -14  142.59    9.11
   4   7 -19   21.04    7.53
   4   7 -18   25.21    7.69
   5   4 -11  488.60   11.80
   5   5 -13  685.37   15.48
   5   6 -17  680.32   17.42
   6   1  -7   39.13    3.67
   6   6 -20  335.23   13.97
   7   4 -15   31.45    6.58
   7   5 -19  467.16   15.05
   8   4 -18  111.20    8.62
  -8   3  -2  611.47    7.73
  -8   8 -13    7.71    5.90
  -7   7  -9  148.86    8.11
  -7   8 -12   10.37    6.10
  -6   8 -12  971.51   19.21
  -6   9 -16  231.05   11.89
  -5   9 -15   14.13    6.95
  -4   7  -9    3.79    4.96
  -4   9 -16  141.53   10.27
  -4   9 -15   35.54    7.44
  -3   5  -5 3163.77   23.27
  -3   7  -9  141.75    7.85
  -3   8 -12  839.56   17.75
  -3   9 -16  385.08   14.51
  -2   9 -17  725.65   19.14
  -2   9 -16  133.62   10.40
  -1   3  -3  582.37    7.92
  -1   5  -6  303.75    8.65
  -1   6  -8  -10.48    4.45
  -1   7 -10    3.30    5.39
  -1   8 -13   18.98    6.92
  -1   9 -17  248.17   12.68
   0   4  -5   25.82    4.64
   0   7 -11   18.25    6.28
   0   8 -14   35.79    7.48
   1   7 -12  470.90   13.62
   1   8 -15    4.61    6.80
   2   7 -13    6.40    5.98
   2   8 -17  380.97   14.69
   3   3  -6 5311.99   28.03
   3   6 -12  234.88   10.26
   3   7 -15  501.80   15.04
   3   8 -19   41.91    8.23
   4   5 -11   20.37    5.47
   4   7 -17    4.91    6.89
   5   2  -7  184.46    5.91
   5   6 -16   67.79    8.00
   6   5 -15   20.56    6.74
   6   6 -19   82.21    8.95
   6   6 -18  268.47   12.15
   7   0  -7  152.66    4.64
   7   3 -12  116.97    6.95
   7   5 -18  270.27   11.85
   8   2 -12  261.88    8.67
   8   4 -17  365.68   12.51
  -8   6  -7   65.06    5.70
  -8   7  -9  368.75   11.63
  -8   8 -12   31.05    6.35
  -7   9 -15   23.47    7.19
  -6   4  -3 1176.09   12.11
  -6   8 -11  223.29   10.30
  -6   9 -15   26.99    7.12
  -5   8 -11   75.59    7.45
  -5   9 -14  162.91   10.29
  -4   9 -14   71.36    8.10
  -3   8 -11   79.66    7.66
  -3   9 -15   -2.08    6.12
  -2   7  -9  963.70   16.76
  -2   9 -15   24.30    7.46
  -1   8 -12  646.45   15.69
  -1   9 -16  207.97   11.76
   0   8 -13    4.59    6.50
   0   9 -18    8.18    5.50
   0   9 -17  176.63   11.47
   1   6  -9    6.73    5.51
   1   8 -14    1.76    6.14
   2   8 -16  396.17   14.42
   3   7 -14  207.50   10.64
   3   8 -18  435.68   15.62
   4   3  -7  134.85    5.82
   4   6 -13   43.23    6.94
   4   7 -16   85.70    8.68
   5   5 -12    6.79    5.02
   5   7 -19  342.74   14.35
   5   7 -18    7.89    6.47
   6   5 -14  593.21   14.54
   6   6 -17  150.83    9.96
   7   4 -14  289.37   10.46
   7   5 -17  120.52    8.66
   8   1 -10  277.51    7.51
   8   5 -20   34.77    7.34
  -8   9 -15    4.16    6.34
  -7   8 -11   -0.03    5.56
  -7   9 -14    5.02    6.37
  -6   7  -8 1498.88   20.00
  -6   9 -14  772.30   18.31
  -5   9 -13  103.57    8.61
  -4   7  -8  397.94   11.15
  -3   9 -14  199.26    9.78
  -2   5  -5   53.31    4.96
  -2   8 -11   44.89    7.10
  -2   9 -14  623.57   16.79
  -1   4  -4  108.03    5.35
  -1   9 -15    1.29    6.94
   0   6  -8  482.58   11.58
   0   7 -10    9.34    5.62
   0   9 -16   10.36    7.32
   1   9 -18   30.99    7.97
   1   9 -17  144.92   10.80
   2   7 -12  568.98   14.70
   2   8 -15  202.53   11.03
   3   5  -9  120.93    6.87
   3   8 -17  -11.65    6.86
   4   7 -15   30.75    7.18
   4   8 -19   11.08    7.59
   5   3  -8 1834.87   18.33
   5   6 -14   70.40    7.61
   5   7 -17  101.38    9.17
   6   2  -8  227.51    6.58
   6   6 -16  184.18   10.06
   7   6 -20  134.64   10.02
   8  -1  -7 1208.60   10.11
   8   5 -19   26.17    6.97
  -8   7  -8    4.52    5.71
  -8   9 -14   12.83    6.47
  -7   9 -13  102.62    8.73
  -6   8 -10  607.92   14.68
  -6   9 -13   44.29    7.21
  -5   5  -4   11.43    3.94
  -5  10 -16  180.62   11.18
  -4   8 -10   40.34    6.18
  -4  10 -16   38.66    7.99
  -3   4  -3 1881.21   15.30
  -3   7  -8  807.53   14.95
  -3   9 -13  260.90   11.73
  -3  10 -16   20.71    7.07
  -2   2  -1   80.30    2.81
  -2   9 -13   75.66    8.46
  -2  10 -17   14.99    7.72
  -1   7  -9   79.12    6.94
  -1   8 -11   42.00    7.12
  -1   9 -14  417.32   14.36
   0   2  -2   88.52    3.26
   0   5  -6   76.14    5.88
   0   8 -12   28.94    6.95
   0   9 -15   27.53    7.69
   1   8 -13  222.81   10.92
   1   9 -16   94.36    9.51
   2   8 -14  501.57   15.06
   2   9 -18   90.92    9.96
   3   7 -13  180.95    9.91
   3   8 -16  284.20   12.76
   4   5 -10  175.71    8.05
   4   6 -12  500.22   13.38
   4   8 -18  114.14    9.85
   5   7 -16    2.30    6.22
   6   4 -11   63.42    5.70
   6   5 -13  249.99    9.97
   7   3 -11    2.97    4.02
   7   5 -15   58.70    7.08
   7   6 -18   11.81    6.54
   8   3 -13  494.48   12.01
   8   4 -15   94.66    7.38
  -8   8 -10   30.67    6.10
  -7   5  -4  422.89    8.72
  -7   9 -12  111.99    8.87
  -6  10 -15  271.36   12.31
  -5   9 -12  163.77    9.87
  -4   5  -4  279.15    7.31
  -4  10 -15   -4.72    6.64
  -3   9 -12  730.00   17.09
  -3  10 -15  375.16   14.18
  -2   7  -8  767.94   14.69
  -2   8 -10  522.18   13.73
  -1   9 -13   21.29    6.97
  -1  10 -17   39.61    8.48
   0   7  -9  658.80   14.27
   0   9 -14   39.09    7.70
   1   4  -5   40.34    4.74
   1   6  -8  771.54   14.23
   1   7 -10  437.82   12.48
   1   8 -12  116.57    8.53
   1   9 -15  384.73   14.12
   2   6  -9 2212.07   23.81
   2   9 -17  708.47   18.84
   3   6 -10   -2.01    5.07
   3   7 -12  183.42    9.46
   3   8 -15  604.54   16.62
   3   9 -18  382.61   15.01
   4   8 -17   20.53    7.48
   5   5 -11 2096.37   23.61
   5   8 -19   12.14    7.51
   6   6 -15 1500.95   23.32
   6   7 -18    6.44    7.12
   7  -4  -3   69.86    2.29
   7   2  -9   36.90    4.41
   7   6 -17   -4.74    5.85
   8   0  -8  530.74    8.26
   8   5 -17    1.30    5.81
   8   6 -20    2.54    6.91
  -8   9 -12   -0.41    5.63
  -7   7  -7 1053.54   16.48
  -7   8  -9  201.42    9.31
  -7  10 -15  209.67   11.50
  -6   7  -7  836.11   14.73
  -6   8  -9  911.86   17.04
  -6   9 -11  680.94   16.30
  -6  10 -14  120.83    9.43
  -5   9 -11  406.57   13.02
  -5  10 -14  131.51    9.98
  -4   7  -7 1600.25   19.84
  -4   8  -9  715.29   15.16
  -4  10 -14   18.20    6.90
  -3   8  -9   95.12    7.29
  -2   3  -2   23.89    2.97
  -2   9 -12  659.12   16.39
  -1   5  -5   85.96    5.66
  -1   7  -8    3.81    5.21
  -1   8 -10  672.74   15.35
  -1  10 -16  162.85   10.73
   0   3  -3   41.80    3.87
   0   8 -11  613.57   14.49
   0   9 -13  426.53   14.04
   0  10 -17   31.34    7.90
   1   9 -14   29.09    7.09
   2   8 -13 1295.80   22.03
   2   9 -16   10.39    7.24
   3   1  -3    2.65    2.26
   3   8 -14   58.85    8.10
   4   2  -5    8.46    3.42
   4   7 -13  290.04   11.39
   4   8 -16   96.02    9.20
   5   7 -15  250.81   11.40
   5   8 -18   36.58    7.88
   6   6 -14   64.37    8.10
   7   4 -12   99.87    6.75
   7   5 -14   51.08    7.02
   8   1  -9  732.15   10.87
   8   3 -12   70.83    6.44
   8   4 -14   26.87    5.85
   8   5 -16  115.31    8.59
   8   6 -19  197.25   10.98
  -8   5  -4  693.14   10.78
  -8   8  -9   21.75    5.69
  -8  10 -15   81.69    8.89
  -7   9 -11  145.20    9.12
  -7  10 -14   22.10    6.96
  -6  10 -13  242.47   11.83
  -3   9 -11  444.31   13.59
  -2   4  -3  304.81    6.83
  -2   9 -11  453.63   13.53
  -2  10 -14   54.81    8.27
  -1   9 -12   37.47    7.29
  -1  10 -15   28.34    5.95
   0   4  -4  490.29    8.94
   0  10 -16   -2.86    4.98
   1   5  -6 3592.39   25.92
   1  10 -17  320.30   14.19
   2   7 -10  611.30   14.17
   2   9 -15  478.30   15.50
   3   2  -4 1539.17   12.30
   3   9 -16    9.43    7.33
   4   5  -9   20.55    4.80
   4   8 -15   41.88    7.71
   4   9 -18   40.13    8.35
   5   6 -12  448.87   12.70
   5   7 -14 1077.37   20.18
   5   8 -17    9.59    7.01
   6   0  -5  294.93    4.91
   6   4 -10 1456.69   18.35
   6   7 -16   55.08    7.95
   6   8 -19   88.70    8.91
   7   6 -16  442.80   13.87
   7   7 -19   17.03    7.03
   8   6 -18   -4.96    6.28
  -8   9 -11   18.60    6.13
  -8  10 -14   46.00    7.69
  -7  10 -13   26.87    7.07
  -6   8  -8   11.50    5.48
  -5   8  -8   45.07    5.78
  -4   8  -8   72.07    6.57
  -4   9 -10  398.89   12.55
  -3   6  -5  901.36   13.56
  -3  10 -13  509.95   15.12
  -3  11 -16   61.91    8.72
  -2   7  -7 1553.33   19.51
  -2  11 -16    4.40    7.47
  -1   8  -9    1.53    5.44
  -1   9 -11  543.06   14.64
  -1  10 -14  111.88    9.60
   0   7  -8    7.28    5.43
   0   8 -10   31.15    6.38
   0   9 -12  128.24    9.27
   0  10 -15   13.16    5.38
   1   9 -13   25.59    7.35
   1  10 -16  292.91   13.21
   2   9 -14  903.57   19.79
   2  10 -17  134.48   10.83
   3   6  -9   14.80    5.40
   3   8 -13  165.13    9.91
   4   3  -6 1279.36   13.87
   4   7 -12  850.20   17.28
   4   9 -17   76.57    9.22
   5   3  -7  191.62    6.37
   5   5 -10   10.95    4.84
   5   8 -16  794.60   18.94
   6   1  -6   95.98    3.74
   6   2  -7  982.35   12.06
   6   6 -13  810.87   16.46
   6   8 -18   88.63    8.79
   7   7 -18   21.92    6.95
  -8  10 -13   66.37    7.97
  -7   8  -8   42.81    6.05
  -7   9 -10  360.03   12.23
  -6   3  -1 2474.12   12.86
  -6   7  -6  251.84    8.47
  -6  10 -12    7.03    6.21
  -5   7  -6    6.48    4.31
  -5  10 -12    8.00    6.71
  -5  11 -15   97.41    9.17
  -4   7  -6  751.20   13.41
  -4  10 -12   32.61    7.16
  -4  11 -15  287.31   13.05
  -3   8  -8  330.63   10.59
  -3   9 -10   24.29    6.29
  -3  10 -12    9.43    6.78
  -3  11 -15  130.61   10.19
  -2   5  -4   87.48    4.51
  -2   9 -10   20.16    6.54
  -2  11 -15 1127.74   23.24
  -1   7  -7  103.40    6.76
  -1  10 -13  146.05   10.00
   0   5  -5    9.31    3.27
   0  10 -14   54.89    8.44
   1  10 -15   52.10    8.54
   2   2  -3   25.91    2.95
   2  10 -16 1446.78   26.20
   3   4  -6 1039.93   13.54
   4   4  -7 2824.99   22.60
   4   6 -10  521.14   12.44
   4   8 -14  316.72   11.59
   4   9 -16   65.30    8.69
   5   6 -11    0.90    5.06
   6  -1  -4   42.07    1.70
   6   5 -11  851.14   15.31
   6   7 -15  328.32   12.63
   6   8 -17   86.17    9.84
   7   7 -17   69.12    8.12
  -7  11 -14  155.34   10.65
  -6   9  -9  138.12    8.47
  -6  10 -11   20.59    6.38
  -5   4  -2  230.52    5.33
  -5  11 -14  427.88   14.96
  -4  10 -11   24.68    6.76
  -4  11 -14    8.69    7.17
  -2   6  -5 1597.54   17.72
  -2   8  -8 1154.98   18.25
  -2  10 -12   63.11    8.21
   0   8  -9   -4.78    4.99
   0   9 -11  181.67    9.97
   0  10 -13   86.15    8.79
   0  11 -16    1.35    7.47
   1   7  -8  798.22   15.05
   1   8 -10 3321.80   31.69
   1  10 -14  935.11   20.58
   2   1  -2   22.27    2.13
   2   7  -9  144.53    8.22
   2   9 -13   64.56    7.91
   2  10 -15   68.31    9.05
   3   7 -10  110.55    8.00
   3   8 -12   11.32    6.04
   3   9 -14   40.36    7.75
   3  10 -17  146.52   11.27
   4   7 -11  845.68   16.63
   4   8 -13  115.36    8.97
   5   9 -17  263.51   12.40
   6   7 -14 1543.64   23.48
   7   0  -6    6.80    2.57
   7   2  -8  578.90    9.86
   7   5 -12  167.88    8.79
   7   6 -14  226.53   10.33
   7   8 -19   30.05    7.75
   8   6 -16    5.61    5.83
   8   7 -19   43.67    7.63
  -8   7  -6  101.00    6.32
  -8  11 -14   -1.58    6.33
  -7   3  -1  768.23    7.24
  -6  -1   2   21.03    2.40
  -6   2   0  252.48    2.91
  -6   5  -3  160.83    5.31
  -6   8  -7 1169.55   17.87
  -6  11 -13    2.08    6.45
  -5   5  -3   -0.04    2.82
  -5  11 -13  117.84    9.64
  -4   4  -2    3.20    2.52
  -4   8  -7    1.60    4.78
  -4  11 -13    4.72    6.65
  -3   9  -9 2718.51   29.08
  -3  10 -11 1380.62   22.79
  -3  11 -13  335.83   13.40
  -2  10 -11 1102.85   20.53
  -2  11 -14  168.46    9.63
  -1   3  -2  628.10    7.77
  -1   8  -8  142.87    8.17
  -1   9 -10    5.38    4.41
  -1  10 -12   26.24    6.87
  -1  11 -14  150.11   10.56
   0  11 -15   99.14    9.74
   1  11 -16   45.99    8.73
   2   9 -12  181.32   10.23
   3  10 -16  227.93   12.43
   4   9 -15    9.41    7.15
   5   5  -9 2435.85   23.67
   5   7 -12  911.69   17.66
   5   8 -14  285.06   12.02
   6   6 -12  576.95   13.81
   6   8 -16  703.72   17.82
   8   4 -12   70.43    6.24
   8   7 -18    1.71    6.27
   9   4 -14   12.46    5.31
  -8   8  -7  118.51    7.98
  -8  10 -11   58.30    7.48
  -8  11 -13    0.60    6.60
  -7  11 -13    2.17    6.26
  -5   2   0  499.40    4.10
  -5   6  -4  170.88    6.34
  -5  10 -10   38.91    7.22
  -4   6  -4  405.53    9.05
  -4  10 -10   34.57    6.94
  -4  11 -12   23.67    6.76
  -4  12 -15   64.55    8.97
  -3  12 -15   37.28    8.11
  -2   9  -9  954.18   17.87
  -1   6  -5  114.31    6.49
   0   9 -10  655.36   15.73
   0  10 -12    4.57    6.70
   0  11 -14   63.81    8.73
   1   3  -3  361.28    6.79
   1   4  -4 4045.84   23.32
   1   5  -5 1105.54   14.26
   1   8  -9    1.12    5.70
   1  10 -13  104.55    9.12
   1  11 -15  408.39   15.21
   2   8 -10  152.46    9.19
   2  10 -14  121.61    9.96
   2  11 -16  125.00   10.23
   3   6  -8  471.54   11.38
   3   9 -13  108.03    8.68
   3  10 -15   10.10    7.53
   4   6  -9  355.70   10.46
   4   8 -12  221.17   10.41
   4  10 -17   21.64    7.27
   5   6 -10 1224.77   18.35
   5   9 -16   21.18    7.56
   6   5 -10    3.79    4.46
   6   9 -18  188.01   11.42
   7   4 -10  187.24    7.89
   7   6 -13   35.22    6.34
   7   7 -15   -6.51    6.27
   7   8 -17    5.53    6.58
   8   5 -13  113.19    8.20
   8   6 -15   72.12    7.47
   8   7 -17   88.25    8.41
   9   3 -12  156.38    7.70
   9   5 -15   46.22    6.55
  -8   4  -2  590.87    7.88
  -7   9  -8  253.94   10.16
  -7  11 -12  149.93    9.99
  -6   9  -8   39.12    6.28
  -6  11 -12  938.14   20.05
  -5   9  -8   33.74    5.81
  -5  12 -14   34.08    7.91
  -4   9  -8  200.03    9.27
  -4  12 -14   11.65    7.54
  -3   4  -2  650.00    8.59
  -3   5  -3  288.02    7.08
  -3   6  -4 2108.81   19.33
  -3   9  -8  343.06   11.21
  -3  10 -10   34.28    7.03
  -3  11 -12  852.45   19.21
  -2  10 -10  919.72   18.52
  -2  11 -12  923.81   19.88
  -2  12 -15   11.71    8.00
  -1   2  -1 2208.46   10.58
  -1   9  -9   41.54    6.86
  -1  11 -13  108.76    9.58
   0   8  -8 2986.71   28.80
   1   2  -2  490.88    6.07
   1  10 -12    5.40    6.82
   2   7  -8  148.98    8.07
   2   9 -11   -4.11    5.69
   2  10 -13  267.45   12.19
   3   7  -9   34.92    6.00
   5   8 -13 1944.63   26.52
   5   9 -15 1413.26   24.56
   6   6 -11  724.82   14.74
   6   9 -17  475.07   15.84
   7   5 -11  339.06   10.62
   8   0  -7   33.49    3.16
   8   1  -8  530.15    8.68
   8   2  -9  303.00    7.61
  -8   3  -1   33.74    2.29
  -8   6  -4 1120.26   14.20
  -8   9  -8  841.91   16.55
  -8  10 -10   13.22    6.03
  -8  11 -12  103.28    8.83
  -7  12 -14    8.52    7.08
  -6   8  -6    5.77    4.62
  -6  10  -9  173.73    9.94
  -6  11 -11   61.82    7.78
  -5   8  -6  245.41    8.73
  -5  10  -9   -3.33    5.47
  -5  11 -11  683.37   17.22
  -5  12 -13  684.60   18.10
  -4   8  -6  228.20    8.51
  -4  10  -9   -0.23    5.37
  -4  11 -11  175.24   10.22
  -2   9  -8  868.11   16.65
  -1   8  -7  372.68   11.05
  -1  11 -12   -0.17    6.68
   0   5  -4 1929.65   17.66
   0  10 -11  169.28   10.09
   0  11 -13  106.05    9.58
   0  12 -15    4.23    7.07
   1   7  -7  104.78    7.31
   1   9 -10   28.83    6.89
   1  11 -14   53.55    8.27
   2  11 -15  399.78   15.09
   3   9 -12   -0.90    4.48
   3  10 -14  129.38    9.69
   3  11 -16  314.24   14.14
   4   4  -6   11.65    3.88
   4   9 -13    2.63    6.55
   4  10 -15    0.82    6.87
   5   3  -6 2056.61   17.38
   5   4  -7 4376.57   27.96
   5   7 -11  762.51   15.89
   5  10 -17  138.14   10.58
   6   8 -14   61.96    8.01
   7   7 -14   68.90    7.47
   7   8 -16   25.68    7.05
   7   9 -18   14.69    7.09
   8   4 -11  630.69   12.93
   8   6 -14  132.67    8.40
   8   7 -16    8.67    6.27
   8   8 -18   25.75    7.14
  -7   8  -6   34.38    5.18
  -7  10  -9   32.41    6.71
  -7  11 -11   32.69    7.20
  -7  12 -13   15.76    6.98
  -6   9  -7  343.92   11.44
  -6  12 -13  358.09   13.94
  -5   9  -7  539.22   13.03
  -4  12 -13   26.59    6.23
  -3   8  -6    8.95    5.09
  -3  10  -9   27.98    6.65
  -3  11 -11  229.07   10.22
  -3  12 -13  298.04   13.15
  -2   5  -3 1514.01   14.85
  -2   6  -4  800.62   12.41
  -2  11 -11  118.00    9.38
  -2  12 -13   -3.22    6.95
  -1  10 -10   30.82    5.52
   1   8  -8 1163.38   18.59
   1  10 -11  624.25   16.18
   1  11 -13  162.75   10.78
   2  10 -12  292.76   12.33
   2  11 -14  230.30   12.24
   3   5  -6 1816.67   18.63
   3  10 -13   -1.52    6.88
   3  11 -15   55.94    8.46
   4   3  -5 2412.10   17.72
   4   6  -8 1694.58   20.18
   5   2  -5    0.64    2.94
   5   8 -12   39.69    7.17
   5  10 -16   86.09    9.30
   6   3  -7  633.81   10.26
   6   7 -12  210.17    9.60
   7   6 -12    0.85    5.19
   7   8 -15    4.35    6.85
   8   5 -12  357.04   11.17
   8   8 -17  212.72   11.43
  -8   8  -6 1081.88   16.86
  -8  11 -11    5.86    6.20
  -7   9  -7   51.97    6.35
  -6  12 -12   60.45    8.20
  -5  11 -10   43.85    7.49
  -5  12 -12   12.31    7.62
  -4   9  -7  729.91   14.91
  -4  11 -10   45.03    7.38
  -3   9  -7  332.23   10.83
  -3  12 -12   63.94    8.42
  -2   4  -2  140.84    4.84
  -2   8  -6  119.05    7.05
  -1   9  -8   20.63    4.83
  -1  11 -11  138.47    9.83
   0   3  -2 5698.26   22.16
   0  11 -12    6.47    4.93
   1   9  -9  795.37   16.72
   1  12 -15   91.08    8.28
   2   9 -10 1088.39   19.64
   3   3  -4 1885.46   14.91
   3   9 -11   87.56    8.26
   4  -3  -1 1153.24    8.13
   4   2  -4 1717.95   12.82
   4   7  -9 1357.57   19.58
   4   9 -12   34.45    7.13
   4  10 -14   26.63    8.06
   4  11 -16  116.78   10.38
   5   6  -9  363.71   10.48
   5  10 -15    1.79    6.64
   6   2  -6  308.15    6.49
   6   5  -9 1253.57   17.11
   6   6 -10  405.26   11.55
   6   8 -13  835.42   17.85
   6   9 -15  455.32   14.91
   6  10 -17   91.93    9.50
   7   3  -8   42.98    4.57
   7   7 -13   -0.79    5.63
   8   6 -13  368.28   12.03
   9   3 -11  629.18   12.28
   9   6 -15   99.36    7.83
  -8   9  -7   77.38    6.80
  -8  11 -10    8.60    6.99
  -8  12 -12   -0.78    6.56
  -7  12 -12    7.44    6.72
  -5   6  -3   50.55    4.66
  -5  10  -8  145.20    8.81
  -4  10  -8    2.99    5.74
  -3  11 -10   14.92    6.40
  -2   9  -7  224.14    9.39
  -2  11 -10  644.18   16.42
  -2  12 -12  218.79   11.67
  -1   6  -4  208.55    7.36
   0  -2   1  287.77    4.63
   0   9  -8  213.37    9.68
   0  11 -11    9.66    6.54
   1  11 -12  330.67   13.31
   1  12 -14  211.99   12.12
   2   4  -4  190.96    6.27
   2   7  -7  399.12   10.82
   2  10 -11   88.54    8.62
   2  11 -13  165.81   10.84
   2  12 -15  536.40   17.47
   3   8  -9    3.29    5.42
   3  10 -12   73.51    8.45
   3  11 -14    2.80    7.29
   4   8 -10   -0.46    5.84
   4  11 -15   56.05    8.28
   5   7 -10   15.26    5.45
   5   9 -13  454.37   14.29
   6   7 -11   85.95    7.44
   6  10 -16   91.48    9.06
   7   2  -7  103.43    4.81
   7   5 -10    7.55    4.43
   7   8 -14   -6.40    5.95
   7   9 -16   -2.95    6.35
   8  -1  -6  491.85    5.41
   8   8 -16  105.92    8.91
   9   7 -16   19.91    6.65
  -6   6  -3   80.90    4.68
  -6  13 -13   18.11    7.31
  -5   5  -2  246.60    6.28
  -5   8  -5   -1.46    4.20
  -5  11  -9  196.63   10.29
  -5  12 -11    2.48    6.86
  -5  13 -13   41.67    8.13
  -4   6  -3    3.32    3.51
  -4   8  -5 4807.72   33.19
  -4  11  -9   28.11    6.76
  -4  12 -11  116.10    9.48
  -4  13 -13   17.16    7.87
  -3  13 -13  638.94   18.21
  -1   5  -3 2254.98   18.09
  -1   8  -6    2.59    4.79
  -1  11 -10 1252.15   22.20
  -1  12 -12  726.64   18.62
   1   5  -4   29.15    4.66
   1   7  -6 2565.09   24.48
   1  10 -10   -1.10    6.03
   2   3  -3  250.23    5.88
   2   8  -8  695.24   14.28
   2  12 -14  353.40   14.35
   3   2  -3  139.63    4.39
   3   9 -10   15.08    6.50
   4  10 -13    0.30    6.21
   5   1  -4 3695.68   16.33
   5   8 -11 1187.39   20.11
   5  10 -14  426.89   14.67
   6   1  -5  447.59    6.49
   6   8 -12   42.30    7.43
   6   9 -14   15.02    7.09
   7   6 -11   27.75    5.69
   8   7 -14  125.32    8.58
   9   6 -14  189.44    9.90
  -8  12 -11    5.43    6.47
  -7   8  -5  452.09   10.93
  -7   9  -6 2046.56   23.82
  -7  11  -9 1048.46   19.96
  -7  13 -13  425.93   15.10
  -5   9  -6    3.46    4.63
  -5  13 -12   36.84    7.79
  -4   5  -2   17.66    3.19
  -4   9  -6   35.07    5.90
  -4  13 -12    7.09    6.90
  -3   6  -3  149.72    6.09
  -3  11  -9   76.80    8.01
  -2   3  -1  335.62    5.32
  -2  12 -11  426.45   14.65
  -1   9  -7   52.15    6.57
  -1  13 -13   88.37    9.35
   0  12 -12   34.76    7.93
   0  13 -14   33.42    8.58
   1   8  -7    3.80    3.69
   1   9  -8 1722.37   23.14
   1  12 -13  130.17    9.05
   2  11 -12  189.00   10.72
   3  10 -11   46.03    7.21
   3  11 -13  591.14   17.07
   3  12 -15  277.33   13.26
   4  11 -14  236.57   12.14
   5   9 -12  457.64   14.03
   6  10 -15  515.14   16.23
   7   7 -12    5.37    5.66
   7   9 -15   48.00    7.62
   7  10 -17   99.36    9.42
   8   5 -11  122.74    7.19
   8   6 -12    5.25    5.11
   8   8 -15   12.05    6.29
  -8   8  -5   13.01    4.44
  -8   9  -6   17.85    6.17
  -6  10  -7  623.98   14.65
  -6  13 -12  628.43   17.55
  -5  10  -7    3.67    5.55
  -5  12 -10   15.07    7.00
  -4  10  -7   13.86    5.88
  -4  12 -10   84.36    8.56
  -3  12 -10  114.42    9.33
  -3  13 -12   33.83    7.97
  -2   8  -5  449.56   11.30
  -2  11  -9   93.75    8.25
  -2  13 -12   -6.46    7.01
  -1   4  -2 1035.94   10.92
  -1  12 -11  111.39    9.54
   0   6  -4 5100.17   30.12
   0   8  -6   13.68    5.21
   0  13 -13    1.94    6.93
   1   4  -3  887.30   10.62
   1  13 -14  220.47   12.61
   2  10 -10    3.10    5.98
   2  12 -13   14.83    7.71
   3   8  -8    9.98    5.60
   3  12 -14  253.99   13.07
   4   5  -6 2017.56   19.53
   4   7  -8    5.57    5.06
   4  10 -12  113.20    8.76
   5  -3  -2  173.91    3.05
   5   4  -6 1237.80   14.65
   5   6  -8  294.44    9.32
   5   7  -9 1263.94   18.88
   5  11 -15  169.28   11.09
   6   6  -9   28.47    5.02
   6   9 -13 1377.21   23.12
   7   8 -13    2.71    6.23
   7  10 -16   19.78    7.20
   8   7 -13   47.64    6.69
   8   9 -16   36.22    7.47
  -8  10  -7  268.55   10.84
  -6  13 -11    8.09    6.94
  -5  11  -8    1.45    6.06
  -5  13 -11    0.41    7.04
  -4  11  -8  103.19    8.20
  -4  13 -11   51.04    8.41
  -3   5  -2 2153.19   16.58
  -3  11  -8  271.31   11.15
  -3  14 -13   10.12    7.68
  -2   9  -6    0.36    5.31
  -2  10  -7  133.38    8.60
  -2  12 -10    5.19    6.98
  -1  11  -9   12.80    6.48
  -1  13 -12   -3.12    7.25
   0   5  -3 5691.18   28.53
   0  10  -8  882.44   17.76
   0  12 -11    7.13    7.15
   1  11 -10 3138.52   34.41
   2   8  -7   15.10    5.75
   2  11 -11   77.26    8.67
   3   5  -5  348.98    8.62
   3   9  -9    9.50    6.20
   3  11 -12    7.66    6.58
   4   4  -5 2220.06   18.41
   4  11 -13  232.08   11.94
   4  12 -15   85.89    9.28
   5   8 -10   38.91    6.28
   5  11 -14  188.00   11.07
   6   4  -7  455.80    9.42
   6  11 -16  148.54   10.53
   7   5  -9  164.19    7.20
   7   7 -11    3.18    5.97
   7   9 -14    7.65    6.30
   8   1  -7  137.53    4.85
   8   8 -14   38.12    6.85
  -7   4  -1  110.23    3.56
  -7  12  -9    4.11    6.62
  -7  13 -11   27.48    7.47
  -6  12  -9   13.14    6.92
  -5  12  -9  290.40   12.16
  -4   4  -1 1157.17   10.36
  -4  12  -9   63.09    7.93
  -3  13 -11  767.48   18.90
  -2  13 -11 1098.16   22.53
  -1   8  -5   10.36    5.41
  -1   9  -6   -2.65    5.21
  -1  12 -10  174.77   10.64
   0   2  -1  245.62    3.98
   1  12 -11 1147.41   22.57
   1  13 -13  279.87   13.51
   2  10  -9 1400.10   22.35
   2  13 -14  375.36   15.05
   3   4  -4  382.94    7.96
   3  10 -10   -0.14    6.36
   3  12 -13  395.93   14.98
   4  10 -11  159.93    9.89
   4  12 -14   43.85    8.54
   5  10 -12  493.48   14.99
   6   9 -12  558.30   15.14
   6  11 -15  400.18   14.98
   7   8 -12   20.36    6.25
   7  10 -15   96.04    9.25
   8   5 -10  478.49   11.60
   8   9 -15   12.90    6.63
   8  10 -17   97.84    9.29
   9   9 -17    4.13    5.63
  -7   9  -5   47.83    6.31
  -6  10  -6  211.69    9.47
  -6  13 -10   63.36    8.12
  -6  14 -12   32.94    8.06
  -5   9  -5    3.22    4.78
  -5  10  -6   36.16    6.13
  -5  13 -10   35.52    7.80
  -4   9  -5   22.44    5.17
  -4  10  -6    4.21    5.07
  -4  13 -10   54.29    8.13
  -4  14 -12    5.30    7.28
  -3  14 -12  905.12   21.40
  -2   5  -2   11.66    3.58
  -2  12  -9  870.56   19.08
  -2  14 -12  617.12   18.05
  -1  13 -11   29.31    7.97
   0  12 -10   -0.68    7.06
   1   3  -2 3435.76   17.53
   1  10  -8 3061.71   31.72
   2   2  -2   61.65    3.02
   2  11 -10  144.00    9.81
   3  11 -11  348.99   13.27
   3  13 -14   14.02    7.92
   4  11 -12   71.29    8.79
   5  11 -13 1220.73   23.28
   5  12 -15  353.65   14.62
   7   3  -7  385.59    8.11
   7   9 -13  164.72    9.90
   7  11 -16  105.23    9.59
   8   7 -12   73.35    7.04
   8   8 -13    4.16    6.10
   8  10 -16   58.03    8.18
   9   8 -15   41.72    7.06
  -8   9  -5   18.79    5.93
  -8  10  -6   37.05    6.55
  -6  11  -7  327.76   11.75
  -6  12  -8  159.60   10.42
  -5  12  -8    1.99    6.42
  -5  14 -11   25.58    7.63
  -4   7  -3 7585.12   36.92
  -4  11  -7  221.82   10.26
  -4  12  -8  271.70   11.32
  -3   4  -1 1710.51   12.60
  -3   9  -5  968.70   16.25
  -3  10  -6    8.83    5.46
  -3  11  -7  324.96   11.75
  -3  13 -10  739.32   17.81
  -2  13 -10  876.30   20.04
  -1   3  -1  193.00    4.46
  -1   6  -3  422.76    9.21
  -1  12  -9   -6.26    6.53
  -1  14 -12   91.64    9.92
   0   4  -2 1874.34   14.60
   0  10  -7  959.29   18.11
   0  13 -11  667.81   18.26
   0  14 -13   71.25    9.27
   1  11  -9   55.54    7.68
   1  13 -12    6.57    5.48
   2  12 -11   48.26    8.34
   3   7  -6   31.16    5.22
   3   8  -7   50.93    6.36
   3   9  -8  309.65   11.26
   3  12 -12   -8.43    7.13
   4   8  -8  354.53   11.08
   4   9  -9    6.31    6.02
   4  10 -10  159.70    9.51
   4  12 -13   41.88    8.49
   5   6  -7  411.56   10.24
   5   8  -9 1803.74   23.35
   5   9 -10  650.39   15.60
   5  12 -14  244.16   12.45
   6   6  -8  322.78    9.50
   6   7  -9  174.10    8.39
   6   8 -10  630.96   14.78
   6  11 -14  146.87   10.35
   7  10 -14  250.05   11.83
   8   3  -8 1868.24   17.76
   8   9 -14    2.37    6.14
   9   9 -16   85.90    8.65
  -7  14 -11   21.53    7.31
  -6   6  -2  856.60   11.28
  -6  13  -9   66.15    7.85
  -6  14 -11  269.09   12.60
  -4   6  -2 2986.49   20.97
  -4  13  -9   80.65    8.70
  -3   7  -3 2724.15   22.49
  -3  12  -8  403.74   13.55
  -3  14 -11    1.30    7.28
  -2   9  -5   25.10    5.65
  -2  11  -7  260.34   10.92
  -2  14 -11   23.71    8.01
  -1  -2   1 1335.44    9.54
  -1  13 -10   38.44    8.12
   0  12  -9  672.83   17.22
   0  14 -12  276.07   13.62
   1  12 -10  346.64   12.60
   2   8  -6 3006.44   27.70
   2   9  -7 2673.94   27.95
   2  10  -8   57.99    7.54
   3  10  -9  301.75   11.60
   3  11 -10   11.77    6.87
   4  11 -11  373.62   13.70
   5   5  -6   14.10    4.07
   5  10 -11  642.12   16.41
   5  11 -12   32.60    7.25
   6   9 -11   94.82    7.90
   6  10 -12  629.08   16.64
   7   6  -9    4.67    4.50
   7   7 -10   90.21    7.17
   7   8 -11  154.59    8.76
   9   4 -10 1260.17   16.63
  -7  -6  21   85.55    9.66
  -7  -5  20    6.02    7.48
  -7  -3  20   88.79    9.33
  -6  -9  18  185.02   12.12
  -6  -9  19    3.18    7.38
  -6  -8  17   83.87    9.76
  -6  -7  16   48.62    8.51
  -6  -6  15 1522.40   24.63
  -6  -5  15   21.02    7.37
  -6  -2  14  881.23   17.05
  -6   0  14   15.17    5.35
  -6   4  15   30.74    5.61
  -5 -12  17  518.12   17.21
  -5 -11  16  112.02   10.41
  -5 -10  15    0.66    6.91
  -5  -9  14    6.40    7.04
  -5  -8  13 1890.20   26.90
  -5  -7  12  988.75   19.05
  -5  -5  11 2162.36   25.31
  -5  -4  11  468.72   11.88
  -4 -14  16    3.10    7.62
  -4 -13  15   18.03    7.37
  -4 -10  11  163.69    9.96
  -4  -7   9 1368.71   19.98
  -3 -15  14   56.09    8.81
  -3 -13  11  129.24    9.71
  -3 -12  10    2.88    6.41
  -3 -11   9   42.77    7.00
  -2 -17  14    9.96    7.99
  -2 -16  12   28.40    7.72
  -1 -17  11   -3.59    6.53
  -1 -15   8   54.93    7.54
  -1 -14   7  342.36   12.03
   0 -16   7    7.24    5.74
   1 -16   5   17.71    6.55
   1 -15   4   60.68    7.21
  -7  -7  21    0.93    7.52
  -7  -6  20  152.88   11.36
  -7  -5  19  495.98   16.53
  -7  -4  18   27.16    7.68
  -7  -4  19  124.13    9.88
  -7  -2  18   64.12    8.26
  -7  -1  18   63.59    7.86
  -7   0  18  166.72    9.51
  -6 -10  18  145.01   11.00
  -6 -10  19  176.62   12.16
  -6  -8  16  677.08   18.38
  -6  -7  15  354.34   13.72
  -6  -4  14  376.01   11.87
  -6  -2  13   13.52    5.66
  -6   3  14    0.26    4.65
  -5 -12  16   77.70    9.89
  -5 -11  15  182.39   11.60
  -5 -10  14  415.05   14.69
  -5  -8  12   33.48    7.60
  -5  -6  11    6.47    6.30
  -4 -14  15    1.76    7.07
  -4 -13  14  144.06   10.48
  -4  -9  10  844.23   17.25
  -4   3   8 1209.04   11.77
  -3 -15  13   18.59    7.47
  -3 -14  12  110.31    9.12
  -3 -10   8    3.18    5.82
  -2 -17  13  127.78   10.77
  -2 -15  10   -7.28    6.41
  -2 -14   9  108.45    9.08
  -2 -13   8  441.41   13.34
  -2 -12   7  825.89   16.63
   0  -3   0 2832.38   10.91
   1  -9   0   24.82    3.45
  -8  -2  24    7.50    8.63
  -7  -8  20   -0.89    7.09
  -7  -7  19   23.20    8.11
  -7  -7  20   21.01    7.64
  -7  -6  18    4.01    7.01
  -7  -6  19   -7.84    6.52
  -7  -4  17  712.14   18.09
  -7  -3  17   48.22    8.06
  -7  -2  17  239.29   11.29
  -7   0  17   -4.32    5.81
  -6 -10  17   91.89    9.80
  -6  -9  16    8.53    7.79
  -6  -8  15  440.42   15.11
  -6  -6  14   61.50    8.45
  -6  -4  13   39.32    7.09
  -6  -3  13 2456.20   27.45
  -5 -13  17  136.99   11.57
  -5 -12  15  345.50   14.54
  -5 -11  14  180.80   11.43
  -5 -10  13   65.80    8.72
  -5   1  10   -0.84    3.51
  -4 -14  14   98.38    9.74
  -4 -13  13    5.04    7.35
  -4 -11  11  367.90   13.28
  -4  -8   9   24.86    4.92
  -3 -16  14    5.75    7.40
  -3 -15  12   -0.59    6.26
  -3 -14  11   18.44    7.01
  -3 -13  10   36.25    7.46
  -3 -12   9  168.91    9.77
  -3  -9   7  337.16   10.79
  -3  -1   5  123.39    5.04
  -2 -17  12  185.70   11.51
  -2 -16  11  137.04    9.98
  -2 -11   6  275.01    9.93
  -1  -9   3    8.05    3.98
   2 -12   0   44.60    4.58
  -8  -4  23    3.98    8.54
  -8  -3  22   61.38    9.44
  -8  -3  23   30.28    9.11
  -8  -2  22   20.92    7.89
  -8  -2  23   -2.05    7.71
  -8  -1  22   -7.10    6.85
  -8  -1  23   73.20    9.44
  -8   0  22    5.54    7.50
  -7  -8  19   25.85    8.40
  -7  -6  17   -0.41    7.15
  -7  -4  16   -4.31    6.18
  -7  -3  16  170.50   10.14
  -7  -2  16  412.93   13.30
  -7   0  16  175.56    9.32
  -7   2  17   83.78    7.32
  -6 -11  17   16.39    8.12
  -6 -11  18   67.62    9.24
  -6 -10  16   88.86    9.80
  -6  -9  15  448.82   15.50
  -6  -8  14   55.91    8.05
  -6  -7  14 1523.84   24.56
  -6  -6  13  846.84   18.16
  -6  -5  13  251.21   10.76
  -5 -13  16  423.41   16.15
  -5 -11  13 1236.96   23.22
  -5  -8  11 1196.12   20.82
  -5  -6  10 1301.69   20.09
  -5  -5  10    8.89    3.81
  -4 -15  15   25.51    8.05
  -4 -12  11   99.95    9.24
  -4  -9   9    9.77    6.25
  -4  -3   7  139.33    6.73
  -4  -2   7 1015.18   13.75
  -4  -1   7 1107.39   13.65
  -3 -16  13    7.75    7.14
  -3 -11   8   54.00    6.83
  -3 -10   7   -0.87    5.17
  -3  -4   5 1229.83   14.71
  -2 -18  13   -1.93    7.59
  -2 -14   8    9.05    6.46
  -2 -13   7    9.82    5.99
  -2  -2   3   27.94    3.51
  -1 -19  12   -2.00    7.07
  -1 -17   9   47.64    7.60
  -1 -15   7   86.39    7.85
  -1 -14   6    1.55    5.76
   0 -17   7  111.78    8.60
   0 -15   5    3.56    5.36
   0 -14   4   18.53    6.22
   0  -4   0 1049.40    7.93
  -8  -4  21  122.49   11.01
  -8  -3  21    3.25    7.37
  -8  -2  20   -0.28    6.32
  -8  -2  21    9.27    7.23
  -8  -1  21   -2.25    6.92
  -7  -9  19    5.06    7.89
  -7  -8  18  208.13   12.49
  -7  -2  15   -8.06    5.25
  -7   1  16    6.16    5.62
  -7   2  16    3.11    5.97
  -7   3  17    4.65    5.13
  -6 -11  16  138.20   11.05
  -6 -10  15  551.99   17.16
  -6  -7  13    4.49    6.95
  -6  -5  12  473.76   13.42
  -6  -4  12  638.21   14.91
  -6  -3  12  466.88   12.73
  -6  -2  12   23.09    4.49
  -6   1  12    4.02    4.97
  -5 -14  16  158.16   11.89
  -5  -9  11  844.76   18.30
  -5  -7  10   13.52    6.57
  -5  -3   9   19.42    5.18
  -4 -11  10   73.76    7.81
  -4 -10   9  387.94   12.72
  -4  -8   8  346.92   11.34
  -4  -5   7   58.97    6.06
  -3 -16  12   29.84    7.99
  -3 -12   8   10.18    6.22
  -2 -17  11   91.53    9.41
  -2  -8   4   54.71    5.70
  -2  -4   3   33.07    4.08
  -2   0   3  877.88    7.77
  -1 -19  11  291.59   13.68
  -1 -18  10  145.51   10.43
  -1 -10   3   44.56    5.51
   0 -11   2   42.46    4.35
   1 -12   1  222.62    7.35
   3  -8  -3  146.58    2.36
  -8  -6  20   -2.01    6.92
  -8  -6  21   10.12    8.05
  -8  -5  20   31.18    8.30
  -8  -4  20  136.69   10.96
  -8  -2  19   20.32    7.26
  -8  -1  19  219.59   11.31
  -8   0  20    7.52    6.59
  -7  -9  18    5.27    7.93
  -7  -8  17   13.91    7.89
  -7  -5  15   56.97    8.15
  -7  -4  15   27.14    7.15
  -7   0  15   11.66    5.80
  -6 -12  17  303.24   14.60
  -6 -11  15  387.05   14.95
  -6  -8  13  791.74   18.47
  -6  -6  12  555.96   14.87
  -6   2  12  138.28    7.06
  -6   4  13    9.15    4.39
  -5 -14  15  256.43   13.34
  -5 -13  14   82.37    9.67
  -5 -12  13  262.70   12.94
  -5 -10  11  631.55   16.32
  -5  -8  10   44.60    7.40
  -4 -15  13   60.09    8.74
  -4 -14  12   48.67    8.24
  -4 -13  11  184.44   11.08
  -4 -12  10  213.63   11.02
  -4  -9   8  178.42    9.30
  -3  -6   5  671.64   12.26
  -2 -15   8   37.41    7.11
  -2  -9   4  231.89    8.72
  -2  -5   3  310.68    7.55
  -1 -17   8  198.40   10.73
  -1 -15   6   10.26    6.55
   0  -5   0 1944.19   12.05
   1 -14   2    3.01    4.89
   1  -7  -1  139.43    4.15
  -8  -7  20   89.49    9.97
  -8  -4  18  111.68    9.65
  -8  -3  18   47.02    8.21
  -8  -1  18   53.59    7.68
  -8   0  19   28.20    7.09
  -7 -10  18   13.54    7.70
  -7  -9  17    9.44    7.33
  -7  -8  16   34.42    8.32
  -7  -7  15   -0.12    7.12
  -7  -6  15  170.67   10.76
  -7  -4  14  307.41   11.97
  -7  -3  14  120.22    8.67
  -7  -2  14  126.95    8.45
  -7  -1  14   25.00    5.95
  -7   2  15  196.44    8.73
  -6 -12  16   22.17    6.31
  -6 -10  14  326.81   12.73
  -6  -7  12  204.67   10.57
  -6  -4  11   59.78    7.09
  -6  -3  11  273.49    9.94
  -5 -14  14  100.90    9.58
  -5 -13  13  109.17   10.14
  -5 -12  12  169.47   11.08
  -5  -9  10  651.80   16.16
  -5  -6   9  369.61   11.44
  -5   4  10   24.83    3.60
  -4 -16  14   49.75    9.00
  -4 -11   9  232.56   10.90
  -3 -17  12   24.42    7.80
  -3 -15  10   60.68    8.10
  -3 -14   9   29.83    7.54
  -3  -7   5    2.28    4.69
  -2 -18  11  615.40   18.17
  -2 -13   6    3.94    5.68
  -1 -14   5  321.38   11.09
  -1  -8   2   70.67    4.89
   0 -16   5   21.63    6.01
   2 -11  -1   81.47    4.55
  -9  -3  23  122.90   11.63
  -9  -2  23   -0.43    7.81
  -9  -2  24   -1.81    7.81
  -8  -8  19   -0.54    7.07
  -8  -7  19   43.99    8.82
  -8  -6  18   -0.03    7.15
  -8  -5  18   -0.14    7.02
  -8  -4  17  369.05   13.78
  -8  -3  17   -3.66    6.29
  -8  -2  17    2.72    6.40
  -8   0  18   36.81    6.85
  -8   1  18   13.92    6.15
  -7 -10  17   98.49    8.67
  -7  -9  16    0.63    6.89
  -7  -8  15   -3.02    6.99
  -7  -6  14  234.54   11.54
  -7  -5  14   49.26    7.43
  -7   1  14  376.60   11.02
  -6 -13  16  109.66   10.78
  -6 -11  14  143.07   10.85
  -6 -10  13   -5.72    7.02
  -6  -6  11  741.26   16.50
  -6  -5  11  822.28   16.15
  -6   1  11    4.91    3.81
  -5 -10  10   67.46    7.88
  -5  -8   9 1883.26   24.60
  -5  -7   9 1231.13   19.26
  -5  -2   8  101.40    6.61
  -4 -16  13   80.34    9.29
  -4 -15  12   60.65    8.68
  -4 -14  11  289.54   12.71
  -4 -12   9   62.48    7.94
  -4 -10   8    1.76    6.04
  -4  -3   6 1329.01   15.89
  -4  -2   6  971.93   13.11
  -3 -12   7  156.38    9.07
  -2 -19  12    8.45    7.88
  -2 -17   9  116.80    9.99
  -2 -16   8   40.59    8.24
  -2 -12   5  110.58    7.58
  -2 -10   4   22.61    5.15
  -2  -7   3   -1.85    3.93
   0  -6   0  139.95    4.20
   2  -8  -2   12.64    2.08
  -9  -4  22   49.34    9.41
  -9  -3  22   62.64    9.36
  -9  -2  22  164.49   11.48
  -9  -1  22   44.49    8.23
  -8  -8  18   27.65    8.54
  -8  -7  18    7.65    7.11
  -8  -6  17   49.67    8.64
  -8  -5  17    0.38    6.98
  -8  -1  17   76.81    7.58
  -8   0  17   -3.14    5.76
  -8   2  18    8.63    5.73
  -7 -11  17   37.54    6.92
  -7  -9  15   46.87    8.72
  -7  -7  14   42.21    7.94
  -7  -5  13  154.16    9.72
  -7  -4  13   55.64    7.50
  -7  -3  13   -5.89    5.70
  -7  -2  13   41.38    6.57
  -6 -13  15   -2.89    7.72
  -6 -11  13  207.77   11.91
  -6  -7  11   93.28    8.37
  -6   2  11   84.86    6.02
  -5 -15  14  147.70   11.23
  -5  -1   8   67.04    5.39
  -4 -16  12  160.11   10.92
  -4 -15  11   71.69    8.85
  -4 -11   8  227.68   10.59
  -4  -6   6   32.79    5.92
  -4  -5   6 2157.97   21.63
  -4  -1   6   16.23    4.00
  -4   3   7   20.63    3.10
  -3 -18  12   37.37    8.60
  -3 -17  11   -0.46    6.84
  -3 -16  10    6.55    7.03
  -3 -14   8  125.15    9.26
  -3 -11   6    4.55    5.63
  -3  -3   4 1953.59   16.87
  -2 -19  11  223.84   12.42
  -2 -18  10   30.78    8.04
  -2 -15   7   65.82    7.58
  -1 -18   8  103.70    9.14
  -1 -16   6  682.43   16.34
  -1 -15   5   86.87    8.07
  -1  -9   2  233.81    7.35
  -1  -3   1  168.27    4.24
   1 -13   1    1.07    3.74
  -9  -5  21  113.50   10.97
  -9  -4  20   49.61    8.42
  -9  -4  21   38.02    8.75
  -9  -3  20   82.96    9.47
  -9  -3  21   99.46    9.60
  -9  -2  21  111.33   10.01
  -9  -1  21    3.95    7.08
  -8  -9  18    0.73    7.91
  -8  -8  17  201.38   12.35
  -8  -6  16    0.28    7.09
  -8  -5  16  120.42    9.85
  -8  -4  16   21.11    7.20
  -8  -3  16   42.81    7.53
  -8  -2  16  103.22    8.76
  -8  -1  16   17.77    6.62
  -8   0  16   23.09    5.89
  -8   1  17   -3.90    5.59
  -7 -10  15   82.87    9.93
  -7  -9  14    9.76    7.52
  -7  -7  13   -2.01    6.69
  -7  -6  13   34.88    7.52
  -7   0  13   37.03    5.67
  -7   4  15  161.34    7.53
  -6 -12  13  586.77   17.69
  -6  -9  11   90.44    8.47
  -6  -5  10    6.29    5.96
  -6  -4  10 1409.15   19.85
  -6  -1  10  195.98    7.90
  -5 -15  13   23.47    8.04
  -5 -14  12  106.09    9.95
  -5 -13  11  313.04   13.31
  -5 -11  10   50.80    8.18
  -5  -7   8   10.55    5.79
  -5   0   8 1509.87   16.46
  -4 -13   9  605.32   16.39
  -4 -10   7  145.28    8.82
  -4   0   6 3367.21   21.30
  -3 -13   7   20.38    6.48
  -3  -6   4   11.17    4.58
  -3  -1   4  248.33    6.11
  -2 -17   8  250.65   12.41
  -2 -13   5   20.81    6.10
  -2  -8   3   19.12    4.50
  -1 -14   4  138.76    8.95
  -1  -5   1 1716.34   13.57
  -1  -2   1 1291.00    8.73
   0 -13   2   85.85    6.50
   0  -7   0  304.18    6.13
  -9  -6  20  209.95   12.99
  -9  -5  19   34.44    8.22
  -9  -5  20    4.14    7.36
  -9  -4  19   83.39    9.50
  -9  -3  19   -8.32    6.83
  -9   0  20   15.40    6.86
  -8  -9  17  267.89   13.75
  -8  -5  15  262.19   12.19
  -8  -4  15  103.01    8.92
  -8  -3  15    9.74    6.68
  -8  -2  15  133.01    9.06
  -7 -12  16    0.63    7.36
  -7 -11  15   27.05    8.42
  -7 -10  14  247.02   12.87
  -7  -8  13    1.72    6.83
  -7  -5  12  172.70    9.71
  -7  -4  12  101.02    8.12
  -7  -3  12  122.50    8.26
  -7  -2  12   21.94    5.96
  -7  -1  12  295.53   10.13
  -6 -14  14   13.05    7.44
  -6 -11  12   -1.59    7.23
  -6 -10  11   49.37    7.66
  -6  -7  10  819.95   17.30
  -6   0  10    5.62    4.43
  -6   3  11  943.48   13.33
  -5 -12  10  947.80   20.32
  -5 -10   9  140.15    9.15
  -5  -8   8  937.03   17.68
  -5   1   8  294.93    7.58
  -4 -17  12   -1.53    7.20
  -4 -16  11  120.87   10.17
  -4 -15  10  294.37   13.17
  -4 -14   9   -1.19    6.15
  -4 -12   8  521.98   14.65
  -4   1   6  771.46    9.92
  -3 -18  11   43.96    8.26
  -3 -17  10   -1.01    6.82
  -3 -16   9  219.93   11.68
  -3 -15   8  107.51    9.05
  -3 -14   7  169.24   10.39
  -3  -7   4 1660.79   18.83
  -2 -18   9  191.77   11.23
  -2 -16   7   24.88    6.63
  -2  -9   3  669.79   12.38
  -1 -17   6    1.86    6.06
  -1  -6   1  634.19    9.18
   0 -15   3   17.35    6.03
   0 -11   1  172.23    6.73
  -9  -7  19   22.60    8.55
  -9  -4  18   -0.71    7.12
  -9  -2  18    7.96    6.47
  -9  -1  19    3.96    6.88
  -8 -10  17   88.72   10.34
  -8  -9  16   29.15    8.65
  -8  -7  15  183.54   11.37
  -8  -6  15   71.83    8.89
  -8  -1  15  517.73   14.05
  -8   2  16    3.19    5.24
  -7 -12  15   93.23   10.33
  -7 -11  14   38.02    8.56
  -7  -9  13  166.26   11.04
  -7  -7  12    0.67    6.65
  -7  -6  12    0.33    5.93
  -6 -12  12  368.28   14.59
  -6  -8  10  620.05   15.82
  -6   1  10  354.97    9.07
  -5 -16  13   10.23    7.76
  -5 -15  12  245.46   12.74
  -5 -14  11 1066.78   22.58
  -5 -11   9  473.03   14.61
  -5  -9   8  109.22    8.48
  -5  -4   7 4412.82   31.65
  -5  -3   7  197.83    8.09
  -5  -2   7  192.79    7.47
  -4 -13   8  383.77   13.47
  -4 -11   7    4.53    6.10
  -3 -13   6  394.73   13.03
  -3 -11   5  213.76    9.78
  -3  -8   4  390.77   10.45
  -3   0   4  596.16    8.00
  -1  -7   1 1888.12   16.22
   0  -8   0  753.76    9.87
   2  -9  -2   70.79    3.21
 -10  -3  22   -0.34    8.22
 -10  -2  23    6.33    7.76
  -9  -7  18  271.98   13.74
  -9  -6  18   63.51    9.07
  -9  -4  17  401.48   14.38
  -9  -1  18   15.21    6.67
  -9   0  18  225.07   10.94
  -8  -9  15   11.49    7.90
  -8  -8  15   16.32    7.78
  -8  -5  14   35.24    7.67
  -8  -4  14   13.47    6.82
  -8  -3  14    5.02    6.44
  -8  -2  14  223.78   10.38
  -8   1  15  283.25   10.53
  -8   3  16   55.17    6.89
  -7 -13  15  182.89   12.60
  -7 -12  14   49.30    9.02
  -7 -10  13   -1.79    6.89
  -7  -9  12  130.63    9.85
  -7  -8  12   21.56    7.33
  -7  -5  11  319.62   11.82
  -7  -4  11    0.65    5.98
  -7  -3  11    8.46    5.82
  -7   3  13   15.54    4.24
  -6 -14  13  484.41   16.95
  -6 -13  12  438.85   15.98
  -6 -10  10    9.33    6.57
  -6  -9  10  690.52   16.24
  -6  -6   9   31.13    6.61
  -6  -5   9 1094.70   17.79
  -6  -1   9  251.08    8.65
  -6   2  10  233.35    7.30
  -5 -16  12  198.07   11.99
  -5 -12   9  123.01    9.61
  -5 -10   8   56.34    7.70
  -5  -7   7  933.83   16.78
  -5  -1   7 4438.53   28.33
  -5   2   8  165.35    5.74
  -4 -17  11  132.46   10.48
  -4 -16  10    7.46    7.22
  -4 -15   9  145.08   10.22
  -4 -12   7  859.19   18.02
  -4 -10   6   69.76    6.96
  -4  -5   5  271.35    8.73
  -4  -4   5 2205.37   20.74
  -4  -3   5 2503.91   20.99
  -3 -19  11   38.19    8.34
  -3 -18  10   65.41    8.87
  -3 -17   9    0.07    6.80
  -3 -16   8   20.63    7.17
  -3 -15   7    2.53    6.29
  -2 -18   8   19.30    7.15
  -2 -17   7   22.48    7.13
  -2 -16   6   -3.85    6.74
  -2  -6   2  500.63    9.34
  -2  -3   2   20.20    3.56
  -1 -15   4  210.26    9.43
  -1 -11   2  422.91   10.03
  -1  -8   1   33.89    4.70
 -10  -4  21  224.20   13.20
 -10  -3  21   60.89    9.24
 -10  -2  21  184.38   11.73
  -9  -8  18  182.55   12.07
  -9  -7  17  200.42   12.24
  -9  -6  17   -0.02    7.19
  -9  -5  17  153.29   10.49
  -8 -11  16  102.38   10.76
  -8 -10  15  300.72   14.30
  -8  -8  14   38.50    8.29
  -8  -7  14  124.01    9.73
  -8   0  14   25.98    6.26
  -8   2  15   10.67    5.57
  -7 -10  12   12.04    7.59
  -7  -7  11    4.19    6.67
  -7  -2  11  392.91   11.47
  -6 -15  13  118.87   10.90
  -6 -14  12   10.03    7.17
  -6 -12  11   54.34    8.28
  -6  -8   9  237.06   10.92
  -5 -14  10  201.50   11.53
  -5 -13   9  970.05   20.54
  -5 -11   8  820.67   18.08
  -5  -8   7  111.02    8.24
  -5   0   7   21.36    4.23
  -4 -14   8  411.61   14.19
  -4  -7   5 2236.26   23.49
  -4  -6   5  857.70   13.97
  -4  -2   5    9.30    3.04
  -4   2   6  119.81    4.30
  -4   7   9    6.60    1.55
  -3 -14   6   10.17    6.52
  -3 -12   5   80.52    7.39
  -2  -2   2   64.40    3.79
 -10  -5  20   19.05    8.60
 -10  -3  20  265.54   13.44
 -10  -2  20   64.19    8.91
 -10  -1  21   34.79    7.98
  -9  -9  17   -3.46    8.36
  -9  -7  16   18.70    7.52
  -9  -6  16  434.11   15.63
  -9  -3  16  415.25   14.32
  -9  -2  16  747.16   17.85
  -9   0  17   15.56    6.32
  -8 -11  15   19.43    8.43
  -8  -9  14    9.07    7.79
  -8  -7  13   47.22    8.20
  -8  -6  13  324.33   12.97
  -8  -5  13  117.48    9.23
  -8  -4  13  126.30    8.85
  -8  -3  13  503.00   14.20
  -8  -2  13   35.02    6.73
  -8  -1  13   68.14    7.62
  -8   1  14  124.57    8.16
  -7 -14  14   15.15    7.99
  -7 -12  13  111.30   10.11
  -7 -11  12   39.94    8.35
  -7  -9  11   46.08    8.17
  -7  -8  11  155.50   10.20
  -6 -13  11  519.23   16.84
  -6  -9   9    4.94    6.67
  -6  -5   8   46.46    6.06
  -6   1   9   58.78    5.50
  -5 -17  12   14.11    8.27
  -5 -15  10  501.56   16.54
  -5 -12   8  329.87   12.61
  -5  -9   7   38.23    6.93
  -5   6  10   36.76    2.92
  -4 -18  11  107.57   10.03
  -4 -17  10  223.57   12.29
  -4 -16   9  478.75   15.86
  -4 -15   8   51.07    8.15
  -4 -11   6  857.88   17.23
  -4  -1   5 5470.83   27.70
  -3 -19  10   -5.72    6.72
  -3 -18   9    4.44    6.88
  -3 -17   8   79.20    8.70
  -3 -16   7   -4.59    6.21
  -2  -8   2  140.02    6.40
  -1  -9   1   92.63    5.19
   3  -9  -3  172.07    3.00
 -10  -6  19   94.87   10.48
 -10  -5  19  181.83   12.08
 -10  -4  19  126.47   10.72
 -10  -3  19  339.43   14.37
 -10  -2  19   67.38    8.66
 -10  -1  20  255.77   12.53
  -9  -9  16   78.50    9.59
  -9  -8  16   91.72    9.97
  -9  -6  15   93.88    9.15
  -9  -5  15   49.77    8.30
  -9  -4  15  112.58    9.48
  -9  -1  16   19.30    6.33
  -9   0  16  553.71   14.97
  -8 -12  15   36.25    9.55
  -8 -11  14    6.87    8.04
  -8  -8  13    0.21    7.31
  -8   0  13  731.52   15.35
  -8   2  14   96.32    7.28
  -7 -13  13    5.57    7.76
  -7 -12  12  104.78   10.29
  -7 -10  11    2.97    7.15
  -7  -7  10   89.94    8.49
  -7  -6  10   29.77    6.94
  -7  -5  10   11.27    6.29
  -7   1  11  223.41    8.27
  -7   3  12   -0.66    4.41
  -6 -15  12  192.20   12.07
  -6 -14  11   71.09    9.29
  -6 -12  10  614.16   17.15
  -6 -10   9  243.52   11.55
  -6  -2   8  231.93    8.73
  -5 -10   7  743.41   16.67
  -5  -4   6 1225.07   16.94
  -5   1   7 1866.31   16.96
  -4 -14   7  357.09   13.41
  -4 -12   6  285.23   11.45
  -4   6   8  758.53    6.69
  -3 -15   6  184.25   10.24
  -3 -13   5  243.39   10.42
  -3 -11   4  133.73    7.85
  -3  -7   3  103.81    6.51
  -3  -6   3   10.33    4.44
  -3  -4   3  328.87    7.52
  -3  -3   3 1863.11   16.17
  -2 -17   6   -3.90    6.11
  -2 -16   5    3.38    6.40
  -2  -1   2   23.78    2.83
  -1 -10   1  747.36   12.45
 -10  -7  18  107.64   10.31
 -10  -6  18  742.23   20.60
 -10  -5  18   -0.86    7.30
 -10  -4  18  224.30   12.43
 -10  -2  18   17.07    7.84
 -10  -1  19    4.81    6.75
 -10   0  19  114.08    9.52
  -9 -10  16    7.10    8.28
  -9  -8  15   48.87    8.99
  -9  -7  15  184.19   11.58
  -9  -2  15   99.32    8.91
  -9  -1  15  498.38   14.53
  -9   2  17   -0.45    5.55
  -8 -12  14   10.53    8.10
  -8 -10  13   91.87   10.01
  -8  -6  12    4.50    6.91
  -8  -3  12   62.34    7.49
  -8  -2  12  249.84   10.46
  -7 -14  13   17.19    7.98
  -7 -11  11   27.96    7.95
  -7  -9  10   11.63    6.74
  -6 -16  12   75.56   10.14
  -6 -13  10    1.17    7.34
  -6 -11   9  435.82   14.72
  -6  -9   8    7.65    6.45
  -6  -1   8  205.54    8.02
  -6   2   9   35.03    4.68
  -5 -17  11  113.79   10.36
  -5 -16  10   33.03    8.38
  -5 -15   9   95.27    9.39
  -5 -13   8  255.88   12.07
  -5 -11   7    1.10    6.41
  -5  -8   6   60.85    6.84
  -5  -2   6 2013.86   19.82
  -4 -17   9  111.57    9.92
  -4 -16   8   74.78    8.78
  -4 -13   6  362.12   12.55
  -4 -10   5    8.97    5.75
  -3 -19   9   -0.46    6.80
  -3 -18   8   32.58    7.78
  -3 -17   7  131.53    9.85
  -3 -14   5   -5.82    6.05
  -3  -8   3 1253.81   16.86
  -3  -2   3  141.63    5.41
 -11  -2  22  161.98   11.65
 -10  -6  17   -1.27    7.19
 -10  -5  17  296.46   13.64
 -10  -4  17   58.95    8.71
 -10  -3  17   16.69    6.94
  -9  -9  15  326.16   14.75
  -9  -7  14   87.31    9.52
  -9  -5  14  727.99   18.31
  -9  -4  14    6.56    7.01
  -9  -3  14   72.59    8.37
  -9   0  15  231.99   10.67
  -9   2  16  185.63   10.03
  -8 -13  14  233.29   13.72
  -8 -11  13  162.62   11.75
  -8  -9  12  305.62   13.53
  -8  -8  12  204.64   10.34
  -8  -1  12  336.73   11.27
  -7 -14  12   32.56    7.90
  -7 -12  11   -2.34    7.32
  -7 -10  10   85.40    9.12
  -7  -5   9  151.51    8.73
  -7   2  11   36.00    4.78
  -6 -12   9   86.61    9.13
  -6 -10   8   81.79    8.48
  -5 -17  10  125.47   10.98
  -5 -14   8  277.22   12.61
  -5 -12   7  565.81   15.66
  -5  -1   6   40.49    4.87
  -5   2   7 1153.03   12.96
  -4 -19  10   15.76    8.09
  -4 -18   9  129.69   10.12
  -4 -15   7  231.62   11.56
  -4 -11   5  263.37   10.66
  -4  -5   4   76.29    6.32
  -4  -4   4 2856.79   23.12
  -3 -12   4  187.98    9.11
  -3  -9   3  139.29    7.13
  -2 -17   5    8.89    7.06
  -2 -15   4   59.67    6.99
  -2 -13   3   80.85    7.12
  -1 -11   1   15.40    3.87
   1 -11  -1   -2.99    3.24
 -11  -4  20  256.30   13.41
 -11  -3  21  235.94   13.25
 -11  -2  21   14.99    7.47
 -11  -1  21   16.53    7.66
 -10  -2  17  540.37   16.29
 -10   0  18  401.57   14.04
 -10   1  18  172.56   10.86
  -9 -11  15    0.89    8.12
  -9  -9  14   -5.28    7.83
  -9  -8  14  247.91   12.69
  -9  -2  14 1067.06   20.18
  -8 -12  13   99.51   10.59
  -8 -10  12  430.86   15.79
  -8  -7  11  107.43    9.44
  -8  -6  11  509.06   15.04
  -8  -5  11  124.20    9.12
  -8  -3  11  920.10   17.92
  -8   0  12   -5.92    4.97
  -7 -13  11  146.35   11.14
  -7 -11  10  181.85   11.23
  -7  -7   9   13.43    6.82
  -7  -6   9    5.68    4.57
  -7  -4   9   49.55    5.52
  -7  -3   9   22.73    5.73
  -6 -16  11  124.83   10.81
  -6 -15  10  150.34   10.94
  -6 -13   9   79.24    9.14
  -6 -11   8  759.77   18.16
  -6  -7   7    1.68    6.05
  -6  -6   7  785.34   15.74
  -6  -3   7  654.46   13.42
  -5 -16   9  363.40   14.62
  -5 -13   7  180.07   10.77
  -4 -16   7   72.38    9.04
  -4 -12   5  747.55   16.60
  -4  -3   4 1200.13   14.64
  -4   1   5  309.77    6.53
  -3 -18   7    0.73    6.71
  -3 -13   4  241.34   10.26
  -3   2   4 1623.02   10.53
  -3   4   5 5672.03   15.15
  -2 -11   2  412.41   10.68
   2 -11  -2   33.76    3.58
 -11  -4  19    2.55    6.92
 -11  -3  20   12.71    7.84
 -10  -8  16   91.58   10.53
 -10  -6  16  227.05   12.29
 -10  -5  16  380.87   14.57
 -10  -3  16  660.08   17.79
 -10  -2  16  227.64   11.63
 -10   0  17   16.82    6.79
  -9 -11  14  194.18   12.38
  -9 -10  14  596.88   18.84
  -9  -8  13   85.43    9.69
  -9  -7  13  241.50   12.38
  -9  -5  13    6.29    7.23
  -9  -4  13  929.47   19.79
  -9  -3  13  449.19   14.22
  -9   0  14  436.51   13.31
  -9   3  16  564.08   13.98
  -8 -13  13    5.81    8.11
  -8 -12  12  296.52   14.35
  -8 -11  12   19.22    5.97
  -8  -9  11  252.77   12.62
  -8  -8  11  691.11   17.20
  -8  -2  11  584.13   14.35
  -8  -1  11 1012.08   17.62
  -7 -15  12   -2.71    6.94
  -7 -14  11   27.72    8.11
  -7 -10   9   -0.56    6.38
  -7  -9   9   66.10    8.40
  -6 -14   9   72.96    9.07
  -6 -12   8   35.93    7.94
  -6  -9   7   80.76    8.17
  -6  -2   7  967.27   15.20
  -6   1   8   38.63    4.43
  -6   3   9  175.11    6.03
  -5 -18  10   10.53    7.93
  -5 -17   9   39.42    8.04
  -5 -15   8  372.98   14.12
  -5 -11   6   27.41    6.91
  -5  -5   5   10.91    5.56
  -5  -4   5 1133.53   16.30
  -5   0   6 1294.28   14.71
  -4 -19   9  109.15   10.19
  -4 -13   5   33.46    8.09
  -4  -2   4 1802.75   16.88
  -4   5   7 4496.07   16.89
  -3 -17   6   -1.29    6.41
  -2 -16   4   51.72    7.06
  -2   0   2  275.38    4.47
  -1 -12   1  324.76    9.18
  -1  -6   0 3229.26   19.38
   0 -12   0  233.66    7.51
 -11  -6  18  137.53   11.61
 -11  -5  18   17.33    7.44
 -11  -3  19    8.65    7.23
 -10  -9  16  340.69   15.41
 -10  -6  15  275.75   13.13
 -10  -5  15   49.99    8.35
 -10  -4  15  183.67   11.06
 -10  -3  15   -0.20    7.14
 -10  -1  16  137.06    9.77
  -9  -9  13  272.56   13.60
  -9  -1  13 1042.88   19.46
  -8 -13  12   77.79   10.03
  -8 -11  11  100.52   10.07
  -8  -7  10  401.55   13.96
  -8  -6  10  259.50   11.59
  -7 -15  11   13.95    7.71
  -7 -13  10   59.83    8.94
  -7 -11   9   31.89    8.13
  -7  -7   8    1.86    6.01
  -7   2  10  113.60    6.45
  -6 -16  10    3.99    7.37
  -6 -15   9   58.02    9.08
  -6 -10   7   -0.34    6.53
  -6  -1   7   39.57    5.20
  -5 -16   8  121.92   10.45
  -5 -14   7   12.26    6.70
  -5 -12   6  118.68    9.17
  -5  -9   5  310.33   11.28
  -5  -3   5 4461.03   29.94
  -4 -17   7  207.46   11.56
  -4 -11   4  137.44    8.92
  -4  -1   4   48.10    4.46
  -3 -14   4   55.15    7.35
  -3 -12   3   67.85    7.30
  -2 -15   3    3.64    6.31
  -2  -8   1  127.86    6.64
  -2  -7   1   39.32    4.50
  -2  -6   1 2000.88   17.32
  -1 -15   2  327.08   10.84
  -1  -8   0  342.17    7.70
  -1  -7   0   59.39    4.06
  -1  -5   0    2.70    2.75
   0  -7  -1 3705.58   19.13
   0  -6  -1  252.02    5.23
 -11  -4  18    6.98    7.02
 -11  -3  18   42.10    8.14
 -11  -2  18    2.41    6.90
 -11  -1  19   -0.28    6.70
 -10  -9  15  175.38   12.67
 -10   0  16  300.16   12.13
  -9  -8  12  489.17   16.42
  -9  -7  12  305.51   13.42
  -9  -6  12  216.77   11.74
  -9  -4  12 1711.43   25.78
  -9  -3  12  159.82    9.92
  -9   0  13   74.78    7.63
  -9   3  15   13.77    6.12
  -8 -14  12   18.84    8.22
  -8 -12  11   40.62    8.98
  -8  -9  10  734.37   18.75
  -8  -8  10   17.90    7.07
  -8  -3  10   -3.99    5.80
  -8   0  11  109.55    7.46
  -7 -14  10   21.30    7.98
  -7 -12   9   29.67    8.18
  -7  -9   8   -0.10    6.77
  -7  -4   8  290.02    9.82
  -7   0   9   69.32    6.04
  -7   5  12   36.58    4.73
  -6 -17  10    5.78    7.52
  -6 -14   8  148.07   10.70
  -6 -11   7   -2.68    6.35
  -6  -7   6   39.86    6.44
  -6   2   8   13.67    4.28
  -6   5  10   59.79    4.29
  -5 -18   9  110.50   10.36
  -5 -15   7  862.94   20.28
  -5 -10   5  409.96   12.80
  -5  -2   5   -1.09    4.36
  -5   1   6  891.76   11.77
  -5   3   7  193.99    5.80
  -4 -19   8   32.00    8.08
  -4 -16   6  380.56   14.10
  -3 -18   6    6.02    6.78
  -3 -15   4  256.06   11.04
  -3  -8   2   39.09    5.47
  -3  -7   2  160.05    6.98
  -3  -6   2  675.78   11.67
  -3  -5   2  153.32    6.39
  -3   0   3  490.87    7.22
  -2  -4   1  429.77    7.72
  -1  -9   0  191.83    6.39
   0  -8  -1  445.31    7.50
 -11  -6  17   42.76    8.67
 -11  -5  17   10.60    7.90
 -11  -4  17   46.34    8.50
 -11  -3  17    6.81    7.05
 -10  -9  14    1.44    7.87
 -10  -7  14   19.61    8.13
 -10  -5  14  178.37   11.22
 -10  -3  14   55.79    8.04
 -10  -1  15  689.56   17.17
  -9 -12  13  364.99   16.26
  -9 -10  12  122.18   10.74
  -9  -2  12 1352.79   22.08
  -9   2  14    7.28    5.79
  -8 -13  11  123.53   11.03
  -8 -11  10  131.64   10.77
  -8  -1  10  276.45   10.02
  -8   4  13   39.41    5.90
  -7 -15  10   -3.50    7.29
  -7 -13   9   42.32    8.55
  -7   1   9 1014.84   15.34
  -6 -16   9   58.70    9.07
  -6 -15   8   18.89    8.55
  -6 -12   7   37.53    7.48
  -6  -9   6   77.05    8.05
  -6  -8   6   65.76    7.53
  -6  -3   6  637.47   13.15
  -5 -17   8   74.75    8.89
  -5 -16   7  313.36   13.63
  -5 -14   6  966.07   20.58
  -4 -15   5  530.80   15.53
  -4 -12   4  121.37    8.48
  -4  -8   3  287.39    9.73
  -4  -6   3 3723.90   28.14
  -4  -5   3 2491.44   22.39
  -4   2   5 3892.21   19.58
  -3 -17   5   72.31    8.29
  -3 -13   3   40.58    6.66
  -3  -9   2   87.91    6.14
  -3  -4   2 2594.99   19.77
  -2 -16   3   89.28    8.44
  -2 -10   1  654.51   12.34
  -2  -3   1  156.82    5.04
  -1 -10   0   -0.62    3.67
   0  -9  -1   11.16    2.84
   1 -13  -1    7.27    4.09
 -12  -2  20   50.13    9.15
 -12  -2  21    2.45    6.93
 -11  -7  16   79.30    9.88
 -11  -6  16   17.78    7.94
 -11  -5  16   30.65    8.02
 -11  -4  16  104.12    9.72
 -11  -2  17    9.17    6.89
 -11  -1  17   -1.19    6.43
 -10  -7  13  276.88   13.10
 -10  -6  13    3.80    6.83
 -10  -2  14  734.33   17.81
 -10   0  15    8.95    6.31
  -9 -12  12  326.87   15.19
  -9 -11  12   74.55    9.57
  -9  -9  11  117.20   10.09
  -9  -8  11  472.84   16.04
  -9  -5  11  564.83   15.94
  -9  -4  11  158.74   10.17
  -9   1  13    2.65    5.74
  -8 -14  11   24.97    8.38
  -8 -12  10  379.68   15.47
  -8  -9   9   24.73    7.95
  -8  -7   9  505.79   15.16
  -8  -4   9   -0.75    6.09
  -8   3  12    8.12    4.81
  -7 -16  10   48.01    8.55
  -7 -14   9    5.05    7.48
  -7 -12   8    9.49    7.59
  -7 -11   8   41.70    6.38
  -7  -7   7 1140.53   20.28
  -7  -6   7   67.22    7.67
  -7  -5   7   23.24    6.03
  -7  -1   8  148.45    7.45
  -6 -17   9   83.89    9.79
  -6 -13   7  345.77   13.53
  -6 -11   6   31.50    7.00
  -6 -10   6  100.26    8.66
  -6  -2   6  324.86    9.50
  -6   4   9  253.60    6.65
  -5 -18   8   36.12    8.67
  -5 -12   5  252.04   11.32
  -5  -6   4  340.42   10.59
  -5  -1   5  799.98   12.26
  -5   6   9  264.30    5.12
  -4 -13   4 1189.38   20.79
  -4  -4   3  103.34    6.15
  -3 -16   4    7.29    6.32
  -3 -14   3  740.38   16.46
  -3  -3   2  168.81    6.01
  -2 -14   2   59.30    6.66
  -2 -11   1   28.27    4.79
  -1 -11   0   61.68    5.53
  -1  -3   0  746.00    7.47
   0  -4  -1  735.97    6.32
   1  -8  -2  243.33    5.10
 -12  -3  19  138.53   11.14
 -12  -1  20    6.81    7.40
 -11  -7  15  308.99   14.25
 -11  -6  15    7.49    7.00
 -11  -3  16    3.30    6.98
 -11  -2  16    3.10    6.90
 -11   0  17    5.86    6.62
 -10  -8  13   84.92    9.49
 -10  -4  13   85.77    9.07
 -10  -3  13  200.39   10.97
 -10  -1  14   -0.20    6.54
 -10   1  15  132.86    9.06
  -9 -11  11  474.86   16.75
  -9 -10  11   -2.16    7.93
  -9  -2  11    9.24    6.29
  -9   0  12  235.98   10.19
  -9   3  14  955.24   17.05
  -8 -13  10   -3.76    7.72
  -8 -10   9  760.02   19.36
  -8  -2   9  307.34   10.73
  -7 -13   8   62.88    8.99
  -7 -10   7  107.64    9.14
  -7  -8   7    4.09    6.19
  -7   0   8  270.86    9.40
  -7   2   9   47.42    5.33
  -6 -16   8   39.94    8.58
  -6 -14   7   26.70    7.63
  -6 -12   6  156.30   10.30
  -6   3   8 1654.86   16.30
  -5 -17   7   14.55    7.43
  -5 -15   6  104.08    9.26
  -5  -9   4  268.38   10.63
  -5  -5   4 1194.37   17.05
  -5   2   6  147.31    5.68
  -4 -18   6   11.37    7.30
  -4 -16   5   99.34    9.01
  -4 -14   4  105.87    9.00
  -4 -11   3 1159.85   19.21
  -4  -3   3 3855.32   25.35
   0 -11  -1  171.79    6.36
 -12  -2  19   36.92    8.15
 -12  -1  19   -0.84    6.10
 -11  -8  15   14.26    7.81
 -11  -3  15    0.51    6.98
 -11  -1  16    6.82    6.94
 -10  -8  12   38.24    8.13
 -10  -7  12   73.93    9.42
 -10  -6  12   18.63    7.79
 -10  -5  12  193.90   11.09
 -10  -2  13   68.68    8.20
 -10   0  14 1097.27   20.46
 -10   2  15  379.09   13.01
  -9 -12  11    1.46    8.18
  -9  -9  10  275.37   13.10
  -9  -8  10    0.11    7.23
  -9  -7  10  718.98   18.43
  -9  -6  10  299.59   12.97
  -9  -1  11   35.66    6.84
  -8 -14  10   11.69    8.05
  -8 -12   9   86.69   10.01
  -8  -6   8  609.23   15.67
  -7 -16   9   74.09    9.42
  -7 -14   8   23.71    7.92
  -7 -11   7  330.59   13.50
  -6 -17   8  167.62   11.68
  -6 -15   7  220.63   12.11
  -6 -13   6    4.29    7.13
  -6  -9   5   62.69    7.73
  -6  -7   5  656.01   14.83
  -6  -1   6  103.43    6.56
  -5 -19   8  238.68   13.21
  -5 -18   7  316.98   14.64
  -5 -16   6  248.53   12.51
  -5 -10   4 1072.58   19.04
  -5   0   5 5156.09   28.42
  -4 -15   4  445.78   14.81
  -4 -12   3  185.13    9.53
  -3 -17   4    6.75    6.34
  -3  -2   2  155.03    5.54
  -2  -2   1 3598.79   17.74
  -1 -12   0  216.48    7.74
   1 -10  -2  301.82    6.42
 -12  -5  17   11.51    7.86
 -12  -4  17   -6.87    7.09
 -12  -2  18   29.09    7.99
 -11  -9  14    3.71    8.18
 -11  -8  14   57.75    9.57
 -11  -7  14    4.91    7.85
 -11  -5  14   35.38    7.99
 -11  -4  14   -3.65    7.56
 -11   0  16   75.98    8.50
 -10 -10  12  271.15   13.99
 -10  -9  12   26.51    8.75
 -10  -4  12  116.21    9.54
 -10  -3  12  226.08   11.40
 -10  -1  13  574.93   15.76
 -10   1  14  217.91   10.36
  -9 -13  11   24.67    8.90
  -9 -11  10  106.21   10.44
  -9 -10  10 1081.56   23.63
  -9   0  11 1152.12   19.65
  -8 -13   9   19.39    8.16
  -8 -10   8   38.29    8.33
  -8  -9   8  352.59   13.82
  -8  -8   8  791.12   17.90
  -8  -5   8    2.22    5.91
  -8   4  12  555.80   11.69
  -7 -15   8  182.34   11.92
  -7 -12   7  130.92   10.50
  -7   1   8  215.79    8.25
  -7   4  10   29.76    4.35
  -7   5  11   43.37    4.17
  -6 -16   7   30.09    8.18
  -6 -14   6   53.45    8.57
  -6 -10   5   10.08    6.66
  -5 -17   6  140.76   10.54
  -5 -15   5  447.95   15.09
  -4 -13   3  586.64   15.26
  -4  -2   3  842.86   11.85
  -3 -16   3  213.92   11.23
  -3 -13   2  948.04   17.71
  -3   1   3    3.54    2.43
  -2 -16   2   55.41    7.01
  -1 -13   0   50.49    5.85
   0 -12  -1  211.72    6.92
 -12  -5  16   19.96    8.18
 -12  -3  17    0.78    7.20
 -12  -2  17  101.78    9.68
 -12  -1  18   55.72    8.63
 -11  -3  14  173.23   10.89
 -11  -1  15   71.42    8.25
 -11   1  16   -0.61    6.16
 -10 -11  12   46.90    9.42
 -10  -8  11   -6.05    7.44
 -10  -7  11   48.47    8.58
 -10  -2  12  137.57    9.57
 -10   0  13  522.37   14.77
 -10   3  15   -5.29    5.96
  -9 -12  10  487.21   17.67
  -9  -7   9  121.59    9.60
  -9   2  12  904.79   16.85
  -8 -14   9  212.98   12.77
  -8  -3   8 1798.46   23.80
  -8   2  10  350.48   10.50
  -7 -16   8   16.23    7.47
  -7 -13   7   97.32    9.59
  -7 -10   6   46.12    8.12
  -7  -9   6  100.79    8.98
  -7  -7   6   59.59    6.30
  -7  -6   6   36.93    6.64
  -7  -5   6   -0.33    5.76
  -7  -1   7  446.66   11.10
  -7   3   9  593.31   11.33
  -6 -18   8   20.52    8.17
  -6 -17   7    2.38    7.85
  -6 -15   6   69.54    8.64
  -6 -12   5   51.69    8.12
  -6  -3   5   99.35    6.78
  -6   2   7  119.08    5.52
  -5 -19   7   27.45    8.45
  -5  -2   4 2325.96   20.92
  -4 -16   4   98.28    8.97
  -4  -8   2   10.55    4.92
  -4  -7   2 1536.46   18.98
  -4  -6   2 1417.64   17.69
  -4   1   4 4054.70   21.18
  -3 -14   2    9.33    6.11
  -3  -9   1   56.57    5.69
  -3  -8   1  275.10    8.61
  -3  -7   1 2591.72   22.52
  -2 -14   1   25.60    5.83
  -2  -8   0  365.16    9.13
  -2  -7   0  478.30    9.69
  -2   1   2 1681.69    8.80
   1 -11  -2 3145.38   20.13
 -12  -4  16   45.26    8.79
 -12  -3  16   45.20    8.43
 -12  -1  17   10.99    7.10
 -12   0  18    2.90    6.73
 -11  -9  13   23.56    8.75
 -11  -8  13    2.68    7.81
 -11  -7  13    3.24    7.67
 -11  -6  13   58.94    9.09
 -11  -4  13    9.90    7.09
 -11   0  15   33.55    7.17
 -10 -11  11   84.66   10.38
 -10 -10  11   35.16    9.04
 -10  -9  11  110.89   10.15
 -10  -5  11   12.37    6.89
 -10  -4  11    9.57    7.06
 -10  -1  12  790.40   17.74
  -9 -13  10  113.53   11.42
  -9 -11   9  196.68   12.14
  -9  -9   9   56.25    9.08
  -9   1  11   -0.24    5.56
  -8 -15   9   -0.85    7.54
  -8 -13   8  183.85   12.00
  -8  -9   7   27.78    7.41
  -8  -8   7  190.75   10.96
  -8  -6   7  299.02   12.01
  -8  -2   8  459.54   12.52
  -7 -14   7   64.20    8.56
  -7 -12   6  220.14   11.63
  -7 -11   6   41.55    8.16
  -6 -13   5   50.04    8.23
  -6  -2   5  103.54    6.62
  -5 -18   6  105.59   10.12
  -5 -16   5   16.53    7.27
  -5 -14   4   14.52    7.05
  -5 -10   3   25.09    6.12
  -5  -9   3  442.08   12.65
  -5  -6   3 2485.46   24.80
  -5   1   5  587.29    9.69
  -4 -14   3 1176.47   21.15
  -4 -11   2   86.01    7.97
  -4  -5   2 1017.86   14.64
  -4  -1   3  110.29    5.37
  -3  -5   1 1503.27   15.94
  -3  -1   2 2075.76   14.98
  -2 -10   0 1332.12   16.98
  -2  -9   0    9.14    3.82
  -2  -6   0  369.59    8.04
  -1  -2   0   59.03    2.58
   0  -3  -1 1157.08    6.66
 -13  -2  19  103.73   10.49
 -12  -6  15   43.15    8.45
 -12  -5  15    2.65    7.74
 -12   0  17   -1.97    6.70
 -11  -1  14   42.59    7.67
 -11   1  15    1.05    6.26
 -11   2  16   12.24    5.63
 -10 -12  11    7.10    8.38
 -10  -8  10   37.01    8.02
 -10  -7  10   35.74    7.83
 -10   0  12  100.26    8.67
  -9 -12   9   -4.70    8.02
  -9  -3   9  110.88    8.74
  -9   0  10  532.49   14.13
  -8 -14   8  384.68   15.84
  -8 -11   7  119.78   10.54
  -8 -10   7  846.59   20.13
  -8  -5   7  239.06   10.79
  -8  -4   7 1307.84   20.99
  -8   4  11   13.05    4.96
  -8   5  12   40.66    5.28
  -7 -17   8   21.40    8.64
  -7 -15   7  101.31    9.84
  -7 -13   6   -1.07    7.24
  -7   0   7  147.89    7.12
  -7   2   8   69.23    5.13
  -6 -18   7   52.24    9.18
  -6 -16   6  108.68   10.05
  -6 -14   5   -1.05    6.58
  -6 -10   4   33.53    7.14
  -6  -9   4  291.79   11.51
  -6  -8   4    5.42    6.32
  -6  -7   4  244.07   10.16
  -6   1   6 2484.49   21.12
  -5 -17   5  175.76   11.40
  -5 -15   4  100.61    9.35
  -5 -11   3  350.17   12.26
  -5  -5   3   64.81    6.64
  -5   3   6 3668.70   20.88
  -4 -15   3  258.46   11.64
  -2 -15   1   67.96    6.85
  -2  -5   0  520.91    8.82
  -1  -9  -1 1250.82   14.31
  -1  -8  -1 1106.09   12.83
  -1  -7  -1   38.40    4.16
 -13  -3  18   38.04    9.24
 -13  -2  18  213.89   12.84
 -12  -7  14   35.62    8.72
 -12  -6  14   69.08    9.87
 -12  -2  15   20.35    8.19
 -12  -1  16   56.79    8.55
 -11 -10  12   60.60   10.00
 -11  -9  12   31.58    9.05
 -11  -8  12  107.60   10.22
 -11  -7  12   70.11    7.99
 -11  -6  12   18.49    7.57
 -11  -5  12   46.43    8.71
 -11  -4  12   93.22    9.57
 -11  -2  13    7.99    6.87
 -11   0  14   14.62    6.74
 -10 -11  10   21.48    8.63
 -10 -10  10  109.95   10.85
 -10  -9  10   73.01    9.36
 -10  -4  10   34.89    7.64
 -10   2  13  552.39   14.32
  -9 -14   9  146.62   11.42
  -9 -13   9  196.94   12.75
  -9 -10   8   60.69    9.41
  -9  -9   8 1112.60   23.27
  -9  -8   8    7.74    7.56
  -9  -7   8  642.32   17.39
  -9  -5   8    5.77    6.36
  -9  -2   9  433.63   13.20
  -8 -15   8  201.35   12.59
  -8 -13   7  517.40   17.29
  -8 -12   7   -5.32    7.71
  -7 -16   7  132.15   11.08
  -7 -10   5  969.04   20.23
  -7  -9   5  509.58   15.05
  -7  -7   5   70.59    7.85
  -7  -6   5  258.24   10.75
  -6 -19   7   -1.78    8.00
  -6 -17   6   50.79    8.65
  -6 -15   5    3.77    7.13
  -6 -12   4    8.76    6.96
  -6 -11   4  190.17   10.49
  -6  -4   4    2.04    5.21
  -6  -1   5  477.81   10.70
  -5 -18   5  134.34   10.92
  -5 -13   3   97.28    9.26
  -5 -12   3  397.62   13.24
  -5  -4   3  863.33   13.81
  -4 -13   2  393.93   12.92
  -3 -16   2   88.67    8.23
  -3 -13   1  633.02   14.73
  -2  -1   1  211.73    4.63
  -1  -6  -1   12.05    2.96
 -13  -3  17  173.20   12.21
 -13  -1  18  230.25   12.96
 -12  -4  14   80.96    9.84
 -12  -3  14  438.56   15.69
 -12  -1  15  191.93   11.05
 -12   0  16  266.66   12.58
 -11  -7  11  115.54   10.24
 -11  -3  12   20.44    7.45
 -11  -1  13   19.66    7.03
 -11   1  14   22.99    6.92
 -11   2  15   43.54    7.00
 -10  -3  10   63.28    8.23
 -10   1  12 1555.21   23.15
  -9 -12   8  332.34   15.18
  -9 -11   8   73.20    9.76
  -9  -4   8  137.50    9.54
  -9  -1   9   14.99    6.20
  -9   1  10 1222.51   19.32
  -8 -14   7  144.25   11.38
  -8 -10   6  122.52   10.07
  -8  -9   6  905.53   20.12
  -8  -8   6  145.18   10.05
  -8  -7   6  201.53   10.83
  -8  -2   7  613.35   14.19
  -8   2   9    7.81    5.32
  -7 -17   7   39.38    9.06
  -7 -15   6    1.06    7.43
  -7 -12   5   73.70    8.94
  -7 -11   5    4.98    7.14
  -7  -1   6  503.38   11.92
  -7   1   7  133.06    6.57
  -7   4   9    3.65    3.76
  -6 -18   6   20.50    8.17
  -6 -16   5   52.33    8.66
  -6 -13   4   17.29    7.21
  -6  -3   4   45.92    6.24
  -6   3   7  368.86    8.00
  -5 -16   4  403.16   14.72
  -5 -14   3  249.67   12.02
  -5   0   4  595.91   10.66
  -4 -14   2  198.68   10.38
  -4  -3   2 2170.95   19.21
  -4   0   3 3101.43   19.71
  -3 -14   1  448.96   13.41
  -1 -12  -1  154.10    7.11
   2  -9  -3   20.36    2.22
 -13  -4  16  251.15   13.95
 -13  -3  16  137.82   10.95
 -13  -2  17  197.12   12.58
 -12  -8  13    0.38    8.53
 -12  -7  13   59.10    9.61
 -12  -6  13  164.36   11.82
 -12  -5  13   66.16    9.34
 -12  -2  14  191.00   11.73
 -12   1  16   56.85    7.99
 -11 -10  11   72.56   10.29
 -11  -9  11    3.08    5.55
 -11  -6  11   91.51    9.61
 -11  -5  11    0.33    7.33
 -11  -2  12    0.29    6.75
 -11   0  13  368.82   13.38
 -10 -11   9    5.09    8.18
 -10 -10   9   83.38   10.01
 -10  -8   9   35.66    8.08
 -10  -7   9    1.93    6.80
 -10  -6   9   -5.89    7.06
 -10  -5   9   77.02    8.92
 -10  -2  10  621.62   16.25
 -10   0  11 1549.28   23.49
 -10   3  13  128.89    8.74
  -9 -13   8  138.07   11.53
  -8 -15   7  221.41   13.08
  -8 -12   6  269.16   13.40
  -8 -11   6  913.03   21.15
  -8  -5   6  913.41   18.28
  -7 -16   6    0.94    7.49
  -7 -13   5  541.10   17.03
  -6 -17   5   86.42   10.11
  -6 -14   4   61.58    8.31
  -6   0   5  309.94    8.66
  -5 -17   4   -1.46    7.11
  -5   2   5 2888.24   19.44
  -4 -15   2  169.58   10.36
  -4  -8   1 3053.37   27.33
  -4   2   4  533.68    7.55
  -3  -3   1    8.45    2.89
   0 -10  -2 3064.03   20.87
   0  -9  -2 1118.39   12.13
   0  -8  -2 2817.43   17.65
 -13  -5  15   87.36   10.55
 -13  -4  15  501.96   17.82
 -13  -2  16   21.02    8.05
 -13  -1  17   13.21    6.90
 -12  -8  12   79.59    9.82
 -12  -7  12  132.76   11.19
 -12  -4  13  394.35   15.43
 -12   0  15   -4.97    6.62
 -11  -9  10   22.62    8.00
 -11  -8  10   97.63   10.00
 -11  -7  10  152.54   11.93
 -11  -3  11   27.40    7.66
 -11  -1  12    3.64    6.56
 -11   1  13  238.86   11.55
 -11   2  14   71.81    7.64
 -10 -12   9   -0.04    8.02
 -10  -1  10  394.89   13.26
 -10   2  12   58.95    7.08
  -9 -14   8  232.26   13.34
  -9 -11   7  110.44   10.47
  -9  -9   7   62.36    7.41
  -9  -6   7  291.76   12.69
  -9  -5   7  870.49   18.81
  -9  -2   8  157.17    9.20
  -8 -16   7  173.81   12.43
  -8 -13   6    3.41    7.52
  -8  -4   6    4.01    5.79
  -8   1   8   10.24    4.92
  -8   5  11   22.08    4.57
  -7 -17   6  111.47   10.58
  -7 -10   4  605.85   16.55
  -7  -9   4    1.53    6.74
  -7  -8   4    4.27    6.65
  -7   0   6    5.98    4.82
  -6 -15   4   17.49    7.44
  -6 -11   3  124.99    9.32
  -6 -10   3  322.31   12.17
  -6  -9   3  140.25    8.77
  -6  -7   3   32.30    6.50
  -5 -15   3   97.31    8.78
  -5 -12   2  286.03   11.57
  -5 -11   2    8.59    6.31
  -5  -6   2  447.72   11.68
  -5  -2   3 3707.72   26.26
  -4 -11   1  369.90   11.59
  -4  -7   1  686.70   13.15
  -4  -6   1  711.07   12.94
  -4  -2   2 2152.86   18.37
  -4   6   7  357.78    4.01
  -3 -15   1   31.44    6.57
  -3 -10   0  126.72    7.07
  -3  -9   0 1540.45   18.87
  -3  -8   0  114.19    6.37
  -3   0   2 1261.13   11.05
  -2 -15   0   26.25    6.58
  -1 -14  -1  367.28   10.69
   0 -11  -2    4.32    3.57
   0  -7  -2  248.91    5.53
 -13  -5  14  292.41   14.42
 -13  -3  15   15.51    8.04
 -13  -1  16  508.33   17.36
 -13   0  17  196.46   12.22
 -12  -6  12    8.51    7.50
 -12  -5  12  482.02   17.04
 -12  -2  13   27.42    7.80
 -12   0  14   18.66    7.66
 -12   1  15   23.87    7.14
 -11 -11  10   32.00    9.57
 -11  -6  10   -3.18    7.50
 -11  -2  11   27.06    7.37
 -11   0  12   35.03    7.24
 -10 -11   8   -3.15    7.30
 -10 -10   8   16.09    8.48
 -10  -9   8   49.06    9.05
 -10  -8   8    1.39    7.51
 -10  -3   9    3.67    6.13
 -10   1  11  173.91    9.57
  -9 -12   7   18.66    6.47
  -9  -4   7   57.55    7.99
  -9  -1   8  547.84   14.08
  -8 -15   6   96.98   11.07
  -8 -14   6  359.05   15.35
  -8 -10   5  670.02   18.21
  -8  -9   5  448.49   15.02
  -8  -8   5    1.46    7.00
  -8  -7   5  341.46   12.89
  -8   3   9  224.07    8.51
  -8   4  10  100.90    5.80
  -7 -18   6    0.97    8.68
  -7 -15   5  108.79   10.44
  -7 -12   4    9.79    7.43
  -7 -11   4  135.68   10.23
  -7  -6   4  185.07    9.79
  -6 -18   5   -0.98    7.31
  -6 -16   4  108.91    9.95
  -6 -13   3    5.78    6.70
  -6 -12   3   17.31    7.07
  -5 -16   3    9.96    6.91
  -5 -13   2   10.21    6.79
  -5  -5   2    9.75    5.25
  -4  -5   1 3128.65   24.87
  -4   5   6  193.16    3.63
  -3  -6   0 1014.40   13.88
  -3   2   3  738.50    7.09
  -2  -9  -1   28.38    4.94
  -2  -3   0 1507.17   12.67
 -13  -4  14   24.77    8.73
 -13   0  16   65.99    9.11
 -12  -7  11   34.71    9.06
 -12  -3  12   97.16    9.64
 -12  -1  13   48.60    8.20
 -11  -9   9   26.51    8.28
 -11  -8   9   11.79    7.60
 -11  -4  10  143.82   10.43
 -11  -3  10   15.32    6.95
 -11  -1  11    5.78    6.95
 -11   2  13   -4.82    5.75
 -11   3  14    0.72    5.60
 -10  -5   8    9.18    7.31
 -10  -4   8   13.70    6.78
 -10   3  12   88.77    7.34
  -9 -10   6   40.15    8.67
  -9  -8   6 1080.75   22.23
  -9  -7   6   35.48    8.14
  -9  -3   7   97.56    8.48
  -8 -16   6   74.72    9.68
  -8 -12   5  553.30   17.39
  -8  -5   5  781.70   17.14
  -7 -16   5  221.88   12.87
  -7 -13   4  412.05   15.08
  -6 -17   4    5.55    7.45
  -6 -14   3   10.30    7.12
  -6  -4   3  103.88    7.20
  -6  -1   4  264.33    8.81
  -6   1   5  384.19    9.02
  -5 -14   2    5.28    6.58
  -5  -4   2 1934.50   20.70
  -5  -1   3 1294.40   15.32
  -5   1   4 3922.59   23.79
  -4 -14   1  415.65   13.38
  -3 -13   0  365.96   11.74
  -3  -2   1  917.96   10.71
  -2 -11  -1   17.00    4.48
  -2 -10  -1   69.34    5.15
  -2  -8  -1  112.51    5.71
  -1  -4  -1  645.40    7.69
 -14  -2  17  142.91   12.20
 -13  -6  13  496.12   18.49
 -13  -5  13   13.90    8.21
 -13  -3  14  461.67   16.60
 -13  -2  14   -2.27    6.85
 -13  -1  15   56.56    9.07
 -12  -6  11  332.33   14.88
 -12  -5  11  184.29   12.03
 -12   0  13  129.74   10.37
 -11 -11   9   55.76   10.34
 -11 -10   9   79.98   10.06
 -11  -7   9    4.74    7.26
 -11  -6   9   43.58    8.71
 -11  -5   9   -0.17    6.82
 -10  -9   7  124.97   10.67
 -10  -8   7  155.05   11.01
 -10  -1   9   26.65    6.80
 -10   2  11  105.96    8.07
  -9 -13   6   48.49    8.78
  -9 -12   6  417.49   16.36
  -9 -11   6  394.87   15.37
  -9  -6   6  854.19   19.17
  -9  -5   6  708.44   17.40
  -9   0   8 1504.78   21.52
  -9   4  11   60.83    6.03
  -8 -14   5   23.05    8.29
  -8 -13   5  262.63   13.07
  -7 -17   5   55.88    9.14
  -7 -15   4  180.06   11.42
  -7 -14   4   31.29    7.61
  -7   1   6  650.69   12.29
  -6 -15   3    2.77    7.14
  -6  -3   3    5.09    5.55
  -6   4   7 2179.57   17.31
  -5 -15   2  162.96   10.52
  -4 -15   1   -8.31    5.69
  -4  -4   1 1181.08   15.12
  -4  -1   2  577.57    9.67
  -4   1   3    9.98    3.19
  -3 -14   0  473.29   13.32
  -3  -5   0 1328.18   15.08
  -2 -12  -1   64.22    5.88
  -2  -7  -1  283.88    7.56
   0  -6  -2  337.80    5.53
   1  -4  -2 2949.05    7.16
   2  -7  -3    6.31    1.13
 -14  -2  16  114.23   11.02
 -14  -1  17    0.14    7.64
 -13  -6  12   80.88   10.37
 -13  -4  13  227.51   13.23
 -13  -3  13   87.86   10.28
 -13   0  15   71.58    9.07
 -12  -9  10   29.34    9.43
 -12  -7  10  134.30   11.56
 -12  -4  11   32.66    7.83
 -12  -1  12  232.86   12.11
 -11  -4   9    7.61    7.31
 -11   0  11   88.05    8.49
 -11   3  13   -0.22    6.32
 -10 -13   7    4.10    7.52
 -10 -11   7   18.11    8.47
 -10  -6   7   19.22    7.71
 -10  -2   8   11.79    6.24
  -9 -14   6    2.04    7.61
  -8 -15   5  126.53   11.36
  -8 -11   4  893.81   20.88
  -8 -10   4  754.85   19.09
  -8  -9   4   24.50    7.86
  -8  -8   4  972.53   20.24
  -8   1   7 1276.57   18.15
  -7 -18   5   62.89    9.57
  -7 -16   4   89.55    9.97
  -7 -11   3   13.10    7.39
  -7 -10   3   -4.67    6.79
  -7  -9   3  574.90   15.77
  -7  -8   3  267.45   11.58
  -7  -7   3  255.88   11.04
  -7   4   8    9.30    3.11
  -6 -16   3   46.89    8.49
  -6 -12   2   47.72    7.58
  -6 -11   2   78.02    8.29
  -6 -10   2    1.26    6.03
  -6  -7   2   43.78    6.64
  -5 -16   2    5.31    6.76
  -5 -12   1   24.98    6.72
  -5 -11   1  890.67   18.00
  -5 -10   1  228.14   10.19
  -3 -15   0  177.91    9.48
  -2  -6  -1  368.08    8.01
  -2   0   1  257.33    4.39
 -14  -3  15   59.99    9.76
 -14  -1  16   84.07    9.83
 -13  -5  12  110.72   10.82
 -13  -4  12  117.92   11.57
 -13  -2  13   34.87    8.37
 -13   1  15   49.70    8.66
 -12  -6  10   19.99    8.12
 -12  -5  10   41.05    9.06
 -12  -2  11   96.41    9.66
 -12   2  14   -4.60    6.13
 -11 -11   8   37.99    9.38
 -11 -10   8   95.97   10.86
 -11  -9   8  261.13   13.70
 -11  -8   8   46.56    9.16
 -11  -7   8   14.82    8.16
 -11  -6   8  225.19   12.53
 -11  -1  10  129.68    9.62
 -11   1  11   72.45    7.85
 -11   2  12   19.97    6.47
 -10  -4   7   37.05    7.92
 -10   0   9    7.26    5.79
 -10   3  11  809.57   16.40
  -9 -12   5  229.67   12.88
  -9 -11   5   31.60    8.58
  -9 -10   5  132.70   10.95
  -9  -9   5  917.61   21.24
  -9  -8   5   35.71    8.53
  -9  -7   5  913.71   20.23
  -9  -3   6  165.47    9.63
  -8 -13   4  242.82   12.90
  -8 -12   4   -5.27    7.49
  -8  -7   4  266.14   10.80
  -8  -6   4   22.34    7.15
  -8   4   9  480.88   10.81
  -7 -17   4   76.54   10.03
  -7 -13   3    7.05    7.16
  -7  -6   3  835.79   16.92
  -7  -5   3   41.43    6.74
  -7  -2   4 1682.53   21.18
  -7   0   5 1443.63   18.50
  -7   3   7  382.81    9.00
  -6 -14   2   16.43    6.76
  -6 -13   2   18.54    7.18
  -5 -17   2   12.13    7.31
  -5 -13   1   25.21    7.24
  -5   3   5 1753.27   14.44
  -4 -12   0  871.37   17.31
  -4  -7   0  448.81   11.19
  -4  -3   1 1476.04   16.16
  -1 -12  -2   30.54    4.93
  -1  -9  -2  451.10    8.96
   1 -11  -3  528.66    8.56
   1 -10  -3   11.51    3.31
 -14  -3  14   65.12   10.24
 -14  -2  15   92.67   10.42
 -14   0  16   17.87    7.87
 -13  -7  11  144.98   12.40
 -13  -6  11  295.51   15.07
 -13  -3  12   44.31    8.84
 -13   0  14  323.37   14.12
 -12  -9   9  300.39   15.44
 -12  -7   9   18.06    8.59
 -12  -4  10  316.23   14.21
 -12   0  12  379.54   14.28
 -11  -5   8   48.96    8.77
 -11  -2   9   29.65    7.54
 -11   0  10    0.10    6.59
 -10 -12   6    0.61    8.20
 -10 -11   6    5.81    8.08
 -10 -10   6   12.78    8.24
 -10  -9   6   52.29    9.09
 -10  -8   6  206.73   12.23
 -10  -7   6   46.92    8.58
 -10  -3   7    4.52    6.84
 -10  -1   8  407.54   13.33
 -10   1   9  636.77   15.63
 -10   2  10  435.46   12.78
  -9 -14   5    7.38    7.31
  -9  -6   5  422.25   14.45
  -9  -5   5    9.78    7.17
  -9  -2   6  370.74   12.23
  -9   0   7   93.85    7.47
  -8 -17   5   81.57   10.28
  -7 -18   4   78.25   10.40
  -7 -15   3  198.26   12.24
  -6 -15   2   59.51    8.44
  -5 -15   1   -0.66    6.91
  -5 -14   1  258.39   11.78
  -5  -5   1 1994.86   21.78
  -5  -2   2  437.72   10.00
  -5   0   3    9.15    3.00
  -4 -13   0   25.43    6.68
  -4  -6   0 1556.25   18.69
  -3 -10  -1  935.25   15.55
  -3  -9  -1  337.94    9.53
  -3  -8  -1 1461.72   18.02
  -3  -1   1  928.50   10.47
  -2  -5  -1 1109.21   12.41
  -2  -2   0   50.12    2.98
   1  -9  -3 1282.82   10.78
 -14  -4  13  116.55   12.15
 -14  -2  14   58.83    9.99
 -14  -1  15   30.62    8.63
 -13  -5  11  172.55   12.25
 -13  -4  11   36.88    8.23
 -13  -2  12  537.96   17.65
 -13   1  14   -1.51    7.81
 -12  -6   9   98.52   10.77
 -12  -5   9  661.00   19.48
 -12  -3  10   13.95    7.03
 -12   1  12  176.37   10.67
 -11 -12   7   12.21    8.73
 -11 -11   7   86.58   10.86
 -11 -10   7   99.42   10.72
 -11  -9   7    3.68    8.18
 -11  -8   7   30.58    8.86
 -11  -7   7   59.65    9.27
 -11  -4   8  174.04    9.96
 -11  -1   9   82.01    8.91
 -11   3  12    6.80    6.48
 -10 -14   6   14.42    8.32
 -10 -13   6    8.57    8.09
 -10  -6   6   18.49    7.30
 -10  -5   6   94.60    9.36
 -10  -2   7   17.21    6.50
  -9 -15   5  114.95   11.24
  -9  -4   5 1213.99   21.58
  -9   4  10  520.81   12.03
  -9   5  11   15.32    4.48
  -8 -16   4  369.58   15.87
  -8 -15   4   20.53    8.02
  -8 -11   3  120.26   10.08
  -8 -10   3  225.61   12.02
  -8  -9   3  608.84   17.04
  -8   2   7  113.13    6.73
  -7 -16   3   57.02    9.17
  -7 -11   2    7.71    7.14
  -7 -10   2  434.56   14.47
  -7  -9   2 1105.10   20.98
  -6 -16   2   58.76    8.84
  -6 -11   1   46.48    8.20
  -6  -9   1   62.79    7.31
  -5 -16   1   69.11    8.84
  -5   2   4   37.49    3.75
  -4 -15   0  264.50   11.54
  -3  -7  -1  954.66   14.10
  -3   1   2 3760.64   17.33
  -1  -7  -2   87.12    4.37
  -1  -3  -1 1505.08   10.48
   0  -5  -2  499.52    5.97
 -14  -3  13   85.66   10.28
 -14   0  15   53.94    8.81
 -13  -7  10   94.35   11.25
 -13  -6  10   68.25   10.07
 -13   0  13   83.90    9.53
 -12 -10   8  103.76   12.09
 -12  -9   8   69.89   10.49
 -12  -8   8   35.51    9.43
 -12  -4   9   13.47    7.93
 -12  -2  10  324.98   13.52
 -12   0  11  482.12   15.58
 -11  -6   7   -1.97    7.63
 -11  -5   7  375.09   14.84
 -11   1  10    2.00    6.42
 -10 -10   5   25.89    7.97
 -10  -9   5    1.90    7.24
 -10  -4   6    5.17    6.93
 -10   0   8    7.22    6.08
  -9 -12   4    4.16    7.57
  -9 -10   4   45.26    8.88
  -9  -9   4  232.66   12.56
  -9  -8   4  750.36   19.07
  -9  -7   4   22.40    7.77
  -9  -1   6  832.69   16.98
  -8 -13   3   24.72    7.91
  -8 -12   3  197.09   11.93
  -8  -8   3   45.80    6.44
  -8  -3   4   38.55    7.06
  -7 -17   3  197.46   12.76
  -7 -13   2  112.46    9.81
  -7  -7   2  370.31   12.63
  -7   1   5 1389.38   17.53
  -6 -17   2   22.27    7.82
  -6 -13   1  100.05    9.22
  -6 -12   1    0.97    6.97
  -6  -7   1   30.45    6.40
  -6  -3   2    5.42    5.63
  -6  -1   3  174.03    7.55
  -6   1   4   48.20    4.91
  -5 -12   0  800.54   18.04
  -5 -11   0  112.06    8.51
  -5 -10   0  278.57   10.88
  -5  -4   1  978.01   15.24
  -4 -16   0   13.23    6.89
  -4  -5   0  180.37    7.52
  -4  -2   1 1887.17   17.44
  -3  -3   0   70.39    4.09
  -2 -11  -2   17.82    5.13
   0  -2  -1  511.83    3.57
   1  -8  -3   57.19    2.96
 -14  -4  12   41.27    9.22
 -14  -2  13   29.18    8.41
 -14  -1  14    6.80    6.92
 -13  -5  10  152.09   11.76
 -13  -4  10  127.19   10.58
 -13  -2  11   38.73    8.62
 -13   1  13  351.20   14.08
 -12  -7   8  313.15   13.97
 -12  -6   8  280.00   14.19
 -12  -1  10   98.48    9.40
 -12   2  12  105.12    9.50
 -11 -11   6  138.35   11.90
 -11 -10   6   11.92    8.52
 -11  -9   6   67.99    9.92
 -11  -8   6   67.50    9.35
 -11  -4   7   33.52    8.29
 -11   0   9    7.51    6.50
 -10 -13   5   -0.32    7.68
 -10 -12   5    8.01    7.86
 -10  -8   5   26.23    7.74
 -10  -6   5    5.10    7.06
 -10  -3   6   -4.74    6.55
 -10  -1   7  192.80   10.23
  -9 -13   4    9.46    7.29
  -9  -6   4  224.62   11.66
  -8 -14   3   12.07    7.57
  -8  -5   3  140.41    9.47
  -7 -18   3   59.82    9.56
  -7 -14   2    4.24    6.76
  -7  -6   2  101.57    8.01
  -7   5   8   63.10    4.50
  -6 -15   1   73.92    9.33
  -6 -14   1    6.76    6.79
  -5 -14   0   22.36    7.53
  -5 -13   0    2.52    6.63
  -5  -1   2   52.82    5.22
  -3 -15  -1  310.71   11.64
  -2 -13  -2    5.85    5.64
  -2  -9  -2 1046.59   14.44
  -2  -8  -2  263.73    7.98
  -2  -4  -1  923.36   10.89
  -1  -6  -2   25.76    3.15
   0 -12  -3  100.23    5.60
   0 -10  -3  101.95    5.10
 -14  -5  11    9.76    7.78
 -14   0  14   77.41    9.69
 -13  -7   9   -0.16    8.88
 -13  -6   9  174.94   12.87
 -13  -3  10   14.62    7.77
 -13  -1  11  241.84   13.30
 -13   0  12   32.72    8.08
 -12 -10   7   86.85   11.52
 -12  -9   7    9.65    8.63
 -12  -8   7  477.31   17.68
 -12  -5   8   27.02    6.65
 -12  -4   8  375.47   15.26
 -12   0  10   18.46    7.48
 -12   1  11   29.25    7.40
 -11 -12   6  211.29   13.65
 -11  -7   6   55.17    9.24
 -11  -6   6  414.90   15.76
 -11  -3   7   39.53    8.11
 -11  -1   8  358.92   13.47
 -11   2  10   -7.85    5.62
 -11   3  11   44.05    6.69
 -10 -14   5    9.95    7.78
 -10  -5   5   20.02    7.63
 -10   1   8   33.69    6.78
  -9 -16   4   33.01    9.04
  -9 -15   4   -0.12    8.06
  -9  -2   5   38.03    7.04
  -8 -16   3   43.85    9.26
  -8   3   7  782.21   13.84
  -8   5   9   29.06    4.63
  -7 -16   2  108.18   10.34
  -7  -2   3    8.60    5.79
  -7   0   4   23.39    5.45
  -7   3   6  973.95   14.01
  -6 -16   1   45.91    9.22
  -6   4   6 1244.48   13.31
  -5 -15   0  125.01    9.62
  -5  -3   1 1034.41   15.17
  -5   1   3  455.96    8.86
  -4 -13  -1  872.90   17.90
  -4 -12  -1  528.58   13.99
  -4  -8  -1  758.00   14.36
  -4  -4   0 1748.86   18.07
  -4   2   3 3857.98   19.58
  -3  -5  -1 1023.02   13.53
 -15  -1  15   -5.21    7.80
 -14  -4  11  294.65   14.88
 -14  -2  12   63.09    9.64
 -13  -5   9  184.00   12.54
 -13   1  12  222.18   12.65
 -13   2  13  119.69    9.89
 -12  -7   7  180.09   12.73
 -12  -6   7    3.58    8.13
 -12  -3   8   43.70    8.72
 -11  -5   6   49.97    8.97
 -11   1   9  132.18    9.36
 -10 -12   4   18.68    8.36
 -10 -11   4    4.67    8.13
 -10 -10   4    0.28    7.95
 -10  -9   4   66.69    9.67
 -10  -8   4    1.52    7.65
 -10  -4   5   27.30    7.67
 -10  -2   6   63.24    6.70
 -10   0   7    5.12    5.99
  -9 -13   3  100.52   10.21
  -9 -12   3   37.73    8.48
  -9 -11   3  171.79   11.78
  -9 -10   3  123.53   10.31
  -9  -9   3   54.67    8.94
  -9  -7   3  364.36   13.75
  -9  -4   4    6.38    6.46
  -9   3   8   85.76    6.63
  -8 -17   3  139.93   11.88
  -8 -13   2  281.27   13.70
  -8 -12   2   72.65    9.29
  -8 -10   2  522.25   15.55
  -8  -8   2  265.95   12.26
  -8   2   6  310.58    9.58
  -7 -13   1   30.61    8.02
  -7 -12   1  119.05    9.89
  -7 -11   1  632.72   17.35
  -7 -10   1    9.88    7.03
  -7  -9   1   59.41    8.17
  -7   2   5 1579.12   18.32
  -6 -17   1   -1.81    7.24
  -6 -11   0   42.87    7.47
  -6 -10   0   87.30    8.27
  -6  -2   2   50.77    4.85
  -6   0   3 1096.22   15.13
  -6   3   5   10.86    4.02
  -5 -16   0   44.33    7.79
  -4 -15  -1  117.06    9.28
  -4 -14  -1  163.33    9.46
  -4  -7  -1 2036.39   21.97
  -4  -1   1  834.84   11.55
  -3  -2   0    2.51    3.75
  -2  -7  -2  237.82    7.07
 -15  -1  14    2.28    7.71
 -14  -5  10   29.13    8.97
 -14  -3  11   49.36    9.42
 -14  -1  12   -5.35    7.22
 -14   0  13   10.54    7.57
 -13  -8   8   10.50    8.09
 -13  -7   8  162.82   12.63
 -13  -6   8    5.37    7.79
 -13  -4   9   33.51    8.37
 -13  -3   9  353.51   15.67
 -13   0  11  220.06   12.39
 -12 -10   6   16.63    9.15
 -12  -5   7  598.86   18.92
 -12  -2   8  364.88   14.45
 -12   3  12    7.61    6.16
 -11 -12   5  188.52   13.18
 -11 -11   5    3.84    8.51
 -11 -10   5  114.41   10.91
 -11  -9   5   25.73    8.91
 -11  -8   5   24.28    8.69
 -11  -7   5  188.90   12.43
 -11   0   8   77.64    8.32
 -10 -13   4   12.74    7.65
 -10  -7   4   15.61    7.89
 -10  -3   5   17.42    7.34
 -10  -1   6   10.44    6.49
 -10   2   8   56.37    7.04
  -9 -15   3   49.04    9.58
  -9  -6   3  149.30   10.29
  -8 -15   2  252.46   13.83
  -8 -14   2  218.64   12.59
  -8  -6   2    9.43    7.07
  -8   1   5  194.44    9.00
  -7 -15   1   30.50    7.83
  -7 -14   1  209.18   12.10
  -7  -7   1  441.09   13.59
  -6 -14   0    6.85    6.88
  -6 -13   0   43.20    7.80
  -6 -12   0   70.80    8.10
  -6  -9   0  317.08   11.65
  -6  -8   0    1.38    5.64
  -6  -4   1  591.52   13.40
  -5  -5   0   49.44    6.01
  -5  -2   1 1242.58   16.01
  -4  -3   0 1681.67   17.43
  -3 -11  -2  289.51    9.89
  -3 -10  -2   37.12    5.24
  -3  -9  -2  264.73    8.70
  -3   0   1 1412.88   11.95
  -2  -1   0  269.56    5.24
  -1 -11  -3   -0.32    3.98
  -1  -5  -2 1460.71   12.26
 -15  -2  13   21.64    8.68
 -14  -4  10  104.80   10.83
 -14  -2  11    6.61    8.08
 -14   1  13   15.86    8.52
 -13  -5   8   22.96    8.58
 -13   2  12   -2.84    7.14
 -12  -9   6  222.49   13.47
 -12  -8   6   40.24    9.39
 -12  -7   6  136.10   11.77
 -12  -4   7  224.22   12.89
 -12   0   9  666.89   17.86
 -11  -1   7   20.90    7.33
 -11   2   9   25.42    6.63
 -11   3  10   36.05    6.57
 -11   4  11    5.55    5.41
 -10  -5   4  297.85   13.21
 -10   1   7   17.69    6.27
  -9 -16   3   -6.93    8.10
  -9  -5   3   10.73    7.13
  -9  -2   4    4.30    5.90
  -8  -5   2  593.68   15.45
  -7 -16   1   92.85   10.31
  -6 -15   0   87.47    9.34
  -6  -7   0   10.74    5.80
  -6  -1   2   18.85    5.11
  -6   2   4  801.21   12.06
  -5 -14  -1   78.35    8.81
  -5 -13  -1   80.71    8.70
  -5 -12  -1   -0.11    6.29
  -5 -11  -1  479.93   13.74
  -5 -10  -1  314.32   11.46
  -5  -4   0  861.50   14.70
  -5   0   2  114.54    5.85
  -5   6   7    3.93    2.21
  -4   1   2  473.31    8.00
  -3 -14  -2  250.43   10.26
  -3  -4  -1 3093.79   21.94
  -2  -3  -1  252.19    6.07
  -1 -10  -3    4.57    3.34
  -1  -9  -3   21.87    4.22
   0  -4  -2  878.48    7.00
 -15  -1  13   31.22    8.75
 -15   0  14   28.53    8.44
 -14  -5   9   11.28    8.41
 -14  -3  10   46.67    9.33
 -14  -1  11   82.47    9.85
 -14   0  12    6.49    7.58
 -13  -8   7   40.21    9.88
 -13  -7   7   56.25   10.06
 -13  -4   8  430.86   16.76
 -13   1  11   34.21    8.09
 -12  -6   6  265.69   13.79
 -12  -5   6  119.14   11.06
 -12  -3   7  302.24   14.06
 -12  -1   8  925.74   21.18
 -12   2  10  226.20   11.90
 -12   3  11  253.55   11.98
 -11 -12   4   44.32    9.47
 -11 -11   4  316.40   15.71
 -11 -10   4    2.44    8.42
 -11  -9   4  217.18   13.27
 -11  -5   5  153.23   10.90
 -11  -2   6   10.92    7.48
 -11   1   8    7.24    6.67
 -10 -13   3   -3.43    7.65
 -10 -12   3    3.83    7.95
 -10 -11   3   31.05    8.78
 -10 -10   3   14.40    8.32
 -10  -9   3   47.42    9.25
 -10  -8   3   -1.01    7.57
 -10  -4   4   89.90    9.30
 -10  -2   5   28.94    7.29
 -10   0   6  132.72    9.01
  -9 -14   2   26.92    8.21
  -9 -13   2  153.77   11.64
  -9 -12   2   10.27    7.72
  -9 -11   2   -1.02    7.16
  -9 -10   2   29.37    7.94
  -9  -9   2   25.19    8.27
  -9  -8   2  323.66   13.77
  -9  -4   3   29.59    7.38
  -8 -17   2    8.18    8.16
  -8 -13   1   -0.94    7.26
  -8 -12   1  263.41   13.04
  -8 -11   1  229.32   12.46
  -8 -10   1   17.19    7.69
  -8  -9   1   68.75    8.88
  -8  -8   1  150.85   10.08
  -7 -17   1  105.18   10.51
  -7 -12   0  700.81   18.40
  -7 -11   0  126.01   10.07
  -7 -10   0  298.48   12.36
  -7  -5   1  329.22   11.20
  -6 -16   0   11.15    7.33
  -6  -3   1  538.19   12.59
  -6   1   3  122.18    6.85
  -5 -15  -1   44.93    7.74
  -5   3   4   18.64    3.06
  -4 -12  -2  585.01   14.88
  -4  -5  -1 3072.57   25.23
  -3  -7  -2    8.47    4.30
 -15  -2  12    2.42    7.99
 -15   0  13    8.48    8.25
 -14  -4   9   51.51    9.59
 -14  -2  10   17.51    8.59
 -14   1  12   15.58    7.56
 -13  -6   7  108.82   10.85
 -13  -5   7  146.32   12.04
 -13  -3   8   42.33    9.01
 -13  -1   9  296.96   13.95
 -12 -10   5  241.23   15.03
 -12  -9   5   26.07    9.20
 -12  -2   7  474.33   16.29
 -12   0   8    6.99    7.62
 -12   1   9  328.29   13.27
 -11  -8   4  266.01   13.76
 -11  -7   4   24.22    8.45
 -11  -4   5  357.83   14.21
 -10 -14   3   11.35    8.11
 -10  -7   3    9.03    7.70
 -10  -6   3   17.75    7.80
 -10  -3   4   78.97    8.36
 -10  -1   5    0.53    5.87
  -9 -15   2   58.80    9.61
  -9  -7   2  313.66   13.42
  -9  -1   4    3.65    5.74
  -9   3   7   74.15    6.40
  -9   4   8  215.72    8.38
  -8 -15   1   11.60    7.99
  -8  -7   1   69.26    8.52
  -8   3   6  661.67   12.64
  -8   5   8  271.83    8.09
  -7 -13   0  270.83   12.95
  -7  -9   0  803.77   18.44
  -7  -8   0  123.21    9.33
  -7   0   3   88.84    6.79
  -6 -12  -1  107.08    9.16
  -6 -11  -1  176.50   10.28
  -6 -10  -1    2.38    6.92
  -5 -16  -1   14.22    5.76
  -5   2   3  790.00   10.78
  -4 -14  -2  357.69   12.67
  -4 -13  -2   33.93    6.73
  -2 -13  -3   12.71    5.61
  -2 -12  -3  161.33    7.47
  -2 -11  -3   -2.10    3.79
  -2 -10  -3   21.59    4.91
  -1  -8  -3  208.00    6.10
  -1  -2  -1 2974.48   13.31
 -15  -2  11    7.37    9.08
 -15  -1  12   -0.24    7.78
 -14  -5   8    5.00    8.01
 -14  -3   9  243.11   13.88
 -14  -1  10    1.56    7.57
 -14   0  11   31.47    8.17
 -13  -8   6   23.29    9.13
 -13  -4   7   71.06   10.08
 -13  -2   8  121.58   10.58
 -13   1  10  140.94   10.58
 -13   2  11  911.57   20.98
 -12  -6   5    1.82    8.08
 -11  -6   4  323.10   14.35
 -11  -5   4  165.56   11.40
 -11  -3   5   93.16    9.69
 -11   2   8  149.91    9.43
 -11   3   9   -1.77    5.84
 -11   4  10  103.31    7.87
 -10 -11   2  143.20   11.26
 -10  -5   3   59.70    8.80
 -10   1   6    4.45    5.48
 -10   2   7   19.59    6.27
  -9 -16   2   21.37    8.09
  -9  -5   2    8.23    7.10
  -8 -16   1   46.47    9.51
  -8  -6   1  457.67   14.38
  -8  -3   2    1.85    5.82
  -8   2   5  860.01   14.88
  -8   6   9  518.51   10.13
  -7 -16   0   20.76    8.01
  -7 -15   0  387.01   15.53
  -7  -7   0 1232.09   21.25
  -7   5   7   82.36    4.54
  -6 -15  -1   37.19    8.39
  -6 -13  -1   71.01    8.53
  -6  -9  -1  106.30    8.56
  -6  -8  -1  445.52   13.15
  -5  -6  -1  160.69    8.10
  -5  -3   0  598.69   12.28
  -5  -1   1   27.81    3.82
  -4 -15  -2   41.84    7.26
  -4  -8  -2 2369.81   24.65
  -4  -4  -1 1083.73   14.97
  -4   0   1  602.50    9.62
  -3  -6  -2  732.08   12.26
  -2  -9  -3  275.40    8.00
  -2   1   1   80.07    2.55
 -15  -3  10    6.74    8.56
 -15   0  12    4.93    7.71
 -15   1  13   68.32    9.70
 -14  -4   8    9.10    8.20
 -14  -2   9   23.82    8.45
 -14   1  11  147.24   11.49
 -14   2  12    0.32    6.89
 -13  -3   7  499.61   17.62
 -13  -1   8  133.45   10.61
 -13   0   9  328.48   13.91
 -12 -10   4   41.15    9.82
 -12  -9   4  156.31   12.63
 -12  -5   5  325.06   15.14
 -12   2   9  124.38    9.41
 -12   3  10  244.77   11.35
 -12   4  11   16.23    5.98
 -11 -12   3  143.09   12.41
 -11  -9   3   61.40    9.91
 -11  -8   3    1.17    8.05
 -11  -4   4   66.28    8.84
 -11  -2   5  282.34   12.82
 -11   1   7   21.43    6.75
 -10 -14   2   59.39   10.61
 -10 -13   2   25.08    8.75
 -10 -12   2   18.88    7.76
 -10 -10   2   15.69    8.03
 -10  -9   2   -6.89    7.73
 -10  -8   2   53.10    9.11
 -10  -4   3   25.47    7.72
 -10  -2   4  129.27    9.61
 -10   0   5    7.55    5.94
  -9 -13   1   72.08   10.01
  -9 -12   1   -1.56    7.46
  -9 -11   1    2.62    7.18
  -9  -9   1  252.87   13.03
  -9  -8   1    1.76    7.46
  -9  -2   3    8.09    6.46
  -8 -13   0  245.57   13.31
  -8 -12   0  195.67   12.14
  -8 -10   0  831.26   20.19
  -8  -9   0   85.12    9.02
  -8  -5   1    6.44    6.75
  -7  -6   0    5.47    6.55
  -7  -1   2  909.27   15.73
  -7   2   4   20.88    4.53
  -5 -14  -2  100.78    9.22
  -5 -13  -2    2.68    6.12
  -5 -12  -2   31.32    6.71
  -5 -11  -2  592.11   15.24
  -5 -10  -2   15.49    6.32
  -5  -5  -1  172.71    8.09
  -5   1   2   85.19    5.19
  -5   7   8  947.12    6.63
  -3 -11  -3   31.57    6.35
  -3  -1   0 4693.49   23.01
  -3   2   2  187.99    4.11
  -2  -8  -3   56.28    5.31
  -1  -7  -3  267.71    6.81
 -15  -2  10   56.32    9.26
 -15  -1  11   74.74   10.15
 -14  -5   7  105.55   10.92
 -14  -3   8    4.96    7.87
 -14  -1   9   21.27    7.61
 -14   0  10   76.11    9.68
 -13  -8   5   21.81    9.31
 -13  -5   6    3.79    7.80
 -13  -4   6   -1.07    7.67
 -13  -2   7  226.55   12.83
 -13   1   9   -0.43    6.44
 -13   2  10   63.57    8.62
 -12  -8   4  270.81   14.43
 -12  -7   4   21.97    8.93
 -12  -2   6   51.82    8.45
 -12   0   7  351.77   14.20
 -11  -7   3  580.16   18.68
 -11  -6   3  124.92   10.63
 -11   0   6  114.73    9.38
 -10  -7   2    5.37    7.73
 -10  -6   2   12.00    7.15
  -9 -16   1   -1.53    8.17
  -9 -15   1   15.46    8.46
  -9  -7   1  116.25   10.02
  -9  -4   2  176.57    9.26
  -9   0   4 1841.09   24.29
  -8 -15   0  156.60   11.84
  -8 -14   0   66.15    9.51
  -8  -8   0    4.47    7.21
  -8  -4   1   66.98    8.06
  -7 -14  -1  180.51   11.38
  -7 -13  -1  179.57   11.40
  -7 -11  -1  509.39   16.10
  -7 -10  -1  554.58   16.22
  -7  -5   0  144.75    9.21
  -6   3   4    1.94    3.31
  -5 -15  -2   60.30    8.10
  -3 -14  -3    5.45    5.61
  -3 -10  -3  482.26   11.65
  -3  -9  -3  741.52   13.86
  -3  -5  -2 1947.90   18.59
   0 -12  -4  562.74   10.26
   1 -11  -4    1.16    3.15
 -15  -3   9  105.38   11.56
 -15   1  12   85.09   10.00
 -14  -4   7   17.67    8.43
 -14  -2   8    7.58    8.07
 -14   2  11    2.28    7.10
 -13  -6   5   95.29   11.07
 -13  -3   6  335.02   15.01
 -13   0   8   84.25    9.62
 -12  -5   4   36.79    8.75
 -12  -3   5   26.52    8.44
 -12  -1   6  426.71   15.51
 -11 -12   2    1.30    8.22
 -11 -11   2  219.32   13.87
 -11 -10   2  227.71   13.96
 -11  -5   3   18.24    8.31
 -11  -3   4  702.71   18.60
 -11   2   7  107.57    8.68
 -11   3   8   34.24    6.78
 -11   4   9    3.44    5.44
 -10 -13   1   33.73    8.88
 -10 -12   1   58.02    9.39
 -10 -11   1   68.60    9.92
 -10 -10   1   13.84    8.01
 -10  -5   2   13.30    7.61
 -10  -1   4    5.93    6.55
 -10   2   6   51.77    6.82
  -9  -6   1  331.81   13.49
  -9  -3   2   24.18    7.19
  -9   3   6  256.55    9.40
  -8 -17   0   60.14    9.96
  -8 -16   0  184.20   12.83
  -7 -16  -1  204.33   12.99
  -7 -15  -1  176.20   11.96
  -7  -9  -1   68.61    6.99
  -7  -8  -1  450.17   14.38
  -7   7   9    5.55    2.63
  -6 -13  -2    0.41    7.29
  -6 -12  -2    6.65    7.09
  -6 -11  -2  396.72   13.83
  -6  -1   1  181.89    7.90
  -6   2   3  134.26    6.10
  -5  -4  -1  340.73   10.31
  -5  -2   0  809.50   13.43
  -4 -12  -3  438.47   13.03
  -4  -3  -1  673.86   11.76
  -4   3   3 3406.72   17.34
  -3  -8  -3    4.14    4.95
  -2  -7  -3  156.44    6.17
  -2  -4  -2 1982.93   15.90
  -2  -2  -1  154.34    4.39
   0  -6  -3 4190.04   18.41
 -15  -2   9    5.71    8.32
 -15  -1  10   38.98    8.54
 -14  -6   6   59.14   10.98
 -14  -3   7    0.02    7.83
 -14   0   9    8.76    7.57
 -13  -8   4    5.02    8.08
 -13  -5   5   64.16   10.04
 -13  -1   7   85.99    9.60
 -12  -9   3  226.94   14.16
 -12  -8   3   56.79   10.21
 -12  -4   4   26.74    8.33
 -12  -2   5  452.09   16.33
 -12   1   7  561.27   16.63
 -12   2   8  691.43   17.55
 -12   3   9  620.22   16.59
 -12   4  10  905.30   18.90
 -11  -9   2  274.51   14.39
 -11  -8   2  327.32   15.24
 -11  -7   2  198.12   12.40
 -11  -2   4  146.37   10.61
 -11   1   6    1.00    6.45
 -11   5  10    7.66    4.64
 -10 -14   1  118.49   11.58
 -10  -2   3   68.95    8.43
 -10   1   5   21.36    6.50
  -9 -15   0    1.76    8.74
  -9 -14   0   -6.20    7.80
  -9 -13   0    2.07    7.96
  -9 -12   0   22.48    8.19
  -9 -11   0    0.76    7.63
  -9  -9   0   16.46    8.14
  -9  -5   1  282.32   12.55
  -9   6   9  147.86    7.02
  -8 -13  -1   92.36   10.53
  -8 -12  -1  112.05   10.45
  -8 -11  -1   26.24    7.90
  -8  -6   0  375.50   13.20
  -8   2   4  212.43    9.20
  -8   3   5   45.15    5.01
  -8   4   6   87.09    5.78
  -8   5   7  137.39    6.44
  -7  -7  -1    4.40    6.73
  -7   0   2   64.59    6.27
  -6 -15  -2   77.19    9.07
  -6 -14  -2  225.65   11.75
  -6 -10  -2   22.34    6.93
  -5   0   1  581.30   10.72
  -4  -1   0  408.75    8.79
  -1 -11  -4  134.15    6.36
  -1  -6  -3  400.57    7.59
   2 -10  -4  371.57    4.97
 -15  -3   8    6.80    8.54
 -15   0  10   21.65    8.27
 -15   1  11    3.65    7.59
 -14  -5   6   -6.07    8.19
 -14  -4   6   25.94    8.42
 -14  -2   7   71.55    9.72
 -14  -1   8    4.28    7.23
 -14   2  10   13.14    8.41
 -13  -7   4   22.25    8.92
 -13  -4   5   89.80   10.65
 -13  -2   6   -6.00    7.58
 -13   1   8  118.79   10.16
 -12  -7   3  356.35   15.89
 -12   0   6  651.22   18.25
 -11  -6   2   23.31    8.69
 -11   0   5   38.32    7.71
 -10  -7   1   39.92    8.80
 -10  -4   2  275.21   11.67
 -10   0   4  139.66    9.37
  -9 -16   0  140.77   12.33
  -9  -8   0  138.54   10.45
  -9  -7   0    8.02    7.48
  -9  -4   1   26.22    7.59
  -8 -15  -1   -1.73    7.60
  -8 -14  -1   15.34    7.93
  -8 -10  -1  638.61   17.98
  -8  -9  -1   91.43    9.66
  -8  -5   0  211.50   10.93
  -8   1   3   28.32    5.55
  -8   6   8  291.06    8.02
  -6  -8  -2  306.83   11.65
  -6  -2   0  189.15    8.39
  -6   1   2   44.40    5.22
  -5 -13  -3   22.28    7.52
  -5 -12  -3  142.65    9.41
  -5 -11  -3   16.67    7.25
  -5  -6  -2  510.98   12.72
  -4  -5  -2 1206.24   16.45
  -4   2   2  173.70    5.12
  -3  -7  -3 1217.98   16.14
  -3  -2  -1 1905.66   16.17
  -2 -13  -4  246.65    9.77
  -2 -12  -4   41.94    6.25
 -15  -2   8    4.56    8.31
 -15  -1   9   56.22    9.79
 -14  -6   5   46.71   10.44
 -14  -3   6   11.73    7.63
 -14   0   8   -3.32    7.55
 -13  -6   4   32.75    7.24
 -13  -5   4   84.79   10.82
 -13  -3   5   10.56    8.43
 -13  -1   6  108.44   10.27
 -12 -10   2  173.31   13.34
 -12  -9   2   85.66   11.07
 -12  -5   3  157.80   12.16
 -12  -3   4  716.34   19.78
 -12   3   8   56.82    8.32
 -11 -12   1  158.12   12.75
 -11 -11   1  220.97   14.01
 -11 -10   1   89.43   11.07
 -11  -5   2  319.17   14.47
 -11  -1   4  231.11   11.93
 -11   2   6  220.18   11.22
 -11   3   7    3.87    6.08
 -11   4   8  231.50   10.87
 -10 -14   0   -1.71    7.59
 -10 -13   0  219.84   13.94
 -10 -12   0    1.58    7.83
 -10 -11   0   35.41    8.89
 -10 -10   0  598.55   19.43
 -10  -6   1   11.08    5.65
 -10  -3   2    0.45    7.18
 -10  -1   3  162.36   10.05
  -9  -6   0  307.32   13.33
  -8 -16  -1  237.81   14.05
  -8  -8  -1   15.63    7.14
  -7 -15  -2   60.57    9.05
  -7 -14  -2  152.97   11.14
  -7 -13  -2   -0.76    6.95
  -7 -12  -2  233.13   11.98
  -7 -11  -2  797.53   19.50
  -7 -10  -2  172.42   10.86
  -7  -9  -2 1161.48   21.96
  -7  -5  -1  725.94   16.13
  -7   2   3 2943.62   25.07
  -7   3   4  311.26    8.56
  -6  -7  -2   21.43    6.18
  -6   0   1  335.20    9.52
  -5 -15  -3   67.22    8.42
  -5 -14  -3   34.06    7.32
  -5 -10  -3  381.09   12.41
  -5  -1   0   21.36    4.96
  -5   3   3 2399.31   17.49
  -2 -11  -4  613.67   12.40
  -2 -10  -4   27.06    5.03
  -2  -6  -3  753.57   11.21
  -2   0   0 3004.31   14.34
  -1  -9  -4    4.09    3.79
   0  -9  -4   17.50    3.43
 -15  -3   7   39.60    9.79
 -15   0   9  110.26   11.00
 -15   1  10   -6.56    7.47
 -14  -5   5   33.57    9.54
 -14  -1   7   81.38    9.83
 -13  -7   3   -4.26    8.47
 -13  -4   4   41.34    9.34
 -13  -2   5  550.10   18.57
 -13   3   9  842.53   20.08
 -12  -8   2  260.40   14.38
 -12  -7   2  252.09   14.46
 -12  -4   3  923.78   22.72
 -12  -2   4   29.63    8.55
 -12   1   6  244.15   12.20
 -12   2   7   15.37    7.05
 -12   4   9  337.02   12.73
 -11  -8   1   12.35    8.76
 -11  -7   1   16.44    8.72
 -11  -4   2  220.34   12.70
 -11  -2   3  141.40   10.76
 -10  -9   0    1.10    7.67
 -10  -8   0   25.73    8.61
 -10   1   4  280.00   11.33
 -10   2   5  184.72    9.69
  -9 -15  -1   17.81    8.40
  -9 -14  -1   31.41    9.22
  -9 -13  -1   47.34    9.20
  -9 -12  -1   16.37    8.29
  -9 -10  -1   -6.25    7.47
  -9  -9  -1   25.61    8.33
  -9  -5   0  334.72   13.42
  -9  -3   1    3.29    6.84
  -9  -1   2   14.85    6.69
  -7 -16  -2   18.21    8.17
  -7  -8  -2  297.00   12.40
  -7   1   2  753.93   14.01
  -6 -14  -3   32.15    8.62
  -6 -13  -3  125.08    9.67
  -6 -12  -3  205.13   11.13
  -6 -11  -3   -6.38    7.31
  -5  -9  -3   39.77    6.45
  -5  -5  -2  101.59    7.10
  -5   2   2 2170.33   17.73
  -4  -7  -3 1439.30   19.13
  -4  -2  -1 1834.50   17.97
  -3   0   0  457.59    7.62
  -2  -9  -4   11.02    4.69
 -16   0  10   46.62    9.96
 -16   1  11  129.46   11.98
 -15  -2   7  102.60   10.85
 -15  -1   8  138.28   11.95
 -14  -6   4   33.00   10.70
 -14  -4   5   48.54    9.83
 -14  -2   6   22.20    8.28
 -14   0   7    3.89    8.43
 -14   1   8  136.17   11.19
 -14   2   9   38.36    8.44
 -14   3  10    0.71    6.87
 -13  -6   3   44.18    9.85
 -13  -3   4   73.20    9.65
 -12 -10   1    2.06    8.95
 -12  -3   3  258.03   13.85
 -11 -12   0   47.65    9.50
 -11   0   4 1270.14   23.30
 -10  -7   0  163.62   11.67
 -10  -4   1  157.35   11.02
 -10  -2   2  333.38   13.00
 -10   0   3   94.28    8.64
  -9 -16  -1   44.78    9.55
  -9  -8  -1   62.77    9.25
  -9   5   7   49.78    5.18
  -8 -15  -2  132.23   11.44
  -8 -14  -2   13.68    8.15
  -8 -12  -2  126.78   10.75
  -8 -11  -2   34.79    8.25
  -8 -10  -2    2.34    7.39
  -8  -3   0  128.62    8.90
  -7  -7  -2    4.01    6.97
  -7  -4  -1  161.53    9.51
  -6 -10  -3  804.90   18.26
  -6  -9  -3   76.95    7.84
  -6  -3  -1  417.90   11.73
  -4 -13  -4  330.57   12.08
  -2  -3  -2    2.19    3.39
  -1  -5  -3  251.01    6.05
  -1  -3  -2   95.09    3.63
 -15  -3   6  342.82   16.79
 -15   0   8   85.31   10.38
 -15   1   9   -0.06    7.68
 -15   2  10   12.09    7.75
 -14  -5   4   12.55    9.10
 -14  -3   5    0.65    8.14
 -14  -1   6   14.62    7.76
 -13  -8   2  156.12   13.70
 -13  -5   3  105.97   11.53
 -12  -9   1  450.21   18.45
 -12  -8   1   83.67   11.27
 -12  -1   4  242.36   12.64
 -12   2   6  610.92   16.78
 -12   4   8  262.78   12.14
 -11 -11   0  170.22   12.80
 -11 -10   0  156.40   12.44
 -11  -9   0   39.84    9.81
 -11  -5   1  319.26   14.76
 -11  -3   2  304.99   13.59
 -11  -1   3  320.95   13.49
 -11   4   7  109.00    8.90
 -10 -14  -1    8.71    8.87
 -10 -12  -1  117.67   11.22
 -10 -11  -1   24.04    8.72
 -10  -6   0  246.17   12.69
  -9  -7  -1  112.65   10.18
  -9  -4   0   47.81    7.89
  -9   0   2   12.17    6.11
  -9   6   8   -1.18    4.31
  -8 -16  -2   15.15    8.29
  -8  -9  -2  676.65   18.23
  -8  -8  -2  178.36   11.29
  -8   4   5  759.88   13.30
  -8   5   6 2063.38   20.47
  -7 -14  -3   19.72    7.77
  -7 -13  -3  360.42   14.72
  -7 -12  -3   93.90    9.41
  -7  -6  -2 1583.97   23.90
  -7   0   1 2044.19   22.88
  -6  -8  -3    9.27    6.37
  -6   3   3   14.15    3.81
  -6   4   4   12.69    3.25
  -4   0   0   34.79    4.51
  -3  -3  -2  756.95   11.30
  -2  -8  -4  489.07   10.08
  -2  -5  -3    5.80    3.54
   0  -8  -4 2432.74   16.44
   0  -5  -3  220.36    4.54
   0  -3  -2 3437.26   11.87
   2  -9  -4  404.69    4.34
 -16   0   9  140.83   12.91
 -16   1  10  117.44   11.60
 -15  -1   7  104.85   11.14
 -14  -4   4   12.88    8.96
 -14  -2   5   31.95    8.81
 -14   1   7   20.61    7.91
 -14   2   8   -3.83    7.18
 -14   3   9    5.36    7.01
 -13  -6   2   -3.05    7.72
 -13  -4   3  153.65   12.29
 -13  -2   4  100.24   10.63
 -13   0   5    9.58    8.53
 -13   1   6   60.74    9.02
 -13   2   7  126.41   10.08
 -13   3   8    8.12    7.26
 -13   4   9   12.08    6.72
 -12  -7   1  292.31   15.46
 -12  -4   2   -7.99    8.17
 -12   1   5  559.21   16.97
 -11  -4   1  115.70   10.67
 -11  -2   2  353.64   14.49
 -11   1   4    8.24    6.84
 -10  -8  -1   60.77    9.61
 -10  -5   0  348.74   14.53
 -10   2   4   -3.93    5.66
  -9 -15  -2  119.41   11.81
  -9 -13  -2    5.47    7.75
  -9 -10  -2   71.50    9.61
  -9  -6  -1   12.40    7.21
  -9  -3   0   47.47    7.86
  -8  -7  -2  656.89   17.65
  -8  -4  -1   -2.06    6.64
  -7 -15  -3    4.32    7.40
  -7 -10  -3  497.57   15.85
  -7  -9  -3  481.58   15.43
  -7  -1   0 2250.28   24.85
  -6  -7  -3  511.11   13.92
  -6   5   5  920.13   11.07
  -5 -14  -4   29.19    7.13
  -5 -13  -4  132.38    9.32
  -5 -12  -4   52.81    7.67
  -5 -11  -4   31.07    7.01
  -5 -10  -4  240.18   11.13
  -5   0   0   19.13    4.79
  -5   6   6   77.24    3.08
  -4  -3  -2 2191.05   20.55
  -3  -8  -4  655.92   12.62
  -3  -5  -3  202.78    7.29
  -2  -1  -1  918.92    9.30
   1  -8  -4 1934.29   11.69
 -15  -3   5   21.95    9.08
 -15  -2   6   -0.95    7.83
 -15   0   7  214.30   13.50
 -15   2   9  230.76   13.33
 -14  -5   3  220.49   14.40
 -14  -3   4   66.22   10.08
 -14  -1   5    9.68    7.68
 -14   0   6   -2.16    7.58
 -13  -5   2   37.08    9.58
 -13  -1   4   46.19    8.86
 -12 -10   0   74.12   10.68
 -12  -9   0   40.72   10.04
 -12  -6   1  649.82   19.57
 -12  -5   1  136.85   11.74
 -12  -3   2  236.48   13.35
 -12   0   4  208.72   11.73
 -11 -11  -1  176.53   13.26
 -11  -6   0  114.64   11.22
 -10  -7  -1  242.78   13.38
 -10  -4   0  178.54   11.41
 -10  -2   1   -0.41    6.87
 -10   1   3   54.14    7.58
  -9 -16  -2   13.30    8.43
  -9  -9  -2   17.33    7.68
  -9  -8  -2  123.19   10.70
  -9  -1   1    5.25    6.12
  -9   4   5   16.54    5.75
  -8 -15  -3  105.10   11.15
  -8 -12  -3   56.89    9.15
  -8 -11  -3    0.95    7.04
  -8  -6  -2 1275.23   23.00
  -7  -8  -3  292.55   12.53
  -7  -5  -2   22.62    6.64
  -7   3   3  123.63    6.28
  -7   4   4  774.61   12.56
  -7   7   8  165.91    5.11
  -6 -14  -4  125.34   10.05
  -6 -13  -4   -0.11    6.55
  -6 -12  -4   61.87    8.05
  -5  -9  -4   12.03    5.64
  -4  -8  -4  224.51    8.98
  -4  -1  -1 1338.34   15.09
  -2  -7  -4  252.64    7.42
  -1 -12  -5    9.70    4.65
  -1  -7  -4   76.14    4.73
 -16   0   8    7.42    8.58
 -15  -1   6   23.95    9.01
 -14  -4   3   36.16    9.60
 -14   2   7   10.04    7.14
 -14   3   8  139.07   11.04
 -13  -7   1   70.41   11.33
 -13  -2   3   35.26    8.92
 -13   1   5  333.16   14.91
 -13   3   7  454.60   15.64
 -13   4   8  128.22   10.09
 -12  -8   0  225.43   14.26
 -12  -7   0  159.96   12.41
 -12   2   5  238.29   12.19
 -12   4   7  547.56   16.10
 -11  -9  -1   62.16   10.36
 -11  -8  -1  548.82   19.16
 -11  -5   0  298.38   14.53
 -11  -1   2    3.36    7.24
 -10 -13  -2   87.88   11.02
 -10 -12  -2  161.21   12.69
 -10 -11  -2   40.70    9.04
 -10 -10  -2  129.66   11.45
 -10  -6  -1  217.79   12.84
 -10  -3   0   -1.79    6.73
 -10   0   2   93.83    8.70
 -10   6   8   70.04    6.05
  -9  -7  -2   66.75    9.37
  -9  -4  -1   22.02    7.66
  -8 -10  -3   11.63    7.14
  -8  -9  -3  191.24   11.86
  -7  -4  -2  850.63   17.23
  -7   1   1   49.91    5.92
  -7   2   2 1428.79   18.02
  -6 -11  -4  272.77   12.12
  -6 -10  -4  201.62   10.79
  -6  -6  -3    8.56    6.03
  -5  -5  -3 1194.49   18.10
  -5  -3  -2  491.52   11.25
  -2 -12  -5  459.48   11.45
  -1  -1  -1   11.32    1.86
   0  -7  -4 1719.14   13.06
 -15  -2   5  218.57   14.19
 -15   0   6   56.98    9.37
 -15   1   7   22.94    8.59
 -15   2   8    3.22    7.72
 -15   3   9  211.43   13.05
 -14  -3   3   -8.99    7.30
 -14   0   5   -1.77    7.60
 -14   1   6   44.50    8.93
 -13  -6   1   48.34   10.21
 -13  -3   2   22.97    8.45
 -13   0   4   35.00    8.39
 -12  -4   1  397.03   15.29
 -12  -2   2  240.81   11.96
 -12   0   3   95.19    9.83
 -12   1   4   25.67    7.86
 -12   5   8  652.01   16.29
 -11  -7  -1    7.57    8.55
 -11   2   4    0.49    6.29
 -11   3   5    5.03    6.36
 -11   4   6   21.54    6.35
 -11   5   7   43.03    7.70
 -10  -9  -2  403.77   16.28
 -10  -8  -2   57.52    9.74
 -10  -5  -1  323.95   14.21
 -10  -1   1   93.86    9.04
  -9 -15  -3   20.65    8.83
  -9 -14  -3   17.95    8.65
  -9 -13  -3   -0.63    7.74
  -9 -11  -3   17.61    7.88
  -9 -10  -3   19.94    7.64
  -9  -6  -2  402.43   15.06
  -8  -8  -3  488.44   16.07
  -8   4   4   15.84    5.37
  -7 -15  -4   21.39    8.12
  -7 -14  -4  119.94   10.69
  -7 -13  -4  153.58   10.98
  -7 -11  -4  103.50    9.64
  -7 -10  -4  543.36   17.04
  -7  -6  -3   73.91    8.48
  -6  -9  -4   81.38    8.37
  -4 -13  -5  141.97    9.08
  -4 -12  -5  310.63   11.51
  -4 -11  -5   21.99    6.97
  -4  -7  -4  412.80   11.01
  -3  -4  -3 1902.60   18.25
  -2 -10  -5   31.91    5.20
  -2  -4  -3   52.88    4.29
  -1 -10  -5   15.51    4.16
   0 -11  -5 1024.93   12.75
 -16   0   7   10.52    8.87
 -16   1   8  225.76   14.19
 -15  -1   5   30.46    8.83
 -14  -5   2  125.79   12.07
 -13  -1   3  215.40   12.95
 -12  -8  -1   86.25   10.86
 -12  -3   1  676.29   19.99
 -12  -1   2    7.99    7.91
 -11 -12  -2  165.43   13.66
 -11 -11  -2   52.44   10.15
 -11 -10  -2  286.31   15.38
 -11  -6  -1  276.16   14.39
 -11   0   2  221.42   11.75
 -10  -7  -2  145.66   11.49
 -10  -4  -1   62.59    9.13
 -10   1   2    2.68    6.29
  -9  -1   0   65.26    8.01
  -8 -14  -4   74.00   10.84
  -8 -13  -4   20.67    8.15
  -8 -12  -4   91.16    9.65
  -8  -7  -3  214.40   11.81
  -8  -4  -2  182.92   10.38
  -7  -9  -4  948.03   20.60
  -7   0   0  380.77   10.44
  -6  -8  -4  244.47   10.85
  -6  -1  -1   59.59    6.38
  -5 -14  -5   -8.08    6.10
  -5 -13  -5   64.14    8.01
  -5 -12  -5    4.92    6.09
  -5 -11  -5   31.58    7.54
  -5  -4  -3  117.87    7.39
  -4  -6  -4  200.01    8.22
  -4  -2  -2 1012.09   14.05
  -4   2   1  217.83    5.83
  -4   3   2  169.57    5.01
  -3 -10  -5  361.27   10.66
  -3  -6  -4   10.12    4.38
  -3  -2  -2  139.09    5.96
  -2  -6  -4  160.78    6.13
  -2  -2  -2   81.09    4.39
 -15  -2   4  109.95   11.75
 -15   1   6    4.45    7.84
 -15   2   7   81.26   10.19
 -14  -4   2   97.64   11.29
 -14  -2   3    9.74    8.35
 -14   1   5    7.47    7.99
 -14   2   6  215.74   12.62
 -13  -6   0    6.71    8.11
 -13  -4   1   26.37    9.15
 -13   1   4  112.20   10.05
 -13   2   5   56.57    8.75
 -13   3   6  418.99   15.25
 -13   4   7  732.26   18.78
 -12  -7  -1   25.67    9.36
 -12  -4   0  449.61   17.45
 -12  -2   1   13.87    8.33
 -12   1   3  599.38   17.50
 -12   2   4  250.45   12.35
 -12   3   5   12.88    6.84
 -12   4   6    3.79    6.33
 -11  -9  -2   50.69    9.52
 -11  -8  -2   48.66    9.96
 -11  -3   0   82.92    8.36
 -11  -1   1  367.85   14.59
 -10 -11  -3   72.20   10.41
 -10 -10  -3   91.65   10.52
 -10  -6  -2  278.21   13.82
  -9  -8  -3   31.10    6.44
  -9  -7  -3    8.51    7.75
  -9   4   4  263.31   10.05
  -8 -15  -4  142.06   11.84
  -8 -10  -4  215.18   12.45
  -8  -6  -3   37.68    8.16
  -7  -8  -4 1417.76   24.33
  -7  -5  -3 1588.54   23.79
  -6 -14  -5   26.39    7.59
  -6 -13  -5  497.19   16.02
  -6 -12  -5   62.95    8.36
  -6  -7  -4  352.80   12.33
  -6   2   1  988.51   14.18
  -6   3   2   76.17    5.22
  -5 -10  -5    0.61    6.16
  -5  -2  -2    6.71    5.51
  -5   1   0   10.47    4.43
  -5   2   1    8.40    3.86
  -3   2   1 1768.35   11.82
  -1  -9  -5   15.91    3.97
  -1  -6  -4    3.53    2.87
   0 -10  -5   67.84    4.37
 -16   0   6   91.87   11.38
 -16   1   7   64.52   10.27
 -16   2   8  108.92   11.12
 -15  -1   4   42.70    9.88
 -15   0   5  -13.58    8.02
 -14  -5   1    9.47    9.28
 -14  -3   2   12.23    8.99
 -13  -5   0    1.10    8.53
 -13  -3   1   74.22   10.36
 -13  -1   2    7.76    7.55
 -13   0   3   38.43    8.15
 -12  -6  -1  196.56   13.48
 -12   0   2  209.50   12.13
 -12   5   7  240.33   10.98
 -11  -4  -1   40.86    9.25
 -11  -2   0  525.38   16.96
 -11   4   5   12.72    6.65
 -10  -9  -3    2.34    7.47
 -10  -5  -2   73.60    9.59
 -10  -3  -1   18.43    7.31
 -10  -1   0  561.39   16.30
  -9 -13  -4   12.32    8.33
  -9 -11  -4    6.55    7.56
  -9  -6  -3   17.76    7.99
  -9  -4  -2    1.55    6.58
  -9  -2  -1  413.26   14.03
  -9   1   1  207.66   10.02
  -9   5   5  121.80    6.86
  -8  -9  -4  193.15   11.50
  -8  -8  -4  320.62   13.89
  -8  -5  -3  466.32   14.91
  -8  -3  -2  633.98   16.06
  -8  -1  -1   37.42    6.98
  -8   6   6  573.81   10.76
  -7 -14  -5    6.45    7.89
  -7 -13  -5  139.88   10.70
  -7  -7  -4   25.75    7.52
  -7  -4  -3  185.22    9.73
  -7   3   2  143.17    6.80
  -6 -11  -5   -1.40    6.70
  -6 -10  -5   49.38    8.06
  -6  -2  -2    5.23    4.63
  -6   1   0   64.69    5.90
  -3  -8  -5  113.45    6.43
  -2  -8  -5   39.17    4.95
 -15  -2   3  136.00   12.57
 -15   1   5  277.82   14.87
 -15   3   7  253.91   13.93
 -14  -4   1  263.13   15.28
 -14  -2   2   71.33   10.16
 -14   1   4   11.59    7.45
 -14   2   5   19.86    7.96
 -13  -7  -1    5.59    9.13
 -13  -4   0   49.66    9.88
 -13  -2   1   11.40    7.87
 -12  -8  -2    2.83    8.68
 -12  -1   1  417.56   16.06
 -11 -10  -3   26.89    9.34
 -11  -9  -3   25.23    8.33
 -11  -6  -2  357.30   15.93
 -11  -3  -1  472.30   16.46
 -11   0   1  596.13   17.24
 -10  -7  -3   26.65    8.61
 -10  -4  -2  182.29   11.63
 -10   2   2  394.58   13.10
  -9 -10  -4   28.22    7.97
  -9  -9  -4  105.84   10.48
  -9   0   0   27.50    7.19
  -8  -7  -4   28.40    7.92
  -7 -11  -5   30.39    7.99
  -7 -10  -5  143.80   10.37
  -7  -6  -4 1349.64   22.88
  -7   1   0   21.68    5.99
  -7   4   3   65.20    5.05
  -6  -9  -5  903.99   19.23
  -6   0  -1  324.53    9.86
  -6   5   4  188.98    5.92
  -5  -8  -5   42.66    6.82
  -5  -5  -4  156.37    8.34
  -5  -3  -3   91.19    6.87
  -5   0  -1   18.93    4.93
  -4  -5  -4 1005.81   15.60
  -4   0  -1 1748.59   16.33
  -3   0  -1   74.53    4.57
  -1  -2  -2  454.63    5.98
   0  -9  -5  521.95    8.52
 -16   1   6   38.28    9.51
 -16   2   7   77.44   10.49
 -15   0   4  197.32   13.56
 -14   0   3    8.75    8.31
 -13  -6  -1   23.96    9.98
 -13   0   2   21.08    8.20
 -13   1   3   35.42    8.22
 -13   5   7   43.66    7.45
 -12  -4  -1   51.65    9.81
 -12  -2   0  150.90   11.62
 -12   1   2   41.42    8.38
 -12   2   3  391.83   14.83
 -12   3   4  575.58   16.63
 -11  -5  -2    4.95    8.32
 -11  -1   0  441.32   15.83
 -10 -13  -4    0.25    7.73
 -10 -12  -4  137.61   12.30
 -10 -11  -4  161.90   12.73
 -10 -10  -4  115.12   11.20
 -10  -6  -3    8.73    8.17
 -10   0   0   63.36    8.10
 -10   1   1   29.96    7.32
  -9  -8  -4   10.33    7.79
  -9  -5  -3   80.73    9.09
  -9   6   6  545.00   11.67
  -8 -15  -5   97.56   10.88
  -8 -14  -5    6.54    7.76
  -8 -11  -5   -7.04    7.45
  -8 -10  -5  172.33   11.99
  -8  -6  -4  284.49   12.54
  -8  -4  -3  134.85    9.74
  -8   4   3  634.52   12.68
  -7  -9  -5  854.56   20.12
  -7   0  -1  444.27   12.06
  -7   5   4  235.81    6.99
  -6  -8  -5    6.13    6.48
  -6   7   7  374.08    5.77
  -5 -13  -6   -8.34    5.92
  -5 -12  -6  111.97    9.52
  -5  -1  -2   62.16    5.97
  -4 -13  -6  350.13   12.57
  -4 -12  -6    4.58    5.70
  -4 -11  -6   21.56    6.95
  -2 -12  -6  495.49   11.90
   0  -6  -4   37.35    3.10
   0  -4  -3  382.52    5.17
   1 -10  -5   98.09    4.16
 -15  -2   2   82.92   11.54
 -15   2   5   14.58    8.97
 -15   3   6   53.34    9.74
 -14  -2   1   74.59    9.96
 -14  -1   2   36.82    8.71
 -14   2   4   46.77    9.52
 -14   3   5   25.49    8.59
 -13  -5  -1   48.50   10.06
 -12  -9  -3  120.73   12.14
 -12  -6  -2   25.47    8.73
 -12  -3  -1  278.49   14.45
 -12   0   1    1.09    7.55
 -12   5   6  346.37   12.72
 -11 -11  -4   55.39   10.09
 -11  -7  -3  224.56   13.99
 -11  -2  -1  602.30   18.07
 -11   1   1    5.56    7.04
 -11   4   4   64.81    7.68
 -10  -8  -4  101.82   10.83
 -10  -5  -3  168.26   11.77
 -10  -3  -2  175.52   11.41
  -9 -15  -5   13.09    8.28
  -9 -14  -5   -0.28    8.05
  -9 -13  -5    7.35    8.04
  -9  -7  -4    8.84    7.77
  -9  -2  -2    5.97    6.93
  -8  -9  -5    5.63    7.51
  -7  -8  -5   35.07    8.07
  -7  -5  -4  995.32   19.64
  -7  -3  -3   81.66    6.78
  -6 -14  -6   60.57    8.64
  -6 -13  -6   36.63    7.95
  -6 -12  -6   61.82    8.33
  -6  -7  -5  541.24   14.86
  -5 -11  -6   61.91    8.10
  -5  -4  -4  204.90    8.77
  -4  -4  -4  296.81    9.30
  -3 -10  -6  346.12   11.03
  -3  -1  -2  810.89   11.02
  -2   1   0  130.96    3.42
 -16   1   5   75.37   10.93
 -16   2   6  346.65   16.38
 -16   3   7  355.23   16.37
 -15   1   4   11.98    8.25
 -15   4   7   97.25   10.75
 -14   0   2   14.08    8.15
 -14   1   3  128.96   11.24
 -14   4   6   14.79    7.24
 -13  -6  -2   45.03    9.51
 -13  -4  -1   -0.31    8.27
 -13   1   2   20.77    7.97
 -13   3   4   64.52    8.78
 -13   4   5  441.79   15.29
 -12  -8  -3  100.83   11.63
 -12  -7  -3    3.71    8.11
 -12  -5  -2   -8.72    7.60
 -12  -1   0    6.70    8.15
 -11  -9  -4   71.84   10.48
 -11  -6  -3   76.59   10.03
 -10 -13  -5  127.77   12.87
 -10  -7  -4  251.93   13.93
 -10  -4  -3  290.04   13.37
  -9 -10  -5  -12.63    7.36
  -9  -6  -4   31.75    8.58
  -9   5   4   17.41    4.89
  -9   7   7  109.96    6.28
  -8  -8  -5   20.62    7.82
  -8  -5  -4  566.96   16.40
  -8  -3  -3    9.08    6.49
  -8  -1  -2 2452.46   28.56
  -7 -14  -6  135.45   11.12
  -7 -13  -6  141.57   11.14
  -7 -12  -6   14.12    7.56
  -7  -7  -5  471.54   14.95
  -6 -11  -6  373.02   13.89
  -6 -10  -6  577.35   16.52
  -6  -6  -5  134.14    8.76
  -6  -2  -3   15.92    6.38
  -5 -10  -6   80.88    8.24
  -5  -9  -6   12.81    6.69
  -4   5   4  246.10    3.97
  -3  -9  -6    9.31    5.52
  -3  -4  -4  184.85    7.06
  -2   0  -1  349.35    5.83
  -1 -11  -6   26.35    4.78
  -1  -5  -4  914.03   10.43
   2  -8  -4   57.61    1.49
 -15  -1   2   -3.75    8.25
 -14  -1   1  139.34   11.92
 -13  -5  -2  -10.05    8.34
 -13  -3  -1   35.24    9.41
 -13   0   1   12.11    7.98
 -12  -6  -3   35.50    9.42
 -12  -2  -1  213.29   13.17
 -12   1   1   16.10    7.75
 -12   2   2  112.66   10.18
 -12   3   3    9.12    7.21
 -12   4   4   61.19    8.16
 -12   5   5  186.75   10.92
 -11  -8  -4    0.78    8.41
 -11  -5  -3  240.65   13.81
 -11  -1  -1   28.76    8.27
 -10 -12  -5  232.69   14.04
 -10 -11  -5    8.41    8.37
 -10 -10  -5  111.50   11.35
 -10  -6  -4  279.57   14.09
 -10   1   0  917.71   19.57
 -10   2   1  123.98    8.80
 -10   4   3    3.27    5.54
  -9  -8  -5   -6.66    7.52
  -9  -5  -4   20.95    7.85
  -9  -3  -3   70.52    8.79
  -8 -14  -6   54.19    9.20
  -8 -13  -6    0.57    7.66
  -8 -12  -6   11.87    7.84
  -8  -7  -5  400.17   14.77
  -8  -4  -4  172.67   10.27
  -7 -10  -6   39.05    8.05
  -7  -6  -5  570.25   15.85
  -7  -4  -4   13.52    5.03
  -7   2   0 3459.45   29.06
  -6  -9  -6    2.38    6.54
  -6   1  -1  129.80    7.14
  -6   2   0  283.89    8.69
  -6   3   1  106.73    5.88
  -5   2   0  599.93   10.52
  -2  -9  -6  104.94    6.46
  -1 -10  -6   25.82    4.38
  -1  -7  -5    5.72    2.89
 -16   1   4    7.25    8.60
 -16   2   5   12.09    8.57
 -16   3   6    1.43    7.73
 -15   2   4  154.46   12.12
 -15   3   5  350.67   15.83
 -15   4   6  379.10   15.82
 -14  -4  -1   50.17   10.78
 -14   1   2   18.62    8.18
 -14   2   3   11.22    7.91
 -14   3   4   15.41    7.89
 -14   4   5  111.64   10.12
 -13  -4  -2   25.18    8.86
 -13  -1   0   54.62    9.15
 -13   2   2   97.12    9.47
 -13   3   3   16.53    7.05
 -12  -8  -4    3.28    8.05
 -12  -5  -3   38.12    9.69
 -12  -3  -2  122.74   11.47
 -12   0   0   47.29    9.04
 -11  -7  -4  106.06   10.89
 -11  -2  -2   46.99    9.03
 -11   3   2  300.12   12.40
 -11   4   3  503.31   14.81
 -10  -8  -5   71.28   10.11
 -10  -5  -4   84.05   10.04
 -10  -3  -3   37.24    8.41
 -10   0  -1   89.02    8.79
  -9 -14  -6   21.26    8.67
  -9 -13  -6   73.14   10.07
  -9 -12  -6   13.29    8.14
  -9  -7  -5   51.51    8.92
  -9  -4  -4   36.19    7.81
  -8 -10  -6   17.11    7.94
  -8  -6  -5  112.38    9.80
  -7  -9  -6   16.93    7.49
  -7   1  -1 3170.36   28.70
  -7   4   2   30.90    4.57
  -6  -8  -6  363.48   13.06
  -6  -5  -5  721.96   16.05
  -6   0  -2  947.18   15.84
  -5 -13  -7    0.70    7.21
  -5  -8  -6  102.98    8.09
  -5  -3  -4   16.26    5.99
  -5   1  -1  247.66    7.96
  -5   6   5    1.61    2.24
  -4  -5  -5  638.22   13.18
  -3  -2  -3   27.80    3.56
  -2  -4  -4  204.29    6.36
  -2  -1  -2  113.29    4.60
   1  -9  -5 1212.78    9.98
 -14  -3  -1  269.51   15.32
 -14  -1   0    9.41    8.30
 -14   0   1   -1.66    7.08
 -14   5   6    3.45    6.92
 -13  -6  -3    4.11    8.80
 -13   0   0    5.80    8.00
 -13   1   1    7.07    7.52
 -13   4   4   84.93    9.03
 -13   5   5   12.52    7.85
 -12  -7  -4   21.02    9.35
 -12  -4  -3   85.02   10.52
 -12  -1  -1   -1.21    5.59
 -12   2   1  201.37   11.53
 -12   6   6  346.38   12.33
 -11 -10  -5  272.61   15.55
 -11  -9  -5   -3.57    8.02
 -11  -3  -3   83.59   10.29
 -11   5   4  313.54   11.78
 -10 -12  -6    2.66    9.07
 -10  -7  -5  389.45   16.18
  -9 -11  -6  283.74   14.40
  -9 -10  -6    5.35    7.56
  -9  -6  -5   -0.21    7.45
  -9   2   0  101.67    7.99
  -8  -9  -6  107.61    9.77
  -8  -5  -5   -6.69    6.41
  -8  -3  -4   -0.13    6.82
  -8   0  -2  102.26    8.14
  -8   5   3  392.72   10.28
  -7 -13  -7   54.15    9.15
  -7  -8  -6  749.66   18.61
  -7  -5  -5  232.23   11.30
  -7  -3  -4 1883.84   25.23
  -7   5   3 1113.70   14.56
  -6 -13  -7   41.87    7.86
  -6 -12  -7  591.51   17.39
  -6 -11  -7   90.76    9.59
  -6  -7  -6  378.13   12.93
  -5 -11  -7    4.28    6.06
  -5  -7  -6  183.74    9.46
  -5   4   2  505.76    8.29
  -4 -12  -7  274.18   11.20
  -4 -11  -7   71.49    7.30
  -4   1  -1  658.15   10.40
  -4   2   0 1366.75   13.35
  -3  -5  -5    7.93    4.48
  -2  -8  -6  386.68    9.64
 -16   2   4  280.02   15.54
 -16   3   5   84.88   10.61
 -15   0   1   30.77   10.37
 -15   1   2   78.67   10.84
 -15   2   3  124.48   11.48
 -15   3   4   62.45    9.92
 -15   4   5  177.22   12.19
 -14   2   2   29.54    8.43
 -14   3   3   15.23    7.86
 -14   4   4   17.05    7.99
 -13  -5  -3    5.37    8.67
 -13  -3  -2   27.54    8.92
 -13  -1  -1   16.97    8.54
 -12   0  -1  387.70   15.56
 -12   1   0   13.52    7.73
 -12   4   3  160.81   10.29
 -11  -8  -5   79.51    9.97
 -11  -5  -4   28.18    7.01
 -11  -1  -2  493.59   16.89
 -11   6   5   42.10    6.59
 -10 -11  -6  146.54   12.39
 -10 -10  -6    3.99    8.39
 -10  -6  -5   19.19    8.67
 -10  -4  -4  121.64   10.46
 -10  -2  -3  284.94   13.39
 -10   1  -1   20.58    7.21
 -10   2   0    7.04    6.56
 -10   3   1   15.39    6.49
 -10   4   2  159.44    9.09
  -9  -8  -6   54.87    9.21
  -9  -5  -5   64.55    9.16
  -9  -3  -4   80.28    9.05
  -9   0  -2    1.43    6.64
  -9   5   3  169.37    8.01
  -9   7   6    3.11    4.49
  -8 -14  -7   12.13    7.91
  -8  -7  -6    6.12    7.62
  -8   7   6    3.07    3.75
  -7 -11  -7  138.59   10.63
  -7  -7  -6  374.80   14.01
  -6   5   3   79.02    4.72
  -5 -10  -7   90.11    8.57
  -4 -10  -7    8.27    5.80
  -4   3   1 1165.62   11.33
  -3  -7  -6  653.77   12.67
  -3  -3  -4 2604.55   21.28
  -2  -2  -3  260.08    6.40
  -1  -6  -5  114.10    5.17
   0 -10  -6  738.81   10.66
 -14  -3  -2   -1.16    9.50
 -14   0   0   88.90   10.64
 -14   1   1   10.77    7.90
 -14   5   5   29.64    7.73
 -13  -4  -3   22.73    9.26
 -13  -2  -2   93.91   10.84
 -13   1   0    3.68    7.62
 -13   2   1    2.67    7.31
 -13   3   2  142.99   10.86
 -13   4   3   16.29    7.22
 -12  -8  -5    3.79    8.62
 -12  -3  -3  248.85   14.45
 -12  -1  -2  153.30   11.84
 -11 -10  -6   11.43    8.87
 -11  -6  -5   16.24    8.75
 -11  -4  -4   22.20    9.02
 -11  -2  -3  909.11   22.21
 -11   1  -1  468.98   15.81
 -11   2   0  170.75   10.76
 -11   3   1  143.02    9.87
 -11   4   2  316.15   12.44
 -10  -9  -6  176.12   12.38
 -10  -8  -6  106.75   10.88
 -10  -5  -5   44.09    9.23
 -10  -3  -4   39.17    8.58
 -10   0  -2    5.38    7.28
 -10   7   6   49.01    5.91
  -9 -14  -7   13.84    8.25
  -9 -13  -7   -1.21    7.92
  -9 -12  -7   22.62    8.43
  -9  -7  -6   -0.28    7.69
  -9  -1  -3 1387.21   23.81
  -8 -11  -7  203.78   12.69
  -8   6   4 1656.24   18.42
  -7 -10  -7  138.89   10.63
  -7  -9  -7  323.70   13.70
  -7  -6  -6  241.95   11.74
  -7  -4  -5  661.76   15.63
  -7  -2  -4  354.72   12.20
  -6  -9  -7  386.48   13.82
  -6  -6  -6   72.27    8.00
  -5  -9  -7  950.93   18.89
  -4  -6  -6  111.89    7.25
  -4  -4  -5  803.20   14.14
  -4  -1  -3 1532.49   17.03
  -2 -11  -7  545.73   12.14
  -2  -5  -5 2371.84   19.55
  -1  -4  -4 2019.18   14.77
   0  -5  -4 4950.18   19.20
 -16   2   3  156.00   13.11
 -16   3   4  149.32   12.43
 -16   4   5   17.21    8.08
 -14  -1  -1   46.51    9.79
 -13  -5  -4   -0.25    8.60
 -13  -3  -3    3.48    8.49
 -13   0  -1   -4.54    7.89
 -12  -7  -5   -8.10    8.08
 -12  -4  -4   37.98    9.38
 -12  -2  -3  189.66   12.73
 -12   2   0    4.92    7.43
 -11  -8  -6   61.91    9.68
 -11  -3  -4  795.35   21.50
 -11   0  -2   49.35    8.98
 -11   5   3  250.87   11.06
 -10  -7  -6   -4.75    8.09
 -10  -1  -3   81.63    9.56
  -9 -11  -7   13.21    8.07
  -9 -10  -7   58.35    9.28
  -9  -6  -6   35.42    8.45
  -9  -4  -5  113.79   10.13
  -9  -2  -4   14.20    7.55
  -9   2  -1  126.02    8.89
  -8  -6  -6  145.71    9.27
  -8   3   0   12.43    5.24
  -7  -8  -7   77.37    9.12
  -7   2  -1  522.35   12.35
  -7   6   4  173.31    6.18
  -6  -8  -7  163.11   10.15
  -6  -5  -6  754.23   16.69
  -6   1  -2    7.91    5.25
  -6   2  -1  557.80   11.67
  -6   3   0  182.01    7.82
  -4   4   2  771.43    8.45
  -3  -9  -7  812.82   15.12
  -3  -6  -6   12.62    4.43
  -3  -4  -5 3515.48   25.82
  -3   1  -1 1368.90   12.47
  -3   2   0 3280.50   17.09
  -2 -10  -7   41.44    5.45
  -2  -7  -6  488.49   10.07
  -1  -8  -6  412.31    8.52
 -15   0   0  109.53   11.96
 -14  -2  -2   58.68    9.88
 -14   0  -1  199.13   13.15
 -14   3   2   10.27    7.24
 -14   5   4    3.53    7.39
 -13  -4  -4   18.48    8.33
 -13   3   1   -5.69    7.92
 -13   6   5  135.25    9.65
 -12  -6  -5   -0.04    7.98
 -12  -3  -4   93.76   10.57
 -12   1  -1   49.31    8.61
 -11  -7  -6    6.61    8.62
 -11  -1  -3  209.21   12.61
 -11   6   4  272.82   10.94
 -10 -10  -7   39.00    9.48
 -10  -6  -6  306.01   14.98
 -10  -4  -5  636.59   18.93
 -10  -2  -4  291.65   13.69
 -10   2  -1    2.42    6.57
 -10   4   1  157.14    9.44
  -9  -9  -7   12.80    7.78
  -9  -8  -7    3.64    7.03
  -9  -3  -5   21.18    7.30
  -9   1  -2   96.59    8.42
  -8 -13  -8   10.02    8.16
  -8  -5  -6   25.21    7.82
  -8   0  -3   91.55    8.08
  -7 -13  -8  135.85   10.92
  -7  -7  -7  733.59   18.46
  -7   4   1    8.19    4.27
  -6 -12  -8  119.48    9.98
  -6 -11  -8  408.15   14.70
  -6  -7  -7   -0.51    6.29
  -6   0  -3   16.25    6.09
  -6   7   6  134.80    3.99
  -5 -12  -8   50.26    7.56
  -5 -11  -8   -6.68    6.36
  -5  -3  -5  672.58   13.90
  -5   1  -2   29.09    5.11
  -5   2  -1    7.50    4.24
  -3  -1  -3 7921.04   33.67
  -2  -3  -4 2304.34   17.68
  -1 -11  -7   25.37    4.96
   0  -9  -6  536.69    8.67
   1  -8  -5  765.74    7.49
   1  -6  -4  558.70    5.11
 -16   2   2   33.44    9.39
 -16   3   3  104.30   11.40
 -16   4   4   53.64    9.35
 -15   3   2  436.33   17.51
 -15   4   3  212.03   13.61
 -14  -1  -2   76.02   10.71
 -13  -2  -3   15.37    8.40
 -13   0  -2   44.04    9.02
 -13   4   2    0.94    6.86
 -13   5   3  215.14   11.60
 -12  -7  -6    0.79    7.99
 -12  -1  -3   31.45    8.98
 -11  -4  -5  344.99   15.44
 -11  -2  -4   16.01    8.44
 -11   4   1   49.12    7.96
 -10  -9  -7  118.36   10.95
 -10  -8  -7    6.79    8.04
 -10  -5  -6  425.24   16.70
 -10  -3  -5    1.12    7.88
 -10   7   5   -0.14    5.20
  -9 -13  -8   32.08    8.91
  -9 -12  -8   -2.05    7.02
  -9  -7  -7   47.46    9.02
  -9  -5  -6    7.36    5.74
  -8 -12  -8    7.98    7.62
  -8 -11  -8   19.25    7.81
  -8  -7  -7  166.18   11.41
  -8   5   2  128.20    6.58
  -7 -11  -8   56.32    8.52
  -7 -10  -8  409.99   15.36
  -7  -4  -6  277.71   12.04
  -7  -1  -4  789.38   16.57
  -6 -10  -8  378.39   13.88
  -6   4   1  583.84   10.52
  -5 -10  -8   46.25    7.49
  -4 -11  -8  224.49   10.42
  -3  -8  -7  631.62   13.25
  -3  -2  -4  330.35    8.32
  -2  -9  -7    7.37    4.00
   0  -2  -2 2628.52    9.18
 -15   0  -1  153.44   13.07
 -15   5   4  281.01   13.93
 -14  -2  -3   59.67   10.49
 -14   1  -1    7.29    7.99
 -14   2   0    5.63    8.04
 -14   3   1   33.15    8.60
 -14   4   2   15.72    7.76
 -13  -3  -4    1.81    7.93
 -13  -1  -3  171.26   12.96
 -13   6   4  268.39   12.83
 -12  -6  -6    3.93    8.67
 -12  -4  -5    2.85    8.45
 -12  -2  -4   34.57    9.36
 -12   1  -2  149.31   11.42
 -12   2  -1   90.64    9.82
 -12   3   0  385.49   14.94
 -11  -8  -7    2.13    8.22
 -11  -3  -5   -1.70    8.23
 -11   0  -3  301.53   14.23
 -11   5   2   95.13    8.50
 -10 -11  -8   32.94   10.07
 -10  -1  -4  687.29   18.92
  -9 -10  -8  112.30   10.84
  -9  -6  -7   87.30    9.74
  -9  -2  -5   10.74    7.48
  -8 -10  -8   38.69    8.08
  -8  -9  -8   -8.03    7.26
  -8  -6  -7  433.02   15.64
  -8  -4  -6  276.38   11.65
  -8  -2  -5   55.96    8.16
  -8   7   5  487.62    9.67
  -7  -6  -7  204.73   11.25
  -7  -2  -5    9.32    6.79
  -6  -9  -8  249.00   12.00
  -6  -6  -7  521.69   14.75
  -5  -9  -8  112.27    8.84
  -5  -6  -7  200.67    9.39
  -4 -10  -8    0.51    5.60
  -3  -5  -6  463.91   10.55
  -3   3   1  155.16    3.79
  -2  -6  -6  152.99    6.28
  -2  -4  -5  758.57   11.16
  -1  -7  -6    2.14    2.89
  -1  -5  -5  657.04    9.28
  -1  -1  -2  566.94    6.20
   2 -10  -5  429.66    4.20
 -16   3   2  377.16   17.61
 -16   4   3  109.59   11.16
 -15   3   1   55.65    9.28
 -14  -1  -3   17.65    8.54
 -14   0  -2   65.16   10.49
 -14   5   3  215.01   12.12
 -13  -4  -5   22.08    9.33
 -13  -2  -4   -1.84    8.31
 -13   1  -2   -2.27    7.79
 -13   3   0   75.64    9.40
 -13   4   1  147.64   10.91
 -12  -5  -6    4.56    8.69
 -12  -3  -5    6.00    8.66
 -12   0  -3   14.44    8.40
 -12   5   2   32.03    7.37
 -11  -7  -7  153.32   12.40
 -11  -4  -6   26.01    8.38
 -11  -1  -4  124.75   10.64
 -11   6   3   48.18    6.86
 -10 -10  -8   79.18   10.66
 -10  -9  -8    2.91    7.68
 -10  -6  -7  508.60   18.21
 -10  -4  -6   34.19    8.52
 -10  -2  -5  138.95   11.00
  -9  -9  -8   12.98    7.97
  -9  -8  -8    5.37    7.01
  -8  -8  -8   78.51    9.53
  -8  -5  -7   18.84    7.74
  -8  -3  -6  256.04   12.14
  -7  -8  -8  757.93   19.46
  -7  -5  -7  516.83   15.50
  -7  -3  -6  127.15    9.29
  -7   2  -2  839.00   15.74
  -7   3  -1  781.83   14.56
  -6  -8  -8  116.40    9.23
  -6  -5  -7   35.40    7.12
  -6   5   2  156.56    5.68
  -5  -8  -8   -2.36    5.82
  -5  -2  -5   61.57    6.44
  -4  -9  -8   82.75    7.59
  -4  -4  -6 1207.12   17.45
  -4   0  -3    8.80    4.65
  -3  -7  -7    6.88    4.44
  -1  -2  -3 1850.90   12.28
   0  -6  -5  371.18    6.31
 -15   1  -1   -6.09    8.66
 -15   4   2   -0.71    8.00
 -14   4   1   49.29    8.45
 -14   6   4   17.33    7.14
 -13  -3  -5    2.42    8.54
 -13   0  -3    6.38    8.28
 -13   5   2   30.57    7.63
 -12  -4  -6   -1.13    8.24
 -12  -2  -5  364.64   16.10
 -12  -1  -4    6.63    6.24
 -12   6   3   15.73    6.52
 -11  -6  -7   35.84    9.48
 -11   1  -3  337.52   14.51
 -11   2  -2  411.98   15.35
 -10  -8  -8  258.31   14.45
 -10  -5  -7   58.36    9.89
  -9 -13  -9   -4.94    7.46
  -9 -12  -9   48.30    8.66
  -9  -7  -8  239.52   13.16
  -9  -5  -7   27.49    8.05
  -8 -13  -9   13.63    8.11
  -8 -12  -9   13.53    7.88
  -8 -11  -9    7.07    7.46
  -8  -7  -8  534.26   17.33
  -7 -12  -9   60.02    8.96
  -7  -7  -8  964.99   21.17
  -7   4   0  817.96   13.92
  -7   6   3  582.98   10.27
  -6 -12  -9  215.38   12.14
  -6  -7  -8  131.10    9.42
  -6  -3  -6  173.70    9.28
  -6   0  -4   85.06    7.51
  -6   1  -3 2223.84   23.45
  -6   3  -1 2462.08   22.54
  -5 -12  -9  102.32    8.88
  -5 -11  -9  121.49    9.52
  -4   3   0   12.19    3.96
  -2 -11  -8   67.59    5.92
  -2  -1  -3 1553.64   13.29
  -2   0  -2   59.07    3.85
  -1  -9  -7   -1.42    2.98
   0  -3  -3  256.90    3.90
 -16   4   2  102.56   11.24
 -15   3   0  186.01   13.64
 -14   0  -3  118.71   11.69
 -14   1  -2  192.00   12.88
 -13  -1  -4   54.05    9.86
 -13   3  -1    0.64    7.14
 -12  -6  -7    1.36    8.63
 -12   0  -4   44.93    8.83
 -12   1  -3  314.36   14.64
 -12   4   0   51.68    8.34
 -12   5   1  271.15   12.35
 -11  -8  -8   92.02   10.81
 -11  -5  -7   80.09   10.74
 -11  -3  -6  242.79   14.03
 -11  -1  -5  245.00   13.57
 -10  -7  -8   70.30   10.17
 -10  -1  -5  391.14   15.29
 -10   7   4   11.53    5.10
  -9 -10  -9   16.67    8.09
  -9  -6  -8   96.86   10.06
  -9  -4  -7   42.48    8.71
  -9  -2  -6   38.55    7.76
  -9   7   4   37.41    4.89
  -8 -10  -9   91.05    9.93
  -8  -9  -9   59.87    8.58
  -8  -6  -8   77.82    9.49
  -8  -4  -7    4.32    7.36
  -8  -2  -6   48.72    8.05
  -7 -10  -9   37.98    8.15
  -7  -6  -8   -5.02    6.86
  -7  -4  -7  126.84    9.68
  -6 -10  -9   11.61    6.98
  -6  -4  -7  615.14   15.55
  -5 -10  -9    4.79    6.07
  -5  -7  -8    7.22    5.86
  -5   1  -3    7.71    4.88
  -4 -11  -9   82.70    8.49
  -4  -5  -7   81.20    6.94
  -4  -2  -5 1442.95   18.05
  -3  -6  -7 1340.56   17.60
  -3  -4  -6 1054.14   14.99
  -2 -10  -8  129.66    6.82
  -2  -7  -7   33.62    4.34
  -2  -5  -6  253.23    7.44
  -2  -2  -4 3397.00   20.85
  -2   1  -1   16.87    2.69
 -16   5   3   -1.48    7.81
 -15   2  -1  414.01   17.69
 -15   4   1  283.30   14.92
 -15   5   2    3.27    7.55
 -14  -1  -4   77.21   11.26
 -14   3  -1  415.35   16.83
 -14   6   3   -0.96    6.72
 -13  -2  -5   54.29    8.24
 -13   0  -4  150.41   12.44
 -13   1  -3  169.43   12.36
 -13   4   0   36.97    8.38
 -13   5   1   18.09    7.11
 -12  -5  -7   -1.36    8.42
 -12  -1  -5    3.92    8.33
 -11  -7  -8   15.02    8.32
 -11  -2  -6  159.44   12.40
 -11   2  -3   59.09    8.45
 -11   3  -2   42.19    7.84
 -10 -10  -9    1.42    8.29
 -10  -9  -9  335.73   16.25
 -10  -4  -7  285.30   13.41
 -10  -2  -6    6.01    8.01
 -10   1  -4   70.99    9.00
 -10   4  -1   32.71    6.64
  -9  -9  -9    4.71    7.86
  -9   1  -4   15.41    7.06
  -9   2  -3   56.36    7.87
  -9   6   2    7.10    4.64
  -8  -8  -9  138.39   10.77
  -8   1  -4    8.92    6.48
  -8   2  -3 1070.25   18.99
  -6  -9  -9   69.01    8.13
  -6  -6  -8   83.15    8.14
  -6   4   0  139.68    6.30
  -5  -9  -9   60.07    7.73
  -5  -6  -8  184.34    9.53
  -5   0  -4   75.46    6.88
  -5   2  -2    8.89    4.54
  -5   5   2 1218.64   12.02
  -4 -10  -9    6.63    5.78
  -3  -8  -8    4.80    4.95
 -16   4   1  184.62   13.47
 -14   0  -4   22.25    9.23
 -14   1  -3  107.08   11.49
 -14   4   0  179.92   12.32
 -13  -3  -6   94.57   11.71
 -13  -1  -5  108.28   11.55
 -13   6   2   64.34    8.37
 -12  -4  -7   17.48    8.84
 -12  -2  -6   81.12   10.75
 -12   1  -4   91.62    9.89
 -12   2  -3  100.06   10.13
 -12   3  -2  152.88   11.20
 -12   4  -1   67.71    8.79
 -11  -6  -8    2.94    7.60
 -11   0  -5    3.62    8.01
 -11   1  -4   37.54    8.78
 -11   4  -1    1.18    6.72
 -10  -5  -8  416.31   16.92
 -10  -3  -7  145.34   11.62
 -10   0  -5   64.35    9.34
  -9 -12 -10   -4.09    8.19
  -9  -8  -9   21.27    8.11
  -9  -7  -9   10.09    7.30
  -9  -5  -8   82.34    9.89
  -9  -3  -7    3.83    7.15
  -9  -1  -6   18.49    7.23
  -9   0  -5  179.79   10.76
  -8 -12 -10   35.79    8.34
  -8 -11 -10   -1.93    7.81
  -8  -7  -9   18.09    7.80
  -8  -5  -8  300.04   13.31
  -8  -3  -7  243.84   11.96
  -8   6   2  840.29   13.85
  -7 -12 -10   65.97    9.18
  -7 -11 -10   19.99    7.94
  -7  -7  -9  126.53   10.23
  -7  -5  -8  138.01   10.10
  -7   0  -5  103.19    8.13
  -6  -8  -9  230.30   11.39
  -6   6   3  280.49    6.37
  -6   7   5  117.31    3.95
  -5  -8  -9  152.58    9.65
  -5   3  -1  603.09   10.61
  -4  -9  -9   24.49    6.28
  -3  -5  -7  764.16   13.78
  -3  -2  -5  616.51   11.07
  -3  -1  -4  194.72    6.17
  -2  -3  -5 1050.93   12.69
   0  -4  -4  492.81    6.02
 -16   5   2  302.21   15.29
 -15   2  -2  143.35   12.50
 -15   5   1  232.06   13.63
 -14   6   2   10.93    7.04
 -13  -2  -6    4.78    8.87
 -13   1  -4   11.66    8.68
 -13   2  -3    6.66    7.80
 -13   3  -2   10.39    7.84
 -13   4  -1    0.08    7.68
 -13   5   0   47.88    9.02
 -13   7   3  122.58   10.13
 -12  -5  -8   -1.26    8.58
 -12   0  -5  169.66   12.62
 -12   5   0  194.48   11.28
 -11  -7  -9    3.60    8.16
 -11  -3  -7  103.67    9.46
 -11  -1  -6  130.81   11.53
 -11   6   1  421.70   14.04
 -11   7   3   87.26    7.39
 -10  -7  -9   26.36    8.76
 -10  -4  -8   19.45    8.75
  -9 -11 -10   -0.80    7.89
  -9 -10 -10   80.65   10.13
  -9  -6  -9   68.96    9.27
  -9  -4  -8   45.20    8.95
  -9  -2  -7   64.92    8.65
  -9   7   3  111.67    6.83
  -8 -10 -10   11.30    7.87
  -8  -6  -9  178.27   11.34
  -8  -4  -8   32.44    8.06
  -8   5   0 1202.43   17.87
  -7 -10 -10   34.86    8.19
  -7  -4  -8 1242.58   22.69
  -7   6   2    9.48    3.99
  -7   7   4   26.84    3.64
  -6 -10 -10  174.10   10.70
  -6  -7  -9   74.43    8.32
  -6   2  -3   -0.52    5.00
  -6   5   1   43.37    4.21
  -5 -11 -10   52.17    8.36
  -5  -5  -8  254.94   10.32
  -4  -4  -7  766.82   14.51
  -4   0  -4  472.34   10.25
  -4   4   1 4584.16   20.92
  -3  -7  -8   77.97    6.18
  -3   2  -1  292.85    6.18
  -2  -6  -7 1021.98   14.04
   0  -7  -6 2143.87   15.17
   1  -7  -5   24.18    2.23
 -16   5   1   47.67    9.63
 -15   6   2  198.71   12.31
 -14   1  -4   89.47   10.85
 -14   2  -3  256.07   14.61
 -14   3  -2    1.07    8.08
 -14   4  -1   23.52    8.40
 -14   5   0   38.91    8.35
 -13  -1  -6   30.36    8.84
 -13   0  -5   -1.10    8.61
 -13   6   1   -2.05    6.93
 -12  -4  -8   -3.67    7.65
 -12  -1  -6   95.53   10.60
 -12   6   1  219.82   11.22
 -11  -6  -9   50.93    9.78
 -11  -4  -8   14.55    9.03
 -11  -2  -7  496.77   18.46
 -11   1  -5  898.49   22.02
 -11   2  -4  657.50   18.73
 -10  -9 -10   -1.80    8.28
 -10   2  -4  244.85   12.30
  -9  -9 -10    8.18    8.19
  -9  -8 -10  116.26   10.64
  -9   2  -4   28.06    7.13
  -9   8   5  253.64    7.86
  -8  -9 -10   -3.68    6.64
  -8  -8 -10   18.98    7.68
  -8   2  -4  537.35   14.43
  -7  -9 -10  127.95   10.31
  -7  -6  -9  815.36   19.57
  -7  -2  -7    2.63    6.65
  -6  -9 -10  210.18   11.47
  -6  -6  -9  142.31    9.62
  -6  -4  -8 1208.31   21.00
  -5 -10 -10   33.32    6.91
  -5  -7  -9   85.17    8.20
  -4 -11 -10    6.66    6.55
  -4  -8  -9   51.27    6.90
  -3  -3  -6    5.37    4.68
  -2   2   0   78.38    2.69
  -1  -7  -7   25.72    4.31
   0  -9  -7    2.16    3.07
   1  -9  -6 3519.20   16.41
 -15   3  -2   11.35    8.11
 -15   4  -1   34.99    8.92
 -15   5   0   10.11    8.08
 -14   6   1  147.06   10.85
 -13   2  -4   83.99   10.18
 -13   3  -3  350.72   15.42
 -13   4  -2  220.34   12.84
 -12  -2  -7   -1.17    7.77
 -12   0  -6   26.51    8.26
 -12   1  -5  139.72   11.65
 -12   2  -4   63.88    9.06
 -12   3  -3   72.05    7.77
 -12   5  -1  275.22   12.91
 -12   7   2    4.22    6.79
 -11  -3  -8   78.29   10.42
 -11   0  -6  245.47   13.66
 -11   5  -1   80.69    8.64
 -10  -8 -10  173.66   13.03
 -10  -5  -9  197.91   13.26
 -10  -3  -8  148.83   12.03
 -10   0  -6  478.34   16.36
  -9  -5  -9    6.98    7.32
  -8 -12 -11   40.70    8.62
  -8  -5  -9   24.95    8.23
  -8  -3  -8    3.16    7.13
  -8   0  -6   82.03    8.56
  -8   7   3  558.54   10.98
  -7  -8 -10  130.19   10.37
  -7  -5  -9  112.20    9.60
  -7   1  -5  137.40    8.59
  -6  -8 -10   56.75    8.35
  -6  -2  -7  569.77   14.51
  -6   4  -1  209.36    7.55
  -5  -9 -10  271.09   11.75
  -5  -6  -9   49.48    7.00
  -5  -4  -8    5.37    5.57
  -5   2  -3  197.14    7.63
  -4 -10 -10    3.13    6.41
  -4  -7  -9  229.49    9.77
  -3  -6  -8 1474.86   18.82
  -3  -4  -7  170.73    7.37
  -2 -10  -9  819.97   14.80
  -1  -9  -8   75.69    5.10
   0  -5  -5 3513.83   17.09
 -16   5   0    2.16    8.39
 -15   6   1   12.30    7.44
 -14   1  -5   94.35   10.99
 -14   2  -4  159.90   12.42
 -14   3  -3  156.93   12.27
 -14   5  -1  227.46   13.46
 -13   0  -6   12.46    8.67
 -13   1  -5  172.75   11.33
 -13   5  -1    1.75    7.03
 -13   7   2   18.29    6.78
 -12  -3  -8    0.88    8.37
 -12  -1  -7   58.82   10.18
 -12   6   0   66.08    8.26
 -11  -1  -7  665.59   20.13
 -11   6   0  127.47    9.23
 -10  -2  -8  579.58   18.61
 -10   8   4   -3.34    4.22
  -9 -10 -11   13.83    7.94
  -9  -6 -10   35.57    8.06
  -9  -4  -9    8.93    8.08
  -9   5  -1    9.74    5.45
  -8 -11 -11    6.65    6.90
  -8 -10 -11    7.44    7.40
  -8  -6 -10   -8.11    6.64
  -8  -4  -9   -3.81    6.98
  -7 -11 -11    1.30    6.96
  -7 -10 -11   41.06    8.07
  -7  -7 -10  452.12   15.72
  -6 -11 -11   55.39    8.33
  -6  -7 -10  824.94   19.11
  -5  -8 -10    3.89    6.22
  -5  -1  -6   -1.95    4.41
  -4  -9 -10   43.89    7.15
  -4  -3  -7  211.46    8.82
  -2  -7  -8 1511.61   17.50
  -2  -5  -7    9.90    3.90
 -15   4  -2  101.68   10.84
 -15   5  -1  166.22   12.17
 -13  -1  -7   72.19   11.41
 -13   3  -4    4.79    7.07
 -12  -2  -8    3.11    8.69
 -12   1  -6   87.72   10.37
 -12   2  -5    1.28    7.72
 -12   3  -4   24.92    8.05
 -12   4  -3   69.57    8.95
 -11  -6 -10   17.28    9.40
 -11   1  -6   29.21    8.60
 -10   0  -7   14.74    7.49
 -10   2  -5  661.28   17.90
 -10   3  -4 1084.95   22.00
  -9  -9 -11   81.05   10.01
  -9   2  -5   11.67    7.10
  -9   3  -4   11.23    6.64
  -8  -9 -11   -9.67    6.78
  -8  -2  -8  204.39   11.43
  -7  -9 -11   39.31    8.44
  -7  -6 -10  326.14   13.63
  -7  -4  -9   24.82    7.56
  -7   4  -2  333.53   10.21
  -6   2  -4    2.46    5.53
  -6   6   2  296.22    6.89
  -5  -5  -9  354.25   11.93
  -3  -5  -8  275.58    9.13
  -3  -1  -5  872.95   12.60
  -3   0  -4 3587.46   23.17
  -2  -9  -9   47.71    5.26
  -2  -2  -5  191.02    6.21
  -2  -1  -4   23.98    3.93
  -2   0  -3  115.64    4.74
 -13   2  -5   35.80    7.07
 -11   0  -7    0.95    5.55
  -5  12  -2  102.28    6.16
  -5  14   1  458.51   12.79
  -5  15   1  128.62    8.23
  -5  16   2  132.87    8.89
  -5  17   2    3.56    6.14
  -5  18   2   10.84    6.57
  -5  19   2   12.88    7.00
  -5  20   1  154.53   10.71
  -4   8  -1  514.31    8.91
  -4   9   1 3321.80   24.55
  -4  10   2  473.21   10.84
  -4  16   6   29.17    7.21
  -4  17   6  392.47   14.52
  -4  18   6  102.08    9.86
  -4  19   6   10.54    6.72
  -4  20   5  121.07   10.21
  -3   6   1  585.23    8.84
  -3   7   3   34.26    4.56
  -3   8   4  554.66   11.13
  -3  11   7   12.22    5.83
  -3  13   8   12.71    6.32
  -3  14   8  179.58   10.37
  -2   6   5  172.83    6.72
  -2  13  10   -6.00    6.27
  -1   9  10 1097.52   18.14
  -1  13  12  262.51   12.01
  -1  14  12  116.13    9.88
   0   8  11   -0.32    4.94
   0  10  12    0.68    4.22
   0  12  13   11.16    6.85
   0  13  13   13.00    6.57
   1   7  12  100.22    7.27
   1  11  14  293.48   12.36
   1  12  14   -3.58    6.19
   2   2   9  350.45    7.50
   2   3  10  838.05   12.19
   2   4  11 1283.20   16.48
   2  12  15  253.39   12.30
   3   0   8   75.40    3.72
   3   5  13  225.76    8.86
   3   9  15  188.36   10.19
   3  12  16    0.39    6.78
   3  13  16   78.01    9.08
   4   5  14   37.92    6.14
   4   7  15   -1.22    5.11
   4   9  16   10.87    6.99
  -5  11  -4  200.76    6.25
  -5  12  -1  266.93    8.71
  -5  13   1    4.41    5.33
  -5  16   3   94.00    8.22
  -5  17   3  265.83   11.92
  -5  18   3   79.79    8.53
  -5  19   3  160.49   10.78
  -5  20   2    7.08    6.93
  -5  20   3   71.01    9.37
  -4  11   4   10.17    5.18
  -4  12   5  127.21    8.08
  -4  17   7   -4.10    6.15
  -4  18   7   56.53    8.12
  -3  12   8   -4.74    5.78
  -3  15   9   -0.14    6.66
  -3  16   9   90.08    9.49
  -3  17   9    1.76    6.68
  -3  18   9   -1.33    7.08
  -2   4   2 1843.72   13.45
  -2  12  10  106.34    8.37
  -2  14  11    4.11    6.68
  -2  15  11   43.28    8.26
  -2  17  11   -0.95    7.80
  -1   5   7  718.57   11.76
  -1   6   8 1536.88   17.84
  -1   8  10  789.39   15.32
  -1  16  13   10.83    7.65
   0   1   3 1275.54    8.22
   0   2   5 5529.62   22.64
   0   5   9  240.71    7.86
   0  14  14    8.75    7.45
   0  15  14    1.78    7.24
   1   8  13   13.41    5.81
   1  10  14   12.54    6.35
   1  13  15   -5.11    6.46
   2   8  14  245.59   10.69
   2  10  15   66.04    7.92
   2  13  16   90.03    9.25
   3   6  14   42.89    6.19
   3   8  15    9.76    5.84
   3  11  16   44.75    7.65
   4  11  17   -0.38    6.24
   4  12  17  146.84   11.02
  -5  11  -2  263.72    7.60
  -5  11  -1    4.26    4.38
  -5  13   2  839.90   16.17
  -5  14   3  485.59   13.62
  -5  15   3  573.15   14.76
  -5  16   4   64.16    7.81
  -5  17   4   32.61    7.30
  -5  18   4  157.88   10.40
  -5  19   4    0.82    6.73
  -5  21   3    4.94    7.23
  -4   8   0  956.54   12.14
  -4   9   2  532.00   10.77
  -4  11   5  558.01   13.22
  -4  13   6    6.00    5.99
  -4  15   7   40.61    7.51
  -4  19   7   95.00    9.55
  -3   5  -1  623.34    7.19
  -3   6   2 1246.37   13.20
  -3   7   4 1666.18   17.48
  -3   8   5   35.58    5.43
  -3  11   8   -3.45    5.61
  -3  13   9   26.01    6.95
  -3  17  10   50.81    8.94
  -2   6   6 1678.08   17.78
  -2   7   7  272.37    8.98
  -2   9   9   39.40    6.35
  -2  13  11   86.61    8.65
  -2  16  12  270.83   13.54
  -1   3   4  400.97    7.01
  -1   4   6  883.86   11.70
  -1  13  13    8.30    6.54
  -1  14  13   79.57    9.29
   0   3   7  612.89    9.62
   0   8  12   52.10    6.57
   0  10  13   33.86    6.83
   0  12  14  267.81   12.48
   0  13  14   49.67    7.65
   1   0   4 1008.87    6.87
   1   1   6  201.97    4.73
   1   4  10  171.22    6.85
   1   6  12    6.59    5.10
   1   9  14   38.93    7.10
   1  12  15  169.01   10.84
   2   7  14  295.03   10.95
   2   9  15  509.02   14.84
   2  12  16   14.74    7.15
   3   7  15    5.98    5.70
   3  12  17   29.15    7.13
   4   2  12    4.08    4.04
   4   6  15   56.64    6.36
   4   8  16   15.52    5.88
   4  10  17   -5.86    5.74
  -5  11   0  203.61    7.67
  -5  12   2   29.13    5.78
  -5  13   3  623.24   14.43
  -5  14   4   58.10    7.17
  -5  18   5   78.38    8.91
  -5  19   5  314.33   13.85
  -5  20   5   16.79    7.37
  -4   7  -6  749.06    5.70
  -4   7  -5  125.62    3.12
  -4   8   1  379.75    8.45
  -4  13   7  279.25   11.37
  -4  15   8   75.64    8.50
  -4  16   8  205.36   11.60
  -4  18   8   10.76    7.46
  -3  10   8   37.54    6.40
  -3  14  10   11.96    6.93
  -3  15  10    3.78    4.92
  -2  10  10   79.43    7.27
  -2  11  11   14.24    6.13
  -2  15  12   76.79    8.98
  -1   2   2 2714.47   12.64
  -1  15  14   45.21    8.20
   0   9  13   74.95    7.50
   0  11  14    1.13    6.25
   0  14  15   17.17    7.30
   1   7  13    4.29    5.23
   1  13  16  100.08    9.06
   2   8  15  134.84    9.22
   2  11  16    2.37    6.50
   4   1  11  105.34    4.65
   4   4  14   15.90    4.81
   4   9  17  107.55    8.89
   5  -2   8   26.26    1.98
  -6  16   0    8.75    6.15
  -6  17   0  122.28    8.69
  -6  18   1   -1.14    5.43
  -5  10  -3    8.19    2.73
  -5  12   3  396.27   11.41
  -5  13   4  189.27    9.42
  -5  15   5   10.83    6.43
  -5  17   6  100.15    9.37
  -5  18   6  262.66   12.69
  -5  19   6  113.27   10.07
  -5  20   6   72.98    9.86
  -4   7  -2   15.63    3.01
  -4   8   2  516.10   10.12
  -4  16   9   11.38    7.40
  -4  17   9   43.98    8.36
  -4  18   9   28.61    7.91
  -3   6   3  127.11    5.57
  -3  12  10   -2.94    5.54
  -3  13  10    6.41    6.11
  -3  15  11  158.49   10.88
  -3  17  11    2.83    6.85
  -2   4   3 2177.74   15.53
  -2   5   5  383.27    8.44
  -2   9  10   79.49    7.33
  -2  12  12   66.33    8.02
  -2  15  13   10.65    7.62
  -2  16  13    0.62    7.70
  -1   8  11    4.66    5.25
  -1   9  12  145.47    8.91
  -1  13  14   78.60    9.08
  -1  14  14  150.61   11.13
   0   4   9  685.96   11.73
   0   5  10    2.49    4.19
   0  10  14   20.88    6.63
   0  13  15   15.77    7.16
   1   8  14  319.78   11.75
   1  10  15  100.73    8.42
   1  12  16   33.66    7.49
   2   2  10    7.89    3.76
   2   3  11  178.20    6.50
   2   5  13    0.24    4.63
   2   6  14  250.73    9.83
   3   6  15  374.51   11.66
   3   8  16   58.54    7.08
   3  10  17    8.84    6.32
   4   0  10  748.32    9.44
   4   5  15  102.45    7.08
   4   8  17   27.54    6.51
   4  11  18   12.04    6.69
  -6  15  -1   21.13    5.82
  -6  15   0   30.88    6.22
  -6  16   1   -7.47    5.56
  -6  17   1   12.18    6.30
  -6  17   2   -1.55    6.11
  -6  18   2    9.82    6.56
  -6  19   2    2.55    6.47
  -5  10  -1  217.41    6.86
  -5  15   6  178.40   10.34
  -5  16   6    8.34    5.05
  -5  17   7   20.01    7.41
  -5  18   7  182.42   11.66
  -5  19   7   67.58    9.08
  -4  14   9  106.41    9.20
  -4  15   9  259.80   12.08
  -4  17  10   95.49    9.43
  -4  18  10    7.44    7.24
  -3   9   8   43.94    6.44
  -3  10   9  106.16    7.96
  -3  14  11   -2.45    6.14
  -3  16  12   14.99    7.85
  -2   3   0  306.89    4.29
  -2  11  12  281.19   11.86
  -2  13  13    7.10    6.57
  -2  14  13   53.23    8.33
  -1   3   5 1421.44   13.01
  -1   4   7   29.21    4.37
  -1  10  13  155.94    9.44
  -1  12  14   27.11    7.40
   0   2   6 1888.94   14.35
   0   8  13   35.64    6.08
   0   9  14    5.10    6.00
   0  11  15  108.51    9.15
   0  14  16    2.51    6.93
   1   4  11    4.65    4.00
   1   7  14  229.92   10.47
   1   9  15   12.48    5.99
   1  11  16   -4.62    6.52
   2   0   7  127.32    3.92
   2   7  15   25.60    6.03
   2   9  16   -1.45    5.98
   2  11  17   71.24    8.34
   3   7  16    4.24    5.15
   3   9  17   17.73    6.44
   4   6  16   -0.77    4.97
  -6  14   0  192.57    9.03
  -6  15   1   20.65    6.19
  -6  15   2   40.48    7.48
  -6  16   2   26.49    6.57
  -6  16   3    6.12    6.54
  -6  18   3   16.52    6.83
  -6  18   4    6.21    7.02
  -6  19   3   64.42    8.40
  -6  19   4   43.38    8.12
  -6  20   3   -4.30    6.51
  -6  20   4   -2.01    5.93
  -5  10   1    9.69    3.72
  -5  17   8  285.04   12.77
  -5  18   8   27.53    7.89
  -5  19   8   32.28    8.41
  -4  13   9  108.87    9.01
  -4  15  10    1.66    6.83
  -4  16  10  432.48   15.55
  -3   5   1   59.61    3.60
  -3   6   4   98.06    5.50
  -3  11  10    3.91    4.39
  -3  14  12    3.79    6.97
  -3  15  12  318.15   13.78
  -2   5   6  868.43   12.45
  -2   9  11  283.90   10.75
  -2  15  14  205.35   12.66
  -1   5   9   19.39    4.69
  -1  13  15  145.91   10.72
  -1  14  15   37.16    7.82
   0   1   4 1817.36   10.98
   0   3   8 1184.39   13.61
   0   6  12    0.30    4.59
   0   7  13   77.56    6.78
   1   3  10   53.17    4.55
   1  10  16  247.94   11.84
   1  12  17   23.03    7.32
   2   1   9  121.61    4.91
   2  10  17   -5.22    6.32
   3   0   9 1568.23   12.77
   3   4  14    8.23    5.43
   3   8  17    6.07    6.18
   3  10  18   52.24    7.94
   3  11  18   26.60    6.68
   5  -1  10   -0.88    2.49
  -6  14   1   15.52    5.54
  -6  14   2  101.26    7.96
  -6  15   3   21.69    6.33
  -6  16   4   33.38    7.01
  -6  17   4    6.64    6.35
  -6  19   5   25.54    7.36
  -6  20   5    6.80    6.89
  -5  10   2  138.66    6.82
  -5  12   5   46.33    6.60
  -5  13   6  163.24    9.24
  -5  14   7  150.54    9.75
  -5  15   8   11.12    6.86
  -5  16   8   44.84    7.84
  -5  18   9  153.07   10.98
  -4   7   1 2089.53   17.18
  -4   8   4 1025.81   14.86
  -4  10   7  604.11   13.83
  -4  11   8   18.36    6.33
  -4  12   9   10.94    6.49
  -4  13  10   79.98    8.05
  -4  16  11   -0.35    7.23
  -4  17  11   21.75    7.78
  -3  10  10    4.21    5.88
  -3  13  12   13.31    6.90
  -3  15  13    2.03    7.29
  -3  16  13    1.64    7.93
  -2  11  13  231.48   11.30
  -2  13  14  410.95   15.16
  -1   2   3  965.75    8.62
  -1  10  14    1.56    6.15
  -1  12  15    4.65    6.98
   0   4  10  893.84   13.58
   0   8  14   61.50    7.17
   0  11  16  126.03    9.72
   1   1   7  131.54    4.34
   1   2   9    7.75    3.22
   1   9  16   17.02    6.21
   1  11  17  171.12   10.93
   2   9  17  293.04   12.33
   2  12  18   45.97    7.86
   3   5  15   20.09    5.13
   4   1  12   -2.17    3.33
   4   2  13   82.66    5.14
  -6  13   1  410.61   11.62
  -6  14   3   -3.70    5.83
  -6  15   4   11.39    6.23
  -6  16   5  269.18   11.93
  -6  17   5   65.77    7.98
  -6  17   6   60.20    7.96
  -6  18   6    6.84    6.82
  -6  20   6   10.70    7.62
  -5   9  -3  190.25    5.44
  -5   9  -2    3.31    2.57
  -5   9  -1   64.80    4.68
  -5  11   5  348.97   11.20
  -5  12   6    4.56    5.79
  -5  13   7  809.32   17.44
  -5  16   9  209.33   11.76
  -4   7   2  827.05   11.69
  -4  11   9  214.16   10.23
  -4  14  11   20.03    7.39
  -4  16  12   26.44    7.40
  -3   5   2 1611.86   13.83
  -3   6   5  188.22    7.00
  -3  14  13   12.66    7.45
  -2   3   1   91.20    3.23
  -2   5   7 1445.75   16.53
  -2   7  10    4.87    5.14
  -2   8  11    4.55    5.67
  -2   9  12  185.89    9.67
  -2  12  14   62.93    8.41
  -2  14  15  142.49   10.90
  -1   3   6  253.88    6.58
  -1   4   8  412.40    9.20
  -1  11  15  324.44   13.23
  -1  13  16   12.98    7.24
   0   2   7   31.76    3.58
   0   9  15    4.23    5.68
   0  13  17    8.52    7.32
   1   5  13  422.01   11.29
   1   6  14   41.28    6.33
   1   7  15   35.81    6.77
   1  10  17   51.57    7.81
   2  -1   5  354.70    3.80
   2   2  11 1239.97   14.73
   2   7  16   80.05    7.34
   2  10  18   -3.90    5.53
   3   7  17   57.41    6.93
   3   9  18    6.44    6.11
   3  11  19   -0.05    6.54
   4  -1   9  317.72    5.51
  -6  12  -2    5.13    3.83
  -6  12  -1  115.71    6.37
  -6  13   2   28.93    6.06
  -6  13   3   50.18    6.82
  -6  14   4   37.81    7.05
  -6  15   5   -1.48    6.08
  -6  16   6    6.00    6.57
  -6  17   7   -3.99    6.05
  -6  18   7  107.12    9.58
  -6  19   7   16.38    7.41
  -5   9  -5    4.32    1.96
  -5   9   0  134.06    5.48
  -5  11   6   28.51    6.29
  -5  13   8  218.69   11.08
  -5  14   9  218.28   11.30
  -5  15   9  236.79   11.77
  -5  16  10  334.23   14.13
  -5  17  10    3.06    6.94
  -4   7   3   72.33    5.13
  -4   9   7   24.59    5.58
  -4  12  10   19.05    5.26
  -4  13  11   32.84    7.58
  -4  15  12   56.48    8.71
  -3   5   3  414.55    7.98
  -3   9  10   -0.08    5.23
  -3  11  12   62.85    7.85
  -3  13  13    4.69    6.43
  -3  14  14  146.19   10.52
  -3  15  14   45.57    9.09
  -2   4   5   45.04    4.37
  -2  11  14   -2.69    6.32
  -2  13  15    4.41    7.26
  -1   9  14    2.38    5.58
  -1  10  15    1.31    6.22
  -1  12  16  105.69    9.65
   0   3   9  148.03    6.09
   0   6  13    5.00    5.15
   0   7  14   -2.78    5.33
   0   8  15   40.47    6.95
   0  11  17   52.02    7.69
   0  12  17   37.64    7.20
   1   0   5 1572.30    9.59
   1   3  11  146.07    6.23
   1   8  16    8.95    5.98
   2   8  17  190.47   10.25
   3   8  18   37.63    6.65
   3  10  19   17.16    6.80
  -6  12   2   -1.23    5.04
  -6  13   4  152.23    8.90
  -6  14   5    3.48    6.37
  -6  15   6  164.87   10.05
  -6  16   7   11.07    6.93
  -6  17   8    7.34    6.49
  -6  18   8   14.72    7.67
  -5   9   2   70.92    5.10
  -5  12   8   24.45    6.85
  -5  13   9  482.99   15.05
  -5  15  10  107.22    9.97
  -5  16  11   -2.49    6.62
  -5  17  11   68.33    9.22
  -4   9   8  120.13    8.00
  -4  10   9   43.32    6.85
  -4  12  11  121.08    9.35
  -4  15  13   16.05    7.10
  -4  16  13    1.76    7.66
  -3   9  11   27.15    6.32
  -3  10  12  102.86    8.22
  -3  12  13   21.24    5.50
  -3  13  14    4.50    7.15
  -2   3   2  303.48    5.50
  -2   5   8 1727.54   18.64
  -2   7  11 1015.68   17.45
  -2  10  14  206.99   10.66
  -2  12  15  110.39    9.75
  -2  14  16    3.58    7.27
  -1   2   4 2223.68   14.01
  -1   4   9 1894.02   19.12
  -1   7  13  107.42    7.79
  -1   8  14  340.20   12.07
  -1  11  16   28.00    7.31
  -1  13  17   20.87    7.18
   0   1   5  356.74    5.79
   0   4  11   11.04    4.46
   0   9  16   21.95    6.37
   1   6  15  420.66   12.50
   1  10  18   43.71    8.17
   2   1  10  570.76    9.31
   2   4  14  150.16    7.82
   2   5  15  218.49    9.30
   2   6  16   60.47    6.88
   2   7  17   -2.89    5.74
   2   9  18  129.24    9.44
   2  11  19  170.36   11.12
   3   4  15  180.39    8.12
   3   5  16  132.71    7.82
   4   0  11  251.65    6.23
  -7  16   1  154.53    9.42
  -7  17   2   34.17    7.40
  -7  17   3  224.35   11.43
  -7  18   3    7.66    6.85
  -7  18   4  134.09   10.19
  -7  19   4   -0.35    6.85
  -7  19   5  132.34   10.78
  -7  20   4  103.52    9.21
  -7  20   5    2.66    6.86
  -6  13   5   60.84    7.37
  -6  14   6   22.44    6.63
  -6  15   7  370.33   13.61
  -6  16   8   34.79    7.75
  -6  17   9  114.13    9.89
  -5  10   6   26.77    6.07
  -5  11   7   -1.08    4.03
  -5  12   9  707.06   16.71
  -5  14  10   82.39    7.46
  -5  15  11  619.07   18.10
  -4   6  -1 1336.67   11.45
  -4  10  10    3.00    6.11
  -4  14  13   27.86    7.87
  -3   5   4  278.62    7.25
  -3   8  10   -0.31    5.44
  -3  11  13  350.03   13.03
  -3  12  14   82.37    9.03
  -3  14  15   21.25    7.89
  -2   4   6   88.28    5.26
  -2  13  16   36.26    8.28
  -1   6  12  345.92   10.20
  -1   9  15   14.58    6.48
  -1  12  17   15.28    6.89
   0   2   8  298.06    7.04
   0   3  10   22.30    4.13
   0   6  14  164.57    8.54
   0   7  15   60.33    7.31
   0  10  17    6.66    6.34
   0  12  18    0.16    6.29
   1   1   8 1551.67   13.41
   1   2  10  249.06    6.93
   1   7  16  223.56   10.25
   1   8  17   48.50    7.23
   2   0   8   46.61    2.93
   2  10  19   19.78    6.82
   3   0  10   56.70    3.71
   3   2  13  753.09   12.41
   3   7  18    3.67    5.31
  -7  15   1   40.18    6.37
  -7  15   2   14.80    6.56
  -7  16   3  106.56    9.07
  -7  16   4   39.87    7.39
  -7  17   4   -1.65    6.43
  -7  17   5   22.58    7.14
  -7  18   5   19.81    7.26
  -7  18   6   18.90    7.99
  -7  19   6   25.18    7.84
  -7  20   6    1.02    7.23
  -6  11  -3   37.52    4.28
  -6  11  -2  227.45    6.99
  -6  11  -1  181.29    6.70
  -6  11   0   77.50    5.38
  -6  12   4   22.06    6.08
  -6  12   5   48.76    6.70
  -6  13   6    9.46    6.21
  -6  14   7   16.96    6.39
  -6  15   8   -0.25    6.13
  -6  16   9   12.24    6.95
  -6  17  10   57.79    8.29
  -5  10   7 1313.94   20.12
  -5  14  11   31.63    7.90
  -5  15  12  268.68   13.34
  -5  16  12   64.23    9.17
  -4   6   0  623.98    8.53
  -4   7   5   51.24    5.26
  -4  12  12   22.84    5.50
  -4  13  13   27.25    7.72
  -4  15  14    5.44    7.22
  -3   5   5  175.03    6.51
  -3   8  11    2.15    5.28
  -3   9  12   29.50    6.61
  -3  10  13   38.02    7.44
  -3  11  14    5.20    6.40
  -3  13  15   13.65    7.49
  -2   3   3 2367.73   15.03
  -2   7  12 1350.81   20.57
  -2   8  13   68.49    7.53
  -2   9  14  130.05    9.22
  -2  10  15   58.98    7.94
  -1   7  14    8.79    5.77
  -1   8  15  353.62   12.43
  -1  11  17    4.09    6.58
   0   8  16   56.63    6.97
   0   9  17    9.44    6.13
   1   3  12   30.63    4.50
   1   9  18    9.38    6.25
   1  11  19   74.38    8.81
   2   2  12  198.15    6.80
   2   9  19   14.43    6.38
   3   1  12    4.05    3.44
  -7  14   0   47.72    6.68
  -7  15   4  148.67    9.63
  -7  16   5  226.24   11.78
  -7  17   6    2.90    6.62
  -7  18   7   23.59    7.55
  -7  19   7    6.25    6.98
  -6  12   6  144.65    9.16
  -6  15   9  168.88   10.50
  -6  16  10    0.98    6.99
  -6  17  11   69.67    8.55
  -5   8  -2  108.59    4.19
  -5   8  -1  432.64    7.91
  -5   8   0  637.43    9.93
  -5   8   1  623.08   10.39
  -5   8   2  679.93   11.61
  -5  11   9   95.68    8.43
  -5  12  10   74.23    8.43
  -5  13  11  115.72    9.71
  -5  14  12    5.95    7.17
  -4   6   2  423.52    8.23
  -4   7   6   86.33    6.14
  -4  12  13    7.80    7.06
  -4  13  14  182.28   11.07
  -4  14  14    0.56    4.96
  -3   4   0  299.20    5.24
  -3   6   8    5.25    5.24
  -3   7  10    4.67    5.13
  -2   4   7    6.43    4.15
  -2   6  11   24.60    5.65
  -2  11  16    5.57    7.04
  -2  12  17   34.70    7.46
  -1   2   5   11.29    3.29
  -1   6  13   23.32    5.88
  -1   9  16   30.86    7.13
  -1  10  17  227.88   11.72
  -1  12  18   17.00    7.06
   0   7  16  208.06   10.76
   0  10  18   58.34    8.12
   1   4  14   98.03    7.23
   1   5  15   51.63    6.51
   1   6  16   22.85    5.97
   1   8  18   12.00    6.69
   1  10  19  144.32   10.17
   2   4  15  990.59   16.74
   2   6  17   82.69    7.44
   2   7  18    7.97    5.85
   2  10  20    9.92    6.48
   3   4  16   88.31    6.64
  -7  14   2   37.58    6.42
  -7  14   3   51.18    6.79
  -7  14   4   60.82    7.88
  -7  15   5   16.10    6.81
  -7  15   6   12.24    7.57
  -7  16   6   16.89    7.02
  -7  16   7   -2.60    6.59
  -7  17   7   57.25    8.46
  -7  17   8   -4.07    6.21
  -7  18   8    2.19    7.26
  -6  11   4   10.28    4.96
  -6  11   5   38.89    6.29
  -6  12   7  239.73   10.82
  -6  13   8    8.63    6.29
  -6  15  10   -3.29    6.24
  -6  16  11   16.01    7.59
  -5   8   3 2534.32   22.01
  -5  10   8   -3.68    4.18
  -5  11  10  218.55   10.89
  -5  13  12  227.00   11.94
  -5  14  13  346.69   14.30
  -5  15  13    2.85    7.00
  -4  10  12  401.61   13.43
  -4  11  13   46.25    7.72
  -4  12  14   33.96    7.41
  -3   4   1  586.97    7.50
  -3   8  12  131.34    8.68
  -3   9  13  120.56    8.91
  -3  11  15   58.04    8.27
  -2   8  14  937.41   18.37
  -2   9  15  239.79   11.58
  -1   7  15   -1.41    5.42
  -1   8  16   10.61    6.05
  -1  11  18   27.49    7.60
   0   1   6 1806.85   13.13
   0   2   9  706.99   10.75
   0   5  14   -2.60    4.84
   0   6  15   63.64    6.53
   0   8  17  109.97    8.85
   0   9  18   -0.71    6.00
   0  11  19    0.60    6.39
   1   2  11   16.13    3.56
   1   9  19    0.67    5.93
   2   8  19   98.50    8.59
   3   2  14   62.15    5.66
   4   0  12   39.29    3.86
   5  -2   9  117.17    3.01
  -7  13   1   67.89    6.47
  -7  13   2   26.43    6.44
  -7  15   7   42.85    7.95
  -7  16   8   18.08    7.40
  -7  17   9   14.52    7.36
  -7  18   9   14.21    7.66
  -6  10  -1  163.81    5.98
  -6  10   0  452.80    9.62
  -6  10   1    6.35    3.93
  -6  11   6   -0.75    5.54
  -6  12   8   25.69    7.03
  -6  13   9   34.83    7.59
  -6  14  10   49.61    8.09
  -6  15  11  325.93   14.05
  -6  16  12  178.16   11.72
  -5   8   4   21.58    4.74
  -5   9   7    1.42    5.03
  -5  11  11  136.92    9.38
  -5  12  12  162.05   10.66
  -5  13  13   -0.41    6.51
  -5  15  14  108.06   10.44
  -4   6   4  388.20    8.84
  -4   9  11   -1.55    6.05
  -4  13  15    5.45    7.13
  -3   4   2 1454.20   12.37
  -3   9  14   17.83    6.35
  -3  10  15   78.48    8.47
  -3  13  17   19.34    7.86
  -2  12  18  104.66    9.85
  -1   2   6  475.51    8.01
  -1   4  11  183.55    7.77
  -1   6  14   19.90    5.89
  -1   9  17   28.16    6.85
  -1  10  18   15.36    6.76
   0  10  19   18.17    6.99
   1   5  16  155.99    8.95
   1   6  17  124.94    8.37
   1   7  18   85.75    8.45
   1  10  20    0.40    6.53
   2  -1   6 2738.19   11.71
   2   0   9    8.28    2.46
   2   2  13  153.02    6.56
   2   6  18   26.82    6.16
   2   9  20    4.50    6.16
  -8  18   4  241.35   12.81
  -8  18   5   39.76    8.71
  -8  19   5  173.34   11.73
  -8  19   6   32.19    8.37
  -7  13   4   10.26    6.09
  -7  13   5   34.71    7.53
  -7  14   6   53.10    7.64
  -7  14   7   23.78    7.05
  -7  16   9  162.69   10.97
  -6  11   7   64.91    7.21
  -6  12   9  508.71   15.12
  -6  13  10  256.10   12.17
  -6  14  11  587.01   17.86
  -6  16  13   76.43    9.84
  -5   9   8  338.22   11.17
  -4   8  10  159.71    7.79
  -4   9  12   13.83    6.56
  -4  10  13  111.42    9.08
  -4  11  14   11.21    6.96
  -4  13  16    1.11    6.56
  -4  14  16   13.85    5.69
  -3   4   3 1396.83   13.01
  -3   8  13    0.94    5.91
  -3  11  16    6.55    7.21
  -3  12  17    4.45    7.27
  -2   7  14  597.37   15.06
  -2   9  16  242.16   11.78
  -2  10  17   69.42    8.53
  -2  11  18  277.19   12.95
  -1   5  13  156.98    8.27
  -1  11  19   17.29    7.21
   0   6  16   11.20    5.66
   0   7  17   64.65    7.58
   0   8  18   12.75    6.26
   0   9  19    1.67    5.80
   1   4  15   43.27    5.97
   1   8  19  178.83   10.57
   1   9  20   59.47    8.34
   2   7  19   11.58    5.90
   3   0  11  165.11    5.38
   3   1  13   40.53    4.73
  -8  16   3  279.04   12.26
  -8  17   4  253.97   12.62
  -8  18   6  107.22   10.10
  -8  18   7  186.90   12.44
  -8  19   7    3.04    7.30
  -7  12   2  157.94    8.40
  -7  13   6   18.44    6.63
  -7  15   9   -2.27    6.59
  -7  16  10    0.91    6.76
  -7  17  11   21.83    7.97
  -6  10   5   19.60    5.16
  -6  11   8  107.23    8.48
  -6  12  10   -0.36    6.73
  -6  14  12   82.23    9.59
  -6  15  13  147.71   11.34
  -5   8  -5    1.82    1.89
  -5   9   9 1660.34   22.66
  -5  10  11  269.79   11.65
  -5  12  13  344.01   13.75
  -5  13  14   85.91    9.53
  -5  14  15   49.88    8.98
  -4   6  -5   10.17    1.33
  -4   7   9    5.01    5.18
  -4  10  14    5.46    6.71
  -4  11  15   31.42    7.76
  -3   4   4 1205.05   12.90
  -3   7  12   21.16    4.77
  -3   9  15   55.80    8.04
  -3  10  16    7.01    7.10
  -1   2   7 2053.65   16.52
  -1   6  15   80.53    7.44
  -1   7  16  487.04   14.21
  -1   9  18   47.93    7.66
  -1  10  19   33.82    7.66
   0   1   7  552.14    8.15
   0   4  14  174.18    7.94
   0  10  20    3.76    6.40
   1   1  10  592.65    9.58
   1   2  12  435.32    9.52
   2   1  12   -2.07    3.53
  -8  16   4  173.86   10.57
  -8  16   5  290.11   12.95
  -8  16   6   53.39    8.86
  -8  17   6  199.89   11.51
  -8  17   7   17.12    7.53
  -7  12  -1  697.86   12.48
  -7  12   3   73.76    6.79
  -7  12   4   62.12    6.91
  -7  12   5  479.08   13.32
  -7  13   8   21.98    6.60
  -7  16  11   69.22    9.41
  -6   9   1  101.90    5.91
  -6   9   3    5.61    4.94
  -6  12  11  336.19   13.55
  -6  13  12  138.21   10.57
  -6  14  13  356.65   14.95
  -6  15  14  113.74   10.65
  -5   7  -1 3226.09   19.31
  -5   7   1   14.66    3.31
  -5   7   2 1351.63   14.89
  -5   7   3    2.11    3.67
  -5   9  10   86.96    8.12
  -5  11  13  677.23   17.98
  -5  13  15   63.67    9.16
  -4   7  10  243.95    9.34
  -4   8  12   14.95    5.96
  -4   9  13   68.87    8.08
  -4  12  16  174.64   10.17
  -4  13  17   10.88    7.71
  -3   4   5 5998.27   29.39
  -3   5   9   57.52    5.77
  -3   6  11   25.40    5.59
  -3   8  14   31.96    5.44
  -3  12  18  199.40   12.23
  -2   4  10  306.21    9.27
  -2   5  12 1456.09   19.71
  -2   7  15   29.29    6.82
  -2  11  19    5.55    7.02
  -1   5  14  403.78   11.82
  -1  11  20   -2.11    6.71
   0   6  17    3.38    5.57
   0   8  19    7.83    6.11
   1   6  18   22.48    6.03
   1   7  19   59.58    7.39
   1   8  20   14.04    6.38
   2   2  14  334.30    9.16
   2   4  17   10.37    5.82
   2   5  18   27.91    5.96
  -8  15   2  498.88   14.18
  -8  15   5   39.86    7.42
  -8  16   7   48.63    8.55
  -8  17   8   91.01    9.76
  -8  17   9   67.48    8.76
  -8  18   9   30.55    8.54
  -7  12   6   22.54    6.35
  -7  12   7   24.43    6.68
  -7  13   9   -4.47    6.64
  -7  14  10  100.84    9.42
  -7  15  11   45.51    7.80
  -7  16  12   23.35    7.68
  -6   9  -1  136.20    5.49
  -6   9   0  225.35    6.78
  -6  10   8   39.56    6.80
  -6  11  10  194.94   10.51
  -6  12  12   44.54    8.33
  -5   7   4  108.39    5.89
  -5   7   5 1176.33   15.92
  -5   8   9    2.25    5.29
  -5   9  11 1159.45   20.72
  -5  11  14   10.04    7.59
  -5  12  15  153.40   11.10
  -5  13  16   58.45    8.62
  -4   5   1   48.03    3.48
  -4   9  14   74.13    8.36
  -4  10  15    2.41    6.80
  -4  11  16   -5.42    6.78
  -4  12  17  186.03   11.94
  -3   4   6  224.18    7.12
  -3   6  12   59.70    6.53
  -3   9  16  646.16   16.97
  -3  10  17   91.70    9.38
  -2   3   7  552.97    9.44
  -2   6  14    7.37    5.84
  -1   3  11   79.84    5.65
  -1   6  16  106.13    8.10
  -1   9  19   19.98    7.05
  -1  10  20   14.92    6.86
   0   1   8   14.34    3.15
   0   2  11   86.36    5.25
   0   5  16    2.91    5.39
   0   9  20   54.11    7.47
   0  10  21   47.76    8.53
   1   2  13   75.84    5.95
   1   4  16  607.34   14.16
   1   9  21   30.91    7.33
   4  -2   8 1921.69    9.25
   4  -1  11   42.71    3.55
  -8  14   1  338.60   11.31
  -8  14   2   14.51    5.53
  -8  14   3  125.92    8.44
  -8  14   4  388.90   12.77
  -8  14   5   17.89    6.94
  -8  15   7  337.13   13.99
  -8  16   8    2.52    6.73
  -8  16   9    8.20    7.39
  -8  17  10   13.50    7.88
  -7  11   4   14.15    5.26
  -7  11   5  184.18    9.09
  -7  14  11   60.64    8.39
  -7  15  12    7.68    6.78
  -6   9   6    0.29    4.75
  -6   9   7  135.20    7.83
  -6  10   9  779.85   16.82
  -6  11  11  133.17    9.93
  -6  12  13  326.48   13.97
  -6  13  14   68.37    9.37
  -6  14  15  303.25   14.50
  -5   7  -2   31.99    2.86
  -5   9  12  384.50   13.03
  -5  10  13   -4.11    6.78
  -4   7  11  190.49    9.14
  -4   8  13   -4.84    6.06
  -4  10  16   -8.30    6.54
  -2   3   8  541.10   10.18
  -2   5  13   54.37    6.55
  -2   6  15   47.09    6.64
  -2   7  16  578.01   15.75
  -2  10  19  433.95   15.83
  -2  11  20  110.47   10.53
   0   6  18   72.15    7.67
   0   7  19  109.72    8.94
   0   8  20   -4.56    5.92
   1   0   8  184.49    5.15
   1   1  11  267.14    7.10
   1   3  15  666.55   13.90
   1   6  19    0.94    5.64
   1   7  20    6.37    5.99
   1   8  21   45.01    7.66
   2  -1   7  475.67    5.80
   3   0  12  115.92    4.86
  -9  18   6   49.09    8.87
  -9  19   7   44.83    9.34
  -8  14   7    4.12    6.76
  -8  15   8    3.13    6.66
  -8  15   9  158.41   11.10
  -7  11  -1  282.71    8.00
  -7  11   6    2.42    5.55
  -7  11   7   14.03    6.03
  -7  12   9  141.72    9.74
  -7  14  12   33.91    7.63
  -6   9   8  413.29   12.23
  -6  10  10  138.28    8.92
  -6  12  14  259.54   12.68
  -6  13  15   99.81    9.83
  -5   8  -6  204.90    3.51
  -5   8  10  769.63   15.52
  -5  11  15  273.56   12.79
  -5  12  16  177.22   11.50
  -5  13  17   28.24    8.44
  -4   5   5  306.95    8.16
  -4   5   6  193.02    7.35
  -4   8  14    8.04    6.51
  -4   9  15    6.03    6.35
  -4  12  18    2.62    6.81
  -3   4   8  141.92    6.72
  -3   6  13  163.43    8.87
  -3   8  16   -1.20    6.44
  -3   9  17   18.94    6.93
  -3  10  18    9.01    6.61
  -3  11  19   44.74    8.41
  -2   8  18   88.36    9.10
  -2   9  19   10.74    7.05
  -2  10  20    4.61    7.83
  -1   1   2 1734.41    9.02
  -1   1   3  587.24    6.34
  -1   2   9 1212.69   14.29
  -1   3  12  237.57    8.29
  -1   4  14  382.65   11.19
  -1   6  17   72.86    7.67
  -1   7  18   34.92    7.15
  -1   8  19   43.61    7.17
  -1   9  20   41.87    7.60
  -1  10  21   30.83    8.06
   0   1   9  168.42    5.71
   0   5  17    5.87    5.41
   0   9  21   19.18    7.01
  -9  17   5   11.00    6.92
  -9  18   7   35.57    8.42
  -9  18   8    6.11    7.62
  -8  13   1   55.02    6.50
  -8  13   4   11.48    5.87
  -8  13   6   13.31    5.92
  -8  14   9  535.33   16.71
  -8  15  10   -1.29    7.09
  -8  16  11   10.64    7.31
  -8  16  12   37.15    8.06
  -7  11   8  194.23    9.98
  -7  12  10    3.32    4.82
  -7  12  11    4.12    6.76
  -7  14  13   46.41    6.95
  -6   8   2   57.66    4.58
  -6   8   3   -2.16    3.83
  -6  10  11    0.94    6.21
  -5   7   9  645.01   14.05
  -5   9  13  568.11   15.75
  -5  10  15  171.05   11.03
  -5  11  16   13.08    7.45
  -5  12  17   25.19    8.16
  -4   9  16    3.02    6.75
  -4  10  17   97.05    9.61
  -4  11  18   15.86    7.55
  -3   8  17  199.00   10.82
  -3   9  18  150.30   10.51
  -3  10  19  121.39   10.39
  -2   2   2  330.48    5.30
  -2   2   3   57.92    3.52
  -2   5  14  220.90    9.64
  -2   6  16  669.74   16.29
  -2   7  17  199.83   10.48
  -1   1   4  553.87    6.95
   0   0   3  725.94    5.50
   0   2  12  693.30   12.06
   0   4  16  121.50    7.91
   0   6  19  121.75    9.41
   0   7  20   61.57    7.69
   0   8  21   26.34    7.40
   1   6  20   65.74    7.84
   2   3  17  498.67   12.73
  -9  16   4   75.69    8.18
  -9  16   5   46.35    7.73
  -9  16   6   55.05    8.14
  -9  17   7   30.52    8.09
  -9  17   8  136.21   11.19
  -9  17   9    4.35    8.22
  -8  13   8   95.68    8.79
  -8  14  10    0.35    6.88
  -8  15  11    5.79    6.72
  -8  15  12  115.19   10.59
  -7  10   1   60.72    5.62
  -7  10   5  241.99    9.42
  -7  11   9    2.97    4.70
  -7  11  10   26.56    7.26
  -7  12  12   83.09    9.26
  -7  13  13    3.31    7.49
  -7  14  14   30.40    6.28
  -6   8   0   36.63    4.23
  -6   8   1    3.28    2.98
  -6   8   7   79.30    6.61
  -6   9  10  170.83    9.65
  -6  12  15   16.49    7.24
  -6  13  16   14.43    8.20
  -5   6   2   29.85    3.88
  -5   6   3  225.52    6.95
  -5   6   4 1041.42   13.95
  -5   6   5    3.30    4.13
  -5   7  10   42.31    6.48
  -5   9  14  122.56    9.71
  -5  11  17  146.22   10.65
  -5  12  18   60.04    9.03
  -4   5   8  294.53    9.10
  -4   6  11   35.34    5.95
  -4   8  15   -2.17    6.45
  -4  10  18   -2.28    6.36
  -4  11  19  185.57   11.64
  -3   4   9  146.05    7.21
  -3   5  12   85.87    6.93
  -3   6  14    1.62    4.11
  -3   7  16   77.21    8.25
  -2   2   1   91.44    2.89
  -2   2   4    5.70    3.15
  -2   4  13   41.24    5.87
  -2   5  15  566.46   14.16
  -2   7  18  574.95   16.12
  -2   8  19  116.74    9.70
  -2   9  20  194.85   11.62
  -2  10  21   54.74    8.96
  -1   1   5  556.68    7.61
  -1   4  15    3.86    5.30
  -1   6  18  114.80    8.79
  -1   7  19  158.44   10.15
  -1   8  20   -6.90    5.57
  -1   9  21   32.44    7.39
   0   0   4 2441.92   11.60
   0   1  10   10.27    4.17
   0   3  15  235.85    9.48
   0   5  18   54.14    7.14
   0   9  22   67.05    8.87
   1   0   9   14.46    2.80
   1   4  18   64.55    7.49
   1   5  19  192.34    9.87
   2   1  14   90.10    5.76
   3   0  13    9.87    3.84
  -9  15   4  114.54    9.40
  -9  15   5   33.50    7.34
  -9  16   7  138.08   10.70
  -9  16   9   22.91    7.49
  -9  17  10   46.20    9.00
  -8  12   2   53.20    6.58
  -8  12   3  106.86    7.35
  -8  12   5  194.24    9.71
  -8  12   6  662.41   16.09
  -8  13   9    3.56    6.73
  -8  13  10  189.98   11.24
  -8  14  12    6.84    6.89
  -8  15  13   17.23    7.97
  -7  10   8   47.28    7.04
  -7  11  11    3.81    6.65
  -7  12  13   -6.92    7.08
  -7  13  14   94.98   10.12
  -7  14  15   53.32    9.17
  -6   8  -1   71.82    4.28
  -6   8   8  148.81    8.34
  -6   9  11 1306.74   21.71
  -6  10  13   -6.54    6.29
  -6  11  15  726.41   19.78
  -6  12  16   12.48    7.90
  -5   6   1 2033.05   16.50
  -5   6   6   81.46    6.16
  -5   7  11  292.11   10.97
  -5   8  13 1186.64   21.04
  -5  10  16   14.00    7.25
  -4   6  12    6.40    5.81
  -4   7  14  201.74   10.11
  -4   8  16   17.48    7.15
  -4   9  17    8.80    6.51
  -3   3   4  196.90    5.93
  -3   5  13  276.54   10.37
  -3   6  15  303.23   11.62
  -3   8  18  377.34   14.27
  -3   9  19   78.96    9.04
  -3  10  20   72.43    9.07
  -2   2   0   76.11    2.45
  -2   2   5   44.46    3.23
  -2   2   6  304.25    7.12
  -2   6  17   39.17    7.15
  -1   1   6 2320.05   15.85
  -1   8  21   16.33    7.38
   0   0   5 1327.73    9.87
   0   2  13  258.11    8.32
   0   4  17   14.65    5.98
   0   7  21   -3.26    6.33
   0   8  22   30.23    7.61
  -9  15   6   10.74    6.62
  -9  15   8   11.60    7.14
  -9  16  10  113.77   10.49
  -9  16  11    9.54    8.70
  -8  12   8   56.40    7.93
  -8  12   9  376.47   13.44
  -8  13  11   80.67    9.14
  -7  11  12   -1.99    6.86
  -6   8   9   18.93    5.80
  -6   8  10  378.20   12.21
  -6   9  12   27.86    6.96
  -6  10  14  170.39   10.92
  -6  11  16  135.43   11.00
  -6  12  17   31.19    8.41
  -5   6   0    9.89    2.75
  -5   7  12  707.72   16.28
  -5   8  14   25.03    7.25
  -5   9  16  621.91   17.53
  -5  10  17   93.09    9.65
  -4   6  13  234.66   10.30
  -4   7  15   16.14    6.82
  -4   9  18    1.52    6.86
  -3   3   2    5.13    2.84
  -3   7  17   18.02    7.03
  -2   2   7 1148.99   13.23
  -2   3  11   15.82    4.66
  -2   5  16  233.82   10.49
  -2   7  19  547.33   16.47
  -2   8  20  190.48   11.34
  -2   9  21  103.00    9.75
  -1   2  11   43.88    5.06
  -1   4  16  361.38   11.67
  -1   6  19    2.20    6.23
  -1   7  20    1.54    6.16
  -1   9  22   23.27    7.91
   0   1  11 1068.47   13.93
   0   5  19   20.80    6.09
   0   6  20  118.72    9.11
   1   1  13 1057.77   14.49
   1   3  17  545.62   13.47
   2   0  12  197.42    6.04
   4  -2   9   20.35    2.14
  -9  14   3  259.99   11.12
  -9  14   5   70.02    7.79
  -9  14   7    0.77    6.39
  -9  15   9  151.04   10.74
  -9  15  10  126.48   10.67
  -8  11   4   95.07    7.68
  -8  11   5   -6.50    5.01
  -8  11   6  382.68   12.08
  -8  13  12   56.28    8.70
  -8  13  13  103.24    9.73
  -8  14  14   16.53    7.83
  -7   9   2   -1.00    4.63
  -7   9   6   19.78    5.57
  -7  10  -2    8.65    3.53
  -7  11  13    5.11    7.30
  -7  12  15   15.33    8.01
  -7  13  16    0.85    8.07
  -6   7   5  113.51    6.34
  -6   8  -2  261.40    6.21
  -6   8  11   24.00    6.79
  -6   9  13   75.95    8.28
  -6  11  17   44.50    8.24
  -5   6  -1  438.88    7.19
  -5   7  13   68.86    7.69
  -5   8  15  302.95   12.77
  -5  10  18   -1.06    7.15
  -5  11  19   22.81    8.18
  -4   5  -3 1361.42    8.33
  -4   5  11  257.97    9.59
  -4   6  14  290.66   11.29
  -4   7  16    5.58    6.02
  -4   8  17    7.40    6.37
  -3   6  16  161.57    9.45
  -3   7  18  206.89   11.28
  -3   8  19  239.10   12.31
  -3   9  20   99.43    9.44
  -2   2   8  669.68   10.90
  -2   6  18  516.17   15.41
  -1   1   7   11.54    2.56
  -1   2  12 3939.40   28.66
  -1   5  18  107.76    8.36
  -1   8  22   36.19    7.87
   0   0   6   88.93    3.62
   0   4  18  320.59   11.57
   1   4  19   93.77    7.89
   2   1  15   84.95    6.15
 -10  17   7   13.90    6.62
 -10  17   8    6.23    7.58
 -10  18   8    8.53    8.03
  -9  14  10   52.62    8.74
  -9  15  11   10.36    7.49
  -9  15  12  151.88   11.79
  -8  11   3  380.10   10.91
  -8  11   7   15.50    6.19
  -8  11   8  222.35   10.83
  -8  11   9  966.32   19.82
  -8  12  11  234.74   11.98
  -8  12  12    1.06    7.11
  -8  13  14   53.06    9.05
  -7   9   1 1985.10   19.54
  -7   9   8  144.75    7.67
  -7   9   9   64.16    7.43
  -7  10  12   62.57    8.52
  -7  11  14  148.88   10.53
  -7  12  16    7.43    7.75
  -6   7   2   25.76    3.79
  -6   7   8   94.04    7.08
  -6   8  12  251.92   11.23
  -6   9  14  275.23   12.26
  -6  10  16   91.03    9.77
  -5   6  10   30.65    4.85
  -4   4   6  817.93   12.64
  -4   4   7   14.31    4.66
  -4   5  12   52.71    6.78
  -4   8  18   26.75    7.54
  -3   3   8    9.58    4.34
  -3   5  15   21.87    6.30
  -3   6  17   53.09    7.66
  -3   8  20  339.14   14.17
  -3   9  21  101.54    9.86
  -2   4  15   12.84    5.72
  -2   5  17  159.49    9.49
  -2   7  20   30.26    7.81
  -2   8  21   35.92    7.69
  -1   1   8 1315.02   13.66
  -1   3  15  268.64    9.77
  -1   6  20   35.09    7.23
  -1   7  21    2.31    5.72
   0   0   7 1697.02   13.14
   0   1  12    2.29    4.13
   0   5  20    3.38    5.95
   0   6  21  140.35    9.74
   1   1  14  280.17    8.79
 -10  16   6   53.39    8.23
 -10  16   7  102.31   10.03
 -10  17   9   68.16    9.67
  -9  13   3    5.64    5.93
  -9  13   4   48.46    6.77
  -9  13   6  203.86   10.29
  -9  13   7   42.65    7.37
  -9  13   8  313.77   12.92
  -9  13   9   26.60    7.48
  -9  14  11   74.40    9.54
  -9  14  12   70.06    9.42
  -8  11  11  132.73   10.03
  -8  12  13   -2.78    7.20
  -8  13  15    1.25    7.67
  -7   9   0   17.53    4.07
  -7   9  10  153.65    8.30
  -7   9  11   30.93    7.27
  -7  10  14    4.80    6.83
  -7  11  15   21.50    7.55
  -7  12  17  134.52   11.32
  -6   7   1  215.27    6.42
  -6   7  10  695.34   15.34
  -6   8  13 1408.93   23.21
  -6   9  15   72.52    8.49
  -6  10  17  271.32   13.65
  -6  11  18    6.98    7.54
  -5   5   4   55.54    4.91
  -5   5   6  884.08   13.80
  -5   6  12    4.95    6.10
  -5   9  18   32.40    8.18
  -5  10  19   12.55    7.02
  -4   4   9 1110.83   16.25
  -4   5  13   -2.13    5.58
  -4   6  15   22.40    6.81
  -4   7  17   -1.57    6.53
  -4   8  19    2.97    6.26
  -4   9  20    9.61    7.16
  -3   3   9   26.04    3.76
  -3   4  13 1021.47   17.33
  -3   7  19  269.95   12.62
  -2   4  16  596.60   14.77
  -2   6  19    6.79    6.36
  -1   1   9  411.11    8.58
  -1   5  19   22.24    6.50
  -1   7  22   -2.21    6.60
  -1   8  23   39.32    8.52
   0   4  19    0.33    5.54
 -10  16   8   54.84    8.83
 -10  16   9   40.01    8.59
 -10  16  10   50.44    8.67
  -9  13  11  191.16   11.61
  -9  14  13  173.76   11.95
  -8  10   6  107.89    7.66
  -8  10   7  184.06    9.42
  -8  10   8  200.95   10.11
  -8  11   0  770.10   13.20
  -8  11  12   31.35    7.84
  -8  12  14   33.44    8.41
  -7   8   7   -4.92    5.11
  -7   8   8  126.38    8.15
  -7   9  12    7.17    6.76
  -7  11  16   21.64    7.59
  -6   7   0  191.11    6.16
  -6   8  14    6.65    6.94
  -5   5   3 3054.15   21.69
  -5   5   7 1848.29   20.13
  -5   6  13  477.44   13.81
  -5   7  15  206.49   10.70
  -5   8  17   78.06    8.96
  -5   9  19   39.82    7.79
  -5  10  20   91.41   10.03
  -4   5  14   -0.10    5.41
  -4   6  16  122.86    9.13
  -4   7  18  227.63   11.97
  -3   3  10  184.07    7.15
  -3   4  14    7.89    5.62
  -3   7  20    0.37    7.85
  -3   8  21   -4.94    6.99
  -2   3  14  181.45    8.46
  -2   5  18   59.82    7.29
  -2   6  20  755.73   19.04
  -2   7  21   79.68    8.73
  -2   8  22   56.12    8.22
  -1   1  10  338.44    8.30
  -1   3  16    4.85    5.29
  -1   4  18   22.12    6.13
  -1   6  21   60.03    8.07
   0   1  13  244.92    7.74
   0   5  21   20.18    7.21
   1  -1   3  115.58    1.64
   1  -1   4 1234.18    6.40
   1  -1   5    3.24    1.85
   1   2  17  284.14    9.96
   3  -2   7 1028.47    6.37
   3  -1  12   96.13    4.61
 -10  15   6   36.90    7.28
 -10  15   7    3.94    6.55
 -10  15   8   12.54    7.02
 -10  15   9  108.35   10.19
 -10  15  10   54.45    8.79
  -9  12   4  331.47   11.23
  -9  12   5  115.87    8.39
  -9  12   8    1.00    6.42
  -9  12   9  133.97    9.65
  -9  12  10  205.10   11.00
  -9  13  13  165.98   11.67
  -8  10  11  149.67   10.06
  -8  11  13  211.29   11.79
  -8  11  14   -3.10    7.13
  -8  12  15   65.18    7.75
  -8  12  16   61.52    9.00
  -7   8   3 1420.55   17.51
  -7   8   9   62.25    7.17
  -7   8  10   62.98    7.33
  -7   9  13   40.07    7.41
  -7   9  14    9.91    6.75
  -7  10  16  150.96   11.11
  -6   9  17  125.41   10.40
  -6  10  19  214.06   13.01
  -5   5   2 1251.89   13.43
  -5   5  10 1879.61   22.39
  -5   6  14  644.39   16.19
  -5   8  18  120.26   10.08
  -4   6  17   46.58    7.61
  -4   8  20   72.18    8.96
  -4   9  21  142.98   10.82
  -3   4  15    5.44    5.65
  -3   6  19    8.27    6.93
  -2   4  17   11.91    5.88
  -2   5  19   80.00    8.15
  -1   5  20   14.32    6.27
  -1   7  23   60.31    8.96
   0   0   9  178.59    5.59
   0   3  18   25.12    5.73
   0   4  20   11.02    5.87
   1  -1   6   69.41    2.97
   4  -2  10   20.15    2.28
 -10  14   6   -4.96    5.96
 -10  14   7   26.19    7.06
 -10  14   8   -6.84    6.24
 -10  14   9   58.44    7.99
 -10  15  12   76.58    9.90
  -9  12   3   -2.99    4.91
  -9  12  12   70.92    9.00
  -9  13  14    0.83    7.58
  -8  10   1   48.20    5.68
  -8  10  12   50.04    8.12
  -8  10  13    9.12    6.71
  -8  11  15   82.23    9.90
  -7   8   2  451.56    9.85
  -7   8  11   10.24    5.93
  -7   8  12   73.95    8.13
  -7   9  15   73.29    9.08
  -7  10  17  134.77   10.92
  -7  11  18    2.74    7.78
  -6   6   4  113.84    5.98
  -6   6   5  432.36   10.32
  -6   6   9  896.93   16.18
  -6   6  10  944.58   17.09
  -6   7  -1 1070.00   11.89
  -5   5  11  136.22    8.08
  -5   6  15  396.05   13.58
  -5   7  -5    0.72    1.52
  -5   7  17   -4.72    6.50
  -5   8  19   31.37    7.76
  -5   9  20    1.14    7.15
  -4   5  15    2.89    5.56
  -4   8  21    4.66    6.70
  -3   7  21  370.85   14.99
  -3   8  22  156.03   11.20
  -2   2  12  528.53   11.67
  -2   3  15  109.17    7.37
  -2   6  21  266.25   12.65
  -2   7  22   27.23    6.91
  -1   1  11  963.45   13.63
  -1   3  17  219.43    9.87
  -1   4  19  141.89    9.21
  -1   5  21   47.27    7.71
  -1   6  22    8.57    6.46
   0   0  10  553.95    9.67
   0   1  14  205.10    7.81
   1  -1   7  589.83    7.12
   1   2  18  122.17    7.83
   2  -1  11   84.87    4.29
 -10  14   4    3.09    4.94
 -10  14   5   56.90    7.32
 -10  14  10    9.77    6.70
 -10  14  12   27.57    8.31
  -9  11   7   55.02    7.54
  -9  11   8  743.00   17.21
  -9  11   9   55.48    8.04
  -9  11  10  254.05   12.04
  -9  12  13   16.48    7.49
  -9  12  14   78.65    9.33
  -8   9   5  194.09    8.72
  -8   9   7  703.86   15.32
  -8   9   9  521.93   14.41
  -8   9  10  468.53   14.34
  -8  11  16   40.83    8.82
  -7   8   1  132.38    5.84
  -7   8  13   34.26    7.45
  -7   9  16   64.05    9.00
  -7  10  18   -3.73    7.44
  -6   6  11 1595.74   22.48
  -6   7  15  450.38   14.99
  -6   8  17   46.90    8.23
  -6   9  19   45.94    8.78
  -5   5  12  210.84    8.79
  -5   5  13  281.87   10.88
  -5   6  16   91.55    8.87
  -5   9  21   23.49    7.96
  -4   4  13    4.27    5.58
  -4   5  16    5.37    6.20
  -4   6  18    7.73    6.63
  -4   7  20    0.65    6.57
  -3   3  13  283.83    9.78
  -3   6  20  483.62   15.89
  -2   3  16   57.70    6.80
  -2   4  18  344.43   12.50
  -2   5  20    0.93    6.48
  -2   7  23   70.33    8.80
  -1   3  18   81.15    7.50
  -1   4  20   33.98    7.21
   0   2  17  443.13   12.12
   0   3  19   66.07    7.24
   3  -2   8  504.18    5.39
 -11  16   9    5.70    7.24
 -11  16  10   21.42    8.14
 -10  13   5   20.40    7.02
 -10  13   6  140.85    9.23
 -10  13   7  122.78    9.23
 -10  13   8    3.02    6.26
 -10  13  10   59.89    8.39
 -10  13  11   -3.74    6.30
 -10  14  13   24.52    8.65
  -9  12  15  140.19   11.45
  -8  10   0  118.31    5.99
  -8  10  15  154.02   11.24
  -8  11  17   -9.70    7.38
  -7   7   4   27.31    5.49
  -7   7   8  167.34    8.43
  -7   7   9    4.42    5.79
  -7   7  10  304.49   11.22
  -7   7  11    5.10    5.74
  -7   8   0  850.86   12.27
  -7   8  14    6.34    6.38
  -7   8  15   96.50    9.02
  -7   9  17   36.58    8.34
  -7  10  19   18.53    8.26
  -6   6   2  282.09    7.40
  -6   6  12  416.83   12.69
  -6   6  13  509.39   14.37
  -6   7  16   36.64    8.12
  -6   8  -4  526.89    7.07
  -6   9  20   41.48    8.26
  -5   5   0  102.33    4.47
  -5   5  14   77.80    7.93
  -5   6  17   11.45    6.44
  -5   7  19   79.89    8.84
  -5   8  20   55.30    8.14
  -4   3   5 6930.44   32.56
  -4   3   6  781.04   12.06
  -4   3   7   13.63    4.64
  -4   3   8 1273.89   16.44
  -4   3   9    3.04    4.69
  -4   5  17    7.21    6.34
  -4   6  19   29.72    7.25
  -4   8  22   10.40    7.63
  -3   2   5  526.76    8.99
  -3   2   8   72.18    5.41
  -3   2   9   31.34    4.92
  -3   3  14   86.68    7.18
  -3   4  17   -4.77    6.09
  -3   6  21   53.66    8.24
  -3   7  22   83.19    9.42
  -2   1   6  775.37   10.29
  -2   1   7   25.79    4.03
  -2   6  22   12.45    6.97
  -1   1  13 1609.97   19.18
  -1   2  16  196.71    8.81
  -1   5  22   15.25    6.63
   0   0  11    5.93    3.25
   1   0  14  828.52   13.19
   2  -1  12   43.21    3.86
 -11  15   9    8.85    7.51
 -10  13   4    7.32    5.55
 -10  13  12   -4.19    7.16
  -9  10   8  286.39   11.70
  -9  10   9    8.82    6.61
  -9  10  10  787.67   18.26
  -9  11   2   14.22    5.45
  -8   9   2  534.65   11.52
  -8   9  13    6.80    6.66
  -8   9  14    2.29    6.99
  -8  10  16    2.44    7.12
  -8  10  17  124.14   10.61
  -7   7   3  428.96    9.86
  -7   7  12   69.78    8.04
  -7   8  16   13.24    7.57
  -7   9  18   52.94    9.03
  -6   6  14   49.61    7.63
  -6   7  17  386.18   14.72
  -6   8  19   -7.34    6.94
  -5   8  21   -1.63    6.80
  -4   3   4  281.66    7.20
  -4   4  15  147.16    9.04
  -4   6  20   71.59    8.40
  -4   7  21   56.54    8.23
  -3   2  10  139.41    7.11
  -3   3  15  779.73   16.05
  -3   4  18    6.53    7.07
  -3   7  23   -3.31    6.29
  -2   1   4   84.00    4.11
  -2   1   5  129.99    4.98
  -2   1   8 1633.35   16.13
  -2   1   9 1257.43   14.95
  -2   3  17   53.55    6.58
  -2   5  21    3.83    6.45
  -1   3  19  202.30   10.00
  -1   4  21   63.08    8.45
   0   0  12    5.97    3.27
   0   2  18  181.66    9.01
   1  -1   9  214.17    5.29
   3  -2   9   28.95    2.58
 -11  15   7   17.30    7.00
 -11  15  11   10.11    7.76
 -10  12   8   -4.21    6.14
 -10  12  10    5.78    6.84
 -10  12  11   53.53    8.26
  -9  10   5  699.45   15.17
  -9  10   6  356.11   11.84
  -9  10  11   24.89    7.65
  -9  10  13  428.63   15.22
  -9  11  15   84.69    9.47
  -9  11  16  120.99   10.97
  -8   8   6 1298.13   19.31
  -8   8   8 2498.21   27.83
  -8   8   9  131.50    8.91
  -8   8  10  214.10   10.55
  -8   8  11  245.63   11.36
  -8   8  12  738.90   17.66
  -8   9  15    3.90    7.33
  -8  10  -1   17.13    3.72
  -8  10  18   77.28    9.91
  -7   7  13  161.97    8.83
  -7   7  14  102.55    9.18
  -7   8  -1  460.21    8.79
  -7   8  17   -4.45    7.08
  -7   9  19  115.61   10.83
  -6   5   6  143.54    7.01
  -6   5  10   55.30    6.60
  -6   7  18   82.72    9.45
  -6   8  20  149.32   11.45
  -5   4   4 1837.93   17.51
  -5   5  16  147.98    9.79
  -5   6  18  142.37   10.31
  -5   7  20    7.26    7.02
  -4   4  16  294.83   11.69
  -4   7  22   67.99    9.39
  -3   2   3  756.60    9.27
  -3   2  11    3.16    4.87
  -3   3  16  429.90   12.97
  -3   6  22   16.53    7.47
  -2   1  10  172.43    6.92
  -2   3  18  206.65   10.25
  -2   5  22  264.74   12.35
  -2   6  23  115.55    9.94
  -1   2  17    6.75    5.35
   0   2  19   59.11    7.36
   1  -1  10   67.87    4.10
 -11  14   7   -0.68    6.20
 -11  14   8   46.22    7.88
 -11  14   9    2.14    6.68
 -11  14  10    4.28    7.28
 -11  14  11   -8.39    6.59
 -11  14  12    2.69    7.27
 -10  12   4   35.57    6.80
 -10  12   5    5.07    5.76
 -10  12  13    9.02    7.33
 -10  12  14   68.13    9.31
  -9  10   4  239.28    9.53
  -9  10  14   95.34    9.81
  -9  10  15   55.42    8.48
  -8   9   1    6.24    3.80
  -8   9  16    1.88    6.92
  -8   9  17   59.34    8.78
  -7   6   9  278.86   10.41
  -7   6  10   -2.27    5.73
  -7   7  15   20.19    7.41
  -7   8  18   89.64    9.94
  -6   5   4  179.43    6.88
  -6   5   5  921.64   14.15
  -6   5  12  449.15   13.09
  -6   6   0  140.14    5.46
  -6   6  16  574.13   16.28
  -6   7  19   65.09    9.15
  -5   4   3  183.23    6.20
  -5   4  13  371.84   12.15
  -5   5  -1  939.20    9.76
  -5   5  17  458.42   14.94
  -5   6  19   18.99    7.18
  -5   7  21   17.31    7.29
  -4   4  17   70.66    8.08
  -4   5  19   82.50    8.61
  -4   6  21    7.05    7.11
  -3   4  19  255.46   11.56
  -3   5  21    7.29    7.02
  -2   1   3  225.28    5.02
  -2   1  11  587.69   11.47
  -2   2  16   20.27    5.74
  -2   4  21   46.47    7.98
  -2   6  24  105.50    9.82
  -1   0   5 2140.78   13.88
  -1   0   6    6.24    3.03
  -1   0   7 1495.38   13.46
  -1   0   8  932.84   11.44
  -1   0   9  324.35    7.64
  -1   2  18    6.70    5.28
  -1   3  20    9.51    5.98
  -1   4  22   10.18    6.05
   0   0  13  149.01    6.43
   0   1  17   11.16    5.59
   2  -1  13  166.82    5.81
 -11  14   6   46.69    7.40
 -10  11   7    9.91    6.10
 -10  11   9   13.47    6.66
 -10  11  10    4.95    6.64
 -10  11  11   53.68    8.16
 -10  11  12   61.82    8.51
 -10  11  13   55.21    8.12
 -10  12  15   17.09    7.64
  -9   9   7  371.91   12.09
  -9   9   8   19.66    6.46
  -9   9  10   44.07    7.69
  -9   9  12  144.29   10.36
  -9  10   3  400.60   11.18
  -9  10  16   10.72    7.94
  -8   8  15  156.34   10.79
  -7   6  11   85.27    7.52
  -7   6  12   81.78    8.14
  -7   6  13   20.74    6.59
  -7   7   1   43.71    4.70
  -7   7  16   28.90    7.37
  -7   7  17  212.16   11.80
  -7   8  19    4.03    7.41
  -6   5  14    1.69    6.59
  -6   6  17    6.60    7.28
  -6   7  20   15.39    7.16
  -5   4  14  780.23   16.72
  -5   5  18  145.19   10.07
  -5   6  20   21.39    7.19
  -5   7  22   78.89    9.53
  -4   3   2  162.00    5.15
  -4   3  14  725.10   15.55
  -4   4  18    9.05    5.93
  -4   5  20  135.78    9.93
  -4   6  22   80.51    9.14
  -3   2   2  193.06    4.93
  -3   2  14   57.90    6.19
  -3   3  17   26.58    6.44
  -3   4  20   35.40    7.33
  -3   5  22  149.28   10.88
  -3   6  23  162.39   11.35
  -2   1  12  665.78   12.64
  -2   2  17   88.37    8.03
  -2   5  23    9.27    6.70
   0   0  14  190.80    7.31
   1  -1  11    3.10    2.56
   3  -2  10 1389.27   10.67
 -11  13   7   31.84    7.24
 -11  13   8   60.22    8.24
 -11  13   9   -2.56    5.92
 -11  13  10   55.10    7.88
 -11  13  12   57.17    8.79
 -11  13  13    2.26    7.52
 -10  11   5   55.27    6.73
 -10  11  15    2.96    7.45
  -9   9   5   11.18    5.63
  -9   9   6 1449.41   21.29
  -9   9  13   13.26    7.03
  -9   9  14   95.15    9.66
  -9   9  15   90.34    9.39
  -8   7   7 1041.39   17.72
  -8   7   9  262.88   10.73
  -8   7  10  949.54   18.51
  -8   7  11   10.98    6.51
  -8   7  12   -0.67    6.43
  -8   8  16   21.54    7.79
  -8   8  17   12.10    7.18
  -8   9  19   25.78    8.55
  -7   6   4  168.67    7.16
  -7   6  14  362.90   13.15
  -7   7  18   14.16    7.63
  -7   8  20    0.71    7.68
  -5   4   2  500.54    8.70
  -5   4  15   19.06    6.30
  -5   4  16  136.94    9.01
  -5   6  21   27.53    7.83
  -4   3  15   -4.59    5.60
  -4   5  21   -0.26    6.25
  -3   3  18  127.43    9.08
  -3   6  24    8.90    7.11
  -2   3  20  669.15   17.01
  -2   4  22   80.16    8.63
  -1   0   4   39.85    2.98
  -1   0  11 1594.58   17.07
  -1   1  16  201.82    8.82
  -1   2  19  306.39   11.38
  -1   3  21   -1.67    5.79
   0   1  18   -4.44    4.84
   1  -1  12   95.70    4.79
   2  -1  14   12.07    3.39
 -12  15   9  125.60   10.31
 -12  15  10  144.31   11.06
 -11  12   9   -2.50    6.96
 -11  12  10   -6.46    6.32
 -11  12  11   -0.56    6.71
 -11  12  12   31.77    7.69
 -10  10   8  517.83   14.78
 -10  10   9    7.67    6.50
 -10  10  10    4.77    6.42
 -10  10  11   17.97    6.94
 -10  10  13   68.16    8.56
 -10  11   4    8.85    5.37
 -10  11  16  147.19   12.10
  -9   9   4  709.36   14.47
  -9   9  16  183.85   12.18
  -8   7  13    3.12    4.88
  -8   7  14  137.82    9.90
  -8   8  18   23.49    8.25
  -7   6   3  639.27   11.92
  -7   6  16  154.45   10.55
  -7   7   0  465.71    9.16
  -7   7  19   -0.64    7.51
  -6   4  10    9.60    5.04
  -6   4  11  257.42   10.33
  -6   5   2  153.56    5.85
  -6   6  -1   18.66    3.08
  -6   6  19  395.58   15.36
  -6   7  21  223.18   12.70
  -5   3   7  168.22    7.48
  -5   3   8 1084.50   15.88
  -5   3  11  783.62   15.20
  -5   4  17   10.89    6.46
  -4   2   7 4306.24   27.92
  -4   2   8  776.86   12.97
  -4   2   9  837.17   13.89
  -4   2  10  805.73   14.11
  -4   3  16   29.95    6.70
  -4   4  19   12.63    6.53
  -4   6  23   54.62    8.71
  -3   2  16   -3.06    5.44
  -3   3  19  106.25    8.68
  -3   4  21    7.51    6.50
  -3   5  23   54.96    8.37
  -2   1   2 1784.06   11.10
  -2   2  18  118.51    8.44
  -1   0  12 1010.36   14.31
  -1   1  17  425.52   12.06
  -1   2  20   52.08    7.80
   0   0  15   -1.45    4.05
   3  -2  11  168.42    4.66
 -12  14   9   58.63    8.73
 -12  14  10    4.01    6.98
 -12  14  11   77.88   10.00
 -11  12   7   -9.47    5.90
 -11  12   8   34.17    7.11
 -11  12  13    6.49    6.93
 -11  12  14    1.25    7.13
 -10  10   6   88.66    7.68
 -10  10  14   -5.89    7.10
 -10  10  15  150.43   11.43
 -10  11   3   92.33    7.05
  -9   8   7  173.68    9.19
  -9   8   8 1218.91   20.40
  -9   8   9  158.69    9.27
  -9   8  10  657.70   15.77
  -9   8  14   17.19    7.54
  -9   9  17  153.23   11.41
  -9   9  18   31.92    8.88
  -8   7  15   31.82    6.06
  -8   7  16   10.40    7.12
  -8   8   1  688.01   12.20
  -8   8  19    2.67    7.66
  -8   9  -1  308.61    7.89
  -7   5   8   51.28    6.28
  -7   5   9 1147.70   18.52
  -7   5  10  329.53   11.33
  -7   5  11   52.65    7.18
  -7   5  12   32.04    6.93
  -7   6  17   47.49    8.41
  -6   4   6 1193.44   16.42
  -6   4   7 2147.08   22.27
  -6   4  12   19.93    6.07
  -6   4  13   16.41    6.52
  -6   5  18  238.38   12.08
  -6   6  20   19.42    7.52
  -5   3   6 3687.82   26.50
  -5   4   1   46.71    3.60
  -5   5  20  159.49   10.80
  -5   6  -4  169.26    3.43
  -5   6  22   23.68    7.46
  -4   2   6  121.48    6.02
  -4   2  13    2.43    5.05
  -4   3  17   27.82    6.92
  -4   4  20   77.68    8.78
  -4   5  22    8.59    6.88
  -3   1   7  419.50    8.98
  -3   1   9  134.33    6.51
  -3   1  10    5.31    4.77
  -3   1  11  749.72   13.49
  -3   2   1 1593.70   11.12
  -3   2  17  336.33   11.68
  -3   4  22  292.95   13.16
  -2   1  15  435.25   11.78
  -2   2  19   74.95    7.70
  -2   3  21  105.91    9.00
  -2   4  23   45.69    7.80
  -1   0  13  489.00   10.76
   0  -1   7   35.65    3.42
   0  -1   8  420.15    7.21
   0  -1   9 2130.85   16.59
   0   1  19   32.61    6.01
 -12  14   8   -1.97    6.42
 -11  11   9    3.19    7.02
 -11  11  11    1.83    6.70
 -11  11  13  131.36   10.28
 -11  12   5  187.55   10.33
 -10   9  11    3.86    6.80
 -10   9  12   79.62    8.43
 -10  10  16    2.47    7.72
  -9   8   6  502.90   13.12
  -9   8  15   39.74    8.43
  -9   8  16  193.68   12.08
  -8   6   9  478.47   13.31
  -8   6  13  111.06    8.87
  -8   7  17   37.92    8.31
  -8   7  18    8.38    7.00
  -7   5  14   17.96    6.94
  -7   5  15  151.85    9.76
  -7   6   2    7.06    3.43
  -7   6  18  181.50   11.79
  -7   7  21    1.92    7.35
  -6   4   5    0.62    4.53
  -6   4  14  972.92   18.54
  -6   5   1   45.57    4.35
  -6   5  19  211.49   12.05
  -6   6  21   49.26    8.66
  -5   3   5 1733.81   17.71
  -5   3  14    3.13    4.35
  -5   3  15  292.16   11.54
  -5   5  21    0.76    6.93
  -5   6  23    5.20    7.48
  -4   2   5 3966.00   24.64
  -4   2  14  260.38   10.18
  -4   4  21  214.88   11.72
  -4   5  23   -0.08    6.70
  -3   1   6 1347.25   14.34
  -3   3  20  179.57   10.19
  -2   1  16 2458.44   26.71
  -2   3  22   22.27    6.87
  -1   0   3  340.13    4.92
  -1   0  14  289.03    9.00
  -1   1  18    0.81    4.89
   0  -1   6 2258.51   13.61
   0  -1  10   57.09    4.03
   0  -1  11   12.89    3.89
   2  -2   8 1452.56   10.06
   3  -2  12  402.55    7.05
 -12  13   9   -0.10    6.55
 -12  13  10   36.14    7.85
 -12  13  11  -10.76    6.49
 -12  13  12   15.24    7.84
 -11  11   7    2.84    5.81
 -11  11  14   22.90    7.46
 -11  11  15    2.84    7.58
 -10   9   7   98.17    8.68
 -10   9   8   -0.57    5.94
 -10   9   9   44.46    7.50
 -10   9  14  847.39   20.69
 -10  10   4   81.96    7.03
  -9   7  10 1097.95   20.20
  -9   8   5  304.65   10.39
  -9   8  18  119.73   10.50
  -8   6  14   51.05    8.15
  -8   6  15   23.61    7.40
  -8   7  19   93.03   10.12
  -7   5   5  435.07   10.70
  -7   5  16  233.36   11.77
  -7   6  19  176.81   11.46
  -7   7  -1 1072.16   12.60
  -6   4   4    9.42    4.12
  -6   4  16   60.57    8.32
  -6   6  22   -2.36    6.95
  -5   3   4   13.71    4.06
  -5   3  16 1336.09   22.28
  -5   4  20   18.50    6.90
  -5   5  22    6.72    7.12
  -4   4  22   63.93    9.13
  -3   1  14   20.28    5.36
  -3   2  18   61.99    7.52
  -3   4  23   31.69    7.73
  -2   0   8 1309.27   14.48
  -2   0   9  541.38   10.17
  -2   0  10 4950.99   29.93
  -2   0  11 1060.29   14.85
  -2   1  17   50.20    6.62
  -2   2  20  301.21   12.02
  -1   1  19   79.23    7.31
   0  -1  12   25.64    3.59
   1  -1  15   26.37    4.93
   2  -2   7  500.20    5.31
   2  -2   9  112.01    3.81
 -12  12  12  133.70   11.42
 -12  12  13   18.27    8.76
 -12  13   8  171.04   10.32
 -11  10  10    5.82    7.19
 -11  10  11   12.48    7.12
 -11  10  13   -2.72    6.92
 -11  10  14    6.63    6.84
 -10   9   6   46.54    6.76
 -10   9  16  171.16   10.68
 -10   9  17  159.63   11.99
  -9   7   8  355.42   11.94
  -9   7   9  739.00   16.55
  -9   7  15  336.13   14.09
  -9   8  19   96.19   10.92
  -9   9   1  173.60    7.70
  -8   6  16   10.14    6.67
  -8   8   0  117.12    5.69
  -7   5   4  259.60    8.82
  -7   5  17   93.39    9.48
  -7   5  18   13.07    7.04
  -7   6  20    4.98    5.42
  -7   6  21  187.02   12.10
  -6   4  17  915.24   19.40
  -6   4  18   22.46    7.59
  -6   5  21   62.19    8.95
  -5   4   0  203.91    5.47
  -5   5  23   79.91    9.40
  -4   2  16   31.92    6.29
  -4   2  17   98.04    8.26
  -4   3   0   10.35    2.79
  -4   3  20    7.53    6.61
  -4   5  24   57.51    8.28
  -3   1  15  394.07   11.77
  -3   2  19   20.72    6.50
  -3   3  22   97.50    9.11
  -3   4  24  135.43   10.57
  -2   0   7  174.35    6.00
  -2   0  12 2008.70   20.94
  -2   0  13 1778.02   20.48
  -2   2  21   86.40    8.28
  -1   1  20   23.00    6.72
   0  -1   5 1981.63   11.58
   0  -1  13  142.64    6.13
   0   0  18    4.09    4.70
   2  -2   6  151.68    2.79
 -12  12   8   11.88    7.05
 -12  12  11   68.27    8.45
 -11  10   8    3.05    6.06
 -11  10   9    5.81    6.44
 -11  10  15  143.58   11.22
 -11  11   5   -4.52    5.46
 -10   8   9   48.52    7.30
 -10   8  11   14.41    7.04
 -10   8  12    6.41    7.02
 -10   8  13  134.33   10.21
 -10   8  14   17.26    7.63
 -10   8  15   26.78    8.25
  -9   7   6    1.10    5.24
  -9   7   7  122.53    8.20
  -9   7  16   29.69    6.37
  -9   7  17  316.44   14.45
  -8   5  11   20.87    6.72
  -8   5  13  193.34   10.19
  -8   6  18   56.25    8.95
  -7   4   9    6.50    5.42
  -7   4  11  346.93   11.76
  -7   4  12  235.27   10.56
  -7   4  13   94.89    8.37
  -7   5  19   -8.82    7.23
  -6   3  11  807.97   15.47
  -6   3  12   56.29    6.78
  -6   3  13  618.96   15.07
  -6   4   3  243.89    7.33
  -6   5   0   37.11    3.81
  -6   5  22   54.10    8.44
  -5   2   9 1574.96   19.58
  -5   3   3 2392.58   18.93
  -5   4  21   -2.47    6.05
  -4   2  18  323.12   12.47
  -4   3  21    5.92    6.53
  -4   4  23    9.26    6.87
  -3   1   4    5.78    3.57
  -3   1  16   24.85    6.03
  -3   2  20  147.55    9.75
  -2   1   1   82.75    2.75
  -2   1  19  247.46   10.60
  -1   0  17   61.89    6.38
   0  -1  14  121.95    6.04
   1  -1  16  495.20   10.90
 -13  14  10   10.73    7.57
 -12  11  11   71.02    8.41
 -12  11  14   82.98   10.03
 -11   9  12   -2.65    6.12
 -11   9  13    9.47    6.62
 -10   8   7   41.83    7.23
 -10   8   8   42.27    6.87
 -10   8  16  318.45   14.34
 -10   8  17   64.04    9.76
 -10   8  18  555.82   19.16
 -10   9   4   -0.52    5.15
 -10  10   2   32.37    5.27
  -9   6  12  192.18   10.96
  -9   6  13   54.82    8.41
  -9   6  14 1080.45   21.99
  -9   7   5  794.33   15.53
  -9   7  18   47.42    7.12
  -8   5   8  252.35   10.05
  -8   5   9   28.71    6.52
  -8   5  10  534.26   13.49
  -8   5  14   51.91    7.72
  -8   5  15   35.23    7.86
  -8   5  16    0.80    6.88
  -8   6   4 1650.09   19.75
  -8   6  19   82.03    8.23
  -8   6  20   58.38    9.45
  -7   4  15  156.06    9.77
  -7   4  16  322.29   13.17
  -7   5   3 1126.50   15.03
  -7   5  20  443.49   16.41
  -6   3  15  617.43   15.82
  -6   3  16  774.62   18.01
  -6   4  20   74.02    9.04
  -6   5  23   51.82    9.94
  -6   7  -4  452.40    6.12
  -5   2   7 1174.53   16.04
  -5   2   8  169.92    6.87
  -5   2  14    9.02    5.67
  -5   2  15  375.58   12.51
  -5   4  22   38.09    8.06
  -4   1   9  858.62   14.03
  -4   1  10   69.78    6.06
  -4   1  13   66.09    6.58
  -4   3  22   12.32    6.24
  -3   1  17   23.96    6.17
  -3   2   0 3104.05   14.00
  -3   2  21  209.81   10.99
  -3   3  23   28.40    7.41
  -2   0   5 2215.57   15.85
  -1  -1  10 1003.35   13.24
  -1   0  18   28.06    6.28
   0  -1  15    2.70    3.77
 -13  13  10   43.03    8.24
 -12  11   9  150.84   10.18
 -12  12   6    8.10    6.21
 -11   9  10   -1.19    6.15
 -11   9  11    1.78    6.37
 -11   9  14    1.29    5.07
 -11   9  16   83.39   10.24
 -11  10   6   37.88    6.61
 -10   7  12  213.95   11.15
 -10   7  13   -2.75    6.50
 -10   7  14  282.29   13.05
 -10   8   6   18.53    6.04
  -9   6   8    1.04    5.32
  -9   6   9  161.79    9.37
  -9   6  10   39.55    7.00
  -9   6  15  117.00    9.77
  -9   6  17  169.55   11.28
  -9   9   0   33.79    4.47
  -8   5   7  130.35    7.75
  -8   5  17    5.66    7.17
  -8   5  18    1.25    6.62
  -8   6  21   99.67   10.65
  -8   7   1  123.46    5.88
  -8   8  -1   24.12    3.65
  -7   4   6   95.06    6.50
  -7   4  17  219.94   11.49
  -7   4  18   -1.66    7.09
  -7   5  21   24.10    8.10
  -6   3   6   72.84    5.93
  -6   3  17   11.33    7.43
  -6   3  18  678.88   17.79
  -6   4   2   28.06    4.60
  -5   2   6  152.29    6.86
  -5   2  16   28.82    6.60
  -5   2  17  208.72   10.74
  -5   3  21    4.18    6.40
  -5   4  23   10.43    7.10
  -5   7  -6    7.16    0.80
  -4   1   7   61.14    5.66
  -4   1   8  634.98   11.61
  -4   1  14   25.56    4.72
  -4   1  15  554.65   14.03
  -4   2  20    5.73    6.32
  -3   2  22  343.51   13.91
  -3   3  24   19.04    6.93
  -2   0  16   42.67    6.35
  -2   1  20   61.50    7.34
  -1  -1   8   63.34    4.23
  -1  -1   9  576.75    9.61
  -1  -1  13  249.09    7.93
  -1   0   2 5585.73   16.01
   0  -1   4 1620.93    9.40
 -13  13   9   28.70    7.75
 -12  10  13   74.65    9.43
 -12  10  14   71.73    9.54
 -12  11   8    9.00    6.58
 -11   9   8    2.50    6.06
 -10   7   9    3.29    6.21
 -10   7  11   70.13    8.08
 -10   7  15   75.14    8.94
 -10   7  16    8.31    7.71
 -10   7  17  205.22   12.69
 -10   8   5   -9.00    5.67
 -10   9   3   29.73    5.47
  -9   6   7 1347.91   20.53
  -9   6  18  150.56   11.46
  -9   6  19  130.63   10.94
  -8   5  19   15.06    7.81
  -8   6   3  640.21   12.30
  -7   4  19  382.15   15.15
  -7   5   2 1343.57   15.91
  -7   5  22  108.06   10.65
  -6   3   5    6.51    4.36
  -6   4  22  109.75   10.16
  -5   2  18  156.54    9.98
  -5   3  22    1.83    7.52
  -5   4  24    1.07    7.22
  -4   1  16  250.25   10.48
  -4   1  17    5.47    5.99
  -4   2  21   -3.33    5.88
  -4   3  23  198.00   11.75
  -3   0   9   66.22    5.44
  -3   0  10   43.00    5.20
  -3   0  11   17.73    4.05
  -3   0  12   38.19    5.67
  -3   1   3    6.63    3.36
  -3   1  19    4.24    5.77
  -2   0  17  295.91   10.67
  -2   1  21   42.82    7.02
  -1  -1  14 1627.56   19.16
  -1   0  19   31.52    6.00
   1  -2   9  254.46    5.68
   1  -2  11  214.51    6.11
   1  -2  12  313.33    7.40
   2  -2  14   57.56    4.52
 -13  12  10   28.36    7.79
 -12  10   9   62.01    8.12
 -12  10  10   38.37    7.72
 -12  10  11   30.54    7.26
 -11   8  10   80.81    8.33
 -11   8  11   52.47    7.93
 -11   8  12    1.68    6.50
 -11   8  13   10.89    7.25
 -11   8  14  117.75   10.33
 -11   8  15  272.50   13.60
 -11   8  17    3.67    8.38
 -11   9   6  105.64    8.54
 -11  10   4   33.53    6.08
 -10   7   8   94.12    8.15
  -9   5  12  106.16    9.00
  -9   5  13  448.12   14.70
  -9   5  14    7.86    7.38
  -9   5  15  180.31   10.92
  -9   6  20   22.17    8.63
  -9   8   1    9.11    4.81
  -8   4  12  517.46   14.60
  -8   4  14  392.73   13.76
  -8   4  15  130.14    9.92
  -8   5  20   -4.06    6.90
  -8   5  21   13.70    7.35
  -8   7   0 1422.68   16.08
  -7   3  10   94.16    7.71
  -7   3  11  108.45    8.20
  -7   3  12    4.21    4.42
  -7   3  13   11.42    4.78
  -7   3  14  189.18   10.26
  -7   3  15   52.29    7.93
  -7   3  16   24.93    7.50
  -7   4  21  112.71   10.03
  -6   2  11   76.01    7.03
  -6   2  12  130.88    8.65
  -6   2  14   97.03    8.36
  -6   2  15  231.36   10.87
  -6   3  20   71.32    8.74
  -6   4  23    0.84    7.64
  -5   2   5 2944.72   22.87
  -5   2  19  172.36   10.45
  -5   4  -1   73.11    3.68
  -4   1  18   13.08    6.21
  -4   2  22   46.60    8.37
  -4   3  24   21.69    7.49
  -3   0   8 1199.67   14.86
  -3   0  15  113.46    7.61
  -3   0  16  216.68    9.66
  -3   1  20   11.08    6.19
  -3   2  23   -1.20    6.45
  -2   0   4  342.31    6.50
  -1   0  20   15.52    5.07
   1  -2   8  171.04    4.55
 -13  11  12    6.84    7.35
 -13  12   9   66.31    8.70
 -12   9  12  183.65   11.02
 -12   9  13   -2.61    7.10
 -12   9  14  112.68   10.32
 -12   9  15   -7.86    7.22
 -11   8   9   57.79    7.56
 -10   6  12  302.26   13.01
 -10   6  13  522.99   16.15
 -10   6  14  519.96   16.44
 -10   6  15   31.86    8.26
 -10   6  16  607.78   18.53
 -10   7   7  209.44    9.86
 -10   8   4   -2.66    4.84
  -9   5   9  416.56   12.79
  -9   5  10  789.55   17.28
  -9   5  11    8.27    4.97
  -9   5  16  326.79   13.84
  -9   5  18   32.10    8.47
  -8   4   8  611.05   14.01
  -8   4   9  497.76   13.34
  -8   4  18   66.27    9.06
  -8   6   2  857.36   13.59
  -7   4   4  817.87   13.53
  -7   4  22  207.19   12.67
  -6   2  16   29.94    7.49
  -6   2  17 1939.17   28.15
  -6   3   4    3.46    4.04
  -6   3  21  194.58   11.71
  -6   4   1  626.21   10.09
  -5   1  12  468.84   12.36
  -5   1  13    2.24    5.78
  -5   1  14  131.31    8.53
  -5   1  15  223.19   10.40
  -5   2  20   37.53    7.48
  -5   3  23    7.56    7.08
  -5   5  -3    5.84    1.90
  -4   1   5  306.54    7.90
  -4   1  19  402.72   13.72
  -4   3  25   10.32    7.21
  -3   0   7    1.70    4.06
  -3   0  17  437.22   12.85
  -3   1  21  217.45   10.93
  -2  -1  11 2044.74   20.15
  -2  -1  12 4005.46   28.99
  -2  -1  13   16.84    5.48
  -2   0  19    4.05    5.46
  -1  -1   6   31.70    3.38
  -1  -1  17  323.23   10.93
   1  -2  14    5.55    3.95
 -12   9  11   12.37    7.12
 -11   7  12   65.55    8.58
 -11   7  14    6.19    7.37
 -11   7  15    8.93    7.68
 -11   7  17  106.56   10.26
 -11   8   7   94.58    8.62
 -11   9   5   45.71    6.70
 -10   6   9   67.00    7.44
 -10   6  10  452.09   14.15
 -10   6  17  129.84   10.72
 -10   6  18   55.77    9.50
 -10   6  19  156.50   12.04
 -10   8   3   83.46    7.19
  -9   5  19   77.39    9.87
  -9   5  20  152.23   11.53
  -8   4  20   17.23    7.90
  -8   5   4   20.42    4.82
  -7   3  19  207.01   12.02
  -7   6  -1 1842.90   16.11
  -6   2  19  409.96   14.86
  -6   3  22   31.02    8.06
  -6   6  -3   82.40    3.29
  -5   1   9 2731.77   25.32
  -5   1  16  102.99    8.18
  -5   1  17   28.79    7.05
  -5   2   4   37.68    4.61
  -5   2  21   19.42    6.77
  -5   3   1 1111.32   11.86
  -5   3  24   29.73    7.79
  -4   0  14    2.93    5.03
  -4   1  20   54.07    7.68
  -4   2  23   15.84    7.28
  -3   1  22   15.19    6.59
  -2  -1   9 2259.22   19.57
  -2  -1  10  241.48    7.60
  -2   0  20  163.10    9.38
  -1  -1  18  223.85    9.68
   1  -2   7  393.72    5.73
   1  -2  15   49.76    4.99
 -13  10  12   11.89    7.44
 -13  10  13  444.70   16.59
 -13  11   9  108.02    9.50
 -12   8  14   93.60    9.51
 -12   8  15   30.13    8.26
 -12   8  16   18.23    8.08
 -11   7  10  176.18   10.47
 -10   7   5    0.09    5.30
  -9   4  13  261.30   11.86
  -9   4  14  612.47   17.10
  -9   4  15  222.75   11.90
  -9   8   0   16.30    4.50
  -8   3  12   11.99    6.59
  -8   3  13  137.34    9.53
  -8   3  14   39.66    7.55
  -8   3  15  250.76   11.93
  -8   3  16   58.28    8.08
  -8   4  21   11.84    7.50
  -8   6   1  233.92    7.75
  -7   2  14   29.73    7.14
  -7   2  15  170.30    9.82
  -7   3   6  922.15   15.21
  -7   3  21  284.82   13.68
  -7   4   3   67.99    5.16
  -6   3   3   10.47    3.96
  -6   3  23  322.38   14.66
  -5   1   8  285.38    8.50
  -5   1  18  144.39    9.66
  -5   1  19   42.52    7.43
  -4   0  10 1594.97   19.24
  -4   0  15   53.25    6.83
  -4   0  16   37.21    6.64
  -4   1  21  214.55   11.18
  -4   2  24   24.23    7.40
  -3   0  19   -1.92    5.63
  -3   1   2 3887.46   18.95
  -2  -1   8  784.92   11.45
  -1  -1  19   65.27    7.22
   0  -2  10  745.35   10.36
   0  -2  12  215.16    6.69
   0  -2  13  130.64    5.80
   0  -2  14    2.68    4.07
 -14  12  10   29.31    8.17
 -13  11   7   95.54    8.91
 -12   8  11  347.93   13.74
 -12   8  12  145.64   10.67
 -12   8  13    1.92    4.99
 -12   9   7  180.73   10.50
 -12   9   8   85.50    8.22
 -11   8   6  718.38   16.16
 -10   5  12   15.13    7.26
 -10   5  13   36.07    7.93
 -10   5  14  122.67   10.03
 -10   5  15  264.40   13.15
 -10   5  16  437.66   15.87
 -10   5  17   39.97    8.85
 -10   5  18  577.64   18.67
 -10   6   7    8.35    6.16
  -9   4  10  425.43   13.15
  -9   4  11   61.44    7.87
  -9   4  12  274.46   11.65
  -9   4  17  299.42   13.86
  -9   4  18   28.00    8.24
  -9   4  19   20.74    7.57
  -8   3  10   24.67    6.61
  -8   3  17  170.84   10.77
  -8   3  18   -5.96    7.21
  -8   3  19    5.09    6.89
  -8   5   3  397.05    9.88
  -8   7  -1  292.63    7.69
  -7   2  11   29.77    6.60
  -7   2  12   85.78    6.75
  -7   2  16    3.63    6.76
  -7   2  17   88.91    9.15
  -7   2  18  105.91    9.45
  -7   3  22   52.06    9.01
  -6   1  12    5.53    6.03
  -6   1  14  139.70    9.10
  -6   1  15  565.17   15.18
  -6   1  16   64.55    7.61
  -6   2   6  311.90    9.22
  -6   2  21   76.12    9.21
  -5   1  20   14.60    6.62
  -5   2  23    1.55    6.20
  -4   0   8  310.21    8.92
  -4   0  17   32.34    6.22
  -4   0  18   49.26    7.26
  -4   1  22   24.24    7.05
  -4   2   1  209.13    5.29
  -3   0   5  860.89   11.30
  -3   0  20  374.34   12.93
  -2  -1  17  144.28    8.14
  -2  -1  18    3.09    5.99
  -2   0   3  867.87    8.92
  -1  -1   5 1004.87    9.80
   0  -2   9    4.29    2.73
 -13   9  12  341.67   14.31
 -13   9  13   31.88    8.49
 -13   9  14  103.66   10.85
 -13  10   9   49.42    8.01
 -12   8   9   64.25    8.11
 -12   8  10   -0.62    6.61
 -11   6  11    2.47    6.30
 -11   6  12  172.06   10.84
 -11   6  13   61.50    8.71
 -11   6  15  101.62    8.50
 -11   6  16    4.53    7.04
 -11   6  17   36.42    8.55
 -11   7   8   75.58    8.00
 -11   8   5   22.81    6.06
 -11   9   3   32.81    5.79
 -10   5  10   22.33    6.95
 -10   5  11 1004.80   20.13
 -10   5  19   30.79    8.65
 -10   6   6  108.66    7.76
  -9   4   9  309.39   11.53
  -9   4  20    2.63    7.74
  -9   4  21   -0.16    7.25
  -8   3  20  101.99    9.87
  -7   2   9   58.93    6.66
  -7   2  19  132.03   10.47
  -7   3   5   11.18    4.52
  -7   3  23   95.50   10.05
  -6   1  11    5.31    5.48
  -6   1  17   76.32    8.59
  -6   1  18  240.44   12.00
  -6   2  22   56.22    8.31
  -6   2  23   27.77    8.44
  -5   0  13  666.83   14.72
  -5   0  14  470.55   13.14
  -5   1   6  920.31   13.87
  -5   2  24    4.99    7.04
  -4   0  19   60.89    7.56
  -4   1  23   62.15    8.46
  -3  -1  12  609.07   12.63
  -3  -1  16    8.02    5.50
  -3   0  21   16.09    6.51
  -2  -1   7  591.88    9.68
  -2  -1  19  113.15    8.00
  -2   1   0  114.83    2.58
  -1  -2  13 3491.99   26.59
   0  -1   3  306.20    3.81
   1  -2   6  550.79    5.91
 -14  11  10    1.20    6.83
 -14  11  11   25.99    8.13
 -13   9  10  179.99   11.66
 -13   9  11   -2.02    7.02
 -12   7  12   78.00    8.90
 -12   7  13  548.73   17.04
 -12   7  14   20.10    7.31
 -12   7  15   -3.99    6.71
 -12   7  16  188.33   11.20
 -12   9   6    9.09    6.08
 -11   6  10   30.65    7.22
 -11   7   7   95.70    8.21
 -10   5   9   62.16    7.73
  -9   3  15    6.27    6.98
  -9   3  16  480.56   15.82
  -9   8  -1    2.19    3.88
  -8   3   8  870.11   16.38
  -8   3  22   53.71    8.88
  -7   2  21   55.01    8.67
  -7   4   2   24.51    3.99
  -7   5   0  351.49    7.71
  -6   1  20   11.18    7.30
  -6   2   5   38.90    5.50
  -6   2  24   81.11   10.11
  -6   3   2   86.33    5.02
  -5   0  16  229.65   10.61
  -5   0  17  272.23   11.66
  -5   1  22   30.46    7.52
  -5   2  25   -3.69    7.00
  -4   0   7 1856.15   18.91
  -4   0  20   -0.13    5.98
  -4   0  21   38.50    7.80
  -4   1  24  101.92    9.66
  -3  -1  10  105.30    5.46
  -3  -1  17  363.19   11.83
  -3   0  22   60.55    7.98
  -2  -1  20   77.10    7.39
  -1  -2  10  914.02   12.58
  -1  -2  11   99.74    5.29
  -1  -2  12  362.40    8.83
  -1  -2  14  174.27    7.21
  -1  -2  15   38.67    5.13
 -14  10  12    8.13    7.61
 -14  11   9   74.35    8.77
 -13   8  13  181.35   11.86
 -13   8  14  426.50   16.52
 -12   7  10  305.97   12.78
 -12   7  11    0.81    7.00
 -12   8   7   59.60    7.52
 -11   5  14   56.23    8.80
 -11   5  15    0.85    7.32
 -11   5  16   28.96    8.09
 -11   5  17  108.35   10.51
 -11   5  18  101.67   11.01
 -11   6   9   30.08    7.11
 -11   7   6    5.70    5.95
 -11   8   4  134.78    8.15
 -10   4  12  426.12   14.42
 -10   4  13  150.61   10.33
 -10   4  15    7.03    6.92
 -10   4  16    7.48    7.25
 -10   4  17  158.22   11.56
 -10   4  18   53.73    9.47
 -10   4  19    6.53    8.32
 -10   6   5    0.11    5.36
  -9   3  12  267.94   11.79
  -9   3  13  181.45   10.47
  -9   3  17  116.80   10.01
  -9   3  19  543.47   18.06
  -9   4   7  221.91    9.68
  -8   2  12  377.70   12.93
  -8   2  13 1321.86   22.43
  -8   2  14   89.43    8.48
  -8   2  15    4.41    4.93
  -8   2  16    1.04    6.41
  -8   2  17   97.56    9.63
  -8   2  19   51.65    8.43
  -8   4   4   24.62    4.94
  -8   6   0   29.03    4.00
  -7   1  13   -0.70    5.71
  -7   1  15  190.57   10.45
  -7   1  16    4.56    6.85
  -7   2  22   81.49    9.37
  -7   2  23   72.99   10.00
  -7   3   4  323.16    9.21
  -6   1   8   33.39    6.13
  -5   0  19    0.98    6.04
  -5   1   5  587.45   11.08
  -5   3   0  952.19   10.38
  -4  -1  14    3.16    5.13
  -4  -1  15  411.51   12.05
  -4   0  22   83.70    9.01
  -3  -1  19  309.82   11.59
  -3   0   4  613.82    9.29
  -2  -1   6    8.60    3.63
 -14  10  10   75.80    8.54
 -13   8  11  421.32   15.31
 -13   8  12  266.47   13.02
 -13   9   8    5.10    6.35
 -12   6  13    9.24    6.99
 -12   6  14  389.46   15.24
 -12   6  15  193.36   12.10
 -12   6  16  109.55   10.68
 -11   5  11   11.70    6.53
 -11   5  12    0.38    6.85
 -11   5  13   62.11    7.07
 -11   7   5  560.01   14.07
 -11   8   3  681.49   14.91
 -10   4  10  670.86   16.41
 -10   4  11   60.05    8.30
 -10   4  20  243.56   12.74
  -9   3  10  259.46   11.14
  -9   3  20   -0.09    5.44
  -9   3  21   -2.64    7.34
  -9   7   0  107.33    6.04
  -8   2  11   87.19    7.79
  -7   1  11  232.43   10.19
  -7   1  12  142.46    9.12
  -7   1  18   57.62    8.37
  -7   1  19  222.98   11.99
  -6   0  15  540.16   14.82
  -6   0  16  187.49   10.21
  -6   1   7   34.53    5.58
  -6   1  23   64.10    9.50
  -5   0   9  556.25   11.96
  -5   0  20   31.53    7.32
  -5   0  21   -1.02    6.34
  -5   1  24   71.20    8.77
  -5   2   2 2143.60   17.34
  -4  -1  11   84.38    6.42
  -4  -1  16  -11.41    5.26
  -4  -1  17  237.53   10.43
  -4  -1  18   22.47    7.12
  -4   0  23  231.57   11.99
  -3  -1   8   39.99    4.91
  -2  -2  12   34.33    4.63
  -2  -2  13  183.02    7.63
  -1  -2  18    1.00    4.76
  -1  -1   4 7993.41   24.60
   3  -3  11  227.13    4.69
 -14   9  12   67.18    9.06
 -14  10   9   27.08    7.27
 -13   7  13  147.18   11.75
 -13   7  14    0.87    7.36
 -13   7  15  471.94   17.12
 -13   8  10   16.26    7.13
 -13   9   7   33.90    7.04
 -12   6  11   33.01    7.63
 -12   6  12  744.09   19.00
 -11   5  10  -11.28    6.25
 -11   6   7   54.04    7.50
 -10   3  16  241.18   12.53
 -10   3  17   36.85    8.09
 -10   4   9   60.67    7.50
 -10   5   6  301.69   10.86
  -9   3   9  820.29   17.13
  -8   2   9   11.02    6.10
  -8   2  22   98.36   10.12
  -8   4   3  759.28   13.54
  -8   5   1  675.23   11.95
  -7   1  10  128.62    8.16
  -7   1  20   17.43    6.97
  -7   1  21  336.09   14.39
  -7   2   6  553.50   12.41
  -7   4   1    8.35    4.02
  -6   0  17   21.95    6.80
  -6   0  19   55.47    8.35
  -6   1  24   40.08    7.94
  -5   0   8 1593.85   19.20
  -5   0  22   42.74    7.74
  -5   1  25    4.90    7.06
  -4  -1  19   19.34    6.46
  -3  -1   7   12.31    4.24
  -3   1   1 2246.15   13.46
  -3   3  -3    8.36    0.89
  -2  -2  11 2213.01   20.87
  -2  -2  17  114.39    7.78
  -2  -2  18  245.74   10.34
  -1  -2   8  477.80    8.39
   2  -3  11  885.91    9.66
   2  -3  12 1148.34   11.69
   2  -3  13  636.01    9.40
 -14   9  11   31.49    7.83
 -14  10   8   -2.20    6.35
 -13   7  12   45.34    8.21
 -12   5  15    9.97    7.75
 -12   5  16  257.45   13.70
 -12   5  17   -3.77    7.67
 -12   6  10  318.96   13.14
 -12   8   5   32.74    6.52
 -11   4  15   87.65    9.56
 -11   4  16    4.00    6.91
 -11   4  17   12.83    7.64
 -11   4  18   70.15    9.74
 -11   5   9   68.61    7.88
 -11   6   6 1103.79   19.64
 -11   7   4   23.92    5.64
 -10   3  13  119.41    9.86
 -10   3  14  618.86   17.38
 -10   3  15   -2.49    4.90
 -10   3  18   38.17    8.19
 -10   3  19   52.76    9.17
 -10   3  20    4.01    8.04
 -10   4   8   55.50    7.29
  -9   2  13 1060.83   21.04
  -9   2  14   10.80    7.54
  -9   2  15  878.68   19.97
  -9   2  16  160.22    9.59
  -9   2  17    1.73    6.82
  -9   2  18  374.34   15.07
  -8   1  14  124.02    9.48
  -8   1  15  260.80   12.04
  -8   1  16  160.69   10.57
  -8   1  17    3.35    7.03
  -8   1  18   15.51    7.64
  -8   2   8   31.82    6.09
  -7   1   9 1012.23   17.46
  -7   1  22   43.98    8.56
  -7   1  23   15.19    7.13
  -7   3   3  132.39    6.35
  -6   0  11  163.11    7.95
  -6   0  20  207.20   11.41
  -6   0  21  149.03   10.38
  -6   3   1   98.68    4.88
  -5  -1  13  148.69    8.43
  -5  -1  14  715.39   15.61
  -5  -1  15  604.01   15.05
  -5  -1  16  132.38    9.00
  -5  -1  17  948.49   19.13
  -5   0  23   -0.86    6.72
  -5   1   4 4098.46   26.22
  -4  -1  20   16.02    6.51
  -4   2   0 1187.32   10.36
  -3  -2  15   94.56    6.95
  -3  -2  16 1359.63   20.47
  -2  -2  10   84.60    5.49
  -2  -2  19    1.19    5.07
  -2   0   2  278.87    5.03
   0  -2   6  460.72    6.59
   1  -3  13  135.42    5.53
   2  -3  10  350.01    5.97
 -14   8  12    7.10    6.58
 -14   8  13   48.91    9.09
 -14   9   9   32.29    7.86
 -14   9  10   29.41    7.16
 -13   6  14  256.25   13.88
 -13   6  15   47.43    8.87
 -13   7  10   46.14    7.94
 -13   7  11  328.88   13.63
 -13   8   8   -2.24    6.38
 -12   5  13  173.39   11.15
 -12   5  14  236.11   12.51
 -11   4  12  174.05   10.79
 -11   5   8  424.00   13.70
 -11   8   2  809.84   15.35
 -10   3  11  770.68   18.14
 -10   3  12   83.38    8.43
 -10   5   5   -5.32    5.26
  -9   2  11  232.87   10.95
  -9   2  12  875.90   18.71
  -8   1  12  130.67    9.26
  -8   1  19   15.54    5.58
  -8   1  20   48.69    8.48
  -7   0  15    8.50    6.71
  -7   0  16  167.96   10.35
  -7   0  17   -3.99    6.80
  -7   0  18  146.69   10.29
  -7   0  19  192.03   11.13
  -6   4  -1  208.12    5.69
  -5  -1  12   33.89    6.10
  -5  -1  18   57.23    7.32
  -5  -1  19   -0.03    6.03
  -5  -1  20  160.15   10.56
  -4  -1  22   39.70    7.46
  -4   1   2  458.35    7.97
  -3  -2  12  397.38   10.50
  -3  -2  18  338.47   11.69
  -3   0   3  459.25    7.79
  -1  -2   7   42.79    4.27
   0  -3  13  716.24   11.67
   0  -3  14   97.65    5.72
   1  -3  11  303.11    6.72
   3  -3   9 2961.76   11.89
 -15  10  10    4.39    7.05
 -14   8  11    8.24    7.11
 -14   9   8   30.74    7.53
 -13   6  12  138.23   10.28
 -13   6  13   12.92    7.43
 -13   7   9   11.19    6.98
 -12   5  11  439.12   15.01
 -11   3  16   -8.57    6.53
 -11   3  17   69.78    9.49
 -11   3  18    5.11    7.78
 -11   3  19    8.04    7.33
 -11   4  10  117.08    9.25
 -11   4  11   11.85    6.59
 -11   5   7   48.12    7.05
 -11   6   5   48.11    7.11
 -10   2  16  520.87   16.77
 -10   2  17   51.78    8.88
 -10   2  18   95.54    9.72
 -10   3  10  172.15   10.05
 -10   7   1   56.53    5.58
  -9   2  10  376.35   12.72
  -9   7  -1  129.37    6.01
  -8   1  11  113.51    8.66
  -8   1  22    9.58    7.45
  -7   0  12  141.19    9.02
  -7   0  13   33.92    6.70
  -7   0  20  321.11   13.82
  -6  -1  16   48.77    7.30
  -6   0  23  268.36   13.23
  -6   0  24  141.25   11.30
  -6   1   5  367.10    9.69
  -6   6  -4    6.11    2.05
  -5   2   1    5.75    3.11
  -4  -1   8 1969.59   19.91
  -4  -1  23    3.89    6.56
  -3  -2  19  241.93   10.45
  -3  -2  20   -1.85    5.59
  -3  -1   6  428.25    8.90
   0  -3  12 1348.95   14.86
   0  -3  16   37.29    4.78
   1  -3  10  242.10    5.79
   2  -3   9   11.81    2.40
 -14   7  13   95.23   10.06
 -13   7   8  331.24   12.90
 -12   4  14   55.04    8.96
 -12   4  15  101.41   10.18
 -12   4  16   14.06    8.02
 -12   4  17   -5.05    6.97
 -12   6   7  345.27   12.42
 -11   3  13    2.45    6.66
 -11   3  14   -0.37    7.17
 -11   3  15   40.96    7.88
 -11   4   9   -8.94    5.99
 -10   2  14    8.15    7.50
 -10   2  19   10.08    5.87
 -10   2  20  195.27   12.91
 -10   4   6   65.77    7.08
 -10   5   4   80.32    6.62
  -9   1  15  804.99   19.39
  -9   1  16  201.32   11.65
  -9   1  17  625.63   17.99
  -9   1  19   51.85    8.97
  -9   1  20  158.74   11.51
  -9   1  21   48.15    8.30
  -9   2   9  118.84    8.75
  -9   5   2    8.63    4.23
  -7   0  11   45.83    7.16
  -7   0  22   -2.05    6.88
  -7   2   4   17.40    4.68
  -7   3   2  144.45    6.22
  -7   7  -4  346.27    5.82
  -6  -1  13  282.80   11.08
  -6  -1  14   72.20    7.83
  -6  -1  15  649.39   15.83
  -6  -1  18  324.55   13.05
  -6  -1  19  557.44   16.40
  -5  -1  22  219.26   11.62
  -5  -1  23    9.29    7.14
  -5   3  -1  583.90    7.85
  -4  -2  14  373.31   11.24
  -4  -2  15    3.02    5.03
  -4  -2  16    1.67    5.12
  -4  -2  17  129.77    8.46
  -4  -2  18   25.22    6.55
  -4  -2  19   46.51    6.99
  -4  -1   7 1156.67   15.24
  -3  -2  10   22.95    5.00
  -3  -2  21  247.33   11.03
  -2  -2   8 2620.33   20.25
  -1  -3  13   25.10    4.31
  -1  -3  14 1674.98   18.86
   0  -3  11   45.77    3.70
 -14   7  11   46.01    7.84
 -14   7  12    3.23    7.17
 -13   5  13  411.18   15.29
 -13   5  14  162.30   11.45
 -13   5  15   40.14    8.11
 -13   6  10  629.33   17.57
 -12   4  12  266.98   12.49
 -12   4  13   53.79    8.77
 -11   3  12    0.00    6.89
 -10   2  12   79.47    8.79
  -9   1  12  416.89   13.94
  -9   1  13   -2.79    6.82
  -9   2   8 1624.92   22.98
  -9   6   0   66.04    5.35
  -8   0  15   -4.32    6.73
  -8   0  16   19.57    6.98
  -8   0  17   -3.38    6.47
  -8   0  18   34.00    7.49
  -8   0  19   31.71    7.91
  -8   0  20   11.96    7.31
  -8   0  21   32.09    7.98
  -8   1   9   21.42    6.46
  -7   0  10  333.33   11.26
  -7   0  24   -3.12    7.28
  -7   1   6  579.78   12.83
  -7   4   0  800.71   11.34
  -6  -1  12   10.30    6.22
  -6  -1  22  142.99   10.36
  -6   0   7    9.13    5.54
  -6   2   2    2.56    3.63
  -5  -1   9  885.15   15.35
  -5   5  -4   15.95    1.68
  -4  -2  20   40.72    6.91
  -3  -2   9  151.65    6.80
  -2  -3  17  533.07   13.22
  -2  -1   4  424.56    7.25
  -1  -3  12 2745.86   22.42
  -1  -3  18   39.69    5.59
  -1  -1   3   44.81    2.69
   0  -3  10   12.25    2.88
   1  -3   9  170.78    4.71
 -15   9  10   34.90    7.97
 -14   6  13   40.24    7.98
 -14   8   8   46.55    7.78
 -13   5  12  142.75   10.82
 -13   8   5   -4.02    5.83
 -12   3  16   -5.35    6.87
 -12   3  17   15.96    8.59
 -12   4  11   12.83    7.45
 -12   5   8  731.46   17.57
 -12   7   4   93.53    8.22
 -11   2  16   14.93    7.90
 -11   2  17   -3.74    7.60
 -11   2  18   51.35    9.13
 -11   2  19    6.70    7.96
 -11   3  11   40.00    7.73
 -11   4   8  250.21   10.87
 -10   1  17  265.95   13.15
 -10   1  18  170.18   11.76
 -10   1  19  107.39   10.16
 -10   2  11  116.10    9.30
 -10   4   5  132.55    8.23
  -9   1  11    2.32    6.70
  -9   4   3  300.48    9.53
  -8   0  13  683.07   16.04
  -8   0  23   82.86    9.84
  -8   1   8    7.52    5.97
  -7  -1  14   25.55    6.65
  -7  -1  15    0.05    6.57
  -7  -1  16  233.27   11.52
  -7  -1  18   51.72    8.37
  -7   0   9   73.07    6.75
  -6  -1  23    5.38    6.96
  -6   1   4   43.70    5.22
  -6   5  -3  173.23    4.19
  -5  -2  14    5.62    5.91
  -5  -2  15   84.69    7.73
  -5  -2  16  519.45   14.43
  -5  -2  17   55.80    7.33
  -5  -2  18    6.90    6.40
  -5  -2  19  441.83   14.30
  -5  -2  20  202.33   10.56
  -5  -1   8   62.20    6.54
  -4  -2  22   22.11    6.83
  -3  -1   5  110.16    5.47
  -2  -3  13  623.13   12.26
  -2  -3  18  139.37    8.07
  -2  -3  19  115.12    8.31
  -2  -2   7  221.73    6.62
  -1  -3  11  321.33    8.00
  -1  -2   6 3093.65   18.06
 -15   8  11    1.20    7.07
 -14   6  12   95.57    9.81
 -14   7   9    6.60    6.99
 -14   8   7   -1.90    6.93
 -13   4  15  226.77   12.83
 -13   5  11  739.22   19.16
 -12   3  14  465.04   16.28
 -12   3  15    1.95    7.65
 -12   4  10  929.79   20.41
 -11   2  14   73.27    9.13
 -11   2  15   35.45    7.92
 -11   3  10   32.67    7.42
 -10   1  14  204.95   11.62
 -10   1  15  124.78   10.30
 -10   1  16  265.00   12.03
 -10   1  20   52.37    7.49
 -10   2  10  418.50   13.66
 -10   3   7   82.15    7.68
  -9   0  15  215.79   11.51
  -9   0  17    5.74    7.79
  -9   0  18  202.52   12.00
  -9   0  19  196.64   11.98
  -9   0  20    9.02    7.59
  -9   2   7    0.37    5.71
  -9   5   1  114.05    6.11
  -8   0  11  100.74    8.57
  -8   4   1  310.73    8.31
  -7  -1  21    4.94    7.19
  -7  -1  22   69.59    8.89
  -7   2   3 2966.88   24.45
  -6  -1  24  105.02   10.12
  -6   0   6  249.13    8.75
  -5  -2  12  979.95   17.17
  -5  -2  13  600.35   14.10
  -5  -2  21   14.27    6.74
  -5  -2  22   15.13    6.37
  -4  -2  10  300.34    9.57
  -3  -3  15  392.79   11.40
  -3  -3  16   33.75    6.04
  -3  -3  17  138.38    8.12
  -3  -3  18  139.64    8.44
  -3  -3  19  142.09    8.92
  -2  -3  12   26.26    4.35
  -1  -3  10 1630.03   16.14
   0  -3   9  234.83    5.79
   0  -2   5  314.99    4.96
   2  -3   8   10.16    1.95
 -15   7  12    3.44    7.12
 -15   8  10   29.89    7.75
 -14   5  14  155.81   11.68
 -14   6  11   12.14    7.28
 -13   4  13  302.99   13.88
 -12   3  12    8.11    7.24
 -12   3  13    9.95    6.94
 -12   4   9  413.58   14.23
 -12   5   7  310.94   12.16
 -12   6   5   57.25    7.03
 -11   2  12   25.18    7.57
 -11   2  13    4.48    5.15
 -11   3   9    3.41    6.48
 -10   1  13   -4.96    7.02
 -10   2   9   36.00    7.24
 -10   3   6   15.69    5.94
 -10   4   4    2.15    5.06
 -10   6   1   19.52    4.74
  -9   0  13   68.70    8.22
  -9   1   9 1319.92   21.45
  -8  -1  17   72.46    8.94
  -8  -1  18   53.17    8.47
  -8  -1  19  228.84   12.21
  -8  -1  20   44.61    8.20
  -8   0  10   32.67    7.13
  -7  -1  11   50.38    6.86
  -7  -1  12  271.81   10.88
  -7  -1  23    7.35    6.74
  -7  -1  24   -0.64    7.37
  -7   3   1 2551.37   20.91
  -6  -2  14  876.91   17.84
  -6  -2  15   51.57    7.48
  -6  -2  16  191.30   10.41
  -6  -2  19  887.14   19.88
  -6  -2  20   59.50    8.40
  -6  -2  21  585.40   16.92
  -5  -2  23   86.34    8.96
  -5  -1   7 4498.02   31.00
  -5   1   2   86.58    4.97
  -4  -3  17   22.36    6.84
  -4  -2   9 1540.67   18.62
  -4   0   3 3353.50   21.38
  -4   1   1 1470.47   12.64
  -3  -3  20  255.56   10.88
  -3   0   2 1308.64   11.58
  -3   1   0   22.84    2.39
  -2  -3  11    6.12    3.84
   1  -3   8 2758.45   15.10
   3  -3   8   40.11    1.61
 -15   7  11   -1.45    7.04
 -14   5  13  132.94   10.93
 -14   7   8   12.54    6.78
 -13   3  16  136.30   11.55
 -13   4  12  193.83   11.54
 -13   7   5  362.35   12.55
 -12   2  15  159.65   10.99
 -12   2  16  281.07   13.92
 -12   2  17    0.02    7.62
 -12   3  11  281.58   12.70
 -12   4   8  355.45   13.39
 -12   7   3  294.30   10.59
 -11   1  16  -10.05    7.20
 -11   1  17  134.68   10.99
 -11   1  18   -0.98    7.55
 -11   1  19   29.80    9.31
 -11   2  11  161.08   10.49
 -11   3   8   30.49    6.87
 -11   4   6   29.60    6.71
 -10   0  17   18.28    7.57
 -10   0  18  400.52   15.61
 -10   0  20    4.07    7.86
 -10   1  11  171.59   10.53
 -10   2   8   52.80    7.33
  -9   0  12  238.55   11.47
  -9   2   6  214.78    9.28
  -9   4   2  758.57   13.62
  -8  -1  21    1.34    4.86
  -8  -1  22   -0.04    7.06
  -8  -1  23   65.57    9.32
  -8   0   9 1670.58   23.18
  -8   5  -1  183.98    6.30
  -6  -2  22  126.09    9.94
  -6  -2  23   69.49    8.41
  -6   1   3  111.35    6.02
  -5  -2  24    0.07    5.61
  -5   0   4  609.39   11.00
  -4  -3  14  136.13    8.08
  -4  -3  15   84.46    7.15
  -4  -3  16    4.67    5.15
  -4  -3  19  109.48    8.41
  -4  -3  20   39.74    6.89
  -4  -3  21   36.06    7.33
  -3  -3  12  451.50   11.02
  -3  -2   7  910.58   12.83
  -2  -3  10 3669.24   25.76
  -2  -2   6  120.41    5.22
  -1  -3   9  266.41    6.88
   0  -3   8  342.07    6.65
 -15   7  10    7.44    7.02
 -14   5  11  144.49   10.46
 -14   5  12   27.69    7.70
 -14   7   7    5.24    6.32
 -13   3  14   29.85    8.20
 -13   3  15   16.30    8.08
 -13   6   6    4.51    6.16
 -12   2  14   -2.60    7.58
 -12   3  10  269.90   12.44
 -11   1  15    9.63    7.10
 -11   2  10    6.38    6.80
 -10   0  15    0.89    7.52
 -10   0  16  289.14   13.56
 -10   1  10  297.78   12.22
 -10   3   5   38.09    6.44
  -9  -1  17  327.74   13.87
  -9  -1  18   22.95    8.03
  -9  -1  19   11.87    7.81
  -9  -1  20  270.17   13.65
  -9  -1  21    0.00    6.77
  -9   0  11 1151.85   21.09
  -9   1   8    3.52    5.96
  -9   6  -1   -0.11    3.13
  -8  -1  13   66.76    6.68
  -7  -2  15   -5.73    6.37
  -7  -2  19  250.14   12.02
  -7  -2  20   81.33    9.19
  -7  -2  21  342.84   14.33
  -7  -1  10   67.34    6.17
  -7   1   4  651.82   12.70
  -7   4  -1  113.92    5.10
  -6  -2  12   27.34    6.34
  -6  -2  24  134.73   10.57
  -6   2   1  990.63   12.53
  -5  -3  16   86.29    7.86
  -5  -3  17   33.26    6.69
  -5  -3  19   54.72    7.57
  -5  -3  20   59.21    7.42
  -5   4  -3   10.12    1.87
  -4  -3  22   25.52    6.82
  -4  -2   8 1069.81   15.32
  -4  -1   5 5104.39   28.76
  -3  -3  11   68.27    5.81
  -3  -1   4  205.81    5.68
  -2   0   1  270.74    4.41
   0  -4  14  269.83    7.85
   0  -4  15    3.27    4.33
   0  -4  16   67.91    5.81
 -15   6  12    7.79    6.68
 -15   7   9    0.62    6.73
 -14   4  13  142.96   10.78
 -14   4  14   68.58    9.44
 -14   5  10   14.43    7.80
 -14   6   8   -3.52    6.48
 -12   2  12  100.83    9.70
 -12   2  13   46.63    8.03
 -12   3   9  651.67   17.15
 -12   4   7  668.28   16.51
 -12   5   5  224.52   10.27
 -11   1  12   -0.22    6.48
 -11   3   7    4.44    6.24
 -11   4   5   13.39    6.05
 -10   0  13  506.38   15.90
 -10   0  14 1085.90   22.13
 -10   2   7   18.97    6.39
  -9  -1  14  255.11   11.86
  -9  -1  15  488.72   15.68
  -9  -1  16   22.43    7.43
  -9   1   7  583.59   14.29
  -8  -2  19   13.31    6.81
  -8  -1  11 1092.49   19.99
  -8   0   8  540.18   13.63
  -7  -2  13   40.57    7.16
  -7  -2  14  116.21    8.69
  -7  -2  24   39.76    8.11
  -7  -1   9    0.40    5.53
  -7   2   2 1487.50   16.95
  -6  -2  11  862.76   16.54
  -6  -2  25   91.83    9.97
  -6  -1   7   28.75    5.62
  -5  -3  14  903.45   17.38
  -5  -3  21   95.68    8.80
  -5  -2   9 2318.25   23.99
  -3  -3  10    0.88    4.12
  -2  -4  17    2.22    4.84
  -2  -4  18   92.60    7.53
  -2  -1   3  251.08    5.12
  -1  -4  14  445.74   10.13
  -1  -4  15   -4.77    3.71
  -1  -3   8 2144.27   16.86
   0  -4  13    8.53    3.70
   1  -4  13  103.33    5.19
 -14   4  12    6.63    7.28
 -14   7   6   -1.53    5.96
 -13   2  15  196.59   12.39
 -13   2  16   51.17    9.75
 -13   3  12  268.10   12.69
 -13   4   9    4.48    6.93
 -12   1  15   18.66    8.04
 -12   1  16   52.57    9.11
 -12   1  17  116.56   10.94
 -12   2  11  140.53   10.28
 -11   0  16   79.63    9.52
 -11   0  17   10.49    7.72
 -11   0  18    9.88    7.85
 -11   0  19   43.27    9.09
 -11   1  11   61.95    8.10
 -11   3   6   98.99    7.77
 -10  -1  18  202.97   11.98
 -10  -1  20  260.81   13.73
 -10   0  12  103.89    9.49
  -9  -1  13 1002.91   20.56
  -8  -2  15  127.05    9.75
  -8  -2  18  295.19   12.92
  -8  -2  20    5.99    6.61
  -8  -2  21   -4.07    6.93
  -8  -2  22    4.64    7.67
  -8  -2  23    7.30    7.28
  -8  -1  10  292.17   11.23
  -8   0   7   39.50    6.35
  -8   2   3 1276.94   17.33
  -7  -2  12   21.19    6.72
  -6  -3  15  155.49    9.55
  -6  -3  16  998.71   19.63
  -6  -3  17  189.77   10.53
  -6  -3  18  206.34   10.88
  -6  -3  19   12.83    6.86
  -6  -3  20  437.53   14.77
  -6  -3  21  185.35   11.13
  -6  -3  22   -1.73    7.04
  -6   3  -1 2401.84   16.98
  -5  -3  13  541.53   13.69
  -5  -3  23   57.44    7.91
  -5  -2   8  107.58    7.22
  -4  -2   7 1008.71   14.46
  -3  -4  16   31.83    5.82
  -3  -4  17  127.26    7.91
  -3  -4  19    7.89    6.39
  -3  -2   6  371.78    8.50
  -1  -4  13  232.05    7.48
   1  -4  12   43.19    3.75
 -15   5  12    1.80    7.32
 -15   6  10   37.02    7.51
 -14   3  14   24.45    7.95
 -14   4  11   24.79    7.69
 -14   5   9    0.44    6.53
 -14   6   7   28.66    7.03
 -13   2  14   96.21    9.93
 -13   3  11  198.23   11.33
 -12   1  14  114.04   10.27
 -12   2  10  236.90   11.68
 -12   3   8   70.81    8.63
 -11   0  14   10.94    7.54
 -11   0  15   38.77    8.50
 -11   4   4   70.31    7.10
 -10  -1  15  698.16   18.50
 -10  -1  16  127.70   10.65
 -10  -1  17  129.52   10.45
 -10   0  11 1618.63   25.37
 -10   2   6   43.38    6.34
 -10   3   4   18.18    5.21
 -10   5   1  138.17    7.07
  -9  -2  20  249.25   12.79
  -9  -2  21   99.44   10.64
  -9  -1  12  345.12   13.20
  -9   4   1 1045.49   15.25
  -8  -2  14  225.07   11.28
  -7  -3  18  680.09   17.79
  -7  -3  19   25.17    7.59
  -7  -3  20   88.54    9.28
  -7  -2  11  405.63   12.67
  -7   3   0 1052.77   13.06
  -6  -3  24   14.66    7.50
  -5  -3  12  371.67   10.80
  -5  -1   5  816.72   13.09
  -4  -4  17   45.28    6.66
  -4  -4  18   -5.21    5.33
  -4  -4  19    2.01    5.63
  -4  -4  20   84.36    8.19
  -4  -3  10  864.40   14.67
  -4  -1   4   59.95    4.99
  -4   0   2  380.25    7.56
  -3  -4  15   11.65    5.10
  -3  -3   9  534.05   10.83
  -2  -4  13   61.15    5.37
  -2  -2   5 3317.76   19.83
   0  -3   7  103.16    4.16
   1  -2   4  845.05    5.14
   2  -4  12   32.29    3.41
   2  -3   7 1981.75    9.36
 -16   7  10  292.91   13.94
 -14   3  13   54.06    8.72
 -13   2  12   -4.58    6.45
 -13   2  13  130.25   10.30
 -13   3  10  102.70    9.38
 -12   0  17   -0.58    7.62
 -12   1  12  210.14   11.53
 -12   1  13   64.86    8.73
 -12   3   7  717.39   17.09
 -11  -1  19    1.48    7.55
 -11   0  13  363.47   14.20
 -11   1  10    1.56    6.12
 -11   2   7   90.49    8.17
 -11   3   5    1.12    6.43
 -10  -1  14    6.08    7.69
 -10   0  10  121.38    9.39
  -9  -2  16  725.64   18.75
  -9  -2  17   96.76    9.73
  -9  -2  18   12.27    7.16
  -9  -1  11   31.53    7.52
  -8  -2  12  256.67   11.25
  -8  -1   9  725.18   16.07
  -8   1   4 2218.33   23.40
  -7  -3  15  489.25   14.74
  -7  -3  16  164.60   10.23
  -7  -3  17   50.62    7.77
  -7  -3  21  291.17   12.90
  -7  -3  22   64.12    8.75
  -7  -3  23  322.51   14.14
  -7  -2  10   -1.47    5.90
  -6  -3  13 2383.44   27.71
  -5  -4  18  144.23    9.04
  -5  -4  19   29.18    6.42
  -4  -4  14  347.75   11.33
  -4  -4  15  178.03    8.76
  -4  -4  16   11.27    5.23
  -4  -4  21   69.51    7.66
  -2  -4  12 2167.50   21.15
   0  -4  11  140.74    5.14
   0  -2   4  808.71    6.94
   1  -4  11  230.66    5.88
 -15   4  12    9.21    8.00
 -15   5  10   20.44    7.28
 -15   6   8    7.08    6.67
 -14   3  12   96.32    9.89
 -14   4   9    0.33    7.18
 -14   6   6   19.66    6.60
 -13   1  15   54.06    9.35
 -13   1  16    8.58    8.22
 -13   2  11  952.92   21.24
 -12   0  15   -1.86    7.51
 -12   2   9  141.04   10.08
 -12   4   5 1531.85   23.13
 -11  -1  17    3.28    7.59
 -11  -1  18  115.91   10.31
 -10  -2  19   65.04    9.02
 -10  -2  20   58.48    9.19
 -10  -1  13  585.85   17.01
 -10   0   9    8.91    6.29
 -10   1   7   17.70    6.37
 -10   2   5  204.02    9.43
  -9  -2  14 1163.40   22.48
  -9  -2  15   99.14    8.12
  -9  -1  10 2193.92   27.97
  -8  -3  17   -1.31    6.98
  -8  -3  18   51.90    8.43
  -8  -3  19  137.14   10.39
  -8  -3  20   57.41    8.63
  -8  -3  22   48.66    8.62
  -8  -1   8  511.26   13.43
  -7  -3  14  115.90    9.03
  -7  -3  24  132.89   10.97
  -7   2   1   44.44    4.44
  -6  -3  12  446.55   12.26
  -5  -4  15  696.20   15.82
  -5  -4  16   27.19    6.39
  -5  -4  17  296.84   11.48
  -5  -4  21   14.65    6.61
  -5  -4  22   62.15    7.92
  -5  -2   7  184.20    7.41
  -4  -4  13   26.99    5.58
  -4  -3   9  513.36   11.40
  -4   1   0  156.89    4.50
  -3  -2   5  914.27   11.93
  -3  -1   3    1.52    2.52
  -3   0   1 1235.27   10.48
  -2  -4  11 1138.90   15.07
  -1  -1   2 1841.25    9.80
   2  -4  11 1137.33   10.54
 -16   6  10   41.78    8.53
 -15   4  11   38.00    8.82
 -15   5   9   14.38    7.13
 -14   2  14   55.36    9.02
 -14   3  11   14.69    7.43
 -13   1  13  396.74   15.21
 -13   1  14   -2.42    7.56
 -13   3   8    8.09    6.90
 -12   0  14    9.95    7.74
 -12   2   8  737.08   17.83
 -12   3   6  353.48   12.61
 -12   5   3 1677.41   22.92
 -11  -1  14   34.42    7.81
 -11  -1  15   62.93    9.02
 -11   0  11   80.78    9.00
 -11   1   8    7.42    6.48
 -11   2   6  226.89   10.37
 -10  -2  16  231.74   12.62
 -10  -2  17  559.76   17.58
 -10  -2  18   18.34    7.53
  -9  -2  13   22.10    7.72
  -9   0   7   86.85    7.88
  -9   5  -1   10.70    4.14
  -8  -3  15    5.87    6.96
  -8  -3  16   47.61    8.11
  -8  -3  23   28.50    7.75
  -7  -3  13   -1.65    5.83
  -7  -2   9   35.43    5.95
  -7   0   4   32.25    5.24
  -6  -4  16  116.47    8.98
  -6  -4  17  792.26   18.14
  -6  -4  18  110.89    8.79
  -6  -4  19  133.77    9.65
  -6  -4  21   46.91    7.85
  -6  -4  22  306.20   13.10
  -6  -4  23   -0.57    7.00
  -6  -3  11  262.98   10.22
  -5  -4  14  374.81   11.96
  -5  -1   4 3620.57   25.42
  -2  -3   7  485.40    8.97
  -1  -4  10  436.89    8.73
  -1  -2   4  337.18    5.75
   0  -4  10  534.89    8.68
   1  -4  10  191.14    5.23
 -14   2  13  130.05   10.43
 -14   4   8   17.53    7.20
 -13   2  10   56.18    7.99
 -13   4   6   32.14    6.93
 -12  -1  17    7.37    7.94
 -12   0  13  136.19   10.76
 -12   1  10  939.33   20.37
 -11  -2  19   66.47    9.20
 -11   0  10    4.29    6.93
 -10  -2  15   31.93    8.11
 -10  -1  11   17.88    7.12
 -10   0   8    5.72    6.30
 -10   1   6    4.38    5.72
 -10   2   4    1.63    4.88
 -10   5   0  149.75    6.91
  -9  -3  17   25.29    7.97
  -9  -3  18  610.23   18.02
  -9  -3  19   -6.32    6.92
  -9  -3  20   75.12    8.80
  -9  -3  21  101.64    9.86
  -9  -2  12 1381.81   23.53
  -9  -1   9   13.10    5.01
  -9   4   0  143.74    6.31
  -8  -3  14    6.97    7.00
  -8  -2  10   70.04    7.85
  -7  -4  17  641.88   16.82
  -7  -4  18   16.90    7.14
  -7  -4  19  112.11    9.40
  -7  -4  20  501.68   16.11
  -7  -4  21    3.86    6.72
  -6  -4  14  398.47   12.67
  -6  -4  15 1014.74   19.43
  -6  -4  24    9.24    7.03
  -6  -3  10  682.76   14.70
  -6  -2   7  974.43   15.97
  -5   0   2  114.34    5.48
  -5   2  -1    0.77    2.82
  -4  -3   8 1817.28   19.66
  -3  -5  17   39.09    6.46
  -3  -5  18  105.18    7.44
  -3  -5  19  195.42    9.27
  -3  -3   7   18.09    4.35
  -2  -5  17   -3.56    4.50
  -2  -4  10  203.58    6.98
 -16   6   9   52.21    7.95
 -15   3  12   60.60    9.21
 -15   4  10  154.74   10.68
 -15   5   8   52.87    7.99
 -14   1  14   -4.72    6.63
 -14   2  12    6.45    6.88
 -14   3   9    2.49    6.59
 -13   0  15   79.42    9.78
 -13   1  11   35.51    7.63
 -13   3   7  609.48   16.55
 -13   5   4   52.62    6.99
 -12   1   9  371.60   13.83
 -12   3   5    8.14    7.18
 -11  -2  16   -1.54    6.87
 -11  -2  17    9.75    7.73
 -11  -2  18   11.59    7.48
 -11   0   9   -0.57    6.11
 -11   1   7   17.37    6.54
 -11   2   5  147.86    9.48
 -10  -3  20  252.55   13.11
 -10  -2  13   70.82    9.01
 -10  -1  10  476.93   14.80
 -10   4   1  192.02    7.75
  -9  -3  15  735.70   18.72
  -9  -2  11    9.73    7.03
  -9  -1   8  560.79   14.67
  -9   0   6  541.48   13.73
  -9   3   1   11.48    4.32
  -8  -4  19   82.83    8.68
  -8  -4  20  131.47    9.97
  -8  -4  21  108.95    9.63
  -8  -3  13  492.71   14.56
  -8  -2   9  321.42   11.64
  -8   1   3   34.15    5.36
  -8   3   0    8.16    3.66
  -7  -4  15   35.56    7.21
  -7  -4  16    5.75    6.71
  -7  -4  23  165.93   10.77
  -7  -4  24  203.96   12.10
  -7  -3  11    8.10    6.28
  -6   1   1  689.92   10.82
  -5  -4  12  714.45   14.89
  -4  -5  17  102.46    7.92
  -4  -5  18  101.53    7.98
  -4  -5  19  113.84    8.24
  -4  -5  20   81.38    7.70
  -4  -5  21   17.51    6.37
  -4  -2   5    5.15    4.31
  -4  -1   3  116.29    5.47
  -3  -5  15   92.07    6.89
  -3  -5  16  272.06    9.92
  -3  -4  10   14.50    4.62
  -2  -2   4   78.22    4.30
  -2  -1   2   22.33    2.89
  -1  -5  14  161.86    7.01
  -1  -5  15  130.16    6.32
  -1  -4   9 1837.55   16.59
  -1  -3   6   59.97    4.27
   0  -5  15   55.82    5.08
   0  -4   9  822.17   10.30
   0  -3   6  531.40    7.09
   2  -4  10   10.06    2.53
 -16   5  10   -2.24    6.87
 -15   3  11   38.60    8.21
 -15   4   9   15.01    7.25
 -15   5   7  262.11   12.42
 -14   2  11    0.15    6.59
 -14   4   7   31.58    7.40
 -13   0  13   75.39    9.66
 -13   0  14  332.40   14.53
 -13   2   8  538.50   16.31
 -12  -1  14  164.99   11.41
 -12   0  11  488.58   15.72
 -11  -2  15   35.63    8.40
 -11  -1  11   -0.45    6.99
 -10  -3  17   22.03    8.20
 -10  -3  18  357.73   15.01
 -10  -2  12  142.96   10.13
 -10  -1   9   30.11    7.24
 -10   0   7    4.37    6.12
 -10   1   5   25.79    6.05
  -9  -2  10  206.54   10.64
  -8  -4  16   24.00    7.15
  -8  -4  18  109.44    9.56
  -8  -4  22   70.39    8.75
  -8  -3  12   71.14    7.84
  -7  -4  14  294.45   11.90
  -7  -3  10  194.92    9.65
  -7  -1   5  223.28    8.67
  -7   3  -1  745.33   10.54
  -6  -4  12  606.07   14.66
  -6  -1   4  251.36    8.36
  -5  -5  16  478.05   14.00
  -5  -5  17  170.97    9.69
  -5  -5  18  160.33    9.46
  -5  -5  21  119.22    9.12
  -5  -5  22    3.83    6.13
  -4  -3   7  132.60    6.67
  -2  -4   9  373.36    8.62
  -2  -3   6  546.81    9.13
  -1  -5  13  340.36    8.88
   0  -5  14   79.04    4.88
   1  -3   6  409.78    5.30
 -16   5   9  203.42   11.65
 -15   2  12   41.86    9.38
 -15   3  10  186.74   11.43
 -15   4   8   25.74    7.77
 -14   1  12    8.76    7.41
 -14   4   6   24.77    7.16
 -13   0  12   30.00    8.03
 -13   1  10  125.29    9.63
 -12  -2  17   99.84   10.31
 -12  -1  13   38.26    8.46
 -12   0  10   15.41    7.44
 -12   1   8  402.34   13.76
 -12   4   3  184.80    9.22
 -11  -2  14   58.38    8.87
 -11   0   8  111.17    8.98
 -11   1   6    6.74    6.10
 -10  -3  15    1.69    7.43
 -10  -3  16  644.52   18.12
 -10  -2  11  321.57   12.99
  -9  -4  18    3.25    7.49
  -9  -4  19   70.41    9.12
  -9  -4  20   56.01    8.63
  -9  -4  21   35.64    8.17
  -9  -3  13  442.21   14.67
  -9  -1   7  363.52   12.08
  -9   2   2   62.24    5.65
  -8  -4  15  101.34    9.13
  -7  -4  13   53.49    7.59
  -7   0   3  115.50    6.45
  -6  -5  17    1.72    6.26
  -6  -5  18  276.80   11.77
  -6  -5  20    1.09    6.30
  -6  -5  22   -3.07    6.36
  -6  -5  23  176.15   10.69
  -5  -5  15  589.50   14.61
  -5  -2   5    3.15    4.99
  -5   1   0    9.24    2.95
  -4  -5  14   45.50    6.19
  -4   3  -3   23.86    1.65
  -3  -4   9    0.25    4.30
  -3  -2   4 1568.77   14.68
   0  -5  13  243.28    6.87
   1  -4   9    7.21    2.71
 -16   4  10   36.56    8.25
 -14   0  14   83.06   10.35
 -14   2   9   42.09    7.89
 -14   3   7    4.63    6.94
 -13  -1  14   28.95    7.95
 -13  -1  15   60.44    9.07
 -12  -2  15   22.25    8.23
 -12  -2  16   17.26    7.69
 -12  -1  12  231.40   12.42
 -12   1   7  603.93   16.24
 -11  -3  17    7.94    7.66
 -11  -2  13    7.88    6.99
 -11  -1  10  116.98    8.19
 -10  -4  20  444.97   16.67
 -10  -3  14   54.13    8.53
 -10   0   6  139.39    8.79
  -9  -4  16  146.27   10.58
  -9  -4  17  409.79   15.19
  -9  -2   9  449.12   13.73
  -8  -4  14   11.51    7.03
  -8  -3  10   -4.99    6.33
  -8   1   2 1608.54   18.85
  -7  -5  17  115.27    9.26
  -7  -5  18  261.19   11.94
  -7  -5  19  465.84   15.26
  -7  -5  20    1.38    6.61
  -7  -5  21  184.60   11.13
  -7  -5  22  100.86    9.32
  -7  -5  23  176.06   11.28
  -7  -5  24   30.63    7.83
  -6  -5  16  641.53   16.05
  -6  -4  11   61.14    6.91
  -6   0   2  235.78    7.42
  -5  -5  14 1028.71   18.35
  -5  -3   7  202.16    8.16
  -4  -4   9  436.28   10.61
  -3  -3   6 5133.37   28.45
  -3  -1   2 2122.81   14.99
  -1  -5  12  659.57   11.28
  -1  -4   8 1070.90   12.44
   0  -5  12   72.28    4.70
   1  -5  13   79.53    4.73
 -16   4   9   22.93    6.88
 -15   2  11  337.02   14.26
 -14   0  13   15.39    7.56
 -13  -1  13  365.67   15.00
 -13   3   5  429.52   13.65
 -12  -1  11  120.39   10.12
 -11  -3  15   -2.61    7.18
 -11  -2  12    3.00    6.68
 -11   0   7  206.10   10.46
 -11   1   5  312.38   11.45
 -11   5   0   17.82    4.97
 -10  -4  17   56.75    8.52
 -10  -4  18  213.50   12.39
 -10  -4  19  133.21   10.51
 -10  -3  13  220.38   11.76
 -10  -2  10  637.94   16.49
 -10   1   4  336.07   11.01
 -10   3   1   19.29    5.35
 -10   4   0  210.34    7.74
  -9  -4  15  109.23    9.83
  -9  -2   8  152.87    9.08
  -9   5  -2   12.17    3.66
  -8  -5  18   -7.14    6.39
  -8  -5  19   23.67    7.50
  -8  -5  20   30.48    7.83
  -8  -5  22   31.62    7.82
  -8  -4  13  114.59    9.20
  -7  -5  16  189.20   10.55
  -7  -4  11    6.01    6.21
  -7  -1   4 1973.08   21.46
  -6  -4  10 1451.03   20.65
  -6   2  -1  561.41    8.74
  -5  -5  13  656.64   14.74
  -4  -6  19  168.65    9.37
  -4  -3   6 1296.59   15.82
  -4  -2   4 1800.67   17.10
  -3  -6  18  451.95   12.81
  -3  -6  19  149.64    8.51
  -2  -5  11   41.12    5.00
  -2  -4   8  215.01    6.74
   0  -4   8 2874.00   17.85
 -16   3  10  159.97   10.74
 -15   1  12  108.90   10.52
 -15   2  10    6.20    7.05
 -15   3   8   24.53    7.50
 -14   0  12   13.12    7.36
 -14   1  10   17.34    6.97
 -14   3   6   14.23    7.03
 -13  -2  15  588.15   18.40
 -13  -1  12   14.86    7.75
 -13   0  10   57.01    8.52
 -13   1   8  125.05    9.42
 -13   2   6  230.84   11.16
 -12  -3  17   12.30    8.05
 -12  -2  13   29.14    8.11
 -12   4   2  423.78   12.01
 -11  -2  11   22.54    7.62
 -11   3   2  326.04   10.65
 -10  -4  16   55.72    8.88
 -10  -2   9  511.99   14.95
 -10  -1   7  237.94   10.70
 -10   0   5    5.52    5.76
  -9  -5  19   41.52    7.71
  -9  -5  20    0.73    7.07
  -9  -5  21  124.11   10.46
  -9  -4  14   15.09    7.08
  -9  -3  10   57.12    7.93
  -9   3   0    7.34    3.84
  -8  -5  17    6.65    6.92
  -8  -4  12   70.75    8.16
  -8  -3   9  493.31   13.77
  -8   4  -2  599.05    9.55
  -7  -3   8   41.49    5.29
  -6  -1   3  180.56    7.16
  -5  -6  18  501.45   14.20
  -5  -6  19    0.73    5.97
  -5  -6  20  377.82   13.10
  -5  -6  21   14.93    6.32
  -5  -5  12   -0.04    5.39
  -5   0   1  578.46    9.32
  -4  -6  16    6.35    6.08
  -4  -6  17   11.36    5.67
  -4  -6  18  262.97   10.52
  -4  -4   8  111.93    6.50
  -4  -1   2  588.81    9.27
  -3  -6  16   12.74    5.27
  -3  -6  17  857.00   16.12
  -3  -5  11   96.00    6.18
  -2  -6  16   76.76    6.22
  -2  -6  17  440.37   11.48
  -2   0   0 2426.34   10.75
  -1  -5  11 2066.22   18.72
   0  -5  11  258.76    6.87
   1  -5  12  583.91    9.18
   2  -4   9 2512.82   13.16
 -16   4   8  385.65   14.63
 -15   1  11    1.20    7.19
 -15   4   6  527.13   15.79
 -14   0  11   35.35    7.91
 -14   1   9   49.24    8.31
 -14   2   7    9.02    7.32
 -13  -2  14    0.72    7.59
 -13  -1  11  244.27   12.34
 -13   1   7  372.90   13.40
 -13   3   4   65.13    8.14
 -13   4   3   13.58    5.70
[truncated: 2,386,475 more chars]
